# Supplementary material for: VolcanoSV enables accurate and robust structural variant calling in diploid genomes from single-molecule long read sequencing
Source: Nat Commun. 2024 Aug 13;15:6956. doi: 10.1038/s41467-024-51282-0 (PMC11322167; doi:10.1038/s41467-024-51282-0)
Supplement: Supplementary file 4 — Source Data [file 41467_2024_51282_MOESM4_ESM.zip]

Archive with 2,206 entries (1,607 files):
- Source Data/
- __MACOSX/._Source Data
- Source Data/SupplementaryTable12-14/
- __MACOSX/Source Data/._SupplementaryTable12-14
- Source Data/SupplementaryTable5/
- __MACOSX/Source Data/._SupplementaryTable5
- Source Data/SupplementaryTable4/
- __MACOSX/Source Data/._SupplementaryTable4
- Source Data/Figure5/
- __MACOSX/Source Data/._Figure5
- Source Data/Figure3/
- __MACOSX/Source Data/._Figure3
- Source Data/Figure4/
- __MACOSX/Source Data/._Figure4
- Source Data/Shared_Data/
- __MACOSX/Source Data/._Shared_Data
- Source Data/Source Data.docx
- __MACOSX/Source Data/._Source Data.docx
- Source Data/SupplementaryFigure7/
- __MACOSX/Source Data/._SupplementaryFigure7
- Source Data/SupplementaryFigure1/
- __MACOSX/Source Data/._SupplementaryFigure1
- Source Data/Figure6_SupplementaryFigure5-6/
- __MACOSX/Source Data/._Figure6_SupplementaryFigure5-6
- Source Data/SupplementaryTable6-8/
- __MACOSX/Source Data/._SupplementaryTable6-8
- Source Data/Table3/
- __MACOSX/Source Data/._Table3
- Source Data/SupplementaryFigure8-9/
- __MACOSX/Source Data/._SupplementaryFigure8-9
- Source Data/SupplementaryFigure3/
- __MACOSX/Source Data/._SupplementaryFigure3
- Source Data/Table2_SupplementaryTable1-3_SupplementaryTable9-11/
- __MACOSX/Source Data/._Table2_SupplementaryTable1-3_SupplementaryTable9-11
- Source Data/SupplementaryFigure4/
- __MACOSX/Source Data/._SupplementaryFigure4
- Source Data/SupplementaryFigure2/
- __MACOSX/Source Data/._SupplementaryFigure2
- Source Data/SupplementaryTable12-14/HG002_GRCh37_1_22_v4.2.1_benchmark_noinconsistent_reformatted.bed
- __MACOSX/Source Data/SupplementaryTable12-14/._HG002_GRCh37_1_22_v4.2.1_benchmark_noinconsistent_reformatted.bed
- Source Data/SupplementaryTable12-14/eval_snp_include_bed.py
- __MACOSX/Source Data/SupplementaryTable12-14/._eval_snp_include_bed.py
- Source Data/SupplementaryTable12-14/eval_indel_v2.py
- __MACOSX/Source Data/SupplementaryTable12-14/._eval_indel_v2.py
- Source Data/SupplementaryTable5/README
- __MACOSX/Source Data/SupplementaryTable5/._README
- Source Data/SupplementaryTable5/VEP/
- __MACOSX/Source Data/SupplementaryTable5/._VEP
- Source Data/SupplementaryTable5/gnomAD_Match/
- __MACOSX/Source Data/SupplementaryTable5/._gnomAD_Match
- Source Data/SupplementaryTable5/Data/
- __MACOSX/Source Data/SupplementaryTable5/._Data
- Source Data/SupplementaryTable4/bin/
- __MACOSX/Source Data/SupplementaryTable4/._bin
- Source Data/SupplementaryTable4/README
- __MACOSX/Source Data/SupplementaryTable4/._README
- Source Data/SupplementaryTable4/VEP/
- __MACOSX/Source Data/SupplementaryTable4/._VEP
- Source Data/SupplementaryTable4/gnomAD_Match/
- __MACOSX/Source Data/SupplementaryTable4/._gnomAD_Match
- Source Data/SupplementaryTable4/Phased_Gene/
- __MACOSX/Source Data/SupplementaryTable4/._Phased_Gene
- Source Data/Figure5/CLR_L1/
- __MACOSX/Source Data/Figure5/._CLR_L1
- Source Data/Figure5/Hifi_L1/
- __MACOSX/Source Data/Figure5/._Hifi_L1
- Source Data/Figure5/README
- __MACOSX/Source Data/Figure5/._README
- Source Data/Figure5/ONT_L1/
- __MACOSX/Source Data/Figure5/._ONT_L1
- Source Data/Figure3/plot_cross_data.py
- __MACOSX/Source Data/Figure3/._plot_cross_data.py
- Source Data/Figure3/Dipcall.csv
- __MACOSX/Source Data/Figure3/._Dipcall.csv
- Source Data/Figure3/Readme
- __MACOSX/Source Data/Figure3/._Readme
- Source Data/Figure3/PAV.csv
- __MACOSX/Source Data/Figure3/._PAV.csv
- Source Data/Figure3/plot.sh
- __MACOSX/Source Data/Figure3/._plot.sh
- Source Data/Figure3/collect_truvari_2d.py
- __MACOSX/Source Data/Figure3/._collect_truvari_2d.py
- Source Data/Figure3/SVIM-asm.csv
- __MACOSX/Source Data/Figure3/._SVIM-asm.csv
- Source Data/Figure3/VolcanoSV.csv
- __MACOSX/Source Data/Figure3/._VolcanoSV.csv
- Source Data/Figure4/UpSetPlot/
- __MACOSX/Source Data/Figure4/._UpSetPlot
- Source Data/Figure4/Heatmap/
- __MACOSX/Source Data/Figure4/._Heatmap
- Source Data/Figure4/F1_accuracy/
- __MACOSX/Source Data/Figure4/._F1_accuracy
- Source Data/Shared_Data/Cross_data_truvari4_eval/
- __MACOSX/Source Data/Shared_Data/._Cross_data_truvari4_eval
- Source Data/SupplementaryFigure7/plot_cross_data.py
- __MACOSX/Source Data/SupplementaryFigure7/._plot_cross_data.py
- Source Data/SupplementaryFigure7/Dipcall.csv
- __MACOSX/Source Data/SupplementaryFigure7/._Dipcall.csv
- Source Data/SupplementaryFigure7/Readme
- __MACOSX/Source Data/SupplementaryFigure7/._Readme
- Source Data/SupplementaryFigure7/PAV.csv
- __MACOSX/Source Data/SupplementaryFigure7/._PAV.csv
- Source Data/SupplementaryFigure7/plot.sh
- __MACOSX/Source Data/SupplementaryFigure7/._plot.sh
- Source Data/SupplementaryFigure7/collect_truvari_2d.py
- __MACOSX/Source Data/SupplementaryFigure7/._collect_truvari_2d.py
- Source Data/SupplementaryFigure7/SVIM-asm.csv
- __MACOSX/Source Data/SupplementaryFigure7/._SVIM-asm.csv
- Source Data/SupplementaryFigure7/VolcanoSV.csv
- __MACOSX/Source Data/SupplementaryFigure7/._VolcanoSV.csv
- Source Data/SupplementaryFigure1/README
- __MACOSX/Source Data/SupplementaryFigure1/._README
- Source Data/Figure6_SupplementaryFigure5-6/Breakpoint_shift/
- __MACOSX/Source Data/Figure6_SupplementaryFigure5-6/._Breakpoint_shift
- Source Data/Figure6_SupplementaryFigure5-6/Heatmap/
- __MACOSX/Source Data/Figure6_SupplementaryFigure5-6/._Heatmap
- Source Data/Figure6_SupplementaryFigure5-6/Sequence_similarity/
- __MACOSX/Source Data/Figure6_SupplementaryFigure5-6/._Sequence_similarity
- Source Data/SupplementaryTable6-8/Readme.txt
- __MACOSX/Source Data/SupplementaryTable6-8/._Readme.txt
- Source Data/Table3/chm13.draft_v1.1.hets_combined.20211013.sorted.bed
- __MACOSX/Source Data/Table3/._chm13.draft_v1.1.hets_combined.20211013.sorted.bed
- Source Data/Table3/README
- __MACOSX/Source Data/Table3/._README
- Source Data/Table3/run.sh
- __MACOSX/Source Data/Table3/._run.sh
- Source Data/Table3/check_het_site_overlap.py
- __MACOSX/Source Data/Table3/._check_het_site_overlap.py
- Source Data/SupplementaryFigure8-9/vcf2bed.py
- __MACOSX/Source Data/SupplementaryFigure8-9/._vcf2bed.py
- Source Data/SupplementaryFigure8-9/README
- __MACOSX/Source Data/SupplementaryFigure8-9/._README
- Source Data/SupplementaryFigure8-9/run.sh
- __MACOSX/Source Data/SupplementaryFigure8-9/._run.sh
- Source Data/SupplementaryFigure8-9/Data/
- __MACOSX/Source Data/SupplementaryFigure8-9/._Data
- Source Data/SupplementaryFigure3/truvari_list.config
- __MACOSX/Source Data/SupplementaryFigure3/._truvari_list.config
- Source Data/SupplementaryFigure3/plot_f1.py
- __MACOSX/Source Data/SupplementaryFigure3/._plot_f1.py
- Source Data/SupplementaryFigure3/plot.sh
- __MACOSX/Source Data/SupplementaryFigure3/._plot.sh
- Source Data/SupplementaryFigure3/line_bar_plot_multiple_tools_v2.py
- __MACOSX/Source Data/SupplementaryFigure3/._line_bar_plot_multiple_tools_v2.py
- Source Data/SupplementaryFigure3/line_bar_plot_v1.py
- __MACOSX/Source Data/SupplementaryFigure3/._line_bar_plot_v1.py
- Source Data/Table2_SupplementaryTable1-3_SupplementaryTable9-11/Readme.txt
- __MACOSX/Source Data/Table2_SupplementaryTable1-3_SupplementaryTable9-11/._Readme.txt
- Source Data/SupplementaryFigure4/run_pipeline.sh
- __MACOSX/Source Data/SupplementaryFigure4/._run_pipeline.sh
- Source Data/SupplementaryFigure4/get_overlap.py
- __MACOSX/Source Data/SupplementaryFigure4/._get_overlap.py
- Source Data/SupplementaryFigure4/compare_pbsv.sh
- __MACOSX/Source Data/SupplementaryFigure4/._compare_pbsv.sh
- Source Data/SupplementaryFigure4/collect_data.sh
- __MACOSX/Source Data/SupplementaryFigure4/._collect_data.sh
- Source Data/SupplementaryFigure4/Readme
- __MACOSX/Source Data/SupplementaryFigure4/._Readme
- Source Data/SupplementaryFigure4/collect_data.py
- __MACOSX/Source Data/SupplementaryFigure4/._collect_data.py
- Source Data/SupplementaryFigure4/reformat_volcanosv_vcf.py
- __MACOSX/Source Data/SupplementaryFigure4/._reformat_volcanosv_vcf.py
- Source Data/SupplementaryFigure4/compare_volcanosv.sh
- __MACOSX/Source Data/SupplementaryFigure4/._compare_volcanosv.sh
- Source Data/SupplementaryFigure4/Data/
- __MACOSX/Source Data/SupplementaryFigure4/._Data
- Source Data/SupplementaryFigure4/get_overlap_one_pair.sh
- __MACOSX/Source Data/SupplementaryFigure4/._get_overlap_one_pair.sh
- Source Data/SupplementaryFigure2/Table2_TableS1-3_S9-11/
- __MACOSX/Source Data/SupplementaryFigure2/._Table2_TableS1-3_S9-11
- Source Data/SupplementaryFigure2/README
- __MACOSX/Source Data/SupplementaryFigure2/._README
- Source Data/SupplementaryFigure2/Table3/
- __MACOSX/Source Data/SupplementaryFigure2/._Table3
- Source Data/SupplementaryFigure2/TableS5/
- __MACOSX/Source Data/SupplementaryFigure2/._TableS5
- Source Data/SupplementaryFigure2/TableS4/
- __MACOSX/Source Data/SupplementaryFigure2/._TableS4
- Source Data/SupplementaryFigure2/TableS6-8/
- __MACOSX/Source Data/SupplementaryFigure2/._TableS6-8
- Source Data/SupplementaryFigure2/TableS12-14/
- __MACOSX/Source Data/SupplementaryFigure2/._TableS12-14
- Source Data/SupplementaryTable5/VEP/README
- __MACOSX/Source Data/SupplementaryTable5/VEP/._README
- Source Data/SupplementaryTable5/gnomAD_Match/run.sh
- __MACOSX/Source Data/SupplementaryTable5/gnomAD_Match/._run.sh
- Source Data/SupplementaryTable5/Data/volcanosv_uniq_tp-base_Hifi_L2.vcf
- __MACOSX/Source Data/SupplementaryTable5/Data/._volcanosv_uniq_tp-base_Hifi_L2.vcf
- Source Data/SupplementaryTable5/Data/volcanosv_uniq_tp-base_ONT_L1.vcf
- __MACOSX/Source Data/SupplementaryTable5/Data/._volcanosv_uniq_tp-base_ONT_L1.vcf
- Source Data/SupplementaryTable5/Data/volcanosv_uniq_tp-base_CLR_L1.vcf
- __MACOSX/Source Data/SupplementaryTable5/Data/._volcanosv_uniq_tp-base_CLR_L1.vcf
- Source Data/SupplementaryTable4/bin/vcf2bed.py
- __MACOSX/Source Data/SupplementaryTable4/bin/._vcf2bed.py
- Source Data/SupplementaryTable4/bin/TP-base_vcf_simplify.py
- __MACOSX/Source Data/SupplementaryTable4/bin/._TP-base_vcf_simplify.py
- Source Data/SupplementaryTable4/bin/vcf2sift.py
- __MACOSX/Source Data/SupplementaryTable4/bin/._vcf2sift.py
- Source Data/SupplementaryTable4/bin/gnomAD_AFfilter.py
- __MACOSX/Source Data/SupplementaryTable4/bin/._gnomAD_AFfilter.py
- Source Data/SupplementaryTable4/bin/phased_gene_analysis.py
- __MACOSX/Source Data/SupplementaryTable4/bin/._phased_gene_analysis.py
- Source Data/SupplementaryTable4/bin/phased_gene_tp-gt.py
- __MACOSX/Source Data/SupplementaryTable4/bin/._phased_gene_tp-gt.py
- Source Data/SupplementaryTable4/bin/vcf2vep.py
- __MACOSX/Source Data/SupplementaryTable4/bin/._vcf2vep.py
- Source Data/SupplementaryTable4/bin/separate_INS_DEL.py
- __MACOSX/Source Data/SupplementaryTable4/bin/._separate_INS_DEL.py
- Source Data/SupplementaryTable4/VEP/README
- __MACOSX/Source Data/SupplementaryTable4/VEP/._README
- Source Data/SupplementaryTable4/gnomAD_Match/vcf_filter.py
- __MACOSX/Source Data/SupplementaryTable4/gnomAD_Match/._vcf_filter.py
- Source Data/SupplementaryTable4/gnomAD_Match/submit_Truvari_template.slurm
- __MACOSX/Source Data/SupplementaryTable4/gnomAD_Match/._submit_Truvari_template.slurm
- Source Data/SupplementaryTable4/gnomAD_Match/tool_list_gt.config
- __MACOSX/Source Data/SupplementaryTable4/gnomAD_Match/._tool_list_gt.config
- Source Data/SupplementaryTable4/gnomAD_Match/run.sh
- __MACOSX/Source Data/SupplementaryTable4/gnomAD_Match/._run.sh
- Source Data/SupplementaryTable4/Phased_Gene/run.sh
- __MACOSX/Source Data/SupplementaryTable4/Phased_Gene/._run.sh
- Source Data/Figure5/CLR_L1/SVIM-asm/
- __MACOSX/Source Data/Figure5/CLR_L1/._SVIM-asm
- Source Data/Figure5/CLR_L1/Recall_Precision_F1_subsampling_VC.py
- __MACOSX/Source Data/Figure5/CLR_L1/._Recall_Precision_F1_subsampling_VC.py
- Source Data/Figure5/CLR_L1/PAV/
- __MACOSX/Source Data/Figure5/CLR_L1/._PAV
- Source Data/Figure5/CLR_L1/Dipcall/
- __MACOSX/Source Data/Figure5/CLR_L1/._Dipcall
- Source Data/Figure5/CLR_L1/VolcanoSV/
- __MACOSX/Source Data/Figure5/CLR_L1/._VolcanoSV
- Source Data/Figure5/Hifi_L1/SVIM-asm/
- __MACOSX/Source Data/Figure5/Hifi_L1/._SVIM-asm
- Source Data/Figure5/Hifi_L1/Recall_Precision_F1_subsampling_VC.py
- __MACOSX/Source Data/Figure5/Hifi_L1/._Recall_Precision_F1_subsampling_VC.py
- Source Data/Figure5/Hifi_L1/PAV/
- __MACOSX/Source Data/Figure5/Hifi_L1/._PAV
- Source Data/Figure5/Hifi_L1/Dipcall/
- __MACOSX/Source Data/Figure5/Hifi_L1/._Dipcall
- Source Data/Figure5/Hifi_L1/VolcanoSV/
- __MACOSX/Source Data/Figure5/Hifi_L1/._VolcanoSV
- Source Data/Figure5/ONT_L1/SVIM-asm/
- __MACOSX/Source Data/Figure5/ONT_L1/._SVIM-asm
- Source Data/Figure5/ONT_L1/Recall_Precision_F1_subsampling_VC.py
- __MACOSX/Source Data/Figure5/ONT_L1/._Recall_Precision_F1_subsampling_VC.py
- Source Data/Figure5/ONT_L1/PAV/
- __MACOSX/Source Data/Figure5/ONT_L1/._PAV
- Source Data/Figure5/ONT_L1/Dipcall/
- __MACOSX/Source Data/Figure5/ONT_L1/._Dipcall
- Source Data/Figure5/ONT_L1/VolcanoSV/
- __MACOSX/Source Data/Figure5/ONT_L1/._VolcanoSV
- Source Data/Figure4/UpSetPlot/plot_UpSet.py
- __MACOSX/Source Data/Figure4/UpSetPlot/._plot_UpSet.py
- Source Data/Figure4/UpSetPlot/Readme
- __MACOSX/Source Data/Figure4/UpSetPlot/._Readme
- Source Data/Figure4/UpSetPlot/plot.sh
- __MACOSX/Source Data/Figure4/UpSetPlot/._plot.sh
- Source Data/Figure4/UpSetPlot/tool_list_Hifi_L2.csv
- __MACOSX/Source Data/Figure4/UpSetPlot/._tool_list_Hifi_L2.csv
- Source Data/Figure4/UpSetPlot/Data/
- __MACOSX/Source Data/Figure4/UpSetPlot/._Data
- Source Data/Figure4/Heatmap/SimulatedData/
- __MACOSX/Source Data/Figure4/Heatmap/._SimulatedData
- Source Data/Figure4/Heatmap/RealData/
- __MACOSX/Source Data/Figure4/Heatmap/._RealData
- Source Data/Figure4/F1_accuracy/truvari_list.config
- __MACOSX/Source Data/Figure4/F1_accuracy/._truvari_list.config
- Source Data/Figure4/F1_accuracy/plot_f1.py
- __MACOSX/Source Data/Figure4/F1_accuracy/._plot_f1.py
- Source Data/Figure4/F1_accuracy/plot.sh
- __MACOSX/Source Data/Figure4/F1_accuracy/._plot.sh
- Source Data/Figure4/F1_accuracy/line_bar_plot_multiple_tools_v2.py
- __MACOSX/Source Data/Figure4/F1_accuracy/._line_bar_plot_multiple_tools_v2.py
- Source Data/Figure4/F1_accuracy/line_bar_plot_v1.py
- __MACOSX/Source Data/Figure4/F1_accuracy/._line_bar_plot_v1.py
- Source Data/Shared_Data/Cross_data_truvari4_eval/CLR_L3_PAV/
- __MACOSX/Source Data/Shared_Data/Cross_data_truvari4_eval/._CLR_L3_PAV
- Source Data/Shared_Data/Cross_data_truvari4_eval/Hifi_L5_Dipcall/
- __MACOSX/Source Data/Shared_Data/Cross_data_truvari4_eval/._Hifi_L5_Dipcall
- Source Data/Shared_Data/Cross_data_truvari4_eval/Hifi_L2_VolcanoSV/
- __MACOSX/Source Data/Shared_Data/Cross_data_truvari4_eval/._Hifi_L2_VolcanoSV
- Source Data/Shared_Data/Cross_data_truvari4_eval/CLR_L2_PAV/
- __MACOSX/Source Data/Shared_Data/Cross_data_truvari4_eval/._CLR_L2_PAV
- Source Data/Shared_Data/Cross_data_truvari4_eval/CLR_L2_otherasm-VolcanoSV/
- __MACOSX/Source Data/Shared_Data/Cross_data_truvari4_eval/._CLR_L2_otherasm-VolcanoSV
- Source Data/Shared_Data/Cross_data_truvari4_eval/ONT_L4_VolcanoSV/
- __MACOSX/Source Data/Shared_Data/Cross_data_truvari4_eval/._ONT_L4_VolcanoSV
- Source Data/Shared_Data/Cross_data_truvari4_eval/CLR_L1_PAV/
- __MACOSX/Source Data/Shared_Data/Cross_data_truvari4_eval/._CLR_L1_PAV
- Source Data/Shared_Data/Cross_data_truvari4_eval/ONT_L6_Dipcall/
- __MACOSX/Source Data/Shared_Data/Cross_data_truvari4_eval/._ONT_L6_Dipcall
- Source Data/Shared_Data/Cross_data_truvari4_eval/Hifi_L4_otherasm-VolcanoSV/
- __MACOSX/Source Data/Shared_Data/Cross_data_truvari4_eval/._Hifi_L4_otherasm-VolcanoSV
- Source Data/Shared_Data/Cross_data_truvari4_eval/Hifi_L4_VolcanoSV/
- __MACOSX/Source Data/Shared_Data/Cross_data_truvari4_eval/._Hifi_L4_VolcanoSV
- Source Data/Shared_Data/Cross_data_truvari4_eval/ONT_L4_otherasm-VolcanoSV/
- __MACOSX/Source Data/Shared_Data/Cross_data_truvari4_eval/._ONT_L4_otherasm-VolcanoSV
- Source Data/Shared_Data/Cross_data_truvari4_eval/CLR_L1_otherasm-VolcanoSV/
- __MACOSX/Source Data/Shared_Data/Cross_data_truvari4_eval/._CLR_L1_otherasm-VolcanoSV
- Source Data/Shared_Data/Cross_data_truvari4_eval/ONT_L2_VolcanoSV/
- __MACOSX/Source Data/Shared_Data/Cross_data_truvari4_eval/._ONT_L2_VolcanoSV
[truncated: 1,906 more entries]
