# Supplementary material for: VolcanoSV enables accurate and robust structural variant calling in diploid genomes from single-molecule long read sequencing
Source: Nat Commun. 2024 Aug 13;15:6956. doi: 10.1038/s41467-024-51282-0 (PMC11322167; doi:10.1038/s41467-024-51282-0)
Supplement: Supplementary file 4 — Source Data [file 41467_2024_51282_MOESM4_ESM.zip › Source Data/SupplementaryTable12-14/HG002_GRCh37_1_22_v4.2.1_benchmark_noinconsistent_reformatted.bed]

chr1	536561	537560
chr1	537749	539700
chr1	539804	541116
chr1	541218	542949
chr1	564090	568412
chr1	568514	569007
chr1	569109	570339
chr1	570360	571786
chr1	571889	574099
chr1	574202	575158
chr1	575260	576273
chr1	576313	576406
chr1	576509	578391
chr1	578416	580562
chr1	580652	582819
chr1	582924	583154
chr1	583267	584692
chr1	584714	584853
chr1	584896	585215
chr1	585238	585712
chr1	585818	586442
chr1	712554	715613
chr1	715660	718781
chr1	718805	720955
chr1	720977	723326
chr1	727904	728807
chr1	728831	730981
chr1	731013	734398
chr1	734596	736123
chr1	736146	738809
chr1	738831	739091
chr1	739193	739280
chr1	739301	742928
chr1	742949	747686
chr1	747709	751435
chr1	751556	754226
chr1	760072	763718
chr1	763820	768032
chr1	768167	774324
chr1	774347	774673
chr1	775035	775738
chr1	775841	779901
chr1	779927	784311
chr1	784333	784676
chr1	784698	786165
chr1	786193	788789
chr1	789291	793323
chr1	793344	795507
chr1	795609	796365
chr1	796387	801428
chr1	802922	804542
chr1	804684	804963
chr1	804995	807251
chr1	807353	807842
chr1	808564	810890
chr1	812057	813473
chr1	813495	813867
chr1	825127	825350
chr1	825461	825775
chr1	825877	827661
chr1	827685	829009
chr1	829384	830236
chr1	830276	831231
chr1	831253	834132
chr1	834153	834353
chr1	834494	835845
chr1	835947	836600
chr1	836624	837953
chr1	838205	838633
chr1	838654	839675
chr1	839699	840387
chr1	840514	842867
chr1	842969	843164
chr1	843266	843414
chr1	845839	850277
chr1	850379	859881
chr1	860032	860702
chr1	860850	868930
chr1	870738	871593
chr1	871841	872725
chr1	872829	875585
chr1	875729	878853
chr1	878960	884021
chr1	884142	885447
chr1	886232	893383
chr1	893513	893634
chr1	893655	897409
chr1	897521	899677
chr1	900453	911544
chr1	913940	919630
chr1	919653	919916
chr1	920065	922615
chr1	922717	923814
chr1	924997	928119
chr1	928680	931332
chr1	946712	950044
chr1	950148	951143
chr1	951785	953084
chr1	953586	954808
chr1	955015	955281
chr1	955515	956163
chr1	956278	963649
chr1	963786	963846
chr1	967220	970498
chr1	970614	976243
chr1	976565	976862
chr1	977445	984096
chr1	984224	984436
chr1	984590	987619
chr1	988472	991673
chr1	992145	997385
chr1	997589	999966
chr1	1000969	1003931
chr1	1004522	1010961
chr1	1011145	1011227
chr1	1014810	1015766
chr1	1016657	1016973
chr1	1017080	1020832
chr1	1020934	1023510
chr1	1023744	1027032
chr1	1027254	1032933
chr1	1033035	1034276
chr1	1044922	1046694
chr1	1046797	1049288
chr1	1049319	1050826
chr1	1051180	1061686
chr1	1061712	1065515
chr1	1065648	1066759
chr1	1066867	1067814
chr1	1067916	1069424
chr1	1069533	1073694
chr1	1077690	1092211
chr1	1092320	1092614
chr1	1092874	1098233
chr1	1098335	1101866
chr1	1101974	1103338
chr1	1103522	1111837
chr1	1111939	1130829
chr1	1130991	1136583
chr1	1138630	1165837
chr1	1165861	1175797
chr1	1176272	1179817
chr1	1180965	1181501
chr1	1181603	1182854
chr1	1185568	1192100
chr1	1192121	1192217
chr1	1192319	1192710
chr1	1192827	1206137
chr1	1206276	1207349
chr1	1207389	1214770
chr1	1214872	1218131
chr1	1218155	1219445
chr1	1219730	1222885
chr1	1226302	1236587
chr1	1236690	1236777
chr1	1236879	1238095
chr1	1238273	1238498
chr1	1238600	1239655
chr1	1239765	1243845
chr1	1243985	1244244
chr1	1244346	1247527
chr1	1247655	1251037
chr1	1251259	1257891
chr1	1258183	1258988
chr1	1259896	1260117
chr1	1260219	1273563
chr1	1273665	1273807
chr1	1281844	1284787
chr1	1287358	1295828
chr1	1295938	1297896
chr1	1298683	1298767
chr1	1299169	1300846
chr1	1301229	1303399
chr1	1303420	1303507
chr1	1303630	1312809
chr1	1312912	1313813
chr1	1313917	1317305
chr1	1318542	1319884
chr1	1319986	1323895
chr1	1323928	1324101
chr1	1324203	1325488
chr1	1325518	1330127
chr1	1330161	1331565
chr1	1331594	1331900
chr1	1332315	1339532
chr1	1339556	1345704
chr1	1345837	1350768
chr1	1350789	1353250
chr1	1353271	1357214
chr1	1357316	1359150
chr1	1359184	1359285
chr1	1359387	1362346
chr1	1363951	1364222
chr1	1364745	1366357
chr1	1366555	1378063
chr1	1378491	1379002
chr1	1379123	1381332
chr1	1381675	1382483
chr1	1382512	1382777
chr1	1382809	1383448
chr1	1383550	1383601
chr1	1383712	1384104
chr1	1384207	1385697
chr1	1385726	1386373
chr1	1386475	1388126
chr1	1388228	1388376
chr1	1388397	1388972
chr1	1389074	1390591
chr1	1390628	1392970
chr1	1393082	1393352
chr1	1393373	1393823
chr1	1393844	1394059
chr1	1394161	1395419
chr1	1395521	1395623
chr1	1395646	1396568
chr1	1396589	1396964
chr1	1397198	1399533
chr1	1399636	1399849
chr1	1399872	1400964
chr1	1400999	1401617
chr1	1401649	1401864
chr1	1401966	1403706
chr1	1403727	1404428
chr1	1404532	1404660
chr1	1404689	1404855
chr1	1404881	1405006
chr1	1405108	1405800
chr1	1405832	1407439
chr1	1407541	1408509
chr1	1408543	1408832
chr1	1408934	1409550
chr1	1409597	1409695
chr1	1409797	1411890
chr1	1411913	1413027
chr1	1413573	1415422
chr1	1415637	1416551
chr1	1416575	1418480
chr1	1418582	1419374
chr1	1419395	1419559
chr1	1419582	1422816
chr1	1422919	1424209
chr1	1424248	1427906
chr1	1428177	1428314
chr1	1428338	1428801
chr1	1428838	1428952
chr1	1429054	1433186
chr1	1433539	1433845
chr1	1433872	1434343
chr1	1434374	1434654
chr1	1434684	1434961
chr1	1435573	1435882
chr1	1436045	1436467
chr1	1436491	1436635
chr1	1436657	1437183
chr1	1437286	1437579
chr1	1438187	1440025
chr1	1440052	1441579
chr1	1441681	1441735
chr1	1441838	1442116
chr1	1442218	1444527
chr1	1444548	1445289
chr1	1445318	1445411
chr1	1445514	1445660
chr1	1445687	1445821
chr1	1445939	1446135
chr1	1446237	1450468
chr1	1450490	1451775
chr1	1451797	1453598
chr1	1454083	1454559
chr1	1454661	1456673
chr1	1456714	1460742
chr1	1460845	1461355
chr1	1461457	1463333
chr1	1463361	1463455
chr1	1463558	1464218
chr1	1464239	1466203
chr1	1466240	1467152
chr1	1467193	1469248
chr1	1469269	1475216
chr1	1475658	1475832
chr1	1476089	1478758
chr1	1479421	1482174
chr1	1482294	1483901
chr1	1484003	1485548
chr1	1485592	1488347
chr1	1488450	1488948
chr1	1489057	1493532
chr1	1493635	1498866
chr1	1498968	1500822
chr1	1501297	1501428
chr1	1501531	1503241
chr1	1503344	1506208
chr1	1506834	1508206
chr1	1508322	1508392
chr1	1508696	1508758
chr1	1508878	1514739
chr1	1514842	1519473
chr1	1520233	1521302
chr1	1521404	1522583
chr1	1522685	1522742
chr1	1522844	1523469
chr1	1523653	1524793
chr1	1524922	1527623
chr1	1528953	1532791
chr1	1532905	1535401
chr1	1535723	1539622
chr1	1539726	1540363
chr1	1542412	1544286
chr1	1545236	1546897
chr1	1547032	1547889
chr1	1548753	1562192
chr1	1562217	1565175
chr1	1565284	1565650
chr1	1565752	1566014
chr1	1566116	1568060
chr1	1568081	1568267
chr1	1568369	1569314
chr1	1569416	1569733
chr1	1569835	1569988
chr1	1570090	1570867
chr1	1570973	1571401
chr1	1571422	1572888
chr1	1572990	1574190
chr1	1574371	1574611
chr1	1574633	1576535
chr1	1576801	1576952
chr1	1577054	1577437
chr1	1577649	1578255
chr1	1578411	1580350
chr1	1580374	1580673
chr1	1580789	1581014
chr1	1581147	1581507
chr1	1582009	1582143
chr1	1582273	1582404
chr1	1582692	1582743
chr1	1583139	1583444
chr1	1583546	1583618
chr1	1584053	1584143
chr1	1584160	1584255
chr1	1584990	1585220
chr1	1585368	1585897
chr1	1585920	1586063
chr1	1586168	1588190
chr1	1588215	1588947
chr1	1588968	1589280
chr1	1589427	1589514
chr1	1589671	1589832
chr1	1589934	1591685
chr1	1591716	1591844
chr1	1591946	1592065
chr1	1592098	1594127
chr1	1594566	1594789
chr1	1594892	1595618
chr1	1595641	1596372
chr1	1596393	1598042
chr1	1598832	1599290
chr1	1599313	1601857
chr1	1601883	1604842
chr1	1605459	1605870
chr1	1605892	1606021
chr1	1606123	1608178
chr1	1608280	1608664
chr1	1608691	1608866
chr1	1608968	1609088
chr1	1609111	1610990
chr1	1611592	1613376
chr1	1613500	1616177
chr1	1616307	1616802
chr1	1616904	1617709
chr1	1617814	1617906
chr1	1617943	1618195
chr1	1618218	1618839
chr1	1618902	1619122
chr1	1619226	1619340
chr1	1619361	1620717
chr1	1620738	1621150
chr1	1621929	1622129
chr1	1622235	1623500
chr1	1623526	1623921
chr1	1624029	1624175
chr1	1624695	1624815
chr1	1624917	1625411
chr1	1625437	1625497
chr1	1625599	1626077
chr1	1626186	1626392
chr1	1626497	1627339
chr1	1627364	1628261
chr1	1628491	1629557
chr1	1629659	1631279
chr1	1631300	1631519
chr1	1631563	1632952
chr1	1633054	1633389
chr1	1633491	1634091
chr1	1634193	1634454
chr1	1634642	1635698
chr1	1635800	1636943
chr1	1637045	1637187
chr1	1637357	1637506
chr1	1637534	1637821
chr1	1637843	1639745
chr1	1640011	1640243
chr1	1640441	1640647
chr1	1640749	1641465
chr1	1641621	1642616
chr1	1642722	1643197
chr1	1643320	1643519
chr1	1643622	1643859
chr1	1644005	1644230
chr1	1644483	1645042
chr1	1645209	1645348
chr1	1645485	1645636
chr1	1645925	1646023
chr1	1646164	1648202
chr1	1648503	1648572
chr1	1650661	1651003
chr1	1651128	1653540
chr1	1653565	1653963
chr1	1654067	1654269
chr1	1654290	1654623
chr1	1654745	1654876
chr1	1655004	1655154
chr1	1655256	1656974
chr1	1657005	1657133
chr1	1657235	1657322
chr1	1657424	1657667
chr1	1657689	1657809
chr1	1658493	1660012
chr1	1660033	1661455
chr1	1661561	1662278
chr1	1662299	1662768
chr1	1662870	1663292
chr1	1663395	1664280
chr1	1664406	1665215
chr1	1665241	1665641
chr1	1665676	1667371
chr1	1668326	1668726
chr1	1668748	1668892
chr1	1668994	1670519
chr1	1670621	1671405
chr1	1671597	1672054
chr1	1672076	1672479
chr1	1672582	1672671
chr1	1672708	1673468
chr1	1673610	1673820
chr1	1673923	1673984
chr1	1674005	1674420
chr1	1675204	1675416
chr1	1675565	1676732
chr1	1676890	1677563
chr1	1677669	1677827
chr1	1678013	1678132
chr1	1678168	1678629
chr1	1678731	1679570
chr1	1679595	1680848
chr1	1681252	1682208
chr1	1682230	1695005
chr1	1695126	1697798
chr1	1697916	1701356
chr1	1701471	1702430
chr1	1702573	1705064
chr1	1705219	1708160
chr1	1708264	1715772
chr1	1715803	1719462
chr1	1719490	1721083
chr1	1721205	1724084
chr1	1724186	1730313
chr1	1730415	1732160
chr1	1732268	1735148
chr1	1735774	1738851
chr1	1738984	1741923
chr1	1742026	1742469
chr1	1742587	1751744
chr1	1751847	1753687
chr1	1753791	1754676
chr1	1754711	1761699
chr1	1761722	1766055
chr1	1766177	1767310
chr1	1767413	1767775
chr1	1767879	1768244
chr1	1768347	1768643
chr1	1769305	1771621
chr1	1771723	1777212
chr1	1777320	1777397
chr1	1777501	1779745
chr1	1779859	1781731
chr1	1781755	1782791
chr1	1782905	1788634
chr1	1788739	1792498
chr1	1792601	1795702
chr1	1795830	1796425
chr1	1797034	1800573
chr1	1800702	1805993
chr1	1806095	1808686
chr1	1808820	1813814
chr1	1813939	1816939
chr1	1817063	1821045
chr1	1821147	1822031
chr1	1822230	1822817
chr1	1822940	1828105
chr1	1828517	1828578
chr1	1828700	1832531
chr1	1832697	1834057
chr1	1834169	1834947
chr1	1834978	1836921
chr1	1837324	1840584
chr1	1840747	1844308
chr1	1844440	1855338
chr1	1855977	1856399
chr1	1856841	1859522
chr1	1859819	1860631
chr1	1861063	1862592
chr1	1863866	1864014
chr1	1864914	1865158
chr1	1868035	1869347
chr1	1870084	1877215
chr1	1877613	1880005
chr1	1880842	1886334
chr1	1886685	1893884
chr1	1894029	1894890
chr1	1894927	1898833
chr1	1898935	1910332
chr1	1911387	1912430
chr1	1927779	1928308
chr1	1928437	1935889
chr1	1936017	1939015
chr1	1939121	1950482
chr1	1950860	1965829
chr1	1965874	1974153
chr1	1974255	1975409
chr1	1975748	1985954
chr1	1986060	1986685
chr1	1986788	1988149
chr1	1988190	1989145
chr1	1989773	1993870
chr1	1993973	1995233
chr1	1995336	1997112
chr1	1997146	2010232
chr1	2010334	2016771
chr1	2017480	2027099
chr1	2027396	2033702
chr1	2033812	2037545
chr1	2038657	2041240
chr1	2041966	2049386
chr1	2049488	2050601
chr1	2050703	2051681
chr1	2051783	2052041
chr1	2056691	2063254
chr1	2063275	2064641
chr1	2065145	2072949
chr1	2074243	2074459
chr1	2074490	2077808
chr1	2080498	2081595
chr1	2081626	2086524
chr1	2086957	2089100
chr1	2089202	2101037
chr1	2101269	2106772
chr1	2107005	2109273
chr1	2109394	2112481
chr1	2112583	2120399
chr1	2120501	2125719
chr1	2125821	2125892
chr1	2126037	2126195
chr1	2126308	2131214
chr1	2131905	2136292
chr1	2136691	2138218
chr1	2138320	2139304
chr1	2139476	2142546
chr1	2144001	2145123
chr1	2145304	2148698
chr1	2148800	2149065
chr1	2149090	2150979
chr1	2151937	2153492
chr1	2153595	2177176
chr1	2177299	2184482
chr1	2184587	2186823
chr1	2187746	2191923
chr1	2192025	2192859
chr1	2194971	2203106
chr1	2203208	2211355
chr1	2214626	2217258
chr1	2217361	2218726
chr1	2218828	2220900
chr1	2221080	2224815
chr1	2224927	2227055
chr1	2227217	2241065
chr1	2241427	2248331
chr1	2248434	2256352
chr1	2256913	2258420
chr1	2259011	2263193
chr1	2263475	2274228
chr1	2274360	2295150
chr1	2295317	2297720
chr1	2297832	2298349
chr1	2298476	2298693
chr1	2298815	2300221
chr1	2300819	2316937
chr1	2317053	2320163
chr1	2320269	2332436
chr1	2333082	2342592
chr1	2342744	2346404
chr1	2346436	2351350
chr1	2351504	2356281
chr1	2356784	2367000
chr1	2368050	2371595
chr1	2372407	2380533
chr1	2380635	2390447
chr1	2391443	2393426
chr1	2393934	2415145
chr1	2415624	2432039
chr1	2432515	2451862
chr1	2452006	2453901
chr1	2454669	2472856
chr1	2472958	2477606
chr1	2477755	2480195
chr1	2480298	2508898
chr1	2509001	2510629
chr1	2510761	2512820
chr1	2512960	2519673
chr1	2519784	2523475
chr1	2524327	2533385
chr1	2533807	2539850
chr1	2540536	2547730
chr1	2547854	2548801
chr1	2548917	2551043
chr1	2551150	2554271
chr1	2554395	2560113
chr1	2560183	2566104
chr1	2566644	2567958
chr1	2699220	2701455
chr1	2701606	2708520
chr1	2708649	2714550
chr1	2715752	2726767
chr1	2726869	2734668
chr1	2734770	2752777
chr1	2752879	2754862
chr1	2754966	2757360
chr1	2757588	2761744
chr1	2761846	2764973
chr1	2766642	2768073
chr1	2769984	2775504
chr1	2776392	2779697
chr1	2780026	2789436
chr1	2789657	2804886
chr1	2804994	2837668
chr1	2838917	2843076
chr1	2843830	2861110
chr1	2861746	2865806
chr1	2866913	2876392
chr1	2877005	2886902
chr1	2887004	2887510
chr1	2887612	2888556
chr1	2888669	2890888
chr1	2891568	2892348
chr1	2895111	2897483
chr1	2897667	2911777
chr1	2911880	2918465
chr1	2918778	2926950
chr1	2927292	2930190
chr1	2946069	2949937
chr1	2950050	2954114
chr1	2954643	2955951
chr1	2956060	2959062
chr1	2959380	2985491
chr1	2985607	3027979
chr1	3028157	3047310
chr1	3047412	3067423
chr1	3067624	3073956
chr1	3074058	3079148
chr1	3080181	3081742
chr1	3082522	3084096
chr1	3084943	3085099
chr1	3085206	3092328
chr1	3093635	3096968
chr1	3098992	3111122
chr1	3111310	3128978
chr1	3129435	3131687
chr1	3132210	3139616
chr1	3139719	3150420
chr1	3150522	3159937
chr1	3159958	3166636
chr1	3166752	3169864
chr1	3169981	3171309
chr1	3171411	3172365
chr1	3172511	3177141
chr1	3177539	3177637
chr1	3177742	3190489
chr1	3190592	3203397
chr1	3204779	3206939
chr1	3207051	3214941
chr1	3215043	3215129
chr1	3217625	3217845
chr1	3217950	3219021
chr1	3219123	3232798
chr1	3232906	3233121
chr1	3233467	3242148
chr1	3242984	3252118
chr1	3252226	3262038
chr1	3262603	3267874
chr1	3268522	3270972
chr1	3271074	3287347
chr1	3288175	3295625
chr1	3296704	3302655
chr1	3302862	3306462
chr1	3306596	3307347
chr1	3307450	3325991
chr1	3326972	3338410
chr1	3338972	3341610
chr1	3341714	3344513
chr1	3345102	3345297
chr1	3345401	3348129
chr1	3348235	3359738
chr1	3359917	3365817
chr1	3365919	3387348
chr1	3387731	3391459
chr1	3392369	3393684
chr1	3394058	3398801
chr1	3398930	3402444
chr1	3402566	3408288
chr1	3408435	3409694
chr1	3409983	3418340
chr1	3418859	3424158
chr1	3424274	3430090
chr1	3430193	3442911
chr1	3443033	3455209
chr1	3455323	3476081
chr1	3476116	3476527
chr1	3476634	3487961
chr1	3489838	3491097
chr1	3491199	3492144
chr1	3492247	3493200
chr1	3493662	3495095
chr1	3495687	3496770
chr1	3496855	3499478
chr1	3500813	3504073
chr1	3505467	3507900
chr1	3508723	3509983
chr1	3510085	3512749
chr1	3513529	3515228
chr1	3515343	3528784
chr1	3528931	3556724
chr1	3557559	3559250
chr1	3559360	3559437
chr1	3562775	3575313
chr1	3575661	3582332
chr1	3582434	3591343
chr1	3592153	3594201
chr1	3594305	3595976
chr1	3596696	3598197
chr1	3598721	3609743
chr1	3612059	3622858
chr1	3623088	3626718
chr1	3626828	3639209
chr1	3639895	3641924
chr1	3643547	3650432
chr1	3650534	3655396
chr1	3657090	3669833
chr1	3669956	3671360
chr1	3671462	3683350
chr1	3683452	3684647
chr1	3684679	3689026
chr1	3689237	3699933
chr1	3700035	3711566
chr1	3711695	3714040
chr1	3714449	3716063
chr1	3716168	3716686
chr1	3717450	3719863
chr1	3719886	3724002
chr1	3724043	3724139
chr1	3724261	3727419
chr1	3727521	3729780
chr1	3729882	3739220
chr1	3739323	3741347
chr1	3741760	3748640
chr1	3749284	3749500
chr1	3749605	3752962
chr1	3753108	3759838
chr1	3759963	3760281
chr1	3760383	3761211
chr1	3761332	3762599
chr1	3762701	3771148
chr1	3771253	3771383
chr1	3771526	3771687
chr1	3771964	3784968
chr1	3785448	3793841
chr1	3793976	3806213
chr1	3806316	3808018
chr1	3809611	3811119
chr1	3811221	3816839
chr1	3816961	3818125
chr1	3818769	3824892
chr1	3825092	3830268
chr1	4010268	4011076
chr1	4011260	4022465
chr1	4022568	4033414
chr1	4033919	4045676
chr1	4045780	4046101
chr1	4046235	4059344
chr1	4060312	4065867
chr1	4065910	4067085
chr1	4067393	4067568
chr1	4067776	4071842
chr1	4071957	4073482
chr1	4073585	4076722
chr1	4077389	4084840
chr1	4085351	4086444
chr1	4086575	4092025
chr1	4092130	4095790
chr1	4095895	4099793
chr1	4099927	4102317
chr1	4102340	4103605
chr1	4104172	4107978
chr1	4108009	4110787
chr1	4110813	4112080
chr1	4112736	4114078
chr1	4114181	4123317
chr1	4128612	4133594
chr1	4133698	4136742
chr1	4139490	4147084
chr1	4147187	4155105
chr1	4155207	4159855
chr1	4160513	4185850
chr1	4185968	4189760
chr1	4190067	4193359
chr1	4207361	4220263
chr1	4220296	4220916
chr1	4221019	4222617
chr1	4223059	4231915
chr1	4232028	4241045
chr1	4241070	4244330
chr1	4244438	4253408
chr1	4253511	4256108
chr1	4256211	4271400
chr1	4271535	4274087
chr1	4274316	4284245
chr1	4284367	4286351
chr1	4286474	4299025
chr1	4299127	4304392
chr1	4304641	4311624
chr1	4311727	4311791
chr1	4311893	4329866
chr1	4329888	4334132
chr1	4334353	4345165
chr1	4345283	4347161
chr1	4347263	4356012
chr1	4356666	4363009
chr1	4363377	4369562
chr1	4369676	4376046
chr1	4389675	4389950
chr1	4390058	4391180
chr1	4394253	4396351
chr1	4397022	4403325
chr1	4403925	4417124
chr1	4417309	4419871
chr1	4420005	4424735
chr1	4424757	4471833
chr1	4471935	4480158
chr1	4480615	4490113
chr1	4490217	4504898
chr1	4505004	4517561
chr1	4517665	4517807
chr1	4517912	4534398
chr1	4534519	4556837
chr1	4557041	4560039
chr1	4560168	4568584
chr1	4568723	4568780
chr1	4569155	4574509
chr1	4575339	4580150
chr1	4581478	4582760
chr1	4583077	4589313
chr1	4589457	4591727
chr1	4591841	4595912
chr1	4596060	4599745
chr1	4600088	4603547
chr1	4604118	4612877
chr1	4612980	4613641
chr1	4613747	4623173
chr1	4623275	4624739
chr1	4624841	4634033
chr1	4634135	4636795
chr1	4636955	4643051
chr1	4643153	4643881
chr1	4643988	4650147
chr1	4650298	4658284
chr1	4658406	4660178
chr1	4660280	4668767
chr1	4668870	4678337
chr1	4678471	4679301
chr1	4679552	4680179
chr1	4680281	4681092
chr1	4681119	4685711
chr1	4685817	4692105
chr1	4693915	4695630
chr1	4695734	4697431
chr1	4697557	4699240
chr1	4699343	4699460
chr1	4699493	4704341
chr1	4704650	4709025
chr1	4709787	4717726
chr1	4717840	4726479
chr1	4727087	4731377
chr1	4731498	4734038
chr1	4734153	4739817
chr1	4739931	4748780
chr1	4748884	4753437
chr1	4753459	4764166
chr1	4764268	4764356
chr1	4764384	4765404
chr1	4765506	4769245
chr1	4769571	4800256
chr1	4800617	4800794
chr1	4800918	4808756
chr1	4808868	4825483
chr1	4825585	4828420
chr1	4828441	4840140
chr1	4840246	4843478
chr1	4843676	4850925
chr1	4851027	4867643
chr1	4867749	4871238
chr1	4871370	4873349
chr1	4873451	4883535
chr1	4883682	4895002
chr1	4895143	4919818
chr1	4921806	4924095
chr1	4924198	4924964
chr1	4924988	4945574
chr1	4945695	4948329
chr1	4948454	4953757
chr1	4953863	4956389
chr1	4956491	4967007
chr1	4967112	4969400
chr1	4969544	4990320
chr1	4990460	4992083
chr1	4992197	4999218
chr1	5000013	5003006
chr1	5003218	5003290
chr1	5003393	5003731
chr1	5003863	5019881
chr1	5020099	5029191
chr1	5029318	5034783
chr1	5034910	5047876
chr1	5048000	5068240
chr1	5068495	5068615
chr1	5068868	5071437
chr1	5071546	5083875
chr1	5083905	5094663
chr1	5094769	5112665
chr1	5112690	5123302
chr1	5123406	5135237
chr1	5136143	5140908
chr1	5141228	5148430
chr1	5148460	5157419
chr1	5157545	5172160
chr1	5172772	5177897
chr1	5177933	5180488
chr1	5180592	5184428
chr1	5184532	5197064
chr1	5197258	5204099
chr1	5204201	5206818
chr1	5206920	5219982
chr1	5220580	5235486
chr1	5235649	5241179
chr1	5241284	5242092
chr1	5242194	5250646
chr1	5250781	5258690
chr1	5258793	5263536
chr1	5263655	5272146
chr1	5272352	5274478
chr1	5274881	5275743
chr1	5275845	5285249
chr1	5285419	5299787
chr1	5299889	5304349
chr1	5304472	5305793
chr1	5307127	5321761
chr1	5321897	5336685
chr1	5336851	5339512
chr1	5340239	5348489
chr1	5348615	5350535
chr1	5351542	5355568
chr1	5355670	5363806
chr1	5364570	5368046
chr1	5368189	5374349
chr1	5374461	5374830
chr1	5374932	5375243
chr1	5375655	5377115
chr1	5377217	5382008
chr1	5382111	5391219
chr1	5391323	5392810
chr1	5392916	5393208
chr1	5393310	5393758
chr1	5395174	5402325
chr1	5402432	5405051
chr1	5405154	5446570
chr1	5448167	5451731
chr1	5452052	5473050
chr1	5473153	5473609
chr1	5474571	5486388
chr1	5486498	5495773
chr1	5495800	5513475
chr1	5513578	5517064
chr1	5517167	5524869
chr1	5524971	5550407
chr1	5550509	5560590
chr1	5560619	5560706
chr1	5561070	5571913
chr1	5572031	5575150
chr1	5575253	5578621
chr1	5578766	5583438
chr1	5583552	5583622
chr1	5583653	5617761
chr1	5617864	5617951
chr1	5618053	5633314
chr1	5633367	5640158
chr1	5640267	5644109
chr1	5644225	5655435
chr1	5655537	5656456
chr1	5656558	5659986
chr1	5660015	5663350
chr1	5664595	5685665
chr1	5685767	5691307
chr1	5691409	5715640
chr1	5716550	5726128
chr1	5726230	5726542
chr1	5728679	5729428
chr1	5729531	5730605
chr1	5730728	5731420
chr1	5731534	5731878
chr1	5735560	5738780
chr1	5739365	5757777
chr1	5757884	5761708
chr1	5762025	5762712
chr1	5762803	5773387
chr1	5773969	5782416
chr1	5782571	5787130
chr1	5787158	5792768
chr1	5792796	5793514
chr1	5793774	5796061
chr1	5796880	5803941
chr1	5804571	5830598
chr1	5830700	5832889
chr1	5832991	5837165
chr1	5837297	5842252
chr1	5842273	5844944
chr1	5845058	5845186
chr1	5845291	5849767
chr1	5849788	5855568
chr1	5856659	5860512
chr1	5860616	5860906
chr1	5861008	5862665
chr1	5863140	5868660
chr1	5869813	5871409
chr1	5871525	5876108
chr1	5878144	5881340
chr1	5881556	5885883
chr1	5885985	5889183
chr1	5890210	5892127
chr1	5892589	5901693
chr1	5901798	5934087
chr1	5934454	5944068
chr1	5945894	5972546
chr1	5972649	5973206
chr1	5973236	5974266
chr1	5974410	5982712
chr1	5982951	5992803
chr1	5992909	6001298
chr1	6001401	6002510
chr1	6002699	6009352
chr1	6009454	6016068
chr1	6016190	6018747
chr1	6018774	6018865
chr1	6018967	6024895
chr1	6025052	6037778
chr1	6038153	6060592
chr1	6060767	6064372
chr1	6067432	6071640
chr1	6073203	6075025
chr1	6075154	6081518
chr1	6082611	6082888
chr1	6082991	6087228
chr1	6087344	6089290
chr1	6089393	6090503
chr1	6091012	6092582
chr1	6092736	6097881
chr1	6097983	6102845
chr1	6102954	6114051
chr1	6114153	6120910
chr1	6121014	6131677
chr1	6131978	6144795
chr1	6144920	6148712
chr1	6148817	6155877
chr1	6156002	6160641
chr1	6160749	6161040
chr1	6161151	6161752
chr1	6161854	6164627
chr1	6164731	6166848
chr1	6169002	6171011
chr1	6171615	6178387
chr1	6178490	6180460
chr1	6180908	6184677
chr1	6184829	6187924
chr1	6188097	6201003
chr1	6201105	6208823
chr1	6208925	6209649
chr1	6210725	6216544
chr1	6216646	6219015
chr1	6219117	6219754
chr1	6220876	6226286
chr1	6226388	6229071
chr1	6229111	6233163
chr1	6233188	6240172
chr1	6240274	6245208
chr1	6245230	6249612
chr1	6249724	6251131
chr1	6251755	6254976
chr1	6256134	6262757
chr1	6262862	6263566
chr1	6263668	6263910
chr1	6263974	6264264
chr1	6264366	6264514
chr1	6264672	6268251
chr1	6268278	6273477
chr1	6273580	6274603
chr1	6274742	6275043
chr1	6275146	6275386
chr1	6275414	6276782
chr1	6276807	6288397
chr1	6288425	6290595
chr1	6290697	6296839
chr1	6296864	6300871
chr1	6301002	6315651
chr1	6315754	6320383
chr1	6320505	6335725
chr1	6335827	6344631
chr1	6344664	6352898
chr1	6353019	6364372
chr1	6364477	6364690
chr1	6366161	6367669
chr1	6368812	6375762
chr1	6375883	6377756
chr1	6377858	6383744
chr1	6383848	6386940
chr1	6387064	6395336
chr1	6395439	6396342
chr1	6396459	6398033
chr1	6398135	6399748
chr1	6399850	6404772
chr1	6404874	6416698
chr1	6417315	6424325
chr1	6424938	6429431
chr1	6429785	6431417
chr1	6431441	6435270
chr1	6435373	6436736
chr1	6436838	6440595
chr1	6440697	6448511
chr1	6449125	6454601
chr1	6454703	6456470
chr1	6456491	6456562
chr1	6456665	6460867
chr1	6460970	6462386
chr1	6462820	6463356
chr1	6463629	6466158
chr1	6466260	6468611
chr1	6468717	6470019
chr1	6470129	6472472
chr1	6472504	6484718
chr1	6484840	6489065
chr1	6489183	6490797
chr1	6490899	6491637
chr1	6491775	6492669
chr1	6512460	6512946
chr1	6512975	6518063
chr1	6518103	6518371
chr1	6518397	6518673
chr1	6519333	6523780
chr1	6523818	6535206
chr1	6535360	6539120
chr1	6539141	6539291
chr1	6539419	6546158
chr1	6546260	6554127
chr1	6554231	6557384
chr1	6557559	6560548
chr1	6560827	6563416
chr1	6563519	6568192
chr1	6568294	6576740
chr1	6577033	6577315
chr1	6577417	6582689
chr1	6583283	6583588
chr1	6583708	6587634
chr1	6587750	6595937
chr1	6596059	6598000
chr1	6598132	6600049
chr1	6600315	6601019
chr1	6601124	6604546
chr1	6604672	6605927
chr1	6606030	6608147
chr1	6608260	6610692
chr1	6610794	6615875
chr1	6615985	6617017
chr1	6617120	6618045
chr1	6618165	6620007
chr1	6620139	6620995
chr1	6621097	6621723
chr1	6621825	6628509
chr1	6628541	6630416
chr1	6630555	6632274
chr1	6632379	6633694
chr1	6633745	6635704
chr1	6635807	6642683
chr1	6642785	6643086
chr1	6643988	6669133
chr1	6669251	6672162
chr1	6672264	6674285
chr1	6674323	6674886
chr1	6674921	6676034
chr1	6676136	6680682
chr1	6680947	6681041
chr1	6681143	6691849
chr1	6692324	6699357
chr1	6699459	6700080
chr1	6700182	6701386
chr1	6701534	6707089
chr1	6707192	6716109
chr1	6716237	6716740
chr1	6716843	6722127
chr1	6722270	6724296
chr1	6724322	6731591
chr1	6731614	6733204
chr1	6733306	6737167
chr1	6737286	6742172
chr1	6742274	6747359
chr1	6747466	6751197
chr1	6751299	6752651
chr1	6753288	6753843
chr1	6753945	6754818
chr1	6755274	6755636
chr1	6755750	6757864
chr1	6757887	6763889
chr1	6763933	6769789
chr1	6769891	6770628
chr1	6770661	6774482
chr1	6774729	6775088
chr1	6775953	6777839
chr1	6777951	6779734
chr1	6779840	6783060
chr1	6783162	6786940
chr1	6787053	6788229
chr1	6788344	6790142
chr1	6805438	6806927
chr1	6807057	6815297
chr1	6815445	6816187
chr1	6816302	6817360
chr1	6817462	6817586
chr1	6817607	6818414
chr1	6818448	6819560
chr1	6819663	6822731
chr1	6822863	6827536
chr1	6827641	6827708
chr1	6827831	6827962
chr1	6828064	6830086
chr1	6830208	6830295
chr1	6830398	6835883
chr1	6835987	6837457
chr1	6837560	6838632
chr1	6838659	6845654
chr1	6845925	6849813
chr1	6849915	6850366
chr1	6850490	6851121
chr1	6851260	6854889
chr1	6855033	6856141
chr1	6856243	6858334
chr1	6859057	6864185
chr1	6864287	6888295
chr1	6888429	6888899
chr1	6889002	6890052
chr1	6890154	6890355
chr1	6890473	6896952
chr1	6897106	6904517
chr1	6904621	6907593
chr1	6907980	6910005
chr1	6910189	6912021
chr1	6912124	6916286
chr1	6916410	6918488
chr1	6918598	6939622
chr1	6939724	6940392
chr1	6940494	6957482
chr1	6957584	6959561
chr1	6959679	6962075
chr1	6962195	6964707
chr1	6964859	6965197
chr1	6965326	6974111
chr1	6974213	6977835
chr1	6977962	6986344
chr1	6986813	6995928
chr1	7002188	7003855
chr1	7003983	7012438
chr1	7012591	7017463
chr1	7017934	7022362
chr1	7022474	7022676
chr1	7023054	7023252
chr1	7023428	7026620
chr1	7026722	7039609
chr1	7040114	7043466
chr1	7044559	7050814
chr1	7050942	7055299
chr1	7055406	7057665
chr1	7057808	7061906
chr1	7062011	7067029
chr1	7067131	7073218
chr1	7073320	7077946
chr1	7078375	7086644
chr1	7086747	7089497
chr1	7089600	7091010
chr1	7091113	7093597
chr1	7093699	7097926
chr1	7098028	7104906
chr1	7105009	7112087
chr1	7112189	7137233
chr1	7137336	7154269
chr1	7154377	7163379
chr1	7164351	7167304
chr1	7167414	7171894
chr1	7171997	7174265
chr1	7176206	7176869
chr1	7176890	7178299
chr1	7178402	7187256
chr1	7187358	7188840
chr1	7188944	7191531
chr1	7191634	7199049
chr1	7199444	7204263
chr1	7204366	7208376
chr1	7208545	7217352
chr1	7217505	7223305
chr1	7223407	7237092
chr1	7238096	7240367
chr1	7240470	7240520
chr1	7240624	7242505
chr1	7242620	7257683
chr1	7257789	7263890
chr1	7263913	7264817
chr1	7264943	7274873
chr1	7274977	7279551
chr1	7279655	7289473
chr1	7289731	7290441
chr1	7290556	7291357
chr1	7291461	7299644
chr1	7299749	7300527
chr1	7300648	7306664
chr1	7306806	7317085
chr1	7317193	7330246
chr1	7330404	7332721
chr1	7332843	7335155
chr1	7335278	7336287
chr1	7336433	7337478
chr1	7337580	7344181
chr1	7344297	7358345
chr1	7358447	7362176
chr1	7362278	7369296
chr1	7369399	7370632
chr1	7370823	7380704
chr1	7380739	7382952
chr1	7383081	7383516
chr1	7383620	7387397
chr1	7387517	7395133
chr1	7395264	7397523
chr1	7397794	7400553
chr1	7400663	7404757
chr1	7404859	7415213
chr1	7415318	7430924
chr1	7431043	7431249
chr1	7431367	7441186
chr1	7441217	7441308
chr1	7441411	7458163
chr1	7458314	7465761
chr1	7465864	7470904
chr1	7471086	7471802
chr1	7472026	7475643
chr1	7475665	7479201
chr1	7479222	7483524
chr1	7483555	7484468
chr1	7484576	7494886
chr1	7494988	7507433
chr1	7507540	7522181
chr1	7522454	7532824
chr1	7532926	7552603
chr1	7553596	7553650
chr1	7553761	7554160
chr1	7554310	7558059
chr1	7561078	7575009
chr1	7575285	7580096
chr1	7580505	7580907
chr1	7581021	7583639
chr1	7584254	7588811
chr1	7588952	7590820
chr1	7590923	7602433
chr1	7602977	7608032
chr1	7609695	7613025
chr1	7613502	7628000
chr1	7630000	7639551
chr1	7639710	7657946
chr1	7658049	7658101
chr1	7658203	7660500
chr1	7660602	7663566
chr1	7663588	7667113
chr1	7667670	7677698
chr1	7677812	7695663
chr1	7695692	7706036
chr1	7706899	7726176
chr1	7726278	7728405
chr1	7728544	7739584
chr1	7739691	7743190
chr1	7743292	7748020
chr1	7748122	7749276
chr1	7749378	7756504
chr1	7756621	7758083
chr1	7758187	7758810
chr1	7758913	7764701
chr1	7764722	7764964
chr1	7765066	7766895
chr1	7766997	7770609
chr1	7770714	7778563
chr1	7778666	7787176
chr1	7787205	7795469
chr1	7795571	7801953
chr1	7802056	7803841
chr1	7804487	7807915
chr1	7808018	7811728
chr1	7811830	7815334
chr1	7815441	7826050
chr1	7826153	7827852
chr1	7827954	7828122
chr1	7828225	7843707
chr1	7843897	7856328
chr1	7856430	7857645
chr1	7857747	7859619
chr1	7859722	7860850
chr1	7860952	7863304
chr1	7863845	7864320
chr1	7864423	7866804
chr1	7866929	7868241
chr1	7868343	7876000
chr1	7876103	7879801
chr1	7879903	7892327
chr1	7892452	7892820
chr1	7892967	7901297
chr1	7901399	7906142
chr1	7906175	7909979
chr1	7910081	7914351
chr1	7914454	7914545
chr1	7914647	7922847
chr1	7923375	7924620
chr1	7925923	7932335
chr1	7932453	7937135
chr1	7937262	7940427
chr1	7940534	7945833
chr1	7946033	7947049
chr1	7947154	7947601
chr1	7947703	7949269
chr1	7949371	7949451
chr1	7949557	7950737
chr1	7950956	7952478
chr1	7952580	7958526
chr1	7958558	7963043
chr1	7963468	7964912
chr1	7965015	7965437
chr1	7965540	7966454
chr1	7966575	7968350
chr1	7968380	7968515
chr1	7968545	7973004
chr1	7973106	7974220
chr1	7974331	7975072
chr1	7975201	7975398
chr1	7975501	7980313
chr1	7980415	7989151
chr1	7989269	7994385
chr1	7994487	7999327
chr1	7999458	8001898
chr1	8002028	8005698
chr1	8005800	8011359
chr1	8011398	8012060
chr1	8013746	8017478
chr1	8017580	8018605
chr1	8019272	8022795
chr1	8022826	8034143
chr1	8034253	8034905
chr1	8034933	8037994
chr1	8038098	8038642
chr1	8038745	8038853
chr1	8038963	8040169
chr1	8040271	8041664
chr1	8041771	8041974
chr1	8042076	8042204
chr1	8042231	8046939
chr1	8047081	8047455
chr1	8047562	8050138
chr1	8050751	8050886
chr1	8050989	8054978
chr1	8055322	8057579
chr1	8057685	8059346
chr1	8059449	8067451
chr1	8067626	8078377
chr1	8078486	8080561
chr1	8080663	8086611
chr1	8087520	8095016
chr1	8095118	8096105
chr1	8096207	8097676
chr1	8097802	8113443
chr1	8113546	8115429
chr1	8115560	8115774
chr1	8115879	8119367
chr1	8119470	8122751
chr1	8122854	8123166
chr1	8123338	8125835
chr1	8125937	8126721
chr1	8127111	8128528
chr1	8128638	8131436
chr1	8131563	8134466
chr1	8134675	8136753
chr1	8136874	8140616
chr1	8140637	8143024
chr1	8143257	8147205
chr1	8147307	8148518
chr1	8148651	8149261
chr1	8149506	8151077
chr1	8151180	8161156
chr1	8161259	8162008
chr1	8162110	8163737
chr1	8163839	8177767
chr1	8177894	8187702
chr1	8187804	8189318
chr1	8189420	8190395
chr1	8191005	8192474
chr1	8192656	8207689
chr1	8207797	8210659
chr1	8210792	8211367
chr1	8211469	8217749
chr1	8218101	8220149
chr1	8220743	8221222
chr1	8221350	8223972
chr1	8224080	8230051
chr1	8230154	8232828
chr1	8232930	8237257
chr1	8237360	8256965
chr1	8257116	8265181
chr1	8265303	8276386
chr1	8276493	8279237
chr1	8279343	8282928
chr1	8283030	8284963
chr1	8284994	8288926
chr1	8289246	8289512
chr1	8289546	8290880
chr1	8290982	8293667
chr1	8293939	8296278
chr1	8296508	8299069
chr1	8299173	8299988
chr1	8300090	8300544
chr1	8301455	8303255
chr1	8303395	8305628
chr1	8305730	8305915
chr1	8306017	8307123
chr1	8307250	8308480
chr1	8308606	8315428
chr1	8315570	8318154
chr1	8318175	8326255
chr1	8326357	8327201
chr1	8327336	8328293
chr1	8328624	8329187
chr1	8329290	8332523
chr1	8332624	8332791
chr1	8332893	8333885
chr1	8333987	8335730
chr1	8335839	8336644
chr1	8337538	8337828
chr1	8337965	8348591
chr1	8348693	8350521
chr1	8350553	8352675
chr1	8352777	8359058
chr1	8359196	8361175
chr1	8362041	8366170
chr1	8366829	8366963
chr1	8367066	8369037
chr1	8369139	8369844
chr1	8369948	8371029
chr1	8371175	8380666
chr1	8380845	8381361
chr1	8382835	8383499
chr1	8383610	8388631
chr1	8403974	8404336
chr1	8405516	8407589
chr1	8407691	8410644
chr1	8410761	8418589
chr1	8418705	8420232
chr1	8420254	8420511
chr1	8420532	8420599
chr1	8420620	8424915
chr1	8425036	8426925
chr1	8427053	8428482
chr1	8428595	8429517
chr1	8429619	8435529
chr1	8435902	8446000
chr1	8446135	8446477
chr1	8446786	8448372
chr1	8448395	8460846
chr1	8460950	8461026
chr1	8461180	8463456
chr1	8463559	8463834
chr1	8463936	8469980
chr1	8470083	8471326
chr1	8471428	8474064
chr1	8474185	8486458
chr1	8486561	8487646
chr1	8487748	8493562
chr1	8493664	8500643
chr1	8500670	8500740
chr1	8500842	8501006
chr1	8501108	8501837
chr1	8502161	8503468
chr1	8503571	8505834
chr1	8505942	8506849
chr1	8506951	8530822
chr1	8530924	8531526
chr1	8531666	8542690
chr1	8542819	8546764
chr1	8546898	8550062
chr1	8550164	8550369
chr1	8550476	8556159
chr1	8556283	8558714
chr1	8558857	8560101
chr1	8563198	8564483
chr1	8564504	8567726
chr1	8567847	8569422
chr1	8569548	8572022
chr1	8572124	8580757
chr1	8580864	8581176
chr1	8581309	8583668
chr1	8583776	8589295
chr1	8589400	8589473
chr1	8589577	8590687
chr1	8590789	8605990
chr1	8606092	8606318
chr1	8606420	8607094
chr1	8607196	8612869
chr1	8613569	8614686
chr1	8614982	8619288
chr1	8619390	8624832
chr1	8624982	8634348
chr1	8634482	8635567
chr1	8635673	8642429
chr1	8642538	8660758
chr1	8660864	8661025
chr1	8661127	8661618
chr1	8661866	8663946
chr1	8664062	8664623
chr1	8664740	8665753
chr1	8665955	8667542
chr1	8667673	8667733
chr1	8667835	8670898
chr1	8671004	8674742
chr1	8674763	8675914
chr1	8675939	8677351
chr1	8677468	8677694
chr1	8677715	8682491
chr1	8682620	8682787
chr1	8682890	8685177
chr1	8685228	8687393
chr1	8687429	8687605
chr1	8687731	8688347
chr1	8688368	8695950
chr1	8696092	8706546
chr1	8706666	8707647
chr1	8707753	8713748
chr1	8713780	8714036
chr1	8714153	8714648
chr1	8714750	8715218
chr1	8715320	8717329
chr1	8717433	8718809
chr1	8718859	8719610
chr1	8719631	8728751
chr1	8729369	8735503
chr1	8735606	8737432
chr1	8737580	8738496
chr1	8738598	8743039
chr1	8743166	8754037
chr1	8754139	8754981
chr1	8755109	8755595
chr1	8755698	8757379
chr1	8757491	8761316
chr1	8761434	8766119
chr1	8766227	8768900
chr1	8769041	8771161
chr1	8771274	8784845
chr1	8784954	8786150
chr1	8786258	8788471
chr1	8788573	8789221
chr1	8789327	8791828
chr1	8791886	8792794
chr1	8792920	8796196
chr1	8796302	8803434
chr1	8803537	8810158
chr1	8810260	8817098
chr1	8817201	8817927
chr1	8818029	8831916
chr1	8832044	8834355
chr1	8834457	8834928
chr1	8835124	8847838
chr1	8847940	8853182
chr1	8853284	8854365
chr1	8854467	8856002
chr1	8856114	8864990
chr1	8865160	8865852
chr1	8865998	8868155
chr1	8868257	8869145
chr1	8869248	8873622
chr1	8873726	8877834
chr1	8877936	8880264
chr1	8880366	8883405
chr1	8883507	8888488
chr1	8888591	8891019
chr1	8891122	8901615
chr1	8901753	8903997
chr1	8904259	8909083
chr1	8909428	8911120
chr1	8911268	8911322
chr1	8911425	8912540
chr1	8912642	8913471
chr1	8913706	8921888
chr1	8921990	8934585
chr1	8934723	8937000
chr1	8937103	8937718
chr1	8937824	8941393
chr1	8941517	8942462
chr1	8942566	8947429
chr1	8947532	8948424
chr1	8949124	8950294
chr1	8950443	8950633
chr1	8950657	8951082
chr1	8951185	8953139
chr1	8953242	8953384
chr1	8953417	8953935
chr1	8953960	8954655
chr1	8954804	8955817
chr1	8955839	8959253
chr1	8959355	8959461
chr1	8959494	8960705
chr1	8960728	8961040
chr1	8961333	8962026
chr1	8962132	8963574
chr1	8963625	8966297
chr1	8967287	8969422
chr1	8969464	8970102
chr1	8970125	8970836
chr1	8970857	8971082
chr1	8971108	8972058
chr1	8972502	8972778
chr1	8972976	8973032
chr1	8973134	8974152
chr1	8974182	8977021
chr1	8977126	8979256
chr1	8979358	8987865
chr1	8988056	8988484
chr1	8988587	8988981
chr1	8989103	8990730
chr1	8990841	8995094
chr1	8995197	8996726
chr1	8996870	8999281
chr1	8999306	9001167
chr1	9001295	9006052
chr1	9006156	9007858
chr1	9007961	9017839
chr1	9017872	9019725
chr1	9020309	9025894
chr1	9025997	9030213
chr1	9030324	9033720
chr1	9033910	9038644
chr1	9038794	9043115
chr1	9043223	9061427
chr1	9061555	9071765
chr1	9071833	9075731
chr1	9075833	9080558
chr1	9080681	9083843
chr1	9083961	9086808
chr1	9087412	9088246
chr1	9088279	9105924
chr1	9105955	9112788
chr1	9113963	9117335
chr1	9117437	9123689
chr1	9123791	9130080
chr1	9130182	9134684
chr1	9134786	9137406
chr1	9138000	9141269
chr1	9141393	9141476
chr1	9141578	9157684
chr1	9157788	9162418
chr1	9162521	9163106
chr1	9163215	9168849
chr1	9169664	9172512
chr1	9172534	9173950
chr1	9174064	9174334
chr1	9174436	9174916
chr1	9175056	9175993
chr1	9176589	9176738
chr1	9176841	9179038
chr1	9179141	9182989
chr1	9184125	9189040
chr1	9189583	9191238
chr1	9191343	9191878
chr1	9191967	9194704
chr1	9194806	9197678
chr1	9197780	9199525
chr1	9199628	9201264
chr1	9201291	9201383
chr1	9201485	9202571
chr1	9202700	9203753
chr1	9203860	9204592
chr1	9204697	9206340
chr1	9206443	9216672
chr1	9216777	9220013
chr1	9220159	9221982
chr1	9222084	9223569
chr1	9223671	9227644
chr1	9227748	9230070
chr1	9230868	9235920
chr1	9236025	9236521
chr1	9236657	9239595
chr1	9239701	9245720
chr1	9245822	9246967
chr1	9247079	9248235
chr1	9248258	9249362
chr1	9249465	9255240
chr1	9255392	9265305
chr1	9265407	9266840
chr1	9266873	9272454
chr1	9272581	9278392
chr1	9278495	9280381
chr1	9280420	9281197
chr1	9281300	9283305
chr1	9283889	9287707
chr1	9287742	9287949
chr1	9288053	9289703
chr1	9289806	9290844
chr1	9290946	9292842
chr1	9292871	9292957
chr1	9293060	9293953
chr1	9294103	9297290
chr1	9297326	9303875
chr1	9303977	9305955
chr1	9306057	9307845
chr1	9307949	9308686
chr1	9308711	9320299
chr1	9320819	9328246
chr1	9328378	9330955
chr1	9331072	9334710
chr1	9334812	9337324
chr1	9337427	9337536
chr1	9337804	9340375
chr1	9340549	9342326
chr1	9342759	9343137
chr1	9343239	9351184
chr1	9351286	9358247
chr1	9358652	9366922
chr1	9367040	9369289
chr1	9369445	9369944
chr1	9370478	9371168
chr1	9371271	9377845
chr1	9377970	9385232
chr1	9385348	9391329
chr1	9391431	9392196
chr1	9392298	9393336
chr1	9393439	9403369
chr1	9403476	9407951
chr1	9408094	9417016
chr1	9417437	9419713
chr1	9419969	9421164
chr1	9421270	9431389
chr1	9431411	9434542
chr1	9434644	9439694
chr1	9439994	9440086
chr1	9440596	9443888
chr1	9444022	9449581
chr1	9449684	9451737
chr1	9451762	9459080
chr1	9473936	9478501
chr1	9478649	9479211
chr1	9479314	9480035
chr1	9480154	9484565
chr1	9484668	9484935
chr1	9485058	9487951
chr1	9488054	9490770
chr1	9490873	9491285
chr1	9491387	9492215
chr1	9492317	9502376
chr1	9502479	9505937
chr1	9505988	9509377
chr1	9509479	9514950
chr1	9515053	9518134
chr1	9518287	9518658
chr1	9518761	9525135
chr1	9525170	9530068
chr1	9530324	9530584
chr1	9530709	9536454
chr1	9536556	9540524
chr1	9540552	9540769
chr1	9540872	9544213
chr1	9544315	9548083
chr1	9548207	9549693
chr1	9549805	9551769
chr1	9551882	9552655
chr1	9552757	9556603
chr1	9556705	9557838
chr1	9557874	9562885
chr1	9563130	9565176
chr1	9565278	9567295
chr1	9567329	9568736
chr1	9568838	9570945
chr1	9571073	9571900
chr1	9572015	9573576
chr1	9574195	9575245
chr1	9575525	9576772
chr1	9576875	9582023
chr1	9582125	9582929
chr1	9583669	9585548
chr1	9585662	9590874
chr1	9591226	9593804
chr1	9593906	9596559
chr1	9596661	9601040
chr1	9601371	9601787
chr1	9601881	9606181
chr1	9606313	9609974
chr1	9610121	9612917
chr1	9613019	9613210
chr1	9613350	9613444
chr1	9613469	9615117
chr1	9615221	9624747
chr1	9624852	9630716
chr1	9630788	9632954
chr1	9632988	9634120
chr1	9634228	9635265
chr1	9635298	9641782
chr1	9641810	9643772
chr1	9643796	9645626
chr1	9645729	9647192
chr1	9647330	9676723
chr1	9676825	9682801
chr1	9682920	9683535
chr1	9683694	9683761
chr1	9684567	9684654
chr1	9684756	9684827
chr1	9684983	9685366
chr1	9685530	9689460
chr1	9689586	9690734
chr1	9690848	9694156
chr1	9694259	9698784
chr1	9698887	9705032
chr1	9705134	9706951
chr1	9707053	9714488
chr1	9714590	9715073
chr1	9715175	9715453
chr1	9715555	9715704
chr1	9715807	9718392
chr1	9718630	9723613
chr1	9723670	9723741
chr1	9723843	9724056
chr1	9724159	9725254
chr1	9725286	9726280
chr1	9726321	9726781
chr1	9727099	9727915
chr1	9728017	9730157
chr1	9730260	9734745
chr1	9734788	9735438
chr1	9735471	9735705
chr1	9735845	9739116
chr1	9739148	9743042
chr1	9743251	9744543
chr1	9744669	9744852
chr1	9744954	9755982
chr1	9756084	9758967
chr1	9759069	9762507
chr1	9762609	9765327
chr1	9765433	9766057
chr1	9766159	9766333
chr1	9766436	9773890
chr1	9773933	9779667
chr1	9779769	9780687
chr1	9780794	9787815
chr1	9787917	9794581
chr1	9794698	9799805
chr1	9799897	9805235
chr1	9805337	9805772
chr1	9805897	9807229
chr1	9807266	9810768
chr1	9810796	9820691
chr1	9820793	9822467
chr1	9822569	9824690
chr1	9824727	9828230
chr1	9829253	9831985
chr1	9832088	9832147
chr1	9832250	9837224
chr1	9837327	9843468
chr1	9844302	9846681
chr1	9846783	9847455
chr1	9847484	9848874
chr1	9848977	9851194
[truncated: 467,588 more rows]
