# Supplementary material for: VolcanoSV enables accurate and robust structural variant calling in diploid genomes from single-molecule long read sequencing
Source: Nat Commun. 2024 Aug 13;15:6956. doi: 10.1038/s41467-024-51282-0 (PMC11322167; doi:10.1038/s41467-024-51282-0)
Supplement: Supplementary file 4 — Source Data [file 41467_2024_51282_MOESM4_ESM.zip › Source Data/SupplementaryTable12-14/eval_snp_include_bed.py]

import argparse
import gzip
import os
import json
import subprocess

def load_vcf_to_dict(vcf_path):
    variant_dict = {}
    open_func = gzip.open if vcf_path.endswith('.gz') else open
    with open_func(vcf_path, 'rt') as f:
        for line in f:
            if line.startswith('#'):
                continue
            fields = line.strip().split('\t')
            chrom = fields[0]
            pos = int(fields[1])
            ref_allele = fields[3].upper()
            alt_allele = fields[4].upper()
            gt = fields[9][:3]  # only take first 3 characters of GT field to ignore phasing information
            if gt in {'0/1','1/1','0|1','1|0','1|1'}:
                key = (chrom, pos, ref_allele, alt_allele)
                if (len(ref_allele) == 1 ) & (len(alt_allele) == 1 ):
                    variant_dict[key] = gt
    return variant_dict


def load_bed_to_list(bed_path):
    region_list = []
    with open(bed_path, 'rt') as f:
        for line in f:
            fields = line.strip().split('\t')
            chrom = fields[0]
            start = int(fields[1])
            end = int(fields[2])
            region_list.append((chrom, start, end))
    return region_list


def reformat_vcf(infile, outfile):
    with open(infile,'r') as f:
        with open(outfile,'w') as fout:
            for line in f:
                if line[0] == '#':
                    fout.write(line)
                else:
                    data = line.split()
                    data[7] = data[7].split(',')[0]
                    data[7] = ';'.join([x for x in data[7].split(';') if '=' in x])
                    line = '\t'.join(data)+'\n'
                    fout.write(line)

    return 


def filter_vcf_by_bed(input_vcf_path, bed_path, output_folder, clean_vcf, prefix):
    # create output folder if it does not exist
    os.makedirs(output_folder, exist_ok=True)

    if clean_vcf:
        clean_vcf_path = input_vcf_path.replace(".vcf",'.clean.vcf')
        reformat_vcf(input_vcf_path, clean_vcf_path)
        input_vcf_path = clean_vcf_path

    # sort and index input VCF
    sorted_vcf_path = os.path.join(output_folder, f"{prefix}_sorted.vcf.gz")
    subprocess.run(f"ml GCC/10.2.0 BCFtools/1.16;bcftools sort {input_vcf_path} -Oz -o {sorted_vcf_path}", shell=True, check=True)
    subprocess.run(f"ml GCC/10.2.0 BCFtools/1.16;bcftools index -f {sorted_vcf_path}", shell=True, check=True)

    # filter VCF based on bed file
    filtered_vcf_path = os.path.join(output_folder, f"{prefix}_filtered.vcf.gz")
    subprocess.run(f"ml GCC/10.2.0 BCFtools/1.16;bcftools view -R {bed_path} {sorted_vcf_path} -Oz -o {filtered_vcf_path}", shell=True, check=True)

    return filtered_vcf_path


def compare_genotypes(gt1, gt2):
    # replace '|' with '/' and split into alleles
    gt1_alleles = gt1.replace('|', '/').split('/')
    gt2_alleles = gt2.replace('|', '/').split('/')
    
    # sort alleles in each genotype and convert to set
    gt1_set = set(sorted(gt1_alleles))
    gt2_set = set(sorted(gt2_alleles))
    
    # compare the two sets
    return gt1_set == gt2_set


def write_summary(total_bench, total_call, tp, fp, fn, 
    recall, precision, f1, gt_tp, gt_fp, 
    gt_recall, gt_precision, gt_f1, output_folder):
    # create dictionary with input variable names as keys and their values as values
    summary_dict = {
        'total_call': total_call,
        'total_bench': total_bench,     
        'tp': tp,
        'fp': fp,
        'fn': fn,
        'recall': recall,
        'precision': precision,
        'f1': f1,
        'gt_tp': gt_tp,
        'gt_fp': gt_fp,
        # 'gt_recall': gt_recall,
        'gt_concordance': gt_tp/tp,
        # 'gt_f1': gt_f1
    }
    
    # print out the summary in a pretty way
    print(f"{'Metric':<20}{'Value':<10}")
    print("=" * 30)
    for key, value in summary_dict.items():
        print(f"{key:<20}{value:<10}")
    print("=" * 30)


    # create output folder if it doesn't exist
    if not os.path.exists(output_folder):
        os.makedirs(output_folder)
    
    # write dictionary to summary.json file in output folder
    with open(os.path.join(output_folder, 'summary.txt'), 'w') as f:
        json.dump(summary_dict,f,indent = 4)
        # for key, value in summary_dict.items():
        #     f.write(json.dumps({key: value}) + '\n')


def compare_vcf_files(test_vcf, benchmark_vcf, bed_file=None, output_folder=None, clean_vcf = False, apply_bed_to = 'both'):
    """
    Compares two VCF files and returns the performance metrics.
    """

    if bed_file:
        if not os.path.exists(bed_file):
            print(f"{bed_file} does not exists!")
            exit()

        if  apply_bed_to in ['comp','all']:
            filtered_test_vcf = filter_vcf_by_bed( test_vcf, bed_file, output_folder, clean_vcf, prefix = 'call' )
            test_variants =  load_vcf_to_dict(filtered_test_vcf)
        else:
            test_variants =  load_vcf_to_dict(test_vcf)

        


        if  apply_bed_to in ['bench','all']:
            filtered_bench_vcf = filter_vcf_by_bed( benchmark_vcf, bed_file, output_folder, False, prefix = 'bench' )
            benchmark_variants = load_vcf_to_dict(filtered_bench_vcf)
        else:
            benchmark_variants = load_vcf_to_dict(benchmark_vcf)

    else:

        test_variants = load_vcf_to_dict(test_vcf)
        benchmark_variants = load_vcf_to_dict(benchmark_vcf)
    


    tp = 0
    fp = 0
    gt_tp = 0

    for test_key, test_genotypes in test_variants.items():
        # Find a matching variant in the benchmark VCF file.
        benchmark_genotypes = benchmark_variants.get(test_key)
        if benchmark_genotypes is None:
            fp += 1
            continue

        # Compare the genotypes, ignoring phasing information.
        if compare_genotypes(test_genotypes, benchmark_genotypes):
            gt_tp += 1

        tp += 1

    total_bench = len(benchmark_variants)
    total_call = len(test_variants)

    fn = len(benchmark_variants) - tp

    recall = tp / (tp + fn)
    precision = tp / (tp + fp)
    f1 = 2 * (precision * recall) / (precision + recall)

    gt_fp = ( tp + fp ) - gt_tp 
    gt_recall = gt_tp / len(benchmark_variants)
    gt_precision =  gt_tp / (gt_tp + gt_fp)
    gt_f1 = 2 *  (gt_precision * gt_recall) / (gt_precision + gt_recall)

    write_summary(total_bench, total_call, tp, fp, fn, 
        recall, precision, f1, gt_tp, gt_fp, 
        gt_recall, gt_precision, gt_f1, output_folder)


if __name__ == '__main__':

    '''

    This code should be flexible enough to handle both `.vcf` and `.vcf.gz` files, 

    and it should be more efficient since it creates dictionaries of variant records 
    with `(chromosome, position, ref_allele, alt_allele)` keys. 

    Additionally, it now accepts an optional `--output` argument to specify the output folder, 
    and it writes the performance metrics to a `summary.txt` file in that folder.

    '''

    parser = argparse.ArgumentParser(description='Compare two VCF files.')
    parser.add_argument('--benchmark_vcf', '-bench',help='Path to benchmark VCF file.')
    parser.add_argument('--call_vcf', '-call',help='Path to call VCF file.') 
    parser.add_argument('--bedfile','-bed',help = "if not provided, will directly compare the two files you provide" )
    # parser.add_argument('--bed', '-r', help='Path to BED file of regions to compare (optional).')
    # parser.add_argument('--chr_num','-chr',help = 'chr number', type = int)
    parser.add_argument('--output', '-o' ,help='Path to output folder .')
    parser.add_argument('--clean_vcf','-cl', action='store_true', help = 'clean vcf infor session; in my contig based snp call, the alt allele will be attached to the infor session, so it needs to be removed before bcftools sort')
    parser.add_argument('--apply_bed_to','-ap', choices= ['bench','comp','both'])
    args = parser.parse_args()

    # if args.use_bed:
    #     benchmark_vcf = "/data/maiziezhou_lab/Datasets/Genome_in_a_bottle/HG002_NA24385_son/NISTv4.2.1/GRCh37/vcf_by_chr/HG002_GRCh37_1_22_v4_%d_hc.vcf"%args.chr_num
    #     # bedfile = None
    #     bedfile = "/data/maiziezhou_lab/Datasets/Genome_in_a_bottle/HG002_NA24385_son/NISTv4.2.1/GRCh37/HG002_GRCh37_1_22_v4.2.1_benchmark_noinconsistent_chr.bed"
    # else:
    #     benchmark_vcf = "/data/maiziezhou_lab/Datasets/Genome_in_a_bottle/HG002_NA24385_son/NISTv4.2.1/GRCh37/vcf_by_chr/HG002_GRCh37_1_22_v4_%d.vcf"%args.chr_num

    #     bedfile = None

    # benchmark_vcf = "/data/maiziezhou_lab/Datasets/Genome_in_a_bottle/HG002_NA24385_son/NISTv4.2.1/GRCh37/vcf_by_chr/HG002_GRCh37_1_22_v4_%d.vcf"%args.chr_num


    compare_vcf_files(args.call_vcf, args.benchmark_vcf, args.bedfile, args.output, args.clean_vcf, args.apply_bed_to)
