# Supplementary material for: VolcanoSV enables accurate and robust structural variant calling in diploid genomes from single-molecule long read sequencing
Source: Nat Commun. 2024 Aug 13;15:6956. doi: 10.1038/s41467-024-51282-0 (PMC11322167; doi:10.1038/s41467-024-51282-0)
Supplement: Supplementary file 4 — Source Data [file 41467_2024_51282_MOESM4_ESM.zip › Source Data/SupplementaryTable12-14/eval_indel_v2.py]

def open_vcf(filename):
    if filename.endswith('.gz'):
        return gzip.open(filename, 'rt')
    else:
        return open(filename, 'r')
    

def split_alt_alleles_vcf(vcf_file_path, output_file_path):
    print(output_file_path)
    with open_vcf(vcf_file_path) as vcf_file, open(output_file_path, 'w') as output_file:
        for line in vcf_file:
            if line.startswith('#'):
                output_file.write(line)  # write header lines as is
            else:
                fields = line.split('\t')
                # print(line)
                # print(fields)
                chrom, pos, rsid, ref, alt, qual, filter_status, info, format_fields, sample_fields = fields[:10]
                if '\n' not in sample_fields:
                    sample_fields = sample_fields+'\n'
                if 'NR=' in info:
                    nr = int(info.split('NR=')[1].split(';')[0])
                    if (nr<17) or (nr> 70):
                        continue
                
                # split the alternate alleles by comma and create a new line for each alternate allele
                alt_alleles = alt.split(',')
                for alt_allele in alt_alleles:
                    

                    if (len(ref)==1) or (len(alt_allele)==1):
                        fields1 = fields.copy()
                        fields1[4] = alt_allele
                        new_line = '\t'.join(fields1)
                        
                        # new_line = '\t'.join([chrom, pos, rsid, ref, alt_allele, qual, filter_status, info, format_fields, sample_fields])
                        # if 'comp' in output_file_path:
                        #     print(new_line)
                        output_file.write(new_line )


def filter_vcf_by_bed(input_vcf_path, bed_path, output_folder, prefix):
    # create output folder if it does not exist
    os.makedirs(output_folder, exist_ok=True)

    # filter vcf by size
    if 'vcf.gz' in input_vcf_path:

        cmd = f"zcat {input_vcf_path} | awk '($1 ~ /^#/ ||( (length($5) - length($(4)) >=2 ) && (length($5) - length($(4)) <= 50)) || ( (length($4) - length($(5)) >=2 ) && (length($4) - length($(5)) <= 50)))' > {output_folder}/raw.vcf"
        # print(cmd)
        os.system(cmd)
    else:
        cmd = f"cat {input_vcf_path} | awk '($1 ~ /^#/ ||( (length($5) - length($(4)) >=2 ) && (length($5) - length($(4)) <= 50)) || ( (length($4) - length($(5)) >=2 ) && (length($4) - length($(5)) <= 50)))'>  {output_folder}/raw.vcf"
        # print(cmd)
        os.system(cmd)

    # sort and index input VCF
    sorted_vcf_path = os.path.join(output_folder, "sorted.vcf.gz")
    subprocess.run(f"ml GCC/10.2.0 BCFtools/1.16;bcftools sort  {output_folder}/raw.vcf -Oz -o {sorted_vcf_path}", shell=True, check=True)
    subprocess.run(f"ml GCC/10.2.0 BCFtools/1.16;bcftools index -f {sorted_vcf_path}", shell=True, check=True)

    # filter VCF based on bed file
    filtered_vcf_path = os.path.join(output_folder, prefix +'.vcf' )
    subprocess.run(f"ml GCC/10.2.0 BCFtools/1.16;bcftools view -R {bed_path} {sorted_vcf_path} -Ov -o {filtered_vcf_path}", shell=True, check=True)

    os.system(f"rm {output_folder}/sorted.vcf.gz* {output_folder}/raw.vcf")
    return filtered_vcf_path


    

def parse_vcf(vcf_path):
    var_list = []
    size_list = []
    header = []
    with open_vcf(vcf_path) as f:
        for line in f:
            if line.startswith('#'):
                header.append(line)
                continue
            fields = line.split()
            # print(fields)
            # break
            chrom = fields[0]
            pos = int(fields[1])
            svid = fields[2]
            ref = fields[3]
            alt = fields[4]
            gt = set(fields[-1].split(':')[0].replace('/','|').split('|'))
            if (len(ref) - len(alt))<0:
                svtype = 'INS'
            else:
                svtype = 'DEL'
            # svtype = fields[7].split(';')[0][3:]
            size = abs(len(ref) - len(alt))
            size_list.append(size)
            var_list.append((chrom, pos, svtype, size, ref, alt, svid,gt, line))
    print(vcf_path, min(size_list), max(size_list))
    return var_list,header

def compare_vcf_old(comp_vcf_path, bench_vcf_path, dist_threshold, size_sim_threshold, bedfile,outdir):

    if bedfile:
        out_comp = outdir+'/raw_comp.vcf'
        split_alt_alleles_vcf(comp_vcf_path, out_comp)
        comp_vcf_path = filter_vcf_by_bed(out_comp, bedfile,outdir, prefix = 'comp')
        
        out_bench = outdir+'/raw_bench.vcf'
        split_alt_alleles_vcf(bench_vcf_path, out_bench)
        bench_vcf_path = filter_vcf_by_bed(out_bench, bedfile,outdir, prefix = 'bench')
        # bench_vcf_path = out_bench


    comp_var_list = parse_vcf(comp_vcf_path)
    bench_var_list = parse_vcf(bench_vcf_path)

    print(len(comp_var_list))
    print(len(bench_var_list))

    tp = 0
    fp = 0
    fn = 0

    for comp_var in comp_var_list:
        comp_chrom, comp_pos, comp_svtype, comp_size = comp_var
        closest_var = None
        min_dist = sys.maxsize
        for bench_var in bench_var_list:
            bench_chrom, bench_pos, bench_svtype, bench_size = bench_var
            if comp_chrom != bench_chrom or comp_svtype != bench_svtype:
                continue
            dist = abs(comp_pos - bench_pos)
            if dist < min_dist:
                min_dist = dist
                closest_var = bench_var
        if closest_var is not None and min_dist <= dist_threshold:
            closest_size = closest_var[3]
            min_size = min(comp_size, closest_size)
            max_size = max(comp_size, closest_size)
            size_sim = min_size / max_size
            if size_sim >= size_sim_threshold:
                tp += 1
                bench_var_list.remove(closest_var)
            else:
                fp += 1
        else:
            fp += 1

    fn = len(bench_var_list)

    recall = tp / (tp + fn)
    precision = tp / (tp + fp)
    try:
        f1 = 2 * recall * precision / (recall + precision)
    except:
        f1 = 0

    print(f'TP: {tp}, FP: {fp}, FN: {fn}')
    print(f'Recall: {recall:.2f}, Precision: {precision:.2f}, F1: {f1:.2f}')


def write_vcf(var_list, vcf_path, ):
    header_file = "/data/maiziezhou_lab/CanLuo/long_reads_project/align_sig_test/variant_call/header"
    with open(header_file,'r') as f:
        header_lines = f.readlines()
    with open(vcf_path, 'w') as vcf_file:
        for header_line in header_lines:
            vcf_file.write(header_line )
        for var in var_list:
            chrom, pos, svtype, size , ref,alt, svid= var
            info_str = f'SVTYPE={svtype};SVLEN={size}'
            vcf_line = f'{chrom}\t{pos}\t{svid}\t{ref}\t{alt}\t.\t.\t{info_str}\n'
            vcf_file.write(vcf_line)


def write_tagged_vcf(var_list, vcf_path, ):
    header_file = "/data/maiziezhou_lab/CanLuo/long_reads_project/align_sig_test/variant_call/header"
    with open(header_file,'r') as f:
        header_lines = f.readlines()
    extra_line = "##INFO=<ID=Bench,Number=1,Type=String,Description=\"benchmark result\">\n"
    header_lines =  header_lines[:-2] + [extra_line] + header_lines[-2:]
    var_list = sorted(var_list, key=lambda x: x[1])
    with open(vcf_path, 'w') as vcf_file:
        for header_line in header_lines:
            vcf_file.write(header_line )
        for var in var_list:
            chrom, pos, svtype, size , ref,alt, svid, tag = var
            info_str = f'SVTYPE={svtype};SVLEN={size};Bench={tag}'
            vcf_line = f'{chrom}\t{pos}\t{svid}\t{ref}\t{alt}\t.\t.\t{info_str}\n'
            vcf_file.write(vcf_line)

def write_benched_vcf(comp_vcf_path, tp_ids, fp_ids, outdir):
    tp_vcf = os.path.join(outdir, 'tp-call.vcf')
    fp_vcf = os.path.join(outdir, 'fp.vcf')
    tagged_vcf = os.path.join(outdir, 'comp_benchmaked.vcf')

    # f_tp = open(tp_vcf,'w')
    # f_fp = open(fp_vcf,'w')
    f_tag = open(tagged_vcf,'w')
    headers  = []
    with open(comp_vcf_path,'r') as f:
        for line in f:
            if line[0] =='#':
                headers.append(line)
            else:
                break 

    headers_tag = headers[:-2] +\
    ['##INFO=<ID=Bench,Number=1,Type=String,Description="benchmaking result">\n']+\
    headers[-2:]

    # f_tp.writelines(headers)
    # f_fp.writelines(headers)
    f_tag.writelines(headers_tag)

    with open(comp_vcf_path,'r') as f:
        for line in f:
            if line[0] != '#':
                fields = line.split('\t')
                svid = fields[2]
                if svid in tp_ids:
                    # f_tp.write(line)
                    fields[7] = fields[7]+';Bench=TP'
                else:
                    # f_fp.write(line)
                    fields[7] = fields[7]+';Bench=FP'

                line = '\t'.join(fields)
                f_tag.write(line)

    # f_tp.close()
    # f_fp.close()
    f_tag.close()
    return 
                
                

def add_match_id(line,match_id, chr_number):
    data = line.split()
    data[7] = data[7]+f';MatchID=chr{chr_number}_{match_id}'
    line = '\t'.join(data)+'\n'
    return line

   


def compare_vcf(comp_vcf_path, chr_number, dist_threshold, size_sim_threshold, bedfile, outdir):

    bench_vcf_path = f"/data/maiziezhou_lab/Datasets/Genome_in_a_bottle/HG002_NA24385_son/NISTv4.2.1/GRCh37/indel_bench/bench_chr{chr_number}_indel.vcf"
    if not os.path.exists(outdir):
        os.makedirs(outdir)
        
    if bedfile:
        out_comp = os.path.join(outdir, 'raw_comp.vcf')
        split_alt_alleles_vcf(comp_vcf_path, out_comp)
        comp_vcf_path = filter_vcf_by_bed(out_comp, bedfile, outdir, prefix='comp')
        
        out_bench = os.path.join(outdir, 'raw_bench.vcf')
        split_alt_alleles_vcf(bench_vcf_path, out_bench)
        bench_vcf_path = filter_vcf_by_bed(out_bench, bedfile, outdir, prefix='bench')
        
    comp_var_list, comp_header = parse_vcf(comp_vcf_path)
    bench_var_list, bench_header = parse_vcf(bench_vcf_path)
    comp_header_decored = comp_header

    extra_line = "##INFO=<ID=MatchID,Number=1,Type=String,Description=\"matching event ID\">\n"
    comp_header_decored =  comp_header[:-2] + [extra_line] + comp_header[-2:]
    bench_header_decored =  bench_header[:-2] + [extra_line] + bench_header[-2:]


    tp_base_path = outdir+'/tp-base.vcf'
    tp_call_path = outdir+'/tp-call.vcf'
    fp_path = outdir+'/fp.vcf'
    fn_path = outdir+'/fn.vcf'

    f_tpb = open(tp_base_path,'w')
    f_tpc = open(tp_call_path,'w')
    f_fp = open(fp_path,'w')
    f_fn = open(fn_path,'w')

    f_tpb.writelines(bench_header_decored)
    f_fn.writelines(bench_header_decored)
    f_tpc.writelines(comp_header_decored)
    f_fp.writelines(comp_header_decored)

    
    tp_vars = []
    tp_base_vars = []
    fp_vars = []
    fn_vars = defaultdict(list)
    tp_gt = 0
    fp_gt = 0
    match_id = 0
    for comp_var in comp_var_list:
        comp_chrom, comp_pos, comp_svtype, comp_size, comp_ref, comp_alt , comp_id, comp_gt, comp_line = comp_var
        closest_var = None
        min_dist = sys.maxsize
        for bench_var in bench_var_list:
            bench_chrom, bench_pos, bench_svtype, bench_size, bench_ref, bench_alt, bench_id, bench_gt, bench_line = bench_var
            if comp_chrom != bench_chrom or comp_svtype != bench_svtype:
                continue
            dist = abs(comp_pos - bench_pos)
            if dist < min_dist:
                min_dist = dist
                closest_var = bench_var
        if closest_var is not None and min_dist <= dist_threshold:
            closest_size = closest_var[3]
            min_size = min(comp_size, closest_size)
            max_size = max(comp_size, closest_size)
            size_sim = min_size / max_size
            
            if size_sim >= size_sim_threshold:
                match_id+=1
                tp_vars.append(comp_var)
                tp_base_vars.append(closest_var)

                bench_var_list.remove(closest_var)
                bench_gt = closest_var[7]
                bench_line = closest_var[8]
                comp_line_decored = add_match_id(comp_line, match_id, chr_number)
                bench_line_decored = add_match_id(bench_line, match_id, chr_number)
                f_tpb.write(bench_line_decored)
                f_tpc.write(comp_line_decored)


                if bench_gt == comp_gt:
                    tp_gt +=1
                else:
                    fp_gt+=1

            else:
                f_fp.write(comp_line)
                fp_vars.append(comp_var)
        else:
            fp_vars.append(comp_var)
            f_fp.write(comp_line)

    fn_vars = []

    for bench_var in bench_var_list:
        bench_chrom, bench_pos, bench_svtype, bench_size, bench_ref, bench_alt, becnh_id, bench_gt, bench_line = bench_var
        f_fn.write(bench_line)
        fn_vars.append(bench_var)
    
    f_tpb.close()
    f_tpc.close()
    f_fp.close()
    f_fn.close()

    try:
        gt_precision = tp_gt / len(tp_vars)
    except:
        gt_precision = 0
    gt_recall = tp_gt / ( len(tp_vars) + len(fn_vars))

    try:
        gt_f1 = 2 * gt_precision * gt_recall / (gt_precision + gt_recall)
    except:
        gt_f1 = 0

    

    recall = len(tp_vars) / (len(tp_vars) + len(fn_vars))
    precision = len(tp_vars) / (len(tp_vars) + len(fp_vars))
    try:
        f1 = 2 * recall * precision / (recall + precision)
    except:
        f1 = 0

    print(f'\nTP: {len(tp_vars)}, FP: {len(fp_vars)}, FN: {len(fn_vars)}')
    print(f'Recall: {recall:.4f}, Precision: {precision:.4f}, F1: {f1:.4f}')
    print(f'TP_GT: {tp_gt}, FP_GT: {fp_gt}')
    print(f'GT_Recall: {gt_recall:.4f}, GT_Precision: {gt_precision:.4f}, GT_F1: {gt_f1:.4f}\n')
    summary_file = os.path.join(outdir, 'summary.txt')
    with open(summary_file, 'w') as f:
        f.write(f'TP: {len(tp_vars)}, FP: {len(fp_vars)}, FN: {len(fn_vars)}\n')
        f.write(f'Recall: {recall:.4f}, Precision: {precision:.4f}, F1: {f1:.4f}\n')
        f.write(f'TP_GT: {tp_gt}, FP_GT: {fp_gt}\n')
        f.write(f'GT_Recall: {gt_recall:.4f}, GT_Precision: {gt_precision:.4f}, GT_F1: {gt_f1:.4f}\n')


    tp_ids = set([var[-1] for var in tp_vars])
    fp_ids = set([var[-1] for var in fp_vars])

    write_benched_vcf(comp_vcf_path, tp_ids, fp_ids, outdir)
    return len(tp_vars),len(fp_vars),len(fn_vars),tp_gt, fp_gt


def comp_one_chrom(chr_number, comp_vcf, output, dist_threshold, size_sim_threshold, bedfile):

    cmd = f'''
    grep "chr{chr_number}\W\|#" {comp_vcf} > {output}/chr{chr_number}.vcf'''
    print(cmd)
    Popen(cmd, shell = True).wait()

    tp, fp, fn,tp_gt, fp_gt = compare_vcf(f'{output}/chr{chr_number}.vcf', chr_number, dist_threshold, size_sim_threshold, bedfile, output+f'/chr{chr_number}/')
    return [tp,fp,fn,tp_gt, fp_gt ]


def eval(chr_number, comp_vcf, output, dist_threshold, size_sim_threshold,  no_constraint):

    if no_constraint:
        bedfile = None
    else:
        bedfile = "/data/maiziezhou_lab/Datasets/Genome_in_a_bottle/HG002_NA24385_son/NISTv4.2.1/GRCh37/HG002_GRCh37_1_22_v4.2.1_benchmark_noinconsistent_reformatted.bed"

    os.system("mkdir -p "+ args.output)

    if chr_number:
        comp_one_chrom(chr_number, comp_vcf, output, dist_threshold, size_sim_threshold, bedfile)
    else:
        chr_list = [ i for i in range(1,23)]

        from joblib import Parallel, delayed
        from tqdm import tqdm
        # n_thread = 10
        if n_thread>1:

            sequences = Parallel(n_jobs=n_thread)(delayed(comp_one_chrom)(chr_number, comp_vcf, 
                                                                      output, dist_threshold, size_sim_threshold, bedfile) 
                                                                      for chr_number in tqdm(chr_list))
        else:
            sequences = []
            for chr_number in tqdm(chr_list):
                print(chr_number)
                one_res = comp_one_chrom(chr_number, comp_vcf, 
                               output, dist_threshold, 
                               size_sim_threshold, bedfile) 
                sequences.append(one_res)

        sequences = np.array(sequences)

        tp = sequences[:,0].sum()
        fp = sequences[:,1].sum()
        fn = sequences[:,2].sum()
        tp_gt = sequences[:,3].sum()
        fp_gt = sequences[:,4].sum()

        recall = tp / (tp + fn )
        precision = tp / (tp + fp)
        f1  = 2 * recall * precision / ( recall + precision)

        gt_precision = tp_gt / tp 
        gt_recall = tp_gt / (tp_gt + fn)
        gt_f1 = 2* gt_recall * gt_precision / (gt_precision + gt_recall)
        

        print(f'\nTP: {tp}, FP: {fp}, FN: {fn}')
        print(f'Recall: {recall:.4f}, Precision: {precision:.4f}, F1: {f1:.4f}')
        print(f'TP_GT: {tp_gt}, FP_GT: {fp_gt}')
        print(f'GT_Recall: {gt_recall:.4f}, GT_Precision: {gt_precision:.4f}, GT_F1: {gt_f1:.4f}\n')
        summary_file = os.path.join(output, 'summary.txt')
        with open(summary_file, 'w') as f:
            f.write(f'TP: {tp}, FP: {fp}, FN: {fn}\n')
            f.write(f'Recall: {recall:.4f}, Precision: {precision:.4f}, F1: {f1:.4f}\n')
            f.write(f'TP_GT: {tp_gt}, FP_GT: {fp_gt}\n')
            f.write(f'GT_Recall: {gt_recall:.4f}, GT_Precision: {gt_precision:.4f}, GT_F1: {gt_f1:.4f}\n')


        collect_wgs_file(output, 'tp-call')
        collect_wgs_file(output, 'tp-base')
        collect_wgs_file(output, 'fp')
        collect_wgs_file(output, 'fn')


    return 


def collect_wgs_file(outdir, filename):
    # # remove old file
    # cmd = f'''rm {outdir}/{filename}.vcf'''
    # os.system(cmd)

    # get header 
    cmd  = f''' cat {outdir}/chr1/{filename}.vcf|grep '#' > {outdir}/{filename}.vcf'''
    os.system(cmd)

    # get body
    cmd  = f''' cat {outdir}/chr*/{filename}.vcf|grep -v '#' >> {outdir}/{filename}.vcf'''
    os.system(cmd)
    return 


if __name__ == '__main__':
    import argparse
    parser = argparse.ArgumentParser(description='Compare two VCF files based on distance, SV type, and size similarity.',
    formatter_class=argparse.ArgumentDefaultsHelpFormatter)
    parser.add_argument('comp_vcf', help='path to the comparison VCF file')
    # parser.add_argument('--bench_vcf','-b', help='path to the benchmark VCF file')
    parser.add_argument('--chr_number', '-chr' , type = int, help='chromosoem number, optional; if not set, evaluate wgs')
    parser.add_argument('--output', '-o' ,help='Path to output folder .')
    parser.add_argument('--dist_threshold','-d', type=int, default=100, help='distance threshold')
    parser.add_argument('--size_sim_threshold','-s', type=float, default=0.3, help='size similarity threshold ')
    parser.add_argument('--n_thread','-t', type = int, default = 22 , help = 'number of threads')
    parser.add_argument('--no_constraint','-no_cons', action='store_true')
    args = parser.parse_args()
    comp_vcf = args.comp_vcf
    chr_number = args.chr_number
    output = args.output
    dist_threshold = args.dist_threshold
    size_sim_threshold = args.size_sim_threshold
    n_thread = args.n_thread
    no_constraint = args.no_constraint

    import gzip
    import os
    import sys
    import subprocess
    from subprocess import Popen
    from collections import defaultdict
    import numpy as np

    eval(chr_number, comp_vcf, output, dist_threshold, size_sim_threshold,  no_constraint)
    # collect_wgs_file(output, 'tp-call')
    # collect_wgs_file(output, 'tp-base')
    # collect_wgs_file(output, 'fp')
    # collect_wgs_file(output, 'fn')
