# Supplementary material for: VolcanoSV enables accurate and robust structural variant calling in diploid genomes from single-molecule long read sequencing
Source: Nat Commun. 2024 Aug 13;15:6956. doi: 10.1038/s41467-024-51282-0 (PMC11322167; doi:10.1038/s41467-024-51282-0)
Supplement: Supplementary file 4 — Source Data [file 41467_2024_51282_MOESM4_ESM.zip › Source Data/SupplementaryTable5/README]

Run gnomAD_Match/run.sh first, this wiil also generate vcfs for VEP annotation in VEP/
gnomAD_Match results can be found in gnomAD_Match/gnomAD_summary*.txt
