# Supplementary material for: VolcanoSV enables accurate and robust structural variant calling in diploid genomes from single-molecule long read sequencing
Source: Nat Commun. 2024 Aug 13;15:6956. doi: 10.1038/s41467-024-51282-0 (PMC11322167; doi:10.1038/s41467-024-51282-0)
Supplement: Supplementary file 4 — Source Data [file 41467_2024_51282_MOESM4_ESM.zip › Source Data/Figure3/plot_cross_data.py]

import argparse
from argparse import ArgumentParser
parser = ArgumentParser(description="",
    usage='use "python3 %(prog)s --help" for more information',
    formatter_class=argparse.ArgumentDefaultsHelpFormatter)
parser.add_argument('--excelfile','-ex')
parser.add_argument('--figfile','-fig')
parser.add_argument('--tool_list','-tl', help = "seperated by comma; should be concordant with the excel column names")
parser.add_argument('--color_list','-cl', help = "seperated by comma")
# parser.add_argument('--n_thread','-t', type = int, default = 22 )
# parser.add_argument('--delete_temp_file','-d', action='store_true')
args = parser.parse_args()
excelfile = args.excelfile
figfile = args.figfile
tool_list = args.tool_list.split(',')
color_list = args.color_list.split(',')


import numpy as np 
import matplotlib.pyplot as plt 
import seaborn as sns
import pandas as pd
def plot_bar(tool_list,ax,color_list,metric,svtype,legend,ax_lg):
    df = pd.read_excel(excelfile, sheet_name=f"{svtype}_50_").iloc[:,1:]
    # df.columns = ['data','metric','VolcanoSV','PAV','SVIM-asm','Dipcall']
    dfm = df[df['metric'] == metric][['data', ] + tool_list].reset_index(drop=True)
    X_axis = np.arange(dfm.shape[0])
    for cnt, tool in enumerate(tool_list):
        ax.bar(X_axis - 0.2 + 0.15*cnt, dfm[tool], 0.12, label=tool, color=color_list[cnt])
        # if 'gt' in metric:
        #     ax.set_ylim(0.2, 1)
        # else:
        #     ax.set_ylim(0.5,1)

        ax.set_ylim(0.5,1)
    if legend:
        h, l = ax.get_legend_handles_labels()
        ax_lg.legend(handles = h,  fontsize="14", loc='upper left', bbox_to_anchor=(-0.5,1))
        ax_lg.axis('off')
    ax.set_xticks(np.arange(0, 14))
    ax.tick_params(axis='y', labelsize=12)
    ax.set_xticklabels(dfm['data'], size=14, rotation=45)
    ax.set_title(f"{metric.capitalize().replace('Gt','GT').replace('recall','Recall').replace('precision','Precision')} ({svtype})", 
                 size=20, pad=10)
    ax.set_ylabel(metric.capitalize().replace('Gt','GT').replace('recall','Recall').replace('precision','Precision'), fontsize="20"
                 )

    
def plot_ht(given_ax,metric,svtype,legend,ax_lg):
    df = pd.read_excel(excelfile, sheet_name=f"{svtype}_50_").iloc[:,1:]
    # df.columns = ['x', 'data', 'metric', 'VolcanoSV', 'PAV', 'SVIM-asm', 'Dipcall']
    heatmap_df = df[df['metric']==metric][['data', ] + tool_list].set_index('data').transpose()
    vmin = 0.5
    ax = sns.heatmap(heatmap_df, 
                annot=True, 
                ax=given_ax, 
                cmap='viridis', 
                vmin=vmin, 
                vmax=1, 
                mask=heatmap_df.isnull(), 
                fmt=".3f",
               annot_kws={"fontsize": 13},
                    cbar=legend,
                    cbar_ax= ax_lg)
#     fig.colorbar(ax, ax=ax_lg, location='left')
#     cax = ax_lg.figure.axes[3]
#     cax.tick_params(labelsize=38)
    if legend:
        ax_lg.tick_params(labelsize=14)
    ax.tick_params(axis='x', labelsize=14,rotation = 45)
    ax.tick_params(axis='y', labelsize=14,rotation = 0)
    ax.set_xlabel('')
    given_ax.set_title(f" {metric.upper()} ({svtype})",fontsize=20, pad=10)
    
metrics = [
    ('f1','DEL'),
    ('f1','INS'),
    ('recall','DEL'),
    ('recall','INS'),
    ('precision','DEL'),
    ('precision','INS'),
    ('gt_concordance','DEL'),
    ('gt_concordance','INS'),

]

# metrics = [
#     ('f1','DEL'),
#     ('f1','INS'),
#     ('recall','DEL'),
#     ('recall','INS'),

# ]


# tool_list = ['VolcanoSV', 'PAV', 'SVIM-asm', 'Dipcall']
# color_list = [ 'crimson','lightseagreen','orange','royalblue',  ]


num_metrics = len(metrics)
plt.rcParams["font.family"] = "arial"
fig, axes = plt.subplots(nrows=int(num_metrics/2),ncols = 4, figsize=(20,2*num_metrics),
                         gridspec_kw={'width_ratios': [14,2,14,0.5]}
                        )
labels = ['a','b','c','d','e','f','g','h','i','j','k','l']

for i, (metric, svtype) in enumerate(metrics):
    row_id = i//2
    col_id = i%2
    if col_id ==1:
        
        ax = axes[row_id][col_id]
        ax.axis('off')
    
    if col_id:
        col_id+=1
    ax = axes[row_id][col_id] if num_metrics > 1 else axes
    if i in [1,3,5,7,9,11]:
        legend = True
    else:
        legend = False
        
    ax_lg = axes[row_id][col_id+1]
        
#     legend = False
    if 'f1' in metric:
        plot_ht(ax,metric,svtype,legend,ax_lg)
    else:
        plot_bar(tool_list,ax,color_list,metric,svtype,legend,ax_lg)
        
    ax.text(-0.05, 1.15, labels[i], transform=ax.transAxes,
      fontsize=30, fontweight='bold', va='top', ha='right')
        
plt.tight_layout(pad=1.0)
plt.subplots_adjust(left=None, bottom=None, right=None, top=None, wspace=0.1, hspace=None)
plt.savefig(figfile)
