# Supplementary material for: VolcanoSV enables accurate and robust structural variant calling in diploid genomes from single-molecule long read sequencing
Source: Nat Commun. 2024 Aug 13;15:6956. doi: 10.1038/s41467-024-51282-0 (PMC11322167; doi:10.1038/s41467-024-51282-0)
Supplement: Supplementary file 4 — Source Data [file 41467_2024_51282_MOESM4_ESM.zip › Source Data/Figure3/plot.sh]

python3 ./collect_truvari_2d.py -c "VolcanoSV.csv PAV.csv SVIM-asm.csv Dipcall.csv"  -o cross_data_comp.xlsx

python3 ./plot_cross_data.py \
    -ex cross_data_comp.xlsx \
    -fig cross_data_comp.pdf  \
    -tl VolcanoSV,PAV,SVIM-asm,Dipcall \
    -cl crimson,lightseagreen,orange,royalblue
