# Supplementary material for: VolcanoSV enables accurate and robust structural variant calling in diploid genomes from single-molecule long read sequencing
Source: Nat Commun. 2024 Aug 13;15:6956. doi: 10.1038/s41467-024-51282-0 (PMC11322167; doi:10.1038/s41467-024-51282-0)
Supplement: Supplementary file 4 — Source Data [file 41467_2024_51282_MOESM4_ESM.zip › Source Data/Figure3/collect_truvari_2d.py]

from argparse import ArgumentParser
import pandas as pd
import numpy as np
import os
parser = ArgumentParser(description="",usage='use "python3 %(prog)s --help" for more information')
parser.add_argument('--csv_list','-c', help='delimited list input; delimitor should be blank space by default', type=str)
parser.add_argument('--output_path','-o',default = 'results.xlsx', help  ='filename.xlsx')
parser.add_argument('--delete_temp_file','-d', action='store_true')
args = parser.parse_args()
csv_list = args.csv_list
output_path = args.output_path

import logging
## set logger
logging.basicConfig(
format='%(asctime)s %(levelname)-8s %(message)s',
level=logging.INFO,
datefmt='%Y-%m-%d %H:%M:%S')
logger = logging.getLogger(" ")


def parse_summary(sum_path):
	with open(sum_path, 'r') as f:
		s = f.read()

	dc = eval(s )
	dc1 = {}
	for k in dc :
		if k!='gt_matrix':
			dc1[k]=np.round(dc[k],4)
	return dc1


def parse_dir(dir_path):
	del_sum = dir_path+'/DEL_50_/summary.json'
	ins_sum = dir_path+'/INS_50_/summary.json'
	dc_del = parse_summary(del_sum)
	dc_ins = parse_summary(ins_sum)

	return dc_del,dc_ins

def load_one_tool(input_path):
	df = pd.read_csv(input_path)
	# df_del = pd.DataFrame()
	# df_ins = pd.DataFrame()
	all_del = []
	all_ins = []
	all_metric = []
	all_prefix = []
	for i in range(df.shape[0]):
		prefix = df['prefix'][i]
		dir_path = df['path'][i]

		del_sum = dir_path+'/DEL_50_/summary.json'
		ins_sum = dir_path+'/INS_50_/summary.json'
		if os.path.exists(del_sum):

			dc_del, dc_ins = parse_dir(dir_path)
		else:
			dc_del = dict(zip(metric_list,[np.nan]*len(metric_list)))
			dc_ins = dict(zip(metric_list,[np.nan]*len(metric_list)))

		if i == 0 :
			metric_list = list(dc_del.keys())

		all_del.extend(list(dc_del.values()))
		all_ins.extend(list(dc_ins.values()))
		all_metric.extend(metric_list)
		all_prefix.extend([prefix]*len(metric_list))
	# df_ins = pd.DataFrame({"prefix":all_prefix,'metric':all_metric,'value':all_ins})
	# df_del = pd.DataFrame({"prefix":all_prefix,'metric':all_metric,'value':all_del})
	return all_prefix,all_metric,all_ins,all_del 

csv_list = csv_list.split()
print(csv_list)

tool_list = [ os.path.basename(fname).split('.')[0] for fname in csv_list ]

dc_ins = {}
dc_del = {}
for i in range(len(tool_list)):
	all_prefix,all_metric,all_ins,all_del =  load_one_tool(csv_list[i])
	dc_ins['data'] = all_prefix
	dc_ins['metric'] = all_metric
	dc_ins[tool_list[i]] = all_ins
	dc_del['data'] = all_prefix
	dc_del['metric'] = all_metric
	dc_del[tool_list[i]] = all_del 


df_ins = pd.DataFrame(dc_ins)[['data','metric']+tool_list]
df_del = pd.DataFrame(dc_del)[['data','metric']+tool_list]


# Create a Pandas Excel writer using XlsxWriter as the engine.
writer = pd.ExcelWriter(output_path, engine='xlsxwriter')

# Write each dataframe to a different worksheet.
df_ins.to_excel(writer, sheet_name='INS_50_')
df_del.to_excel(writer, sheet_name='DEL_50_')

# Close the Pandas Excel writer and output the Excel file.
writer.close()
