# Supplementary material for: VolcanoSV enables accurate and robust structural variant calling in diploid genomes from single-molecule long read sequencing
Source: Nat Commun. 2024 Aug 13;15:6956. doi: 10.1038/s41467-024-51282-0 (PMC11322167; doi:10.1038/s41467-024-51282-0)
Supplement: Supplementary file 4 — Source Data [file 41467_2024_51282_MOESM4_ESM.zip › Source Data/Figure3/VolcanoSV.csv]

prefix	path
Hifi_L1	../Shared_Data/Cross_data_truvari4_eval/Hifi_L1_VolcanoSV/Truvari_NGMLR_aligned_results_p0.5_P0.5_dist500_S30_O0.01
Hifi_L2	../Shared_Data/Cross_data_truvari4_eval/Hifi_L2_VolcanoSV/Truvari_NGMLR_aligned_results_p0.5_P0.5_dist500_S30_O0.01
Hifi_L3	../Shared_Data/Cross_data_truvari4_eval/Hifi_L3_VolcanoSV/Truvari_NGMLR_aligned_results_p0.5_P0.5_dist500_S30_O0.01
Hifi_L4	../Shared_Data/Cross_data_truvari4_eval/Hifi_L4_VolcanoSV/Truvari_NGMLR_aligned_results_p0.5_P0.5_dist500_S30_O0.01
Hifi_L5	../Shared_Data/Cross_data_truvari4_eval/Hifi_L5_VolcanoSV/Truvari_NGMLR_aligned_results_p0.5_P0.5_dist500_S30_O0.01
CLR_L1	../Shared_Data/Cross_data_truvari4_eval/CLR_L1_VolcanoSV/Truvari_NGMLR_aligned_results_p0.5_P0.5_dist500_S30_O0.01
CLR_L2	../Shared_Data/Cross_data_truvari4_eval/CLR_L2_VolcanoSV/Truvari_NGMLR_aligned_results_p0.5_P0.5_dist500_S30_O0.01
CLR_L3	../Shared_Data/Cross_data_truvari4_eval/CLR_L3_VolcanoSV/Truvari_NGMLR_aligned_results_p0.5_P0.5_dist500_S30_O0.01
ONT_L1	../Shared_Data/Cross_data_truvari4_eval/ONT_L1_VolcanoSV/Truvari_NGMLR_aligned_results_p0.5_P0.5_dist500_S30_O0.01
ONT_L2	../Shared_Data/Cross_data_truvari4_eval/ONT_L2_VolcanoSV/Truvari_NGMLR_aligned_results_p0.5_P0.5_dist500_S30_O0.01
ONT_L3	../Shared_Data/Cross_data_truvari4_eval/ONT_L3_VolcanoSV/Truvari_NGMLR_aligned_results_p0.5_P0.5_dist500_S30_O0.01
ONT_L4	../Shared_Data/Cross_data_truvari4_eval/ONT_L4_VolcanoSV/Truvari_NGMLR_aligned_results_p0.5_P0.5_dist500_S30_O0.01
ONT_L5	../Shared_Data/Cross_data_truvari4_eval/ONT_L5_VolcanoSV/Truvari_NGMLR_aligned_results_p0.5_P0.5_dist500_S30_O0.01
ONT_L6	../Shared_Data/Cross_data_truvari4_eval/ONT_L6_VolcanoSV/Truvari_NGMLR_aligned_results_p0.5_P0.5_dist500_S30_O0.01
