# Supplementary material for: VolcanoSV enables accurate and robust structural variant calling in diploid genomes from single-molecule long read sequencing
Source: Nat Commun. 2024 Aug 13;15:6956. doi: 10.1038/s41467-024-51282-0 (PMC11322167; doi:10.1038/s41467-024-51282-0)
Supplement: Supplementary file 4 — Source Data [file 41467_2024_51282_MOESM4_ESM.zip › Source Data/Table3/run.sh]

# For TeloCen FD proportion:
for data in Pacbio_CCS_SRR1129212 Pacbio_CCS_SRX5633451
do
	cd ../FigureS8_S9/${data}
	echo ${data}
	for tool in SVIM-asm Dipcall PAV VolcanoSV
	do
		echo "${tool} total FD:"
		cat ${tool}_FD.bed | wc -l
		echo "${tool} proportion of FD in TeloCen regions:"; awk -v var1=`cat ${tool}_TeloCen.bed | wc -l` -v var2=`cat ${tool}_FD.bed | wc -l` 'BEGIN { print  ( var1 / var2 ) }'
	done
	cd -
done
