# Supplementary material for: VolcanoSV enables accurate and robust structural variant calling in diploid genomes from single-molecule long read sequencing
Source: Nat Commun. 2024 Aug 13;15:6956. doi: 10.1038/s41467-024-51282-0 (PMC11322167; doi:10.1038/s41467-024-51282-0)
Supplement: Supplementary file 4 — Source Data [file 41467_2024_51282_MOESM4_ESM.zip › Source Data/Table3/check_het_site_overlap.py]

import argparse

def find_overlapping_calls(vcf_file, bed_file, output_file, threshold):
    # Load the BED and VCF files using BedTool
    bed = BedTool(bed_file)
    vcf = BedTool(vcf_file)

    # Create a dictionary to store VCF calls that overlap with BED regions
    matches = {}

    # Iterate through each VCF entry
    for entry in tqdm(vcf):
        vcf_chrom = entry.chrom
        vcf_start = int(entry.start)
        vcf_end = int(entry.end)

        # Iterate through each BED region
        for region in bed:
            region_chrom = region.chrom
            region_start = int(region.start)
            region_end = int(region.end)

            # Calculate the distance between VCF breakpoints and the BED region
            if vcf_chrom == region_chrom:
                if abs(vcf_start - region_start) <= threshold or abs(vcf_end - region_end) <= threshold:
                    if region not in matches:
                        matches[region] = [entry]
                    else:
                        matches[region].append(entry)

    # Write the results to the output file
    cnt = 0
    with open(output_file, 'w') as outfile:
        for region, vcf_entries in matches.items():
            for vcf_entry in vcf_entries:
                cnt+=1
                outfile.write(f"VCF Call: {vcf_entry[:-1]}, BED Region: {region[:-1]}\n")
    print(f"{cnt} matches out of {len(vcf)} calls")

if __name__ == "__main__":
    parser = argparse.ArgumentParser(description='Compare VCF calls to BED regions with a matching threshold.')
    parser.add_argument('--vcf_file', '-v', help='Path to the VCF file or BED file')
    parser.add_argument('--bed_file', '-bed', help='Path to the BED file', default = "./chm13.draft_v1.1.hets_combined.20211013.sorted.bed")
    parser.add_argument('--output_file', '-o',  help='Path to the output file')
    parser.add_argument('--threshold', '-t',  type=int, default=100, help='Matching threshold (default: 100)')
    
    args = parser.parse_args()

    from pybedtools import BedTool
    from tqdm import tqdm
    
    find_overlapping_calls(args.vcf_file, args.bed_file, args.output_file, args.threshold)
