# Supplementary material for: VolcanoSV enables accurate and robust structural variant calling in diploid genomes from single-molecule long read sequencing
Source: Nat Commun. 2024 Aug 13;15:6956. doi: 10.1038/s41467-024-51282-0 (PMC11322167; doi:10.1038/s41467-024-51282-0)
Supplement: Supplementary file 4 — Source Data [file 41467_2024_51282_MOESM4_ESM.zip › Source Data/SupplementaryFigure8-9/README]

BED:
Data/chm13v2.0_telomere.bed
Data/chm13v2.0_censat_v2.0.bed
For more information, please refer to: https://github.com/marbl/CHM13

Annotation:
After running run.sh, the BED files Pacbio_CCS_*/*_TeloCen.bed should be upload to UCSC Genome Browser as custom tracks
Choose the reference:
T2T CHM13v2.0/hs1
Switch CenSat Annotation to dense and hide all other annotation tracks

Example:
https://genome.ucsc.edu/cgi-bin/hgTracks?db=hub_3671779_hs1&lastVirtModeType=default&lastVirtModeExtraState=&virtModeType=default&virtMode=0&nonVirtPosition=&position=chr1%3A1%2D248387328&hgsid=2297575934_Z7deUKaG5cLZQ3qrwHbgE7BLeXYm
