# Supplementary material for: VolcanoSV enables accurate and robust structural variant calling in diploid genomes from single-molecule long read sequencing
Source: Nat Commun. 2024 Aug 13;15:6956. doi: 10.1038/s41467-024-51282-0 (PMC11322167; doi:10.1038/s41467-024-51282-0)
Supplement: Supplementary file 4 — Source Data [file 41467_2024_51282_MOESM4_ESM.zip › Source Data/SupplementaryFigure8-9/run.sh]

cp Data/chm13v2.0_telomere.bed Telo.bed
cp Data/chm13v2.0_telomere.bed TeloCen.bed

cat Data/chm13v2.0_censat_v2.0.bed | grep -v "^track" | awk 'BEGIN { OFS="\t" }{print $1, $2, $3}'>> TeloCen.bed
cat Data/chm13v2.0_censat_v2.0.bed | grep -v "^track" | awk 'BEGIN { OFS="\t" }{print $1, $2, $3}'> Cen.bed


for data in Pacbio_CCS_SRR1129212 Pacbio_CCS_SRX5633451
do
mkdir -p ${data}
for bed in Telo.bed Cen.bed TeloCen.bed
do
bedtools intersect -a Data/${data}_VolcanoSV.vcf -b ${bed} -u > ${data}/VolcanoSV_${bed%%.bed}.vcf
cp Data/${data}_VolcanoSV.vcf ${data}/VolcanoSV_FD.vcf
done
done

for data in Pacbio_CCS_SRR1129212 Pacbio_CCS_SRX5633451
do
for caller in SVIM-asm Dipcall
do
for bed in Telo.bed Cen.bed TeloCen.bed
do
bedtools intersect -a Data/${data}_${caller}.vcf -b ${bed} -u > ${data}/${caller}_${bed%%.bed}.vcf
cp Data/${data}_${caller}.vcf ${data}/${caller}_FD.vcf
done
done
done

for bed in Telo.bed Cen.bed TeloCen.bed
do
bedtools intersect -a Data/Pacbio_CCS_SRR1129212_PAV.bed -b ${bed} -u | awk 'BEGIN { OFS="\t" }{print $1, $2, $3}' > Pacbio_CCS_SRR1129212/PAV_${bed%%.bed}.bed
cat Data/Pacbio_CCS_SRR1129212_PAV.bed | awk 'BEGIN { OFS="\t" }{print $1, $2, $3}' > Pacbio_CCS_SRR1129212/PAV_FD.bed
done

for bed in Telo.bed Cen.bed TeloCen.bed
do
bedtools intersect -a Data/Pacbio_CCS_SRX5633451_PAV.vcf -b ${bed} -u > Pacbio_CCS_SRX5633451/PAV_${bed%%.bed}.vcf
cp Data/Pacbio_CCS_SRX5633451_PAV.vcf Pacbio_CCS_SRX5633451/PAV_FD.vcf
done

for vcf in Pacbio_CCS_*/*.vcf
do
python vcf2bed.py -v ${vcf} -o ${vcf%%.vcf}.bed
done


# For TeloCen FD proportion:
for data in Pacbio_CCS_SRR1129212 Pacbio_CCS_SRX5633451
do
	cd ${data}
	echo ${data}
	for tool in SVIM-asm Dipcall PAV VolcanoSV
	do
		echo "${tool} proportion:"; awk -v var1=`cat ${tool}_TeloCen.bed | wc -l` -v var2=`cat ${tool}_FD.bed | wc -l` 'BEGIN { print  ( var1 / var2 ) }'
	done
	cd -
done
