# Supplementary material for: VolcanoSV enables accurate and robust structural variant calling in diploid genomes from single-molecule long read sequencing
Source: Nat Commun. 2024 Aug 13;15:6956. doi: 10.1038/s41467-024-51282-0 (PMC11322167; doi:10.1038/s41467-024-51282-0)
Supplement: Supplementary file 4 — Source Data [file 41467_2024_51282_MOESM4_ESM.zip › Source Data/SupplementaryFigure4/run_pipeline.sh]

survivor_dir=${1}
./get_overlap_one_pair.sh ./Data/HCC1395_Pacbio_Normal_Complex_SV_PBSV.vcf  ./Data/HG002_CLR_L1_Normal_Complex_SV_PBSV.vcf PBSV_comparison_normal ${survivor_dir}
./get_overlap_one_pair.sh ./Data/HCC1395_Pacbio_Tumor_Complex_SV_PBSV.vcf  ./Data/HG002_CLR_L1_Normal_Complex_SV_PBSV.vcf PBSV_comparison_tumor  ${survivor_dir}

./get_overlap_one_pair.sh ./Data/HCC1395_Pacbio_Somatic_Complex_SV_PBSV.vcf  ./Data/HG002_CLR_L1_Normal_Complex_SV_PBSV.vcf PBSV_comparison_somatic ${survivor_dir}


./get_overlap_one_pair.sh ./Data/HCC1395_Pacbio_Normal_Complex_SV_VolcanosvSV.vcf  ./Data/HG002_CLR_L1_Normal_Complex_SV_VolcanoSV.vcf VolcanoSV_comparison_normal ${survivor_dir}

./get_overlap_one_pair.sh ./Data/HCC1395_Pacbio_Tumor_Complex_SV_VolcanosvSV.vcf  ./Data/HG002_CLR_L1_Normal_Complex_SV_VolcanoSV.vcf VolcanoSV_comparison_tumor ${survivor_dir}

./get_overlap_one_pair.sh ./Data/HCC1395_Pacbio_Somatic_Complex_SV_VolcanosvSV.vcf  ./Data/HG002_CLR_L1_Normal_Complex_SV_VolcanoSV.vcf VolcanoSV_comparison_somatic ${survivor_dir}


python3 ./collect_data.py -i ./ -o ./ -tl VolcanoSV,PBSV -px CLR_L1
