# Supplementary material for: VolcanoSV enables accurate and robust structural variant calling in diploid genomes from single-molecule long read sequencing
Source: Nat Commun. 2024 Aug 13;15:6956. doi: 10.1038/s41467-024-51282-0 (PMC11322167; doi:10.1038/s41467-024-51282-0)
Supplement: Supplementary file 4 — Source Data [file 41467_2024_51282_MOESM4_ESM.zip › Source Data/SupplementaryFigure4/compare_pbsv.sh]

./get_overlap_one_pair.sh ./Data/HCC1395_Pacbio_Normal_Complex_SV_PBSV.vcf  ./Data/HG002_CLR_L1_Normal_Complex_SV_PBSV.vcf PBSV_comparison_normal
./get_overlap_one_pair.sh ./Data/HCC1395_Pacbio_Tumor_Complex_SV_PBSV.vcf  ./Data/HG002_CLR_L1_Normal_Complex_SV_PBSV.vcf PBSV_comparison_tumor
./get_overlap_one_pair.sh ./Data/HCC1395_Pacbio_Somatic_Complex_SV_PBSV.vcf  ./Data/HG002_CLR_L1_Normal_Complex_SV_PBSV.vcf PBSV_comparison_somatic
