# Supplementary material for: VolcanoSV enables accurate and robust structural variant calling in diploid genomes from single-molecule long read sequencing
Source: Nat Commun. 2024 Aug 13;15:6956. doi: 10.1038/s41467-024-51282-0 (PMC11322167; doi:10.1038/s41467-024-51282-0)
Supplement: Supplementary file 4 — Source Data [file 41467_2024_51282_MOESM4_ESM.zip › Source Data/SupplementaryFigure4/collect_data.py]

import argparse
from argparse import ArgumentParser
parser = ArgumentParser(description="",
	usage='use "python3 %(prog)s --help" for more information',
	formatter_class=argparse.ArgumentDefaultsHelpFormatter)
parser.add_argument('--input_dir','-i')
parser.add_argument('--out_dir','-o')
parser.add_argument('--tools','-tl', help = "separated by comma")
parser.add_argument('--prefix','-px',  )

args = parser.parse_args()
input_dir = args.input_dir
out_dir = args.out_dir
prefix = args.prefix
tool_list = args.tools.split(',')


import pandas as pd
def get_numbers(lines, start_i):
	svtype = lines[start_i].split('=')[1][:-1]
	union_cnt = int(lines[start_i+1].split(': ')[-1][:-1])
	left_uniq = int(lines[start_i+2].split(': ')[-1][:-1])
	right_uniq = int(lines[start_i+3].split(': ')[-1][:-1])
	inter_cnt = int(lines[start_i+4].split(': ')[-1][:-1])
	left_cnt = inter_cnt + left_uniq
	right_cnt = inter_cnt + right_uniq
	inter_pct_left = str(round(inter_cnt / left_cnt * 100,2))+'%'
	inter_pct_right = str(round(inter_cnt / right_cnt * 100,2))+'%'
	return [svtype, left_cnt, right_cnt, union_cnt, left_uniq, 
		 right_uniq, inter_cnt, inter_pct_left, inter_pct_right]


def load_one_file(stats_file):
	with open(stats_file, 'r') as f:
		s = f.readlines()
	
	info1 = get_numbers(s,0)
	info2 = get_numbers(s,6)
	info3 = get_numbers(s,12)
	return [info1, info2, info3]


def load_multi_files(tool_list,input_dir, out_dir, prefix):
	vals_list_all_tools = []
	for tool in tool_list:
		vals_list = []
		svtype_list = []
		sample_type_list = []	
		metric_list = []
		for sample_type in ['normal','tumor','somatic']:
			stats_file = input_dir+f"/{tool}_comparison_{sample_type}/vcf_stats.log"
			infos = load_one_file(stats_file)
			for info in infos:
				vals = info[1:]
				vals_list.extend(vals)
				svtype = info[0]
				svtype_list.extend([svtype]* len(vals))
				sample_type_list.extend([sample_type]*len(vals))
				metric_list.extend(['HCC1395 cnt','HG002 cnt','Union cnt',
						'HCC1395 uniq cnt',
						'HG002 uniq cnt',
						'Intersection cnt',
						'Inter perct(relative to HCC1395)',
						'Inter perct(relative to HG002)'])
		vals_list_all_tools.append(vals_list)

	# organize data frame
	dc = {'sample type': sample_type_list,
	   'SV type': svtype_list,
	   'metric': metric_list}
	
	for i in range(len(tool_list)):
		tool = tool_list[i]
		val = vals_list_all_tools[i]
		dc[tool] = val 

	df = pd.DataFrame(dc)
	df.to_csv(out_dir + "/"+prefix + "_overlap_stats.csv", index = False)
	df.to_excel(out_dir + "/"+prefix + "_overlap_stats.xlsx", index = False)

	


load_multi_files(tool_list,input_dir, out_dir, prefix)
	
