# Supplementary material for: VolcanoSV enables accurate and robust structural variant calling in diploid genomes from single-molecule long read sequencing
Source: Nat Commun. 2024 Aug 13;15:6956. doi: 10.1038/s41467-024-51282-0 (PMC11322167; doi:10.1038/s41467-024-51282-0)
Supplement: Supplementary file 4 — Source Data [file 41467_2024_51282_MOESM4_ESM.zip › Source Data/SupplementaryFigure4/reformat_volcanosv_vcf.py]

import argparse
import pysam

def update_reference_alleles(vcf_filename, reference_filename, output_filename):
    # Open VCF file
    with open(vcf_filename, 'r') as vcf_in:
        # Open output VCF file for writing
        with open(output_filename, 'w') as vcf_out:
            for line in vcf_in:
                if line.startswith('#'):
                    # Write header lines directly
                    vcf_out.write(line)
                    continue
                
                fields = line.strip().split('\t')
                chrom = fields[0]
                pos = int(fields[1])
                ref = fields[3]
                alt = fields[4]
                
                if ref in ['.','N']:
                    # If reference allele is missing, replace with the corresponding base from the reference genome
                    with pysam.FastaFile(reference_filename) as ref_genome:
                        try:
                            reference_base = ref_genome.fetch(chrom, pos - 1, pos)
                            ref = reference_base
                        except ValueError:
                            print(f"Reference base missing in reference genome for {chrom}:{pos}")
                            continue
                
                # Write updated record to output VCF file
                fields[3] = ref
                # fields[7] = '.'
                vcf_out.write('\t'.join(fields) + '\n')

def main():
    parser = argparse.ArgumentParser(description='Update missing reference alleles in a VCF file.')
    parser.add_argument('--vcf_filename', '-i',type=str, help='Path to the input VCF file')
    parser.add_argument('--reference_filename','-r', type=str, help='Path to the reference genome FASTA file')
    parser.add_argument('--output_filename','-o', type=str, help='Path to the output VCF file')
    args = parser.parse_args()

    update_reference_alleles(args.vcf_filename, args.reference_filename, args.output_filename)

if __name__ == "__main__":
    main()
