# Supplementary material for: VolcanoSV enables accurate and robust structural variant calling in diploid genomes from single-molecule long read sequencing
Source: Nat Commun. 2024 Aug 13;15:6956. doi: 10.1038/s41467-024-51282-0 (PMC11322167; doi:10.1038/s41467-024-51282-0)
Supplement: Supplementary file 4 — Source Data [file 41467_2024_51282_MOESM4_ESM.zip › Source Data/SupplementaryFigure4/get_overlap_one_pair.sh]

#### input #####

vcffile_normal=${1}
vcffile_cancer=${2}
outdir=${3}/


mkdir -p ${outdir}
prefix=variants
prefix_normal=${prefix}_normal
prefix_cancer=${prefix}_cancer

survivor_dir=${4}
######### split normal vcf #########

grep "#" ${vcffile_normal}>${outdir}header
cat ${vcffile_normal} | grep -w "SVTYPE=BND\|SVTYPE=TRA" > ${outdir}${prefix_normal}_BND.body
cat ${outdir}header ${outdir}${prefix_normal}_BND.body > ${outdir}${prefix_normal}_BND.vcf
cat ${vcffile_normal} | grep -w -v "SVTYPE=BND\|SVTYPE=TRA" > ${outdir}${prefix_normal}_noBND.vcf
${survivor_dir}/Debug/SURVIVOR filter ${outdir}${prefix_normal}_noBND.vcf NA 50 100 0 -1  ${outdir}${prefix_normal}_noBND_50_100.vcf
${survivor_dir}/Debug/SURVIVOR filter ${outdir}${prefix_normal}_noBND.vcf NA 101 500 0 -1  ${outdir}${prefix_normal}_noBND_101_500.vcf
${survivor_dir}/Debug/SURVIVOR filter ${outdir}${prefix_normal}_noBND.vcf NA 501 1000 0 -1  ${outdir}${prefix_normal}_noBND_501_1000.vcf
${survivor_dir}/Debug/SURVIVOR filter ${outdir}${prefix_normal}_noBND.vcf NA 1001 30000 0 -1  ${outdir}${prefix_normal}_noBND_1001_30000.vcf
${survivor_dir}/Debug/SURVIVOR filter ${outdir}${prefix_normal}_noBND.vcf NA   30000 -1 0 -1  ${outdir}${prefix_normal}_noBND_30000_.vcf


######### split cancer vcf #########

grep "#" ${vcffile_cancer}>${outdir}header
cat ${vcffile_cancer} | grep -w "SVTYPE=BND" > ${outdir}${prefix_cancer}_BND.body
cat ${outdir}header ${outdir}${prefix_cancer}_BND.body > ${outdir}${prefix_cancer}_BND.vcf
cat ${vcffile_cancer} | grep -w -v "SVTYPE=BND" > ${outdir}${prefix_cancer}_noBND.vcf
${survivor_dir}/Debug/SURVIVOR filter ${outdir}${prefix_cancer}_noBND.vcf NA 50 100 0 -1  ${outdir}${prefix_cancer}_noBND_50_100.vcf
${survivor_dir}/Debug/SURVIVOR filter ${outdir}${prefix_cancer}_noBND.vcf NA 101 500 0 -1  ${outdir}${prefix_cancer}_noBND_101_500.vcf
${survivor_dir}/Debug/SURVIVOR filter ${outdir}${prefix_cancer}_noBND.vcf NA 501 1000 0 -1  ${outdir}${prefix_cancer}_noBND_501_1000.vcf
${survivor_dir}/Debug/SURVIVOR filter ${outdir}${prefix_cancer}_noBND.vcf NA 1001 30000 0 -1  ${outdir}${prefix_cancer}_noBND_1001_30000.vcf
${survivor_dir}/Debug/SURVIVOR filter ${outdir}${prefix_cancer}_noBND.vcf NA   30000 -1 0 -1  ${outdir}${prefix_cancer}_noBND_30000_.vcf


######### merge normal and cancer #########

rm ${outdir}vcflist_50_100.txt
echo ${outdir}${prefix_normal}_noBND_50_100.vcf >> ${outdir}vcflist_50_100.txt
echo ${outdir}${prefix_cancer}_noBND_50_100.vcf >> ${outdir}vcflist_50_100.txt
${survivor_dir}/Debug/SURVIVOR merge ${outdir}vcflist_50_100.txt 50 1 1 0 0 50 ${outdir}${prefix}_noBND_50_100_merged.vcf


rm ${outdir}vcflist_101_500.txt
echo ${outdir}${prefix_normal}_noBND_101_500.vcf >> ${outdir}vcflist_101_500.txt
echo ${outdir}${prefix_cancer}_noBND_101_500.vcf >> ${outdir}vcflist_101_500.txt
${survivor_dir}/Debug/SURVIVOR merge ${outdir}vcflist_101_500.txt 101 1 1 0 0 101 ${outdir}${prefix}_noBND_101_500_merged.vcf


rm ${outdir}vcflist_501_1000.txt
echo ${outdir}${prefix_normal}_noBND_501_1000.vcf >> ${outdir}vcflist_501_1000.txt
echo ${outdir}${prefix_cancer}_noBND_501_1000.vcf >> ${outdir}vcflist_501_1000.txt
${survivor_dir}/Debug/SURVIVOR merge ${outdir}vcflist_501_1000.txt 501 1 1 0 0 501 ${outdir}${prefix}_noBND_501_1000_merged.vcf


rm ${outdir}vcflist_1001_30000.txt
echo ${outdir}${prefix_normal}_noBND_1001_30000.vcf >> ${outdir}vcflist_1001_30000.txt
echo ${outdir}${prefix_cancer}_noBND_1001_30000.vcf >> ${outdir}vcflist_1001_30000.txt
${survivor_dir}/Debug/SURVIVOR merge ${outdir}vcflist_1001_30000.txt 1001 1 1 0 0 1001 ${outdir}${prefix}_noBND_1001_30000_merged.vcf

rm ${outdir}vcflist_30000_.txt
echo ${outdir}${prefix_normal}_noBND_30000_.vcf >> ${outdir}vcflist_30000_.txt
echo ${outdir}${prefix_cancer}_noBND_30000_.vcf >> ${outdir}vcflist_30000_.txt
${survivor_dir}/Debug/SURVIVOR merge ${outdir}vcflist_30000_.txt 10000 1 1 0 0 10000 ${outdir}${prefix}_noBND_30000_merged.vcf


rm ${outdir}vcflist_BND.txt
echo ${outdir}${prefix_normal}_BND.vcf >> ${outdir}vcflist_BND.txt
echo ${outdir}${prefix_cancer}_BND.vcf >> ${outdir}vcflist_BND.txt
${survivor_dir}/Debug/SURVIVOR merge  ${outdir}vcflist_BND.txt 1000 1 1 0 0 0 ${outdir}${prefix}_BND_merged.vcf


######### merge all size #########


cat ${outdir}${prefix}_noBND_50_100_merged.vcf \
    ${outdir}${prefix}_noBND_101_500_merged.vcf \
    ${outdir}${prefix}_noBND_501_1000_merged.vcf \
    ${outdir}${prefix}_noBND_1001_30000_merged.vcf \
    ${outdir}${prefix}_noBND_30000_merged.vcf \
     |grep -v "#"> ${outdir}${prefix}_noBND_merged.body

cat ${outdir}${prefix}_BND_merged.vcf  ${outdir}${prefix}_noBND_merged.body \
|vcf-sort > ${outdir}${prefix}_all_merged.vcf


grep "#\|SUPP_VEC=01" ${outdir}${prefix}_all_merged.vcf > ${outdir}${prefix}_all_merged_01.vcf
grep "#\|SUPP_VEC=10" ${outdir}${prefix}_all_merged.vcf > ${outdir}${prefix}_all_merged_10.vcf
grep "#\|SUPP_VEC=11" ${outdir}${prefix}_all_merged.vcf > ${outdir}${prefix}_all_merged_11.vcf


### clean file
find ${outdir} -type f ! -name '*all_merged*.vcf' -delete

### generate stats report

#!/bin/bash

# Define the patterns to search for
patterns=("SVTYPE=INV" "SVTYPE=DUP" "SVTYPE=TRA")

# Define the VCF files
vcf_files=("${outdir}${prefix}_all_merged.vcf" 
"${outdir}${prefix}_all_merged_10.vcf" 
"${outdir}${prefix}_all_merged_01.vcf" 
"${outdir}${prefix}_all_merged_11.vcf")

# Create or truncate the log file
log_file="${3}/vcf_stats.log"
> "$log_file"

# Iterate through each pattern
for pattern in "${patterns[@]}"; do
    # Output pattern to log file
    echo "Pattern: $pattern" >> "$log_file"
    
    # Iterate through each VCF file
    for vcf_file in "${vcf_files[@]}"; do
        # Count occurrences of pattern in VCF file and output to log file
        count=$(grep -c "$pattern" "$vcf_file")
        echo "File: $vcf_file, Count: $count" >> "$log_file"
    done
    
    # Add a separator to the log file
    echo "---------------------------" >> "$log_file"
done
