# Supplementary material for: VolcanoSV enables accurate and robust structural variant calling in diploid genomes from single-molecule long read sequencing
Source: Nat Commun. 2024 Aug 13;15:6956. doi: 10.1038/s41467-024-51282-0 (PMC11322167; doi:10.1038/s41467-024-51282-0)
Supplement: Supplementary file 4 — Source Data [file 41467_2024_51282_MOESM4_ESM.zip › Source Data/SupplementaryTable5/gnomAD_Match/run.sh]

Source_Data= # path to Source_Data folder
Zenodo= #Path to Zenodo folder

code_path=${Source_Data}/TableS4/bin/
prj_path=${Source_Data}/TableS4/gnomAD_Match/

# Path to 2.1.1/vcf/genomes/gnomad.genomes.r2.1.1.sites.vcf.bgz
# can be downloaded with:
# ${aws} s3 cp --no-sign-request s3://gnomad-public-us-east-1/release/2.1.1/ht/genomes/gnomad.genomes.r2.1.1.sites.ht/ ./2.1.1/ht/genomes/gnomad.genomes.r2.1.1.sites.ht/ --recursive
# or other source from gnomAD v2.1.1
gnomad=

volcano_only=${Source_Data}/TableS5/Data/

for lib in CLR_L1 Hifi_L2 ONT_L1
do
mkdir -p ${lib}
cd ${lib}
cp ${volcano_only}/volcanosv_uniq_tp-base_${lib}.vcf VolcanoSV_only.vcf
python ${code_path}/vcf2bed.py -v VolcanoSV_only.vcf --flank 50
python ${code_path}/TP-base_vcf_simplify.py -v VolcanoSV_only.vcf
cp ${prj_path}/gnomAD_header.vcf VolcanoSV_gnomAD.vcf
sed -i "s/^chr//g" VolcanoSV_only.bed
tabix ${gnomad} -R VolcanoSV_only.bed | sed 's|^\([0-9]\+\)\>|chr\1|' | sed "s/$/\tGT\t.\/./g">> VolcanoSV_gnomAD.vcf
cat ${prj_path}/submit_Truvari_template.slurm | sed "s/PREFIX/${lib}_VolcanoSV/g" | sed "s/VCF/VolcanoSV_gnomAD.vcf/g" | sed "s/BENCH/VolcanoSV_only_simplified.vcf/g" | sed "s@REFFA@${Zenodo}/Ref_Genome/hg19/genome.fa@g" | sed "s@FILTERPY@${Source_Data}/Figure6_S5_S6/Heatmap/vcf_filter.py@g" > submit_Truvari.slurm
sbatch submit_Truvari.slurm
cd -
done

for lib in CLR_L1 Hifi_L2 ONT_L1
do
python ${code_path}/separate_INS_DEL.py -v ${lib}/Truvari_gnomAD/tp-call.vcf 
python ${code_path}/separate_INS_DEL.py -v ${lib}/VolcanoSV_only_simplified.vcf
done

for lib in CLR_L1 Hifi_L2 ONT_L1
do
for sv in INS DEL
do
python ${code_path}/gnomAD_AFfilter.py -v ${lib}/Truvari_gnomAD/tp-call_${sv}.vcf -o ${lib}/VolcanoSV_only_lowAF_${sv}.vcf
echo "${lib} ${sv}" >> gnomAD_summary_${sv}.txt
echo "Matched:" >> gnomAD_summary_${sv}.txt
cat ${lib}/Truvari_gnomAD/tp-call_${sv}.vcf | grep -v "#" | wc -l >> gnomAD_summary_${sv}.txt
echo "Matched Low AF (<=1%):" >> gnomAD_summary_${sv}.txt
cat ${lib}/VolcanoSV_only_lowAF_${sv}.vcf | grep -v "#" | wc -l >> gnomAD_summary_${sv}.txt
done
done

#Collect VCF for VEP
for lib in CLR_L1 Hifi_L2 ONT_L1
do
for sv in INS DEL
do
cp ${lib}/VolcanoSV_only_simplified_${sv}.vcf ../VEP/${lib}_VolcanoSV_${sv}.vcf
done
done
