# Supplementary material for: VolcanoSV enables accurate and robust structural variant calling in diploid genomes from single-molecule long read sequencing
Source: Nat Commun. 2024 Aug 13;15:6956. doi: 10.1038/s41467-024-51282-0 (PMC11322167; doi:10.1038/s41467-024-51282-0)
Supplement: Supplementary file 4 — Source Data [file 41467_2024_51282_MOESM4_ESM.zip › Source Data/SupplementaryTable5/Data/volcanosv_uniq_tp-base_Hifi_L2.vcf]

##fileformat=VCFv4.2
##FILTER=<ID=PASS,Description="All filters passed">
##fileDate=20180605
##reference=GRCh37
##contig=<ID=chr1,length=249250621>
##contig=<ID=chr2,length=243199373>
##contig=<ID=chr3,length=198022430>
##contig=<ID=chr4,length=191154276>
##contig=<ID=chr5,length=180915260>
##contig=<ID=chr6,length=171115067>
##contig=<ID=chr7,length=159138663>
##contig=<ID=chr8,length=146364022>
##contig=<ID=chr9,length=141213431>
##contig=<ID=chr10,length=135534747>
##contig=<ID=chr11,length=135006516>
##contig=<ID=chr12,length=133851895>
##contig=<ID=chr13,length=115169878>
##contig=<ID=chr14,length=107349540>
##contig=<ID=chr15,length=102531392>
##contig=<ID=chr16,length=90354753>
##contig=<ID=chr17,length=81195210>
##contig=<ID=chr18,length=78077248>
##contig=<ID=chr19,length=59128983>
##contig=<ID=chr20,length=63025520>
##contig=<ID=chr21,length=48129895>
##contig=<ID=chr22,length=51304566>
##FILTER=<ID=NoConsensusGT,Description="No individual had genotypes from svviz agree across all datasets with confident genotypes">
##FILTER=<ID=LongReadHomRef,Description="Long reads supported homozygous reference for all individuals">
##FILTER=<ID=ClusteredCalls,Description="Supported SVs that are within 1kb of a different supported SV">
##FILTER=<ID=lt50bp,Description="Supported variant but smaller than 50bp">
##INFO=<ID=END,Number=1,Type=Integer,Description="End position of the structural variant">
##INFO=<ID=SVTYPE,Number=1,Type=String,Description="Type of SV:DEL=Deletion, CON=Contraction, INS=Insertion, DUP=Duplication, INV=Inversion">
##INFO=<ID=SVLEN,Number=.,Type=Integer,Description="Difference in length between REF and ALT alleles">
##INFO=<ID=ClusterIDs,Number=1,Type=String,Description="IDs of SVs that cluster with this SV">
##INFO=<ID=NumClusterSVs,Number=1,Type=Integer,Description="Total number of SV calls in this cluster">
##INFO=<ID=ExactMatchIDs,Number=1,Type=String,Description="IDs of SVs that are exactly the same call as this SV">
##INFO=<ID=NumExactMatchSVs,Number=1,Type=Integer,Description="Total number of SVs in this exact cluster">
##INFO=<ID=ClusterMaxShiftDist,Number=1,Type=Float,Description="Maximum relative shift distance between two SVs in this cluster">
##INFO=<ID=ClusterMaxSizeDiff,Number=1,Type=Float,Description="Maximum relative size difference between two SVs in this cluster">
##INFO=<ID=ClusterMaxEditDist,Number=1,Type=Float,Description="Maximum relative edit distance between two SVs in this cluster">
##INFO=<ID=PBcalls,Number=1,Type=Integer,Description="Number of PacBio calls in this cluster">
##INFO=<ID=Illcalls,Number=1,Type=Integer,Description="Number of Illumina calls in this cluster">
##INFO=<ID=TenXcalls,Number=1,Type=Integer,Description="Number of 10X Genomics calls in this cluster">
##INFO=<ID=CGcalls,Number=1,Type=Integer,Description="Number of Complete Genomics calls in this cluster">
##INFO=<ID=PBexactcalls,Number=1,Type=Integer,Description="Number of PacBio calls exactly matching the call output for this cluster">
##INFO=<ID=Illexactcalls,Number=1,Type=Integer,Description="Number of Illumina calls exactly matching the call output for this cluster">
##INFO=<ID=TenXexactcalls,Number=1,Type=Integer,Description="Number of 10X Genomics calls exactly matching the call output for this cluster">
##INFO=<ID=CGexactcalls,Number=1,Type=Integer,Description="Number of Complete Genomics calls exactly matching the call output for this cluster">
##INFO=<ID=HG2count,Number=1,Type=Integer,Description="Number of calls discovered in HG002 in this cluster">
##INFO=<ID=HG3count,Number=1,Type=Integer,Description="Number of calls discovered in HG003 in this cluster">
##INFO=<ID=HG4count,Number=1,Type=Integer,Description="Number of calls discovered in HG004 in this cluster">
##INFO=<ID=NumTechs,Number=1,Type=Integer,Description="Number of technologies from which calls were discovered in this cluster">
##INFO=<ID=NumTechsExact,Number=1,Type=Integer,Description="Number of technologies from which calls were discovered that exactly match the call output for this cluster">
##INFO=<ID=DistBack,Number=1,Type=Integer,Description="Distance to the closest non-matching variant before this variant">
##INFO=<ID=DistForward,Number=1,Type=Integer,Description="Distance to the closest non-matching variant after this variant">
##INFO=<ID=DistMin,Number=1,Type=Integer,Description="Distance to the closest non-matching variant in either direction">
##INFO=<ID=DistMinlt1000,Number=1,Type=String,Description="TRUE if Distance to the closest non-matching variant in either direction is less than 1000bp, suggesting possible complex or compound heterozygous variant">
##INFO=<ID=MultiTech,Number=1,Type=String,Description="TRUE if callsets from more than one technology are in this cluster, i.e., NumTechs>1">
##INFO=<ID=MultiTechExact,Number=1,Type=String,Description="TRUE if callsets from more than one technology exactly matches the call output for this cluster, i.e., NumTechsExact>1">
##INFO=<ID=sizecat,Number=1,Type=String,Description="Size category in bp: 20to49, 50to99, 100to299, 300to999, or gt1000">
##INFO=<ID=DistPASSHG2gt49Minlt1000,Number=1,Type=String,Description="TRUE if Distance to the closest non-matching PASS variant >49bp in HG002 in either direction is less than 1000bp, suggesting possible complex or compound heterozygous variant or inaccurate call">
##INFO=<ID=DistPASSMinlt1000,Number=1,Type=String,Description="TRUE if Distance to the closest non-matching PASS variant in either direction is less than 1000bp, suggesting possible complex or compound heterozygous variant or inaccurate call">
##INFO=<ID=MendelianError,Number=1,Type=String,Description="TRUE if all individuals have a consensus GT and they are not consistent with Mendelian inheritance">
##INFO=<ID=HG003_GT,Number=1,Type=String,Description="Consensus GT for HG003/Father">
##INFO=<ID=HG004_GT,Number=1,Type=String,Description="Consensus GT for HG004/Mother">
##INFO=<ID=BREAKSIMLENGTH,Number=1,Type=Integer,Description="Length of alignable similarity at event breakpoints as determined by the aligner">
##INFO=<ID=REFWIDENED,Number=1,Type=String,Description="Widened boundaries of the event in the reference allele">
##INFO=<ID=REPTYPE,Number=1,Type=String,Description="Type of SV, with designation of uniqueness of new or deleted sequence:SIMPLEDEL=Deletion of at least some unique sequence, SIMPLEINS=Insertion of at least some unique sequence, CONTRAC=Contraction, or deletion of sequence entirely similar to remaining sequence, DUP=Duplication, or insertion of sequence entirely similar to pre-existing sequence, INV=Inversion, SUBSINS=Insertion of new sequence with alteration of some pre-existing sequence, SUBSDEL=Deletion of sequence with alteration of some remaining sequence">
##INFO=<ID=TRall,Number=1,Type=String,Description="TRUE if at least 20% of the REF bases are tandem repeats of any length">
##INFO=<ID=TRgt100,Number=1,Type=String,Description="TRUE if at least 20% of the REF bases are tandem repeats at least 100bp long">
##INFO=<ID=TRgt10k,Number=1,Type=String,Description="TRUE if at least 20% of the REF bases are tandem repeats at least 10kbp long">
##INFO=<ID=segdup,Number=1,Type=String,Description="TRUE if at least 20% of the REF bases are segmental duplications at least 10kbp long">
##FORMAT=<ID=GT,Number=1,Type=String,Description="Genotype">
##FORMAT=<ID=GTcons1,Number=1,Type=String,Description="Consensus Genotype using the GT from svviz2 rather than ref and alt allele counts, which is sometimes inaccurate for large variants">
##FORMAT=<ID=PB_GT,Number=1,Type=String,Description="Genotype predicted by svviz from PacBio">
##FORMAT=<ID=PB_REF,Number=1,Type=Integer,Description="Number of PacBio reads supporting the REF allele as predicted by svviz">
##FORMAT=<ID=PB_ALT,Number=1,Type=Integer,Description="Number of PacBio reads supporting the ALT allele as predicted by svviz">
##FORMAT=<ID=PBHP_GT,Number=1,Type=String,Description="Genotype predicted by svviz from PacBio haplotype-separated by 10X">
##FORMAT=<ID=PB_REF_HP1,Number=1,Type=Integer,Description="Number of PacBio reads on haplotype 1 supporting the REF allele as predicted by svviz">
##FORMAT=<ID=PB_ALT_HP1,Number=1,Type=Integer,Description="Number of PacBio reads on haplotype 1 supporting the ALT allele as predicted by svviz">
##FORMAT=<ID=PB_REF_HP2,Number=1,Type=Integer,Description="Number of PacBio reads on haplotype 2 supporting the REF allele as predicted by svviz">
##FORMAT=<ID=PB_ALT_HP2,Number=1,Type=Integer,Description="Number of PacBio reads on haplotype 2 supporting the ALT allele as predicted by svviz">
##FORMAT=<ID=TenX_GT,Number=1,Type=String,Description="Genotype predicted by svviz from 10X by combining the GT's from each haplotype">
##FORMAT=<ID=TenX_REF_HP1,Number=1,Type=Integer,Description="Number of 10X reads on haplotype 1 supporting the REF allele as predicted by svviz">
##FORMAT=<ID=TenX_ALT_HP1,Number=1,Type=Integer,Description="Number of 10X reads on haplotype 1 supporting the ALT allele as predicted by svviz">
##FORMAT=<ID=TenX_REF_HP2,Number=1,Type=Integer,Description="Number of 10X reads on haplotype 2 supporting the REF allele as predicted by svviz">
##FORMAT=<ID=TenX_ALT_HP2,Number=1,Type=Integer,Description="Number of 10X reads on haplotype 2 supporting the ALT allele as predicted by svviz">
##FORMAT=<ID=ILL250bp_GT,Number=1,Type=String,Description="Genotype predicted by svviz from Illumina 250bp reads">
##FORMAT=<ID=ILL250bp_REF,Number=1,Type=Integer,Description="Number of Illumina 250bp reads supporting the REF allele as predicted by svviz">
##FORMAT=<ID=ILL250bp_ALT,Number=1,Type=Integer,Description="Number of Illumina 250bp reads supporting the ALT allele as predicted by svviz">
##FORMAT=<ID=ILLMP_GT,Number=1,Type=String,Description="Genotype predicted by svviz from Illumina mate-pair reads">
##FORMAT=<ID=ILLMP_REF,Number=1,Type=Integer,Description="Number of Illumina mate-pair reads supporting the REF allele as predicted by svviz">
##FORMAT=<ID=ILLMP_ALT,Number=1,Type=Integer,Description="Number of Illumina mate-pair reads supporting the ALT allele as predicted by svviz">
##FORMAT=<ID=BNG_LEN_DEL,Number=1,Type=Integer,Description="Length of a deletion predicted by BioNano in a region overlapping this variant">
##FORMAT=<ID=BNG_LEN_INS,Number=1,Type=Integer,Description="Length of an insertion predicted by BioNano in a region overlapping this variant">
##FORMAT=<ID=nabsys_svm,Number=1,Type=Float,Description="Nabsys SVM score for this variant if it was evaluated">
##INFO=<ID=TruScore,Number=1,Type=Integer,Description="Truvari score for similarity of match">
##INFO=<ID=PctSeqSimilarity,Number=1,Type=Float,Description="Pct sequence similarity between this variant and its closest match">
##INFO=<ID=PctSizeSimilarity,Number=1,Type=Float,Description="Pct size similarity between this variant and its closest match">
##INFO=<ID=PctRecOverlap,Number=1,Type=Float,Description="Percent reciprocal overlap percent of the two calls' coordinates">
##INFO=<ID=StartDistance,Number=1,Type=Integer,Description="Distance of the base call's end from comparison call's start">
##INFO=<ID=EndDistance,Number=1,Type=Integer,Description="Distance of the base call's end from comparison call's end">
##INFO=<ID=SizeDiff,Number=1,Type=Float,Description="Difference in size of base and comp calls">
##INFO=<ID=GTMatch,Number=1,Type=Integer,Description="Base/Comparison genotypes AC difference">
##INFO=<ID=MatchId,Number=1,Type=String,Description="Id to help tie base/comp calls together {chunkid}.{baseid}.{compid}">
##INFO=<ID=Multi,Number=0,Type=Flag,Description="Call is false due to non-multimatching">
#CHROM	POS	ID	REF	ALT	QUAL	FILTER	INFO	FORMAT	HG002
chr2	21381165	HG2_Ill_GATKHCSBGrefine_1102	T	TAAAAATTACATGTATGGCCGGGCGCGGTGGCTCACGCCTGTAATCCCAGCACTTTGGGAGGCCGAGGCGGGTGGATCACGAGGTCAGGAGATCGAGACCATCCTGGCTAACAAGGTGAAACCCCGTCTCTACTAAAAATACAAAAAATTAGCCGGGTGCGGTGGCGGGCGCCTGTAGTCCCAGCTACTCGGGAGGCTGAGGCAGGAGAATGGCGTGAACCCAGGAAGCGGAGCTTGCAGTGAGCCGAGATTGCGCCATTGCAGTCCGCAGTCCGGCCTGGGCAACAGAGCGAGACTCCGTCTCAAAAAAAAAAAAAAA	20	PASS	ClusterIDs=HG2_Ill_GATKHCSBGrefine_1102:HG4_PB_pbsv_1748:HG2_PB_pbsv_1750:HG4_PB_HySA_2548:HG2_PB_PB10Xdip_16849:HG2_PB_assemblyticsPBcR_12795:HG2_PB_SVrefine2PBcRplusDovetail_5544:HG2_PB_SVrefine2PB10Xhap12_1376:HG2_PB_HySA_3198:HG2_PB_SVrefine2Falcon2Bionano_636:HG4_Ill_MetaSV_2538:HG4_Ill_GATKHCSBGrefine_1144:HG2_Ill_MetaSV_2460;NumClusterSVs=13;ExactMatchIDs=HG2_Ill_GATKHCSBGrefine_1102:HG4_Ill_MetaSV_2538:HG4_Ill_GATKHCSBGrefine_1144:HG2_Ill_MetaSV_2460;NumExactMatchSVs=4;ClusterMaxShiftDist=0.200972;ClusterMaxSizeDiff=0.200972;ClusterMaxEditDist=0.230519;PBcalls=9;Illcalls=4;TenXcalls=0;CGcalls=0;PBexactcalls=0;Illexactcalls=4;TenXexactcalls=0;CGexactcalls=0;HG2count=9;HG3count=0;HG4count=4;NumTechs=2;NumTechsExact=1;SVLEN=318;DistBack=33389;DistForward=61;DistMin=61;DistMinlt1000=TRUE;MultiTech=TRUE;MultiTechExact=FALSE;SVTYPE=INS;sizecat=300to999;DistPASSHG2gt49Minlt1000=FALSE;DistPASSMinlt1000=FALSE;MendelianError=FALSE;HG003_GT=0/0;HG004_GT=0/1;TRall=FALSE;TRgt100=FALSE;TRgt10k=FALSE;segdup=FALSE;REPTYPE=SIMPLEINS;BREAKSIMLENGTH=15;REFWIDENED=2:21381166-21381180;PctSeqSimilarity=1;PctSizeSimilarity=1;PctRecOverlap=1;SizeDiff=0;StartDistance=0;EndDistance=0;GTMatch=0;TruScore=100;MatchId=2881.0.0	GT:GTcons1:PB_GT:PB_REF:PB_ALT:PBHP_GT:PB_REF_HP1:PB_ALT_HP1:PB_REF_HP2:PB_ALT_HP2:TenX_GT:TenX_REF_HP1:TenX_ALT_HP1:TenX_REF_HP2:TenX_ALT_HP2:ILL250bp_GT:ILL250bp_REF:ILL250bp_ALT:ILLMP_GT:ILLMP_REF:ILLMP_ALT:BNG_LEN_DEL:BNG_LEN_INS:nabsys_svm	0/1:./.:0/1:31:39:0|1:22:6:6:20:1|0:0:14:29:0:0/1:28:12:0/1:6:52:.:.:.
chr2	124440204	HG2_PB_pbsv_2236	T	TTTCTCTTCCTCTCCCTCCTCTCTCTCTCTCTCCTCTCTCCTCTCTCTCTCTCTCTCTCTCTCTCTCTCTCTCTCTCTCCTCTCTCTCTCCTCTCTCTCCCTCTTCTCTCTCTCTCTCTCTCTCCTCTCCTCTCTTTCTCTTCTCTCTCTCTGTCTCTCTCTCCTCTTCTCTCTCTCTGCTCCTCTCTCTCTCTCCCCCTCTCTCCGAGGATCCCTCTCTCTGCTCCCCTCTTCTCTCCTCTCTCTTCTCCCCTCTTCTCTCTTCTCCCTCTCTCTCTCCCCTTCTTCTCTCCCCTCTCTCTCTCTCCTCTCTGTCTCTCCTCTCTCTCTCCTCTCTGTCCTCTCTTGTTCTCTCTCTCTCTCTCCTCTCTCCCTCTCTCTCTCTCTCTCCTCTCTCTCTCCTCTCTTCCTCTCTCTTCCCTCTCTCTCTCCTTCTCTCTTCCTCTCTCTCCTCTCTCCCTCTCTCTCGTCTCTCTCTCCTCTCTCTCTCCTCTCTCTCTCTCCCCTGCTCACCCCTCCTCTCCTCTCTCTCTCTCCTGCTCTCTCCTGTCTGTCTCTCTCTCCTCCTCTCTCTTCTCTCCTGTTCTCTCTCTCTCTCCTCTCCTTCTCTCTCTCTCTCCTCTCTCTCTCTCTCTCTCTCTCTCTCTCCTCTCTTCTCTCTCCTCTCTCTCTCTCTTCTCCTTCTCTCTCTTCTCTCCTTCTCTCTCTCCTCTCTCTCCTCTCTCCTCGCTCTCCTCTTCCTCTTCCTCTCTCCTCTCTCTCTCTCTCTCTCTCCTCTCTCCTGTCTCTCTCTCTCTCCTCTCTTCTGTCCCTCTTCTCTCTCTCCTCTCTCTCTCCTCTCTCCTCTCTGTCCTCTTCCTCTCTCCTCTCTCTCCTCTCTCTCTCCTCTCTCCCTCCTCCTCTCTCTCTCCTCTCTCTCTCTCCTCCCTCTCTCTCTCTCCTCTCTCTCTCCCTCTCCTCTCTTCTCCCCTCTCTCTCTCTCTCTCTCTCCCCCCTCTCTCTCTCTCTCCCTCTCTCTCCTCTCTCTCTCTCTCTCTCCTGTCTTCTCTCTCTCCTCTCTCCTCTCTCTCCTGTCTCTCTTCTCATCTCCTCTCTCTCTCTCTCCTCTCTCTCTCTCTCCTCTCTCTCTCTTCATCTCTCTCTCTCTCTCTCTCTCCTCTCTCCTCTCTCCTCTCTCCCTCTACTCTCTCTCTCTCCTCTCCCTCTCTCTCCTGTTCTCTCTCCTCTCTCTCTCGTCTCTCTCTCTCTCTCCCTCCTCTCCTCTCTCCCTCTCTCTCTCCTCTCTCTCTCTCTCTCTCCTCTCCTCTCTTCTCTCTCTCTCCTCTCCTCTCTCCTCCCTCCTCTCTCCTCTCTCATCCTGTCTCTCTCTCTCTCTCTCTCCTCTCCTGCTCCTCTCTCTCTCTCTCTCTCTCTCTCTCTCTCCTC	10	PASS	ClusterIDs=HG2_PB_SVrefine2Falcon1plusDovetail_6330:HG2_PB_HySA_4207:HG2_PB_PB10Xdip_16420:HG2_PB_pbsv_2236:HG3_PB_pbsv_2218:HG2_PB_assemblyticsfalcon_13983:HG4_PB_SVrefine2Falcon1Dovetail_1342:HG3_PB_SVrefine2Falcon1Dovetail_1389:HG2_PB_SVrefine2PB10Xhap12_1710;NumClusterSVs=9;ExactMatchIDs=HG2_PB_pbsv_2236;NumExactMatchSVs=1;ClusterMaxShiftDist=0.210294;ClusterMaxSizeDiff=0.210294;ClusterMaxEditDist=0.219118;PBcalls=9;Illcalls=0;TenXcalls=0;CGcalls=0;PBexactcalls=1;Illexactcalls=0;TenXexactcalls=0;CGexactcalls=0;HG2count=6;HG3count=2;HG4count=1;NumTechs=1;NumTechsExact=1;SVLEN=1424;DistBack=18310;DistForward=14;DistMin=14;DistMinlt1000=TRUE;MultiTech=FALSE;MultiTechExact=FALSE;SVTYPE=INS;sizecat=gt1000;DistPASSHG2gt49Minlt1000=FALSE;DistPASSMinlt1000=FALSE;MendelianError=FALSE;HG003_GT=./.;HG004_GT=1/1;TRall=TRUE;TRgt100=FALSE;TRgt10k=FALSE;segdup=FALSE;REPTYPE=SIMPLEINS;BREAKSIMLENGTH=98;REFWIDENED=2:124440190-124440287;PctSeqSimilarity=0.914;PctSizeSimilarity=0.8764;PctRecOverlap=0.8765;SizeDiff=176;StartDistance=0;EndDistance=0;GTMatch=0;TruScore=88;MatchId=3035.0.0	GT:GTcons1:PB_GT:PB_REF:PB_ALT:PBHP_GT:PB_REF_HP1:PB_ALT_HP1:PB_REF_HP2:PB_ALT_HP2:TenX_GT:TenX_REF_HP1:TenX_ALT_HP1:TenX_REF_HP2:TenX_ALT_HP2:ILL250bp_GT:ILL250bp_REF:ILL250bp_ALT:ILLMP_GT:ILLMP_REF:ILLMP_ALT:BNG_LEN_DEL:BNG_LEN_INS:nabsys_svm	1/1:1/1:1/1:2:42:1/1:2:18:0:9:./.:6:1:4:2:./.:6:1:0/1:30:101:.:1242:.
chr2	147522924	HG2_10X_SVrefine210Xhap12_1774	A	AGGCACAGTGGCTTACACCTGTAATCCCAGCACTTTGGGAGGCTGAGGGGAATGGATCACCTGAGGTCAGGAGTTTAAGACCAGCCTGGCCAACATGGCGAAACCACATCTCTACTAAAAGAAAACAAAAATTAGCCAGATATGGTAGTGGGCCCTTGTAATACCAACTACTCGGGAGGCTGAGGCAGGGAGAATTGCTTGAACCCAGAAGATGGAGGTTGCAGTGAGCCAAGATTGCACCATTGCACTCCAGCCTGGAAAACAGAGCAAGACTCCATCTTAAAAAAAAAAAAAAAAAAGTTCAACAGACCTCAAGCTAAAGAAACTGGAAGAAAATTACACAAAGGTACGTTCATTATATTTCTCAAAGAACTAAAAATAGAACTACCGTTTGGCCCAGCAATCCCATCACTGGACATACATTAAAAGAAAAATAAGTAGCAGGCTG	20	PASS	ClusterIDs=HG3_PB_SVrefine2Falcon1Dovetail_1447:HG2_Ill_Spiral_143:HG3_PB_pbsv_2329:HG2_PB_pbsv_2346:HG2_PB_HySA_4470:HG3_Ill_MetaSV_2780:HG2_Ill_MetaSV_2640:HG2_PB_SVrefine2Falcon1plusDovetail_6389:HG3_Ill_SVrefine2DISCOVARDovetail_1668:HG2_10X_SVrefine210Xhap12_1774;NumClusterSVs=10;ExactMatchIDs=HG2_10X_SVrefine210Xhap12_1774:HG3_Ill_SVrefine2DISCOVARDovetail_1668;NumExactMatchSVs=2;ClusterMaxShiftDist=0.0418964;ClusterMaxSizeDiff=0.0374862;ClusterMaxEditDist=0.20022;PBcalls=5;Illcalls=4;TenXcalls=1;CGcalls=0;PBexactcalls=0;Illexactcalls=1;TenXexactcalls=1;CGexactcalls=0;HG2count=6;HG3count=4;HG4count=0;NumTechs=3;NumTechsExact=2;SVLEN=447;DistBack=31290;DistForward=0;DistMin=0;DistMinlt1000=TRUE;MultiTech=TRUE;MultiTechExact=TRUE;SVTYPE=INS;sizecat=300to999;DistPASSHG2gt49Minlt1000=FALSE;DistPASSMinlt1000=FALSE;MendelianError=FALSE;HG003_GT=1/1;HG004_GT=./.;TRall=FALSE;TRgt100=FALSE;TRgt10k=FALSE;segdup=FALSE;REPTYPE=SIMPLEINS;BREAKSIMLENGTH=293;REFWIDENED=2:147522925-147523217;PctSeqSimilarity=0.9591;PctSizeSimilarity=0.9978;PctRecOverlap=0.5278;SizeDiff=-1;StartDistance=-211;EndDistance=-211;GTMatch=0;TruScore=82;MatchId=3066.0.0	GT:GTcons1:PB_GT:PB_REF:PB_ALT:PBHP_GT:PB_REF_HP1:PB_ALT_HP1:PB_REF_HP2:PB_ALT_HP2:TenX_GT:TenX_REF_HP1:TenX_ALT_HP1:TenX_REF_HP2:TenX_ALT_HP2:ILL250bp_GT:ILL250bp_REF:ILL250bp_ALT:ILLMP_GT:ILLMP_REF:ILLMP_ALT:BNG_LEN_DEL:BNG_LEN_INS:nabsys_svm	0/1:0/1:0/1:40:34:0|1:33:1:3:28:1|0:0:8:16:0:0/1:11:9:0/1:6:15:.:.:.
chr2	149591746	HG2_Ill_GATKHCSBGrefine_1530	C	CTTTCTCTCTCTCTCTCTCTCTCTTTCTTTCTTTCTTTCTTTCTTTCTTTCTTTCTTTCTT	20	PASS	ClusterIDs=HG3_PB_assemblyticsfalcon_14214:HG3_Ill_GATKHCSBGrefine_1541:HG2_PB_pbsv_2348:HG4_Ill_GATKHC_3851:HG4_Ill_GATKHCSBGrefine_1596:HG2_Ill_manta_636:HG2_Ill_GATKHCSBGrefine_1530;NumClusterSVs=7;ExactMatchIDs=HG2_Ill_GATKHCSBGrefine_1530:HG2_Ill_manta_636:HG4_Ill_GATKHCSBGrefine_1596:HG4_Ill_GATKHC_3851;NumExactMatchSVs=4;ClusterMaxShiftDist=0.0793651;ClusterMaxSizeDiff=0.0634921;ClusterMaxEditDist=0.234375;PBcalls=2;Illcalls=5;TenXcalls=0;CGcalls=0;PBexactcalls=0;Illexactcalls=4;TenXexactcalls=0;CGexactcalls=0;HG2count=3;HG3count=2;HG4count=2;NumTechs=2;NumTechsExact=1;SVLEN=60;DistBack=27;DistForward=24516;DistMin=27;DistMinlt1000=TRUE;MultiTech=TRUE;MultiTechExact=FALSE;SVTYPE=INS;sizecat=50to99;DistPASSHG2gt49Minlt1000=FALSE;DistPASSMinlt1000=TRUE;MendelianError=FALSE;HG003_GT=0/1;HG004_GT=1/1;TRall=TRUE;TRgt100=TRUE;TRgt10k=FALSE;segdup=FALSE;REPTYPE=DUP;BREAKSIMLENGTH=1;REFWIDENED=2:149591745-149591748;PctSeqSimilarity=0.9385;PctSizeSimilarity=0.8824;PctRecOverlap=0.8841;SizeDiff=-8;StartDistance=0;EndDistance=0;GTMatch=0;TruScore=90;MatchId=3069.0.0	GT:GTcons1:PB_GT:PB_REF:PB_ALT:PBHP_GT:PB_REF_HP1:PB_ALT_HP1:PB_REF_HP2:PB_ALT_HP2:TenX_GT:TenX_REF_HP1:TenX_ALT_HP1:TenX_REF_HP2:TenX_ALT_HP2:ILL250bp_GT:ILL250bp_REF:ILL250bp_ALT:ILLMP_GT:ILLMP_REF:ILLMP_ALT:BNG_LEN_DEL:BNG_LEN_INS:nabsys_svm	0/1:0/1:0/1:22:22:./.:6:13:15:3:./.:4:9:12:8:0/1:7:16:./.:.:.:.:.:.
chr3	46661845	HG3_PB_SVrefine2Falcon1Dovetail_2010	A	AAAGAAGCTATTGACGGCCGGGCGCGGTGGCTCACGCCTGTAATCCCAGCACTTTGGGAGGCCGAGCGGGCGGATCACGAGGTCAGGAGATCGAGACCATCCGGCTAAAACGTGAAACCCCGTCTCTACTGAAAATACAAAAATAGGGGTAGTGGCGGGCGCCTGTAGTCCAGCTACTTGGGAGGCTGAGGCAGGAGAATGGCGTGAACCGGGAGGCGGAGCTTGCAGTGAGCCGAGATCCGCCACTGCACTCCAGCCTGGGCGACAGAGCGAGACTCCGTCTCAAAAAAAAAAAAAAAAAAAAAAAAAAG	10	PASS	ClusterIDs=HG2_PB_PB10Xdip_20732:HG3_PB_SVrefine2Falcon1Dovetail_2010:HG4_PB_pbsv_3246:HG2_PB_HySA_6090:HG2_PB_SVrefine2PBcRplusDovetail_7363:HG2_PB_assemblyticsPBcR_16926:HG2_PB_SVrefine2PB10Xhap12_2378:HG4_PB_HySA_4863:HG4_PB_SVrefine2Falcon1Dovetail_1950:HG4_PB_SVrefine2PBcRDovetail_1704;NumClusterSVs=10;ExactMatchIDs=HG3_PB_SVrefine2Falcon1Dovetail_2010;NumExactMatchSVs=1;ClusterMaxShiftDist=0.320138;ClusterMaxSizeDiff=0.316695;ClusterMaxEditDist=0.347676;PBcalls=10;Illcalls=0;TenXcalls=0;CGcalls=0;PBexactcalls=1;Illexactcalls=0;TenXexactcalls=0;CGexactcalls=0;HG2count=5;HG3count=1;HG4count=4;NumTechs=1;NumTechsExact=1;SVLEN=310;DistBack=-14;DistForward=9;DistMin=-14;DistMinlt1000=TRUE;MultiTech=FALSE;MultiTechExact=FALSE;SVTYPE=INS;sizecat=300to999;DistPASSHG2gt49Minlt1000=FALSE;DistPASSMinlt1000=FALSE;MendelianError=FALSE;HG003_GT=0/0;HG004_GT=1/1;TRall=FALSE;TRgt100=FALSE;TRgt10k=FALSE;segdup=FALSE;REPTYPE=SIMPLEINS;BREAKSIMLENGTH=14;REFWIDENED=3:46661846-46661859;PctSeqSimilarity=0.9782;PctSizeSimilarity=0.9568;PctRecOverlap=0.9569;SizeDiff=-14;StartDistance=3;EndDistance=3;GTMatch=0;TruScore=96;MatchId=3773.0.0	GT:GTcons1:PB_GT:PB_REF:PB_ALT:PBHP_GT:PB_REF_HP1:PB_ALT_HP1:PB_REF_HP2:PB_ALT_HP2:TenX_GT:TenX_REF_HP1:TenX_ALT_HP1:TenX_REF_HP2:TenX_ALT_HP2:ILL250bp_GT:ILL250bp_REF:ILL250bp_ALT:ILLMP_GT:ILLMP_REF:ILLMP_ALT:BNG_LEN_DEL:BNG_LEN_INS:nabsys_svm	0/1:0/1:0/1:35:32:0|1:34:1:0:22:./.:0:0:0:0:0/1:14:7:0/1:11:22:.:.:.
chr3	130587449	HG3_PB_pbsv_3569	T	TTTGCCCGGCCCCGCTAACTGGGAAGTTAGGAAGCCGCCTCTGCCCGGCCAGCCGCCCCGCCCGGGAGGAGGTGGGGGGTCGAGCCCCCGCCTGGCCAGCGCCACCGTCCGGGAGGTAGGGCGCCTC	10	PASS	ClusterIDs=HG2_PB_pbsv_3643:HG2_PB_SVrefine2PB10Xhap12_2670:HG3_PB_pbsv_3569:HG2_PB_PB10Xdip_19920;NumClusterSVs=4;ExactMatchIDs=HG3_PB_pbsv_3569;NumExactMatchSVs=1;ClusterMaxShiftDist=0.0722892;ClusterMaxSizeDiff=0.048;ClusterMaxEditDist=0.258824;PBcalls=4;Illcalls=0;TenXcalls=0;CGcalls=0;PBexactcalls=1;Illexactcalls=0;TenXexactcalls=0;CGexactcalls=0;HG2count=3;HG3count=1;HG4count=0;NumTechs=1;NumTechsExact=1;SVLEN=126;DistBack=-109;DistForward=16302;DistMin=-109;DistMinlt1000=TRUE;MultiTech=FALSE;MultiTechExact=FALSE;SVTYPE=INS;sizecat=100to299;DistPASSHG2gt49Minlt1000=FALSE;DistPASSMinlt1000=FALSE;MendelianError=FALSE;HG003_GT=0/1;HG004_GT=./.;TRall=TRUE;TRgt100=TRUE;TRgt10k=FALSE;segdup=FALSE;REPTYPE=DUP;BREAKSIMLENGTH=539;REFWIDENED=3:130587227-130587765;PctSeqSimilarity=0.9667;PctSizeSimilarity=1;PctRecOverlap=0.1102;SizeDiff=0;StartDistance=113;EndDistance=113;GTMatch=0;TruScore=69;MatchId=3944.0.0	GT:GTcons1:PB_GT:PB_REF:PB_ALT:PBHP_GT:PB_REF_HP1:PB_ALT_HP1:PB_REF_HP2:PB_ALT_HP2:TenX_GT:TenX_REF_HP1:TenX_ALT_HP1:TenX_REF_HP2:TenX_ALT_HP2:ILL250bp_GT:ILL250bp_REF:ILL250bp_ALT:ILLMP_GT:ILLMP_REF:ILLMP_ALT:BNG_LEN_DEL:BNG_LEN_INS:nabsys_svm	0/1:0/1:0/1:34:32:./.:23:12:3:11:./.:0:0:0:0:0/0:19:0:./.:.:.:.:.:.
chr4	180256954	HG2_PB_SVrefine2Falcon1plusDovetail_9148	T	TTAAATCAAATTTCTTTTTTTTTTTTTTTTTTTTTGAGACGGAGTCTCGCTCTGTGGCCCAGGTGGGAGTGCAGTGGCGCAATCTAGGCTCACTGCAAGCTCCGCCTCCCGGGTTCACGCCATTCTCCTGCCTCAGCCTCCCGAGTAGCTGGGACTACAGGCGCCCGCCACCACGCCCAGCTAATTTTTTTGTATTTTTAGTAGAGACGGGGTTTCACCGTGTTAGCCAGGATGGTCTCGATCTCCTGACCTCGTGATCCGCCCGCCTCGGCCTCCCAAAGTGCTGGGATTACAAGCGTGAGCCACCGCGCCCAGCC	20	PASS	ClusterIDs=HG4_PB_HySA_7782:HG2_PB_pbsv_5168:HG4_PB_pbsv_5199:HG3_PB_SVrefine2Falcon1Dovetail_3195:HG3_PB_pbsv_5033:HG4_PB_SVrefine2Falcon1Dovetail_3155:HG4_PB_SVrefine2PBcRDovetail_2644:HG4_Ill_MetaSV_3979:HG4_Ill_GATKHCSBGrefine_3715:HG3_Ill_MetaSV_3982:HG3_Ill_GATKHCSBGrefine_3527:HG2_PB_SVrefine2Falcon2Bionano_2518:HG2_PB_SVrefine2Falcon1plusDovetail_9148:HG2_Ill_MetaSV_3803:HG2_Ill_GATKHCSBGrefine_3560:HG2_PB_HySA_9763;NumClusterSVs=16;ExactMatchIDs=HG2_Ill_GATKHCSBGrefine_3560:HG2_Ill_MetaSV_3803:HG2_PB_SVrefine2Falcon1plusDovetail_9148:HG2_PB_SVrefine2Falcon2Bionano_2518:HG3_Ill_GATKHCSBGrefine_3527:HG3_Ill_MetaSV_3982:HG4_Ill_GATKHCSBGrefine_3715:HG4_Ill_MetaSV_3979;NumExactMatchSVs=8;ClusterMaxShiftDist=0.223684;ClusterMaxSizeDiff=0.210526;ClusterMaxEditDist=0.289474;PBcalls=10;Illcalls=6;TenXcalls=0;CGcalls=0;PBexactcalls=2;Illexactcalls=6;TenXexactcalls=0;CGexactcalls=0;HG2count=6;HG3count=4;HG4count=6;NumTechs=2;NumTechsExact=2;SVLEN=316;DistBack=7666;DistForward=0;DistMin=0;DistMinlt1000=TRUE;MultiTech=TRUE;MultiTechExact=TRUE;SVTYPE=INS;sizecat=300to999;DistPASSHG2gt49Minlt1000=FALSE;DistPASSMinlt1000=FALSE;MendelianError=FALSE;HG003_GT=0/1;HG004_GT=0/1;TRall=FALSE;TRgt100=FALSE;TRgt10k=FALSE;segdup=FALSE;REPTYPE=SIMPLEINS;BREAKSIMLENGTH=15;REFWIDENED=4:180256955-180256969;PctSeqSimilarity=1;PctSizeSimilarity=1;PctRecOverlap=1;SizeDiff=0;StartDistance=0;EndDistance=0;GTMatch=0;TruScore=100;MatchId=4432.0.0	GT:GTcons1:PB_GT:PB_REF:PB_ALT:PBHP_GT:PB_REF_HP1:PB_ALT_HP1:PB_REF_HP2:PB_ALT_HP2:TenX_GT:TenX_REF_HP1:TenX_ALT_HP1:TenX_REF_HP2:TenX_ALT_HP2:ILL250bp_GT:ILL250bp_REF:ILL250bp_ALT:ILLMP_GT:ILLMP_REF:ILLMP_ALT:BNG_LEN_DEL:BNG_LEN_INS:nabsys_svm	0/1:./.:0/1:35:36:./.:28:10:5:21:./.:0:0:0:0:0/1:37:13:0/1:6:43:.:.:.
chr5	77290513	HG2_PB_SVrefine2Falcon2Bionano_2924	G	GCCCCATCCAGCAAGCCCTCCTCTGCCTCCTGACCCCATCCAGCAAGCCCTCCTCTGCCTCCTGACCCCATCCAGCAAGCCCTCCTCTGCCTCCTGA	10	PASS	ClusterIDs=HG2_PB_HySA_10958:HG3_PB_pbsv_5738:HG2_PB_SVrefine2PBcRplusDovetail_8949:HG2_PB_pbsv_5907:HG2_PB_SVrefine2Falcon2Bionano_2924:HG2_PB_SVrefine2Falcon1plusDovetail_9598;NumClusterSVs=6;ExactMatchIDs=HG2_PB_HySA_10958:HG2_PB_SVrefine2PBcRplusDovetail_8949:HG2_PB_SVrefine2Falcon2Bionano_2924:HG2_PB_SVrefine2Falcon1plusDovetail_9598;NumExactMatchSVs=4;ClusterMaxShiftDist=0.0603015;ClusterMaxSizeDiff=0.0502513;ClusterMaxEditDist=0.278607;PBcalls=6;Illcalls=0;TenXcalls=0;CGcalls=0;PBexactcalls=4;Illexactcalls=0;TenXexactcalls=0;CGexactcalls=0;HG2count=5;HG3count=1;HG4count=0;NumTechs=1;NumTechsExact=1;SVLEN=96;DistBack=-1;DistForward=0;DistMin=-1;DistMinlt1000=TRUE;MultiTech=FALSE;MultiTechExact=FALSE;SVTYPE=INS;sizecat=50to99;DistPASSHG2gt49Minlt1000=FALSE;DistPASSMinlt1000=FALSE;MendelianError=FALSE;HG003_GT=0/1;HG004_GT=./.;TRall=TRUE;TRgt100=TRUE;TRgt10k=FALSE;segdup=FALSE;REPTYPE=DUP;BREAKSIMLENGTH=162;REFWIDENED=5:77290514-77290675;PctSeqSimilarity=1;PctSizeSimilarity=1;PctRecOverlap=1;SizeDiff=0;StartDistance=0;EndDistance=0;GTMatch=0;TruScore=100;MatchId=4615.0.0	GT:GTcons1:PB_GT:PB_REF:PB_ALT:PBHP_GT:PB_REF_HP1:PB_ALT_HP1:PB_REF_HP2:PB_ALT_HP2:TenX_GT:TenX_REF_HP1:TenX_ALT_HP1:TenX_REF_HP2:TenX_ALT_HP2:ILL250bp_GT:ILL250bp_REF:ILL250bp_ALT:ILLMP_GT:ILLMP_REF:ILLMP_ALT:BNG_LEN_DEL:BNG_LEN_INS:nabsys_svm	0/1:0/1:0/1:29:44:./.:19:9:2:30:./.:0:0:0:0:0/0:8:0:./.:.:.:.:.:.
chr5	153936673	HG2_Ill_MetaSV_4149	T	TTACTAATCTTTTTTTTTTTTTTTTTTTTTTTGAGACAGCGTCTGGCTCTGTCGCCCAGGCTGGAGTGCAGTGGCGCGATCTCTGCTCACTGCAAGCTCCGCCTCCTGGGTTCACGCCA	20	PASS	ClusterIDs=HG2_Ill_breakscan11_3632:HG4_PB_pbsv_6267:HG2_PB_pbsv_6249:HG4_Ill_MetaSV_4309:HG4_Ill_GATKHCSBGrefine_4447:HG2_Ill_MetaSV_4149:HG2_Ill_GATKHCSBGrefine_4391:HG2_PB_SVrefine2PB10Xhap12_4571:HG4_PB_SVrefine2PBcRDovetail_3135:HG4_PB_HySA_9330:HG2_PB_HySA_11659;NumClusterSVs=11;ExactMatchIDs=HG2_Ill_GATKHCSBGrefine_4391:HG2_Ill_MetaSV_4149:HG4_Ill_GATKHCSBGrefine_4447:HG4_Ill_MetaSV_4309;NumExactMatchSVs=4;ClusterMaxShiftDist=0.182609;ClusterMaxSizeDiff=0.173913;ClusterMaxEditDist=0.210526;PBcalls=6;Illcalls=5;TenXcalls=0;CGcalls=0;PBexactcalls=0;Illexactcalls=4;TenXexactcalls=0;CGexactcalls=0;HG2count=6;HG3count=0;HG4count=5;NumTechs=2;NumTechsExact=1;SVLEN=118;DistBack=-1;DistForward=1598;DistMin=-1;DistMinlt1000=TRUE;MultiTech=TRUE;MultiTechExact=FALSE;SVTYPE=INS;sizecat=100to299;DistPASSHG2gt49Minlt1000=FALSE;DistPASSMinlt1000=FALSE;MendelianError=FALSE;HG003_GT=0/0;HG004_GT=0/1;TRall=FALSE;TRgt100=FALSE;TRgt10k=FALSE;segdup=FALSE;REPTYPE=SIMPLEINS;BREAKSIMLENGTH=12;REFWIDENED=5:153936674-153936685;PctSeqSimilarity=1;PctSizeSimilarity=1;PctRecOverlap=1;SizeDiff=0;StartDistance=0;EndDistance=0;GTMatch=0;TruScore=100;MatchId=4732.0.0	GT:GTcons1:PB_GT:PB_REF:PB_ALT:PBHP_GT:PB_REF_HP1:PB_ALT_HP1:PB_REF_HP2:PB_ALT_HP2:TenX_GT:TenX_REF_HP1:TenX_ALT_HP1:TenX_REF_HP2:TenX_ALT_HP2:ILL250bp_GT:ILL250bp_REF:ILL250bp_ALT:ILLMP_GT:ILLMP_REF:ILLMP_ALT:BNG_LEN_DEL:BNG_LEN_INS:nabsys_svm	0/1:0/1:0/1:27:21:./.:10:13:10:2:./.:0:0:0:0:0/1:28:9:./.:.:.:.:.:.
chr6	112894417	HG4_Ill_Krunchall_10756	A	ATATTAATAATATGTTATATTAATAATATGTTATATTATTTATGTTATATTATTAATAATATGTTATAT	20	PASS	ClusterIDs=HG2_Ill_150bpfermikitraw_9543:HG4_PB_HySA_10644:HG4_Ill_svaba_9435:HG4_PB_pbsv_7205:HG4_Ill_Krunchall_10756:HG4_Ill_GATKHC_12107:HG4_Ill_GATKHCSBGrefine_5099:HG4_Ill_250bpfermikitraw_10144:HG4_Ill_150bpfermikitraw_9737:HG2_Ill_svaba_9345:HG2_Ill_Krunchall_10429:HG2_Ill_GATKHC_12069:HG2_Ill_GATKHCSBGrefine_5023:HG2_Ill_250bpfermikitraw_10135;NumClusterSVs=14;ExactMatchIDs=HG2_Ill_150bpfermikitraw_9543:HG4_Ill_svaba_9435:HG4_Ill_Krunchall_10756:HG4_Ill_GATKHC_12107:HG4_Ill_GATKHCSBGrefine_5099:HG4_Ill_250bpfermikitraw_10144:HG4_Ill_150bpfermikitraw_9737:HG2_Ill_svaba_9345:HG2_Ill_Krunchall_10429:HG2_Ill_GATKHC_12069:HG2_Ill_GATKHCSBGrefine_5023:HG2_Ill_250bpfermikitraw_10135;NumExactMatchSVs=12;ClusterMaxShiftDist=0.0699301;ClusterMaxSizeDiff=0.0699301;ClusterMaxEditDist=0.237762;PBcalls=2;Illcalls=12;TenXcalls=0;CGcalls=0;PBexactcalls=0;Illexactcalls=12;TenXexactcalls=0;CGexactcalls=0;HG2count=6;HG3count=0;HG4count=8;NumTechs=2;NumTechsExact=1;SVLEN=68;DistBack=-1;DistForward=53989;DistMin=-1;DistMinlt1000=TRUE;MultiTech=TRUE;MultiTechExact=FALSE;SVTYPE=INS;sizecat=50to99;DistPASSHG2gt49Minlt1000=FALSE;DistPASSMinlt1000=FALSE;MendelianError=FALSE;HG003_GT=0/0;HG004_GT=1/1;TRall=TRUE;TRgt100=TRUE;TRgt10k=FALSE;segdup=FALSE;REPTYPE=DUP;BREAKSIMLENGTH=272;REFWIDENED=6:112894265-112894536;PctSeqSimilarity=1;PctSizeSimilarity=1;PctRecOverlap=1;SizeDiff=0;StartDistance=0;EndDistance=0;GTMatch=0;TruScore=100;MatchId=4991.0.0	GT:GTcons1:PB_GT:PB_REF:PB_ALT:PBHP_GT:PB_REF_HP1:PB_ALT_HP1:PB_REF_HP2:PB_ALT_HP2:TenX_GT:TenX_REF_HP1:TenX_ALT_HP1:TenX_REF_HP2:TenX_ALT_HP2:ILL250bp_GT:ILL250bp_REF:ILL250bp_ALT:ILLMP_GT:ILLMP_REF:ILLMP_ALT:BNG_LEN_DEL:BNG_LEN_INS:nabsys_svm	0/1:0/1:0/1:47:31:0|1:43:3:2:22:./.:0:0:0:0:0/1:29:32:./.:.:.:.:.:.
chr6	121733159	HG2_PB_SVrefine2Falcon1plusDovetail_10445	C	CGGAATGGAATGGAATGGAATGGAATGGAATGGAATGGAATGGAATGGAATGGAAT	20	PASS	ClusterIDs=HG2_PB_SVrefine2Falcon1plusDovetail_10445:HG4_Ill_Krunchall_10823:HG2_PB_pbsv_7248:HG4_PB_pbsv_7246:HG4_Ill_SVrefine2DISCOVARDovetail_5372:HG3_PB_pbsv_7026;NumClusterSVs=6;ExactMatchIDs=HG2_PB_SVrefine2Falcon1plusDovetail_10445:HG4_Ill_SVrefine2DISCOVARDovetail_5372;NumExactMatchSVs=2;ClusterMaxShiftDist=0.0714286;ClusterMaxSizeDiff=0.0350877;ClusterMaxEditDist=0.283186;PBcalls=4;Illcalls=2;TenXcalls=0;CGcalls=0;PBexactcalls=1;Illexactcalls=1;TenXexactcalls=0;CGexactcalls=0;HG2count=2;HG3count=1;HG4count=3;NumTechs=2;NumTechsExact=2;SVLEN=55;DistBack=33908;DistForward=-1;DistMin=-1;DistMinlt1000=TRUE;MultiTech=TRUE;MultiTechExact=TRUE;SVTYPE=INS;sizecat=50to99;DistPASSHG2gt49Minlt1000=FALSE;DistPASSMinlt1000=FALSE;MendelianError=FALSE;HG003_GT=0/1;HG004_GT=0/1;TRall=TRUE;TRgt100=FALSE;TRgt10k=FALSE;segdup=FALSE;REPTYPE=DUP;BREAKSIMLENGTH=70;REFWIDENED=6:121733160-121733229;PctSeqSimilarity=0.9713;PctSizeSimilarity=1;PctRecOverlap=0.4364;SizeDiff=0;StartDistance=-31;EndDistance=-31;GTMatch=0;TruScore=80;MatchId=5005.0.0	GT:GTcons1:PB_GT:PB_REF:PB_ALT:PBHP_GT:PB_REF_HP1:PB_ALT_HP1:PB_REF_HP2:PB_ALT_HP2:TenX_GT:TenX_REF_HP1:TenX_ALT_HP1:TenX_REF_HP2:TenX_ALT_HP2:ILL250bp_GT:ILL250bp_REF:ILL250bp_ALT:ILLMP_GT:ILLMP_REF:ILLMP_ALT:BNG_LEN_DEL:BNG_LEN_INS:nabsys_svm	0/1:0/1:0/1:20:22:0|1:20:6:0:12:./.:0:0:0:0:0/1:14:17:./.:.:.:.:.:.
chr7	506928	HG2_PB_SVrefine2PB10Xhap12_5611	A	AACCATCACTACCTCCCACAACCATCACCTCCTCCCACAACCATCACCTCTCACGGCCATCACCTCGTCCCACAACCGTCACCACCCATGACCATCACCTCCTCCCACAGCCATCACCTCCTCATGGCCATCACCTCCTCCCACAAGCATTACCACCTCCCACAACCATCACCACCTCCCACAACTATCACCTCCATCCACAACCATCACCTCCCATGACCATCACCTCCTCCCACAACCATCACCTCCTCCCACAACCATCACCTCCCATGACCATCACCTCCTCCCACAACCATCACCTCCTCCAACAACCATCACCTCCCATGACCATCACCTCCTCCCACAACCATCACCTCCCATG	10	PASS	ClusterIDs=HG2_PB_SVrefine2Falcon1plusDovetail_10785:HG3_PB_HySA_11778:HG2_PB_HySA_14153:HG2_PB_HySA_14152:HG2_PB_PB10Xdip_27308:HG2_PB_PB10Xdip_27307:HG4_PB_HySA_11409:HG3_PB_pbsv_7496:HG4_PB_SVrefine2Falcon1Dovetail_4730:HG4_PB_pbsv_7771:HG4_PB_SVrefine2PBcRDovetail_3821:HG3_PB_SVrefine2PBcRDovetail_3527:HG3_PB_SVrefine2Falcon1Dovetail_4648:HG2_PB_SVrefine2PBcRplusDovetail_10017:HG2_PB_SVrefine2PB10Xhap12_5611:HG2_PB_SVrefine2Falcon2Bionano_3794:HG2_PB_SVrefine2Falcon1plusDovetail_10786:HG2_PB_pbsv_7736;NumClusterSVs=18;ExactMatchIDs=HG2_PB_SVrefine2Falcon2Bionano_3794:HG2_PB_SVrefine2PB10Xhap12_5611:HG2_PB_SVrefine2PBcRplusDovetail_10017:HG3_PB_SVrefine2Falcon1Dovetail_4648:HG3_PB_SVrefine2PBcRDovetail_3527:HG4_PB_SVrefine2PBcRDovetail_3821;NumExactMatchSVs=6;ClusterMaxShiftDist=0.125683;ClusterMaxSizeDiff=0.125683;ClusterMaxEditDist=0.233244;PBcalls=18;Illcalls=0;TenXcalls=0;CGcalls=0;PBexactcalls=6;Illexactcalls=0;TenXexactcalls=0;CGexactcalls=0;HG2count=10;HG3count=4;HG4count=4;NumTechs=1;NumTechsExact=1;SVLEN=360;DistBack=46;DistForward=-1;DistMin=-1;DistMinlt1000=TRUE;MultiTech=FALSE;MultiTechExact=FALSE;SVTYPE=INS;sizecat=300to999;DistPASSHG2gt49Minlt1000=FALSE;DistPASSMinlt1000=TRUE;MendelianError=FALSE;HG003_GT=1/1;HG004_GT=1/1;TRall=TRUE;TRgt100=TRUE;TRgt10k=FALSE;segdup=FALSE;REPTYPE=SIMPLEINS;BREAKSIMLENGTH=85;REFWIDENED=7:506929-507013;PctSeqSimilarity=0.7899;PctSizeSimilarity=0.9207;PctRecOverlap=0.555;SizeDiff=-31;StartDistance=159;EndDistance=159;GTMatch=0;TruScore=75;MatchId=5151.0.0	GT:GTcons1:PB_GT:PB_REF:PB_ALT:PBHP_GT:PB_REF_HP1:PB_ALT_HP1:PB_REF_HP2:PB_ALT_HP2:TenX_GT:TenX_REF_HP1:TenX_ALT_HP1:TenX_REF_HP2:TenX_ALT_HP2:ILL250bp_GT:ILL250bp_REF:ILL250bp_ALT:ILLMP_GT:ILLMP_REF:ILLMP_ALT:BNG_LEN_DEL:BNG_LEN_INS:nabsys_svm	1/1:1/1:1/1:3:42:1/1:0:9:2:12:./.:0:0:0:0:1/1:0:12:1/1:1:31:.:3160:.
chr8	88629116	HG2_PB_assemblyticsfalcon_26709	T	TTATATATATAATATATATATATATATATATATATATATATATATATAAACAGAGTCTCTCTCTGTCACCTAGGCTGAACTCACTGTAGCCCCCAAC	20	PASS	ClusterIDs=HG2_Ill_manta_2744:HG4_Ill_250bpfermikitraw_12900:HG2_PB_assemblyticsfalcon_26709:HG2_PB_SVrefine2Falcon1plusDovetail_11902;NumClusterSVs=4;ExactMatchIDs=HG2_PB_assemblyticsfalcon_26709;NumExactMatchSVs=1;ClusterMaxShiftDist=0.212766;ClusterMaxSizeDiff=0.179894;ClusterMaxEditDist=0.255319;PBcalls=2;Illcalls=2;TenXcalls=0;CGcalls=0;PBexactcalls=1;Illexactcalls=0;TenXexactcalls=0;CGexactcalls=0;HG2count=3;HG3count=0;HG4count=1;NumTechs=2;NumTechsExact=1;SVLEN=96;DistBack=92;DistForward=13944;DistMin=92;DistMinlt1000=TRUE;MultiTech=TRUE;MultiTechExact=FALSE;SVTYPE=INS;sizecat=50to99;DistPASSHG2gt49Minlt1000=FALSE;DistPASSMinlt1000=FALSE;MendelianError=FALSE;HG003_GT=./.;HG004_GT=1/1;TRall=FALSE;TRgt100=FALSE;TRgt10k=FALSE;segdup=FALSE;REPTYPE=SIMPLEINS;BREAKSIMLENGTH=86;REFWIDENED=8:88629032-88629117;PctSeqSimilarity=0.9867;PctSizeSimilarity=0.96;PctRecOverlap=0.4752;SizeDiff=-4;StartDistance=51;EndDistance=51;GTMatch=0;TruScore=80;MatchId=5691.0.0	GT:GTcons1:PB_GT:PB_REF:PB_ALT:PBHP_GT:PB_REF_HP1:PB_ALT_HP1:PB_REF_HP2:PB_ALT_HP2:TenX_GT:TenX_REF_HP1:TenX_ALT_HP1:TenX_REF_HP2:TenX_ALT_HP2:ILL250bp_GT:ILL250bp_REF:ILL250bp_ALT:ILLMP_GT:ILLMP_REF:ILLMP_ALT:BNG_LEN_DEL:BNG_LEN_INS:nabsys_svm	0/1:0/1:0/1:24:26:0|1:23:3:1:22:./.:0:0:0:0:0/1:3:6:./.:.:.:.:.:.
chr8	146171900	HG2_PB_SVrefine2Falcon1plusDovetail_12192	A	AGGGTCTGTATCCTGCTGTGGGCCCGTGTCCTGCTGTGGGTCTGTACCCTGCTGTGGGCCTGTGTCTGCTGTGGGGCTGTGTCCTGCTGTGGGCCCGTGTCCTGCTGTGGGCCTGTGTCCTGCTGTGGGCCTGTACCCTGCTGTGGCCTGTGTCCTGCTGTGGGGCTGTGTCCTGCTGTGGGCCCGTGTCCTGCTGTGGGCCTGTGTCCTGCTGTGGGGCCTGTACCCTGCTGTGGGCCATACCCTTCTGTGGGCCTGTACCCTGCTGTGGGGCTGTGTCCTGCTGTGGGCCCGTGTCCTGCTGTGGGCCTGTGTCCTGCTGTGGGCCTGTACCCTGCTGTGGGCCATACCCTTCTGTGGGCCTGTACCCTGCTGTGGGCCTGTGTCCTGCTGTTGGGCCTGTGTCCTGCTGTGGGGCTGTGTCCTGGTGGGCCTGTGTCCTGCTGTTGGCCTGTGTCCTGCTGTTGGGCCTGTGTCCTGCTGTGGGCCTGTACCCTACTGTGGGCCATACCCTGCTGTGGGCCTGTGTCCTGCTGGGGCCTGTACCCTGCTGTGGGCCATACCCTTCTGTGGGCCTGTACCCTGCTGTGGGCCTGTGTCCTGCTGTGGGCCTGTGTCCTGCTGTGGGGCTGTGTCCTGCTGTGGGCTGTGTCCTGCTGTTGGGCTTGTGTCCTGCTGTGGCCTGTGTCCTGCTGTGGGCCTGTGTCCTGCTGTGGGGCTGTGTCTGCTGTGGGGCTGTGTCCTGCTGTGGGCCTGTGTCCTGCTGTTGGGCTTGTGTCCTGCTGTTGGCTTGTGTCCTGCTGTGGGGCCTGTGTCCTGCTGTGGGCCTGTGTCCTGCTGTGGCCTGTGTCCTGCTGTTGGCTTGTGTCCTGCTGTTGGGCTTGTGTCCTGCTGTGGGGCCTGTGTCCTGCTGTGGGGCCTGTACCCTGCTGTGGGCCATACCCTTCTGTGGGCCTGTACCCTGCTGTGGGCCTGTGTCCTGCTGTGGGCCTGTGTCCTGCTGTGGGCTGTGTCCTGCTGTGGGCCTGTATCCTGCTGTTGGGCCTGTGTCCTGCTGTT	10	PASS	ClusterIDs=HG2_PB_SVrefine2Falcon1plusDovetail_12192:HG3_PB_SVrefine2Falcon1Dovetail_6142;NumClusterSVs=2;ExactMatchIDs=HG2_PB_SVrefine2Falcon1plusDovetail_12192;NumExactMatchSVs=1;ClusterMaxShiftDist=0.00662565;ClusterMaxSizeDiff=0.00473261;ClusterMaxEditDist=0.023663;PBcalls=2;Illcalls=0;TenXcalls=0;CGcalls=0;PBexactcalls=1;Illexactcalls=0;TenXexactcalls=0;CGexactcalls=0;HG2count=1;HG3count=1;HG4count=0;NumTechs=1;NumTechsExact=1;SVLEN=1058;DistBack=19692;DistForward=-1;DistMin=-1;DistMinlt1000=TRUE;MultiTech=FALSE;MultiTechExact=FALSE;SVTYPE=INS;sizecat=gt1000;DistPASSHG2gt49Minlt1000=FALSE;DistPASSMinlt1000=FALSE;MendelianError=FALSE;HG003_GT=0/1;HG004_GT=0/0;TRall=TRUE;TRgt100=TRUE;TRgt10k=FALSE;segdup=FALSE;REPTYPE=SIMPLEINS;BREAKSIMLENGTH=730;REFWIDENED=8:146171901-146172630;PctSeqSimilarity=0.7832;PctSizeSimilarity=0.62;PctRecOverlap=0.6204;SizeDiff=402;StartDistance=-92;EndDistance=-92;GTMatch=0;TruScore=67;MatchId=5834.0.1	GT:GTcons1:PB_GT:PB_REF:PB_ALT:PBHP_GT:PB_REF_HP1:PB_ALT_HP1:PB_REF_HP2:PB_ALT_HP2:TenX_GT:TenX_REF_HP1:TenX_ALT_HP1:TenX_REF_HP2:TenX_ALT_HP2:ILL250bp_GT:ILL250bp_REF:ILL250bp_ALT:ILLMP_GT:ILLMP_REF:ILLMP_ALT:BNG_LEN_DEL:BNG_LEN_INS:nabsys_svm	0/1:0/1:0/1:29:31:0|1:28:2:2:19:0|1:17:0:0:12:0/1:16:9:0/1:25:37:.:1036:.
chr10	64130425	HG2_PB_SVrefine2PB10Xhap12_8265	C	CATATATATCATATATATACCATATATATCATATATACCATATATATCATATATATACCATATATATCATATATAACATATATATCATATATATACCATATATATAATATATATCATATAAATCATATATATCATATACATCATATACATCATATACATCATATACATCATATATGATATATACATCATATATCACACATATGATATATACATCATATATCACACATATGATATACATCATATATCACACATATGATATACATCATATATCACACATATGATATACATCATATATCACACATATGATATACATCATATATCACACATATGATATACATCATATATCACACATATGATATATATCATATATCACACATATGATATATATCATATATCACACATATATATATATCATATATCACACATATGATATATATCATAATATCACATATATCATATATATCATATATATCACATATATCATATATATCATATATATCACATATATGATATATATATCATATATATCACATATATGATATATATCATATATATCACATATATATATATATCATATATATCACATATATGATATATATATCATATATATCACATATATGATATATATATCATATATATCACATATATGATATATATATCATATATATCACATATATCATATATATCACATATATCATATATCATATATATCATATATATCACATACATGATATATATCATATGTGATATATATCATATATATCATATGTGATATATATCATATGTGATATATAGCATATATATCATATGTGATATATATCATATGTGATATATATCATATGTGATATATATGGTATATATGATACATATGACATATATCATATGTGATATATATGATACATATGACATATATCATATGTGATACATATGACATATATCATATGTGATACATATGACATATATCATATGTGATACATATGACATATATCATATGTGATACATATGACATATATCATATGTGATACATATGACATATATCATATGTGATATATGTCACATATATCATATGTGATATATGTCACATATATCATATGTGATATATGTCACATATATCACATGTG	20	PASS	ClusterIDs=HG4_PB_SVrefine2Falcon1Dovetail_6890:HG3_PB_pbsv_11079:HG2_PB_SVrefine2PB10Xhap12_8265:HG2_PB_SVrefine2PBcRplusDovetail_1248:HG3_PB_pbsv_11080:HG3_PB_SVrefine2Falcon1Dovetail_6842:HG2_PB_SVrefine2Falcon1plusDovetail_1304:HG2_PB_SVrefine2Falcon2Bionano_5445:HG3_Ill_SVrefine2DISCOVARDovetail_8341:HG2_PB_SVrefine2PB10Xhap12_8264;NumClusterSVs=10;ExactMatchIDs=HG2_PB_SVrefine2PB10Xhap12_8265;NumExactMatchSVs=1;ClusterMaxShiftDist=0.184362;ClusterMaxSizeDiff=0.171193;ClusterMaxEditDist=0.26488;PBcalls=9;Illcalls=1;TenXcalls=0;CGcalls=0;PBexactcalls=1;Illexactcalls=0;TenXexactcalls=0;CGexactcalls=0;HG2count=5;HG3count=4;HG4count=1;NumTechs=2;NumTechsExact=1;SVLEN=1120;DistBack=208;DistForward=-1;DistMin=-1;DistMinlt1000=TRUE;MultiTech=TRUE;MultiTechExact=FALSE;SVTYPE=INS;sizecat=gt1000;DistPASSHG2gt49Minlt1000=FALSE;DistPASSMinlt1000=FALSE;MendelianError=FALSE;HG003_GT=1/1;HG004_GT=./.;TRall=TRUE;TRgt100=TRUE;TRgt10k=FALSE;segdup=FALSE;REPTYPE=SIMPLEINS;BREAKSIMLENGTH=647;REFWIDENED=10:64130426-64131072;PctSeqSimilarity=0.8886;PctSizeSimilarity=0.9722;PctRecOverlap=0.8395;SizeDiff=-32;StartDistance=-169;EndDistance=-169;GTMatch=0;TruScore=90;MatchId=627.0.1	GT:GTcons1:PB_GT:PB_REF:PB_ALT:PBHP_GT:PB_REF_HP1:PB_ALT_HP1:PB_REF_HP2:PB_ALT_HP2:TenX_GT:TenX_REF_HP1:TenX_ALT_HP1:TenX_REF_HP2:TenX_ALT_HP2:ILL250bp_GT:ILL250bp_REF:ILL250bp_ALT:ILLMP_GT:ILLMP_REF:ILLMP_ALT:BNG_LEN_DEL:BNG_LEN_INS:nabsys_svm	1/1:1/1:1/1:5:80:1/1:1:32:1:19:./.:0:0:0:0:1/1:0:12:1/1:6:170:.:1417:.
chr10	92215056	HG4_Ill_GATKHCSBGrefine_7977	T	TCCTTTGTCCATTTTTTTTTTTTTTTTTTTTTGAGACGGAGTCTCGCTCTGTCGCCCAGGCTGGAGTGCAGTGGCGCGATCTCGGCTCACTGCAAGCTCCGCCTCCCGGGTTCACGCCATTCTCCTGCCTCAGCCTCCCAAGTAGCTGGGACTACAGGCGCCCGCCACTACGCCCGGCTAATTTTTTGTATTTTTAGTAGAGACGGGGTTTCACCGTTTTAGCCGGGATGGTCTCGATCTCCTGACCTCGTGATCCGCCCGCCTCGGCCTCCCAAAGTGCTGGGATTACAGGCGTGAGCCACCGCGCCCGGCCTA	20	PASS	ClusterIDs=HG4_PB_HySA_16755:HG3_PB_pbsv_11200:HG3_PB_HySA_17358:HG2_PB_pbsv_11488:HG4_PB_pbsv_11496:HG4_PB_assemblyticsfalcon_3025:HG2_PB_assemblyticsfalcon_3128:HG3_PB_assemblyticsfalcon_3096:HG2_PB_HySA_20819:HG2_PB_HySA_20818:HG4_PB_SVrefine2Falcon1Dovetail_6972:HG4_PB_SVrefine2PBcRDovetail_5766:HG4_Ill_MetaSV_636:HG4_Ill_GATKHCSBGrefine_7977:HG2_Ill_MetaSV_617:HG2_Ill_GATKHCSBGrefine_7765:HG2_PB_SVrefine2Falcon1plusDovetail_1382:HG2_PB_SVrefine2Falcon2Bionano_5519:HG3_PB_SVrefine2Falcon1Dovetail_6923;NumClusterSVs=19;ExactMatchIDs=HG2_Ill_GATKHCSBGrefine_7765:HG2_Ill_MetaSV_617:HG4_Ill_GATKHCSBGrefine_7977:HG4_Ill_MetaSV_636;NumExactMatchSVs=4;ClusterMaxShiftDist=0.161648;ClusterMaxSizeDiff=0.161648;ClusterMaxEditDist=0.278922;PBcalls=15;Illcalls=4;TenXcalls=0;CGcalls=0;PBexactcalls=0;Illexactcalls=4;TenXexactcalls=0;CGexactcalls=0;HG2count=8;HG3count=4;HG4count=7;NumTechs=2;NumTechsExact=1;SVLEN=314;DistBack=-1;DistForward=-1;DistMin=-1;DistMinlt1000=TRUE;MultiTech=TRUE;MultiTechExact=FALSE;SVTYPE=INS;sizecat=300to999;DistPASSHG2gt49Minlt1000=FALSE;DistPASSMinlt1000=FALSE;MendelianError=FALSE;HG003_GT=0/1;HG004_GT=1/1;TRall=FALSE;TRgt100=FALSE;TRgt10k=FALSE;segdup=FALSE;REPTYPE=SIMPLEINS;BREAKSIMLENGTH=16;REFWIDENED=10:92215057-92215072;PctSeqSimilarity=1;PctSizeSimilarity=1;PctRecOverlap=1;SizeDiff=0;StartDistance=0;EndDistance=0;GTMatch=0;TruScore=100;MatchId=685.0.0	GT:GTcons1:PB_GT:PB_REF:PB_ALT:PBHP_GT:PB_REF_HP1:PB_ALT_HP1:PB_REF_HP2:PB_ALT_HP2:TenX_GT:TenX_REF_HP1:TenX_ALT_HP1:TenX_REF_HP2:TenX_ALT_HP2:ILL250bp_GT:ILL250bp_REF:ILL250bp_ALT:ILLMP_GT:ILLMP_REF:ILLMP_ALT:BNG_LEN_DEL:BNG_LEN_INS:nabsys_svm	0/1:0/1:0/1:31:51:0|1:39:4:3:47:0|1:25:0:0:7:0/1:16:13:0/1:6:34:.:.:.
chr10	92227496	HG2_PB_SVrefine2PBcRplusDovetail_1323	T	TCCCCACTTTTTTTTTTTTTTTTTTTTTTTTTTTTTTTGAGACGGAGTTCGCTCTGTGCCAGGCTGGAGTGCAGTGCCAATCTCGCTCACTGCAGCTCCGCCTCCTTCACCCATTCTCCTGCTCAGCTCCAAGTACTGGACTACAGCCCCCACTACCCGCTATTTTTGTATTTTAGTAGAGACTTTCACCGTTTAGCGGATGGTCTCGATCTCTGACCTCTGATCCCCCCTCGCCCCAATGCTGGATTACAGCTACCCCCCC	20	PASS	ClusterIDs=HG2_PB_HySA_20820:HG2_PB_SVrefine2PB10Xhap12_8327:HG2_PB_PB10Xdip_4784:HG4_PB_assemblyticsfalcon_3026:HG4_PB_pbsv_11497:HG2_PB_pbsv_11489:HG3_PB_assemblyticsfalcon_3097:HG2_PB_assemblyticsfalcon_3129:HG4_Ill_MetaSV_637:HG2_Ill_breakscan11_4207:HG2_PB_SVrefine2PBcRplusDovetail_1323:HG2_PB_SVrefine2Falcon1plusDovetail_1383:HG4_PB_SVrefine2Falcon1Dovetail_6973:HG3_PB_SVrefine2Falcon1Dovetail_6924:HG4_PB_HySA_16756:HG2_PB_SVrefine2Falcon2Bionano_5520:HG4_PB_SVrefine2PBcRDovetail_5767:HG4_Ill_GATKHCSBGrefine_7978;NumClusterSVs=18;ExactMatchIDs=HG2_PB_SVrefine2PBcRplusDovetail_1323;NumExactMatchSVs=1;ClusterMaxShiftDist=0.236667;ClusterMaxSizeDiff=0.236667;ClusterMaxEditDist=0.250883;PBcalls=15;Illcalls=3;TenXcalls=0;CGcalls=0;PBexactcalls=1;Illexactcalls=0;TenXexactcalls=0;CGexactcalls=0;HG2count=9;HG3count=2;HG4count=7;NumTechs=2;NumTechsExact=1;SVLEN=261;DistBack=12424;DistForward=-1;DistMin=-1;DistMinlt1000=TRUE;MultiTech=TRUE;MultiTechExact=FALSE;SVTYPE=INS;sizecat=100to299;DistPASSHG2gt49Minlt1000=FALSE;DistPASSMinlt1000=FALSE;MendelianError=FALSE;HG003_GT=0/0;HG004_GT=1/1;TRall=FALSE;TRgt100=FALSE;TRgt10k=FALSE;segdup=FALSE;REPTYPE=SIMPLEINS;BREAKSIMLENGTH=15;REFWIDENED=10:92227497-92227511;PctSeqSimilarity=0.9003;PctSizeSimilarity=0.8182;PctRecOverlap=0.8182;SizeDiff=-58;StartDistance=0;EndDistance=0;GTMatch=0;TruScore=84;MatchId=686.0.0	GT:GTcons1:PB_GT:PB_REF:PB_ALT:PBHP_GT:PB_REF_HP1:PB_ALT_HP1:PB_REF_HP2:PB_ALT_HP2:TenX_GT:TenX_REF_HP1:TenX_ALT_HP1:TenX_REF_HP2:TenX_ALT_HP2:ILL250bp_GT:ILL250bp_REF:ILL250bp_ALT:ILLMP_GT:ILLMP_REF:ILLMP_ALT:BNG_LEN_DEL:BNG_LEN_INS:nabsys_svm	0/1:./.:0/1:28:35:0|1:24:7:1:20:0|1:29:0:0:5:0/0:27:0:./.:.:.:.:.:.
chr10	98901493	HG2_Ill_Krunchall_15806	T	TGTATCGTATCGTATCGTATCGTATTGCATTGCATTGTATTGTATTGTATTGTATC	20	PASS	ClusterIDs=HG2_PB_HySA_20872:HG2_PB_pbsv_11512:HG3_Ill_svaba_14555:HG3_PB_pbsv_11226:HG3_Ill_GATKHC_18455:HG3_Ill_GATKHCSBGrefine_7688:HG3_Ill_250bpfermikitraw_15024:HG3_Ill_150bpfermikitraw_14568:HG2_Ill_svaba_14388:HG2_Ill_SpiralSDKrefine_2055:HG2_Ill_Krunchall_15806:HG2_Ill_GATKHC_18553:HG2_Ill_GATKHCSBGrefine_7793:HG2_Ill_250bpfermikitraw_15447:HG2_Ill_150bpfermikitraw_14540;NumClusterSVs=15;ExactMatchIDs=HG2_Ill_150bpfermikitraw_14540:HG2_Ill_250bpfermikitraw_15447:HG2_Ill_GATKHCSBGrefine_7793:HG2_Ill_GATKHC_18553:HG2_Ill_Krunchall_15806:HG2_Ill_SpiralSDKrefine_2055:HG2_Ill_svaba_14388:HG3_Ill_150bpfermikitraw_14568:HG3_Ill_250bpfermikitraw_15024:HG3_Ill_GATKHCSBGrefine_7688:HG3_Ill_GATKHC_18455:HG3_Ill_svaba_14555;NumExactMatchSVs=12;ClusterMaxShiftDist=0.102564;ClusterMaxSizeDiff=0.0854701;ClusterMaxEditDist=0.297521;PBcalls=3;Illcalls=12;TenXcalls=0;CGcalls=0;PBexactcalls=0;Illexactcalls=12;TenXexactcalls=0;CGexactcalls=0;HG2count=9;HG3count=6;HG4count=0;NumTechs=2;NumTechsExact=1;SVLEN=55;DistBack=171789;DistForward=9;DistMin=9;DistMinlt1000=TRUE;MultiTech=TRUE;MultiTechExact=FALSE;SVTYPE=INS;sizecat=50to99;DistPASSHG2gt49Minlt1000=FALSE;DistPASSMinlt1000=FALSE;MendelianError=FALSE;HG003_GT=0/1;HG004_GT=./.;TRall=TRUE;TRgt100=TRUE;TRgt10k=FALSE;segdup=FALSE;REPTYPE=DUP;BREAKSIMLENGTH=168;REFWIDENED=10:98901399-98901566;PctSeqSimilarity=1;PctSizeSimilarity=1;PctRecOverlap=1;SizeDiff=0;StartDistance=0;EndDistance=0;GTMatch=0;TruScore=100;MatchId=702.0.0	GT:GTcons1:PB_GT:PB_REF:PB_ALT:PBHP_GT:PB_REF_HP1:PB_ALT_HP1:PB_REF_HP2:PB_ALT_HP2:TenX_GT:TenX_REF_HP1:TenX_ALT_HP1:TenX_REF_HP2:TenX_ALT_HP2:ILL250bp_GT:ILL250bp_REF:ILL250bp_ALT:ILLMP_GT:ILLMP_REF:ILLMP_ALT:BNG_LEN_DEL:BNG_LEN_INS:nabsys_svm	0/1:0/1:0/1:24:24:./.:24:20:0:1:./.:1:9:21:11:0/1:23:27:./.:.:.:.:.:.
chr10	125013868	HG2_PB_SVrefine2Falcon1plusDovetail_1490	T	TCATCACCACCACCATCATCACACCACCACCACCACCATCATCACTATCATCATCACACCACCACCACCACCATCATCACTATCATCATCACACCATCACCACCACCATCATCACACCACCACCACCACCATCATCACTATCATCATCATCACCACACCACCACCATCACCACCACCACCATCACACCACCACCACCACTGTCGTCATCACTATCATCATCATCACACCACCACCACCATCATCACACCACCACCACCACCACCGTCGTCATCACTATCATCATCATCATCACACCGCCACCATCACCACCACCACCATCACACCACCACCACCACCACCACCGTCACCATCACTATCATCATCATCACACCACCACCACCACCACCATCATCACTATCATCATCATCATCACCACACCACCACCATCACCACCACCACCATCACACCACCACCACCACTGTCGTCATCACTATCATCATCATCACACCACCACCACCACCATTATCACACCACCACCACCGCCACCACCATCATCACTATCATCATCACACCACCACCACCACCATCATCACTATCATCATCACACCATCACCACCACCATCATCACACCACCACCACCACCACCACCACCATCATCACTATCATCATCATCACCACACCACCACCATCACCACCACCACCATCACACCACCACCACCACTGTCGTCATCACTATCATCATCATCACACCACCACCACCACCACCATCACACCACCACCACCACCACCGTCGTCATCACTATCATCATCATCATCACACCGCCACCATCACCACCACCACCATCACACCACCACCACCACCACACCACCGTCGCCATCACTATCATCATCATCACACCACCACCACCACCACAACCATCATCACTATCATCATCATCATCACCACACCACCACCATCACCACCACCACCATCACACCACCACCACCACTGTCGTCATCACTATCATCATCATCACACCACCACCACCACCACCATCACACCACCACCACCACCACCACCATCATCACTATCATCATCACACCACCACCACCACCATCATCACACCACCACCACCACCACCACCACCATCATCACTATCATCATCATCATCACCACACCACCACCATCACCACCACCACCATCACACCACCACCACCACCACTGTCGTCATCATTATCATCATCATCATCACACCACCACCACCACCACCATCACACCACCACCACCGCCACCGTCGTCATCACTATCATCATCATCATCACACCACCACCATCACCACCACCATCACACCACCACCACCACTACTGTCATCATCACTATCATCATCATCACACCACCACCACCACCATCATCACACCACCACCACCATCGTCATCACTATCATCATCATCATCACACCACCACCACCACCACCATCACACCACCACCACCATCGTCATCACTATCATCATCACACCACCACCATCATCACACCACTACCATCATCACACCACCACCACCGTCACACCACCACCACCATCATCATCACTACCACCATCATCATCACACCACCACCACCATCACACACACCACCATCACACCACCACCATCATCATCACTACCACCATCATCACTGCCACCATCATCATCACCATCATCACCACCACCATCACCACCATCACCACCACCACCACCATTATCATCACTACCACCATCATCATCACCATTGTCACACCACCATCATCACCATCATCACCACACACCACCACCATCACCATCATCATCACACACCACCATCACAACACCATCTCACCATCATCATCACACCACCACCACCATCAGCACCACCACCATCATCGTCACCATCACCATCATCACACCACCACAATCATCACCACCACCATCATCACACGACCACCACCACCATTATCATCATTACCGCCATCATCATCACCATAATCACACCACCACCATCACCACCATCACCATCACCACCATCATCACACCACCACCATTATCATCACTATCATCATCATCACCATCATCACAAACCACCATCATCACACCACCACCATCATCACACACCACCATCACACACCACCACCATCACACACCACCACCATCACACACCACCATCACCATCACTATCATCACACCACCATTATCACACCACCACCATTGTCATCACCATCACCATTATCACACCACCACCATCATCACACCACACCACCATCATCATCATCACCATCACCATTACATCACCACCATCATCACCATCACCATCACACACCACCAGCATCATCACCATCACTCTCATCACACCACCATCATCACACCACCATCATCATCACCATCATCATCACCATCACCACACCACCATCCTCATATCACCATCACCACCACCACCATCACCATCACCACCGCAATCATCATACTACCATCATCACCATCATCACACCACCACCACCATTACCATCACCATCATCACACCACCACCAC	10	PASS	ClusterIDs=HG3_PB_SVrefine2Falcon1Dovetail_7042:HG2_PB_pbsv_11644:HG2_PB_SVrefine2Falcon2Bionano_5624:HG2_PB_SVrefine2PB10Xhap12_8421:HG2_PB_SVrefine2Falcon1plusDovetail_1490:HG2_PB_SVrefine2PBcRplusDovetail_1430;NumClusterSVs=6;ExactMatchIDs=HG2_PB_SVrefine2Falcon1plusDovetail_1490;NumExactMatchSVs=1;ClusterMaxShiftDist=0.154554;ClusterMaxSizeDiff=0.154554;ClusterMaxEditDist=0.289419;PBcalls=6;Illcalls=0;TenXcalls=0;CGcalls=0;PBexactcalls=1;Illexactcalls=0;TenXexactcalls=0;CGexactcalls=0;HG2count=5;HG3count=1;HG4count=0;NumTechs=1;NumTechsExact=1;SVLEN=2497;DistBack=-1591;DistForward=-1;DistMin=-1591;DistMinlt1000=TRUE;MultiTech=FALSE;MultiTechExact=FALSE;SVTYPE=INS;sizecat=gt1000;DistPASSHG2gt49Minlt1000=FALSE;DistPASSMinlt1000=FALSE;MendelianError=FALSE;HG003_GT=1/1;HG004_GT=./.;TRall=TRUE;TRgt100=TRUE;TRgt10k=FALSE;segdup=FALSE;REPTYPE=SIMPLEINS;BREAKSIMLENGTH=789;REFWIDENED=10:125013869-125014657;PctSeqSimilarity=0.867;PctSizeSimilarity=0.7514;PctRecOverlap=0.737;SizeDiff=-826;StartDistance=-461;EndDistance=-461;GTMatch=1;TruScore=78;MatchId=747.0.0	GT:GTcons1:PB_GT:PB_REF:PB_ALT:PBHP_GT:PB_REF_HP1:PB_ALT_HP1:PB_REF_HP2:PB_ALT_HP2:TenX_GT:TenX_REF_HP1:TenX_ALT_HP1:TenX_REF_HP2:TenX_ALT_HP2:ILL250bp_GT:ILL250bp_REF:ILL250bp_ALT:ILLMP_GT:ILLMP_REF:ILLMP_ALT:BNG_LEN_DEL:BNG_LEN_INS:nabsys_svm	1/1:1/1:1/1:5:73:1/1:3:14:3:20:./.:14:125:11:138:./.:0:0:1/1:3:449:.:3173:.
chr11	61777071	HG2_PB_SVrefine2PB10Xhap12_8910	A	ACCAGCCTGGGCAACGCAGCTAGACATCGTCTCTATAAATAATAAAACGTTAGCCGGGCGCGGTGGCTCACGCCTGTAATCCCAGCACTTTGGGGAGGCTGAAGTGGGTGGATCACCTGAGGCCAGGAGTTCAAGACCAGCCTGGCCAACATGGCAAAACCCCATTTCTACTAAAAATACAAAAATTAGCCAGGCATGGTGGCAGGTGCCTGTCATCCCAGCTACTTGGGAGGCTGAGGCAGGAGAATCACTTGAACTCAGGAGTCAGAGGTTGCAGTGAGCCGAGATCATGCCACTGCACTCCAGCCTGGGCAACACACAGCAAGACTCCATCTCAAAAAAAAAAAAAAACGTTTTGGGCAGGGTGCGGTGGCTCATGCCTGTAATCCCAGCACTTTGGGAGGCCTAGGCAGGTGGATCACTAGGTCAGGAGATCGAGACCATCCTGACTAACATGGTGAAACCCCGTCTCTACTAAATGTACAAAAAATTAGCCGGGCATGATGGCAGGTGCCTGTAGTCTCAGCTACTTGGGAGGCTGAGGCAGGAGAATGGTGTGAACCCGGGAGACGGAGCTTGCAGTGAGCAGAGATCGCGCCACTGCACTCCAGCCTGGGCAACAGAGCGAGACTCTGTCTCAAAAAAAAAAAAAAAAAAAAAATTAGCTGGGTGTGGTGGTGCATGCCTGAAGTCCCAGCTACTCAGGAATCTGAGGTGGGAGGATTGCTTGAGCCCAGGAGGTTGAGACTGCAGTGAGCTATACTGGTGCCACTGCCCT	10	PASS	ClusterIDs=HG3_PB_SVrefine2PBcRDovetail_5793:HG2_PB_pbsv_12383:HG3_PB_pbsv_12063:HG3_PB_HySA_18613:HG4_PB_pbsv_12362:HG2_PB_HySA_22464:HG2_PB_PB10Xdip_6037:HG2_PB_PB10Xdip_6036:HG2_PB_HySA_22463:HG2_PB_SVrefine2PBcRplusDovetail_1850:HG2_PB_SVrefine2PB10Xhap12_8910:HG2_PB_SVrefine2Falcon2Bionano_6024:HG4_PB_SVrefine2PBcRDovetail_6225:HG2_PB_SVrefine2Falcon1plusDovetail_1942:HG3_PB_SVrefine2Falcon1Dovetail_7513:HG4_PB_SVrefine2Falcon1Dovetail_7544;NumClusterSVs=16;ExactMatchIDs=HG2_PB_SVrefine2Falcon2Bionano_6024:HG2_PB_SVrefine2PB10Xhap12_8910:HG2_PB_SVrefine2PBcRplusDovetail_1850;NumExactMatchSVs=3;ClusterMaxShiftDist=0.0771663;ClusterMaxSizeDiff=0.0746363;ClusterMaxEditDist=0.235294;PBcalls=16;Illcalls=0;TenXcalls=0;CGcalls=0;PBexactcalls=3;Illexactcalls=0;TenXexactcalls=0;CGexactcalls=0;HG2count=9;HG3count=4;HG4count=3;NumTechs=1;NumTechsExact=1;SVLEN=777;DistBack=21088;DistForward=-1;DistMin=-1;DistMinlt1000=TRUE;MultiTech=FALSE;MultiTechExact=FALSE;SVTYPE=INS;sizecat=300to999;DistPASSHG2gt49Minlt1000=FALSE;DistPASSMinlt1000=FALSE;MendelianError=FALSE;HG003_GT=0/1;HG004_GT=1/1;TRall=FALSE;TRgt100=FALSE;TRgt10k=FALSE;segdup=FALSE;REPTYPE=DUP;BREAKSIMLENGTH=1117;REFWIDENED=11:61777072-61778188;PctSeqSimilarity=0.9844;PctSizeSimilarity=0.9949;PctRecOverlap=0.5946;SizeDiff=4;StartDistance=-313;EndDistance=-313;GTMatch=0;TruScore=85;MatchId=951.0.0	GT:GTcons1:PB_GT:PB_REF:PB_ALT:PBHP_GT:PB_REF_HP1:PB_ALT_HP1:PB_REF_HP2:PB_ALT_HP2:TenX_GT:TenX_REF_HP1:TenX_ALT_HP1:TenX_REF_HP2:TenX_ALT_HP2:ILL250bp_GT:ILL250bp_REF:ILL250bp_ALT:ILLMP_GT:ILLMP_REF:ILLMP_ALT:BNG_LEN_DEL:BNG_LEN_INS:nabsys_svm	1/1:1/1:1/1:1:52:1/1:2:29:1:20:1/1:0:13:0:23:1/1:0:27:./.:6:58:.:790:.
chr13	114527416	HG2_PB_pbsv_14600	A	AAGCACTGTTGTCTGGGTCTGAACTGTCAGGAGCTATGCGCGGTTGGGGTCTAACTTGTCAGGGCATGCGCGGTCTGGGGTCTGAGCTGTCACGGAGCACCTGCGGTCATGGGTCTGAACTGTCGGAGCACCTGCGCTCTGGGGTCTGCAGCTGTCGCGGAAGCACTATGGTCTGGGGTCTGCTGAGCTGTCGGCGAGGAGCACGCGCGCTGGGTCTGAAAAGCTGTCGGGAGCGACGCGCCGGATCTGGGTCTGAGCTGTCGGAGCCGCGCGTCTGGGGATGCTGAGCTGTCGGGAGCACGCGCGGTCTGCGGGTCTTGAGCTGTCGGGAGCACCGCGGTCTGGCGTCTGAAGCTGTCCGGGGCACGCGCGGTCTGGGCGGTCTGAGCTGTCGGACCGCGGCGTGTCTGGGGTCTGACTGTGGGAGCACGCGCGGTCTGGGGTCTGGAGCTGTCGGGAGCACCGCGTCTGGGTCTACTGTCCGGAGCACGCGCGGTCTGGGGTCGAGCTGTCGGGAGCACGCGCAGGTCTGGGTCTTAGCTGTCGCGAGCACGCGCGGTCTGGGCGTTCGAAGCTGTCGGGAGCACTGACGCGGTCTGGAGTCTGAGCTGTCGGAAGCACGCGCGCGTCTGGGGTCTGAGCTGTCGGCGAGCACGCGCGGTCGGGTCTGAGCTGTCGGGAGCACGCGCCGGTCTGGGTTCTGAGCTGTCGGGAGCACGCGCGGTCTGGAGGTCTGAGCTGTCGGCGAGCACGCGCGGTCTGCGGGCGTCTTGAGCTGTCTGGCGGAGCACGCGCGGTCTGGGGTCTGAGCTGTCGGAGCACGCGCGGTCTGGGTCTGAGGCCTGTCGGAGCACGCGCGGTCTGGGGTCTGAAGCTGTCGCGGAGCACCCTGCGGTATCTGGGGTCTGAGCTGTCTGGGCAGCAGCGGCGGTCTGGGGTCTGAGCTGTCGGGAGCACGCGCGGTCTGGGTCTGAGCTGTCGGGAGCACGCGCGGTTCTGGGGTCTGACTGTCGGTGAGCACGCGCGTTCTGGGGTCTGAAGCTGTCGGGGAGCACGCGCGCTCTGGGCGTCCTGAGCTGTCGGGAGCACCGCGGTCTGGGTCTGAGCTGTTCGGAGCACGCGCGGTCTGGGGTCTGAGCTTCAGGGACACGCGCGGTCTGGGGTCTGAGCTGTCGGGAGCACGCGCGGTCTCTGGGTCTGAGCTGCGGGAGCCACGCGCGTCTGGGGTCTGAGCTGTCGAGCACCCCGGTCTGGGTCTGAGCTTGTCGGAGCAAACCCGCGGTCTGGGGTCTGCCAGCTGTCGGAGCACCCGCGCGTCTGGGCTGAGCTTCGGGAGCACCCGCGGGTCTGCGGGTCTGAGCTGTCGGGAGCACCCGCGGTTGGGGTCTGAGCGGTCTGGAAGCACCCGGTCTGGGTTGAGCTGTCCGGGAGCACCCGCGGTCTGGGGTTCTGAAAGCTGTGGGAGCACGCGCGGTCTGGGTCTGAGCTGTCGGGAGCACGCGCGGTCTGCGGGTCTGAGCTGTCGGGAAGCACGCGCGCGTCTGGGTCTGAGGCTGTCCGGGAAAGCAACCGCGGTCTTATGCGGGTCTGAGCTGTCGGGTGAGCGCACGCGCGGTCTGGGTCTGAGCTGTCGGGAGCACGCGCCGGTCTGGGGTCATGAGCTGTCAGGGAGCACCGCGGTCTGGGGTCTGAGCTTCGGGAGCACCCGCGTCTGGGCGTTCATGAGCTGGCGGGAGCACGCGAGGTCTGGGGGTCTGATTCTTGTCGGGATCACCCGCGGTCTGGGGTCTGAGCCTGTCGGGAGCACCCCGCGGTCTGGGTTCTGAGCTGTCGGGAGCCCCCGCGGTCTGGGGTCTGAGCTGTCGGGAGCACCCGCGGTCTGGGGTCTGAGCTGTCGGAGCAACCTATGTCTGGGTGTCTGAGCTGTTCGGGAGCACGCGCAGTCTGGGGTCTGAGCTGTCGGAAGCAACGCGGGGTCTTGGGTCTGAGCTGTCGGGGAGCACCTGCGGTGCTGGGGTCTGAGCTGTCCAGGAGCATGTGCGGTCTGGGGTCTGATCTGTCGGGG	10	PASS	ClusterIDs=HG2_PB_SVrefine2Falcon1plusDovetail_3326:HG2_PB_pbsv_14600:HG2_PB_SVrefine2PB10Xhap12_10546:HG2_PB_HySA_26570:HG2_PB_SVrefine2PBcRplusDovetail_3132;NumClusterSVs=5;ExactMatchIDs=HG2_PB_pbsv_14600;NumExactMatchSVs=1;ClusterMaxShiftDist=0.147686;ClusterMaxSizeDiff=0.147686;ClusterMaxEditDist=0.213729;PBcalls=5;Illcalls=0;TenXcalls=0;CGcalls=0;PBexactcalls=1;Illexactcalls=0;TenXexactcalls=0;CGexactcalls=0;HG2count=5;HG3count=0;HG4count=0;NumTechs=1;NumTechsExact=1;SVLEN=2064;DistBack=26;DistForward=13;DistMin=13;DistMinlt1000=TRUE;MultiTech=FALSE;MultiTechExact=FALSE;SVTYPE=INS;sizecat=gt1000;DistPASSHG2gt49Minlt1000=FALSE;DistPASSMinlt1000=FALSE;MendelianError=FALSE;HG003_GT=0/0;HG004_GT=./.;TRall=TRUE;TRgt100=TRUE;TRgt10k=FALSE;segdup=FALSE;REPTYPE=SIMPLEINS;BREAKSIMLENGTH=407;REFWIDENED=13:114527011-114527417;PctSeqSimilarity=0.9288;PctSizeSimilarity=0.9787;PctRecOverlap=0.9009;SizeDiff=-45;StartDistance=187;EndDistance=187;GTMatch=0;TruScore=93;MatchId=1680.0.0	GT:GTcons1:PB_GT:PB_REF:PB_ALT:PBHP_GT:PB_REF_HP1:PB_ALT_HP1:PB_REF_HP2:PB_ALT_HP2:TenX_GT:TenX_REF_HP1:TenX_ALT_HP1:TenX_REF_HP2:TenX_ALT_HP2:ILL250bp_GT:ILL250bp_REF:ILL250bp_ALT:ILLMP_GT:ILLMP_REF:ILLMP_ALT:BNG_LEN_DEL:BNG_LEN_INS:nabsys_svm	0/1:0/1:./.:19:60:0|1:27:1:1:27:./.:8:1:18:0:0/0:23:0:0/1:48:21:.:4244:.
chr15	25612311	HG2_PB_SVrefine2Falcon1plusDovetail_3726	T	TATATTTACATATTTGTAAATATGTAAATATTTACATATTTGTAAATATGTAA	20	PASS	ClusterIDs=HG2_Ill_250bpfermikitraw_20258:HG2_PB_HySA_27741:HG3_PB_SVrefine2Falcon1Dovetail_9252:HG3_PB_pbsv_14931:HG2_PB_SVrefine2Falcon1plusDovetail_3726:HG2_Ill_GATKHC_24271:HG2_Ill_GATKHCSBGrefine_10117;NumClusterSVs=7;ExactMatchIDs=HG2_Ill_250bpfermikitraw_20258:HG3_PB_SVrefine2Falcon1Dovetail_9252:HG2_PB_SVrefine2Falcon1plusDovetail_3726:HG2_Ill_GATKHC_24271:HG2_Ill_GATKHCSBGrefine_10117;NumExactMatchSVs=5;ClusterMaxShiftDist=0.0761905;ClusterMaxSizeDiff=0.0571429;ClusterMaxEditDist=0.247619;PBcalls=4;Illcalls=3;TenXcalls=0;CGcalls=0;PBexactcalls=2;Illexactcalls=3;TenXexactcalls=0;CGexactcalls=0;HG2count=5;HG3count=2;HG4count=0;NumTechs=2;NumTechsExact=2;SVLEN=52;DistBack=-1;DistForward=-1;DistMin=-1;DistMinlt1000=TRUE;MultiTech=TRUE;MultiTechExact=TRUE;SVTYPE=INS;sizecat=50to99;DistPASSHG2gt49Minlt1000=FALSE;DistPASSMinlt1000=TRUE;MendelianError=FALSE;HG003_GT=0/1;HG004_GT=0/0;TRall=TRUE;TRgt100=TRUE;TRgt10k=FALSE;segdup=FALSE;REPTYPE=DUP;BREAKSIMLENGTH=118;REFWIDENED=15:25612312-25612429;PctSeqSimilarity=1;PctSizeSimilarity=1;PctRecOverlap=1;SizeDiff=0;StartDistance=0;EndDistance=0;GTMatch=0;TruScore=100;MatchId=1876.0.0	GT:GTcons1:PB_GT:PB_REF:PB_ALT:PBHP_GT:PB_REF_HP1:PB_ALT_HP1:PB_REF_HP2:PB_ALT_HP2:TenX_GT:TenX_REF_HP1:TenX_ALT_HP1:TenX_REF_HP2:TenX_ALT_HP2:ILL250bp_GT:ILL250bp_REF:ILL250bp_ALT:ILLMP_GT:ILLMP_REF:ILLMP_ALT:BNG_LEN_DEL:BNG_LEN_INS:nabsys_svm	0/1:0/1:0/1:36:35:1|0:8:29:26:3:./.:9:0:5:4:0/1:34:21:./.:.:.:.:.:.
chr17	55208784	HG4_PB_SVrefine2Falcon1Dovetail_10426	A	AGAGGGTGGGCCGGCTGCAGGGGGTGAGGGTGGGTGTGCTGGAGCGGGTGAGGATGGGCCGGCTGGAGGGGGTGAGGGTGGGTGTGCTGGAGGGGGTGAGGATGGGCCGGCTGGAGGGGTGAGGGTGGGCGTGCTGGAGCGGGTGAGGATGGGCCGGCTGGAGGGGGTGAGGGTGGGTGTGCTGGAGGGGGTGAGGGGGTGTGCTGGAGGGGGTGAGGTGGGCGTGCTGGAGGGTGAGGGTGGGCGTGCTGGAGGGGGTGAGGGTGGGCGTGCTGGAGGGGTGAGGGTGGGTGTGTTGGAGGGGTGAGGGTGGGTGTGTTGGAGGGGGTGAGGGTGGGTGTGTGGAGGGGGTGAGGGTGTTGGAGGGGGTGAGGGTGGGGGCTGGAGGGGGTGAGGGTGGGTGTGCTGGAGGGGTGAGGTGGGCGTGTTGGAGGGGATGAGGGTGGTGTGTTGGAGGGGGTGAGGGTGGGTGTGTTGAGGGGTGAGGGTGGGTGTGTTGGAGGGGGTGAGGGTGGGTGTGCTGGAGGTGAGGGTGGGTGTGTTGGAGGGGTGAGGGTGGGGTGTTGGAGGGGTGAGGGTGGGTGTGTTGGAGGGGGTGAGGGTGGGTGTGTTGGAGGGGTGAGGGTGTGTGTTGGAGGGGTGAGGGTGGTGTGTTGGAGGGTGAGGTGGGTGTGCTGGAGGGGGTGAGGGTGGGTGTGCTGGAGGGGGTGAGGGTGGGTGTTGGAGGGGGTGAGGTGGGCGGCTGGAGGGGGTGAGGGTGGGTGTGCTGGAGCGGGTGAGGATGGGCTGGCTGGAGGGGGTGAGGGTGGGCGGGCTGGAGGGGGTGAGGGTGGGTGTGCTGGAGCGGGTGAGGATGGGCTGTGCTGGAGGGGGTGAGGGTGGGCGGGCTGGAGGGGGTGAGGGTGGGTGTGTTGGAGGGGGTGAGGGTGGGTGTGCTGGAGGGGGTGAGGGTGGGTGTGTTGGAGGGGGTGAGGGTGTGTTGGAGGGGATGAGGTGGGTGTGTTGGAGGGGGTGAGGGTGGGTGTGTTGGAGGGGGTGAGGTGGGGTGTGAGGGTGAGGGTGGGTGTGTTGGAGGGGGTGAGGGTGGGTGTGCTGGAGGGTGAGGGTGGGTGTGCTGGAGGGGGTGAGGGTGGGTGTGCTGGAGGGGTGAGGGTGGGTGTGCTGGAGCTGAGGATGGGTGGCTGAGGGGGTGGGTGGGTGCTGGAGGGGGTGAGGGTGGGGTGTTGGAGGGGGTGAGGGTGGGGCTGGAGGGGTGAGGGTGGTTGGAGGGGTGAGGGTGGGTGTGTTGGAGGGTGAGGGTGGGTGTGTTGGAGGGGGTGAGGGTGGGTGTGTTGGAGGGGTGAGTGGGTGTGTTGGAGGGGTGAGGGTGGGTGTGTTGGAGGGGGTGAGGGTGGGTGTGCTGGGGGGT	10	PASS	ClusterIDs=HG4_PB_SVrefine2Falcon1Dovetail_10426:HG2_PB_SVrefine2Falcon1plusDovetail_4852:HG2_PB_SVrefine2PBcRplusDovetail_4448:HG3_PB_SVrefine2Falcon1Dovetail_10400;NumClusterSVs=4;ExactMatchIDs=HG4_PB_SVrefine2Falcon1Dovetail_10426;NumExactMatchSVs=1;ClusterMaxShiftDist=0.0471567;ClusterMaxSizeDiff=0.0471567;ClusterMaxEditDist=0.0687023;PBcalls=4;Illcalls=0;TenXcalls=0;CGcalls=0;PBexactcalls=1;Illexactcalls=0;TenXexactcalls=0;CGexactcalls=0;HG2count=2;HG3count=1;HG4count=1;NumTechs=1;NumTechsExact=1;SVLEN=1407;DistBack=-1;DistForward=-1;DistMin=-1;DistMinlt1000=TRUE;MultiTech=FALSE;MultiTechExact=FALSE;SVTYPE=INS;sizecat=gt1000;DistPASSHG2gt49Minlt1000=FALSE;DistPASSMinlt1000=TRUE;MendelianError=FALSE;HG003_GT=1/1;HG004_GT=0/1;TRall=FALSE;TRgt100=TRUE;TRgt10k=FALSE;segdup=FALSE;REPTYPE=SIMPLEINS;BREAKSIMLENGTH=1259;REFWIDENED=17:55208785-55210043;PctSeqSimilarity=0.7646;PctSizeSimilarity=0.5117;PctRecOverlap=0.4392;SizeDiff=687;StartDistance=-446;EndDistance=-446;GTMatch=0;TruScore=57;MatchId=2365.0.0	GT:GTcons1:PB_GT:PB_REF:PB_ALT:PBHP_GT:PB_REF_HP1:PB_ALT_HP1:PB_REF_HP2:PB_ALT_HP2:TenX_GT:TenX_REF_HP1:TenX_ALT_HP1:TenX_REF_HP2:TenX_ALT_HP2:ILL250bp_GT:ILL250bp_REF:ILL250bp_ALT:ILLMP_GT:ILLMP_REF:ILLMP_ALT:BNG_LEN_DEL:BNG_LEN_INS:nabsys_svm	1/1:1/1:1/1:4:49:./.:0:0:0:0:./.:0:0:0:0:./.:0:0:0/1:3:8:.:1804:.
chr17	55210028	HG2_PB_assemblyticsfalcon_10833	G	GGGGTGAGGGTGGCGGGCTGGAGGGGGTGAGGGTGGGTGTGTTGGAGGGGTGAGGGTGGGTGTGCTGGAGGGGTGAGGGTGGGTGTGTTGGAGGGGGTGAGGGTGGGTGTGTTGGAGGGGTGAGGGTGGGTGTGTTGGAGGGGGTGAGGTGGGTGTGTTGGAGGGGGTGAGGGTGGGTGTGTTGGAGGGGTGAGGGTGGGTGTGTTGGAGGGGGTGAGGGTGGGTGTGCTGGAGGGGGTGAGGGTGGGTGTGTTGGAGGGGTGAGGGTGGGGGGCTGGAGGGGGTGAGGGTGGGTGTGCTGGAGCGGGTGAGGATGGGCTGGCTGGAGGGGTGAGGGTGGGCGGGCTGGAGGGGTGAGGGGGGTGTGCTGGAGCGGGTGAGGATGGGCTGGCTGGAGGGGGTGAGGGTGGCGGCTGGAGGGGTGAGGGTGGGTGTGTTGGAGGGGTGAGGGTGGGTGTGTTGGAGGGGGTGAGGTGGTGTGGGAGGGTGAGGGTGGGTGTGTTGGAGGGGTGAGGGTGGGTGTGTTGGAGGGGGTGAGGGTGGGTGTGTTGGAGGGGGTGAGGGTGGGTGTGTTGGAGGGGTGAGGGTGGGTGTGCTGGAGGGGGTGAGGGTGGGTGTGCTGGAGGGGGTGAGGGTGGGTGTGTTGGAGGGGGTGAGGGTGGCGGGCTGGAGGGGTGAGGGTGGGTGTGCTGGAGCGGGTGAGGATGGGCTGGCTGGAGGGGTGAGGGTGGGCGGGCTGGAGGGGGTGAGGGTGGGTGTGCTGGAGCGGGTGAGGATGGGCTGGCTGGAGGGGTGAGGGTGGCGGGCTGGAGGGGGTGAGGGTGGGTGTGTTGGAGGGGTGAGGGTGGGTGTGTTGGAGGGGTGAGGGTGGGTGTGCTGGAGGGGGTGAGGGTGGGTGTGCTGGAGGGGGTGAGGGTGGGTGTGTTGGAGGGGTGAGGGTGGGTGTGCTGGAGGGGGTGAGGGTGGGTGTGCTGGAGGGGATGAGGGTGGGCGGGCTGGAGGGGGTGAGGGTGGGTGTGTTGGAGGGGTGAGGTGGGTGTGTTGGAGGGGTGAGGGTGGGTGTGCTGGAGGGGGTGAGGGTGGGTGTGCTGGAGGGGTGAGGGTGGGTGTGTTGGAGGGGGTGAGGGTGGGTGTGCTGGAGGGGGTGAGGGTGGGTGTGCTGGAGGGGATGAGGGTGGGCGGGCTGGAGGGGGTGAGGGTGGGTGTGTTGGAGGGGTGAGGGTGGGTGTGTGTTGGAGGGGGTGAGGGTGGGTGTGTTGGAGGGGGTGAGGGTGGGTGTGCTGGAGGGGTGAGGGTGGGTGTGTTGGAGGGGATGAGGGTGGGTGTGTTGGAGGGGATGAGGGTGGGTGTGTTGGAGGGGGTGAGGGTGGGTGTGCTGGAGGGGGTGAGGGTGGGTGTGTTGGAGGGGGTGAGGGTGGGTGTGTTGGAGGGGATGAGGGTGGGTGTGTTGGGGGGTGAGGGTGGGTGTGTTGGAGGGGGTGAGGGTGGGTGGTGTGTTGGAGGGGGTGAGGGTGGGTGTGCTGGAGGGGTGAGGGTGGGTGTGTTGGAGGGGGTGAGGGTGGGTGTGTTGGAGGGGATGAGGGTGGGTGTGTTGGAGGGGTGAGGGTGGGTGTGTTTGGAGGGGGTGAGGGTGGGTGTGTTGGAGGGGGTGAGGGTGGGTGTGCTGGAGGGGGTGAGGGTGGGTGTGTTGGAGGGATGAGGGTGGGTGTGTTGGAGGGGATGAGGGTGGGTGTGTTGGAGGGGGTGAGGGTGGGTGGTGTGCTGGAGGGGATGAGGGTGGGTGTGCTGGAGGGGGTGAGGGTGGGTGTGTTGGAGGGGGTGAGGGAGGGTGGGCTGGA	10	PASS	ClusterIDs=HG2_PB_SVrefine2Falcon2Bionano_8282:HG2_PB_assemblyticsfalcon_10833:HG2_PB_SVrefine2Falcon1plusDovetail_4853;NumClusterSVs=3;ExactMatchIDs=HG2_PB_assemblyticsfalcon_10833;NumExactMatchSVs=1;ClusterMaxShiftDist=0.0597598;ClusterMaxSizeDiff=0.0536013;ClusterMaxEditDist=0.194918;PBcalls=3;Illcalls=0;TenXcalls=0;CGcalls=0;PBexactcalls=1;Illexactcalls=0;TenXexactcalls=0;CGexactcalls=0;HG2count=3;HG3count=0;HG4count=0;NumTechs=1;NumTechsExact=1;SVLEN=1837;DistBack=34;DistForward=18381;DistMin=34;DistMinlt1000=TRUE;MultiTech=FALSE;MultiTechExact=FALSE;SVTYPE=INS;sizecat=gt1000;DistPASSHG2gt49Minlt1000=FALSE;DistPASSMinlt1000=FALSE;MendelianError=FALSE;HG003_GT=./.;HG004_GT=0/1;TRall=TRUE;TRgt100=TRUE;TRgt10k=FALSE;segdup=FALSE;REPTYPE=SIMPLEINS;BREAKSIMLENGTH=632;REFWIDENED=17:55209417-55210048;PctSeqSimilarity=0.7671;PctSizeSimilarity=0.5901;PctRecOverlap=0.5906;SizeDiff=753;StartDistance=226;EndDistance=226;GTMatch=0;TruScore=64;MatchId=2365.1.1	GT:GTcons1:PB_GT:PB_REF:PB_ALT:PBHP_GT:PB_REF_HP1:PB_ALT_HP1:PB_REF_HP2:PB_ALT_HP2:TenX_GT:TenX_REF_HP1:TenX_ALT_HP1:TenX_REF_HP2:TenX_ALT_HP2:ILL250bp_GT:ILL250bp_REF:ILL250bp_ALT:ILLMP_GT:ILLMP_REF:ILLMP_ALT:BNG_LEN_DEL:BNG_LEN_INS:nabsys_svm	1/1:1/1:1/1:3:50:./.:0:0:0:0:./.:0:0:0:1:./.:3:3:0/1:6:10:.:1804:.
chr19	55697945	HG3_PB_SVrefine2Falcon1Dovetail_11358	C	CCCAGAGAGGCACAGAGACAAGACCACAGGCAGAGAGACCCAGAGAGCACAGAGACAAGACCACAGGCAGAGAGACCAGAGAGGCACAGAGACAAGACCACAGGCAGAGAGA	20	PASS	ClusterIDs=HG2_PB_SVrefine2Falcon1plusDovetail_5806:HG3_PB_assemblyticsfalcon_12814:HG4_PB_HySA_26474:HG2_PB_HySA_33186:HG2_PB_pbsv_18322:HG3_PB_SVrefine2Falcon1Dovetail_11358:HG2_Ill_250bpfermikitraw_23932:HG2_PB_SVrefine2PB10Xhap12_13367:HG2_PB_PB10Xdip_16037;NumClusterSVs=9;ExactMatchIDs=HG3_PB_SVrefine2Falcon1Dovetail_11358;NumExactMatchSVs=1;ClusterMaxShiftDist=0.0969163;ClusterMaxSizeDiff=0.0792952;ClusterMaxEditDist=0.15859;PBcalls=8;Illcalls=1;TenXcalls=0;CGcalls=0;PBexactcalls=1;Illexactcalls=0;TenXexactcalls=0;CGexactcalls=0;HG2count=6;HG3count=2;HG4count=1;NumTechs=2;NumTechsExact=1;SVLEN=111;DistBack=-63;DistForward=61;DistMin=-63;DistMinlt1000=TRUE;MultiTech=TRUE;MultiTechExact=FALSE;SVTYPE=INS;sizecat=100to299;DistPASSHG2gt49Minlt1000=FALSE;DistPASSMinlt1000=TRUE;MendelianError=FALSE;HG003_GT=./.;HG004_GT=1/1;TRall=TRUE;TRgt100=FALSE;TRgt10k=FALSE;segdup=FALSE;REPTYPE=SIMPLEINS;BREAKSIMLENGTH=76;REFWIDENED=19:55697933-55698008;PctSeqSimilarity=0.9881;PctSizeSimilarity=0.9737;PctRecOverlap=0.8696;SizeDiff=-3;StartDistance=13;EndDistance=13;GTMatch=0;TruScore=94;MatchId=2801.0.0	GT:GTcons1:PB_GT:PB_REF:PB_ALT:PBHP_GT:PB_REF_HP1:PB_ALT_HP1:PB_REF_HP2:PB_ALT_HP2:TenX_GT:TenX_REF_HP1:TenX_ALT_HP1:TenX_REF_HP2:TenX_ALT_HP2:ILL250bp_GT:ILL250bp_REF:ILL250bp_ALT:ILLMP_GT:ILLMP_REF:ILLMP_ALT:BNG_LEN_DEL:BNG_LEN_INS:nabsys_svm	0/1:0/1:0/1:27:26:0|1:23:2:2:23:./.:13:0:1:11:0/1:21:13:./.:.:.:.:.:.
chr1	4124298	HG2_PB_SVrefine2Falcon2Bionano_74	CCACTCACACTCACACACTCACTTATTCACTCACACTAGCTCACTCACTCACATTTAGTCATTCACTCACAGTCACTCGCTCACTCACACACACACTTGCTCAGTCACTCACTCACACTCATTCACTCACACACACTTGGTCACTCATTCACTCACTCACTTATTGACTCACACACTCGCTCAGTCACTCACACACTCATTCACTCACACATTCAGTCACTCATTCACTCACACACTCACACTCAGTCACTCACACGCTCATTCATTCACTCATACTCACACTCATTCACTCACACACTTGCTCAGTCACTCATTCACTCAGTCACTCATTCACTCACTCATTTACTCACACACACTCACTCAGTCACTCACTCGCTCACTCATTCATTCACTCATACTCACACTCATTCACTCACACACTTGCTCAGTCACTCATTCACACTCAGTCACTCAGTCACTCATTCACTCACACACATTTACTCACACACACTCATTCACTCACACACGCTCATTCATTCATACACTCATTCACTCACACACTCACACTCAGTCACTCTTACTCCCTCCCCACTCACACTCACTTACACTCACTTATTCACTCACACTAGCTCACTCACATTTAGTCATTCATTCACAGTCACTCGCTCACTCACACTCATACACACTTGCTCAGTCACTCACATTCACTCACTCATTTACTCACACACACAGTCACACACACTCGCTCACTCATTCATTCACTCATACACTCATTCACTCACACTTGCTCACTCAGTCATTCACTCACACACTCACATACTCAGTCACTCATTCACTCACACCCATCCACTCACTCATTCACTCACACACACTCATTCACTCACACGCTCACACTTGCTCACTCATTCACTCACTCATACTCATTCACTCACAGTCACTCATTCACTCACTCGCACACATTCACTCACTTATTCACTCACTCGCTCATTCACTCACACACACTCATT	C	20	PASS	ClusterIDs=HG2_Ill_SVrefine2DISCOVARplusDovetail_57:HG3_PB_SVrefine2Falcon1Dovetail_83:HG4_PB_SVrefine2PBcRDovetail_58:HG4_Ill_SVrefine2DISCOVARDovetail_45:HG2_PB_SVrefine2PBcRplusDovetail_77:HG2_PB_SVrefine2PB10Xhap12_97:HG2_PB_SVrefine2Falcon2Bionano_74:HG2_PB_SVrefine2Falcon1plusDovetail_92;NumClusterSVs=8;ExactMatchIDs=HG2_Ill_SVrefine2DISCOVARplusDovetail_57:HG4_Ill_SVrefine2DISCOVARDovetail_45:HG2_PB_SVrefine2PBcRplusDovetail_77:HG2_PB_SVrefine2PB10Xhap12_97:HG2_PB_SVrefine2Falcon2Bionano_74:HG2_PB_SVrefine2Falcon1plusDovetail_92;NumExactMatchSVs=6;ClusterMaxShiftDist=0.0307062;ClusterMaxSizeDiff=0.0307062;ClusterMaxEditDist=0.171891;PBcalls=6;Illcalls=2;TenXcalls=0;CGcalls=0;PBexactcalls=4;Illexactcalls=2;TenXexactcalls=0;CGexactcalls=0;HG2count=5;HG3count=1;HG4count=2;NumTechs=2;NumTechsExact=2;SVLEN=-985;DistBack=14016;DistForward=-968;DistMin=-968;DistMinlt1000=TRUE;MultiTech=TRUE;MultiTechExact=TRUE;SVTYPE=DEL;sizecat=300to999;DistPASSHG2gt49Minlt1000=FALSE;DistPASSMinlt1000=FALSE;MendelianError=FALSE;HG003_GT=./.;HG004_GT=0/1;TRall=TRUE;TRgt100=TRUE;TRgt10k=FALSE;segdup=FALSE;REPTYPE=SIMPLEDEL;BREAKSIMLENGTH=813;REFWIDENED=1:4124299-4126096;PctSeqSimilarity=0.73;PctSizeSimilarity=0.9284;PctRecOverlap=0.8239;SizeDiff=-76;StartDistance=-111;EndDistance=-187;GTMatch=0;TruScore=82;MatchId=18.0.0	GT:GTcons1:PB_GT:PB_REF:PB_ALT:PBHP_GT:PB_REF_HP1:PB_ALT_HP1:PB_REF_HP2:PB_ALT_HP2:TenX_GT:TenX_REF_HP1:TenX_ALT_HP1:TenX_REF_HP2:TenX_ALT_HP2:ILL250bp_GT:ILL250bp_REF:ILL250bp_ALT:ILLMP_GT:ILLMP_REF:ILLMP_ALT:BNG_LEN_DEL:BNG_LEN_INS:nabsys_svm	0/1:./.:0/1:27:10:./.:14:0:8:7:0/0:197:1:7:0:0/0:59:0:0/1:139:21:1042:.:.
chr1	22926177	HG2_Ill_svaba_263	AAGGAAAGGAGGGAGGGAGGAAGGAGGGAAGGAAGGGAGGGAGGGAAGGAAGG	A	20	PASS	ClusterIDs=HG2_PB_pbsv_278:HG3_Ill_svaba_276:HG3_Ill_scalpel_194:HG3_Ill_GATKHC_353:HG2_Ill_svaba_263:HG2_Ill_scalpel_186:HG2_Ill_manta_42:HG2_Ill_GATKHC_335;NumClusterSVs=8;ExactMatchIDs=HG2_Ill_GATKHC_335:HG2_Ill_manta_42:HG2_Ill_scalpel_186:HG2_Ill_svaba_263:HG3_Ill_GATKHC_353:HG3_Ill_scalpel_194:HG3_Ill_svaba_276;NumExactMatchSVs=7;ClusterMaxShiftDist=0.037037;ClusterMaxSizeDiff=0.037037;ClusterMaxEditDist=0.037037;PBcalls=1;Illcalls=7;TenXcalls=0;CGcalls=0;PBexactcalls=0;Illexactcalls=7;TenXexactcalls=0;CGexactcalls=0;HG2count=5;HG3count=3;HG4count=0;NumTechs=2;NumTechsExact=1;SVLEN=-52;DistBack=-51;DistForward=-21;DistMin=-51;DistMinlt1000=TRUE;MultiTech=TRUE;MultiTechExact=FALSE;SVTYPE=DEL;sizecat=50to99;DistPASSHG2gt49Minlt1000=FALSE;DistPASSMinlt1000=TRUE;MendelianError=FALSE;HG003_GT=0/1;HG004_GT=./.;TRall=TRUE;TRgt100=TRUE;TRgt10k=FALSE;segdup=FALSE;REPTYPE=SIMPLEDEL;BREAKSIMLENGTH=3;REFWIDENED=1:22926176-22926233;PctSeqSimilarity=1;PctSizeSimilarity=1;PctRecOverlap=1;SizeDiff=0;StartDistance=0;EndDistance=0;GTMatch=0;TruScore=100;MatchId=38.0.0	GT:GTcons1:PB_GT:PB_REF:PB_ALT:PBHP_GT:PB_REF_HP1:PB_ALT_HP1:PB_REF_HP2:PB_ALT_HP2:TenX_GT:TenX_REF_HP1:TenX_ALT_HP1:TenX_REF_HP2:TenX_ALT_HP2:ILL250bp_GT:ILL250bp_REF:ILL250bp_ALT:ILLMP_GT:ILLMP_REF:ILLMP_ALT:BNG_LEN_DEL:BNG_LEN_INS:nabsys_svm	0/1:0/1:0/1:27:22:0|1:24:1:3:21:./.:3:16:53:4:0/1:7:10:./.:.:.:.:.:.
chr2	89132283	HG2_10X_SVrefine210Xhap12_1563	TCCCACAGTGTGCGCTGCCAACCTGCTGCCCGTGCAGAAACTCTAGGGTAAGAGCTGGCTCCTGGAGTCCCACCCAGGCTGCGTGTCCCTCACAGTCTGCTCTGTGTCTATGTGTGTGTGTTGGGGGGATATTATTGGACAATTCAAGGGAGGCTCAGTGAGGAGGAAGGAAAATTTCATGTAATTCTTTCTGGTTTGTCTTTCTCAACCCCCTCCTCCTGCCTACTCCTTAACTGAGAGAGTGTACTATTATTTGTGTGACCCTTTTTTTCCTCCAATACACATAGAAGGTTGTATAATTATGCTTTTCTGTTTTGGAAAATGACTTAAAATCATGTAAAGAAAAAGCTTACTTAGGTGAAATGTAGATAAAGAGATTGTGTCAGCAAAATATAATTCTTAAGGGTAACAAGGGCCATGGACGCAATTTTAATTGTGAAAAATAAGCAGGATTTCATCAAAGTAAACTACTGCAGGTGAGAAAAGTTGAACTGCTGTAAATAAGCATTATCCTGGGCTGATAATGCTTACAAATGTTGATCCTGAAAATTCTTCAGGTACCTTTCAGAGCTGAGAGTTGTGCTCTCTGGGGTGACACTCAAAGGAAATTGGGTCCTTTTTTAAGCATAATCTTCTTGGGTTTTTAGTACATTCTTATTTTTTATTGAAATATACAATGAAAATTCATCATAATACACTCTTACTCCTAAAAGAGATTGCTGTATCATAGGACATGTGTGCATATGAAATTTTATATTTATGTTGAAAAGTTTTGAGGAGAAAAGAAGAATCCTTTCTCTAAGTAACTTTATAGATTTTGTTTTTAATTGCACGCATACAACAAGTTCTCATTAATTATAAATTCAGTTCGTGGGCAAAATATATTTTCTGTGTGCCCCTTTCTATAGGAAACTTGCTGGATTATTTCTAATTCTGAGTCTGTATCTGAGTAATAATGACAATAAGTAAATGATCCCAAATATATTTATATAAGTAAGAGATTGCATTCTAGAACTTATTTTTTGAATAATTTTCTATAATTAAAATGACAAACACTTTTGCAATCTGAATTTCATAGTAAGGATAATTCTAAACAAATTTTGAAAGTTTTGGTTTTAGAAGAAGTTCAAGAACTATTTGGCTCTGCACGGAGAGCTTACACAAGTTGTATCTCTAAGCCCTAGCTTCTTGCTATGCCTTTATTAACATACCAGTTTTGGGGTTAAAAACCTACTTTAGAGCTAAAATATTTTATTAAAAATTTAAAAAACCTACTTTAGAGATAAATATTTTATTAAAAATTTATCAGCCTGGGGGATATGGAGTGGTAGAGAGAATTACTTCCCATGGCTGCTCCCTTGCACTGTTTGAATATTTTACCAAATGCATGCATTGCCTTTCCAAAAGAAATGGAAATATTTTCAATAATCAAATCAGTAAAATTTCTGATGCTTTTCAGTTTTTTATACCTACTTTTGCCTTTTTGAATATTCTCAAGAATGGAACTAGACAAATGTAAGTGATAAATTAGAGAGAAGTGACTTTAACTTAAACATGCATCTGTGCCCAGACATACCCTTGTTAATTTATTAATATTTTAGACAATTGTCAGAATCTAAAGTATTTCCAGTTCTCAATCTAGAATGGCTAAGCTTATTTTTATGGTTCTACATGCCACTTGACAATAAAAGATCATTTATGATTCTAAGAAGCATTTGTCTCTCAAGTGGCATTGTAAATCAGTACAATCTTTTGAAAAGGAATTTAGTAACACATTTCAAAGGCCATGAAAATTCCACTCCCTGTAAGTGAATGATTTCAGTAAATTTAAAAGTCAAACATTAGAAGGCATGCCATGTTGCCTTTCACAAAAATAATTCTGCTACCATCCCTGGAAGCTGTTGTTAGAAGGTCATGTTCAATAAGCTTACAATGTTTTCCTGATTGTTGTTTGTGTGACCATTAAAATTTCACCAGTATTGGGGAATTTTTACCTTTCAGATCATTTAGTTCCAACTGTTAGGAAGCAATTAGCTCTTATGTTCTTCTGGTTCGTGAAAGTATTTTACTTTGGGTGCAGGAGTAGGGTCTCTGGGGCCATGGAATGATCCACACAGGCCCTGGCATGGGAGGGACTGGTTCCATCTCAATCTGAAAATCAGACAAAGGTTTATTTCTTACTTCTGTTATGCAATGTTGGCAGGTTGTTCTGACTCTTTTCCAGTTCCTGAATATTACTTGTTGTATAATAAAAATGATATTCTAACTAAAAATTTTAAAGAAAAAAATTTGCAATCTTGCAGTTTAATGCAACCATAGTCTTAGCATTTTTGTCTGTGTTCTCTTTTCAATCTTTGTTTATAAACATATATGTTTCTACATAGAGCTGATTGTAAGAGGTATAGAATTCCACACTTTATAAATGCCTTGTTAATTTATTGTTTTCCATGTTGTCACATAGACTTCAGGGGTCTCCTCTCAACTGACTGCAAATTACTCACTGAGTTGGTGCCCCATTATGTCCTCGGTCATTTCCCCTATCGTTGAGCATTTACAACTTTTCTAATGATTGACTTTTAAATTTCTTGAAATTATTGAGTTAAAGGGAGCAGAATTTTAACAACTTTTGTTATGTGTCACTAAATCCCTTTTCAAAAGATTGTACTGATTTACAATGCCAATTAAATGTTTTACAAGTATTATTTTCCAACTATGTGAGGATTATTTTTGTTTATTTCCATATATCTCTATCTCTCCTCTCCAACCAGCCAAAAAATAAAAATAAAAATAAAAATAAAAGTACTCAAGGGTGAGTTAGGATATAGACATACATATATGCTTATGTGTTTACATTTACTACGAATGTCTAAGCTTCAAATATTGAATTCTACAGATATTCTCTCACTGAGAGACAAGAATAACTGACTTATCCAGGCTGCAAGTCTGGTGCTTGTTCTATTTGATAGTCTGATGCTGTAAGTTTTTTGTCACAAACTCTGAAGAGTAAAGTGGAAACTTTGACTTTTTGCTTCTGATTGCAGATTTCTATCCAAAGAGGGAGTTGAGGGAAATGCTTCCTGTTGTCCTAATTACACAGTACTAAGTGAACACTGGATATGGAGTCAGAAGGGAAAGTAGACTTGTGAGCCCATCACATATGGAGAAAACACTTTTGGTTCCCATTGTTGGCAGGGACAGGGAGGCAGGCCATGTTGCCTTTCACAAAAAAAAAAAAAAAAAAAAAAAATTCTGCTACCATCCCTGGGAGCTATTGTTAGAAGGTCATGTTCAACAAACTCGCAAAGTGTTTTCTTGATTGTTGTTTGTGTCACCATTACTCAACGTTGTGTAGAATGTAGTCAGGTGATATTATCCCCAATTTTATACCGAGACTTATTTTAGGTGGATTATATGACTCAGTCAGAATCGCATCAAAGCAGAACCAGAACCAAGTTTGTTTTCAACTCCAGTGCTTCTTTCCGAAGTTTTATTTCCATTGTCAGCCACTTAACTATTTTAAAACGTATCTTTTGGAATAGGGATCTCTCAATAGGAATCCACAGCAAAGATGAAGAGAAAACTAGATCAGTTGCCTTGGCAATTTTGTCCACTCAGACCAGGACATTCAGGGATTTCTAGATTGAATTTGTGTTTCCTTCTGACTACATTGTTGAAATGATCTGGATCATCTCCTAATCTTGCTCTTGGACTCTCTAGGTGTATTCTCAGTGTCTGTGAGGGAGGGCATGTGTTTTAAGCAGTAAATTCCTAAAGGCCTGTGGAGGCCCAAGGCCATGCACACTGAGGGAGTTGTGGATCAAGTGGCATGATGGGCCCAGTCTATTTCTGGCAGAGCTGTTATTTTAGCTGTTATTCTCTTTGGCCAGTTATCTCCCTTAGAGTAGTGCCTCTTTAAATGCTTTTTCATTTGGTGAAATCTAAAAATTTGTCTCTAAAAGGCATGCTGCCAGGCCTCTTTTCATATTAAAGTGGTCATCTCCACATTGTAGATAGTAAATCATGTTCAAAGAAAAGACCTTAAAAATTCTTCATATTGCCTTGCAGAAATCACAGTATTTTAGATGTGTTGGGGAGCTTCACAATCACTCAGTTTAACCCATTCATGTTACAGACAGGGAAACTGAGGCCTGGTGACTTTCCCAGTTATTAACAAGGTAGTGACTGAGAAGGGACTTCAGTTCGCTGTTTTTAATGACTGTATAGTGAGCATCTGATGTTTGGTCTTCTACAGAAAGGGAACAGAGTTGACTAAAGTGAAAATACCCTAGTTCAGACATCAGAGGCAAAAAAATTAATCATAATCACAACAGCACCTTACAGTTGTGGAGTCCTTTATAGTTTTTAGACTCTTAGACACAGAGAAATAGAGAAATATAAATATGGAAAATAAGGTTTATTTGATATTTTATGAAATGGAACCCTAATTCACCAACATTTTTACCCCTTTATAGTACTGCAATAATTTGTTGTGAGACTCTGAAATCGTTTCTGAATTATCAGAGGAAGAAAATCATTTAAAAAAGGAAACCAGAGCTACTGGCTCTATCTTACTTCGGTCATGGTCTTTTAAAATCTATTCAATTTATTTTAACTAGACTAATTCATTCTTAAAGTAAGTCAGCTAACATGGAATTTTCTGAGGTTACTTAAAAAATTTTGGAAATTTCCTTAGCTCTGCATGAAGTATTTTTATCTCTTCTTCTTCTTTTTTTTCTAAAGAAATAGTGTTTGTGGGTCTTGATAACTGCCCACAACAGATTTTATATCATCTGGTTTTGATAGAGCAAGGGGGTCTAATGAATGATTGAAACTAACATTTATAAAATCTTTCAAATTTGAGAGGCAGGTTCTTGGAAGAAGGAGGATACAACAGAATGGCCTCTGTGTCACTGGTAGGACTCTGAAGACAGGACTTACTGCCTATGTTCCGACATGAAGAAACAGACTAGTGAAGTATGTTGTCAAAACTTTGAGAATTGTAAAGCAATGTTCACATGTAGGTTGATAAAAATAACAGAAGAAGTTATGTTAACCTAGGTCCGACCCTAGGTGCTGTCATGTTGTCACTACCTTCATAATAAGCTTCAAAGAGGTGCTCTGTTATTATCTTTAAAAATTACAGACGAGGAAACTAAGGTTTAGACAGTGTTAGTAACTTGCTCAGGGCCAGTCACTCAATGTGTGGCAGAGCTGGATTCCAAGTCAGTGCTGTCTGGCTCTAAAGCTTAGATTCTTTTCATTGCACTTTTATTATTAAACCAAAGAACTTATGATTAAAATATTTTCTGCTTTCCTTGACGATTTATTTCAAGATCTAACCATTTCTTTTTCCTGGACATTCTGAGCAGGGAGCACTAGCTCTCAACTTCCCTGCCTCTACCCTCTGGCTGGGCTGCACCTTCTCCTGCTGCCTGTTCCTCCTGCTTCATCAGCACACAGTGGGACTATACATTAGCCAGGGTGTTAGACAGGCCCTCCCTGGACCTTGTCTTACTTTCCCCCTTGTGTTATGAGGACAAGCTCTGTAGTAACTACATTGAGAATCTTAGGAGCAAAGGCTCCCCACCCCCATGGGGGCACGTCAGTGACATTTGGCTCCTCCATTTTGCTTAAGAAACCTGTGACCAGACCCTCACCCCAGGCCCATAGTGAGAAAAGCCTGTTTTCATTTCTTCTTTCACCAAGCCCATCTGGATAGAGCAGGTGCAGGGCTAGGCTCTTAAAATAGAAGCCCTTGTTTCATGTGACGTGGCACGGTGGAAACTCCCTTGCTTCCTTGCCTGTTGATCAGATTAATGAAATGATGAAGGTCTCTCCCCTCATCGTGGTGTTTTCTTGACTTCCTGTCATTGTCAGTTGACCTTTCTAGTTTCTTCATTTGTAAAATACAGGACTTGTTCTTCATAACCTCAAGGGTCCCTCCTATCTTTGATAATCTGTCTCCATGCTTCCGATTAGGGGTCAGATTTTGGAATTTACCATTTCTATCTTGTTTATTTCTCCCAGCAATATTATTCCAGCAGGAATAGCTGGGACTAAAACTTATTCTTGGTTAAAGCACATCATCTCACCATCTTGACATCCCATTTGCTCTATACCATCAACCATCTCTGACCCTGAACCCCAGTCTCCTTCTTTGTAATTTAGGAATAATAATACCTTATTCATGGTGTGAATCATATGAGAGAGAGGATTTAACATTGCTTAGCAAGTGATACACATTAGGCATTCAGACAATGCTTGTTCACTTGGGGTCAAATAATAAGGTCCATTTTCTCTTCATGACTTCTAGCTATTGATTAGCTTTGAGGCTGAAAAATAAGTTTAAGATGGGCCCTCTGACCTCAAGAGGCTAGCAATATTTTATCTTCTTTTTAACGCTATCTCCTATAGGAAGGAAAGCTAGCAATATTTTGGATAAGACAAAATAAATACATATGAAACAGAGAATGGATTAAGTCTGGAAAATCCTTCCAGTGCTACACCTAGGACAAGGTACCCCATGCAGAGCAGGTAAATTCTTAAAAGGATGGTCTCTGAGTCAAATTTTGGAGAGTGAAGTGCCAGCATAGCTGATCATCCTAAGAAAAAGTCAAGACCGCAAGTTATGGGTTCCAACAGTGGAGAAAAGGCTAAGGAAATTATGCACTGTTAGTAAGATAGAATGATGTGCACCATTCAAAATGGTCAATATGATGCATAAGTAGAAAAAAAGAAGTGCTGTGAAACAACAGCAAGTGAAAGAATTTGAACACAAAATTCTAGTAATAGTGTCAATGGCTATGTATGAAGATACTCAGATAAATGTTAGAAAAGAATATAATGTGGGAAATGAAAATAATAGATGTGTTAGGGTTATGGGTTTTTGGATGAATTTCAAAAACATTCCTTTTATTAGGCTTTCACTTCTTAAGTCAAACATTTTGAAAAATTTCACATTGTATGACTTGGATTGCATAATATACCAGTTCCTGGGCTAAGGTTCCATCTTTCTCTGGGGCAGGATTTCCTCTCTGGTTTTCATCGTGATCTCTGCCTTTGAATGGCTTGCTTTTTCTTTTAAGAGAAAAAAGTATGACAAATCCAGTAGGTGATGGAATCCTCTCTCTTCCATTTATATTTCTGTGGATCTTCCTTCTCAAATTGCCTATAACTTCATATTGAATCTGAAGAAAGGGAGAGTTTCTAGGAGCCCTGATATAAGGGCTCAGGGATTTGTGCTGCCATTTCTTTAGAAAATGCCTGATTTTCCCAAGAATGGGTCAGCTCTAATGGAGGTACCTATTCCTTCAAGGAAAAGCAGTCAACTTAGCAAACAGGTAATTCCAGAGGTGATTTACGTTTTACTTTGGCAGATGGAGCCTTCATTTTCAATAGAACTCCCTGTGAACTTCCTTTAAAAGTGTTTTGACTTTTCTGGAACACATGGACTCCATGCAGTGACGTGCCCGGTAGGCAGTAATGCATACTTAGGGCTGGCCTTCCACAGCTTGAGTAGGTGGGTTCCCTTTAAATGAAACAATCTGAAGAGATGCAACACAACTGTGACCCTTGGTGGTCTTCCAGCTTTTAATCTGATTCAGGCCACTCATTTCAACCCTATGCAAGCCAATTTGACGCAAATGAGTCCAATCTAACCAGTCCAAAAAATACTTGGGTGTTTGTGCCAATAAATCTAACGATCAAATCATTCCCCCTTGAATTAGAAGTTAACAAGACAGGATAGCTCATACTGCCCTCTAGTCATTCCTGCCACCATTAAGAAGCCTGGGGCTCTTTCTTACCCCATGTGCCAACTTCTCAGGGCCTCCTTGTCTAATTTTGCTTGAGAATGTAGAGTAGAGGAAGGAGAAATGGACAGACAGCCTAGAGAAGTGACTTACAGTCTGGGTTCAGCTCTAACTACTAATAGTGTTGAGGACGTCAGTCAGCTTCTCGAAGTCTCAGTCTCCATATTTGTTAAAATAAAGAGGGTAGTCTGGTTTTTCTGGCCCCTTCTCTCCTGTCCTCCTAGACTATGAATTCATTTTTAGCTTTTTAATGCAAATTTTTGATTCATTAGAATCTAGCTTCTTCACTCTGCCACTTTTAGTTGGCTCTTCTTAGAGCATTAGTGCCCAATTTGCACTGTTAGAATTTTCCCTTGTTTGTACCCTTCAAAATTTTTCTTTTTTTGGGCAAGGATTGTATTTTTTTCTTTTTAACTGGCTCCTTGAGGATAGATGTTGTGATATCTGTGTGCTTGTATGTCCTCAACTGTGCCCTGCACTGTTAGGGCCCTTGTCAAAACAACACATTTCTCAGTGATTCTGAGACTCTTTCTCTTATCTATAGAAGTCATAACTCAAGAGTAAAATCATACCAATATTTTACATAAACCCTAGAATTTTTATAGATCTATTATTTCTTTTTAGAGTACATATTGGAAGTAACTTCACAAGGAACATTTTCTTTACTTTTTTTTTTGGAAAAAAGATTTATGCTTATAACCAAATGAGGTTGTTTGGCAAATTTGTCTGGAGAGACACACACACTCAGGGCAAATAGGCACTCCTTTCCTGGGCAACTCAATTACCTCTTGCCTCTGGTCAAACCACTCCACAAATAAAGTGGACTGATCCTCTTGACTCTATGTGTAAGTGCCCATTGTGTGTGCACAGAGCTGGTGAGAACGGCCATGGTGCTAGGTGGGGGTGGTGTTGGTGGAGTTGGACTAGATTATCTGGGATCATGCGAAATGGAAATTCATTTCTAGCTGGCTGGCTTCAGAAGGTGCCATCTCCTATTTTTATATGAAGCGTGCTTTGGAACTCAGGGCAACGAAGGGTGGGTGTGCTGCACAAGGACAGCAGAAGAGTGAGCTGACTGGTCCCTGAAATCGCAGTTGGAAAGTGGATTACCAGTGCAGTAGAACTCTTCACGGAGGCCTGGACCATCAGGTCTAATGGTGTTGTTCCAGGTGGGTGGTCATGTGGAGCAAAAATATTTGAAATCAGCGAGCACGTACCTGAGAGATGACTTTTCCACTTGGGCTAGTCTCTTGATATTTCTGGTCCTGTTTCTTCATCTGTAAACTGGGTTAGTAATGTCACACTCTGTGAGTTGGTGCATCCAGATAACAAACAAACAAACCCACACACAGAAAAACAATCCCCATAAATGCCCTATAAACTTATATTAATCATCAACAATTCATTTATTTGTTCACTCACTTATTTATTCAACAAATACTCGTATGACCAAAGCACTGTGCTTTGTGCTAAGCTCTACAATAAATATAGAATTGTATAAAGATCAAGGAGTAAAAATCCTAGTTCAGGTCCTCAATAAATGATAGGTGAATCATAGACTGAAACGTGGAAGTAAAGTAAGGAGGTCTTCCACGACTATTGTGATCTTCAAATGTTCTTTTGGGTGCAGAGTTTCCCCGGGAAACTGCCAGTTTCTATAATGGACAAAAGACTTTGCTTTTCAGGAGTATATATTTTGATAGGAAATAAAGATAGAAATACTTGGAACTTAGACAAATTAAATACATAAATGATGGATAGTATGTAGGGAATACAGTACTGTGGGGAATCAAAGAGAGGGTGAATTCTGGGTGAAATCAGGAGGGTTTCTCATTATTCACAGATGATCTCTTACAGGAGGTGGGAATTTTTAGGTCAGCTGGAAATGGAACCAGGCTTTCATGTTCAGATATACTTGCAGATAAACAACTCATAAGAATTATAAGACTAACAGCTTCGTTAGTTTACATTTGACAATTTATTTGTGCCTCATTATTTTGGGATGTGTCAAGAATCTGATAACATGGGTGATAATGCTATTTGCCACTGTAATATCAGGTAGTCCTAGTGAAAATGCAACTTTTAAGAACTTGTTTAATTGTATCTACCAACTCTTACTGCAGAATGTAGACTTGAAAGAAGCACATTCCTTTTTCTTACATAATCATTAGGGGTTACTACATTTCTGAGCAACAAGGCTCAAGAGTTTCCAATGGAAATGTAATTTCAATTAGAAAACCAAATTGAGGTTGAGGGTGGAGAGAGCCAGCTGCAGAAGGTATCTGGACAGCAGCATGTATCTGCAGGCCTGCGTGTGTGCCAGGGTGGGGGCAAGGAGGGGTAGATTGTGTCATTTTCCACATATGTTTATTTAGCTTCTCCTGTTTCAGGGACTTTGGGTTTTATTAATAGTCAATTTAGGATATTGTGCCTCCATCCTCAAGCATTGTCAATCTTAAAAGGATGGGTGGGAGTGGTAGGCATTAAGCCTCAGAATCTTCTAGCCCTTTGGCTGGAGTGGTTCTGTCTGCTATTGCTGCAACCTGAGGAAATCTTTCAAATTCTGGGTGGGCTGCTCTGGTTAATATAGTGGAGACTCTAACAAAAATTATGTCATCCAGCAATAGAGCTCTGGTGCAGTGAGTGGCAGACTAACTGATGAACATCTCAATGCACAGCAATTCTCAGCAGCCCTCAGCCAGGGCACTCCTAGGGAGGGCCTCTGGTTACAATGCTCTTCAGAGCCTGCCCAGTCTGTCTCTGTTTCTCTGTCTTTTCTTTCCTTTCTCATTATTCCCATCACTATTATTGTTTCTCTTTCTCTAAGGTCTGTATATTATCCTTTCCCCTAGTTCTTTGAAAAATTTACTTCAGTTGCACACACAATAGAATTAAATGATAAACATCAATTTTCTAAATAAAATGCTGTGTACACCCACACTCACACCCACAGAGTATTTTCTATTTCTTAACAACAACAAGAAAAACAACAAAATGCATAGTAAGAATTAAAAAATCTGGAGGAATATTGAAGGCCAGGGCAGATTATTTGTTTAGATTAGTGATCCTTAACCCAGAATTTCCTCACATCTAGATTATTGTCTGGTGGATGACAAAGGAAAATATATATTGGAAACCCAGTTGTGGATCCTTGAGAATACAGTAGAAAGAACAGTGAAAATTGAAAGGGAAAAGGTGAGAAAACCTTCTTATTCATGTCCAGGAACAGAATTGGGCTTGAATTTGGTGGCTGCAGCTCTGAACGGACTCAAAGTGAGTGTCTGTAAATCCTGCTCAGCAACACGAGGACAGGGGTTGCCATGTCCTCCTCTTCCTTATGTACCTTCCCTCATCTGCCTCCCTATCTCTAGCACATGGACCAGGGGCTCATAAATGTCTGTAGGATGGAAAAATCTAGGAATACATGTGGGGTCAGAAGTTGTAAGAGATTGGGTTGAATATATTCTGATTCCCCAAGTTGTTTTTGTCTACTTATTTTCTTTTTCTTCTCTGTGATGGTTCTTTTTTTCTTGTTATTTGTATCTTTGCACAATGAAAGACAAAAAAAAAATAGTTCTAGTCACTAGAGGACTTCAGTAAACATGCTATCACTTACCTGCTTATGAACCAAGAGGTTGGGAAGGCAGGTCTCAGTTGGCATGTAGCCCGAGAAGAGTTTGTCACATCTTAGAGTCTAGAACCTCCTTTCCCACAGAGATACAAAACACACAGTTAACTCACTGGTATTTTGGCTGGGAAGATAGCTGAATGATAGCACCACTTTAAATCATATAGTGATGACTGCTGCTGATGATGCACATTTCTTTTCAGTATGAAATATTAGTTTTTTGGGAAATCCAATGTTCACCCTAATCTTGCAGCATTTTGTAATTTCCATCATGGCACTGAGCAGGAGGCAGGATGGGCTGAAGGGAAATACACTGAACTGAACTGGATCCTTAGGCCTGTGGGTGAGACACAGTATTGGCAGATAGTGCCTTCACCTTGTGGCTCAGTTTCTTCAGGTTTCAAAATTGAGAGACTTTTTTCACTTTTACATGTTAAGTAGGTAAGGATGAACGGAAGGATTGTGATGTATTGCATATTGGAAGAAACAAAGGTATCAGGTCAAAATTAAGAAGGGTTTATTTGTGGAATTACTGCAGGGAGAATATCCACTGAGCTCAGCCATTGAACTCAAGAACCTGTTAGTAATTAAGAATATGAAAAGATTGTGAATTGAGCACCTTCTCTGCACCATGCCCCGTACAAAGTGGATTATACACAATATTTCATTTGCTGTTCACAGTGATGTTGACATAGAGGTTTATTGTTATTGCTTTATTATAAACAAGTAACCCCAAACAAAGAGGGGATAAAAAAGTGATAGATTCCCATGTGAGAGCTCACTAACCCATGGTATCCCAATCAGAGGGCTAGAGCATTGGAATGACGTGTGAAGACACTGTTGATGTTAGGTAATTCCCAGGTTGGTTAATGTTTGGGCAGGAGGGGTATAACTTCTCTGGCCTCCAATATGTGTTAGGCACCCCTTCTGTGTGCTTACGTAGAGCTCTGTAGGCACTCCTCTCAGCTCCATTTCTCCATGTTGCAATTTCTGGTTATTTGTTTATACACTACTCTAGGAGCTCCTTGAGGTAGAGAGTTCTGTCTTGTTGACTATGTTATCTGCAAATCTTCATAGAGAGCCAGGTACATGGAAATGCTAATACATTTCTATGGAATTAGTGAAGGTGGACATTCATACGTCCAGGCATATGAACAGGTTTTTCTCTGGAGTTGGTGTTGTTTGGTGTAGAAGGGCTGTCAATGAGCCTTATGACTTGAGGAAGGATCAACAGATGGGTGGATAGAAGTACAGATGGTTATATGCATGGATGGAAAGGGAATATGGTAGAAGAGAATGCTTCTGTCATGGGCTCTAGGAAGTTTACTGAAATATATTCTGAAAGGTTGATATGTATAGTTCATCCTTATTCTTCCCAGCCTCTCTTTTCTGAGATGACCAAACTATTCAACATAAATGGTTTCCTGCTGCTCTTAAATATTTCCAGGACACTTCTGGGTCTCCTGAAGCACCTGCTTGCTCACAGCTTCATTCTCACGTGAAGTCTGCATAGGTCCTGTTACCATATCAGAACTCTTAGAGGACACTTATTCTGGGCTGAGGTTTTCCAAGGTGAGAACTCCAGGACTGGAGATGGAGCAGTGCATTTAGGTGAAGTGATATCAAACAAGGTTGGGGTTGGTGTTACTTCCCATCCCAGTGCTGGACACAGCCTTGGCCAGGTCCTGTTGTGACCCCAGGTGCACGGGGCCTTGGGAACTTCTGAAAGGGTGTGGAGTGCTCCACCCAGCCCTGTTGGAGGAGGATGGGAGCGAAAGCAACAGATGTGCTCAAGGTTCTGTTTTCAGTTCCCCAAAGGGTCTTCTCCTTGACCAAAGCAGTGTGACGGTTGCTATGACAGTTGCTATCTTGGTCCCTGGGACTCTCCCTCATAAGGTAGCATTACTTTTTTTAATCTTCTCAGGCAAGTAACCATGAAACTCTGTAATAACCAGTCTGAGGTGGGGCTGGTTGGGGGCATGTTTGGGCCTGAGTACTGGGATGTGATGGTGGAATATGCTGGGGTACCAAGAGGTACCTTTGATTAATGAGTTATTTTTCCAAATTAGACCAACACTCCTCCTAGTTGTCTTAGGCTTGATGACTCTCCATTTCTGCAGAAGTTCAGAATTCTTCCCTTGAGATGTCTGCAATTAGTTCATTGTTGCAAATTATAAAAACATAACAGGTAGAAAGAACACTGACCTTGAATCTCAAATCTGTCTCTACCAGGTCATGTCATTCAGTCTCTGCTTGGGTCTTCTCATGTGTTAAATGAGAGCTTTGATTTCCAAGCTCCTTTTCACTCTGAGAGTCACTGATGTTTTGCCTCTGAAAATGGCAACCATGAAGAGTAGTTACTGAGAAACCAGCACTGTGTTTTAGAGTTAGGGCTCTTGATCAGGCTGCCTCATTTTGAATCCTGATTTGGGAATTTCTGATGATGTGATCTTGGACATGGTATTGACTTTCTCTAAGTCTTAGTTTTTTTTTTTTTTTTTATCTGCAAAAGAGGGTAAAACAAGCTACCCCAGAGGCTGCTGGAAGATTCAGTGACATGTTGCTTGTCAGTGTTGAGACATTGTATCCATTACAACTATCATAGAATAAAAACCTGTTACAAGTTGGCATGGGCCGAGCTGCCAGCAATTTCATACATCTCTTTTATGCCTATTTTGTTTTTCATTTTGATCATCAATATTTTAATGGTGTGTCATAAATTGGGGGCTCTTTCTTATTTGTTCTTGGACCCATGGTGAAATAAAAGCTTGTATATTTTTTTAGAAGGATTCATAGAGATGAAAGGCCCTTACTGAACATTCAGTCTGACCTTATTAGTTTTAAAGGAGCTGACTGAGACCTAACTGTTATTATTACAAACTGATATTATTGGAAACCAACACAGAACCTACCATGTGCAAAACTGTGGGAAAGGCTTGGAAGTCTGGGTTTGACAACCTGAGTTTAAATAGTGATTCTTTGTCTTACTAGCTCCGTAATCCCAAACACGTAATGCAATCTTTCTTAGTCTGTTTCTTCATCTATGAGACAGGGCTAATGAGAAACATCTCAGTGTATGGTATGACAGCAAAGGGGGTCATACAGGTGACAGTGCTAGCAAATGTCAGTCCCCTCCTCTTCTCTACCTCCCAACTCCCTTGACCCTCTCCTCTGTCATCCCTTTTCTGGCTGCGTGCAGAGAATCTTGCTAGCTTTAGGGATACAAAAGGTTCCAGAGTTGGGAGACAGACTGTTCTCATACAGAGATCAATAACCACATGATATGGGTAGTAAGGGCCATTCAGATCCTGAGAAGAGTTTGGCAGGTCAATGGAGGGTGGAAAGGATGAGAGGAACTGGGGAGAGAGACAGAGAAGAGGGAAGGAAAAGGAAGGGAGAAAAGAGGACATTGTGTATCTGAGAACAGGAAAGGAGCAAGTGGAATGGAAGAAGGAGAGGGAAGGCAGCAGGTGAGGGCATGTCTGTTGGGGTGTTTATGGAGGGTTTTTTCAGGGAAAGGGTCTGCAAATGGAGCCAACAAGAAAGGAACTGGCAGGTGGTCAGGATGTCCTCCTGTGAGAGTCACTCTTCTCCCCATCCTCTCTCCTCTTAGCTTCACCCTCGCTAGAACTTTTCCTTGCTCATTTCAATTTTCAAGATTTTCCCAAGCTTCTAAACCTACAAAATCTAAGCGACACACATTTACTGGAGAAATCACAAACAGATCCCAGCCCTCCTGTGGACCTCTCTGCATCTGTGCCCTGGATACCTCTTTCTCCTTTGTTTCTGTGGATGAAACATCTGTGTTCCTAGCTGAGGATGATACCTCTACCTGTCTTCACCCACCCTTCTCACCTACTCAGGAACATTGCTCCAGCAATTTCTCTTCTCTCCTCTTCAGCACCAGCTTTTCCCTTTCTACCAAATCATTCTTATCAGCACTTAAAAATGCTGTCGTTTCTCTCCATTTAAAATAAACCCTCACCTGTGTATCATGTAGAACTATCAATAAGAAAAATATTAAAAAATAAGAAAATAAAGAAAAAAGATAAAATATATCCTCTGTAGAGCCCCTTTGTCCTTCCAGTGACCACCTCATTTCTCTCCTTCCCTCTTCTAATTCTCTCCTTGAAAGCATTGTCCATGCATGCTCTCTCCAATTTCTTCGCTCTCATTCTCTTTTGAACCCATTTGGATCAGACTTTTGCCCCTGGCATTCTATAGAAACTGCACTTGTCTAGTTCACCAGTGATTCCCAATATGGCTAAATCCAATGGCCCATTTCCATTCCTAATCTTGGTTGACTTGTCATCAGCAATTGACACAGTTGATCCATTTTTTCCTCTTTGTAACATTTTTCCTCTTGGATCCTAGGATAACAACACTGTCCTGTTTTTTTCATCTCCTTCTCTAGCCAGTCTATTTCAATCTTCTTTTCTGGTTCCTCCTCATCTTGCTGACTTCTTTACGTTGGAGTGCCTCCTGGCTCAGTGCTTGGATTTCTTTTTTGGTATGTCGTTGCTAGGTACTCTCTCCCAGTCTGATGGCTTTTTACACCATGTGTGTGGTGATGACATCACGTTTGTGTCTCCAGCACTGACCTCTTGCTTCTGAATTCTAGACTCTTATAGCCAGTTGTCCATCTGACATCTCCACTTTGTTGTCTAATAGACATCTCAGACTCAACGTACCCAAAACAGAGCTCCTAAAGCTTCAGGAATCGAGACTGTGTCTATTGACATAAGGATAATAAAATTGATTAGGGGAATTAAATAAAATAGAAATAGACCAAACTTACATTGTCATTTGATTTCCAACAAAAGCACCAAAGCAATCTAATGGGAAAGAAAAGTCTTTACACGAATAGTGCTGGAATTTTCAGCAGCTCATGAAATGTATATATATTTTATGAAAAAAAGTAAAAATAAAAGTAAAAAATGGTGCTGGAACAGCTGCACATCCACATGGAAAAAATGAACCTTGACCCTTACCTCATGCTATACACAAAAATTAATTCCAGGTGAATTAAAGTTGAGCTCCCAAACCTATGCCTATGTTCTATAGACTTCTTCATTTCAGTTAAGGCAACTCTATCCTTCCAATTCATCAGGCTGAAAACCCTGGATTCCCCCTTCAGTTTTCTCTCTTCCCCACATCAACACTAGCAGTGCTTCCTGGCAGGGCTACTTTCAAAGTAGCTTCATCTCCTGCTTGGATTATGTAACAGGCTCCCAACTGGGGTTTCCACACATCTTCCTATCCCACCCTGGATGGGTTATTCTCATCAGATCACCCAGAGAAATCCTGTTTATGTATGTCAGATGATATTATTATTATTTTTATTATTTTTGAGACAGGGTCTCACTCTGTCTCTCAGGCTGCAGTACAGTAGCACGATCACAGCTTACTGCAGCCTCCACCTCCCTGGGCTCCCTACCTCAGCCTCCCAAGTAGCTAGGACTACAGGCACACACCACCACGCCTGGCTAATTGTTTGTATAATATTTTTTGTAGAGACAGGGTTTCCCCATGTTGCCTAGTCTGGTCTCAAACTCCACCCACCTCAGCCTCCCTAAGTGCTGGGATTACTGGCGTGAGCCACCGTCTCCGGCCTCAATATTATTATTTTGCTCAAAGCCTACCAGCCTCATCTCACTTAAAAGAAATGCTTCCTGTGACCCACAAAACCCGACATGACCTGCCCTCCCTATAACCCTGTGTCATGAGCACTCCGGGCACATGCCCACCTCAGGGCTTTTTATTTGCAGTTCCTGCTGTGCTCTTACCTATTTATCCACATGGTTTACTTCCCACTTCATTTAAATCTTTACCTGAATGCTACCTTCTTAGTGACACCTTTCCTGATGACCCTGTCAAAACTTATAACCCTCCTCCAACAATTCCTGCCCTTGCTTTAATGCTCTGTTTACCCCGTCGTTATCTAAAATACTATATTTTAAAATTTATCAATCTTTATCATTTATCTCCCCAGCTAGACTATAAGCTTCACAAAGGCAGGGAGTTTTACCTGTGTGATAGCCTCAGGATCAAAGACAGTACCTGGCACATTTCAGGCATTCAATACATACTTACTGAATGAAAGAATAAAGTGTGGCCAGGCGCGGTGGCTCACACCTGTAATCCCAGCACTTTGGGAGACTGAGGTGGGTGGATCATCTGTGGTCAGGAGTTTGAGGCCAGCCTGACGAACATGGTGAAACCCTGTCTCCACTAAAAATACAAAATTAACCGGGCATAGTGGCACATGCTTGTAATCCCAGCTACTCAGGAGGCTGAGGCAGGAGAATCACTTGAACCTGGGAGGCAGAGGTTGCAGTGAGCTGAGATTGCACCATTGCACTCCAGCGTGGACAACAAGAGCAAAACTCCATCTCAAAAAAAAAAAAAAAAAAGACTAAATTGTGATTGAGGTTTACAGATGACTGGTCAGTGTTTCCCATATCCCCAAACTGTTTTCCTGCTTGATGCTATTATTTCATGGGGCAAGTTCAATTTCCTTATCCATTGCTTGACTGTCCAATTAGATTGGCAGAGCGTTAATGGCAAGGACTGTGTATCTTATCTTGTACTGTTCTATATCCTCCACTATTGCTGCCATTGTGAGGGGGAACAAGGGAGTGGCTTCCCTCCATCCAGTTCCCTACATCATATGTCATATCATACAAATATATTAGTATTTATAAATATATTAGGTCTACCTCCTTCTCTGTGCAAAATATGTCATATCAATGTCTGAGTTCTAGTATGTTCATATTCTTGGGCAATTATGTAATTATGGCTTATGTTGTCATAACTTCTATGCCCGTATTTATAAGAAAAAAATATTGAGAGCATTTCCAGGAAAATAATTGACTGGAAGAAGAGAGAGTGGTAAAAAGGAATTAATAGTGAGCTAACTATCAGTATATACAAGCCCAGCCTTCTAGGATCTGGATAACCCGAAGCAAGAATTTCTCTGTCAGTTTTCTCATCTGTATAATGGTGAGAGTGGGGGTGTTGAAGTAGAAAAATCCTTTGATTAATATTTATTCTAATCCTTGACTAGGTGCTCAGTGTTAGTCCAGGGAACTCTATCTTATTTCTTCATGGGCCAGCTTAATGTCAAGATCCAAAACTCTTGTGTAAAGCTTGGGACCATTTTCAAGGATACATTTAGTAGTTTACAATAATCTAGATAACACTGACTGATAGAAATATGCAGGAAATACAGAAAATTATAATGTGATCCACATATATAATTTAGAAGTTTTCACTAGCCATGTTATAAAAGTAAAAAGAAATCTGTGCAATCAATTTTAATAATATTTTTGTTTGCACACAAGATATACAGGGTAATCTCAACATGTAATCATATAAAATATTAATATTTTACACGTATTTTTTGTACAAAATGTTAAAAATTGGATGTGTTTTTACACGTATAGCCCATCTTAGTATGGACTGGCCTTATCTCCAGAGCTCAATAACTCTGTGTGGCTAGTGGCAGGATATTGGATATCAAGTCTAGAACATACGTGAATTAATTCAAGGTTCAAGCACATTAAGGCTGAAAGAGTTATGACTGAAGAACAAGTTCAAGGAGGAAATCAAACAATAGCCAAATTTCACTGAGCTACTCCTTCCATTACTAATGATAACAAATATTTATAGATCCCTTAGTATATACTAGGCCTGATGCTTAGAACTTTATATGAACTGTTTCATTTAATCCTCACAGCAATCTTACAAGTAAGACCTCCACCCCCTTTCAGATGAGAAAACTGAAGCACAAAAGTGCAGTAACTTGCTATTATGACTTGTGAGCATATTTTCCCAGGCAATTATATGCACAGTATGATGTAGGTAAAGCAGCCCAATAATTTATTCACTATATTTCTCCATGCTCATGGTAAGGACTGACTTGATCCCTGGTGGTCACCCACTTGTGCTCCCTCAGTGAGGGAAGGGCTGCAGAGCCCCTGGCCCGTGTCCTAGTGACTCAGGCTTGGGATCTCCAGCAGCTGCTATGGTTGACAATTTAGTTTAGTAAAATGTTAGATCCTACCCTGATAACTGTTATAAAAAATCCTCCTTCCCCTTCCCCAGCACAGGTACCCAGCCCAAGGGGCACTTTCTATGGAAAGATGAAAAGAACTGACATGGACTTGAGCTCACTGGGGGTGCAGGTTTCAAGAAAGAACAAAGAGAGCTGTTAGGTTGAAGAGACGCAGTTGAAGAGTTAAGTCTTGGAATTGTTAATACCTGGAACAAGGCACGGTGTGAAAAGACAAAGAAACACACAAACATCAATCTGTCCTCCTCTTTTCTCTTTCTGTTTCATTTCTTATCCTCCATCAGTCAGACTTTGCTTCCTCTTTCTCCTCCTTCACCTCCTCCTCCCTGCCCTTCCCAATTTCTTTCTATCTTCCATTTATTGTTCTTCCAAAATTCGTATACTCATCCTCTCTTCTCCCTTTCTCTTTTCTCCAAAATAATATGTTCAACTTACTGACTTGCTCAGGGACTTGTGGGGGCGAATGTATTAGCACCAAACCTAGGAAACATGGCGAATTCTAAAAACTTGTTCTCATAGAAAAAAGAGTTAAAAATAGAAAGCTACAGTCCAGTTTTGAAGCCACAGAAGACCTCACTCTGATGTATAGACATTAGAGTCAGAAAAAGACTTTGAAAAGACCAGTGAAGCTCCTTGTCCCACAGACAGTGTGAGGGAGGGACAAGGGGAATTGTGTGCCCAAGCGTACTTGGGATGGTGTAGGTGGCTGATAAGAGTGTCAGTGGAGGTGGTGGTTAGCATTTGGAGTGCCCCAATCTTGTGACACTAAACATTTATTGTTATACTAACCCCACTGCCAACTACCAGGAAGTTTTCATTTTTCTTACTGTGTCTTAGTCTCCATGGCATCTATAAACTGTTTTCCCCCAATGTCCAGGCATCATTCCTCTCCCACAGTTGATGTCTGGCTCTGTGCCATGGGTGTGGGCCTGCCTCTTCTCTCTCAGAATGACTGCTGTTTCATGCTTGGTGAGCCACGCAGTATGCCAAGCTGCTGTCTCTGACCTGGAGAAAGGATACCCATCCTACCACAGGTGGGGCATATCATGGGATGGCCTTCCTGGTTTTCCTTGGCAGACACATTTTTCTCACTTTTTTTTTTCTCTCCTCCCTTCTCTTTTTCCCTCCCTCTTTGATTTCTTCTCTTTTCCTTTTCTTTCTCTTGCCTCACTTCTGCCCTAGATCTACCATGGGACCCAGGGAGCTTTGGAGCCATGCAACCCACAGTGTGCTAAGCTTTTTACTCATGCTATTTCTTTTAATCTTCACAATTCTTTACCTATCAGGCATTACCATCAGATCTGCACCTTACAGGTGAGAAAGGGAGGCCCACACCGATTAAGAAATGTGCTCAGGGCCACACAGCCTGTACATGTCAGAGTAAGGGCATTCTCATGCCAAGGTTCATTTTCAGAGCCAAAAGCATACCACGTCTCAGGAGAAGCAGGCTAGATCTCTTGTCTGCTTGGCTTTTAACTCATGCTGACCTGAACTTTCTGGATTTGAGTAACTCTCAGACCTGTGGAGCCCGATTTCTGTGAGTGGATTTTGCCAGCCACCTGGGGAGGTGAACCCTTGCTGGGGTATGGCTCATTAGTGTAGAAGGGAGTTCCTTCAGAGGTACGCTGTCTTCTCGGCCATCCCCATTGTAGTAGTTTCTTGGGTCTGCCCTAACAAAGTACCACAAACTAAGAGCCGTAAAACAACAGAAGTTTATTCTGTCATAGGTCTGGAGACAGAAATCTGAATTCAAGGCACAGGCAGAGTTAGTGTCTTCTGCAGGTTCTCGGGGAGAAACCATCCCACACCTCTCCAGCTTCTGGTGGCTCCCAGCAATCCTTGGTGCTCTTTGGCTCTCAGCTGCATCCCTCTGGTCTCTGCCTCCTTGGTCATGTGGCTTTCTTCCTATGTGTCACTGCATCTCCAATCTCCTTCTTCTTATAAGGACACCAGTCATTGGATTTAGGGCCCACTCGGATCCAGCATAAAAAAAAAGTTTAAAAAAATTATTTGGAAATAATTATAGATTCACAGAAAGTAGCAAAGACAGGATATAAAGCACAGAGGTCTGATGTGTCCTGCACCCAGTTTCTCCTGTTGGTTACTTCTTACGTAATTACAGTACGATATTAAAACCAAGAATTTGACATTGATAAAATAAGTGTGTACAGTTCTATGTCATTTTATCACATGTCTAGATGCCTGCAACTACCACTGCAATCAAGATACAGATTTATCCCATGATCACAAAGATCTCCCTTTATAGTTTCGCCTACTCTTCTTTCTCCACCACCCTAACCCCTGGCAACCAGAATCTGTTCTCTATCCCTATAATTTTGTCACTTCAACAATGTTACATAAAAGGAATCACATGGTATGTGACCCTTTCAGATTGGCTTTTTTCACTCAGTAGAAAGTCCTTCAGAATCACTCCAGTTCTCTGTATCAACACTTCGTTCCTTTTTATTGCCTCATAGCATTCTATGGCATGGATATATTACAATTTGTTAGGCTAGTTGCCTATTGAGGGATGGGTTGGCTCTTTCTAGCTTTGGCTACAACAAATAAAGCTGCTGTGAACAATCATGTATGGGTTCTGTGTGGACATAAGTTTTTATTTCCTGGGGGTAAATTCCCAAGGAGTACAATTCCTGGGTCATATGGTAGGTGTCTTTTGTTTAGTTTTTCAAGAAACTGACAACTATTTTCTAGAGTAGCTATACCCTTTTATATTCCCACCAGCAATATATGAATGATCCATTTTCACCGCATCCTCACAAACATTTCAGTATGACCTAATTTTGACTTGATTACCTCTGCAAAGACCCTATTTCCAAATAAAGTCACATTTATGTGACCCATTTATGAGTACCAAGAGCAAGGAGTTGAGCATACCTTTTTGAAGGACACAATTCCACCTGCAGCACCTGTCTTCACTTGCTTAGGTTATGGGTGGGTTTCACTTCAGAGTGTTATCTTCTGAGAAGAAGGTTTGAATTCATAACTGGATTATGCCTGCCTTTGATTGTTCAATTTGGCCCCCAGGGATGAGTGAGCAAGTTCATGTCATTGGAAGGGACATTACTGAGTCTCACCCCTACTCAAACCTCCAAAGTTTGAAAGATTTGATACTCATCAACATTCTCAAGAGGCAGAAGGGCAAGGTGCTTCCTTATGTAGTTTCTCCATGACTGTCCTTCCCCACTTTCCCAGTACTGACTGGAAAGAAAAACAAAGCAGGACAAAGGGATTGTCAGTCATTTGAGGGAAGGGATGCTGTGTTAGTTACTCCTGAACCCCTTCAGAGTGTAGGCAGAGAGAGGTACTTAGAAAGGTGTGTTGGATGGATGAGTAGCTGAGAGGGGCAGGGCCAGAGTGCCCCATAGAATGAGGAAGAGTCCTCATTTACATGTGCCCTTCCCCCTTCCCAAACATGTGAGTGTTCATACATGGGTTTCCAGTGTCTGGGCAAGGTTAATTCTGTCCTCTGTCCCCTTGCTGAAGGTCTGTTTCATTTAATTTCTATGTATGTGTGCTCCTAGCTAGCCAAACAGGGCACAGATGCCAGGAAAATAGCAGGCCTGTTGTTTTGTTGAGCACCTTGAGCCCTGGAAGGCAGACTCATTCAGGGCTCAAGAGGGCAGGATTAGGCAGGTAGCTATTTGATCCCAGGCCCCCCCACTTACCAGCTGCGTGGTCTTGACCTATTACTTATTCCTCTTCTATCTATTAACTGGGTATAAGATGTTCTTTATGTGAAGTTATTTTGAAGCATAATGTGTATACAGAACAGTGCACAGATCATAACTGCACAACCCCACACGAGGAACAGAACATTACCAAGACCCCAGAAGCCCCTTCTTGTCTTCTCCCAGGCACTAACTCGCCCACCCCCAGCTAAGAGTAATTTCCATCCAAATTTCTAACTTTATTTTTACCTGGTTTTGAACTTTATATGGATGAAAACATACAGAACATATCTTTTGCATTGAGTTTCTCTTATGTAACATTATTTTTATGAGATTCATCTGTGTGAGTAGGTATAGTTGTAGCTTGTTAATTCTCCTCATTGGGTATTCTAATGTATAAACATACCACAGTTTAATAACTCATTCTATTGTTGGACAATCGGGCTATTTCCAATTTTTGGCTTTTGTAAATAAAGCTGCTTTGAACATTCTTGCATAGTTTTTTGGTGGGTGGGGACACTCAGTCATCTAGAAGTGGGATTGCTGAGTTATAGAATATATTTGTCTCTCAGCTTTATAGAACCTTTGCAACATTTTAATGAATGTTTTTAATCTCACAGTATAGTGTGGATTAAATTAGGTTGTGGAAAGTACTCAATACGGCCCTTGGCAGACAGGAGTCCCTCAGTACCTGTTTAAAAATGTAAATAAGGCATGACATTCCATTAAGTCTAAGTACCATGATGAACTTAAACATTTCCCTATTGTTTGTTTATTTAATTGCTTTTATTGTGTTGTTATTTTATATCATGTTGCAATGAATGATTCTCTTTATAGCAGGTTTCTTCTTTTGAAAAATTTGCTTTGGTTGATTCTCAGGGAATTGAATCAAAGGATATATGACTGTAAGACCTGTCACCCTTAAAAAGGACTATGAGGGCTTGCTGAGGAGGGGAAAACAAGGAAGCAAGTCTCTCCTACCATGGCCCAGGGGACTGTGAGGACAGAAGGCTTGTGGGTTTGAGGGAGGACTGTCTTGCAGAGGATGATAGGGTAAAATAGAATGAAGGATGATTTTTATAAATGGTTATGCGCCTTAGGATGACTACATATTTAGTCCCTTATAAGAGAAATTGAGTAGTTGGTAAAACAACAGATAATAATTATTAAATGAGGAAAGAGAGAAACCACAGGTGCAAAGATTCACTTTATTTATTCATTCTCCTCCAACATTAGCATAATTAAAGCCAAGGAGGAGGAGGGGGGTGAGGTGAAAGATGAGCTGGAGGACCGCAATAGGGGTAGGTCCCCTGTGGAAAAAGGGTCAGAGGCCAAAGGATGGGAGGGGGTCAGGCTGGAACTGAGGAGCAGGTGGGGGCACTTCTCCCTCTAACACTCTCCCCTGTTGAAGCTCTTTGTGACGGGCGAGCTCAGGCCCTGATGGGTGACTTCGCAGGCGTAGACTTTGTGTTTCTCGTAGTCTGCTTTGCTCAGCGTCAGGGTGCTGCTGAGGCTGTAGGTGCTGTCCTTGCTGTCCTGCTCTGTGACACTCTCCTGGGAGTTACCCGATTGGAGGGCGTTATCCACCTTCCACTGTACTTTGGCCTCTCTGGGATAGAAGTTATTCAGCAGGCACACAACAGAGGCAGTTCCAGATTTCAACTGCTCATCAGATGGCGGGAAGATGAAGACAGATGGTGCAGCCACAGTTCCTGAGGAAAGAAGCAAACAGGATGGTGTTTAAGTAACAAAGTTCTGCCCTTGGGTGTGTTGTTTGCGGATAATCACAGGGCATGTTAGGGACAGACAGAAAACAGCATGCTTATCCCAGATAATTATAGCAAGGAGACCAAGAAGCGTATTTAAAATCTTGATGTTTTGAGTTTCTTCCTAGCTTCCCCCTATTCCTTAATAAAGTTCTAAATTGTTTTGTTGGAGCTCTTTGCAGCCATTCTGAGGGCTTTGCATGCTTTTCTGACCTTGCAGTAAACTCAATGCTTTAGGCAAAGAATGGCCACGTCATCCGACCCCCTCAGAGTTTAGAATTCAGAACAGGTCTGAAGAAGACCAGGCAGCGGCTGAGTCAAGGAAAGCCTCCGTCCGCTTTTATTTCCCCTGTGCCTCTTCCAGGACTGTGCTGGGATAACAGGCTCCCGGGGGTTACTTTGGCTGGGCTGGGCTAAAACCTCCCTGCAGAGCAGGCCCTGAGCCCTGCCTCTGCGCCTGGGTGGTGTCAGCCCCTCCACCTTCTGACTGTTCCAGCAACTCTCTAAGCCCTCCCAAAGGCCTCAAGGCCTGTAACCATATGCAGCAATTTTCAGCCATACCAGGAGAGGTCAACTGTAATCTTGGCCACCTGCCTAAGAGGAAGTGGCTAGCTTCACTTCTGACCCTCAGCAACTGCCAGGTGGCCTCTTGGAAATCCCCCTCTGGGGGATTCCACCCGTTGGGTGGGAGAGCAGTAGTTAAAATGTAAAATAAGAATCTTTTGCTGGGAGAAGTCAACAGATAGGGAGAAGTCAGCTGATAACAGAAATAGTTTTTTTTTTTTTTAAAACTAACTTCACTGTTAACCAAGCAGTTCAACATGAAAGACTGAATCTCTTATGTTTAATATTTTCTTCTCTTTTAATCTTCATAACTAATTTTTTTCAGATAATTGTATAAAATAACCATGGTAGCAAAATAATGTGATCACTGGAAAATAAGCAGGGAAAAACATGCTATGAAGATACTCCTATCTGGGTGAATTCTTGATAGCTTTACATTTTTCATCTGGCATTTAAACATTAAACAGTTAATGTATTTGACATGAAAATTATTTCAAGTTATCTTATTAGTTTTAATAGAGTTTAAAAAGTGTTTAAAAGAGTTTTCAAAAGGCTCTAAAATCATTTTGAAATAGTTTAAAACAGTTTTGAATCGTTGTAAGTTAGTTTTAATAGAGCTTTAAAAAGGCCCTAAAATAGTCCTATCAAGTTGTTGCAGACCAAAATAATCTCCTTAAATATCACTTTTGAGATCAGCTGGGGTAAACGACAGCAACACAATGACAAATCATTAAACTATTTTAGAGATTATGAAATTAAAATACTCAGATTAAAATTTTCCTATCACAGAATTAAGGTACTGGAAAATATGTTTAAGTTTTTATTAATCACATTGCTATAGGTTTAGATATTTTGTACAACTGAAATAAAATCACACACTGGCAGCTACATTTTTGAAAGTTAAAAACATGGTCACGAATATATCTTATTTTAAAATCAGTTAATATACCTTAATGGTATTTAATGCCAAATTCAAAGTGAATTGATCAAGCCCTCAGTGGCCAGGTCATGGGTGTGATTTTTACTCTGAAAGAATTACATATTTCTTTCTTTTTGGTTGAGCTTTTGTTATTTAAATACATTTGATGAGAGGATATTGAAATAATTAAATAGCACTGAAAAAAAAAAAGCTTTAAATTATTTACAATCCCCTAATGGAAATTTTCACTAATGAGATATCATAATGAATGTGAATTTTATTTCTGAAATCTCTAATAAATCAGTCTTCTCCCTGGTTTTCCCAGCTCAGCGCCCATTACGTTTCTGTTCTCTTTCCCTTAGTGGCATTATTTGTATCACTGTGCATC	GAG	20	PASS	ClusterIDs=HG4_Ill_Krunchall_2867:HG3_PB_pbsv_2048:HG4_PB_pbsv_2078:HG4_10X_allpass_356:HG2_PB_pbsv_2059:HG2_Ill_tnscope_214:HG2_PB_SVrefine2PBcRplusDovetail_5729:HG2_10X_SVrefine210Xhap12_1563:HG2_Ill_MetaSV_2549:HG2_10X_allpass_307:HG4_Ill_Krunchall_2868:HG3_Ill_Krunchall_2763:HG2_Ill_Krunchall_2734:HG3_Ill_MetaSV_2692:HG4_Ill_MetaSV_2642;NumClusterSVs=15;ExactMatchIDs=HG2_10X_SVrefine210Xhap12_1563:HG2_PB_SVrefine2PBcRplusDovetail_5729;NumExactMatchSVs=2;ClusterMaxShiftDist=0.0863481;ClusterMaxSizeDiff=0.0863481;ClusterMaxEditDist=0.0863481;PBcalls=4;Illcalls=8;TenXcalls=3;CGcalls=0;PBexactcalls=1;Illexactcalls=0;TenXexactcalls=1;CGexactcalls=0;HG2count=7;HG3count=3;HG4count=5;NumTechs=3;NumTechsExact=2;SVLEN=-26836;DistBack=-401381;DistForward=-26838;DistMin=-401381;DistMinlt1000=TRUE;MultiTech=TRUE;MultiTechExact=TRUE;SVTYPE=DEL;sizecat=gt1000;DistPASSHG2gt49Minlt1000=FALSE;DistPASSMinlt1000=TRUE;MendelianError=FALSE;HG003_GT=0/0;HG004_GT=1/1;TRall=FALSE;TRgt100=FALSE;TRgt10k=FALSE;segdup=FALSE;REPTYPE=SUBSDEL;BREAKSIMLENGTH=0;REFWIDENED=2:89132283-89159121;PctSeqSimilarity=0.9722;PctSizeSimilarity=1;PctRecOverlap=0.9999;SizeDiff=0;StartDistance=1;EndDistance=3;GTMatch=0;TruScore=99;MatchId=1995.0.0	GT:GTcons1:PB_GT:PB_REF:PB_ALT:PBHP_GT:PB_REF_HP1:PB_ALT_HP1:PB_REF_HP2:PB_ALT_HP2:TenX_GT:TenX_REF_HP1:TenX_ALT_HP1:TenX_REF_HP2:TenX_ALT_HP2:ILL250bp_GT:ILL250bp_REF:ILL250bp_ALT:ILLMP_GT:ILLMP_REF:ILLMP_ALT:BNG_LEN_DEL:BNG_LEN_INS:nabsys_svm	0/1:0/1:0/1:27:73:./.:3:19:11:13:./.:2:2:2:0:0/1:11:18:0/1:58:23:401319:.:.
chr3	193986032	HG2_Ill_manta_1124	TCCAGGTCCACGTCACCTCCATCAAGGCAGGAGAGGAGGGCCAGGTCCGCATCACCTCCATCAAGGCAGGAGAGGAGGG	T	20	PASS	ClusterIDs=HG2_Ill_Spiral_285:HG2_Ill_Krunchall_5707:HG4_PB_pbsv_3993:HG4_Ill_svaba_5179:HG4_Ill_manta_980:HG4_Ill_Krunchall_5923:HG4_Ill_GATKHC_6740:HG4_Ill_GATKHCSBGrefine_2797:HG4_Ill_250bpfermikitraw_5663:HG4_Ill_150bpfermikitraw_5392:HG2_PB_pbsv_3959:HG2_Ill_svaba_5065:HG2_Ill_manta_1124:HG2_Ill_SpiralSDKrefine_11788:HG2_Ill_Krunchall_5706:HG2_Ill_GATKHC_6636:HG2_Ill_GATKHCSBGrefine_2687:HG2_Ill_250bpfermikitraw_5590:HG2_Ill_150bpfermikitraw_5172:HG2_10X_allpass_625:HG4_Ill_Spiral_334;NumClusterSVs=21;ExactMatchIDs=HG2_10X_allpass_625:HG2_Ill_150bpfermikitraw_5172:HG2_Ill_250bpfermikitraw_5590:HG2_Ill_GATKHCSBGrefine_2687:HG2_Ill_GATKHC_6636:HG2_Ill_Krunchall_5706:HG2_Ill_SpiralSDKrefine_11788:HG2_Ill_manta_1124:HG2_Ill_svaba_5065:HG2_PB_pbsv_3959:HG4_Ill_150bpfermikitraw_5392:HG4_Ill_250bpfermikitraw_5663:HG4_Ill_GATKHCSBGrefine_2797:HG4_Ill_GATKHC_6740:HG4_Ill_Krunchall_5923:HG4_Ill_manta_980:HG4_Ill_svaba_5179:HG4_PB_pbsv_3993;NumExactMatchSVs=18;ClusterMaxShiftDist=0.0253165;ClusterMaxSizeDiff=0.0253165;ClusterMaxEditDist=0.0506329;PBcalls=2;Illcalls=18;TenXcalls=1;CGcalls=0;PBexactcalls=2;Illexactcalls=15;TenXexactcalls=1;CGexactcalls=0;HG2count=12;HG3count=0;HG4count=9;NumTechs=3;NumTechsExact=3;SVLEN=-78;DistBack=982;DistForward=7396;DistMin=982;DistMinlt1000=TRUE;MultiTech=TRUE;MultiTechExact=TRUE;SVTYPE=DEL;sizecat=50to99;DistPASSHG2gt49Minlt1000=FALSE;DistPASSMinlt1000=FALSE;MendelianError=FALSE;HG003_GT=0/0;HG004_GT=0/1;TRall=TRUE;TRgt100=TRUE;TRgt10k=FALSE;segdup=FALSE;REPTYPE=SIMPLEDEL;BREAKSIMLENGTH=78;REFWIDENED=3:193986033-193986188;PctSeqSimilarity=1;PctSizeSimilarity=1;PctRecOverlap=1;SizeDiff=0;StartDistance=0;EndDistance=0;GTMatch=0;TruScore=100;MatchId=2711.0.0	GT:GTcons1:PB_GT:PB_REF:PB_ALT:PBHP_GT:PB_REF_HP1:PB_ALT_HP1:PB_REF_HP2:PB_ALT_HP2:TenX_GT:TenX_REF_HP1:TenX_ALT_HP1:TenX_REF_HP2:TenX_ALT_HP2:ILL250bp_GT:ILL250bp_REF:ILL250bp_ALT:ILLMP_GT:ILLMP_REF:ILLMP_ALT:BNG_LEN_DEL:BNG_LEN_INS:nabsys_svm	0/1:0/1:0/1:34:18:./.:13:8:18:6:./.:0:0:0:0:0/1:22:19:./.:.:.:.:.:.
chr3	194830065	HG4_PB_SVrefine2PBcRDovetail_2069	CGTGTGTGTGCGTGTATGGTGTGTCTGTGTGTGGCATGTGTGTAGTGTATAAGTGTGCATGTATGTGTGCATGTGTATGGTGTGTGTGTTGGTGGTGTATGAGTGTGTGGTATATGTGTGCGTGTATGTGGTATATGTGTGCATGTGTGTGTGAGGTATGTGTACGTGTGTGGTGTATGAGTGTGCATGTGTGTGGTGTACATGTGTAGGGGGTGTGTGTGTGCATGGTGTGTGTGGTTGTGTGGCATATGAGTGCACGTGTGTGTGGTGTGTGTTGTATGAGTGTGTGTGGTGTCTGTGTGGTGTGTGTGGTGTATGTGTGCGTGTGTGTG	C	20	PASS	ClusterIDs=HG2_Ill_SVrefine2DISCOVARplusDovetail_9130:HG4_PB_SVrefine2PBcRDovetail_2069:HG4_Ill_SVrefine2DISCOVARDovetail_3106:HG3_PB_SVrefine2PBcRDovetail_1876:HG3_Ill_SVrefine2DISCOVARDovetail_3122:HG2_PB_SVrefine2PBcRplusDovetail_7815:HG2_PB_SVrefine2PB10Xhap12_2937:HG2_PB_SVrefine2Falcon1plusDovetail_8422;NumClusterSVs=8;ExactMatchIDs=HG2_Ill_SVrefine2DISCOVARplusDovetail_9130:HG4_PB_SVrefine2PBcRDovetail_2069:HG4_Ill_SVrefine2DISCOVARDovetail_3106:HG3_PB_SVrefine2PBcRDovetail_1876:HG3_Ill_SVrefine2DISCOVARDovetail_3122:HG2_PB_SVrefine2PBcRplusDovetail_7815:HG2_PB_SVrefine2PB10Xhap12_2937:HG2_PB_SVrefine2Falcon1plusDovetail_8422;NumExactMatchSVs=8;ClusterMaxShiftDist=0;ClusterMaxSizeDiff=0;ClusterMaxEditDist=0;PBcalls=5;Illcalls=3;TenXcalls=0;CGcalls=0;PBexactcalls=5;Illexactcalls=3;TenXexactcalls=0;CGexactcalls=0;HG2count=4;HG3count=2;HG4count=2;NumTechs=2;NumTechsExact=2;SVLEN=-331;DistBack=1689;DistForward=-306;DistMin=-306;DistMinlt1000=TRUE;MultiTech=TRUE;MultiTechExact=TRUE;SVTYPE=DEL;sizecat=300to999;DistPASSHG2gt49Minlt1000=FALSE;DistPASSMinlt1000=TRUE;MendelianError=FALSE;HG003_GT=./.;HG004_GT=./.;TRall=TRUE;TRgt100=TRUE;TRgt10k=FALSE;segdup=FALSE;REPTYPE=CONTRAC;BREAKSIMLENGTH=706;REFWIDENED=3:194830066-194831102;PctSeqSimilarity=0.5495;PctSizeSimilarity=0.7523;PctRecOverlap=0.753;SizeDiff=82;StartDistance=-57;EndDistance=25;GTMatch=1;TruScore=68;MatchId=2718.0.0	GT:GTcons1:PB_GT:PB_REF:PB_ALT:PBHP_GT:PB_REF_HP1:PB_ALT_HP1:PB_REF_HP2:PB_ALT_HP2:TenX_GT:TenX_REF_HP1:TenX_ALT_HP1:TenX_REF_HP2:TenX_ALT_HP2:ILL250bp_GT:ILL250bp_REF:ILL250bp_ALT:ILLMP_GT:ILLMP_REF:ILLMP_ALT:BNG_LEN_DEL:BNG_LEN_INS:nabsys_svm	0/1:0/1:0/1:23:55:./.:6:22:13:27:./.:0:0:0:0:0/0:52:0:0/0:101:1:.:.:.
chr5	3202608	HG3_Ill_GATKHCSBGrefine_3682	CCTGCAGCCTGTCACCTCTTCCTCCACCTTCTCCAGCAATGAGGTCCTCTCGGAGAGCCCTGCA	C	20	PASS	ClusterIDs=HG2_Ill_GATKHC_9082:HG2_PB_pbsv_5531:HG3_PB_pbsv_5380:HG3_Ill_GATKHC_9090:HG3_Ill_GATKHCSBGrefine_3682:HG2_PB_assemblyticsPBcR_20199;NumClusterSVs=6;ExactMatchIDs=HG2_Ill_GATKHC_9082:HG3_Ill_GATKHC_9090:HG3_Ill_GATKHCSBGrefine_3682:HG2_PB_assemblyticsPBcR_20199;NumExactMatchSVs=4;ClusterMaxShiftDist=0.015625;ClusterMaxSizeDiff=0;ClusterMaxEditDist=0.046875;PBcalls=3;Illcalls=3;TenXcalls=0;CGcalls=0;PBexactcalls=1;Illexactcalls=3;TenXexactcalls=0;CGexactcalls=0;HG2count=3;HG3count=3;HG4count=0;NumTechs=2;NumTechsExact=2;SVLEN=-63;DistBack=-51;DistForward=-62;DistMin=-62;DistMinlt1000=TRUE;MultiTech=TRUE;MultiTechExact=TRUE;SVTYPE=DEL;sizecat=50to99;DistPASSHG2gt49Minlt1000=FALSE;DistPASSMinlt1000=FALSE;MendelianError=FALSE;HG003_GT=0/1;HG004_GT=0/0;TRall=TRUE;TRgt100=TRUE;TRgt10k=FALSE;segdup=FALSE;REPTYPE=CONTRAC;BREAKSIMLENGTH=387;REFWIDENED=5:3202322-3202771;PctSeqSimilarity=1;PctSizeSimilarity=1;PctRecOverlap=1;SizeDiff=0;StartDistance=0;EndDistance=0;GTMatch=0;TruScore=100;MatchId=3113.0.0	GT:GTcons1:PB_GT:PB_REF:PB_ALT:PBHP_GT:PB_REF_HP1:PB_ALT_HP1:PB_REF_HP2:PB_ALT_HP2:TenX_GT:TenX_REF_HP1:TenX_ALT_HP1:TenX_REF_HP2:TenX_ALT_HP2:ILL250bp_GT:ILL250bp_REF:ILL250bp_ALT:ILLMP_GT:ILLMP_REF:ILLMP_ALT:BNG_LEN_DEL:BNG_LEN_INS:nabsys_svm	0/1:0/1:0/1:38:34:1|0:3:32:31:1:./.:0:0:0:0:0/1:5:10:./.:.:.:.:.:.
chr6	153029971	HG2_PB_SVrefine2PB10Xhap12_5376	ACCTGAAAGAGTATTTATTTTTTTATTTTTTTTTTTATTATACTCTAAGTTTTAGGGTACATGTGCACATTGTGCAGGTTAGTTACATATGTATACATGTGCCATGCTGGTGCGCTGCACCCACTAATGTGTCATCTAGCATTAGGTATATCTCCCAATGCTATCCCTCCCCCCTCCCCCGACCCCACCACAGTCCCCAGAGTGTGATATTCCCCTTCCTGTGTCCATGTGATCTCATTGTTCAATTCCCACCTATGAGTGAGAATATGCGGTGTTTGGTTTTTTGTTCTTGCGATAGTTTACTGAGAATGATGGTTTCCAATTTCATCCATGTCCCTACAAAGGATATGAACTCATCATTTTTTATGGCTGCATAGTATTCCATGGTGTATATGTGCCACATTTTCTTAATCCAGTCTACCATTGTTGGACATTTGGGTTGGTTCCAAGTCTTTGCTATTGTGAATAGTGCCGCAATAAACATACGTGTGCATGTGTCTTTATAGCAGCATGATTTATACTCATTTGGGTATATACCCAGTAACGGGATGGCTGGGTCAAATGGTATTTCTAGTTCTAGATCCCTGAGGAATCGCCACACTGACTTCCACAATGGTTGAACTAGTTTACAGTCCCACCAACAGTGTAAAAGTGTTCCTATTTCTCCGCATCCTCTCCAGCACCTGTTGTTTCCTGACTTTTTAATGATTGCCATTCTAACTGGTGTGAGATGATATCTCATAGTGGTTTTGATTTGCATTTCTCTGATGGCCAGTGATGATGAGCATTTCTTCATGTGTTTTTTGGCTGCATAAATGTCTTCTTTTGAGAAGTGTCTGTTCATGTCCTTCGCCCACTTTTTGATGGGGTTGTTTGTTTTTTTCTTGTAAATTTGTTTGAGTTCATTGTAGATTCTGGATATTAGCACTTTGTCAGATGAGTAGGTTGCGAAAATTTTCTCCCATGTTGTAGGTTGCCTGTTCACTCTGATGGTAGTTTCTTTTGCTGTGCAGAAGCTCTTTAGTTTAATTAGATCCCATTTGTCAATTTTGTCTTTTGTTGCCATTGCTTTTGGTGTTTTGGACATGAAGTCCTTGCCCACGCCTATGTCCTGAATGGTAATGCCTAGGTTTTCTTCTAGGGTTTTTATGGTTTTAGGTTTAACGTTTAAATCTTTAATCCATCTTGAATTGATTTTTGTATAAGGTGTAAGGAAGGGATCCAGTTTCAGCTTTCTACATATGGCTAGCCAGTTTTCCCAGCACCATTTATTAAATAGGGAATCCTTTCCCCATTGCTTGTTTTTCTCAGGTTTGTCAAAGATCAGATAGTTGTAGATATGCGGCATTATTTCTGAGGGCTCTGTTCTGTTCCATTGATCTATATCTCTGTTTTGGTACCAGTACCATGCTGTTTTGGTTACTGTAACCTTGTAGTATAGTTTGAAGTCAGGTAGTGTGATGCCTCCAGCTTTGTTCTTTTGGCTTAGGATTGACTTGGCAATGCGGGCTCTTTTTTGGTTCCATATGAACTTTAAAGTAGTTTTTTCCAATTCTGTGAAGAAAGTCATTGGTAGCTTGATGGGGATGGCATTGAATCTGTAAATTACCTTGGGCAGTATGGCCATTTTCACGATATTGATTCTTCCTACCCATGAGCATGGAATGTTCTTCCATTTGTTTGTCTCCTCTTTTATTTCCTTGAGCAGTGGTTTGTAGTTCTCCTTGAAGAGGTCCTTCACATCCCTTGTAAGTTGGATTCCTAGGTATTTTATTCTCTTTGAAGCAATTGTGAATGGGAGTTCACCCGTGATTTGGCTCTCTGTTTGTCTGTTGTTGGTGTATAAGAATGCTTGTGATTTTTGTACATTGATTTTGTATCCTGAGACTTTGCTGAAGTTGCTTATCAGCTTAAGGAGATTTTGGGCTGAGACGATGGGGTTTTCTAGATAAACAATCATGTCGTCTGCAAACAGGGACAATTTGACTTCCTCTTTTCCTAATTGAATACCCTTTATTTCCTTCTCCTGCCTGATTGCCCTGGCCAGAACTTCCAACACTATGTTGAATAGGAGTGGTGAGAGAGGGCATCCCTGTCTTGTGCCAGTTTTCAAAGGGAATGCTTCCAGTTTTTGCCCATTCAGTATGATATTGGCTGTGGGTTTGTCATAGATAGCTCTTATTATTTTGAAATACGTCCCATCAATACCTAATTTATTGAGAGTTTTTAGCATGAAGGGTTGTTGAATTTTGTCAAAGGCTTTTTCTGCATCTATTGAGATAATCATGTGGTTTTTGTCTTTGGCTCTGTTTATATGCTGGATTACATTTATTGATTTGCGTATATTGAACCAGCCTTGCATCCCAGGGATGAAGCCCACTTGATCATGGTGGATAAGCTTTTTGATGTGCTGCTGGATTCGGTTTGCCAGTATTTTATTGAGGATTTTTGCATCAATGTTCATCAAGGATATTGGTCTAAAATTCTCTTTTTTGGTTGTGTCTCTGCCTGGCTTTGGTATCAGAATGATGCTGGCCTCATAAAATGAGTTAGGGAGGATTCCCTCTTTTTCTATTGATTGGAATAGTTTCAGAAGGAATGGTACCAGTTCCTCCTTGTACCTCTGGTAGAATTCGGCTGTGAATCCATCTGGTCCTGGACTCTTTTTGGTTGGTAAACTATTGATTATTGCCACAATTTCAGAGCCTGTTATTGGTCTATTCAGAGATTCAACTTCTTCCTGGTTTAGTCTTGGGAGAGTGTATGTGTCGAGGAATGTATCCATTTCTTCTAGATTTTCTAGTTTATTTGCGTAGAGGTGTTTGTAGTATTCTCTGATGGTAGTTTGTATTTCTGTGGGATCGGTGGTGATATCCCCTTTATCATTTTTTATTGTGTCTATTTGATTCTTCTCTCTTTTTTTCTTTATTAGTCTTGCTAGCGGTCTATCAATTTTGTTGATCCTTTCAAAAAACCAGCTCCTGGATTCATTGATTTTTTGAAGGGTTTTTTGTGTCTCTATTTCCTTCAGTTCTGCTCTGATTTTAGTTATTTCTTGCCTTCTGCTAGCTTTTGAATGTGTTTGCTCTTGCTTTTCTAGTTCTTTTAATTGTGATGTTAGGGTGTCAATTTTGGATCTTTCCTGCTTTCTCTTGTAGGCATTTAGTGCTATAAATTTCCCTCTACACACTGCTTTGAATGCGTCCCAGAGATTCTGGTATGTGGTGTCTTTGTTCTCGTTGGTTTCAAAGAACATCTTTATTTCTGCCTTCATTTCGTTATGTACCCAGTAGTCATTCAGGAGCAGGTTGTTCAGTTTCCATGTAGTTGAGCGGCTTTGAGTGAGATTCTTAATCCTGAGTTCTAGTTTGATTGCACTGTGGTCTGAGAGATAGTTTGTTATAATTTCTGTTCTTTTACATTTGCTGAGGAGAGCTTTACTTCCAACTATGTGGTCAATTTTGGAATAGGTGTGGTGTGGTGCTGAAAAAAATGTATATTCTGTTGATTTGGGGTGGAGAGTTCTGTAGATGTCTATTAGGTCTGCTTGGTGCAGAGCTGAGTTCAATTCCTGGGTATCCTTGTTCAATTCCTGGGAACTCCCTGACCCCTTGCGCTTCCCAGGTGAGGCAATGCCTCGCCCTGCTTCGGCTCGCGCACGGTGCGCACACACACTGGCCTGCGCCCACTGTCTGGCACTCCCTAGTGAGATGAACCCGGTACCTCAGATGGAAATGCAGAAATCACCCGTCTTCTGCGTCGCTCACCCTGGGAGCTGTAGACCGGAGCTGTTCCTATTCGGCCATCTTGGCTCCTCCC	A	20	PASS	ClusterIDs=HG2_10X_SVrefine210Xhap12_5306:HG4_10X_allpass_1483:HG3_10X_allpass_1524:HG2_PB_PB10Xdip_24765:HG2_PB_assemblyticsPBcR_23099:HG4_Ill_Krunchall_11063:HG3_Ill_Krunchall_10464:HG2_Ill_Krunchall_10725:HG2_Ill_tnscope_884:HG4_PB_pbsv_7398:HG4_PB_SVrefine2PBcRDovetail_3649:HG4_Ill_SVrefine2DISCOVARDovetail_5509:HG4_Ill_MetaSV_4705:HG4_Ill_GATKHCSBGrefine_5252:HG3_PB_pbsv_7159:HG3_PB_SVrefine2PBcRDovetail_3353:HG3_Ill_SVrefine2DISCOVARDovetail_5682:HG3_Ill_MetaSV_4680:HG3_Ill_GATKHCSBGrefine_5123:HG2_PB_pbsv_7386:HG2_PB_SVrefine2PBcRplusDovetail_9812:HG2_PB_SVrefine2PB10Xhap12_5376:HG2_Ill_breakscan11_1072:HG2_Ill_MetaSV_4507:HG2_Ill_GATKHCSBGrefine_5166;NumClusterSVs=25;ExactMatchIDs=HG2_10X_SVrefine210Xhap12_5306:HG4_PB_pbsv_7398:HG4_PB_SVrefine2PBcRDovetail_3649:HG4_Ill_SVrefine2DISCOVARDovetail_5509:HG4_Ill_MetaSV_4705:HG4_Ill_GATKHCSBGrefine_5252:HG3_PB_pbsv_7159:HG3_PB_SVrefine2PBcRDovetail_3353:HG3_Ill_SVrefine2DISCOVARDovetail_5682:HG3_Ill_MetaSV_4680:HG3_Ill_GATKHCSBGrefine_5123:HG2_PB_pbsv_7386:HG2_PB_SVrefine2PBcRplusDovetail_9812:HG2_PB_SVrefine2PB10Xhap12_5376:HG2_Ill_breakscan11_1072:HG2_Ill_MetaSV_4507:HG2_Ill_GATKHCSBGrefine_5166;NumExactMatchSVs=17;ClusterMaxShiftDist=0.0256886;ClusterMaxSizeDiff=0.0256886;ClusterMaxEditDist=0.0256886;PBcalls=9;Illcalls=13;TenXcalls=3;CGcalls=0;PBexactcalls=7;Illexactcalls=9;TenXexactcalls=1;CGexactcalls=0;HG2count=11;HG3count=7;HG4count=7;NumTechs=3;NumTechsExact=3;SVLEN=-3818;DistBack=11156;DistForward=19804;DistMin=11156;DistMinlt1000=FALSE;MultiTech=TRUE;MultiTechExact=TRUE;SVTYPE=DEL;sizecat=gt1000;DistPASSHG2gt49Minlt1000=FALSE;DistPASSMinlt1000=FALSE;MendelianError=FALSE;HG003_GT=1/1;HG004_GT=0/1;TRall=FALSE;TRgt100=FALSE;TRgt10k=FALSE;segdup=FALSE;REPTYPE=SIMPLEDEL;BREAKSIMLENGTH=19;REFWIDENED=6:153029972-153033808;PctSeqSimilarity=1;PctSizeSimilarity=1;PctRecOverlap=1;SizeDiff=0;StartDistance=0;EndDistance=0;GTMatch=0;TruScore=100;MatchId=3592.0.0	GT:GTcons1:PB_GT:PB_REF:PB_ALT:PBHP_GT:PB_REF_HP1:PB_ALT_HP1:PB_REF_HP2:PB_ALT_HP2:TenX_GT:TenX_REF_HP1:TenX_ALT_HP1:TenX_REF_HP2:TenX_ALT_HP2:ILL250bp_GT:ILL250bp_REF:ILL250bp_ALT:ILLMP_GT:ILLMP_REF:ILLMP_ALT:BNG_LEN_DEL:BNG_LEN_INS:nabsys_svm	0/1:0/1:0/1:40:61:0|1:36:0:0:34:./.:0:0:0:0:0/1:56:25:0/1:285:147:4000:.:.
chr6	160072913	HG2_PB_SVrefine2PBcRplusDovetail_9848	GATATATGTATATATGTATACATATGTATATCTATACATATATCTATGTATGTATACATATGTATATCTATACATGTATGTATGTATACATATGTATATCTATACATGTATGTATGTATACATATGTATATCTATACATGTATGTATGTATACATATGTATATCTATACATGTATGTATGTATACATATGTATATCTATACATGTATGTATGTATACATATGTATATCTATACATGTATGTATACATATGTATATCTATACATGTATGTATACATATGTATATCTATACATGTATGTATACATATGTATATCTATACATGTATGTATACATATGTATATCTATACATGTATGTATACATATGTATATCTATACATGTATGTATACATATGTATATCTATACATGTATGTATACATATGTATATCTATACATGTATGTATACATATGTATATCTATACATGTATGTATACATATGTATATCTATACATGTATGTATACATATGTATATCTATACATGTATGTATGTATACATATGTATATCTATACATGTATGTATGTATGTATACATATGTATATCT	G	10	PASS	ClusterIDs=HG3_PB_pbsv_7219:HG2_PB_pbsv_7460:HG3_PB_SVrefine2PBcRDovetail_3390:HG3_PB_SVrefine2Falcon1Dovetail_4478:HG2_PB_SVrefine2PBcRplusDovetail_9848:HG2_PB_SVrefine2PB10Xhap12_5418:HG2_PB_SVrefine2Falcon2Bionano_3641:HG2_PB_SVrefine2Falcon1plusDovetail_10588;NumClusterSVs=8;ExactMatchIDs=HG2_PB_SVrefine2Falcon1plusDovetail_10588:HG2_PB_SVrefine2Falcon2Bionano_3641:HG2_PB_SVrefine2PB10Xhap12_5418:HG2_PB_SVrefine2PBcRplusDovetail_9848:HG3_PB_SVrefine2Falcon1Dovetail_4478;NumExactMatchSVs=5;ClusterMaxShiftDist=0.241921;ClusterMaxSizeDiff=0.241921;ClusterMaxEditDist=0.241921;PBcalls=8;Illcalls=0;TenXcalls=0;CGcalls=0;PBexactcalls=5;Illexactcalls=0;TenXexactcalls=0;CGexactcalls=0;HG2count=5;HG3count=3;HG4count=0;NumTechs=1;NumTechsExact=1;SVLEN=-576;DistBack=26657;DistForward=-566;DistMin=-566;DistMinlt1000=TRUE;MultiTech=FALSE;MultiTechExact=FALSE;SVTYPE=DEL;sizecat=300to999;DistPASSHG2gt49Minlt1000=FALSE;DistPASSMinlt1000=FALSE;MendelianError=FALSE;HG003_GT=1/1;HG004_GT=0/0;TRall=TRUE;TRgt100=TRUE;TRgt10k=FALSE;segdup=FALSE;REPTYPE=SIMPLEDEL;BREAKSIMLENGTH=158;REFWIDENED=6:160072914-160073647;PctSeqSimilarity=0.9683;PctSizeSimilarity=0.9965;PctRecOverlap=0.9757;SizeDiff=2;StartDistance=-14;EndDistance=-12;GTMatch=0;TruScore=98;MatchId=3611.0.0	GT:GTcons1:PB_GT:PB_REF:PB_ALT:PBHP_GT:PB_REF_HP1:PB_ALT_HP1:PB_REF_HP2:PB_ALT_HP2:TenX_GT:TenX_REF_HP1:TenX_ALT_HP1:TenX_REF_HP2:TenX_ALT_HP2:ILL250bp_GT:ILL250bp_REF:ILL250bp_ALT:ILLMP_GT:ILLMP_REF:ILLMP_ALT:BNG_LEN_DEL:BNG_LEN_INS:nabsys_svm	0/1:0/1:0/1:20:42:./.:15:5:3:30:./.:0:0:0:0:0/1:34:9:./.:29:2:.:.:.
chr7	149562923	HG3_10X_allpass_1764	GCTTCCCATTCCCAGGGTAGATGCTGGCATCTGAGCACCTGAGTACCCTTCCTATTCCCAGGGTAGAAGCTGCTGTCTGAGTACC	G	20	PASS	ClusterIDs=HG2_10X_SVrefine210Xhap12_6239:HG4_PB_assemblyticsfalcon_25024:HG2_PB_HySA_15905:HG3_PB_pbsv_8469:HG2_PB_pbsv_8694:HG3_Ill_Krunchall_12015:HG3_Ill_GATKHCSBGrefine_5920:HG3_Ill_250bpfermikitraw_11652:HG3_Ill_150bpfermikitraw_11349:HG3_10X_allpass_1764:HG2_PB_assemblyticsPBcR_24835:HG2_PB_SVrefine2PB10Xhap12_6355:HG2_Ill_GATKHCSBGrefine_6008:HG2_Ill_250bpfermikitraw_11984;NumClusterSVs=14;ExactMatchIDs=HG2_10X_SVrefine210Xhap12_6239:HG3_Ill_Krunchall_12015:HG3_Ill_GATKHCSBGrefine_5920:HG3_Ill_250bpfermikitraw_11652:HG3_Ill_150bpfermikitraw_11349:HG3_10X_allpass_1764:HG2_PB_assemblyticsPBcR_24835:HG2_PB_SVrefine2PB10Xhap12_6355:HG2_Ill_GATKHCSBGrefine_6008:HG2_Ill_250bpfermikitraw_11984;NumExactMatchSVs=10;ClusterMaxShiftDist=0.0350877;ClusterMaxSizeDiff=0.0350877;ClusterMaxEditDist=0.0350877;PBcalls=6;Illcalls=6;TenXcalls=2;CGcalls=0;PBexactcalls=2;Illexactcalls=6;TenXexactcalls=2;CGexactcalls=0;HG2count=7;HG3count=6;HG4count=1;NumTechs=3;NumTechsExact=3;SVLEN=-84;DistBack=6763;DistForward=12913;DistMin=6763;DistMinlt1000=FALSE;MultiTech=TRUE;MultiTechExact=TRUE;SVTYPE=DEL;sizecat=50to99;DistPASSHG2gt49Minlt1000=FALSE;DistPASSMinlt1000=FALSE;MendelianError=FALSE;HG003_GT=1/1;HG004_GT=0/0;TRall=TRUE;TRgt100=TRUE;TRgt10k=FALSE;segdup=FALSE;REPTYPE=CONTRAC;BREAKSIMLENGTH=123;REFWIDENED=7:149562924-149563130;PctSeqSimilarity=1;PctSizeSimilarity=1;PctRecOverlap=1;SizeDiff=0;StartDistance=0;EndDistance=0;GTMatch=0;TruScore=100;MatchId=3875.0.0	GT:GTcons1:PB_GT:PB_REF:PB_ALT:PBHP_GT:PB_REF_HP1:PB_ALT_HP1:PB_REF_HP2:PB_ALT_HP2:TenX_GT:TenX_REF_HP1:TenX_ALT_HP1:TenX_REF_HP2:TenX_ALT_HP2:ILL250bp_GT:ILL250bp_REF:ILL250bp_ALT:ILLMP_GT:ILLMP_REF:ILLMP_ALT:BNG_LEN_DEL:BNG_LEN_INS:nabsys_svm	0/1:0/1:0/1:27:24:0|1:26:2:1:26:./.:0:0:0:0:0/1:20:12:./.:.:.:.:.:.
chr7	149575928	HG2_PB_pbsv_8695	CTTTCCCACACCCAGGGCAGGCCTCGGTCATATTATTTTGGATGCGGCCAACCCAGCAGATGGCAGGGCCTGTGTTCCCAGGGTGACGAAGGGCCCAGGGAGCCATCCACACTCCGGCAGGCACATGGGGTTGGTATGGCACTTCTGGGTTTGGTTTTGATTTCA	C	20	PASS	ClusterIDs=HG2_PB_PB10Xdip_26713:HG3_Ill_GATKHCSBGrefine_5921:HG2_Ill_GATKHCSBGrefine_6009:HG2_PB_SVrefine2Falcon1plusDovetail_11371:HG3_PB_SVrefine2PBcRDovetail_3952:HG3_Ill_manta_2055:HG3_Ill_SVrefine2DISCOVARDovetail_6542:HG3_CG_vcfBeta_4844:HG2_Ill_manta_2511:HG2_10X_SVrefine210Xhap12_6240:HG2_Ill_SpiralSDKrefine_16394:HG3_Ill_Spiral_9395:HG2_PB_assemblyticsfalcon_25617:HG2_PB_SVrefine2PB10Xhap12_6357:HG3_Ill_MetaSV_5071:HG3_PB_HySA_13244:HG2_Ill_MetaSV_4893:HG3_PB_pbsv_8470:HG3_Ill_svaba_11201:HG3_Ill_scalpel_8602:HG3_Ill_250bpfermikitraw_11653:HG3_Ill_150bpfermikitraw_11350:HG3_10X_allpass_1765:HG2_PB_pbsv_8695:HG2_Ill_svaba_11092:HG2_Ill_scalpel_8484;NumClusterSVs=26;ExactMatchIDs=HG2_Ill_scalpel_8484:HG2_Ill_svaba_11092:HG2_PB_pbsv_8695:HG3_10X_allpass_1765:HG3_Ill_150bpfermikitraw_11350:HG3_Ill_250bpfermikitraw_11653:HG3_Ill_scalpel_8602:HG3_Ill_svaba_11201:HG3_PB_pbsv_8470;NumExactMatchSVs=9;ClusterMaxShiftDist=0.0875;ClusterMaxSizeDiff=0.0875;ClusterMaxEditDist=0.0875;PBcalls=8;Illcalls=15;TenXcalls=2;CGcalls=1;PBexactcalls=2;Illexactcalls=6;TenXexactcalls=1;CGexactcalls=0;HG2count=12;HG3count=14;HG4count=0;NumTechs=4;NumTechsExact=3;SVLEN=-164;DistBack=-170;DistForward=28469;DistMin=-170;DistMinlt1000=TRUE;MultiTech=TRUE;MultiTechExact=TRUE;SVTYPE=DEL;sizecat=100to299;DistPASSHG2gt49Minlt1000=FALSE;DistPASSMinlt1000=FALSE;MendelianError=FALSE;HG003_GT=1/1;HG004_GT=0/0;TRall=FALSE;TRgt100=FALSE;TRgt10k=FALSE;segdup=FALSE;REPTYPE=SIMPLEDEL;BREAKSIMLENGTH=2740;REFWIDENED=7:149573192-149585821;PctSeqSimilarity=1;PctSizeSimilarity=1;PctRecOverlap=1;SizeDiff=0;StartDistance=0;EndDistance=0;GTMatch=0;TruScore=100;MatchId=3876.0.0	GT:GTcons1:PB_GT:PB_REF:PB_ALT:PBHP_GT:PB_REF_HP1:PB_ALT_HP1:PB_REF_HP2:PB_ALT_HP2:TenX_GT:TenX_REF_HP1:TenX_ALT_HP1:TenX_REF_HP2:TenX_ALT_HP2:ILL250bp_GT:ILL250bp_REF:ILL250bp_ALT:ILLMP_GT:ILLMP_REF:ILLMP_ALT:BNG_LEN_DEL:BNG_LEN_INS:nabsys_svm	0/1:0/1:0/1:26:18:0|1:26:0:0:18:./.:0:0:0:0:0/1:36:11:./.:.:.:.:.:.
chr7	158521750	HG3_PB_SVrefine2Falcon1Dovetail_5446	AGCAAGTGTGGAGGTGGGTGGGGCAGGAGCAGGTGTGGATGTGCTGGAGGGGAGGGGCAGACGTGGAGGTGCTGGGGGGAGGAGCAAGCATGGAGGTGGGGAGGTTGGAGCAAGTGTGGAGGTGGGGGGATTGGAGCAAATGTGGATGTGCTGCGGGGGAAGAGCAAGCGTGGAGGTGGGGGGGGAGGAGCAAATGTGGAGGTGCTGGGGGGAGGAGCAGGTGTGGAGATAGTGGGGGAAGAGCAAGCGTGGAGGTGTTGGGAGAAGCAAGTGTGGATGT	A	10	PASS	ClusterIDs=HG2_PB_SVrefine2PB10Xhap12_6535:HG4_PB_SVrefine2PBcRDovetail_4426:HG2_PB_pbsv_8929:HG4_PB_pbsv_8960:HG2_PB_SVrefine2PB10Xhap12_6536:HG3_PB_SVrefine2Falcon1Dovetail_5446:HG2_PB_SVrefine2PBcRplusDovetail_10701;NumClusterSVs=7;ExactMatchIDs=HG2_PB_SVrefine2PB10Xhap12_6535:HG3_PB_SVrefine2Falcon1Dovetail_5446:HG2_PB_SVrefine2PBcRplusDovetail_10701;NumExactMatchSVs=3;ClusterMaxShiftDist=0.104895;ClusterMaxSizeDiff=0.104895;ClusterMaxEditDist=0.105263;PBcalls=7;Illcalls=0;TenXcalls=0;CGcalls=0;PBexactcalls=3;Illexactcalls=0;TenXexactcalls=0;CGexactcalls=0;HG2count=4;HG3count=1;HG4count=2;NumTechs=1;NumTechsExact=1;SVLEN=-279;DistBack=6830;DistForward=-138;DistMin=-138;DistMinlt1000=TRUE;MultiTech=FALSE;MultiTechExact=FALSE;SVTYPE=DEL;sizecat=100to299;DistPASSHG2gt49Minlt1000=FALSE;DistPASSMinlt1000=FALSE;MendelianError=FALSE;HG003_GT=./.;HG004_GT=0/1;TRall=TRUE;TRgt100=TRUE;TRgt10k=FALSE;segdup=FALSE;REPTYPE=SIMPLEDEL;BREAKSIMLENGTH=107;REFWIDENED=7:158521710-158522095;PctSeqSimilarity=0.8429;PctSizeSimilarity=0.9355;PctRecOverlap=0.5964;SizeDiff=18;StartDistance=-113;EndDistance=-95;GTMatch=0;TruScore=79;MatchId=3909.0.0	GT:GTcons1:PB_GT:PB_REF:PB_ALT:PBHP_GT:PB_REF_HP1:PB_ALT_HP1:PB_REF_HP2:PB_ALT_HP2:TenX_GT:TenX_REF_HP1:TenX_ALT_HP1:TenX_REF_HP2:TenX_ALT_HP2:ILL250bp_GT:ILL250bp_REF:ILL250bp_ALT:ILLMP_GT:ILLMP_REF:ILLMP_ALT:BNG_LEN_DEL:BNG_LEN_INS:nabsys_svm	0/1:0/1:0/1:25:25:0|1:15:1:6:22:./.:0:0:0:0:./.:4:0:./.:.:.:.:.:.
chr8	85948910	HG2_PB_pbsv_9578	AAGGAGAGGAGAGGAGAGGAGAGGAGAGGAGAGGAGAGGAGAGGAGAGGAGAGGAG	A	20	PASS	ClusterIDs=HG2_PB_SVrefine2Falcon1plusDovetail_11892:HG3_Ill_GATKHCSBGrefine_6430:HG3_Ill_250bpfermikitraw_12590:HG2_PB_pbsv_9578:HG3_PB_pbsv_9331;NumClusterSVs=5;ExactMatchIDs=HG2_PB_pbsv_9578;NumExactMatchSVs=1;ClusterMaxShiftDist=0.181818;ClusterMaxSizeDiff=0.181818;ClusterMaxEditDist=0.181818;PBcalls=3;Illcalls=2;TenXcalls=0;CGcalls=0;PBexactcalls=1;Illexactcalls=0;TenXexactcalls=0;CGexactcalls=0;HG2count=2;HG3count=3;HG4count=0;NumTechs=2;NumTechsExact=1;SVLEN=-55;DistBack=44217;DistForward=76;DistMin=76;DistMinlt1000=TRUE;MultiTech=TRUE;MultiTechExact=FALSE;SVTYPE=DEL;sizecat=50to99;DistPASSHG2gt49Minlt1000=FALSE;DistPASSMinlt1000=FALSE;MendelianError=FALSE;HG003_GT=./.;HG004_GT=./.;TRall=TRUE;TRgt100=TRUE;TRgt10k=FALSE;segdup=FALSE;REPTYPE=CONTRAC;BREAKSIMLENGTH=158;REFWIDENED=8:85948891-85949103;PctSeqSimilarity=0.9643;PctSizeSimilarity=0.9322;PctRecOverlap=0.8667;SizeDiff=-4;StartDistance=-4;EndDistance=-8;GTMatch=0;TruScore=92;MatchId=4067.0.0	GT:GTcons1:PB_GT:PB_REF:PB_ALT:PBHP_GT:PB_REF_HP1:PB_ALT_HP1:PB_REF_HP2:PB_ALT_HP2:TenX_GT:TenX_REF_HP1:TenX_ALT_HP1:TenX_REF_HP2:TenX_ALT_HP2:ILL250bp_GT:ILL250bp_REF:ILL250bp_ALT:ILLMP_GT:ILLMP_REF:ILLMP_ALT:BNG_LEN_DEL:BNG_LEN_INS:nabsys_svm	0/1:0/1:0/1:21:45:./.:17:6:4:39:./.:0:0:0:0:./.:0:0:./.:.:.:.:.:.
chr10	99438637	HG3_Ill_GATKHCSBGrefine_7697	GGTGTGTGTGTGTGTGTGTGTGTGTGTGTGTGTGTGTGTGTGTGTGTGTGT	G	20	PASS	ClusterIDs=HG3_PB_HySA_17416:HG2_PB_HySA_20878:HG4_PB_HySA_16809:HG3_PB_assemblyticsfalcon_3151:HG4_Ill_SVrefine2DISCOVARDovetail_8305:HG2_PB_SVrefine2Falcon1plusDovetail_1408:HG2_Ill_SVrefine2DISCOVARplusDovetail_1636:HG2_10X_SVrefine210Xhap12_8097:HG4_PB_assemblyticsfalcon_3089:HG4_PB_SVrefine2PBcRDovetail_5791:HG3_Ill_SVrefine2DISCOVARDovetail_8506:HG3_Ill_GATKHCSBGrefine_7697:HG2_PB_SVrefine2PBcRplusDovetail_1345:HG2_PB_SVrefine2PB10Xhap12_8347:HG2_PB_SVrefine2Falcon2Bionano_5547:HG3_PB_SVrefine2PBcRDovetail_5388:HG3_Ill_GATKHC_18465;NumClusterSVs=17;ExactMatchIDs=HG2_PB_SVrefine2Falcon2Bionano_5547:HG2_PB_SVrefine2PB10Xhap12_8347:HG2_PB_SVrefine2PBcRplusDovetail_1345:HG3_Ill_GATKHCSBGrefine_7697:HG3_Ill_SVrefine2DISCOVARDovetail_8506:HG4_PB_SVrefine2PBcRDovetail_5791:HG4_PB_assemblyticsfalcon_3089;NumExactMatchSVs=7;ClusterMaxShiftDist=0.138614;ClusterMaxSizeDiff=0.138614;ClusterMaxEditDist=0.138614;PBcalls=11;Illcalls=5;TenXcalls=1;CGcalls=0;PBexactcalls=5;Illexactcalls=2;TenXexactcalls=0;CGexactcalls=0;HG2count=7;HG3count=6;HG4count=4;NumTechs=3;NumTechsExact=2;SVLEN=-50;DistBack=1;DistForward=-1;DistMin=-1;DistMinlt1000=TRUE;MultiTech=TRUE;MultiTechExact=TRUE;SVTYPE=DEL;sizecat=50to99;DistPASSHG2gt49Minlt1000=FALSE;DistPASSMinlt1000=FALSE;MendelianError=FALSE;HG003_GT=1/1;HG004_GT=./.;TRall=TRUE;TRgt100=TRUE;TRgt10k=FALSE;segdup=FALSE;REPTYPE=CONTRAC;BREAKSIMLENGTH=70;REFWIDENED=10:99438640-99438757;PctSeqSimilarity=1;PctSizeSimilarity=1;PctRecOverlap=1;SizeDiff=0;StartDistance=0;EndDistance=0;GTMatch=0;TruScore=100;MatchId=473.0.0	GT:GTcons1:PB_GT:PB_REF:PB_ALT:PBHP_GT:PB_REF_HP1:PB_ALT_HP1:PB_REF_HP2:PB_ALT_HP2:TenX_GT:TenX_REF_HP1:TenX_ALT_HP1:TenX_REF_HP2:TenX_ALT_HP2:ILL250bp_GT:ILL250bp_REF:ILL250bp_ALT:ILLMP_GT:ILLMP_REF:ILLMP_ALT:BNG_LEN_DEL:BNG_LEN_INS:nabsys_svm	1/1:1/1:./.:7:38:1/1:1:8:1:27:./.:0:0:1:4:./.:2:3:./.:.:.:.:.:.
chr12	53892692	HG3_Ill_150bpfermikitraw_16643	CTGTGTGTGTGTGTGTGTGTGTGTGTGTGTGTGTGTGTGTGTGTGTGTGTG	C	20	PASS	ClusterIDs=HG2_10X_SVrefine210Xhap12_9236:HG3_Ill_SVrefine2DISCOVARDovetail_9535:HG3_Ill_Krunchall_17623:HG3_Ill_GATKHC_20988:HG3_Ill_GATKHCSBGrefine_8719:HG3_Ill_250bpfermikitraw_17139:HG3_Ill_150bpfermikitraw_16643;NumClusterSVs=7;ExactMatchIDs=HG3_Ill_150bpfermikitraw_16643:HG3_Ill_250bpfermikitraw_17139:HG3_Ill_GATKHCSBGrefine_8719:HG3_Ill_GATKHC_20988:HG3_Ill_Krunchall_17623:HG3_Ill_SVrefine2DISCOVARDovetail_9535;NumExactMatchSVs=6;ClusterMaxShiftDist=0.04;ClusterMaxSizeDiff=0.04;ClusterMaxEditDist=0.04;PBcalls=0;Illcalls=6;TenXcalls=1;CGcalls=0;PBexactcalls=0;Illexactcalls=6;TenXexactcalls=0;CGexactcalls=0;HG2count=1;HG3count=6;HG4count=0;NumTechs=2;NumTechsExact=1;SVLEN=-50;DistBack=-31;DistForward=30408;DistMin=-31;DistMinlt1000=TRUE;MultiTech=TRUE;MultiTechExact=FALSE;SVTYPE=DEL;sizecat=50to99;DistPASSHG2gt49Minlt1000=FALSE;DistPASSMinlt1000=TRUE;MendelianError=FALSE;HG003_GT=0/1;HG004_GT=./.;TRall=TRUE;TRgt100=FALSE;TRgt10k=FALSE;segdup=FALSE;REPTYPE=SIMPLEDEL;BREAKSIMLENGTH=46;REFWIDENED=12:53892695-53892788;PctSeqSimilarity=0.7561;PctSizeSimilarity=0.6;PctRecOverlap=0.6078;SizeDiff=20;StartDistance=0;EndDistance=20;GTMatch=0;TruScore=65;MatchId=785.0.0	GT:GTcons1:PB_GT:PB_REF:PB_ALT:PBHP_GT:PB_REF_HP1:PB_ALT_HP1:PB_REF_HP2:PB_ALT_HP2:TenX_GT:TenX_REF_HP1:TenX_ALT_HP1:TenX_REF_HP2:TenX_ALT_HP2:ILL250bp_GT:ILL250bp_REF:ILL250bp_ALT:ILLMP_GT:ILLMP_REF:ILLMP_ALT:BNG_LEN_DEL:BNG_LEN_INS:nabsys_svm	1/1:0/0:./.:11:42:1/1:2:16:2:6:0/0:6:0:12:0:./.:17:1:./.:.:.:.:.:.
chr13	114510224	HG2_PB_SVrefine2PB10Xhap12_10538	AGATGTGGGGGTGGTCCTTCCCGTCACACGCAGGCTTACGGGATGTGGAGGGTGGTCCTCCCTGTCACACGCAGGCTTACGGGATGTGGGGGGCGGTCCTCCCCGTCACACGAGGGCTTACGGGATGTGGGGGTGGTCCTCCCTGTCACACGTGGGCTTACGGGATGTGGGGGGTGGTCCTCCCCGTCACACGCAGGCTTACGGGATGTGGGGGTGGTCCTCCCCGTCACACGCGGGCTTATGG	A	10	PASS	ClusterIDs=HG2_PB_SVrefine2PB10Xhap12_10538:HG2_PB_assemblyticsPBcR_7362:HG2_PB_SVrefine2Falcon1plusDovetail_3323:HG2_PB_SVrefine2PBcRplusDovetail_3126:HG2_PB_pbsv_14592:HG4_PB_pbsv_14558:HG2_PB_SVrefine2PBcRplusDovetail_3125;NumClusterSVs=7;ExactMatchIDs=HG2_PB_SVrefine2PB10Xhap12_10538:HG2_PB_SVrefine2PBcRplusDovetail_3125;NumExactMatchSVs=2;ClusterMaxShiftDist=0.0456432;ClusterMaxSizeDiff=0.0456432;ClusterMaxEditDist=0.263048;PBcalls=7;Illcalls=0;TenXcalls=0;CGcalls=0;PBexactcalls=2;Illexactcalls=0;TenXexactcalls=0;CGexactcalls=0;HG2count=6;HG3count=0;HG4count=1;NumTechs=1;NumTechsExact=1;SVLEN=-243;DistBack=419;DistForward=-102;DistMin=-102;DistMinlt1000=TRUE;MultiTech=FALSE;MultiTechExact=FALSE;SVTYPE=DEL;sizecat=100to299;DistPASSHG2gt49Minlt1000=FALSE;DistPASSMinlt1000=TRUE;MendelianError=FALSE;HG003_GT=0/0;HG004_GT=./.;TRall=TRUE;TRgt100=TRUE;TRgt10k=FALSE;segdup=FALSE;REPTYPE=CONTRAC;BREAKSIMLENGTH=379;REFWIDENED=13:114510225-114510846;PctSeqSimilarity=0.8333;PctSizeSimilarity=0.8354;PctRecOverlap=0.3811;SizeDiff=40;StartDistance=-151;EndDistance=-111;GTMatch=0;TruScore=68;MatchId=1072.0.0	GT:GTcons1:PB_GT:PB_REF:PB_ALT:PBHP_GT:PB_REF_HP1:PB_ALT_HP1:PB_REF_HP2:PB_ALT_HP2:TenX_GT:TenX_REF_HP1:TenX_ALT_HP1:TenX_REF_HP2:TenX_ALT_HP2:ILL250bp_GT:ILL250bp_REF:ILL250bp_ALT:ILLMP_GT:ILLMP_REF:ILLMP_ALT:BNG_LEN_DEL:BNG_LEN_INS:nabsys_svm	0/1:0/1:0/1:17:32:0|1:18:1:2:27:./.:4:0:9:0:0/0:29:0:./.:.:.:.:4244:.
chr17	21233785	HG2_PB_SVrefine2PBcRplusDovetail_4343	TGGAGGACACTGGACAAGGGAGTTTCTCCCCTGAGAAGCATCAGGGCCTGATGAAAGGCCCATCCTCATCCTCAAGGTAGGGGCTGCCCACAGACTGACCGGT	G	20	PASS	ClusterIDs=HG3_PB_pbsv_16319:HG2_PB_pbsv_16667:HG3_PB_SVrefine2Falcon1Dovetail_10301:HG2_PB_SVrefine2PBcRplusDovetail_4343:HG2_PB_SVrefine2PB10Xhap12_12091:HG2_PB_PB10Xdip_13040:HG2_Ill_SpiralSDKrefine_6673:HG2_PB_SVrefine2Falcon2Bionano_8216:HG2_10X_allpass_2571:HG3_Ill_manta_3657:HG2_Ill_manta_4478;NumClusterSVs=11;ExactMatchIDs=HG2_PB_PB10Xdip_13040:HG2_PB_SVrefine2PB10Xhap12_12091:HG2_PB_SVrefine2PBcRplusDovetail_4343:HG3_PB_SVrefine2Falcon1Dovetail_10301;NumExactMatchSVs=4;ClusterMaxShiftDist=0.0294118;ClusterMaxSizeDiff=0.0292683;ClusterMaxEditDist=0.0784314;PBcalls=7;Illcalls=3;TenXcalls=1;CGcalls=0;PBexactcalls=4;Illexactcalls=0;TenXexactcalls=0;CGexactcalls=0;HG2count=8;HG3count=3;HG4count=0;NumTechs=3;NumTechsExact=1;SVLEN=-102;DistBack=-56;DistForward=-28;DistMin=-56;DistMinlt1000=TRUE;MultiTech=TRUE;MultiTechExact=FALSE;SVTYPE=DEL;sizecat=100to299;DistPASSHG2gt49Minlt1000=FALSE;DistPASSMinlt1000=FALSE;MendelianError=FALSE;HG003_GT=0/1;HG004_GT=./.;TRall=FALSE;TRgt100=FALSE;TRgt10k=FALSE;segdup=FALSE;REPTYPE=SUBSDEL;BREAKSIMLENGTH=0;REFWIDENED=17:21233785-21233887;PctSeqSimilarity=0.9904;PctSizeSimilarity=1;PctRecOverlap=0.9903;SizeDiff=0;StartDistance=1;EndDistance=1;GTMatch=0;TruScore=99;MatchId=1483.0.0	GT:GTcons1:PB_GT:PB_REF:PB_ALT:PBHP_GT:PB_REF_HP1:PB_ALT_HP1:PB_REF_HP2:PB_ALT_HP2:TenX_GT:TenX_REF_HP1:TenX_ALT_HP1:TenX_REF_HP2:TenX_ALT_HP2:ILL250bp_GT:ILL250bp_REF:ILL250bp_ALT:ILLMP_GT:ILLMP_REF:ILLMP_ALT:BNG_LEN_DEL:BNG_LEN_INS:nabsys_svm	0/1:./.:0/1:38:22:0|1:37:1:1:12:0|1:74:1:0:8:./.:59:6:./.:.:.:.:.:.
chr18	76264365	HG2_Ill_GATKHCSBGrefine_11581	CCCTGAGGATGCCAGCCCGACAGAGCACGGTGTCGGCCAGGAGGAGGATGGA	C	20	PASS	ClusterIDs=HG2_Ill_breakscan11_2527:HG2_PB_assemblyticsPBcR_11527:HG3_PB_pbsv_17295:HG2_PB_pbsv_17616:HG4_PB_assemblyticsfalcon_11733:HG4_Ill_Krunchall_23949:HG4_Ill_GATKHC_27823:HG3_Ill_GATKHC_27742:HG3_Ill_GATKHCSBGrefine_11480:HG2_PB_assemblyticsfalcon_11911:HG2_Ill_GATKHC_27881:HG2_Ill_GATKHCSBGrefine_11581;NumClusterSVs=12;ExactMatchIDs=HG2_Ill_GATKHCSBGrefine_11581:HG2_Ill_GATKHC_27881:HG2_PB_assemblyticsfalcon_11911:HG3_Ill_GATKHCSBGrefine_11480:HG3_Ill_GATKHC_27742:HG4_Ill_GATKHC_27823:HG4_Ill_Krunchall_23949:HG4_PB_assemblyticsfalcon_11733;NumExactMatchSVs=8;ClusterMaxShiftDist=0.0196078;ClusterMaxSizeDiff=0.0194175;ClusterMaxEditDist=0.0392157;PBcalls=5;Illcalls=7;TenXcalls=0;CGcalls=0;PBexactcalls=2;Illexactcalls=6;TenXexactcalls=0;CGexactcalls=0;HG2count=6;HG3count=3;HG4count=3;NumTechs=2;NumTechsExact=2;SVLEN=-51;DistBack=1496;DistForward=-52;DistMin=-52;DistMinlt1000=TRUE;MultiTech=TRUE;MultiTechExact=TRUE;SVTYPE=DEL;sizecat=50to99;DistPASSHG2gt49Minlt1000=FALSE;DistPASSMinlt1000=FALSE;MendelianError=FALSE;HG003_GT=0/1;HG004_GT=./.;TRall=TRUE;TRgt100=TRUE;TRgt10k=FALSE;segdup=FALSE;REPTYPE=CONTRAC;BREAKSIMLENGTH=785;REFWIDENED=18:76264366-76265201;PctSeqSimilarity=1;PctSizeSimilarity=1;PctRecOverlap=1;SizeDiff=0;StartDistance=0;EndDistance=0;GTMatch=0;TruScore=100;MatchId=1690.0.0	GT:GTcons1:PB_GT:PB_REF:PB_ALT:PBHP_GT:PB_REF_HP1:PB_ALT_HP1:PB_REF_HP2:PB_ALT_HP2:TenX_GT:TenX_REF_HP1:TenX_ALT_HP1:TenX_REF_HP2:TenX_ALT_HP2:ILL250bp_GT:ILL250bp_REF:ILL250bp_ALT:ILLMP_GT:ILLMP_REF:ILLMP_ALT:BNG_LEN_DEL:BNG_LEN_INS:nabsys_svm	0/1:0/1:0/1:31:18:./.:0:1:3:2:./.:0:2:0:1:./.:1:18:./.:.:.:.:3216:.
chr19	43902113	HG2_PB_pbsv_18169	AAATATATAATATATAAAAATATATATTATATATAAATATATAATATATAAAAATATATATTATATAT	A	10	PASS	ClusterIDs=HG2_PB_assemblyticsfalcon_12605:HG2_PB_assemblyticsPBcR_12221:HG4_PB_pbsv_18095:HG2_PB_pbsv_18169:HG3_PB_pbsv_17852;NumClusterSVs=5;ExactMatchIDs=HG2_PB_pbsv_18169:HG4_PB_pbsv_18095;NumExactMatchSVs=2;ClusterMaxShiftDist=0.0571429;ClusterMaxSizeDiff=0.0571429;ClusterMaxEditDist=0.0699301;PBcalls=5;Illcalls=0;TenXcalls=0;CGcalls=0;PBexactcalls=2;Illexactcalls=0;TenXexactcalls=0;CGexactcalls=0;HG2count=3;HG3count=1;HG4count=1;NumTechs=1;NumTechsExact=1;SVLEN=-67;DistBack=-253;DistForward=-49;DistMin=-253;DistMinlt1000=TRUE;MultiTech=FALSE;MultiTechExact=FALSE;SVTYPE=DEL;sizecat=50to99;DistPASSHG2gt49Minlt1000=FALSE;DistPASSMinlt1000=TRUE;MendelianError=FALSE;HG003_GT=./.;HG004_GT=0/1;TRall=TRUE;TRgt100=TRUE;TRgt10k=FALSE;segdup=FALSE;REPTYPE=CONTRAC;BREAKSIMLENGTH=440;REFWIDENED=19:43901931-43902437;PctSeqSimilarity=0.9899;PctSizeSimilarity=0.971;PctRecOverlap=0.2857;SizeDiff=-2;StartDistance=-48;EndDistance=-50;GTMatch=1;TruScore=74;MatchId=1796.0.1	GT:GTcons1:PB_GT:PB_REF:PB_ALT:PBHP_GT:PB_REF_HP1:PB_ALT_HP1:PB_REF_HP2:PB_ALT_HP2:TenX_GT:TenX_REF_HP1:TenX_ALT_HP1:TenX_REF_HP2:TenX_ALT_HP2:ILL250bp_GT:ILL250bp_REF:ILL250bp_ALT:ILLMP_GT:ILLMP_REF:ILLMP_ALT:BNG_LEN_DEL:BNG_LEN_INS:nabsys_svm	1/1:1/1:./.:7:54:1/1:2:16:1:24:./.:0:0:0:0:0/0:15:0:./.:.:.:.:.:.
