# Supplementary material for: VolcanoSV enables accurate and robust structural variant calling in diploid genomes from single-molecule long read sequencing
Source: Nat Commun. 2024 Aug 13;15:6956. doi: 10.1038/s41467-024-51282-0 (PMC11322167; doi:10.1038/s41467-024-51282-0)
Supplement: Supplementary file 4 — Source Data [file 41467_2024_51282_MOESM4_ESM.zip › Source Data/SupplementaryTable5/Data/volcanosv_uniq_tp-base_ONT_L1.vcf]

##fileformat=VCFv4.2
##FILTER=<ID=PASS,Description="All filters passed">
##fileDate=20180605
##reference=GRCh37
##contig=<ID=chr1,length=249250621>
##contig=<ID=chr2,length=243199373>
##contig=<ID=chr3,length=198022430>
##contig=<ID=chr4,length=191154276>
##contig=<ID=chr5,length=180915260>
##contig=<ID=chr6,length=171115067>
##contig=<ID=chr7,length=159138663>
##contig=<ID=chr8,length=146364022>
##contig=<ID=chr9,length=141213431>
##contig=<ID=chr10,length=135534747>
##contig=<ID=chr11,length=135006516>
##contig=<ID=chr12,length=133851895>
##contig=<ID=chr13,length=115169878>
##contig=<ID=chr14,length=107349540>
##contig=<ID=chr15,length=102531392>
##contig=<ID=chr16,length=90354753>
##contig=<ID=chr17,length=81195210>
##contig=<ID=chr18,length=78077248>
##contig=<ID=chr19,length=59128983>
##contig=<ID=chr20,length=63025520>
##contig=<ID=chr21,length=48129895>
##contig=<ID=chr22,length=51304566>
##FILTER=<ID=NoConsensusGT,Description="No individual had genotypes from svviz agree across all datasets with confident genotypes">
##FILTER=<ID=LongReadHomRef,Description="Long reads supported homozygous reference for all individuals">
##FILTER=<ID=ClusteredCalls,Description="Supported SVs that are within 1kb of a different supported SV">
##FILTER=<ID=lt50bp,Description="Supported variant but smaller than 50bp">
##INFO=<ID=END,Number=1,Type=Integer,Description="End position of the structural variant">
##INFO=<ID=SVTYPE,Number=1,Type=String,Description="Type of SV:DEL=Deletion, CON=Contraction, INS=Insertion, DUP=Duplication, INV=Inversion">
##INFO=<ID=SVLEN,Number=.,Type=Integer,Description="Difference in length between REF and ALT alleles">
##INFO=<ID=ClusterIDs,Number=1,Type=String,Description="IDs of SVs that cluster with this SV">
##INFO=<ID=NumClusterSVs,Number=1,Type=Integer,Description="Total number of SV calls in this cluster">
##INFO=<ID=ExactMatchIDs,Number=1,Type=String,Description="IDs of SVs that are exactly the same call as this SV">
##INFO=<ID=NumExactMatchSVs,Number=1,Type=Integer,Description="Total number of SVs in this exact cluster">
##INFO=<ID=ClusterMaxShiftDist,Number=1,Type=Float,Description="Maximum relative shift distance between two SVs in this cluster">
##INFO=<ID=ClusterMaxSizeDiff,Number=1,Type=Float,Description="Maximum relative size difference between two SVs in this cluster">
##INFO=<ID=ClusterMaxEditDist,Number=1,Type=Float,Description="Maximum relative edit distance between two SVs in this cluster">
##INFO=<ID=PBcalls,Number=1,Type=Integer,Description="Number of PacBio calls in this cluster">
##INFO=<ID=Illcalls,Number=1,Type=Integer,Description="Number of Illumina calls in this cluster">
##INFO=<ID=TenXcalls,Number=1,Type=Integer,Description="Number of 10X Genomics calls in this cluster">
##INFO=<ID=CGcalls,Number=1,Type=Integer,Description="Number of Complete Genomics calls in this cluster">
##INFO=<ID=PBexactcalls,Number=1,Type=Integer,Description="Number of PacBio calls exactly matching the call output for this cluster">
##INFO=<ID=Illexactcalls,Number=1,Type=Integer,Description="Number of Illumina calls exactly matching the call output for this cluster">
##INFO=<ID=TenXexactcalls,Number=1,Type=Integer,Description="Number of 10X Genomics calls exactly matching the call output for this cluster">
##INFO=<ID=CGexactcalls,Number=1,Type=Integer,Description="Number of Complete Genomics calls exactly matching the call output for this cluster">
##INFO=<ID=HG2count,Number=1,Type=Integer,Description="Number of calls discovered in HG002 in this cluster">
##INFO=<ID=HG3count,Number=1,Type=Integer,Description="Number of calls discovered in HG003 in this cluster">
##INFO=<ID=HG4count,Number=1,Type=Integer,Description="Number of calls discovered in HG004 in this cluster">
##INFO=<ID=NumTechs,Number=1,Type=Integer,Description="Number of technologies from which calls were discovered in this cluster">
##INFO=<ID=NumTechsExact,Number=1,Type=Integer,Description="Number of technologies from which calls were discovered that exactly match the call output for this cluster">
##INFO=<ID=DistBack,Number=1,Type=Integer,Description="Distance to the closest non-matching variant before this variant">
##INFO=<ID=DistForward,Number=1,Type=Integer,Description="Distance to the closest non-matching variant after this variant">
##INFO=<ID=DistMin,Number=1,Type=Integer,Description="Distance to the closest non-matching variant in either direction">
##INFO=<ID=DistMinlt1000,Number=1,Type=String,Description="TRUE if Distance to the closest non-matching variant in either direction is less than 1000bp, suggesting possible complex or compound heterozygous variant">
##INFO=<ID=MultiTech,Number=1,Type=String,Description="TRUE if callsets from more than one technology are in this cluster, i.e., NumTechs>1">
##INFO=<ID=MultiTechExact,Number=1,Type=String,Description="TRUE if callsets from more than one technology exactly matches the call output for this cluster, i.e., NumTechsExact>1">
##INFO=<ID=sizecat,Number=1,Type=String,Description="Size category in bp: 20to49, 50to99, 100to299, 300to999, or gt1000">
##INFO=<ID=DistPASSHG2gt49Minlt1000,Number=1,Type=String,Description="TRUE if Distance to the closest non-matching PASS variant >49bp in HG002 in either direction is less than 1000bp, suggesting possible complex or compound heterozygous variant or inaccurate call">
##INFO=<ID=DistPASSMinlt1000,Number=1,Type=String,Description="TRUE if Distance to the closest non-matching PASS variant in either direction is less than 1000bp, suggesting possible complex or compound heterozygous variant or inaccurate call">
##INFO=<ID=MendelianError,Number=1,Type=String,Description="TRUE if all individuals have a consensus GT and they are not consistent with Mendelian inheritance">
##INFO=<ID=HG003_GT,Number=1,Type=String,Description="Consensus GT for HG003/Father">
##INFO=<ID=HG004_GT,Number=1,Type=String,Description="Consensus GT for HG004/Mother">
##INFO=<ID=BREAKSIMLENGTH,Number=1,Type=Integer,Description="Length of alignable similarity at event breakpoints as determined by the aligner">
##INFO=<ID=REFWIDENED,Number=1,Type=String,Description="Widened boundaries of the event in the reference allele">
##INFO=<ID=REPTYPE,Number=1,Type=String,Description="Type of SV, with designation of uniqueness of new or deleted sequence:SIMPLEDEL=Deletion of at least some unique sequence, SIMPLEINS=Insertion of at least some unique sequence, CONTRAC=Contraction, or deletion of sequence entirely similar to remaining sequence, DUP=Duplication, or insertion of sequence entirely similar to pre-existing sequence, INV=Inversion, SUBSINS=Insertion of new sequence with alteration of some pre-existing sequence, SUBSDEL=Deletion of sequence with alteration of some remaining sequence">
##INFO=<ID=TRall,Number=1,Type=String,Description="TRUE if at least 20% of the REF bases are tandem repeats of any length">
##INFO=<ID=TRgt100,Number=1,Type=String,Description="TRUE if at least 20% of the REF bases are tandem repeats at least 100bp long">
##INFO=<ID=TRgt10k,Number=1,Type=String,Description="TRUE if at least 20% of the REF bases are tandem repeats at least 10kbp long">
##INFO=<ID=segdup,Number=1,Type=String,Description="TRUE if at least 20% of the REF bases are segmental duplications at least 10kbp long">
##FORMAT=<ID=GT,Number=1,Type=String,Description="Genotype">
##FORMAT=<ID=GTcons1,Number=1,Type=String,Description="Consensus Genotype using the GT from svviz2 rather than ref and alt allele counts, which is sometimes inaccurate for large variants">
##FORMAT=<ID=PB_GT,Number=1,Type=String,Description="Genotype predicted by svviz from PacBio">
##FORMAT=<ID=PB_REF,Number=1,Type=Integer,Description="Number of PacBio reads supporting the REF allele as predicted by svviz">
##FORMAT=<ID=PB_ALT,Number=1,Type=Integer,Description="Number of PacBio reads supporting the ALT allele as predicted by svviz">
##FORMAT=<ID=PBHP_GT,Number=1,Type=String,Description="Genotype predicted by svviz from PacBio haplotype-separated by 10X">
##FORMAT=<ID=PB_REF_HP1,Number=1,Type=Integer,Description="Number of PacBio reads on haplotype 1 supporting the REF allele as predicted by svviz">
##FORMAT=<ID=PB_ALT_HP1,Number=1,Type=Integer,Description="Number of PacBio reads on haplotype 1 supporting the ALT allele as predicted by svviz">
##FORMAT=<ID=PB_REF_HP2,Number=1,Type=Integer,Description="Number of PacBio reads on haplotype 2 supporting the REF allele as predicted by svviz">
##FORMAT=<ID=PB_ALT_HP2,Number=1,Type=Integer,Description="Number of PacBio reads on haplotype 2 supporting the ALT allele as predicted by svviz">
##FORMAT=<ID=TenX_GT,Number=1,Type=String,Description="Genotype predicted by svviz from 10X by combining the GT's from each haplotype">
##FORMAT=<ID=TenX_REF_HP1,Number=1,Type=Integer,Description="Number of 10X reads on haplotype 1 supporting the REF allele as predicted by svviz">
##FORMAT=<ID=TenX_ALT_HP1,Number=1,Type=Integer,Description="Number of 10X reads on haplotype 1 supporting the ALT allele as predicted by svviz">
##FORMAT=<ID=TenX_REF_HP2,Number=1,Type=Integer,Description="Number of 10X reads on haplotype 2 supporting the REF allele as predicted by svviz">
##FORMAT=<ID=TenX_ALT_HP2,Number=1,Type=Integer,Description="Number of 10X reads on haplotype 2 supporting the ALT allele as predicted by svviz">
##FORMAT=<ID=ILL250bp_GT,Number=1,Type=String,Description="Genotype predicted by svviz from Illumina 250bp reads">
##FORMAT=<ID=ILL250bp_REF,Number=1,Type=Integer,Description="Number of Illumina 250bp reads supporting the REF allele as predicted by svviz">
##FORMAT=<ID=ILL250bp_ALT,Number=1,Type=Integer,Description="Number of Illumina 250bp reads supporting the ALT allele as predicted by svviz">
##FORMAT=<ID=ILLMP_GT,Number=1,Type=String,Description="Genotype predicted by svviz from Illumina mate-pair reads">
##FORMAT=<ID=ILLMP_REF,Number=1,Type=Integer,Description="Number of Illumina mate-pair reads supporting the REF allele as predicted by svviz">
##FORMAT=<ID=ILLMP_ALT,Number=1,Type=Integer,Description="Number of Illumina mate-pair reads supporting the ALT allele as predicted by svviz">
##FORMAT=<ID=BNG_LEN_DEL,Number=1,Type=Integer,Description="Length of a deletion predicted by BioNano in a region overlapping this variant">
##FORMAT=<ID=BNG_LEN_INS,Number=1,Type=Integer,Description="Length of an insertion predicted by BioNano in a region overlapping this variant">
##FORMAT=<ID=nabsys_svm,Number=1,Type=Float,Description="Nabsys SVM score for this variant if it was evaluated">
##INFO=<ID=TruScore,Number=1,Type=Integer,Description="Truvari score for similarity of match">
##INFO=<ID=PctSeqSimilarity,Number=1,Type=Float,Description="Pct sequence similarity between this variant and its closest match">
##INFO=<ID=PctSizeSimilarity,Number=1,Type=Float,Description="Pct size similarity between this variant and its closest match">
##INFO=<ID=PctRecOverlap,Number=1,Type=Float,Description="Percent reciprocal overlap percent of the two calls' coordinates">
##INFO=<ID=StartDistance,Number=1,Type=Integer,Description="Distance of the base call's end from comparison call's start">
##INFO=<ID=EndDistance,Number=1,Type=Integer,Description="Distance of the base call's end from comparison call's end">
##INFO=<ID=SizeDiff,Number=1,Type=Float,Description="Difference in size of base and comp calls">
##INFO=<ID=GTMatch,Number=1,Type=Integer,Description="Base/Comparison genotypes AC difference">
##INFO=<ID=MatchId,Number=1,Type=String,Description="Id to help tie base/comp calls together {chunkid}.{baseid}.{compid}">
##INFO=<ID=Multi,Number=0,Type=Flag,Description="Call is false due to non-multimatching">
#CHROM	POS	ID	REF	ALT	QUAL	FILTER	INFO	FORMAT	HG002
chr2	118325222	HG3_PB_SVrefine2Falcon1Dovetail_1359	A	AAGAATGGCAATCATTAAAATGTCAGGGAACAACAGCTGCTGGAGAGGATGCGGAGAAATAGGAACACTTTTACACTGTTGGTGGGACTGTAAACTAGTTCAACCATTGTGGAAGACAGTGTGGCGATTCCTCAAGGATCTAGAAGTAGAAATACCATTTGACCCAGCCATCCCATTACTGGGTATATACCCAAAGGATTATAAATCATGCTGCTATAAAGACACATGCAAACTTATGTTTATTGAGGCACTATTCACAATAGCAAAGACTTGGAACCAACCCAAATGTCCAACAATGATAGACTGAATTAAGAAAATGTGGCACATATACACCATGGAATACTATGCAGCCATAAAAAATGATGAGTTCATGTCCTATGTAGGGACATGGATGAAGCTGGAAACCATCATTCTCAGCAAACTATCACAAGGACAAAAAACCAAACACCGCATGTTCTCACTCACATGTGGGAATTGAACAATGAGAACACTTGGACACAGGAGGGGGAACATCACACACCAGGGCCTATTGTGGGGTGGGAGCAGTGGGGAGGGATAGCATTAGGAGATATACCTAATATAAATGATGAGCTAATGGGTGCAGCACACCAACATGGCATATGTATACGTATGTAACAAACCTGCACATTGTGCACATGTACCATAGAACTTAAAGTATAATAAAAATATATATATTAAAAAGAAGACATTTATGCAGCCAACAAACATATGAAAAAAAGCTCATCATCAAGGGTCATTAGAGAAATGAAAATCAAAACCACAATGAGATACTGTCTCATGCCAGTT	20	PASS	ClusterIDs=HG2_10X_SVrefine210Xhap12_1662:HG2_PB_PB10Xdip_16384:HG4_PB_pbsv_2212:HG4_PB_SVrefine2Falcon1Dovetail_1312:HG4_PB_SVrefine2PBcRDovetail_1169:HG3_PB_SVrefine2Falcon1Dovetail_1359:HG2_PB_SVrefine2Falcon2Bionano_857:HG2_PB_SVrefine2Falcon1plusDovetail_6303:HG2_PB_SVrefine2PB10Xhap12_1684;NumClusterSVs=9;ExactMatchIDs=HG2_PB_SVrefine2Falcon2Bionano_857:HG3_PB_SVrefine2Falcon1Dovetail_1359:HG4_PB_SVrefine2PBcRDovetail_1169;NumExactMatchSVs=3;ClusterMaxShiftDist=0.03663;ClusterMaxSizeDiff=0.03663;ClusterMaxEditDist=0.160976;PBcalls=8;Illcalls=0;TenXcalls=1;CGcalls=0;PBexactcalls=3;Illexactcalls=0;TenXexactcalls=0;CGexactcalls=0;HG2count=5;HG3count=1;HG4count=3;NumTechs=2;NumTechsExact=1;SVLEN=806;DistBack=3052;DistForward=-1;DistMin=-1;DistMinlt1000=TRUE;MultiTech=TRUE;MultiTechExact=FALSE;SVTYPE=INS;sizecat=300to999;DistPASSHG2gt49Minlt1000=FALSE;DistPASSMinlt1000=FALSE;MendelianError=FALSE;HG003_GT=0/0;HG004_GT=1/1;TRall=FALSE;TRgt100=FALSE;TRgt10k=FALSE;segdup=FALSE;REPTYPE=DUP;BREAKSIMLENGTH=1492;REFWIDENED=2:118325223-118326714;PctSeqSimilarity=0.9823;PctSizeSimilarity=1;PctRecOverlap=0.5291;SizeDiff=0;StartDistance=-380;EndDistance=-380;GTMatch=0;TruScore=83;MatchId=2950.0.0	GT:GTcons1:PB_GT:PB_REF:PB_ALT:PBHP_GT:PB_REF_HP1:PB_ALT_HP1:PB_REF_HP2:PB_ALT_HP2:TenX_GT:TenX_REF_HP1:TenX_ALT_HP1:TenX_REF_HP2:TenX_ALT_HP2:ILL250bp_GT:ILL250bp_REF:ILL250bp_ALT:ILLMP_GT:ILLMP_REF:ILLMP_ALT:BNG_LEN_DEL:BNG_LEN_INS:nabsys_svm	0/1:0/1:0/1:41:43:0|1:36:4:1:23:./.:0:5:1:2:./.:1:7:0/1:11:14:.:.:.
chr2	131579738	HG3_Ill_SVrefine2DISCOVARDovetail_1590	C	CTGTTAGCCAAGCGGGGTTACCATCAAGCGCAAGGCTGGTGTCTTCGCCCTCCTTGAGCTGGGGCCTCAAGTCAGCAGGGAAGAA	20	PASS	ClusterIDs=HG2_PB_SVrefine2Falcon1plusDovetail_6359:HG4_PB_HySA_3429:HG2_PB_HySA_4289:HG4_PB_SVrefine2Falcon1Dovetail_1367:HG4_PB_pbsv_2299:HG3_Ill_SVrefine2DISCOVARDovetail_1590:HG2_PB_pbsv_2281:HG2_PB_SVrefine2Falcon2Bionano_912;NumClusterSVs=8;ExactMatchIDs=HG2_PB_SVrefine2Falcon1plusDovetail_6359:HG3_Ill_SVrefine2DISCOVARDovetail_1590:HG2_PB_SVrefine2Falcon2Bionano_912;NumExactMatchSVs=3;ClusterMaxShiftDist=0.144578;ClusterMaxSizeDiff=0.144578;ClusterMaxEditDist=0.272727;PBcalls=7;Illcalls=1;TenXcalls=0;CGcalls=0;PBexactcalls=2;Illexactcalls=1;TenXexactcalls=0;CGexactcalls=0;HG2count=4;HG3count=1;HG4count=3;NumTechs=2;NumTechsExact=2;SVLEN=84;DistBack=11841;DistForward=-1;DistMin=-1;DistMinlt1000=TRUE;MultiTech=TRUE;MultiTechExact=TRUE;SVTYPE=INS;sizecat=50to99;DistPASSHG2gt49Minlt1000=FALSE;DistPASSMinlt1000=FALSE;MendelianError=FALSE;HG003_GT=0/0;HG004_GT=./.;TRall=TRUE;TRgt100=TRUE;TRgt10k=FALSE;segdup=FALSE;REPTYPE=DUP;BREAKSIMLENGTH=336;REFWIDENED=2:131579739-131580074;PctSeqSimilarity=0.9962;PctSizeSimilarity=0.9881;PctRecOverlap=0.4353;SizeDiff=1;StartDistance=-47;EndDistance=-47;GTMatch=0;TruScore=80;MatchId=2980.0.0	GT:GTcons1:PB_GT:PB_REF:PB_ALT:PBHP_GT:PB_REF_HP1:PB_ALT_HP1:PB_REF_HP2:PB_ALT_HP2:TenX_GT:TenX_REF_HP1:TenX_ALT_HP1:TenX_REF_HP2:TenX_ALT_HP2:ILL250bp_GT:ILL250bp_REF:ILL250bp_ALT:ILLMP_GT:ILLMP_REF:ILLMP_ALT:BNG_LEN_DEL:BNG_LEN_INS:nabsys_svm	0/1:0/1:0/1:28:25:0|1:28:1:0:18:./.:2:0:1:0:0/0:19:0:./.:.:.:.:.:.
chr4	132181647	HG4_PB_SVrefine2PBcRDovetail_2492	T	TGGGATGGGCATTTTCTTTTTTTTTTTTTTTTTTTTTTTTTTTTTTTTATTATACTCTAAGTTTTAGGGTACATGTGCACATTGTGCAGGTTAGTTACATATGTATACATGTGCCATGCTGGTGCGCTGCACCCACTAATGTGTCATCTAGCATTAGGTATATCTCCCAATGCTATCCCTCCCCCCTCCCCCGACCCCACCACAGTCCCCAGAGTGTGATATTCCCCTTCCTGTGTCCATGTGATCTCATTGTTCAATTCCCACCTATGAGTGAGAATATGCGGTGTTTGGTTTTTTGTTCTTGCGATAGTTTACTGAGAATGATGGTTTCCAATTTCATCCATGTCCCTACAAAGGATATGAACTCATCATTTTTTATGGCTGCATAGTATTCCATGGTGTATATGTGCCACATTTTCTTAATCCAGTCTATCATTGTTGGACATTTGGGTTGGTTCCAAGTCTTTGCTATTGTGAATAGTGCCGCAATAAACATACGTGTGCATGTGTCTTTATAGCAGCATGATTTATACTCATTTGGGTATATACCCAGTAATGGGATGGCTGGGTCAAATGGTATTTCTAGTTCTAGATCCCTGAGGAATCGCCACACTGACTTCCACAATGGTTGAACTAGTTTACAGTCCCACCAACAGTGTAAAAGTGTTCCTATTTCTCCGCATCCTCTCCAGCACCTGTTGTTTCCTGACTTTTTAATGATTGCCATTCTAACTGGTGTGAGATGATATCTCATAGTGGTTTTGATTTGCATTTCTCTGATGGCCAGTGATGATGAGCATTTCTTCATGTGTTTTTTGGCTGCATAAATGTCTTCTTTTGAGAAGTGTCTGTTCATGTCCTTCGCCCACTTTTTGATGGGGTTGTTTGTTTTTTTCTTGTAAATTTGTTTGAGTTCATTGTAGATTCTGGATATTAGCCCTTTGTCAGATGAGTAGTTGCAAAAATTTTCTCCCATGTTGTAGGTTGCCTGTTCACTCTGATGGTAGTTTCTTTTGCTGTGCAGAAGCTCTTTAGTTTAATTAGATCCCATTTGTCAATTTTGTCTTTTGTTGCCATGCTTTTGGTGTTTTGGACATGAAGTCCTGCCCACGCCTATGTCCTGAATGGTAATGCCTAGGTTTTCTTCTAGGGTTTTTATGGTTTTAGGTTTAACGTTTAAATCTTTAATCCATCTTGAATTGATTTTTGTATAAGGTGTAAGGAAGGGATCCAGTTTCAGCTTTCTACATATGGCTAGCCAGTTTTCCCAGCACCATTTATTAAATAGGGAATCCTTTCCCATTGCTTGTTTTTCTCAGGTTTTGTCAAAGATCAGATAGTTGTAGATATGCGGCATTATTTCTGAGGGCTCTGTTCTGTTCCATTGATCTATATCTCTGTTTTGGTACCAGTACCATGCTGTTTTGGTTACTGTAGCCTTGTAGTATAGTTTGAAGTCAGGTAGTGTGATGCCTCCAGCTTTGTTCTTTTGGCTTAGGATTGACTTGGCAATGCGGGCTCTTTTTTGGTTCATATGAACTTTAAAGTAGTTTTTCCAATTCTGTGAAGAAAGTCATTGGTAGCTTGATGGGATGGCATTGAATCTGTAAATTACCTTGGGCAGTATGGCCATTTTCACGATATTGATTCTTCCTACCCATGAGCATGGAATGTTCTTCCATTTGTTTGTCTCCTCTTTTATTTCCTTGAGCAGTGGTTTGTAGTTCTCCTTGAAGAGGTCCTTCACATCCCTTGTAAGTTGGATTCCTAGGTATTTTATTCTCTTTGAAGCAATTGTGAATGGGAGTTCACCCATGATTTGGCTCTCTGTTTGTCTGTTGTTGGTGTATAAGAATGCTTGTGATTTTGTACATTGATTTTGTATCCTGAGACTTTGCTGAAGTTGCTTATCAGCTTAAGGAGATTTTGGGCTGAGACGATGGGGTTTTCTAGATAAACAATCATGTCGTCTGCAAACAGGGACAATTTGACTTCCTCTTTTCCTAATTGAATACCCTTTATTTCCTTCTCCTGCCTGATTGCCCTGGCCAGAACTTCCAACACTATGTTGAATAGGAGTGGTGAGAGAGGGCATCCCTGTCTTGTGCCGGTTTTCAAAGGGAATGCTTCCAGTTTTTGCCCATTCAGTATGATATTGGCTGTGGGTTTGTCATAGATAGCTCTTATTATTTTGAAATACGTCCCATCAATACCTAATTTATTGAGAGTTTTTAGCATGAAGGGTTGTTGAATTTTGTCAAAGGCTTTTTCTGCATCTATTGAGATAATCATGTGGTTTTTGTCTTTGGCTCTGTTTATATGCTGGATTACATTTATTGATTTGCGTATATTGAACCAGCCTTGCATCCAGGGATGAAGCCCACTTGATCATGGTGGATAAGCTTTTTGATGTGCTGCTGGATTCGGTTTTGCCAGTATTTTATTGAGGATTTTTTGCATCAATGTTCATCAAGGATATTGGTCTAAAATTCTCTTTTTGGTTGTGTCTCTGCCTGGCTTTGGTATCAGAATGATGCTGGCCTCATAAAATGAGTTAGGGAGGATTCCCTCTTTTTCTATTGATTGGAATAGTTTCAGAAGGAATGGTACCAGTTCCTCCTTGTACCTCTGGTAGAATTCGGCTGTGAATCCATCTGGTCCTGGACTCTTTTTGGTTGGTAAACTATTGATTATTGCCACAATTTCAGAGCCTGTTATTGGTCGATTCAGAGATTCAACTTCTTCCTGGTTTAGTCTTGGGAGAGTGTATGTGTCGAGGGAATGTATCCATTTCTTCTAGATTTTCTAGTTTATTTGCGTAGAGGTGTTTGTAGTATTCTCTGATGGTAGTTTTGTATTTCTGTGGGATCGGTGGTGATATCCCCTTTATCATTTTTTATTGTGTCTATTTGATTCTTCTCTCTTTTTTTCTTTATTAGTCTTGCTAGCGGTCTATCAATTTTGTTGATCCTTTCAGAAAACCAGCTCCTGGATTCATTGATTTTTTGAAGGGTTTTTTGTGTCTCTATTTCCTTCAGTTCTGCTCTGATTTTAGTTATTTCTTGCCTTCTGCTAGCTTTTGAATGTGTTTGCTCTTGCTTTTCTAGTTCTTTTAATTGTGATGTTAGGGTGTCAATTTTGGATCTTTCCTGCTTTCTCTTGTAGGCATTTAGTGCTATAAATTTCCCTCTACACACTGCTTTGAATGCGTCCCAGAGATTCTGGTATGTGGTGTCTTTGTTCTCGTTGGTTTCAAAGAACATCTTTATTTCTGCCTTCATTTCGTTATGTACCCAGTAGTCATTCAGGAGCAGGTTGTTCAGTTTCCATGTAGTTGAGCGGCTTTGAGTGAGATTCTTAATCCTGAGTTCTAGTTTGATTGCACTGTGGTCTGAGAGATAGTTTGTTATAATTTCTGTTCTTTTACATTTGCTGAGGAGAGCTTTACTTCCAACTATGTGGTCAATTTTGGAATAGGTGTGGTGTGGTGCTGAAAAAAATGTATATTCTGTTGATTTGGGGTGGAGAGTTCTGTAGATGTCTATTAGGTCTGCTTGGTGCAGAGCTGAGTTCAATTCCTGGGTATCCTTGTTGACTTTCTGTCTCGTTGATCTGTCTAATGTTGACAGTGGGGTGTTAAAGTCTCCCATTATTAATGTGTGGGAGTCTAAGTCTCTTTGTAGGTCACTGAGGACTTGCTTTATGAATCTGGGTGCTCCTGTATTGGGTGCATAAATATTTAGGATAGTTAGCTCCTCTTGTTGAATTGATCCCTTTACCATTATGTAATGGCCTTCTTTGTCTCTTTTGATCTTTGTTGGTTTAAAGTCTGTTTTATCAGAGACTAGGATTGCAACCCCTGCCTTTTTTTGTTTTCCATTGGCTTGGTAGATCTTCCTCCATCCTTTTATTTTGAGCCTATGTGTGTCTCTGCACGTGAGATGGGTTTCCTGAATACAGCACACTGATGGGTCTTGACTCTTTATCCAACTTGCCAGTCTGTGTCTTTTAATTGCAGAATTTAGTCCATTTATATTTAAAGTTAATATTGTTATGTGTGAATTTGATCCTGTCATTATGATGTTAGCTGGTGATTTTGCTCATTAGTTGATGCAGTTTCTTCCCTAGTCTCGATGGTCTTTACATTTTGGCATGATTTTGCAGCGGCTGGTACCGGTTGTTCCTTTCCATGTTTAGCGCTTCCTTCAGGAGCTCTTTTAGGGCAGGCCTGGTGGTGACAAAATCTCTCAACATTTGCTTGTCTATAAAGTATTTTATTTCTCCTTCACTTATGAAGCTTAGTTTGGCTGGATATGAAATTCTGGGTTGAAAATTCTTTTCTTTAAGAATGTTGAATATTGGCCCCCACTCTCTTCTGGCTTGTAGGGTTTCTGCCGAGAGATCCGCTGTTAGTCTGATGGGCTTTCCTTTGAGGGTAACCCGACCTTTCTCTCTGGCTGCCCTTAACATTTTTTCCTTCATTTCAACTTTGGTGAATCTGACAATTATGTGTCTTGGAGTTGCTCTTCTCGAGGAGTATCTTTGTGGCGTTCTCTGTATTTCCTGAATCTGAACGTTGGCCTGCCTTGCTAGATTGGGGAAGTTCTCCTGGATAATCTCCTGCAGAGTGTTTTCCAACTTGGTTCCATTCTCCACATCACTTTCAGGTACACCAATCAGACGTAGATTTGGTCTTTTCACATAGTCCCATATTTCTTGGAGGCTTTGCTCATTTCTTTTTATTCTTTTTTCTCTAAACTTCCCTTCTCGCTTCATTTCATTCATTTCATCTTCCATTGCTGATACCCTTTCTTCCAGTTGATCGCATCGGCTCCTGAGGCTTCTGCATTCTTCACGTAGTTCTCGAGCCTTGGTTTTCAGCTCCATCAGCTCCTTTAAGCACTTCTCTGTATTGGTTATTCTAGTTATACATTCTTCTAAATTTTTTCAAAGTTTTCAACTTCTTTGCCTTTGGTTTGAATGTCCTCCCGTAGCTCAGAGTAATTTGATCGTCTGAAGCCTTCTTCTCTCAGCTCATCAAAATCATTCTCCATCCAGCTTTGTTCTGTTGCTGGTGAGGAACTGCGTTCCTTTGGAGGAGGAGAGGCGCTCTGCGTTTTAGAGTTTCCAGTTTTTCTGTTCTGTTTTTTCCCCATCTTTGTGGTTTTATCTACTTTTGGTCTTTGATGATGGTGATGTACAGATGGGTTTTCGGTGTAGATGTCCTTTCTGGTTGTTAGTTTTCCTTCTAACAGACAGGACCCTCAGCTGCAGGTCTGTTGGAATACCCTGCCGTGTGAGGTGTCAGTGTGCCCCTGCTGGGGGGTGCCTCCCAGTTAGGCTGCTCGGGGTCAGGAGTCAGGGACCCACTTGAGGAGGCAGTCTGCCCGTTCTCAGATCTCCAGCTGCGTGCTGGGAGAACCACTGCTCTCTTCAAAGCTGTCAGACAGGGACACTTAAGTCTGCAGAGGTTACTGCTGTCTTTTTGTTTGTCTGTGCCCTGCCCCAGAGGTGGAGCCTACAGAGGCAGTCAGGCCTCCTTGAGCTGTGGTGGGCTCCACCCAGTTCGAGCTTCCCGGCTGCTTTGTTTACCTAAGCAAGCCTGGGCAATGGCGGGCGCCCCTCCCCCAGCCTCGTTGCCGCCTTGCAGTTTGATCTCAGACTGCTGTGCTAGCAATCAGCGAGATTCCGTGGGCGTAGGACCCTCCGAGCCAGGTGTGGGATATAGTCTCGTGTTGCGCCGTTTCTTAAGCCGGTCTGAAAAGCGCAATATTCGGGTGGGAGTGACCCGATTTTCCAGGTGCGTCCGTCACCCCTTTCTTTGACTCGGAAAGGGAACTCCCTGACCCCTTGCGCTTCCCAGGTGAGGCAATGCCTCGCCCTGCTTCGGCTCGCGCACGGTGCGCACACACACTGGCCTGCGCCCACTGTCTGGCACTCCCTAGTGAGATGAACCCGGTACCTCAGATGGAAATGCAGAAATCACCGTCTTCTGCGTCGCTCACGCTGGGAGCTGTAGACCGGAGCTGTTCCTATTCGGCCATCTTGGCTCCTCCCCC	20	PASS	ClusterIDs=HG2_Ill_breakscan11_3482:HG2_PB_PB10Xdip_21402:HG3_PB_SVrefine2Falcon1Dovetail_3023:HG2_PB_SVrefine2PB10Xhap12_3566:HG4_PB_SVrefine2PBcRDovetail_2492:HG4_PB_SVrefine2Falcon1Dovetail_2995;NumClusterSVs=6;ExactMatchIDs=HG4_PB_SVrefine2PBcRDovetail_2492;NumExactMatchSVs=1;ClusterMaxShiftDist=0.0141208;ClusterMaxSizeDiff=0.0141208;ClusterMaxEditDist=0.0181078;PBcalls=5;Illcalls=1;TenXcalls=0;CGcalls=0;PBexactcalls=1;Illexactcalls=0;TenXexactcalls=0;CGexactcalls=0;HG2count=3;HG3count=1;HG4count=2;NumTechs=2;NumTechsExact=1;SVLEN=6058;DistBack=1;DistForward=28244;DistMin=1;DistMinlt1000=TRUE;MultiTech=TRUE;MultiTechExact=FALSE;SVTYPE=INS;sizecat=gt1000;DistPASSHG2gt49Minlt1000=FALSE;DistPASSMinlt1000=FALSE;MendelianError=FALSE;HG003_GT=0/0;HG004_GT=0/1;TRall=FALSE;TRgt100=FALSE;TRgt10k=FALSE;segdup=FALSE;REPTYPE=SIMPLEINS;BREAKSIMLENGTH=15;REFWIDENED=4:132181648-132181662;PctSeqSimilarity=0.9979;PctSizeSimilarity=0.9998;PctRecOverlap=1;SizeDiff=-1;StartDistance=0;EndDistance=0;GTMatch=0;TruScore=99;MatchId=4252.0.0	GT:GTcons1:PB_GT:PB_REF:PB_ALT:PBHP_GT:PB_REF_HP1:PB_ALT_HP1:PB_REF_HP2:PB_ALT_HP2:TenX_GT:TenX_REF_HP1:TenX_ALT_HP1:TenX_REF_HP2:TenX_ALT_HP2:ILL250bp_GT:ILL250bp_REF:ILL250bp_ALT:ILLMP_GT:ILLMP_REF:ILLMP_ALT:BNG_LEN_DEL:BNG_LEN_INS:nabsys_svm	0/1:0/1:0/1:30:28:./.:23:9:2:13:./.:0:0:0:0:0/1:18:7:0/1:192:634:.:6006:.
chr5	495492	HG2_PB_SVrefine2PB10Xhap12_3906	G	GCTCCCCGCGCCATCGCCGACCCTCCCCACGCTCCACTCCCCGCACCATCACCGACCCTCCCCACGCTCCACTCCCCGCGCCATCGCCAACCCTCCCCACGCTCCACTCCCCACGCCATCGCCGACCCTCCCCACGCTCCACTCCCCACGCCATCGCCGACCCTCCCCACGCTCCACTCCCCACGCCATCGCCGACCCTCCCCACGCTCCACTCCCCGCGCCATCGCCGACCCTCCCCACGCTCCACTCCCCGCGCCATCGCCGACCCTCCCCACGCTCCACTCCCCGCGCCATCGCCGACCCTCCCCACGCTCCA	10	PASS	ClusterIDs=HG2_PB_HySA_10059:HG3_PB_SVrefine2Falcon1Dovetail_3351:HG3_PB_pbsv_5265:HG2_PB_pbsv_5425:HG2_PB_PB10Xdip_23792:HG2_PB_HySA_10060:HG2_PB_PB10Xdip_23793:HG2_PB_SVrefine2Falcon1plusDovetail_9304:HG2_PB_SVrefine2Falcon2Bionano_2658:HG2_PB_SVrefine2PB10Xhap12_3906:HG2_PB_SVrefine2PBcRplusDovetail_8662:HG4_PB_pbsv_5442;NumClusterSVs=12;ExactMatchIDs=HG2_PB_SVrefine2PB10Xhap12_3906;NumExactMatchSVs=1;ClusterMaxShiftDist=0.345238;ClusterMaxSizeDiff=0.345238;ClusterMaxEditDist=0.363095;PBcalls=12;Illcalls=0;TenXcalls=0;CGcalls=0;PBexactcalls=1;Illexactcalls=0;TenXexactcalls=0;CGexactcalls=0;HG2count=9;HG3count=2;HG4count=1;NumTechs=1;NumTechsExact=1;SVLEN=315;DistBack=2987;DistForward=-1;DistMin=-1;DistMinlt1000=TRUE;MultiTech=FALSE;MultiTechExact=FALSE;SVTYPE=INS;sizecat=300to999;DistPASSHG2gt49Minlt1000=FALSE;DistPASSMinlt1000=TRUE;MendelianError=FALSE;HG003_GT=1/1;HG004_GT=1/1;TRall=TRUE;TRgt100=TRUE;TRgt10k=FALSE;segdup=FALSE;REPTYPE=DUP;BREAKSIMLENGTH=595;REFWIDENED=5:495493-496087;PctSeqSimilarity=0.9986;PctSizeSimilarity=0.9968;PctRecOverlap=0.8794;SizeDiff=1;StartDistance=-38;EndDistance=-38;GTMatch=0;TruScore=95;MatchId=4400.0.0	GT:GTcons1:PB_GT:PB_REF:PB_ALT:PBHP_GT:PB_REF_HP1:PB_ALT_HP1:PB_REF_HP2:PB_ALT_HP2:TenX_GT:TenX_REF_HP1:TenX_ALT_HP1:TenX_REF_HP2:TenX_ALT_HP2:ILL250bp_GT:ILL250bp_REF:ILL250bp_ALT:ILLMP_GT:ILLMP_REF:ILLMP_ALT:BNG_LEN_DEL:BNG_LEN_INS:nabsys_svm	1/1:1/1:1/1:3:74:1/1:1:23:1:16:./.:0:0:0:0:./.:0:7:./.:0:7:.:.:.
chr5	1329507	HG2_PB_SVrefine2PBcRplusDovetail_8697	A	ACTCTGTTTGGTGGACAGGGCCTCAGGCCTCTGCTTGGTGGACAGGGCCTCAGGACTCACCACTGCTTGGTGGACAGGGCCTCAGGACTCTCTGCTTGGTGGACAGAGCCTCAGGACTCTCTGCTTGGTGGACAGAGCCTCAGGACTCTCTGCTTGGTGGACAGGGCCTCAGGACTCTCTGCTTGGTGGACAGGGCCTCAGGACT	10	PASS	ClusterIDs=HG2_PB_SVrefine2Falcon1plusDovetail_9352:HG2_PB_pbsv_5479:HG3_PB_SVrefine2Falcon1Dovetail_3393:HG2_PB_SVrefine2PBcRplusDovetail_8697:HG2_PB_SVrefine2PB10Xhap12_3957:HG2_PB_SVrefine2Falcon2Bionano_2692;NumClusterSVs=6;ExactMatchIDs=HG2_PB_SVrefine2Falcon1plusDovetail_9352:HG2_PB_SVrefine2PBcRplusDovetail_8697:HG2_PB_SVrefine2PB10Xhap12_3957:HG2_PB_SVrefine2Falcon2Bionano_2692;NumExactMatchSVs=4;ClusterMaxShiftDist=0.0338983;ClusterMaxSizeDiff=0.0242131;ClusterMaxEditDist=0.154964;PBcalls=6;Illcalls=0;TenXcalls=0;CGcalls=0;PBexactcalls=4;Illexactcalls=0;TenXexactcalls=0;CGexactcalls=0;HG2count=5;HG3count=1;HG4count=0;NumTechs=1;NumTechsExact=1;SVLEN=204;DistBack=-3506;DistForward=261;DistMin=-3506;DistMinlt1000=TRUE;MultiTech=FALSE;MultiTechExact=FALSE;SVTYPE=INS;sizecat=100to299;DistPASSHG2gt49Minlt1000=FALSE;DistPASSMinlt1000=FALSE;MendelianError=FALSE;HG003_GT=./.;HG004_GT=./.;TRall=TRUE;TRgt100=TRUE;TRgt10k=FALSE;segdup=FALSE;REPTYPE=DUP;BREAKSIMLENGTH=669;REFWIDENED=5:1329508-1330176;PctSeqSimilarity=0.9819;PctSizeSimilarity=0.9951;PctRecOverlap=0.1073;SizeDiff=1;StartDistance=-182;EndDistance=-182;GTMatch=0;TruScore=69;MatchId=4408.0.0	GT:GTcons1:PB_GT:PB_REF:PB_ALT:PBHP_GT:PB_REF_HP1:PB_ALT_HP1:PB_REF_HP2:PB_ALT_HP2:TenX_GT:TenX_REF_HP1:TenX_ALT_HP1:TenX_REF_HP2:TenX_ALT_HP2:ILL250bp_GT:ILL250bp_REF:ILL250bp_ALT:ILLMP_GT:ILLMP_REF:ILLMP_ALT:BNG_LEN_DEL:BNG_LEN_INS:nabsys_svm	0/1:0/1:0/1:18:30:0|1:14:4:3:17:./.:0:0:0:0:./.:2:0:./.:.:.:.:9546:.
chr6	50287230	HG3_Ill_svaba_8943	A	ATATATATATATACTATGTGTGTATATATATATATATATATATACTATGTGTG	10	PASS	ClusterIDs=HG2_Ill_150bpfermikitraw_9026:HG3_Ill_svaba_8943:HG3_Ill_250bpfermikitraw_9303:HG3_Ill_150bpfermikitraw_9076:HG2_Ill_svaba_8866:HG2_Ill_250bpfermikitraw_9613;NumClusterSVs=6;ExactMatchIDs=HG2_Ill_150bpfermikitraw_9026:HG3_Ill_svaba_8943:HG3_Ill_250bpfermikitraw_9303:HG3_Ill_150bpfermikitraw_9076:HG2_Ill_svaba_8866:HG2_Ill_250bpfermikitraw_9613;NumExactMatchSVs=6;ClusterMaxShiftDist=0;ClusterMaxSizeDiff=0;ClusterMaxEditDist=0;PBcalls=0;Illcalls=6;TenXcalls=0;CGcalls=0;PBexactcalls=0;Illexactcalls=6;TenXexactcalls=0;CGexactcalls=0;HG2count=3;HG3count=3;HG4count=0;NumTechs=1;NumTechsExact=1;SVLEN=52;DistBack=67037;DistForward=95;DistMin=95;DistMinlt1000=TRUE;MultiTech=FALSE;MultiTechExact=FALSE;SVTYPE=INS;sizecat=50to99;DistPASSHG2gt49Minlt1000=FALSE;DistPASSMinlt1000=FALSE;MendelianError=FALSE;HG003_GT=0/1;HG004_GT=./.;TRall=TRUE;TRgt100=TRUE;TRgt10k=FALSE;segdup=FALSE;REPTYPE=DUP;BREAKSIMLENGTH=192;REFWIDENED=6:50287174-50287365;PctSeqSimilarity=1;PctSizeSimilarity=1;PctRecOverlap=1;SizeDiff=0;StartDistance=0;EndDistance=0;GTMatch=0;TruScore=100;MatchId=4799.0.0	GT:GTcons1:PB_GT:PB_REF:PB_ALT:PBHP_GT:PB_REF_HP1:PB_ALT_HP1:PB_REF_HP2:PB_ALT_HP2:TenX_GT:TenX_REF_HP1:TenX_ALT_HP1:TenX_REF_HP2:TenX_ALT_HP2:ILL250bp_GT:ILL250bp_REF:ILL250bp_ALT:ILLMP_GT:ILLMP_REF:ILLMP_ALT:BNG_LEN_DEL:BNG_LEN_INS:nabsys_svm	0/1:0/1:0/1:27:25:0|1:19:1:6:22:./.:0:0:0:0:0/1:16:13:./.:.:.:.:.:.
chr6	92768742	HG2_PB_SVrefine2Falcon2Bionano_3573	G	GAAGAACAGAACACTTGGAGAATTGTAATGCCATAGAAAAGAAAAGGCTTGTAATCCCAGCACTTTGGGAAGCTGAGACCGGTGGATCATGAGGTCAGGAGTTTGAGACCAGCCTGACCAAAAGAACAGAACATTTGGAGAATTGTAATGCCATAGAAAAGAAAAGGCTTGTAATCCTAGCACTTTGGGAAGCTGAGACAGGTGGATCACGAGGTCAGGAGTTTGAGACCAGCCTGACCAA	10	PASS	ClusterIDs=HG2_PB_SVrefine2Falcon1plusDovetail_10358:HG2_PB_pbsv_7099:HG2_PB_PB10Xdip_26169:HG2_PB_HySA_13150:HG3_PB_pbsv_6895:HG2_PB_SVrefine2PB10Xhap12_5187:HG2_PB_SVrefine2Falcon2Bionano_3573;NumClusterSVs=7;ExactMatchIDs=HG2_PB_SVrefine2Falcon2Bionano_3573:HG2_PB_SVrefine2PB10Xhap12_5187;NumExactMatchSVs=2;ClusterMaxShiftDist=0.0493827;ClusterMaxSizeDiff=0.0411523;ClusterMaxEditDist=0.27572;PBcalls=7;Illcalls=0;TenXcalls=0;CGcalls=0;PBexactcalls=2;Illexactcalls=0;TenXexactcalls=0;CGexactcalls=0;HG2count=6;HG3count=1;HG4count=0;NumTechs=1;NumTechsExact=1;SVLEN=240;DistBack=109875;DistForward=239;DistMin=239;DistMinlt1000=TRUE;MultiTech=FALSE;MultiTechExact=FALSE;SVTYPE=INS;sizecat=100to299;DistPASSHG2gt49Minlt1000=FALSE;DistPASSMinlt1000=FALSE;MendelianError=FALSE;HG003_GT=0/1;HG004_GT=0/0;TRall=TRUE;TRgt100=TRUE;TRgt10k=FALSE;segdup=FALSE;REPTYPE=DUP;BREAKSIMLENGTH=359;REFWIDENED=6:92768743-92769101;PctSeqSimilarity=0.998;PctSizeSimilarity=1;PctRecOverlap=0.9461;SizeDiff=0;StartDistance=-13;EndDistance=-13;GTMatch=0;TruScore=98;MatchId=4862.0.0	GT:GTcons1:PB_GT:PB_REF:PB_ALT:PBHP_GT:PB_REF_HP1:PB_ALT_HP1:PB_REF_HP2:PB_ALT_HP2:TenX_GT:TenX_REF_HP1:TenX_ALT_HP1:TenX_REF_HP2:TenX_ALT_HP2:ILL250bp_GT:ILL250bp_REF:ILL250bp_ALT:ILLMP_GT:ILLMP_REF:ILLMP_ALT:BNG_LEN_DEL:BNG_LEN_INS:nabsys_svm	0/1:0/1:0/1:31:49:1|0:8:34:18:3:./.:0:0:0:0:./.:3:4:./.:.:.:.:.:.
chr6	121733159	HG2_PB_SVrefine2Falcon1plusDovetail_10445	C	CGGAATGGAATGGAATGGAATGGAATGGAATGGAATGGAATGGAATGGAATGGAAT	20	PASS	ClusterIDs=HG2_PB_SVrefine2Falcon1plusDovetail_10445:HG4_Ill_Krunchall_10823:HG2_PB_pbsv_7248:HG4_PB_pbsv_7246:HG4_Ill_SVrefine2DISCOVARDovetail_5372:HG3_PB_pbsv_7026;NumClusterSVs=6;ExactMatchIDs=HG2_PB_SVrefine2Falcon1plusDovetail_10445:HG4_Ill_SVrefine2DISCOVARDovetail_5372;NumExactMatchSVs=2;ClusterMaxShiftDist=0.0714286;ClusterMaxSizeDiff=0.0350877;ClusterMaxEditDist=0.283186;PBcalls=4;Illcalls=2;TenXcalls=0;CGcalls=0;PBexactcalls=1;Illexactcalls=1;TenXexactcalls=0;CGexactcalls=0;HG2count=2;HG3count=1;HG4count=3;NumTechs=2;NumTechsExact=2;SVLEN=55;DistBack=33908;DistForward=-1;DistMin=-1;DistMinlt1000=TRUE;MultiTech=TRUE;MultiTechExact=TRUE;SVTYPE=INS;sizecat=50to99;DistPASSHG2gt49Minlt1000=FALSE;DistPASSMinlt1000=FALSE;MendelianError=FALSE;HG003_GT=0/1;HG004_GT=0/1;TRall=TRUE;TRgt100=FALSE;TRgt10k=FALSE;segdup=FALSE;REPTYPE=DUP;BREAKSIMLENGTH=70;REFWIDENED=6:121733160-121733229;PctSeqSimilarity=0.9713;PctSizeSimilarity=1;PctRecOverlap=0.4364;SizeDiff=0;StartDistance=-31;EndDistance=-31;GTMatch=0;TruScore=80;MatchId=4915.0.0	GT:GTcons1:PB_GT:PB_REF:PB_ALT:PBHP_GT:PB_REF_HP1:PB_ALT_HP1:PB_REF_HP2:PB_ALT_HP2:TenX_GT:TenX_REF_HP1:TenX_ALT_HP1:TenX_REF_HP2:TenX_ALT_HP2:ILL250bp_GT:ILL250bp_REF:ILL250bp_ALT:ILLMP_GT:ILLMP_REF:ILLMP_ALT:BNG_LEN_DEL:BNG_LEN_INS:nabsys_svm	0/1:0/1:0/1:20:22:0|1:20:6:0:12:./.:0:0:0:0:0/1:14:17:./.:.:.:.:.:.
chr7	158066128	HG2_PB_SVrefine2PB10Xhap12_6497	A	ACAGACGCGGGAGGAGCCGCAGACGCAGGGGGAGCCGCAGGCACAGGGGGAGCCGCAGGCACAGGGGGAGCCGCAGGCACAGGGGGAGCCGCAGACAGACATGGGAGGAGCCGCAGACACGGGGAGCCGCAGACACAGGGGGAGCCGCAGGCACAGGGGGAGCCGCAGACAGACATGGGAGGAGCCGCAGACACGGGGAGCCGCAGGCATGGGGGAGCCGCAGACAGACATGGGAGGAGCCGCAGACACGGGAGGAGCCGCAGACACAGGGAGCCGCAGACACAGGGGGAGCTGCAGACACAGGAGGAGACACACAAGGAGCCGCAGACACAGGGGGAGCCACAGACAGACATGGGAGGAGCCGCAGACACGGGGAGCCGCAGACACAGGGGGAGCCGCAGGCATGGGGGAGCCGCAGACACAGGGGGAGCCGCAGACACAGGAGGAGACACACGAGGAGCCG	10	PASS	ClusterIDs=HG3_PB_SVrefine2Falcon1Dovetail_5419:HG4_PB_SVrefine2Falcon1Dovetail_5394:HG3_PB_SVrefine2Falcon1Dovetail_5420:HG3_PB_pbsv_8674:HG2_PB_pbsv_8892:HG2_PB_PB10Xdip_26949:HG2_PB_pbsv_8891:HG2_PB_SVrefine2PBcRplusDovetail_10676:HG2_PB_SVrefine2PB10Xhap12_6497:HG2_PB_SVrefine2Falcon2Bionano_4339:HG2_PB_SVrefine2Falcon1plusDovetail_11476:HG3_PB_SVrefine2PBcRDovetail_4011;NumClusterSVs=12;ExactMatchIDs=HG2_PB_SVrefine2Falcon2Bionano_4339:HG2_PB_SVrefine2PB10Xhap12_6497:HG2_PB_SVrefine2PBcRplusDovetail_10676;NumExactMatchSVs=3;ClusterMaxShiftDist=0.0824972;ClusterMaxSizeDiff=0.0785634;ClusterMaxEditDist=0.349493;PBcalls=12;Illcalls=0;TenXcalls=0;CGcalls=0;PBexactcalls=3;Illexactcalls=0;TenXexactcalls=0;CGexactcalls=0;HG2count=7;HG3count=4;HG4count=1;NumTechs=1;NumTechsExact=1;SVLEN=462;DistBack=-898;DistForward=62;DistMin=-898;DistMinlt1000=TRUE;MultiTech=FALSE;MultiTechExact=FALSE;SVTYPE=INS;sizecat=300to999;DistPASSHG2gt49Minlt1000=FALSE;DistPASSMinlt1000=FALSE;MendelianError=FALSE;HG003_GT=./.;HG004_GT=0/1;TRall=TRUE;TRgt100=TRUE;TRgt10k=FALSE;segdup=FALSE;REPTYPE=DUP;BREAKSIMLENGTH=822;REFWIDENED=7:158066129-158066950;PctSeqSimilarity=0.9461;PctSizeSimilarity=0.9242;PctRecOverlap=0.1015;SizeDiff=35;StartDistance=-398;EndDistance=-398;GTMatch=0;TruScore=65;MatchId=5364.0.0	GT:GTcons1:PB_GT:PB_REF:PB_ALT:PBHP_GT:PB_REF_HP1:PB_ALT_HP1:PB_REF_HP2:PB_ALT_HP2:TenX_GT:TenX_REF_HP1:TenX_ALT_HP1:TenX_REF_HP2:TenX_ALT_HP2:ILL250bp_GT:ILL250bp_REF:ILL250bp_ALT:ILLMP_GT:ILLMP_REF:ILLMP_ALT:BNG_LEN_DEL:BNG_LEN_INS:nabsys_svm	1/1:1/1:1/1:2:43:1/1:1:25:0:12:./.:0:0:0:0:0/1:6:3:./.:2:9:.:.:.
chr7	158881496	HG3_PB_SVrefine2Falcon1Dovetail_5466	T	TGCCTCAGGCCTCGGTTCCTCATCTGGGGAATGGGAATAGCCTCAGGCCTCAGCTCCTCATCTGTGGAATGGGAATAGCCTCAGGCCTCGGCTCCTCATCTGTGGAATGGGAATAGCCTCAGGCCTCGGCTCCTCATCTGTGGAATGGGAATAGCCTCAGGCCTCGGCTCCTCATCTGTGGAATGGGAATAGCCTCAGGCCTCGGCTCCTCATCTGTGGAATGGGAATAGCCTCAGGCCTCGGCTCTCATCTGTGGAATGGGAATAGCCTCAGGCCTCGGCTCCTCATCTGTGGAATGGGAATAGCCTCAGGCCTCGGCTCCTCATCTGTGGAATGGGAATAGCCTCAGGCCTCGGCTCCTCATCTGTGGAATGGGAATAGCCTCAGGCCTCGGCTCCTCATCTGTGGAATGGGAATAGCCTCAGGCCTCGGCTCCTCATCTGTGGAATGGGAATAGCCTCAGGCCTCGGCTCCTCATCTGTGGAATGGGAATAGCCTCAGGCCTCGGCTCCTCATCTGTGGAATGGGAATAGCCTCAGGCCTCGGCTCCTCATCTGTGGAATGGGAATAGCCTCAGGCCTCGGCTCCTCATCTGTGGAATGGGAATAGCCTCAGGCCTCGGCTCCTCATCTGTGGAATGGGAATA	10	PASS	ClusterIDs=HG2_PB_SVrefine2Falcon2Bionano_4373:HG3_PB_SVrefine2Falcon1Dovetail_5466:HG2_PB_pbsv_8958;NumClusterSVs=3;ExactMatchIDs=HG3_PB_SVrefine2Falcon1Dovetail_5466;NumExactMatchSVs=1;ClusterMaxShiftDist=0.0590062;ClusterMaxSizeDiff=0.052795;ClusterMaxEditDist=0.212733;PBcalls=3;Illcalls=0;TenXcalls=0;CGcalls=0;PBexactcalls=1;Illexactcalls=0;TenXexactcalls=0;CGexactcalls=0;HG2count=2;HG3count=1;HG4count=0;NumTechs=1;NumTechsExact=1;SVLEN=645;DistBack=-11874;DistForward=-1;DistMin=-11874;DistMinlt1000=TRUE;MultiTech=FALSE;MultiTechExact=FALSE;SVTYPE=INS;sizecat=300to999;DistPASSHG2gt49Minlt1000=FALSE;DistPASSMinlt1000=FALSE;MendelianError=FALSE;HG003_GT=0/1;HG004_GT=./.;TRall=TRUE;TRgt100=TRUE;TRgt10k=FALSE;segdup=FALSE;REPTYPE=DUP;BREAKSIMLENGTH=685;REFWIDENED=7:158881497-158882181;PctSeqSimilarity=0.9971;PctSizeSimilarity=0.9985;PctRecOverlap=0.9196;SizeDiff=-1;StartDistance=-51;EndDistance=-51;GTMatch=0;TruScore=97;MatchId=5383.0.0	GT:GTcons1:PB_GT:PB_REF:PB_ALT:PBHP_GT:PB_REF_HP1:PB_ALT_HP1:PB_REF_HP2:PB_ALT_HP2:TenX_GT:TenX_REF_HP1:TenX_ALT_HP1:TenX_REF_HP2:TenX_ALT_HP2:ILL250bp_GT:ILL250bp_REF:ILL250bp_ALT:ILLMP_GT:ILLMP_REF:ILLMP_ALT:BNG_LEN_DEL:BNG_LEN_INS:nabsys_svm	0/1:0/1:0/1:17:38:1|0:3:26:18:0:./.:0:2:0:1:./.:0:5:0/1:4:6:.:760:.
chr8	1530360	HG2_Ill_GATKHC_14645	C	CCCCCACACACATGTACACACCACAGTCAAACTACCAGAAGTGAAGGATACAGACAAG	20	PASS	ClusterIDs=HG2_Ill_GATKHC_14645:HG2_PB_pbsv_9067:HG4_Ill_GATKHC_14707;NumClusterSVs=3;ExactMatchIDs=HG2_Ill_GATKHC_14645:HG4_Ill_GATKHC_14707;NumExactMatchSVs=2;ClusterMaxShiftDist=0.034188;ClusterMaxSizeDiff=0.017094;ClusterMaxEditDist=0.119658;PBcalls=1;Illcalls=2;TenXcalls=0;CGcalls=0;PBexactcalls=0;Illexactcalls=2;TenXexactcalls=0;CGexactcalls=0;HG2count=2;HG3count=0;HG4count=1;NumTechs=2;NumTechsExact=1;SVLEN=57;DistBack=463;DistForward=45;DistMin=45;DistMinlt1000=TRUE;MultiTech=TRUE;MultiTechExact=FALSE;SVTYPE=INS;sizecat=50to99;DistPASSHG2gt49Minlt1000=FALSE;DistPASSMinlt1000=FALSE;MendelianError=FALSE;HG003_GT=0/0;HG004_GT=0/1;TRall=TRUE;TRgt100=TRUE;TRgt10k=FALSE;segdup=FALSE;REPTYPE=DUP;BREAKSIMLENGTH=110;REFWIDENED=8:1530359-1530471;PctSeqSimilarity=1;PctSizeSimilarity=1;PctRecOverlap=1;SizeDiff=0;StartDistance=0;EndDistance=0;GTMatch=0;TruScore=100;MatchId=5406.0.0	GT:GTcons1:PB_GT:PB_REF:PB_ALT:PBHP_GT:PB_REF_HP1:PB_ALT_HP1:PB_REF_HP2:PB_ALT_HP2:TenX_GT:TenX_REF_HP1:TenX_ALT_HP1:TenX_REF_HP2:TenX_ALT_HP2:ILL250bp_GT:ILL250bp_REF:ILL250bp_ALT:ILLMP_GT:ILLMP_REF:ILLMP_ALT:BNG_LEN_DEL:BNG_LEN_INS:nabsys_svm	0/1:0/1:0/1:30:24:0|1:30:2:3:19:./.:0:0:0:0:./.:3:0:./.:.:.:1868:.:.
chr8	3415484	HG2_PB_SVrefine2Falcon2Bionano_4450	T	TACTACTCCAATGATGAATGGTGCCTCAGTGGTACCCTGTGTCCACTCCTCCAATGATGAATGGTGCCTCAGAAGTAACCCGTGTCCACTCCTCTGATGATGAATAGTGCCTCAATAGTACCCCGTGTCGACTCCTCCAATGATGAATGGTGCCTCAATGGTACCCCGTGTCCACTCCTCCAATGATGAATGGTGCCTCAATAGCACCCCGTGTCCACTCCTCCAATGATGAATAGTGCCTCAGTAGTACCCCGTATCCCCTCCTCCAATGACAAATAGTGCCTCAATAGTACCCTGTGTCCACTCCTCCAGTGATGAATGGTGCCTCAATGGAACTCCGTGTTC	10	PASS	ClusterIDs=HG2_PB_SVrefine2Falcon2Bionano_4450:HG4_PB_HySA_13209:HG2_PB_PB10Xdip_29933:HG2_PB_SVrefine2PBcRplusDovetail_10798:HG2_PB_SVrefine2PB10Xhap12_6668;NumClusterSVs=5;ExactMatchIDs=HG2_PB_SVrefine2Falcon2Bionano_4450:HG2_PB_SVrefine2PBcRplusDovetail_10798:HG2_PB_SVrefine2PB10Xhap12_6668;NumExactMatchSVs=3;ClusterMaxShiftDist=0.0144718;ClusterMaxSizeDiff=0.00868307;ClusterMaxEditDist=0.144509;PBcalls=5;Illcalls=0;TenXcalls=0;CGcalls=0;PBexactcalls=3;Illexactcalls=0;TenXexactcalls=0;CGexactcalls=0;HG2count=4;HG3count=0;HG4count=1;NumTechs=1;NumTechsExact=1;SVLEN=344;DistBack=-1;DistForward=-1;DistMin=-1;DistMinlt1000=TRUE;MultiTech=FALSE;MultiTechExact=FALSE;SVTYPE=INS;sizecat=300to999;DistPASSHG2gt49Minlt1000=FALSE;DistPASSMinlt1000=TRUE;MendelianError=FALSE;HG003_GT=./.;HG004_GT=1/1;TRall=TRUE;TRgt100=TRUE;TRgt10k=FALSE;segdup=FALSE;REPTYPE=DUP;BREAKSIMLENGTH=905;REFWIDENED=8:3415485-3416389;PctSeqSimilarity=0.9824;PctSizeSimilarity=1;PctRecOverlap=0.5159;SizeDiff=0;StartDistance=-167;EndDistance=-167;GTMatch=0;TruScore=83;MatchId=5419.0.0	GT:GTcons1:PB_GT:PB_REF:PB_ALT:PBHP_GT:PB_REF_HP1:PB_ALT_HP1:PB_REF_HP2:PB_ALT_HP2:TenX_GT:TenX_REF_HP1:TenX_ALT_HP1:TenX_REF_HP2:TenX_ALT_HP2:ILL250bp_GT:ILL250bp_REF:ILL250bp_ALT:ILLMP_GT:ILLMP_REF:ILLMP_ALT:BNG_LEN_DEL:BNG_LEN_INS:nabsys_svm	0/1:0/1:0/1:15:25:./.:0:22:15:5:./.:0:0:0:0:./.:1:0:./.:2:3:.:.:.
chr9	107058067	HG2_PB_SVrefine2Falcon1plusDovetail_12494	T	TCAACAAATTGGTTAAACTTAGATTGTGACATATTTAGAACTTTACACCAACACTCACCAACAGAACTTTCTGTGATGATGGAAATATTTTATATTTGTGTATTGTAGTATTATATTGCTTTGTAGCCACTAGCAACATGTGACTATCAGGCACTTGAAATGTGGCTACTGCAATCAGAGAACTGAAATATTAATTTTATTTCATTTTAATTTGTTTAAGTAGACACATGTGGCAAAGTGCTAGTATACTGGAAAACACAGCTTAATTTTCTACAAATTCTTTACATAAATAAAATATTTTATTCTAAAAATATTTTTAAACCCCATAAGTTTGTTGATTACCAATTTTGATAACCTAAAAATAATTATAGTATCTGTACTTAGAATTCTACTCTATTTACCAGCCTGAATTTTGAAATATCTTTGATAAAATTTTTTTAAATCATGAGAATAACTTTGATTTTGACATATCTACATACATATTATAAAATAGATGAATACTGGCCGGACACGGTGGCTCACGCCTGTAATCCCAGCACTTTGGGAGTTTGAGGCAGGCGGATCACCTGAGATTAGGAGTTCAAGACCATCCTTGTCAACATGGTAAGACCTCCTCTCTACTAAAAATACAAAAATTAGCCAGGTGTGATGGCAGGTACCTGCAATCCCAGCTA	20	PASS	ClusterIDs=HG4_PB_SVrefine2Falcon1Dovetail_6424:HG4_PB_pbsv_10491:HG2_PB_pbsv_10463:HG2_PB_PB10Xdip_30706:HG2_PB_HySA_19023:HG4_PB_SVrefine2PBcRDovetail_5266:HG4_PB_HySA_15363:HG2_PB_SVrefine2PB10Xhap12_7664:HG2_PB_SVrefine2Falcon2Bionano_4968:HG2_PB_SVrefine2Falcon1plusDovetail_12494:HG2_10X_SVrefine210Xhap12_7462;NumClusterSVs=11;ExactMatchIDs=HG2_10X_SVrefine210Xhap12_7462:HG2_PB_SVrefine2Falcon1plusDovetail_12494:HG2_PB_SVrefine2Falcon2Bionano_4968;NumExactMatchSVs=3;ClusterMaxShiftDist=0.112377;ClusterMaxSizeDiff=0.107657;ClusterMaxEditDist=0.188307;PBcalls=10;Illcalls=0;TenXcalls=1;CGcalls=0;PBexactcalls=2;Illexactcalls=0;TenXexactcalls=1;CGexactcalls=0;HG2count=7;HG3count=0;HG4count=4;NumTechs=2;NumTechsExact=2;SVLEN=673;DistBack=-673;DistForward=0;DistMin=-673;DistMinlt1000=TRUE;MultiTech=TRUE;MultiTechExact=TRUE;SVTYPE=INS;sizecat=300to999;DistPASSHG2gt49Minlt1000=FALSE;DistPASSMinlt1000=FALSE;MendelianError=FALSE;HG003_GT=0/0;HG004_GT=0/1;TRall=FALSE;TRgt100=FALSE;TRgt10k=FALSE;segdup=FALSE;REPTYPE=DUP;BREAKSIMLENGTH=674;REFWIDENED=9:107058068-107058741;PctSeqSimilarity=0.9993;PctSizeSimilarity=1;PctRecOverlap=1;SizeDiff=0;StartDistance=0;EndDistance=0;GTMatch=0;TruScore=99;MatchId=5855.0.0	GT:GTcons1:PB_GT:PB_REF:PB_ALT:PBHP_GT:PB_REF_HP1:PB_ALT_HP1:PB_REF_HP2:PB_ALT_HP2:TenX_GT:TenX_REF_HP1:TenX_ALT_HP1:TenX_REF_HP2:TenX_ALT_HP2:ILL250bp_GT:ILL250bp_REF:ILL250bp_ALT:ILLMP_GT:ILLMP_REF:ILLMP_ALT:BNG_LEN_DEL:BNG_LEN_INS:nabsys_svm	0/1:./.:0/1:34:66:./.:17:4:3:7:./.:0:0:0:0:1/1:0:25:0/1:9:14:.:.:.
chr10	47061089	HG4_Ill_manta_2697	T	CTCTATAATCTATAACCAGGTGTACCCAAACTTTGAGGAGATTCTGCTCCAATGTAACTTATGTAATTAGAGATTACATAATTACATAATGTAGTTAGAGATTATGCC	20	PASS	ClusterIDs=HG2_Ill_manta_3180:HG3_PB_pbsv_10994:HG4_Ill_GATKHCSBGrefine_7781:HG3_Ill_GATKHCSBGrefine_7501:HG2_Ill_GATKHCSBGrefine_7597:HG4_Ill_manta_2697:HG3_Ill_manta_2584;NumClusterSVs=7;ExactMatchIDs=HG2_Ill_manta_3180:HG4_Ill_manta_2697:HG3_Ill_manta_2584;NumExactMatchSVs=3;ClusterMaxShiftDist=0.0458716;ClusterMaxSizeDiff=0.0366972;ClusterMaxEditDist=0.0825688;PBcalls=1;Illcalls=6;TenXcalls=0;CGcalls=0;PBexactcalls=0;Illexactcalls=3;TenXexactcalls=0;CGexactcalls=0;HG2count=2;HG3count=3;HG4count=2;NumTechs=2;NumTechsExact=1;SVLEN=107;DistBack=17;DistForward=58;DistMin=17;DistMinlt1000=TRUE;MultiTech=TRUE;MultiTechExact=FALSE;SVTYPE=INS;sizecat=100to299;DistPASSHG2gt49Minlt1000=FALSE;DistPASSMinlt1000=FALSE;MendelianError=FALSE;HG003_GT=0/1;HG004_GT=0/1;TRall=FALSE;TRgt100=FALSE;TRgt10k=FALSE;segdup=FALSE;REPTYPE=SIMPLEINS;BREAKSIMLENGTH=73;REFWIDENED=10:47061076-47061148;PctSeqSimilarity=0.9959;PctSizeSimilarity=1;PctRecOverlap=0.8692;SizeDiff=0;StartDistance=14;EndDistance=14;GTMatch=0;TruScore=95;MatchId=582.0.0	GT:GTcons1:PB_GT:PB_REF:PB_ALT:PBHP_GT:PB_REF_HP1:PB_ALT_HP1:PB_REF_HP2:PB_ALT_HP2:TenX_GT:TenX_REF_HP1:TenX_ALT_HP1:TenX_REF_HP2:TenX_ALT_HP2:ILL250bp_GT:ILL250bp_REF:ILL250bp_ALT:ILLMP_GT:ILLMP_REF:ILLMP_ALT:BNG_LEN_DEL:BNG_LEN_INS:nabsys_svm	0/1:./.:0/1:88:34:./.:53:7:19:17:./.:32:23:17:0:0/1:113:21:./.:.:.:.:.:.
chr10	64130425	HG2_PB_SVrefine2PB10Xhap12_8265	C	CATATATATCATATATATACCATATATATCATATATACCATATATATCATATATATACCATATATATCATATATAACATATATATCATATATATACCATATATATAATATATATCATATAAATCATATATATCATATACATCATATACATCATATACATCATATACATCATATATGATATATACATCATATATCACACATATGATATATACATCATATATCACACATATGATATACATCATATATCACACATATGATATACATCATATATCACACATATGATATACATCATATATCACACATATGATATACATCATATATCACACATATGATATACATCATATATCACACATATGATATATATCATATATCACACATATGATATATATCATATATCACACATATATATATATCATATATCACACATATGATATATATCATAATATCACATATATCATATATATCATATATATCACATATATCATATATATCATATATATCACATATATGATATATATATCATATATATCACATATATGATATATATCATATATATCACATATATATATATATCATATATATCACATATATGATATATATATCATATATATCACATATATGATATATATATCATATATATCACATATATGATATATATATCATATATATCACATATATCATATATATCACATATATCATATATCATATATATCATATATATCACATACATGATATATATCATATGTGATATATATCATATATATCATATGTGATATATATCATATGTGATATATAGCATATATATCATATGTGATATATATCATATGTGATATATATCATATGTGATATATATGGTATATATGATACATATGACATATATCATATGTGATATATATGATACATATGACATATATCATATGTGATACATATGACATATATCATATGTGATACATATGACATATATCATATGTGATACATATGACATATATCATATGTGATACATATGACATATATCATATGTGATACATATGACATATATCATATGTGATATATGTCACATATATCATATGTGATATATGTCACATATATCATATGTGATATATGTCACATATATCACATGTG	20	PASS	ClusterIDs=HG4_PB_SVrefine2Falcon1Dovetail_6890:HG3_PB_pbsv_11079:HG2_PB_SVrefine2PB10Xhap12_8265:HG2_PB_SVrefine2PBcRplusDovetail_1248:HG3_PB_pbsv_11080:HG3_PB_SVrefine2Falcon1Dovetail_6842:HG2_PB_SVrefine2Falcon1plusDovetail_1304:HG2_PB_SVrefine2Falcon2Bionano_5445:HG3_Ill_SVrefine2DISCOVARDovetail_8341:HG2_PB_SVrefine2PB10Xhap12_8264;NumClusterSVs=10;ExactMatchIDs=HG2_PB_SVrefine2PB10Xhap12_8265;NumExactMatchSVs=1;ClusterMaxShiftDist=0.184362;ClusterMaxSizeDiff=0.171193;ClusterMaxEditDist=0.26488;PBcalls=9;Illcalls=1;TenXcalls=0;CGcalls=0;PBexactcalls=1;Illexactcalls=0;TenXexactcalls=0;CGexactcalls=0;HG2count=5;HG3count=4;HG4count=1;NumTechs=2;NumTechsExact=1;SVLEN=1120;DistBack=208;DistForward=-1;DistMin=-1;DistMinlt1000=TRUE;MultiTech=TRUE;MultiTechExact=FALSE;SVTYPE=INS;sizecat=gt1000;DistPASSHG2gt49Minlt1000=FALSE;DistPASSMinlt1000=FALSE;MendelianError=FALSE;HG003_GT=1/1;HG004_GT=./.;TRall=TRUE;TRgt100=TRUE;TRgt10k=FALSE;segdup=FALSE;REPTYPE=SIMPLEINS;BREAKSIMLENGTH=647;REFWIDENED=10:64130426-64131072;PctSeqSimilarity=0.8749;PctSizeSimilarity=0.9009;PctRecOverlap=0.8733;SizeDiff=111;StartDistance=86;EndDistance=86;GTMatch=1;TruScore=88;MatchId=609.0.1	GT:GTcons1:PB_GT:PB_REF:PB_ALT:PBHP_GT:PB_REF_HP1:PB_ALT_HP1:PB_REF_HP2:PB_ALT_HP2:TenX_GT:TenX_REF_HP1:TenX_ALT_HP1:TenX_REF_HP2:TenX_ALT_HP2:ILL250bp_GT:ILL250bp_REF:ILL250bp_ALT:ILLMP_GT:ILLMP_REF:ILLMP_ALT:BNG_LEN_DEL:BNG_LEN_INS:nabsys_svm	1/1:1/1:1/1:5:80:1/1:1:32:1:19:./.:0:0:0:0:1/1:0:12:1/1:6:170:.:1417:.
chr10	115449670	HG4_Ill_SVrefine2DISCOVARDovetail_8364	T	TCCCCGAAGGGCTTTGACCTTCTTGTATTTGGATGTCTAAATCTCTGGCAAGGCTAGGGAAGTCTTCCTCAATTATTCCCTCAAATAAATTTTCCAAAATTTTTACTTTTTCTTCTCCCTCAGGAACA	20	PASS	ClusterIDs=HG2_10X_SVrefine210Xhap12_8154:HG3_PB_HySA_17546:HG2_PB_PB10Xdip_2952:HG4_Ill_GATKHCSBGrefine_8079:HG4_Ill_250bpfermikitraw_15459:HG2_Ill_250bpfermikitraw_15566:HG3_PB_HySA_17545:HG2_PB_HySA_21051:HG4_PB_HySA_16926:HG3_PB_pbsv_11312:HG4_PB_SVrefine2PBcRDovetail_5839:HG2_PB_pbsv_11597:HG4_PB_SVrefine2Falcon1Dovetail_7055:HG4_PB_pbsv_11605:HG4_Ill_SVrefine2DISCOVARDovetail_8364:HG2_PB_SVrefine2PBcRplusDovetail_1398:HG2_PB_SVrefine2PB10Xhap12_8382:HG2_PB_SVrefine2Falcon2Bionano_5596:HG2_PB_SVrefine2Falcon1plusDovetail_1462:HG2_Ill_SVrefine2DISCOVARplusDovetail_1701;NumClusterSVs=20;ExactMatchIDs=HG2_10X_SVrefine210Xhap12_8154:HG4_PB_SVrefine2PBcRDovetail_5839:HG4_PB_SVrefine2Falcon1Dovetail_7055:HG4_Ill_SVrefine2DISCOVARDovetail_8364:HG2_PB_SVrefine2PBcRplusDovetail_1398:HG2_PB_SVrefine2PB10Xhap12_8382:HG2_PB_SVrefine2Falcon2Bionano_5596:HG2_PB_SVrefine2Falcon1plusDovetail_1462:HG2_Ill_SVrefine2DISCOVARplusDovetail_1701;NumExactMatchSVs=9;ClusterMaxShiftDist=0.119522;ClusterMaxSizeDiff=0.0876494;ClusterMaxEditDist=0.291188;PBcalls=14;Illcalls=5;TenXcalls=1;CGcalls=0;PBexactcalls=6;Illexactcalls=2;TenXexactcalls=1;CGexactcalls=0;HG2count=10;HG3count=3;HG4count=7;NumTechs=3;NumTechsExact=3;SVLEN=127;DistBack=-67;DistForward=-1;DistMin=-67;DistMinlt1000=TRUE;MultiTech=TRUE;MultiTechExact=TRUE;SVTYPE=INS;sizecat=100to299;DistPASSHG2gt49Minlt1000=FALSE;DistPASSMinlt1000=FALSE;MendelianError=FALSE;HG003_GT=0/1;HG004_GT=1/1;TRall=FALSE;TRgt100=FALSE;TRgt10k=FALSE;segdup=FALSE;REPTYPE=DUP;BREAKSIMLENGTH=129;REFWIDENED=10:115449671-115449799;PctSeqSimilarity=0.9923;PctSizeSimilarity=0.9921;PctRecOverlap=0.9764;SizeDiff=1;StartDistance=-3;EndDistance=-3;GTMatch=0;TruScore=98;MatchId=712.0.0	GT:GTcons1:PB_GT:PB_REF:PB_ALT:PBHP_GT:PB_REF_HP1:PB_ALT_HP1:PB_REF_HP2:PB_ALT_HP2:TenX_GT:TenX_REF_HP1:TenX_ALT_HP1:TenX_REF_HP2:TenX_ALT_HP2:ILL250bp_GT:ILL250bp_REF:ILL250bp_ALT:ILLMP_GT:ILLMP_REF:ILLMP_ALT:BNG_LEN_DEL:BNG_LEN_INS:nabsys_svm	1/1:1/1:1/1:3:45:1/1:1:13:2:8:./.:1:9:1:19:1/1:0:40:./.:.:.:.:.:.
chr10	125013868	HG2_PB_SVrefine2Falcon1plusDovetail_1490	T	TCATCACCACCACCATCATCACACCACCACCACCACCATCATCACTATCATCATCACACCACCACCACCACCATCATCACTATCATCATCACACCATCACCACCACCATCATCACACCACCACCACCACCATCATCACTATCATCATCATCACCACACCACCACCATCACCACCACCACCATCACACCACCACCACCACTGTCGTCATCACTATCATCATCATCACACCACCACCACCATCATCACACCACCACCACCACCACCGTCGTCATCACTATCATCATCATCATCACACCGCCACCATCACCACCACCACCATCACACCACCACCACCACCACCACCGTCACCATCACTATCATCATCATCACACCACCACCACCACCACCATCATCACTATCATCATCATCATCACCACACCACCACCATCACCACCACCACCATCACACCACCACCACCACTGTCGTCATCACTATCATCATCATCACACCACCACCACCACCATTATCACACCACCACCACCGCCACCACCATCATCACTATCATCATCACACCACCACCACCACCATCATCACTATCATCATCACACCATCACCACCACCATCATCACACCACCACCACCACCACCACCACCATCATCACTATCATCATCATCACCACACCACCACCATCACCACCACCACCATCACACCACCACCACCACTGTCGTCATCACTATCATCATCATCACACCACCACCACCACCACCATCACACCACCACCACCACCACCGTCGTCATCACTATCATCATCATCATCACACCGCCACCATCACCACCACCACCATCACACCACCACCACCACCACACCACCGTCGCCATCACTATCATCATCATCACACCACCACCACCACCACAACCATCATCACTATCATCATCATCATCACCACACCACCACCATCACCACCACCACCATCACACCACCACCACCACTGTCGTCATCACTATCATCATCATCACACCACCACCACCACCACCATCACACCACCACCACCACCACCACCATCATCACTATCATCATCACACCACCACCACCACCATCATCACACCACCACCACCACCACCACCACCATCATCACTATCATCATCATCATCACCACACCACCACCATCACCACCACCACCATCACACCACCACCACCACCACTGTCGTCATCATTATCATCATCATCATCACACCACCACCACCACCACCATCACACCACCACCACCGCCACCGTCGTCATCACTATCATCATCATCATCACACCACCACCATCACCACCACCATCACACCACCACCACCACTACTGTCATCATCACTATCATCATCATCACACCACCACCACCACCATCATCACACCACCACCACCATCGTCATCACTATCATCATCATCATCACACCACCACCACCACCACCATCACACCACCACCACCATCGTCATCACTATCATCATCACACCACCACCATCATCACACCACTACCATCATCACACCACCACCACCGTCACACCACCACCACCATCATCATCACTACCACCATCATCATCACACCACCACCACCATCACACACACCACCATCACACCACCACCATCATCATCACTACCACCATCATCACTGCCACCATCATCATCACCATCATCACCACCACCATCACCACCATCACCACCACCACCACCATTATCATCACTACCACCATCATCATCACCATTGTCACACCACCATCATCACCATCATCACCACACACCACCACCATCACCATCATCATCACACACCACCATCACAACACCATCTCACCATCATCATCACACCACCACCACCATCAGCACCACCACCATCATCGTCACCATCACCATCATCACACCACCACAATCATCACCACCACCATCATCACACGACCACCACCACCATTATCATCATTACCGCCATCATCATCACCATAATCACACCACCACCATCACCACCATCACCATCACCACCATCATCACACCACCACCATTATCATCACTATCATCATCATCACCATCATCACAAACCACCATCATCACACCACCACCATCATCACACACCACCATCACACACCACCACCATCACACACCACCACCATCACACACCACCATCACCATCACTATCATCACACCACCATTATCACACCACCACCATTGTCATCACCATCACCATTATCACACCACCACCATCATCACACCACACCACCATCATCATCATCACCATCACCATTACATCACCACCATCATCACCATCACCATCACACACCACCAGCATCATCACCATCACTCTCATCACACCACCATCATCACACCACCATCATCATCACCATCATCATCACCATCACCACACCACCATCCTCATATCACCATCACCACCACCACCATCACCATCACCACCGCAATCATCATACTACCATCATCACCATCATCACACCACCACCACCATTACCATCACCATCATCACACCACCACCAC	10	PASS	ClusterIDs=HG3_PB_SVrefine2Falcon1Dovetail_7042:HG2_PB_pbsv_11644:HG2_PB_SVrefine2Falcon2Bionano_5624:HG2_PB_SVrefine2PB10Xhap12_8421:HG2_PB_SVrefine2Falcon1plusDovetail_1490:HG2_PB_SVrefine2PBcRplusDovetail_1430;NumClusterSVs=6;ExactMatchIDs=HG2_PB_SVrefine2Falcon1plusDovetail_1490;NumExactMatchSVs=1;ClusterMaxShiftDist=0.154554;ClusterMaxSizeDiff=0.154554;ClusterMaxEditDist=0.289419;PBcalls=6;Illcalls=0;TenXcalls=0;CGcalls=0;PBexactcalls=1;Illexactcalls=0;TenXexactcalls=0;CGexactcalls=0;HG2count=5;HG3count=1;HG4count=0;NumTechs=1;NumTechsExact=1;SVLEN=2497;DistBack=-1591;DistForward=-1;DistMin=-1591;DistMinlt1000=TRUE;MultiTech=FALSE;MultiTechExact=FALSE;SVTYPE=INS;sizecat=gt1000;DistPASSHG2gt49Minlt1000=FALSE;DistPASSMinlt1000=FALSE;MendelianError=FALSE;HG003_GT=1/1;HG004_GT=./.;TRall=TRUE;TRgt100=TRUE;TRgt10k=FALSE;segdup=FALSE;REPTYPE=SIMPLEINS;BREAKSIMLENGTH=789;REFWIDENED=10:125013869-125014657;PctSeqSimilarity=0.8664;PctSizeSimilarity=0.7514;PctRecOverlap=0.737;SizeDiff=-826;StartDistance=-461;EndDistance=-461;GTMatch=0;TruScore=78;MatchId=725.0.0	GT:GTcons1:PB_GT:PB_REF:PB_ALT:PBHP_GT:PB_REF_HP1:PB_ALT_HP1:PB_REF_HP2:PB_ALT_HP2:TenX_GT:TenX_REF_HP1:TenX_ALT_HP1:TenX_REF_HP2:TenX_ALT_HP2:ILL250bp_GT:ILL250bp_REF:ILL250bp_ALT:ILLMP_GT:ILLMP_REF:ILLMP_ALT:BNG_LEN_DEL:BNG_LEN_INS:nabsys_svm	1/1:1/1:1/1:5:73:1/1:3:14:3:20:./.:14:125:11:138:./.:0:0:1/1:3:449:.:3173:.
chr11	1439285	HG2_PB_PB10Xdip_5016	T	CTGCTTCTGTTGGCTGTTTCTTCTCTTGAGAGTGGGTCACACTGTGTCCTGCTTCTGTTGGCTGTTTCTTCTCTTGAGAGTGGGTCACACTGTGTCCTGCTTCTGTTGGCTGTTTCTTCTCTTGTGAGTGGGTCACCTGTGTCCTGCTTCTGTGGGCTGTTTCTTCTCTTGAGAGTGGGTCACACTGTGTCCTGCTTCTGTGGGCTGTTTCTTCTCTTGAGAGTGGGTCACCTGTGTCCTGCTTCTGTGGGCTGTTTCTTCTCTTGAGAGTGGGTCACACTGTGTCCTGCTTCTGTTGGCAGTTTCTTCTCTTGAGAGTGGTTCTCCTGTGTCCTGCTTCTGTTGGCTGTTTCTTCTCTGAGAGTGGGTCACCTGTGTCCTGCTTCTGTTGGCAGTTTCTTCTCTTGAGAGTGGTTCTCCTGTGT	10	PASS	ClusterIDs=HG2_PB_SVrefine2PB10Xhap12_8652:HG2_PB_PB10Xdip_5016:HG2_PB_SVrefine2Falcon1plusDovetail_1685:HG2_PB_SVrefine2PBcRplusDovetail_1602;NumClusterSVs=4;ExactMatchIDs=HG2_PB_PB10Xdip_5016;NumExactMatchSVs=1;ClusterMaxShiftDist=0.115299;ClusterMaxSizeDiff=0.115299;ClusterMaxEditDist=0.154535;PBcalls=4;Illcalls=0;TenXcalls=0;CGcalls=0;PBexactcalls=1;Illexactcalls=0;TenXexactcalls=0;CGexactcalls=0;HG2count=4;HG3count=0;HG4count=0;NumTechs=1;NumTechsExact=1;SVLEN=424;DistBack=5;DistForward=202;DistMin=5;DistMinlt1000=TRUE;MultiTech=FALSE;MultiTechExact=FALSE;SVTYPE=INS;sizecat=300to999;DistPASSHG2gt49Minlt1000=FALSE;DistPASSMinlt1000=FALSE;MendelianError=FALSE;HG003_GT=./.;HG004_GT=./.;TRall=TRUE;TRgt100=TRUE;TRgt10k=FALSE;segdup=FALSE;REPTYPE=DUP;BREAKSIMLENGTH=1191;REFWIDENED=11:1438706-1439896;PctSeqSimilarity=0.9632;PctSizeSimilarity=0.8926;PctRecOverlap=0.4379;SizeDiff=-51;StartDistance=242;EndDistance=242;GTMatch=0;TruScore=76;MatchId=802.0.1	GT:GTcons1:PB_GT:PB_REF:PB_ALT:PBHP_GT:PB_REF_HP1:PB_ALT_HP1:PB_REF_HP2:PB_ALT_HP2:TenX_GT:TenX_REF_HP1:TenX_ALT_HP1:TenX_REF_HP2:TenX_ALT_HP2:ILL250bp_GT:ILL250bp_REF:ILL250bp_ALT:ILLMP_GT:ILLMP_REF:ILLMP_ALT:BNG_LEN_DEL:BNG_LEN_INS:nabsys_svm	0/1:0/1:0/1:26:39:./.:18:8:6:17:./.:2:1:11:4:0/0:9:0:0/1:10:4:.:.:.
chr12	55727214	HG2_PB_SVrefine2PB10Xhap12_9543	T	TTGTGGGGAAAAGCAAGAGAGATCAGATTGTTACTGTGTCTGTGTAGAAAGAAGTAGACATAGGAGACTCCATTTTGTTATGTACTAAGAAAAATTCTTCTGCCTTGAGATTCTGTTAATCTATAACCTTACCCCCAACCCCGTGCTCTCTGAAACGTGTGCTGTGTCAACTCAGAGTTAAATGGATTAAGGGCGGTGCAAGATGTGCTTTGTTAAACAGATGCTTGAAGGCAGCATGCTCTTTAAGAGTCATCACCACTCCCTAATCTCAAGTACCCAGGGACACAAAAACTGCGGAAGGCCGCAGGGACCTCTGCCTAGGAAAGCCAGGTATTGTCCAAGGTTTCTCCCCATGTGATAGTCTAAAATATGGCCTCGTGGGAAGGGAAAGACCTGACCGTCCCCCAGCCCGACACCCGTAAAGGGTCTGTGCTGAGGAGGATTAGTAAAAGAGAAAGGAATGCCTCTTGCAGTTGAGACAAGAGGAAGGCATCTGTCTCCTGCCTGTCCCTGGGCAATGGAATGTCTCGGTATAAAACCCGATTGTATGCTCCATCTACTGAGATAGGGAAAAACCGCCTTAGGGCTGGAGGTGGGACCTGCGGGCAGCAATACTGCTTTGTAAAGCACTGAGATGTTTATGTGTATGCATATCTAAAAGCACAGCACTTAATCCTTTACATTGTCTATGATGCCAAGACCTTTGTTCACGTGTTTGTCTGCTGACCCTCTCCCCACAATTGTCTTGTGACCCTGACACATCCCCCTCTTCGAGAAACACCCACAAATGATGAATAAATACTAAGGGAACTCAGAGGCTGGCGGGATCCTCCATTATGCTGAACGCTGGTTCCCCGGGTCCCCTTATTTCTTTCTCTATACTTTGTCTCTGTGTCTTTTTCTTTTCCAAATCTCTCGTCCCACCTTACGAGAAACACCCACAGGTGTGTAGGGGCAACCCACCCCTACATCTGGTGCCCAACGTGAGGCTTTTCTCTAGGGTGAAGGTACTCTCAAGCGTGGTCATTGAGGACAAGTCGACGAGAGATCCCGAGTACGTCTACAGTCAGCCTTACGGTAAGCTTGTGCGCTCGAAAGAAGCTAGGGTGATAATGGGGCAAACTAAAAGTAAAATTAAAAGTAAATATGCCTCTTATCTCAGCTTTATTAAAATTCTTTTAAAAAGAGGGGGAGTTAAAGTATCTACAAAAAATCTAATCAAGCTATTTCAAATAATAGAACAATTTTGCCCATGGTTTCCAGAACAAGGAACTTTAGATCTAAAAGATTGGAAAAGAATTGGTAAGGAACTAAAACAAGCAGGTAGGAAGGGTAATATCATTCCACTTACAGTATGGAATGATTGGGCCATTATTAAAGCAGCTTTAGAACCATTTCAAACAGAAGAAGATAGCATTTCAGTTTCTGATGCCCCTGGAAGCTGTTTAATAGATTGTAATGAAAAGACAAGGAAAAAATCCCAGAAAGAAACGGAAAGTTTACATTGCGAATATGTAGCAGAGCCGGTAATGGCTCAGTCAACCCAAAATGTTGACTATAATCAATTACAGGAGGTGATATATCCTGAAACGTTAAAATTAGAAGGAAAAGGTCCCGAATTAATGGGGCTATCAGAGTCTAAACCACGAGGCACAAGTCCTCTTCCAGCAGGTCAGGTGCCCGTAACATTACAACCTCAAAAGCAGGTTAAAGAAAATAAGACCCAACCGCCAGTAGCCTATCAATACTGGCCGCCGGCTGAACTTCAGTATCGGCCACCCCCAGAAAGTCAGTATGGATATCCAGGAATGCCCCCAGCACCACAGGGCAGGACGCTATACCCTCAGCCGCCCACTAGGAGACTTAATCCTATGGCACCACCTAGTAGACAGGGTAGTAAATTACATGAAATTATTGATAAATCAAGAAAGGAAGGAGATACTGAGGCATGGCAATTCCCAGTAACGTTAGAACCGATGCCACCTGGAGAAGGAGCCCAAGAGGGAGAGCCTCCCACAGTTGAGGCCAGATACAAGTCTTTTTCGATAAAAATGCTAAAAGATATGAAAGAGGGAGTAAAACAGTATGGACCCAACTCCCCTTATATGAGGACATTATTAGATTCCATTGCTCATGGACATAGACTCATTCCTTATGATTGGGAGATTCTGGCAAAATCGTCTCTCTCACCCTCTCAATTTTTACAATTTAAGACTTGGTGGATTGATGGGGTACAAGAACAGGTCCGAAGAAATAGGGCTGCCAATCCTCCAGTTAACATAAATGCAGATCAACTATTAAGAATAGGTCAAAATTGGAGTACTATTAGTCAACAAGCATTAATGCAAAATGAGGCCATTGAGCAAGTTAGAGCTATCTGCCTTAGAGCCTGGGAAAAAATCCAAGACCCAGGAAGTACCTGCCCCTCATTTAATACAGTAAGACAAGGTTCGAAAGAGCCCTATCCTGATTTTGTGGCAAGGCTCCAAGATGTTGCTCAAAAGTCAATTACCGATGAAAAAGCCCGTAAGGTCATAGTGGAGTTGATGGCATATGAAAACGCCAATCCTGAGTGTCAATCAGCCATTAAGCCATTAAAAGGAAAGGTTCCTACAGGATCAGATGTAATCTCAGAATATGTAAAAGCCTGTGATGGAATCGGAGGAGCTATGCATAAAGCTATGCTTATGGCTCAAGCAATAACAGGAGTTGTTTTAGGAGGACAAGTTAAAACATTTGGAGGAAAATGTTATAATTGTGGTCAAATTGGTCACTTAAAAAAGAATTGTCCAGTCTTAAATAAACAGAATATAACTATTCAAGCAACTACAACAGGTAGAGAGCCACTTGACTTATGTCCAAAATGTAAAAAAGGAAAACATTGGGCTAGTCAATGTCGTTCTAAATTTGATAAAAATGGGCAACCATTGTCGGGAAACGAGCAAAGGGGCCAGCCTCAGGCCCCACAACAAACTGGGGCATTCCCAATTCAGCCATTTGTTCCTCAGGGTTTTCAGGGACAACAACCCCCACTGTCCCAAGTGTTTCAGGGAATAAGCCAGTTACCACAATACAACAATTGTCCCCCACCACAAGCGGCAGTGCAGCAGTAGATTTATGTACTATACAAGCAGTCTCTCTGCTTCCAGGGGAGCCCCCACAAAAAGTCCCTACAGGGGTATATGGCCCACTGCCTGAGGGGACTGTAGGACTAATCTTGGGAAATCAAGTCTAAATCTAAAAGGAGTTCAAATTCATACTAGTGTGGTTGATTCAGACTATAAAGGCGAAATTCAGTTGGTTATTAGCTCTTCAATTCCTTGGAGTGCCAGTCCAGGAGACAGGATTGCTCAATTATTACTCCTGCCATATATTAAGGGTGGAAATAGTGAAATAAAAAAAATAGGAGGGCTTGTAAGCACTGATCCGACAGAAAAGACTGCATATTGGACAAGTCAAGTCTCAGAGAACAGACCTGTGTGTAAGGCCATTATTCAAGGAAAACAGTTTAAAAGGTTGGTAGACACTGGAGCAGATGTCTCTATCATTGCTTTAAATCAGTGGCCAAAAAATTGGCCTAAACAAAAGGCTGTTACAGAACTTGTCGACATAGGCACAGCCTCAGAAGTGTATCAAAGTACTGAGATTTTACATTGCTTAGGGCCAGATAATCAAGAAAGTACTGTTCAGCCAATGATTACTTCAATTCCTCTTAATCTGTGGGGTCGAGATTTATTACAACAATGGGGTGCGGAAATCACCATGCCCGCTCCATTATATAGCCCCACGAGTCAAAAAATCATGACCAAAATGGGATATATACCAGGAAAGGGACTAGGAAAAAATGAAGATGGCATTAAAATTCCATTTGAGACTAAAATAAATCAAGAAAGAGAAGGAATAGGGTATCCTTTTTAGGGGCGGCCACTGTAGAGCCTCCTAAACCCATACCATTAACTTGGAAAACAGAAAAACCGGTGTGGGTAAATCAGTGGCCGCTACCAAAACAAAAACTGGAGACTTTACATTTGTTAGCAAATGAACAGTTAGAAAAGGGTCACATTGAGCCTTCGTTCTCACCTTGGAATTCTCCTGTGTTTGTAATTCAGAAGAAATCAGGCAAATGGCGTATGTTAACTGACTTAAGGGCTGTAAACACCGTAATTCAACCCATGGGGCCTCTCCAACCTGGGTTGCCCTCTCCGGCCATGATCCCAAAAGATTGGCCTTTAATTATAATTGATCTAAAGGATTGCTTTTTTACCATCCCTCTGGCAGAGCAGGATTGTAAAAAATTTGCCTTTACTATACCAGCCATAAATAATAAAGAACCAGCCACCAGGTTTCAGTGGAAAGTGTTACCTCAGGAAATGCTTAATAGTCCAACTATTTGTCAGACTTTTGTAGGTCGAGCTCTTCAACCAGTTAGAGAAAAGTTTTCAAACTGTTATATTATTCATTATATTGATGATATTTTATGTGCTGCAGAAACGAAAGATAAATTAATTGACTGTTATACATTTCTGCAAGCAGAGGTTGCCAACGCAGGACTGGCAATAGCATCTGATAAGATCCAAACCTCTACTCCTTTTCATTATTTAGGAATGCAGATAGAAAATAAAAAAATTAAGCCACAAAAAATAGAAATAAGAAAAGACACATTAAAAACACTAAATGATTTTCAAAAATTACTAGGAGATATTAATTGGATTCGGCCAAATCTAGGCATTCCTACTTATGCCATGTCAAATTTGTTCTCTATCTTAAGAGGAGACTCAGACTTAAATAGTAAAAGAATATTAACCCCAGAGGCAACAAAAGAAATTAAATTAGTGAAAAAAAAAATTCAGTCAGCGCAAATAAATAGAATAGATCCCTTAGCCCCACTCCAACTTTTGATTTTTGCCACTGCACATTCTCCAACAGGCATCATTATTCAAAATACTGATCTTGTGGAGTGGTCATTCCTTCCTCACAGTACAGTTAAGACTTTTACATTGTACTTGGATCAAATAGCTACATTAATCGGTCAGACAAGATTACGAATAATAAAATTATGTGGAAATGACCCAGACAAAATAGTTGTCCCTTTAACCAAGGAACAAGTTAGACAAGCCTTTATCAATTCTGGTGCATGGCAGATTGGTCTTGCTAATTTTGTGGAAATTATTGATAATCATTACCCAAAAACAAAGATCTTCCAGTTCTTAAAATTGACTACTTGGATTCTACCTAAAATTACCAGACGTGAACCTTTAGAAAATGCTCTAACAGTATTTACTGATGGTTCCAACAATGGAAAAGCAACTTACACAGGACCAAAAGAACGAGTAATCAAAACTCCATATCAATCGGCTCAAAGAGCAGAGTTGGTTACAGTCATTACAGTGTTACAAGATTTTGACCAACCTATCAATATTATATCAGATTCTGCATATGTAGTACAAACTACAAGGGATGTTGAGACAGCTCTAATTAAATATAGCATGGATGATCAGTTAAACCAGCTATTCAATTTATTACAACAAACTGTAAGAAAAAGAAATTTCCCATTTTATATTACTCATATTCGAGCACACACTAATTTACCAGGGCCTTTGACTAAAGCAAATAAACAAGCTGACTTACTGGTATCATCTACACTCATAAAAGCACAAAAACTTCATGCTTTAACTCATGTAAATGCAGCAGGATTAAAAAACAAATTTGATGTCACATGAAAACAGGCAAAAGATATTGTACAACATTGCACCCAGTGTCAAGTCTTACACCTGCCCACTCAAGAGGCAGGAGTTAATCCCAGAGGTCTGTGTCCTAATGCGTTATGGCAAATGGATGTCACGCATGTACCTTCATTTGAAAGATTATCATATGTTCACGTAACAGTTGATACTTATTCACATTTCATATGGGCAACTTGCCAAACAGGAGAAAGTACTTCCCATGTTAAAAAACATTTATTGTCTTGTTTTACTGTAATGAGAGTTCCAGAAAAAATCAAAACTGACAATGGACCAGGATATTGTAGTAAAGCTTTCCAAAAATTCTTAAGTCAGTGGAAAATTTCACATACAACAGAAATTCCTTATAATTCCCAAGGACAGGCCATAGTTGAAAGAACTAATAGAACACTCAAAACTCAATTAGTTAAACAAAAAGAAGGGGGAGACAGTAAGGAGTGTACCACTCCTCAGATGCAACTTAATCTAGCACTCTATACTTTAAATTTTTTAAACATTTATAGAAATCAGACTACTACTTCTGCAGAACAACATCTTACTGGTAAAAAGAACAGCCCACATGAAGGAAAACTAATTTGGTGGAAAGATAATAAAAATAAGACATGGGAAATAGGTAAGGTGATAACGTGGGGGAGAGGTTTTGCTTGTGTTTCACCAGGAGAAAATCAGCTTCCTGTTTGGATACCCACTAGACATTTGAAGTTCTACAATAAACCCATCGGAGATGCAAAGAAAAGGGCCTCCACGGAGATGGTAACACCAGTCACATGGATGGATAATCCTATAGAAGTATATGTTAATGATAGTGTATGGGTACCTGGCCCCATAGATGATCGCTGCCCTGCCAAACCTGAGGAAGAAGGGATGATGATAAATATTTCCATTGGGTATCGTTATCCTCCTATTTGCTTAGGGACAGCACCAGGATGTTTAATGCCTGCAGTCCAAAATTGGTTGGTAGAAGTACCTACTGTCAGTCCCATCAGTAGATTCACTTATCACATGGTAAGCGGGATGTCACTCAGGCCACGGGTAAATTATTTACAAGACTTTTCTTATCAAAGATCATTAAAATTTAGACCTAAAGGGAAAACTTGCCCCAAGGAAATTCCCAAAGAATCAAAAAATACAGAAGTTTTAGTTTGGGAAGAATGTGTGGCCAATAGTGTGGTGATATTACAAAACAATGAATTCGGAACTATTATAGATTGGGCACCTCGAGGTCAATTCTACCACAATTGCTCAGGACAAACTCAGTCGTGTCCAAGTGCACAAGTGAGTCCAACTGTTGATAGCGACTTAACAGAAAGTTTAGACAAACATAAGCATAAAAAATTGCAGTCTTTCTACCCTTGGGAATGGGGAGAAAAAGGAATCTCTACCCCAAGACCAAAAATAATAAGTCCTGTTTCTGGTCCTGAACATCCAGAATTATGGAGGCTTACTGTGGCCTCACACCACATTAGAATTTGGCCTGGAAATCAAACTTTAGAAACAAGAGATCGTAAGCCATTTTATACTATCGACCTAAATTCCAGTCTAACAGTTCCTTTACAAAGTTGCGTAAAGCCCCCTTATATGCTAGTTGTAGGAAATATAGTTATTAAACCAGACTCCCAGACTATAACCTGTGAAAATTGTAGATTGCTTACTTGCATTGATTCAACTTTTAATTGGCAACACCGTATTCTGCTGGTGAGAGCAAGAGAGGGCGTGTGGATCCCTGTGTCCATGGACCGACCATGGGAGGCCTCACCATCCGTCCATATTTTGACTGAAGTATTAAAAGGTGTTTTAAATAGATCCAAAAGATTCATTTTTACTTTAATTGCAGTGATTATGGGATTAATTGCAGTCACAGCTACGGCTGCTGTAACAGGAGTTGCATTGCACTCTTCTGTTCAGTCAGTAAACTTTGTTAATGATGGGCAAAAAAATTCTACAAGATTGTGGAATTCACAATCTAGTATTGATCAAAAATTGGCAAATCAAATTAATGATCTTAGACAAACTGTCATTTGGATGGGAGACAGACTCATGAGCTTAGAACATCATTTCCAGTTACAATGTGACTGGAATACGTCAGATTTTTGTATTACACCCCAAATTTATAATGAGTCTGAGCATCACTGGGACATGGTTAGATGCCATCTACAGGGAAGAGAAGATAATCTCACTTTAGACATTTCCAAATTAAAAGAACAAATTTTCGAAGCATCAAAAGCCCATTTAAATTTGGTGCCAGGAACTGAGGCAATTACAGGAGTTGCTAATGGCCTCGCAAATCTTAACCCTGTCACTTGGGTTAAGACCATTGGAAGTACTACGATTTTAAATCTCATATTAATCCTTGTGTGCCTGTTTTGTCTGTTGTTAGTCTGCAGGTGTACCCAACAGCTCCGAAGAGACAGCGACCATCGAGAACAGGCCATGATGACGATGGCGGTTTTGTCGAAAAGAAAAGGGGGAAA	10	PASS	ClusterIDs=HG2_PB_SVrefine2Falcon1plusDovetail_2498:HG2_PB_PB10Xdip_7528:HG4_PB_SVrefine2Falcon1Dovetail_8052:HG4_PB_SVrefine2PBcRDovetail_6625:HG2_PB_SVrefine2PBcRplusDovetail_2365:HG2_PB_SVrefine2PB10Xhap12_9543:HG2_PB_SVrefine2Falcon2Bionano_6531;NumClusterSVs=7;ExactMatchIDs=HG2_PB_SVrefine2PB10Xhap12_9543:HG2_PB_SVrefine2PBcRplusDovetail_2365;NumExactMatchSVs=2;ClusterMaxShiftDist=0.00146234;ClusterMaxSizeDiff=0.00146234;ClusterMaxEditDist=0.0138982;PBcalls=7;Illcalls=0;TenXcalls=0;CGcalls=0;PBexactcalls=2;Illexactcalls=0;TenXexactcalls=0;CGexactcalls=0;HG2count=5;HG3count=0;HG4count=2;NumTechs=1;NumTechsExact=1;SVLEN=8211;DistBack=-970;DistForward=-1;DistMin=-970;DistMinlt1000=TRUE;MultiTech=FALSE;MultiTechExact=FALSE;SVTYPE=INS;sizecat=gt1000;DistPASSHG2gt49Minlt1000=FALSE;DistPASSMinlt1000=TRUE;MendelianError=FALSE;HG003_GT=./.;HG004_GT=0/1;TRall=FALSE;TRgt100=FALSE;TRgt10k=FALSE;segdup=FALSE;REPTYPE=SIMPLEINS;BREAKSIMLENGTH=969;REFWIDENED=12:55727215-55728183;PctSeqSimilarity=0.9988;PctSizeSimilarity=0.9983;PctRecOverlap=0.9983;SizeDiff=14;StartDistance=0;EndDistance=0;GTMatch=0;TruScore=99;MatchId=1217.0.0	GT:GTcons1:PB_GT:PB_REF:PB_ALT:PBHP_GT:PB_REF_HP1:PB_ALT_HP1:PB_REF_HP2:PB_ALT_HP2:TenX_GT:TenX_REF_HP1:TenX_ALT_HP1:TenX_REF_HP2:TenX_ALT_HP2:ILL250bp_GT:ILL250bp_REF:ILL250bp_ALT:ILLMP_GT:ILLMP_REF:ILLMP_ALT:BNG_LEN_DEL:BNG_LEN_INS:nabsys_svm	1/1:1/1:1/1:0:98:1/1:0:13:0:31:./.:0:0:0:0:./.:0:5:1/1:2:1055:.:.:.
chr15	85150923	HG4_PB_pbsv_15491	A	ATTTTTTTTTTTTTATTTTTTTTTTTTATTTTTTTAAATTTAATTTTTTTATTGATAATTCTTGGAGTTGTTTTCTCACAGAGGGGGATTTGGCAGGGTGCATGGGACATAGTGGAGGGAAGGTCAGCAAGATAAACAAGTGAACAAAGTCCTCTGGTTTTCCTAGGCAGAGACGCCTGCGGCCTTCTGCAGTGTTTGTGTCCTGATTACTTGAGATTAGGGATTGGTGATGACTCTTAACGGAGCATGCGCCTTCCAAGGCATGCTGTTTTACCAAAGCACATCTTGCACGCGCCCTTAAATCCTTTACCCTGATGGACACAGCAACATGTTTCATCAAGAGAGCACAGGGTTGGGGGGTAAGGTCACAGATCAACAGGATCCCAAGGCAGAGGAATTTTTCTTAGTGCAGAACAAAAATGAAAAAGTCTGCCCAGTCTACTTCTTTCTACCGACACGGCAAACCATCCGATTTCTCAATCTTTTCCCGCACCTTTCCGCCTTTCTATTGCCACAAAGCCGCCACTGTCATCCTGGGCGTTCTCAATGAGCCGCTGGGCACATCCTCCCAGATACGGGGTGGTGGCCGGGCAGAGGGGCTCCTCAACTTTCCCAGTAGGGGCGGCAGGGGCAGAGGCGCCCTCACCTCCCGGACGGGGCGGCTGGGCGGGCAGGGGGGCTGACCCCACCCACCCTTCCTCCCGGACGGGGCGGCTGGCCGGGCGGGGGCTGACGCCCCCAACCTCCCTCCCAGGATTCGGGGCGGCTGGCCGGGCGGGGGGCCTTGACGCCCCACATCCCTCCCGGACGGGCGGCTGGCCGTGCAGAGGGGCTCCCTCACTTCCGCAGTAGGGGCGGCCGGGCAGAGGCGCCCCTCACTCCGGACGGGGGGTGGCCGGGCAGGGGGCCGACCCCCCCAACCTATGTCCCTCCGGAACAGGGGCGGCTGGCCGGGCGGGGTGAACCCCCACCTCCCTCCTGGAGCGGGGGCGGCTGGCCGGCGGGGGGCCAGACCCCCCCACCTCCCTTCCGGACAGGGGCGGCTGGGCCGGCGCAGAGGGGGCTCCTCACTCCCAGTAGGGGCGGCCGGGCAGAGGGCGCCCCTCCACTCCGGACAGGGCGGTGGCTGGGCGGGGGGGCTGACCCCGCCCCCACTCCCTCCGGACGGGGCGGCTGCCGGGCGGGGGGCTGACCCCCCCACCTCGCCTCCCGACGGGGCGGCTGGCCGGGCAGAGGGGCTCCTCACTTCCACAGTAGGGGCGGCCGGGCAGAGGCGCCCTCACCTCCCGGACGGGGCGGCTGGCCGGGCAGGGGGCCGACGCCCCCACCTCCTCCCGGACGGGGCGGCTTGGCCGGCGCGGGGGGCCGACCCCCACCTCCCTCCCGGACGGGGGCGGCTTGCCGGGCAGAGGGGCTCCTCACTTCCCAGTGAGTGGCGGCTTGGTCAGAGGCTGTCCCTCAACCTCCCAGACGGGCGGATGGCGGGCGGAGGGCTGACCCCCCCCACCTCCCTCCCGGACGCGGGCGGCTGGCCAGGCGGGGGGCTGACCCCCCTACCTCCCTCCGGACGGGGCGGCTGGCCGGGGGTGGGGGGCTGACCCCCCATCTCCCTCCCGGACGGGGTGGCTGGCCCGGGCTGAGGGCTCCTCACTTCCCAGTAGGGGCGGCCGGGCCGAAAGGCGCCCCTTCACCTCCGGAGGGGTGGGCTGGCCGGTGCGGGGGGCTGGACGCCCCACCTCCCTCCAGACTGGCACGGCTGGCCAGGCGGGGGTGACCCCCCACCTCCCTCCACCGGATGGCAGCGGCTGGCCGGGCGGGGGGGCTGACCCCACCACCTCCCTCCCGGAATGGGGCGGCTTGGCCGGGCGGGGGGCGACGCCCCCCCAACCTCCCTCGCCGGACGGGGTGGCTGCCGGGCGGAGAAACGGCTCCTTCACGTTCCAGATGGGGTGGCTTGCCGGGCGGGAGAGGCTCTACTTCTCAGACGGGGCAAGCTGCCGGGCGGAGGGGCTCCTCACTTCTCAGAGCGGGGCGGCTGGAAGAGACGCTCCGTCACCTCCCAGACGGGGTCTCGCCGGGCAGATGGCGCTCTCACATCCAGATGGGGTCGGCGGGCAGAGGCGCTCCCCACATCTCAGACGATGGGTCGGCCGGGGCAGAGACACTCCTCACTTTTCCTAGAAGTGATGGCGGCTGGGAAGAGGCGCTCCTCACTTCCTAGATGGGAGATGGCGGCCGGGCGGAGACGCTCCTCACTTTCCAGACTGGCAGCCAGGCAGAGGGGCTCCTTCACATCCAGACAATGGGCGGCCAGGCAGAGACACTCCTCAACTTCCGCAGAGGGTGGCAGCCGGCAGAGGCTGCAATCTCGGCACTATTGGAGGCCAAGGCAGGCGGCTGCCTCCTTGCCCTCGGGCCCGCGGGGCCCGTCGCTCCTCCCAGTCCGCTGCCTCGGCGGCCAATTTTTGTATTTAGT	10	PASS	ClusterIDs=HG4_PB_HySA_22685:HG2_PB_HySA_28393:HG2_PB_PB10Xdip_11093:HG4_PB_pbsv_15491:HG2_PB_pbsv_15593:HG4_PB_SVrefine2Falcon1Dovetail_9495:HG2_PB_assemblyticsPBcR_8833:HG2_PB_SVrefine2PB10Xhap12_11271:HG2_PB_SVrefine2Falcon1plusDovetail_3925:HG2_PB_SVrefine2PBcRplusDovetail_3681;NumClusterSVs=10;ExactMatchIDs=HG4_PB_pbsv_15491;NumExactMatchSVs=1;ClusterMaxShiftDist=0.174046;ClusterMaxSizeDiff=0.171429;ClusterMaxEditDist=0.242782;PBcalls=10;Illcalls=0;TenXcalls=0;CGcalls=0;PBexactcalls=1;Illexactcalls=0;TenXexactcalls=0;CGexactcalls=0;HG2count=7;HG3count=0;HG4count=3;NumTechs=1;NumTechsExact=1;SVLEN=2475;DistBack=0;DistForward=54148;DistMin=0;DistMinlt1000=TRUE;MultiTech=FALSE;MultiTechExact=FALSE;SVTYPE=INS;sizecat=gt1000;DistPASSHG2gt49Minlt1000=FALSE;DistPASSMinlt1000=FALSE;MendelianError=FALSE;HG003_GT=0/0;HG004_GT=0/1;TRall=FALSE;TRgt100=FALSE;TRgt10k=FALSE;segdup=FALSE;REPTYPE=SIMPLEINS;BREAKSIMLENGTH=0;REFWIDENED=15:85150924-85150923;PctSeqSimilarity=0.949;PctSizeSimilarity=0.9729;PctRecOverlap=0.9733;SizeDiff=67;StartDistance=19;EndDistance=19;GTMatch=0;TruScore=96;MatchId=1935.0.0	GT:GTcons1:PB_GT:PB_REF:PB_ALT:PBHP_GT:PB_REF_HP1:PB_ALT_HP1:PB_REF_HP2:PB_ALT_HP2:TenX_GT:TenX_REF_HP1:TenX_ALT_HP1:TenX_REF_HP2:TenX_ALT_HP2:ILL250bp_GT:ILL250bp_REF:ILL250bp_ALT:ILLMP_GT:ILLMP_REF:ILLMP_ALT:BNG_LEN_DEL:BNG_LEN_INS:nabsys_svm	0/1:0/1:0/1:33:37:./.:0:2:0:1:./.:10:0:1:1:0/1:12:10:0/1:74:51:.:2469:.
chr15	101851920	HG2_PB_pbsv_15719	T	TTTCACACCCACCCCATCGTCACCCTCACCAGCCCACTCCCATCGTCACCCTCACAAGCCCACCCCATCGTCACCCTCCACCAGGCCCACCCCATCGTCACCCCTCACAAGGCCCACCCCATCGCACCCCATCACAGCCCACCCCATCGTCACACCCTCACAAGCCCACCCATCGTCAACCCC	10	PASS	ClusterIDs=HG3_PB_SVrefine2PBcRDovetail_7419:HG3_PB_pbsv_15387:HG2_PB_pbsv_15719:HG3_PB_SVrefine2Falcon1Dovetail_9533;NumClusterSVs=4;ExactMatchIDs=HG2_PB_pbsv_15719;NumExactMatchSVs=1;ClusterMaxShiftDist=0.128342;ClusterMaxSizeDiff=0.128342;ClusterMaxEditDist=0.21466;PBcalls=4;Illcalls=0;TenXcalls=0;CGcalls=0;PBexactcalls=1;Illexactcalls=0;TenXexactcalls=0;CGexactcalls=0;HG2count=1;HG3count=3;HG4count=0;NumTechs=1;NumTechsExact=1;SVLEN=182;DistBack=-484;DistForward=18;DistMin=-484;DistMinlt1000=TRUE;MultiTech=FALSE;MultiTechExact=FALSE;SVTYPE=INS;sizecat=100to299;DistPASSHG2gt49Minlt1000=FALSE;DistPASSMinlt1000=FALSE;MendelianError=FALSE;HG003_GT=./.;HG004_GT=./.;TRall=TRUE;TRgt100=TRUE;TRgt10k=FALSE;segdup=FALSE;REPTYPE=DUP;BREAKSIMLENGTH=563;REFWIDENED=15:101851842-101852404;PctSeqSimilarity=0.8182;PctSizeSimilarity=0.6923;PctRecOverlap=0.694;SizeDiff=56;StartDistance=-21;EndDistance=-21;GTMatch=0;TruScore=73;MatchId=1977.0.0	GT:GTcons1:PB_GT:PB_REF:PB_ALT:PBHP_GT:PB_REF_HP1:PB_ALT_HP1:PB_REF_HP2:PB_ALT_HP2:TenX_GT:TenX_REF_HP1:TenX_ALT_HP1:TenX_REF_HP2:TenX_ALT_HP2:ILL250bp_GT:ILL250bp_REF:ILL250bp_ALT:ILLMP_GT:ILLMP_REF:ILLMP_ALT:BNG_LEN_DEL:BNG_LEN_INS:nabsys_svm	0/1:0/1:0/1:29:40:./.:9:0:0:2:./.:8:0:5:0:./.:1:0:./.:.:.:.:.:.
chr16	3706331	HG2_PB_SVrefine2Falcon1plusDovetail_4091	A	AGGTCCCGGACCAATGGGTTGAGCAGGTGCCTGGCTCCCCCGCCCTCCTGTCGCCTG	10	PASS	ClusterIDs=HG2_PB_SVrefine2Falcon1plusDovetail_4091:HG2_PB_PB10Xdip_11999:HG2_PB_HySA_28826:HG4_PB_HySA_23015:HG4_PB_SVrefine2PBcRDovetail_7860:HG2_PB_pbsv_15856:HG4_PB_SVrefine2Falcon1Dovetail_9651:HG2_PB_SVrefine2PB10Xhap12_11458;NumClusterSVs=8;ExactMatchIDs=HG2_PB_SVrefine2Falcon1plusDovetail_4091:HG4_PB_SVrefine2PBcRDovetail_7860:HG4_PB_SVrefine2Falcon1Dovetail_9651:HG2_PB_SVrefine2PB10Xhap12_11458;NumExactMatchSVs=4;ClusterMaxShiftDist=0.0357143;ClusterMaxSizeDiff=0.0350877;ClusterMaxEditDist=0.214286;PBcalls=8;Illcalls=0;TenXcalls=0;CGcalls=0;PBexactcalls=4;Illexactcalls=0;TenXexactcalls=0;CGexactcalls=0;HG2count=5;HG3count=0;HG4count=3;NumTechs=1;NumTechsExact=1;SVLEN=56;DistBack=2523;DistForward=0;DistMin=0;DistMinlt1000=TRUE;MultiTech=FALSE;MultiTechExact=FALSE;SVTYPE=INS;sizecat=50to99;DistPASSHG2gt49Minlt1000=FALSE;DistPASSMinlt1000=FALSE;MendelianError=FALSE;HG003_GT=0/0;HG004_GT=./.;TRall=TRUE;TRgt100=TRUE;TRgt10k=FALSE;segdup=FALSE;REPTYPE=DUP;BREAKSIMLENGTH=226;REFWIDENED=16:3706332-3706557;PctSeqSimilarity=1;PctSizeSimilarity=1;PctRecOverlap=1;SizeDiff=0;StartDistance=0;EndDistance=0;GTMatch=0;TruScore=100;MatchId=2016.0.0	GT:GTcons1:PB_GT:PB_REF:PB_ALT:PBHP_GT:PB_REF_HP1:PB_ALT_HP1:PB_REF_HP2:PB_ALT_HP2:TenX_GT:TenX_REF_HP1:TenX_ALT_HP1:TenX_REF_HP2:TenX_ALT_HP2:ILL250bp_GT:ILL250bp_REF:ILL250bp_ALT:ILLMP_GT:ILLMP_REF:ILLMP_ALT:BNG_LEN_DEL:BNG_LEN_INS:nabsys_svm	0/1:0/1:0/1:36:43:./.:16:24:3:4:./.:2:0:1:0:./.:18:1:./.:.:.:.:.:.
chr17	3862135	HG4_Ill_150bpfermikitraw_20697	C	CACATATATATACACATATATATATACACATATATATATACACACACACATATATAAAT	10	PASS	ClusterIDs=HG2_Ill_SpiralSDKrefine_6531:HG4_Ill_scalpel_15059:HG4_Ill_manta_3785:HG4_Ill_150bpfermikitraw_20697:HG2_Ill_scalpel_15418:HG2_Ill_250bpfermikitraw_21835:HG2_Ill_150bpfermikitraw_20571:HG3_Ill_manta_3639:HG3_Ill_scalpel_15711;NumClusterSVs=9;ExactMatchIDs=HG2_Ill_150bpfermikitraw_20571:HG2_Ill_250bpfermikitraw_21835:HG2_Ill_scalpel_15418:HG4_Ill_150bpfermikitraw_20697:HG4_Ill_manta_3785:HG4_Ill_scalpel_15059;NumExactMatchSVs=6;ClusterMaxShiftDist=0.185185;ClusterMaxSizeDiff=0.185185;ClusterMaxEditDist=0.185185;PBcalls=0;Illcalls=9;TenXcalls=0;CGcalls=0;PBexactcalls=0;Illexactcalls=6;TenXexactcalls=0;CGexactcalls=0;HG2count=4;HG3count=2;HG4count=3;NumTechs=1;NumTechsExact=1;SVLEN=58;DistBack=17;DistForward=23;DistMin=17;DistMinlt1000=TRUE;MultiTech=FALSE;MultiTechExact=FALSE;SVTYPE=INS;sizecat=50to99;DistPASSHG2gt49Minlt1000=FALSE;DistPASSMinlt1000=FALSE;MendelianError=FALSE;HG003_GT=0/1;HG004_GT=0/1;TRall=TRUE;TRgt100=TRUE;TRgt10k=FALSE;segdup=FALSE;REPTYPE=DUP;BREAKSIMLENGTH=191;REFWIDENED=17:3862000-3862190;PctSeqSimilarity=0.9306;PctSizeSimilarity=0.8276;PctRecOverlap=0.6102;SizeDiff=10;StartDistance=18;EndDistance=18;GTMatch=0;TruScore=78;MatchId=2194.0.0	GT:GTcons1:PB_GT:PB_REF:PB_ALT:PBHP_GT:PB_REF_HP1:PB_ALT_HP1:PB_REF_HP2:PB_ALT_HP2:TenX_GT:TenX_REF_HP1:TenX_ALT_HP1:TenX_REF_HP2:TenX_ALT_HP2:ILL250bp_GT:ILL250bp_REF:ILL250bp_ALT:ILLMP_GT:ILLMP_REF:ILLMP_ALT:BNG_LEN_DEL:BNG_LEN_INS:nabsys_svm	0/1:0/1:0/1:36:30:0|1:31:4:5:25:./.:1:17:18:0:0/1:32:16:./.:.:.:.:.:.
chr20	56884509	HG2_PB_SVrefine2Falcon2Bionano_9270	G	GCAGGGGCGGGGCCCTGCAGACAGGGGCGGGGCCCTGCAGACAGGGGCGGGGCCCTGCAGA	10	PASS	ClusterIDs=HG2_PB_SVrefine2Falcon2Bionano_9270:HG2_PB_pbsv_18762:HG2_PB_PB10Xdip_18477:HG3_PB_pbsv_18446:HG2_PB_SVrefine2PB10Xhap12_13724;NumClusterSVs=5;ExactMatchIDs=HG2_PB_SVrefine2Falcon2Bionano_9270:HG2_PB_SVrefine2PB10Xhap12_13724;NumExactMatchSVs=2;ClusterMaxShiftDist=0.0819672;ClusterMaxSizeDiff=0.0327869;ClusterMaxEditDist=0.278689;PBcalls=5;Illcalls=0;TenXcalls=0;CGcalls=0;PBexactcalls=2;Illexactcalls=0;TenXexactcalls=0;CGexactcalls=0;HG2count=4;HG3count=1;HG4count=0;NumTechs=1;NumTechsExact=1;SVLEN=60;DistBack=59668;DistForward=-1;DistMin=-1;DistMinlt1000=TRUE;MultiTech=FALSE;MultiTechExact=FALSE;SVTYPE=INS;sizecat=50to99;DistPASSHG2gt49Minlt1000=FALSE;DistPASSMinlt1000=FALSE;MendelianError=FALSE;HG003_GT=0/1;HG004_GT=./.;TRall=TRUE;TRgt100=TRUE;TRgt10k=FALSE;segdup=FALSE;REPTYPE=DUP;BREAKSIMLENGTH=173;REFWIDENED=20:56884510-56884682;PctSeqSimilarity=1;PctSizeSimilarity=1;PctRecOverlap=1;SizeDiff=0;StartDistance=0;EndDistance=0;GTMatch=0;TruScore=100;MatchId=3312.0.0	GT:GTcons1:PB_GT:PB_REF:PB_ALT:PBHP_GT:PB_REF_HP1:PB_ALT_HP1:PB_REF_HP2:PB_ALT_HP2:TenX_GT:TenX_REF_HP1:TenX_ALT_HP1:TenX_REF_HP2:TenX_ALT_HP2:ILL250bp_GT:ILL250bp_REF:ILL250bp_ALT:ILLMP_GT:ILLMP_REF:ILLMP_ALT:BNG_LEN_DEL:BNG_LEN_INS:nabsys_svm	0/1:0/1:0/1:17:26:./.:1:0:1:5:./.:2:0:2:0:0/1:24:8:./.:.:.:.:.:.
chr21	27395370	HG3_PB_HySA_28423	G	GGGGTGGAAGATGAAACTGACTTAAGTAAACCTGCAATGCCCTGTGGTCAGGGATGCCTGCTGGAACTCACACA	10	PASS	ClusterIDs=HG2_PB_PB10Xdip_18826:HG3_PB_HySA_28423:HG2_PB_HySA_34442:HG2_PB_pbsv_19101;NumClusterSVs=4;ExactMatchIDs=HG3_PB_HySA_28423;NumExactMatchSVs=1;ClusterMaxShiftDist=0.0939597;ClusterMaxSizeDiff=0.0671141;ClusterMaxEditDist=0.214765;PBcalls=4;Illcalls=0;TenXcalls=0;CGcalls=0;PBexactcalls=1;Illexactcalls=0;TenXexactcalls=0;CGexactcalls=0;HG2count=3;HG3count=1;HG4count=0;NumTechs=1;NumTechsExact=1;SVLEN=73;DistBack=116;DistForward=20725;DistMin=116;DistMinlt1000=TRUE;MultiTech=FALSE;MultiTechExact=FALSE;SVTYPE=INS;sizecat=50to99;DistPASSHG2gt49Minlt1000=FALSE;DistPASSMinlt1000=FALSE;MendelianError=FALSE;HG003_GT=1/1;HG004_GT=./.;TRall=TRUE;TRgt100=TRUE;TRgt10k=FALSE;segdup=FALSE;REPTYPE=DUP;BREAKSIMLENGTH=288;REFWIDENED=21:27395148-27395435;PctSeqSimilarity=0.9794;PctSizeSimilarity=0.9605;PctRecOverlap=0.0649;SizeDiff=-3;StartDistance=70;EndDistance=70;GTMatch=0;TruScore=66;MatchId=3405.0.0	GT:GTcons1:PB_GT:PB_REF:PB_ALT:PBHP_GT:PB_REF_HP1:PB_ALT_HP1:PB_REF_HP2:PB_ALT_HP2:TenX_GT:TenX_REF_HP1:TenX_ALT_HP1:TenX_REF_HP2:TenX_ALT_HP2:ILL250bp_GT:ILL250bp_REF:ILL250bp_ALT:ILLMP_GT:ILLMP_REF:ILLMP_ALT:BNG_LEN_DEL:BNG_LEN_INS:nabsys_svm	0/1:0/1:0/1:27:37:./.:17:10:4:22:./.:2:1:2:0:0/0:31:1:./.:.:.:.:.:.
chr21	33704862	HG2_PB_pbsv_19133	T	TATGTAAAAAAAACAAGACAAAAAAAAAAAAAAAAAAAATCCCCAAATCAAAG	10	PASS	ClusterIDs=HG3_PB_SVrefine2PBcRDovetail_9403:HG2_PB_assemblyticsfalcon_16195:HG4_PB_HySA_27461:HG2_PB_pbsv_19133:HG2_PB_HySA_34519:HG2_PB_assemblyticsPBcR_15706:HG3_PB_HySA_28497;NumClusterSVs=7;ExactMatchIDs=HG2_PB_pbsv_19133;NumExactMatchSVs=1;ClusterMaxShiftDist=0.206186;ClusterMaxSizeDiff=0.185567;ClusterMaxEditDist=0.376238;PBcalls=7;Illcalls=0;TenXcalls=0;CGcalls=0;PBexactcalls=1;Illexactcalls=0;TenXexactcalls=0;CGexactcalls=0;HG2count=4;HG3count=2;HG4count=1;NumTechs=1;NumTechsExact=1;SVLEN=52;DistBack=-17;DistForward=44;DistMin=-17;DistMinlt1000=TRUE;MultiTech=FALSE;MultiTechExact=FALSE;SVTYPE=INS;sizecat=50to99;DistPASSHG2gt49Minlt1000=FALSE;DistPASSMinlt1000=FALSE;MendelianError=FALSE;HG003_GT=1/1;HG004_GT=./.;TRall=TRUE;TRgt100=TRUE;TRgt10k=FALSE;segdup=FALSE;REPTYPE=DUP;BREAKSIMLENGTH=173;REFWIDENED=21:33704760-33704932;PctSeqSimilarity=0.9161;PctSizeSimilarity=0.8269;PctRecOverlap=0.3585;SizeDiff=9;StartDistance=29;EndDistance=29;GTMatch=0;TruScore=70;MatchId=3419.0.0	GT:GTcons1:PB_GT:PB_REF:PB_ALT:PBHP_GT:PB_REF_HP1:PB_ALT_HP1:PB_REF_HP2:PB_ALT_HP2:TenX_GT:TenX_REF_HP1:TenX_ALT_HP1:TenX_REF_HP2:TenX_ALT_HP2:ILL250bp_GT:ILL250bp_REF:ILL250bp_ALT:ILLMP_GT:ILLMP_REF:ILLMP_ALT:BNG_LEN_DEL:BNG_LEN_INS:nabsys_svm	1/1:1/1:1/1:5:55:1/1:5:26:0:23:./.:11:1:7:2:./.:5:0:./.:.:.:.:.:.
chr21	44774832	HG4_Ill_SVrefine2DISCOVARDovetail_13308	T	TTGCAGCTGCACCCGAGACCACCCCCTCCCCACCACAGATGCACACGCACACGTACTGACATATTCACACACACATACTGGTGCAGCCC	20	PASS	ClusterIDs=HG3_PB_SVrefine2PBcRDovetail_9468:HG2_PB_pbsv_19243:HG4_PB_HySA_27618:HG4_PB_pbsv_19177:HG2_PB_HySA_34729:HG3_Ill_SVrefine2DISCOVARDovetail_13503:HG4_PB_SVrefine2PBcRDovetail_9700:HG4_Ill_SVrefine2DISCOVARDovetail_13308;NumClusterSVs=8;ExactMatchIDs=HG4_Ill_SVrefine2DISCOVARDovetail_13308:HG4_PB_SVrefine2PBcRDovetail_9700;NumExactMatchSVs=2;ClusterMaxShiftDist=0.0662983;ClusterMaxSizeDiff=0.0444444;ClusterMaxEditDist=0.188889;PBcalls=6;Illcalls=2;TenXcalls=0;CGcalls=0;PBexactcalls=1;Illexactcalls=1;TenXexactcalls=0;CGexactcalls=0;HG2count=2;HG3count=2;HG4count=4;NumTechs=2;NumTechsExact=2;SVLEN=88;DistBack=12603;DistForward=110;DistMin=110;DistMinlt1000=TRUE;MultiTech=TRUE;MultiTechExact=TRUE;SVTYPE=INS;sizecat=50to99;DistPASSHG2gt49Minlt1000=FALSE;DistPASSMinlt1000=FALSE;MendelianError=FALSE;HG003_GT=0/1;HG004_GT=0/1;TRall=TRUE;TRgt100=TRUE;TRgt10k=FALSE;segdup=FALSE;REPTYPE=DUP;BREAKSIMLENGTH=244;REFWIDENED=21:44774833-44775076;PctSeqSimilarity=0.9772;PctSizeSimilarity=0.9888;PctRecOverlap=0.7753;SizeDiff=-1;StartDistance=-20;EndDistance=-20;GTMatch=0;TruScore=91;MatchId=3454.0.0	GT:GTcons1:PB_GT:PB_REF:PB_ALT:PBHP_GT:PB_REF_HP1:PB_ALT_HP1:PB_REF_HP2:PB_ALT_HP2:TenX_GT:TenX_REF_HP1:TenX_ALT_HP1:TenX_REF_HP2:TenX_ALT_HP2:ILL250bp_GT:ILL250bp_REF:ILL250bp_ALT:ILLMP_GT:ILLMP_REF:ILLMP_ALT:BNG_LEN_DEL:BNG_LEN_INS:nabsys_svm	0/1:0/1:0/1:27:32:1|0:3:28:20:1:./.:8:0:6:2:0/1:40:8:./.:.:.:.:.:.
chr1	245845696	HG3_PB_SVrefine2PBcRDovetail_749	CAAGAGCTGACTGTATATGATCACAACCTAACTGAGCAGAACTCACCCTCCACTACTCATGT	C	10	PASS	ClusterIDs=HG2_PB_SVrefine2Falcon2Bionano_442:HG2_PB_pbsv_1374:HG3_PB_pbsv_1355:HG3_PB_SVrefine2PBcRDovetail_749:HG2_PB_SVrefine2PB10Xhap12_1116;NumClusterSVs=5;ExactMatchIDs=HG2_PB_SVrefine2Falcon2Bionano_442:HG3_PB_SVrefine2PBcRDovetail_749:HG2_PB_SVrefine2PB10Xhap12_1116;NumExactMatchSVs=3;ClusterMaxShiftDist=0.0333333;ClusterMaxSizeDiff=0.0327869;ClusterMaxEditDist=0.0666667;PBcalls=5;Illcalls=0;TenXcalls=0;CGcalls=0;PBexactcalls=3;Illexactcalls=0;TenXexactcalls=0;CGexactcalls=0;HG2count=3;HG3count=2;HG4count=0;NumTechs=1;NumTechsExact=1;SVLEN=-61;DistBack=9075;DistForward=-62;DistMin=-62;DistMinlt1000=TRUE;MultiTech=FALSE;MultiTechExact=FALSE;SVTYPE=DEL;sizecat=50to99;DistPASSHG2gt49Minlt1000=FALSE;DistPASSMinlt1000=FALSE;MendelianError=FALSE;HG003_GT=./.;HG004_GT=0/0;TRall=TRUE;TRgt100=TRUE;TRgt10k=FALSE;segdup=FALSE;REPTYPE=CONTRAC;BREAKSIMLENGTH=297;REFWIDENED=1:245845697-245846054;PctSeqSimilarity=0.9911;PctSizeSimilarity=1;PctRecOverlap=0.9194;SizeDiff=0;StartDistance=-5;EndDistance=-5;GTMatch=0;TruScore=97;MatchId=328.0.0	GT:GTcons1:PB_GT:PB_REF:PB_ALT:PBHP_GT:PB_REF_HP1:PB_ALT_HP1:PB_REF_HP2:PB_ALT_HP2:TenX_GT:TenX_REF_HP1:TenX_ALT_HP1:TenX_REF_HP2:TenX_ALT_HP2:ILL250bp_GT:ILL250bp_REF:ILL250bp_ALT:ILLMP_GT:ILLMP_REF:ILLMP_ALT:BNG_LEN_DEL:BNG_LEN_INS:nabsys_svm	0/1:0/1:0/1:32:28:0|1:25:3:4:21:./.:2:0:2:0:0/0:11:0:./.:.:.:.:.:.
chr2	34695830	HG2_PB_SVrefine2PBcRplusDovetail_5578	TGTCTTAGCCCAAAATCTCCTTAAGATGATAAGCAACTTCAGCAAAGTCTCAGGATACAAAGTCAATGTGCAAAAATCACAAGCATTCCTATACACCAATAACAGAGAGCCAAACCATGAGTGAACTCCCATTCACAATTGCTACCAAGAGAATAAAATACCTAGGAATACGACTTACAAGGGATGTGAAGGACCTCTTCAAGGAGAACTACAAACCACTGCTAAGGAAATAAGGGAGGACACAAACAAATGGAAAAACATTCCATGCTCATGGATAAGTAGAATCAATATCATTAAAATGGCCATACTGCCCAAAGTAATTTATAGATTCAATGCTATCCCCTTCAAACTACCATTGACTTTCTTCACAGAATTAGAAAAAAATACCTTAAATTTCATATGGAGCCAAAGAAGAGCTCATATATCCAAGACAATCCTAAGCAAAAAGAACAAAGCTGGAGGCATCATGCTACCTGACTTCAAACTATACTACGAGGCTACAGTAACCAAAACAGCATGGTACTGGTACCAAAACAGAGATACAGACCAATGGAACAGAACAGAGGCATCAGAACTAATGCCACACATCTACAACCATCTGATCTTTGACAAACCTGACCAAAAAAAGCAATTGGGAAAGGATTCCCTATTTAATAAATGGTGCTGGGAAAACTGGTAAGCCATATGCAGAAAACGGAAACTGGACACCTTCCTTACACCTTATACAAAAATTAACTCAAGATGGATTAAAGACTTAAATGTAAGACCTAAAACTATAAAAATCCTAGAAGAAAACCTAGGCAATAGCATTCAGGACATAGGCATGGGAAAAGACCTCATGTCTAGAACACCAAAAGCAATGGCAACAAAAGCCAAAATTGACAGATGGGATCTAATTAAACTAAAGAGCTTCTGCACAGCAAAAGAAACCATCATCAGAGTGAACAGTGACCTGCAGAATGGCAGAAAATTTTTGCTATCTGTCCATCTGACAAAGGGCTAATATCCAGAATCTACAAAGAACTTAAACACATTTACAAGAAAAAAAAAAAAACCTTCAAACAGTGGGCAAAGGATATGAACAAACTCTTCTCAAAAGAAGACATTTATGCAGCCAACAAATATATAAAAAAAGCTCATCATCACTGGTCATTAAAGAAATGCAAATCAAAACCACAATGAGATACCATCTCATGCCAGTTAGAATGGCAATCATTAAAAAGTCTGGAAACAACAGATGCTGGAGAGGCTTTGGAGAAATAGGAATGCTTTTACACTGTTGTTGGGAGTGTAAATTAGTTCAACCATTGTGGAAGACAGTGTGGCAATTCCTCAATGATCTAGAACTAGAAATACCATTTGACCCAGCAATCCCATTATTGGGTATATACCCAAAGGATTATAAATAATTCTACTATAGAGACACATGGACATGTATGTTTATTGCAGCACTATTCACAATAGCAAATTCTTGGAACCAACCCAAATGCCCATCAATGATAGACTGGATAAAGAAAATGTGGCACATATATACCATGGGATACTATGCAGCCATAAAAAAGGATGAGTTCATGTCCTTTGCAGGGACATGGGTGAAGCTGGAAACCATCATTCTCAGCAAACTAACACAGGAACAGAACACCAAACACCACATGTCCTCACTCATAGGTGGGAGTTGAACAATGAGAACACATGGACACAGGGAGGGGAACATCACATGTTGGGGCCTGTTGGGGGGTGGGGGGGCTAGGGGAGGGATAGCATTAGGATAAATACCTAATGTAGATGACGGGTGGATGGGTGCAGCAAACCATCATGGCGTGTGTATACCTATGTAACAAACCTGCATGTTCTGCACATGTATCCCAGAACTTGCAGTATTAAAAAAGCAAAAGAACTAAATATATATGCCCAAACTTTAAAGCAACATTAAAAATCTTTATAGTGGATGTTTAAATATTGAAAATTATGTAAACAAAAAGTTTTTTTGTGCATATATACATACTTTAATCTGTTTGTATTTGTTTTTACCTTTTAAAATTTTTTAGACAGGGTTTTGTCTTATCATTCAGGCTGGAGTACAGTGGAAAGATCATAGCTCACTGCAACCTCTAACTCCTTGGCTCCAGCAATCCTCCCATCTTAGCCTCTTTAGTCACAGGACTACAGGCATGGGCCACCACACCCGACACATATATATATATATATATAAATTTTTTTTTTTTCTTTTCTTTTCGAGACAGAATCTCACCCTGTCGCCCAGGCTGGAGTGCAGTGGTGCGATCTCGGCTCACTGCAACCTCCGCTTCCTGGGTTCAAGCAATTCTCTGCCTCAGCCTCCCAAGTAGCTGGGATTACAGACGCCCACCCCCACACCCAGCTAATTTTTGTATTTTTAGTAGAAACGGGGTTTCACCATCTTGGCCAGGCTGGTTTTGAACTCCTGACCTCATGATCCACCCACCTTGGCCCCCCAAAGTGCTGGGACTACAGGTGTGAGCCACCACACTTGGCCCCGACTAATATATTTTTAAAAATGTTTTGTGAAATAAGGTCTCACTGTGTTGTCCAGGCTATTCATGAGCTCTCAGCATCCTAAAGCACTGAGATTTCAGGCGCAAGTCACTGTGCCCAGCTAGTCTCTTAGTTTTCTATGTGTCTAATATTATGTCACTTATATTTCTGTAAAGAAAGAATTTTTAAAAAATATGACATCATTGTCTTTACATAAAATTGCTATAGTCTTCAATTGTATTTAATACTTATTGTATTTAAGTTGTTTATATTTTTAATTAAAAAGTTTGATGTATCAAAATTTTTGAACAATTAAATGTCCAGTTCAGATTATTGCAATATGTGAAATATAATGGTGCTTTTTTTATAGTTTATTTATTTAGTAAGGCAAAACTTTTATCAAATACATAAATTTATTTTTACACATACATGTCTGATGTGGAGTGGAGGAGAGACAGAGAGTTTAATTTCCTGAATAGTAAATTATAATCATCATAAAACATAAAAGTTAACATATTAATGAGACTTTACAAATAAAATGACCAAGCAATAAGTGTATTACATTATCTCCTTTAATATTTACGAAAGCTCTGTGCAGTAGGTATGATTATTTTCATTCTTCAGATTAGAATATCAGGCTCAGAGTGGTTAAATACCCTGATTGGGTCACAGAAAGAACAAATATCAATTCAACAAATAACCTGGAAGTTGAAACATTTTCCTGACTATAATGTCAATGCTTCCACTTTTCACTATATACTATTTCACAGAAATTAAAATCTAGTTGCATTGTATTCAACCTCATTTAATGTTAGGTACATTCTTTAAGACCAAGCATACTGGTTCTGGAGATACACATTTGGACAAAACATGATGTTAGCGGGCTCACAGAGGTTACAGAATTCTGATCTTAGCCAAATTAGGGGCCCAATGGTGACCAATAAATATTGTCATCAGATTCTATCTATATTCCAAAACCAATAATCACATCTTAAAGTAAAATAATCTGAGGTATTTTTTAACCAATAGAATTGCCAAACAGAAGAAAAGTATGTTATTTTCAAGTCCCAGTGATCACTGTTAAATTAAGACACAAATAGATCTGTAACATCATTATCTATGGCCATAAACTCAAACTCACCTCTTATTTCCTCCTTGGAAAATTAATGTGCTTAAACATCAAAAAAGGCTAGCCCTGTACATTTACTATCTCTTTACAGAAAATGTCAGCCAGTACATATCAATTTTTGAAGAAAACAAGAATGGGAGAGACAAAACTTTTTTATTTATTTATTTATTTTTTTGCATATGTACTGTGTTACAGGGAGTCAGGTATTATTTGTAACAGGTATTAAGGCAATCACTCAACTCTCTTGTCTTCTTATGCCCTCACAACAGGGACCTTGGACAAAAACTAAACTTGAAATCTTTTAGGCTTCTCTGGTTGTTCTAAAGTGTTCAGGCCTGGGACTACCCTGGGACTACCCTTAGTTCTACAAGTGCACATACCAGGCAGTTCTGGAAAATGAGTTTTCACATGTTTGTTCTGGCCCTTGTATATTGTAAGGTCAAATGGTGAAAGGACATAGTTCAGTGAAAACTTAAAAATTCATTAGATTTTTCTCTGAGCTCACAAAGGTTAAAAACCCATGGCCATGCATGGTTGCTCATGCCTGTAATCACAGCACTTGGTGGGAGAGGCGGGCAGATCACAAGGTCAGGAGTTTGAGACTAGCCTGGCCAACATGGTGAAACCCCATCTCTACTAAAAATACAAAAATTAGCTGGGGATGGTGGCGGGCGCCTGTAATCCCAGCTACTCAGGAGGCTGAGGCAGGAGAATTGTTTGAATCCGGGATGTGGAGGTTGCAGTGAGCCGAGATTGTGCCACTGCACTCCAGCCTGGGTGACAGGGCAAGACTCTGCCTCAAAAAAAAAAAAAAAAAAATACCCTAAGTGTTGCTTGGAGGCAACACCACGGATTCTGAATAAGAGGGGATCACCCTAGGTCATAGAAGTCAAGTACTCTCTCAGGACAACTTTCCATTCATTGGCTGGTCTGGAAATAATTAGCCTCAAGTGCTTTGTGCATAAAAGCCATAAAATTTTCATTCTTCAGTGTGCTTACATTGTATACTTCATTAACTTCCTGGCATCTCAGTACTTTTAATTATAGAATCTTGATAATAAGTTATTAAATTGAAAAGTTGAGAAAGAGTTTTCTGAGTGGAGTGAGATGTTGAATTAGTTTTAAAATAAATTCTACTGTTTTAAAATTTTTAGCAATAGAATTGTGAAGGGCTTAAGTTGCTTTGGCATTGTAAAAATGACTGGCTGCTTCAAGCTAATTTTTAAAATAAAAATGTCAAGCCGTGTTTATTGCTTATGACTATGTATCTTAAATCACGTCTTCTAATCTGTACCACACTGTTCAAAGGACACATGAAGATACATGAAGTGATACCACTTTTCTGTAATGGTGGATTAAAGAGCTGCGTACATATAGAATTTCTTTCTTTAGGTAACACATTTTTAATAACAAAAGACTACAGAAAACAAAAGTCCTCATCTCCCCACCCCCCATGATTTCTACAATATAGGGGAGAAAAATCACTGAAAGCACATTTTGGTGTATGCATTTATACAATGACCAAAAATTTACCACCATTTTTTTTTTTTTTAAGAAATATGTGTTGGCCAGGCATGGTGGCTCATGCCTGTAATCCCAGCACTTTGGGAGGCCAAGGCAGTCGCATTACCTGAGTTCAGGAGTTCGAGACCAGCATGGCCAACATGGTGAAACCCCCTCTACTAAAAATACAAAAATTAGCCAAGCGTGGTGGCACATGTCTGTAATCCCAGCTACTCGGGAGGCTGAGGCAGGAGAATTGCTTGAGCCCAGGAGGCGGAGGTTGCAGTGAGCTGAGATCATGTCACTGTACTCCAGCCTGGCCGACAGAGTGGGACTGTGTCTCAGAAAAAAAAAAAAGAAAAAAAAGCAAAGGAAAGAAATATGTGTCAACTGTATTTAATCGTAATCTATGTGCCCTGGAGAAGTGAATAAAGGGCATTTTCTCAAGCTCTGCCTAACCTCAAAAACTCAGAAAAATTTCAGAAAGTGTTATAAAGTTTTATAAAAATCTGAACATGATCTGAAACATCATTACATTATATATTTACTATTTGGTTATAGTGCAAAAAAAGAATGTAATGAGAGGTTATTCCCCAGCTTTCCCTCCGTCTTCAATATAAAATTAGTTTTGTTATATTGTGTTTTTCTTCACCAGGTCAATCCACTCCTGGAAATTACCTTCAGCTCTCTTTGAAAATGGCTTCACTGTCTTCATTTATAAGTAAGTTTTGGTTTGTTGCACATACAGTGTAGTCCTAGCATCAATCAATTTATTTTACATGCATTTGTTTTACTGTCTTTTTCTATTGTATGATGAGCATCTTCTCACACTAATGGGACAAAACAGTTTCATAACTGTTTACATTTGTGGATTTTGGTCCTAGTTCTAAGGCTCTGGGCAGCTGGGATAGATGACAAAGTATTTGTCTAACATTTGTTTTGGGGAACGGAGAGGTTTAATTTCAAAACTGAGCTGTTCTTACTCCAAAAATATACCTTTGAAACTATCAGTTGATGCCTCAATCTATTATCCCATTAAACACTCTCCCTATTCAAGAAAACCGTGGCAGGTTTATAATGAGTTAACATCTATATTTTATAAATCCATGGATATCATCTTGCATTAATTGAATGTCTGAGAGCAACAGACCTCTGTCTAGATATGGAGGTTATAGTCATACACGCATCATTTGGACTGATGGGACAAATATCTTCACCTGGGGATAGCAATGCTGCTTAATCTTCTGTGCCAAACATTGTTACTTTCTTAACTGGTATTCATGTTTGCCCCTGGCCCCAGTCCCAACCATGCAAACTAATAGAGAGCTAACTTTGCTCAGAATGTCACCAAGATTAGTTACATTTCCCAATTCCTTGACCAGTCCTGGGTACTGAGATTTTTTAAAACTCCTGGGAACTTATTAGGAAGTTTTGCTTTCCCTCTGTGGATTGCACCCACTCCCCTCATTGCTTTCTTATGCTGGAAGAGGAGATAGAAAATGAACGTGAAGCAGCCATTTTGTGACCATGAGAAAGGACGCCATGCTCTATAGATGTTAGAATAGAAAGATAAAATTTGGGTCACTGATGGCACCTTGAAGCCACTGTACCAGTCCTGGTTGGCTGGTATTTGGGCTTTCTTGTTATGTGACAAAAAATACACCTTTTATTTGCTGAAGACACTATGAGCATCTATTTGTGAGACAGATAGCCAATGAATACTTACCGTTAAAATTGTGAGAACTGAATGAAAACCTATACATCAACTATCCCTGAACATTGAAAAAGCAGTTTATATTGATTAGGTATGTAATTATTGTCTTGTTGTTATTGTGAATGGTTAAGCTCCCACATAGAATTTTAGCAGTATGAAAATCAACTTTGTATAACAGATAGGACATGGAGTCAAACGTATTGACTAGCCACTGGAGATATAAAACTTTCAGTATCTTCTCCCAAGGAGAAGTTCTAAGAAGGCTAAAGATAAATAAAATTTTACAAAACTCTGCGATGGCTCAAAGGAGTGCTTCCTGGAAAAGACATCTGTGTTGGTAAGAAAATAAAAAGATAAAGGAGAAGGAAAACATTTAGAAGCAGAAGCAGTAAGTGAAAAGAATAGAAGCTCAATTGGGGTTCCAAATGCAGTTCAGAGTTATAGAAGCAGAGGATAATAGGCTGATGACGAGGCATGGACCTTATCAGAAAAGAACTTGATGCTGTGTTTACATCTCAGGATTTTATCCTGAAGACAATGGAGTATCTTTGCAGAATTTTAAACCAGGAAGTGTTGTGATTGGCATGTTACATAGGTCACTGGCAGAAGTGTAGAGCATATTTTGGAGAGGAAAAGTCCAGAGTGAGAAAATTCAATTAGAAGTTATGGTGATAGTTCCCCCTGAGAGATGGTAAAAATGGGGAAGTGGGATAGAATGATAACATAAAGGAATTAACAATAAAGTATTTCTTCCCCAATTGTGTGTCTGTGAGAATTTGGTAGAGGATGAGAGTGTGGCAGAAACACAATGTAATAAAATCTCTCACTACAGCAAGTTTCAACCTTGTATTCTGGACTATTAAAATTTGTTATAAATGGTAGCCAGGTGAATAAATACTATTCCTAAGGAAAAAAAAAAAAAAACAGGAAGTTTCAGAACACGGGATGATTTCTTGAAGTGAGATTTTAAAAGAAATCACCATCATTTTGTAGTTAAAAAAATAATTCTCAAGCAACAAGATACCCTTCAATAGCGAAACAGAGAAACAACCCCTGGTATATCCACAAAATGGAATACTATTTTGTAAAAAAAAGAAATGAGCCATCAAGCTTCATACTAACTATATGACTCTAACTATATGGCATTCTGGAAAAGGCAAAACTGTAAAGACAATAAAAAGAGCAGTAGTTGCCTGAAGCTCAGAGTGAGGAGAAAAGAGATAAACAGGAGCACAGGGCATTTTTAGGGCAGTCAAACTATTATGTTTGATACTGTAATGGTGGATACATGACACAATGCATTTGTAAAAACACATGGAACTATACAACATGAAGAATGAACTTTAATGTAAACTCTGGACTTTAGTTAATAATAACATATCACGGCCGGGTGTGGTGGCTCACACCTGTAATCCCAGAACTTTGGGAGGCTGAGGAGGGTGAATCACCTGAAGTCAGGAGTTTGAGACCAGCCTGGCCAACATGGCGAAACCCTGTCTCTACTAAAAATACAAAAATTAGCTGAGCGTGGTGGTGTGCACCTGTAATCCCAGCTACTCGGGAGGCTGAAGCAGGAGAATCACTTGAACCTGGGAAGCAGAGGTTGAAGTGAGCAGAGATCGCACCATTGCACTCCAGCCTGGGCGACAAGAGCAAAACTCCGTCTCAAAAAAAAAAAAAAAAAAAAAAAAAAAAAAAAAAAAAAAAAAAAAAAAAAAAAAAGAAAAATAATAATAATAACGTATCACTACTGGTTTATTAATTGTAACAAATGTACAATAGCAATGCAAGTTGTTGATGGTAGAGGAAACTGTAGGGGCATGTGGGAACTCTGTACATTCTGCCCCATTTTTGCATAAACCAAATTTGGTCTAAAAGTAGTTAAATAGAAAAAAACCTCATCTCTAAATAAAACAAGTTCCTGTAATATTAGGTCATAGAAATATATATTTTTCAAGACAAAGAAGTCTTTGATCTCAGGCTCCTTGGCATAAAAACCATCCTCCAACAGAGGATCTCCTAACTTTACTTTTTCAAATATTTTTCTTAACAAGGAACAGAAACTTTTCTGAGCTTTTAAAAAATATTCTCAGCCTAATATTCCTTATCAGATAAAGGATAATATTCTGCAGAGATTTCAAGTGATAGATTTGTTTTTTCTTTTTTTCTTTTCTTTTCTTTGTTTCTTTCTTTCTTTCTTTCTTTCTTTTTTTTTTTTTTTTGAGACAGGGGTGTCACTCTGTCACCCAGGCTGGAGTGCAGTGGTGTGATCTTGGCTCACTGCAACCTTTGCCTCCCAGGCTTAAGCGACCCTCCCACCTCAGCCTTCTGATTAGGTAGGACCACAGGCACACGCCACCATGCCTAGCTAATTTTTGTATCTTTTGTAGAGATGGGGTTTTGCCATGTTGCCCAGGCTGGTCTGGAACTCCCTGGCTCAAGTGTTCTACCCAAGTGATCTACCCACCTCGGTCTCCTAAAGTGCTGGGATTATAGGCCTGAGCCACCATGCCTGGCCTCAGTTGATAAATTTCTATCTAACACTTTGGATTTTCCTCCTGACTTATGAAATCTTAGGTTTTACAAAACAGTATTTGGACTTTACCCCTTCAGACCCTGCAGTTCGATTGTCAAAATCCCACAAGCATTTGTTACTCCTGTCATATGCAGTATGCACTTCTAGATGTTACCATGGCATCCGATACCATTCATCTCTAAAGAACAGGGAAATTAGTCCATGGGGAAGGTGACATTTTCTTTATAAAAAGCAACCTCTAAAGAGATATCATGTGAATTACATTATTGATCGCCTGTGACTGGTTCTCCACTGATAATTTCTAAGATTCTCAGGTGATTTCTGACTCAAGTGTTTACTTCAGAGTAAAGCCAAATAAATCTGTTTCTATGGTTATAGACAAATATTTGTATGAAACACTTTGAAAATCATACGTGGAAATTCCTTCAAAATTGGTTATTTAAAGTGATGTCATCATATGCCTATATTAGTGTACCACTTTTGACATTGCTGTTTAGGGTCAGATTCCTGGTCAGTATCTTTTTTTTCTACCAAGTATTTTTAGCCAAGCACAGTATTACCAACCTAGATTAAACCTATTTGCTGGGCATAATTCTAAATGACTTAATCACTCTTCACATGAAATATATTCTTCAATGGAGAAAATGCCAAAACTAATCAAAAGAATTTCAGGTGGGGTGCAATGGTGATTCCATAAGAATTCTAAAATGCTTTGAACAATGTGAGCATTACTGAAGTGCCGTATATTCACCTTTATTTAAAGAAAGCTACTTTTATTTGTAGGTTCCTCTGTTAGCAAATCATGCTCTTTTCTTTTTAGTCATATCATAATAAAAATGTTAAAATAAAGGATTCCGAAGGGGGAAAAGTAATAATTTTTTTTCCAACTAGTTCATTTACACCTCATAAATGATGCTAGAAGCATCAACAAAATGTTAAAAACAAAGCATGAATTTAAAGTTTAAATGTTATGAGATACTGATGTTATAAATAATGCCTATATTATTTAGGTACATCTTAGTGCCTCCCAGTAATGTGGTTTAATCCTGAGGTCCCAAATACAAATTCCATCAAACCTCCATTATTTTTGTCATTAATTGTAAAGTTACCAGATACTTAGCAGCACCAGAGATTTCTGTCCTGTTTTTTTTGTTCGTTTGTTTGTTTTGTTTTTCATCAGTATTTGTGACAATGGTTGATCTGTTTGAGCGATTTATGCCTGAGGAAAGATGTAACCTCAACTGGCAATTAAACTGTTTTCCTTATCCAATTTGCAAACAAAATATAATGCATGTGAGAAAGGTGTTTTACCAGATTACCAAACCATAAGCTAGGAAGTAGTTAGCAAGAGCTTATCTTTAAATTCCACTTCACTTGCAGCTGGTAGAAAATGTAGAAAGTGGGGGATAGGTCTCACATTGCCCTCTTTACTCCCCTAATTTGGTTGGTTGATTCAGGTATGAATTTGTCTGGACTCCTCCCTGTAGAGTTACCAGATTTAGCATATAAAAATAAAGGACACCCAGTTAAATTTGAATCTGATATTTAAATTATGCTTATCTCCCAAATATTGCGCAAGCCACACTTACACTAAACATTATATGGTATTTATCTGAACTTCAAATTTAACTGGGCACCCTGTGTTTATCTGGCAAACTTACTCCTCAGCACAGCAAAGTTGGATGCCTTTGCCTGCTTGCCATCACATTGAGGAAGGTCATACGTGTGTGGGGTCTCATGTAACCTGGTAAGGATCATATCTTGGCACACGGAGACAGGTTCATTGGCCTTCAAGGGGCTATGGTCTCTGAGCAACTACTGGGATACAAAAGGTCACATAGATGCTTGGTATGAATATGGTGGTAAAAAATCAATTATCAGCCGGGCACAGTGGCTCACGCCTGTAATCCCAGCACTTTGGGAGGCCAAGAAGTACAGATCACGAGGTCTGGAGATCGAGACCATCCTGGCTAACATGGTGAAACCCCATCTCTAATAAAAATACAAAAAATTAGCCAGGCGTGGTGGCGAGCGTCTGTAATCCCAGCTGCTCGGGAGGCTGAGGCAGGAGAATGGTGTGAACCAGGGAGGCAGAGCTTGCAAGCTTGCAGTGAGCTGAGATTGTGCCACTGCACTCCAGCCCGGGTGACAGAGCAAGACTCCGTCTCAAAAAAGAAAAAAAAATTAATTATCTTGGAATCATTATAAGTTATGGCAATGTGAAATTTATGTACACCTATTCACATTAATATGTTTGTACCTGAGGAGTATGTGTGTGTTTGTGTGTATGTATGTGTGGTGTACCTATAATGAAAATGAAGTCCAGGTCATTTGTTTTGATCCTATCCACACTCTATTGTTCAAGGAAGCCATGAAGAACAATGCTTCCTCCCACAACAAGTCTTCTTATCTTAGTTTTATTTTACTGTAACCTGGCTGCCTTGTAAAAAGTCGCAGCAGAGATTCCTCAGAGTGTTTATCAACCTCAATTGATTTCAAATGGCATCAACACAGCACAGTGGGCACTTAGAAGCTTATGCCACCCCTGTAATTTACATTAGTCTTATTTTAAAGATCCTTTAGTTCACCAGGCATTTGGTAGAATGGAATCACTAAGCCATGACCATTTACTTTATGAAGATGATTGGATTAGTGCTCACCTCACGGATTAGCAATCTTTTGCTAGCCCCATAGAGGTTTCCCCTCTCTTCTGATTGTTTCTTTATAAACAAGTTATTTTATCAGATAGATCAGATAGTGTGTGCCACGTAAACTGGTGGATATATTTGCTTCCAGCAAACCAGTATTCCCTCATCCATATGTTGACTGTGGTTTGGTTAGGCATTCCTTGCAGGTTTGTTTGGTTTTCTTCCCCATTTGGATAAGATCACTGCCAGATTGTTAATTGTAAAAGTTAATTTGTTTCTGAGAATTGCTTACCCCAATTCTTATTCAGCACATTTTAAAATACTTGATTACATCAAGTTTTTCATTTCTAACTTGATGTTAGGAACTCACTTCTTTTTTTGGTTCAGAGGGTTTAGTTTCTCCACCCATGGTGGTTTTGTGAAGTAGTTTTCAGGCCTACATCAGGGCATGTCTTAACTTTTATTGCTAGAACATGCTAATGTTTGCCAATTAAATCAGAATTCTTTTTAATTTTTTAAGCTCATTATTGAAGCCTAATATGCATACAAAATATATAGTCATAAGTGTGCAACATTATTTTTACAAAGAAAATACAAAGTAAATGAATTTGCACAAAGAAAGCATGGCCAGCACCTCAGAAATTCCCCACCCTCAGGCTTCCTTCATGTCATTGTCCATCACCAAGGGTAACTACTGTCTTTACTTTTAACAGCATAATAGAAATGAATCTACTATTTTGTTTCTAGCCTCTTTTGCTCAACATCGTGTTAGTTAAATTAGTCCATATCATTGCATAAATTGTAGTTTGTTCATTCTTATTGCTGTATAATGATGCATTTCATGAATATAACCCCATCTATTTATACATTGAACAGTTGATGGGCATTTGGATACTGATGTTATGAAAATTATTTTGCATGTCTTTTGATGAAGATACACATTTCTTTTGGTACATGCCTAAAAGAGAAACTATTAAACTCTTATTTAATTTTATAACTAACACTTAACTGTTTTATTAGGATTAATACTTCTGAGGCCCCTCAAGCTTTTAACATGGTTGACATTTTAGAGCATAAAAACCTTAAAAATCTGGCTGCAACTTTAGAGCTGGGAACAGAGAACCGTGCAGTGTAATGGGGTATGAATAATGCTTGAGTCTATTGTCTCAGATCTGATCCAAGTCACCTAAACTCTCTATAAAACGGTCATAACAAAATAGTTGCTATTTATCTTACACATTTTATATGAGGATCAAAAATAATTTTTTTCTGTGTGTGTAAGTAAAATCTTAATTATAAATATAAAACATCAAGGATCCACAGTAGTATCTTTGGATATCTGGATATCTTGGGAAAATGTATAGTTAGATCTGGTTACTAGCCTTGTGAACAGGTTTATTCAAAGACCATTAATGGTCAACGTTAGAAATCCACTAGTATATCAACAGGAAATACTTCTCTATAGTCAAGAGTTGAATTCAAGTCCAGGTTTGATCATTTCTATTCAAATAGTCAATTTATCCTAACTTGATGCAGACTCCTTCTGGCATACATCAATGATTTTTAGATATATAATTCACATAGCATATCTCTTGAACACAGCCTACACTTCTAACTTCTTAAACACAGTTCCATAACTAATGCATACTGTGTGTCCTTAAACCTCTGTCCTACATCACACTCTTCCAACCCAGCACATAGTGTCTTCCACATATGACACCCAAAATGTTTTTGGTTTAACTTACCTCTACCTATAGTTTCCCATGAATATTATTTAATCAAAATTTCATTTAGAGTTCTAATCAAATCTTAATTTCCCCAGTAGAGAAAGTAGCTGTCCCTAGTTGTACCAGTTCATGCTCCAACCTAATTAGGATGCCCTGCAGGCTCCCTATGGAGTCAATACCCTTGTAAGTATTTATGAGAAGTCTCATGGAAATTTCTTGTATATACTCACTTTACTAGGTGGTGATTATTCCCTGGTATTCATTGGGACTTGGTGGTGATACACTATTGGAGACATCCTAAGTATTTCGGCTGTATTAGATACATTTCTTTATTTCTTCATTTCCTATGTGTCTACACTGGCTCACTGTCAGACTTAGATAACAGTCCAAAAAAACTAGGTTGAGTGACAAATTTAAGTAAATGAATAAAGATACCATGCTCTGCTCAGAGTTTATTTTTTATCCACTCCAACGATTGTATTAAGTCAAGTTATCATGCCTGGCTTTTTCCCTGAGAAAAAATGTATTCCCAGCAGATCCCCAAGCCTCATGCAAATTAACTTTTGGGTGACTTTAGCCATCAGTTTTTCATGCATATTCAGGGCTGTTAGAATCTCACTTAGCTTCACATAGAGACCCCATGCAAATATTCAATCTTAATCTTTATCTTATCCCAAATGTCATGGTTGATTTCACCAGACTCCTTCATACACTTAAAGCTGTACTGCTTTCCAGTTTGGGGGTAGACAGACGTAATGAATATGGAAACATGAAGTAATTAGGCCATTATTTCTTTTTCACTGAATAGATAAGGCACCTGAAAAAAAAATCACAGGCGAAGCACAATATTTACTTGCAAAGTCAAAATTACAAACATTAATTTAGCAAGAAGTGTGTATATAATCTATTAACCTTTTGTTTTGTTTCCAGCATTCCTATCTCCTTTAGCATCCACACTTACTTCCTTTCCCAGATTAAATCCCATTTTCCATTTTTCTTCCATTGTGAAAGAAAATGATGAGTACGCCTCTATTGATGAGTGCGCCTCTATTTCTCCACCATCCCTCTACCTCTCTGCATGTGTCTGTACCCATGCCACTTACTTTACCTTCCTCCTCTCACAGTGGATGGACTTTTCTACTACTTTCTAAAACTGACTCGGTCACTTGTGTCCTAGTCCCCATCCCACTTTTCCTACTCCAGGCCTTTGCTCCAGCAGTTACGTCTTCAGATTTCCCCTTTCCACTGGACCAGCAATGGCAGGCAATCTTTAGATTGCACTGAGAGTTGTTTAGACTCGCTGCCTGTGCTTCCCCAACTCATTCTTTCTTGAACACACTCCACTCAAGTACTTATCCATGAACAAAACTGAAACCCATTTTTCAAGGTTGCCATTGATTTTATCATTGTCAGAATTAGTGGTCAATTATCAGCCTTCATCTCCCTTAATCTTTAAGATGTTTTTAACATAGATAAAACCATTTGACACTTTTTTTGTTGTTTTTGAGACAGAGTCTCACTCTATTGCCCAGGCTGGAGTGCAGTGGCATGATCTCAGCTCACTGCAACCTCTGCCTCCCGGGTTTAAGACATTCTTGTGCCTCAGCCTCCTGAGTAGCTGAGACTACAGGCGCATGCCACTATGCCCAGCTAAGTTTTGTATTTTTAATAGAGACAGGGTTTCGCCATGTTGCCCAAGGTGGTCTCGAACTCCTGGCCTAAAGTGATCCACCATAGCCTCCCAAACTGTTGGGATTACAGGCATGAGCCTCTGCACCTGGCCTTGGCATATTTTTTACTTGATCTCTCCACTTTCATTTTCCTTTGACTTCACTGTCTACTTGATCTTTGTCTCTTTTATGGTTCACCCTCTTTCTCTTGATCTATACATGTTGCAGTGCCCTTATTAAGCACTGCATTAATTAGATGATCTTTCCATGTTGGACTAGCTACACTGCAATTCAGTTCTTAAGATTCCCAAAATTTTATCTCCAGTCAAAATTCTACCCTGAATTTAGGCTCCTAGTGATGGCTCCACTGGGCTCAGATCAAACTTCACCTGCCACAACTGATCTCTTGACCCCACTCTCCTCAGCTTCCCTGTCTCCCAGTGTTTCCTATGCCCATCTACAGCACCACTCCGAACCTGATACACCAGAATCTTCCCCTTATCCTTGCTGCCTCTCTTTTTATTGCACCGGAGAGCAACACATCTCATATATGCCGCCTTCACAATACATTCAAACAAAAACTCTGAAAAGGTCCACTTCTATAGCATTGTCTGAGGTATTGTTCTTTCCCACATAGATTTTGTACTATACCTTCTGAACTAGTTCTGCTGCTGCCCTCTTACCAAGCCTTCTGTTTGCCCCCCACATATCAACCTTTGAAATATAAAACATGATCTATAACTTTCTTGCTCAAAACTACTCAATGTCTTCTCATCCCAGTGTAATAAACTTCAAGGTTCCTGCCTTGTGCTAAGAATTCCTGCTTTTAGGATCTGGCTCCTGAGACCACACTGGCTGCATAACTTGGCTGTCTTTCCTTTGCTCACACACTTGCAGCAATACTGGCTTTCTTGCTACTTCTTAAACAAGTTAAGCAAGTTCCCATCCCAGGTCATTGTACCTTGTAGTCACCCGGTCTAGAACACATAAACTGTTGCCTCATTTTATGCAAGTTTCTGTCTAAAAGTCTCCTCCCTAGAAATGAAAATAATTTACTTATCAGCCTGTCTACAATAGCCACCCCTACTGGTCAGAACTCCATTACTCTGGGCTATTTTTCATCCTAGAGCACGTGTGTATTCATGGAGTTTTGTTTTTTCCTTCACTTTTGGCCCATTTTAGCCACTTAATTGTAAAATGCATATAGTCAGAGCCTGTATTTTGTTTACCATTCTATTCTTGCACATATAACAGTGTCTGACATGAAGTAGGTGATTAGTAAATATTTGTTAAGTACATGAATTAAATCGGAAGGAAATAACTAATTATTTATCTGGGAATGTTCAGTCTTTTTAGAAGCACCACGAGTTAACAAATGAATCTTGTGTTTGTGAGGACAAATCTCCCCAAATCCCCACTGCAGAAAGAGGAAGGAATTTTTTTCTAAATAGTCTGGTTAAAAAACAGGTGGTGGGGGAGGGAGAGCAATTCAGAGAGACTTTGGGTGTTGGCCAAGTCCAGGAGATGGGAGAATGGATCGCAATTGCCTAATGCAGCTCAGCGATTGGTTTAGCTCCTAACCAGCTTCCTTGCTGCTTCTTTGTTTGACTGACTGTCCTTCACATTCTTCTCTACTGATAGAGTTTGTTTTTTGTTGTTGTTGTTGTTGAGATGGAGTCTCACTGTGTCCAGGCTGGAATGCAGTGGTGGCGTGGTCTCTGCTCACTGCATACTCCACCTCCCAGGTTCATATGATTCTCCTGCCTCAGCCTCCCGAGTAGCTGAGACTGTAGGTGCGTGCCACCACACTTGGCTAATTTTTGTATTTTTAATAGAGATGGGGTTTCACCGTGTTGGCCAGGCTGGTCTCAAACTCCTGACCTCCAGTAATCTGCTGCCTCGGCCTCCCAAAGTACTGGGATTATAGGCCTGAGCTACCTTGCCAGGCCTCTACTATTAGGTTTTAATGATAGCAGAATGGTGAAGTCCATGTGACCGTGGACTTGCTTTTAAGATTTCAAAAACCATTTTTTTTTTTTTTGAGATGAAGTCTTGCTCTTGTCCCCCAGGTTGGAGTGCAATGGCGTGATCTTGGCTTACTGCAACCTCCGCCTCCCGTGTTCAAGTGATTCTCCTGCCTCAGCCTCCCGAGTAGCTGGGATTACAGGCACCTGCCACCACGCCTGGCTAATTTTTGTGTTTTTAGTAGAGACGGGGTTTCACCATGTTGGCCAGGCTGGTCTCAAACTTCCGACCTCAGGTGATCTGCCTGCCTTGGCCTCCCAAAGTGCTGGGATTATAGGCATGAGCCACCACGCCTGGCCTGAAAACTTTTAAGATTTTGAAAAACATGGAAGGAATTTGTAGTATTTTGAAATTACTTATTATGTAGATATGTTCTTTATTTTTCTTTTTAAAATTAAAATAATTGATGTAACACATGTCAAGAGAGATTTTAAACGATAATATTGAAACAAATACCTGGGCACTCACTATTTGGTTGAAGAACTAAAACATTACACTGATATATGTGAGGCTCACTGTGTTCCTCACCTTGTCTAGATTACCTTCCACATACATATACCTTGCAGGAAACCCCTGTCCTGAATGATTAACCATTCCCTTAGTTTCTTTATAGTCTTACTACATATTCATGTTTTCCTGAAAATATCAAGTTTAGTCACTTTGAGTAAAAATAATATTCTATTAGTATCCTTTTATAATTTGCATTTTCACACAAATTACTATCTGGGCAGGCTGCTGGTGGGGAACTGTGTTTTTTTTTTCTAATTTACATTTTTATGTTCCCTTTTATGACTCCCATCTTTCGTGGGCGCTAGCTTTATCTCTTATTTCTTGTTATGCCTGTCAAGACTCACTTTTAGCCACCAGGAATTCATACACGCAATTGGATGAACATGGATTCAGGATATGCCTGCTTCCCTGGATGCTTTCTAGTCGTTTCTAGAGTCCAAGGATTTTTCTTATTTCCTTCTAGTTCAATAGTTAATATAAAATATTTAAAATGTGTATTTGGCACATTTTTTGGATATTCTTTATTGGCTTATCTACTTCTATGGGAGGTTAATCCATCCTATTTCTTTCTTTAATTGTGACACCAACTCTGAGACTGAACTGTTTGAATGTTGGCTTTATGATAGATTTAAATGAGGTCTTACCTTAGGTAAACAATGGTAGAGAGGGCATAAGTGTCTAGGAGATTCCATGAATTTGAAACTAGATACTTTCATGTGACAAAGGCAGGTATGCCCATCTCCTACAATATGAGTGACATCAACACTCAGCCACTGCTTGCTATGTGCCATGCACATTTCTAACCATATTATTTAATTCATTCAGTTAATACTCACAGAGGTTTTATGAGGTAGGTGTGAACTTTATAACATTTTTTAGATCACGAAACTGAGGCACAGAGTGCTTAAGAACCATGCTCAAGTTCACAGTGAAGAAGTAGAAGAGCTGGAATCAAAGAAGTCTAAAGAGAAAAACAGCTGTAATATGTTCACAAGGATCACTGAAGATAAGAAATAGAAGACTAGAGTAAAGAAGAGAGATCTTGAAAATACCAGCCGTTGAGAACTCCCAGTGGGGAAGAAAGATTTTTTTCTCCCTACTCAAATTCAGTCTTCTTGTAAGTTTCTAATCATGTGTGGCCATTTCCAGTGTCATAGCTGACTTTCTTTGGTGTTAGCAAAATCAGGCAGGAAAATAAAAAAAAATAAAATAAGGAAAATAAGAACCAAATACCCTATCAGAGATGTTGGGTTACTTGAAACACTATAGTATAAATACAGCTAAATGCCCTTTAGAGACAAGGATGTGCACTCTCACCACTCTTGTTTAACTTATTGCTGGAAGCTCTTACCAGAGAAATCAGGCAAGAGAAGGAAATAAAAGGCATCTACGTTAGAGAAGAGGAAGCGAAAATTTTCTTTTTTGCAGATGACATGATCTTATATATAGAAAAACTTAAGTACTCCACCAAAAAGGTCTTAGAACTAATAAATTTAGCAGAGTTTCAGGATACAAAATCAGCATAAAAAATCAGTAGCATTTTTACACACCAATAACAAACTAGCTGAAAAAGAAATCAAGAAAGCAATCCCATTTACGATATCTACAAAAAAACCTCTCAGAATAAATTTAATAAAGGAGTTGAAAGATCTCTTCTATGAAAACTACAAAACACTGATGAAAGAAATTGAAGAGGACACCAACAAATGGAAAGATATCCCATGCTCATGGATTAGAAAAATCGATATTGTTAAAATGGCCATATTGCCCAAAGCCATCTACAGATTCAATGCAATCCCTATGAAAATACAACAATTACAGGATTAGAAAAAAGAATTATAAAATTCACAAGGAACCAAAACAAACAAAAAAGCCCAAAGAGCCAAGCAATCCTGAGCCAAAAGAACAAAGATGTAGACATTACCTTACTTGACTTCAAAATATATGACAAGGCTCTCGTACAAAATAGCATGGTATTGATATAAAAGTGAACAAAAGGGACTATATTAAACTAAAACCTTCTGTAAAACAAAGGAAACAATCAGTAGAGGGAAGAGGCAGTCTGTAGAATGGGAGAAAATATTTGTGAACTATTCATCTTATAAGGGACTAATATCCAGAATATACAAGGAACTCAAACAAATCAACAGCGAAACAAAACAAATATTTCTATTAAAAAGTGGGCAAAGGATCTGAACAAATGTTTTTCAAAAGAAAGCATACAAATGGCCAACAGGTGTATGAAAAGATGCTCAAGATTACTAATCATCAGAGAAATGGAAATTAAAACCACAATGAGATATCCCCTTACCCAGTTAAAATGGCTATTATCAAAAAGATAAAAAGCAACAGATGGTGAGGAGGTGGAGAAAAAAGAATGCATACAGTTTTGGTGAGATTTTAAAGTAGTGCAGTAGTGCAGCCATTCTGGAAAACAGTATAAGTTTTCTCAAAAACTAAAAATGGAACTATTATACAATTCAGCAATCCCACTGCTTGGTATTTATCCAAAGGGAAGAAAACCAGTATATCAAAGGGATACCTGCAGTGCCATGTTCATTGCAGCATTAATCACAGTAGCTGAGATATGGAATCAACCTAAGTGACCAGTAATGGACGAAAAGATAAAGAAAATGTGGTATATATACACAATGGAATTCTATTTGGGGGCACAAAAAATAATGAAATCATGGGAGAGAAAATGAATGAATGAATTAAGCCAAGAACAATGAAAGCTTGTGAATCTGGAAAAAGGGCTGAGGAGGTAATAAGTTCTAAATTGGCAGGTTTAATATGTGTACAGAAAGAAAAGAACTGGTGGAAGTACATGAACGCAAAAGGGCATGTTCTGATAAAAATGGGCATCAGAGTCTTATCAAGGAAATACACCAATAAATCAGAGCCGTAGAAATGGTAGTTATGACAGCAGGGATTGGAATCCAAGAATTGGATGCTAAGGCAAGACAACAGGAGTTTCACAACTGGATGACCAAAACATAGCAAGTCAGACTTGACAATAAGCTGGATAAATCTGATTAATGCTCTTAATATTCCCTGCTTCCCAAGAATTAATTTTTCAGTTCATGTGGTAGAGGTTGAAAATAAGGGTAGTAGTTTAGTGGCCACATCTGCTAAGTTTAAAAAGAGCGAGGGACGAGGAGCCAGGTGGACCATTAGCAAGCTTAATATGCCATTAGAACCAGTCTTGGCAGCATGGCCTCTGTCACTTAAGTTAACAAAAACATCATTAAAATGGTCACCTTTCAGCCAGGAAACGACGGATTATTGCCTTCCTGGTCCCACCTTTCTGCTCTGTGTTCTCGTACTTGTTCCTAAAAATCTAGTGCTGTCAGCAAGAGTGGATAACAGGAAGGGGAACATCACACTCTGGGGACTGTTGTGGGGTGGGGGGAGGGGGGAGGGATAGCATTGGGAGATATACCTAATGCTAGATGACGAGTTAGTGGGTGCAGCACACCAGCATGGCACATGTATACGTATGTAACTAACCTGCACAATGTGCCCATGTACCCTAAAACTTAAAGTATAATAATAATGATAAATAAATAAATAAATAAAAAGAAAGAATAAAACAAAATACTTTAAATAAAAATTTTAAAAAATTAAAAAAAAAATCCTTTTTTTAAATTTGCCTCTGACCTAGACTGTGGCTCAAGATTCTGTTGAATAGATGTGTTCAAAACCATCATTAAATATTTTTATCCTGCCAAACAAAATCATAAGAATGCTATTTTAGAATAAATTTATTTGGATACTAAGAAATTCTATTACTACTTTCTATGCCAAATATTTAGTAAATACTGACCTAAATGAGTGTCTTTTACAATATACCCTATTCATGTTGACTGCTTTAATGAAGTGTATGAAGAATAATGAACCTGAAGACTATGGAATTATATGTTACAGATGTATAAAGTCACTAGAGAAAGATGAATAAAGGGAAAAGCAAGTTCAAGTCAATAAAAGATTAAACTAACATTTGGAAGAAGCTAATGGAGGGTCAGCTGGCAATGAAAGCTCAGCCTCTCTCATTGAACTGAGTCCTTGCAAACTCACTAGCCCTTCTCACTGCGTGCACACCACCACAGTAAAAAATGGTAAAATTTTGAGCTAGGGGAGATATTGGAGATTATCTAATCCTTCTAGCCTCTCATGTTGAGGATTGTGTAACCCAGAGAGGTTAAGAGACATGCTTAAAATAAGACAGCGTCATGTGGCAAAAGTAGCCAATTATGGCAAACATTACACAAGTTTCAAGGAAGAAACAAACAGAAACTAAAAAGATCAAGCAGGTGTTTCATTGGGCTTCTTGGGGGAAATGCTTTTGTTAATGATTCATTGTCTTTAGTGTGAAGTTTATCTGATATAATTTCAAAATGATTTTTGTCTTAGTAAGGTCAGATAAGAAAAAATATCCTTAAGGAGACTTTGTGTCAAGAAGAGGAGGAACAAGAAAAGTGAGAGAGAGTGTTAGAGGAGAGAATGATAGAAAGGGAAGTGAAAGCCTTCAAAAGGTAAAAGAGAGCAACATAAGAGACATATTTGTGTGATTCCTTCTTGGACACTTGGATTTGCAACTTGGAAATGTTTCAATTAGAGTGTCATTATATAGCGATCAGTCCTGAGAACTTAATGAGAAGAGTGAATTTTGATTATCTGAAAGTGCTTTCTCACTTAAAAGAGCATTTAATCCAAAGGACAGTCTCAAAGCCTTTAATGGGACAGAACTACTTGCCACAAAAATATAACATCAATAATTTCTCCGTTAGTTTCTCATTATTTGTATACTTTCCAATTAGACTGCAATCCAGGAATCTCTCTCTTTCTCCCTTGCCCCCAACTCTCTCTCTCTGAAACACACACACACACACACACACACACACACACACACACATTCACCATTACCTCTTTGTAATTGGCTCAAGCTTTGCTTTTTGTGTTTGTTTGTTTTGTTTTTGTTTTTGTTTTTGTTTTTTGAGACAGAATTTCACTGTCACCCAGGCTGGAGTGCAGTGGGGTGATCTCGGCTCACTGCAGCCTCATCTCCCTGTCTCAATTGATCCTCCCACCTCAGCCTCCTGAGTAGCTGGGACCACAGGTATGCACCACCATGCCCGGCTGTTTGTTTGTATTTTTAGTAGAGATGGGGGTCTCACCATGTTGACCAGGCTGGTCTCAAACTCCTGAGCTCAAGCAATCCACCTGCCTCGGCCTCCCAAAGTGCTGGGATTACAGGTGTGAGGCACTGCGCCCAGCTGGCTCAAGCTTAAATGTGAAAAAGAAAACATTTTATTTTAAGTAAGTAAAAATGAAATAATTACTTTTCTTCCATTTACCTGCCTGCTATTATTGAGAGGTGACAGCATGCTGGCAGTCCTCAGAGCCCTCGCTTGCTCTCGGCACCTCCCCTGCCTGGGCTCCCACTTTGGTGGCATTTGAGGAGCCCTTCAGCTCCCCCACTGCACTGTGGGAGCCCCTTTCTGGGCTGGCCAAGGCTGGATCACACTCCCTCAGCTTGCAGGGAGGTGTGGAGGGAGAGGCACGAGCGGGAACCAGGGCTGCGTGCGGCGCTTGCGGGCCAGCTGGAGTTCCGGGTGGGTGGGGACTTGGTGGGCCCCGCACTCGGAGCAGCCAGCCAGCCCTGCTGACCCCGGGCAGTGGGGGACTTAGCACCCAGGCCAGTGGCTGCGGAGGGTGTACTGGGTCCTCCAGCAGTGCCAGCCCACTGGCGCTGCGCTCGATTTCTTGCCAGGCCTTGGCTGCCTTCCTACGGGGCAGGGTTCGGGACCTGCAGCCCGCCATGCCTGAGCCTCCCACCCCCTCCGTGGGCTCCTGTGCGGCCCGAGCCTCCCCGACGAGCGCCACCCCCTGCTCCACGGCGCCCAGTCCCATCGACCACCCAAGGGCTGAGGAATGCCAGCGCATGGCACAGGACTGGCAGGCAGCTCCACCTGCAGCCCTGGTGCGGGATCCACTAGGTGAAGCCAGCTGGGCTCCTGAGTCTGGTGGGGACCTGGAGAGTCTTTATATCTAGCTCAGGGATTGTAAATACACCAATCAGCACTCTGTGTTTAGCTCAAGGTTTGTGAGTGCACCAATCGACGCTCTGTATCTAGCTGCTCTGGTGGGGCCTTGGAGAACCTGTGTGTCGAAACTCTGTATCTAACTAATCTGATGGGGACGTGGAGAACCTTTGTATCTAGCTCAGGGATTGTAAACGCACCAATCAGCACCCTGACAAAACAGGCCACTCGGCTCTACCAATCAGCAGGATGTGGGTGGGGCCAGATAAGAGAATAAAAGCAGGCTGCCCGAGCCAGCATTGGCAACCAGCTCTGGTCCCCTTCCACACCGTGGAGGCTTTGTTCTTTCGCTCTTTGCAATAAATCTTGCTACTGCTCGCTCTTTGGTGGGTCCACACTGCTTTTATGAGCTGTAACACTCACCGCGAAGATCTGCAGCTTCACTCCTGAGCCCAGCGAGACGACGAGCCCACCGGGAGGAAGGAACAACTCCAGGCACGCTGCCTTAAGAGCTGTAACACTCACCGCGAAGGTCTGCAGCTTTACTCCTAAGCCAGCGAGACTACGAACCCACCAGAAGGAAGAAACTCTGAACACATCTGAACAGGAGAAGGGACAGACTCCAGACGCGCCACCTTAAGAGCTGTAACACTCACCACGAGGGTCTGCGGCTTCATTCTTGAAGTCAGGGAGACCAAGAACCCACCAATTCTGGACACATTATGACCCAAAATTTTGCAAAAAAAAGAAAAAGATGAAAGTGGTTAAAAATTTAATGAAATAAATATGTGTGAAGTGCCCCCCGTGGCATATTGAGCGGGCTAATTCCTCAGGTGTGTGAAAGAAGAGTCAGCTATCAAATAGTTCATATTAGGCAGATTTTCTTTTTGTCCAGAAAGTTGGAAAATGAGTTTAAGACATGGCAAAACCTCAAAGATACTGCCAAACTAGCAGCAGTTTAAAGAGAAGTCAATAAATTTATCAATTCCAAGTGGCACTTACCACCCAGTGTTTACCAACATTATTGGACCCAGGGAATGTTGTTTTCTGACTAACACAGAGCTTACTGAAAGAATAGTCTTTCAATAACACATAGTTAAAGACAAAGCTTTGGTAATACAGAACTGGAAAATTAGCAAGTACAAAAACAGGGAATTTAATAGTATAAACTGCATACAGAGACAGAAGTAAGAGACTAATAAAAGCTACAGAGAAATATTTGGCTATAAGAGTAGTTCAGCATCAGTAGAGGAGAGGAAAACAGCAGACCTATTTTTACACAAGACAGTCCCATCTCATCATTCATACTGAGGGCAAGTTACACAGCAAGGAGTGAGCAGCTCAGAGCAGCTGTTTGTTACGCAAATGGGGTTTAGAAGATATCATTCTGCCCGCTTAATTTGGTAGGCCCCTTTAACCTCAAAAAAATTGGAATGCAAAATGCTAGTTGGAAAAACATCAAAGCTGAAATATTTGTACTTTCAGACTATATGTCATTATTTTAATTAATTTTATTCTTCTACAACCTATTTTCTAACACACAACTGAGAACATGCTTAGGGCAGCTTTATCACCATATGTTATAAACTGAATCATGCCCTGCCAAAATTAATATACTGAAACCCTAACTCATAATGTAACTGTATTTGGAAATAGGGTCTTTTTTGTAGGTAATGAGTCACATACATGAGACCCTAATCCATTAGAACCGGTGGCCTTACAAGAAAAAGAACAGAGGAGCTCTCTCTCTTTTTGCCATGAAAAGACACAATGAGAAGGCTGCTGTCTGCAAGTGAGAAAGAGAGCCCTCGCCAGCAACTGAATCAGCCAAAACTTGTTTCTGAACTTCTAGTTTCCCAAGCTCTGAGAAAATAAATTTTTATTTTTTGTGATTCAGTCTATGGTGTTTCATTTTGGCCATCCAAGCATATTAATATACCATATATTTGGTATAGATTAACTTTTTCTATCTTAATTCTTTTATTAAAGTATTTAGTGAGCATTTACAATTTGTATGCAATTTCTTAGACAATGGAGGCATAAAGATGAAAATCACCTCTTTGTCATCCTCAAGGAGCTTAATTTCTCTGTTTCTTTTTCTTTCTTTCTTTCTTTCTTTCTTTCTTTCTTTTTCTTTCTCTTTCCTTGTTTCTTTCTTTCTTTCTTTCTTTCTTTCTTTCTTTCTTTCTTTCTTTTCTTTCTTTCTTTCCTTCCTTCCTTCCTTCCTTCCTTCTTTCTTTCTTCTTTTTTTTTTTTCGACAGGGTCTTGTTCTGTTGCTTACGCTGGAGTGCAGTGGTGTCATCTTAGCTCATGGCAACCTCTGTCTCCCGGGTTCAAGTGATCCTCCTGCCTCAGCCTCCCAAGTCGCTGAGATTACAAGTGTGCACCACCAAACTTGGCTAATTTTTGTGCTTTTAGTAGAGACAGGGTTTCACCATGTTTGCCAGGCTGGTCTCAAACTCCTGACCTTGAGTGATCCACCCATGGTGGCCTCCCAAAGTGCTGGGATTACAGGCATGAGTCACCGTGCCCAGCCAAGGAGCTTAATTTCTAATAGCAGAGAGGACAAGTACATAAATAATTAAAAAACAAAGTCAAAAGTTATGAATATCTCATGAGAGTGACAGAAGCATGCTATTATAGTTCATTCAACATTCAACAAATATTTATTGCACACTTTTTGTCTGGCAAGTACCTCGAAGGGTGCTGGTGATACAGTGGAAAAAACCTCTGCCTTCATGGAGTATGTATACTAGTGGGAAGACACAGACATGAAGTAAACAAAAAATATAATGCATTATGTCATGGTAAATGTTTCAGTGTGAAATAAAGCAGGAGGGGGGATAGTAAGTGCTGGCAGTGATAGAGAGTGCTGGGGAGTGCTGGCAAGCCTGGGGGTTTATATGGGAGTTGGTATGAGATCTGCTATTTTCAGGATGGTAGTCAGGTAAGATTTCTCTTAATAAAGTTAAATTTGAACAATCACCTAACAGAATTGAGTAACAGAGCCATTAGAATATTTGGGATTGAAGTGTGGGATACTTTGAAATGTGGCCCCCTAAATTCTGTCATTGAAAATGTCAAGAAATCCCCATTTTATCTGAGCAGGATTATAACTACTTCAACCAACACAGTAGGGAGGAAGTGATGCTGTGTAATCTGAGGCCATGTCATCAAAGCCCACGTAGCTCTCATTTGTTTTCTTGGGATGCCCCCTGTGAGGAAATCCAGTAGCCATGTGAGATATCCACCTACTCCGAGACTACCATTAGAGGGAGAACACATATGGTGTGAGTGTTATGTTTGACAGTCTCAGTTGAGTTTTCAAAGAGTTGTCAAGTAAGAATTGCCTAGCGTGGTCACGGTGGCTCACTCCTGTAATGCCAGCACTTTGGGAGGCCGAGGCTGGCAGATCACAAGGTCAGGAGATCAAGACCATCCTGGCTAATATGGTGAAAACCTGTCTCTACTAAAAATACAAAAAATTAGCCAGGTGTGGTGGCATGTACCTGTAGTCCCAGCTACTCGGGAGGCCGAGGCAGGAGAATCACTTGAACCCAGGAGGCAGAGGTTGCAGTGAGCTGAGATTTCACCACTGCACTCTAGCCTGGGCAACAGAGCGGACTTCGTCTCAAAAAAAAAAAAAAAAAAAAAAAAAAAAAGAATTGCCTAGTGAAGTCCTTCCTGGCTCACAAAATCATAAACAAAATAAATAGTTGTCATTTTATACCAATAAGATGTAGGGTAATTTGTTATGCAGGAATGGTAATTAGAACAGGTGTGGAAGAGTACTCCAGACATGATCAGTAAGAAGCGGCATCAATATTGTAGGAGGCCTAAACCAAGGTGAGCAAAGGAAAGAGTCAGGGGTGGGGATGGTGTGGTACACATATCAAGTAGGGACTCCTAGGCTCTTCTGTTTTCTTGTGAGTTGAAAACTACTGAAGCATTCTGAGAAGAATTGCATAATCTAACCTCACATTTTTAAAGGATCACTCTCACTGCTTTGTGGAAAAAAGACTTAATGAGCAAGAGTGGAAGCAGGGAGTCCAGTTAAGTGGCTATTGCAATAATCCTGGGGAAAGATGGTGGTGAAAGTGGTCAGAGTCTACATACATTTTAAAGATGGACTTGCTAATGGATTGGATGTGGAAGTGAGAAAAGGAAAGAAATCAAGTTTCATTCTTGGCTTTAGCCAATCAACTGAAAGAATGGAGTTCTCAGTTTCTTATATGGAAAATACAAGCAGAAGAACAGATTTGTAGGGGGAAAATCAATCATGGGATTTGGTTAAATTTAAGATTCATGTTAGACATACAAGTGGAGATTTTTCATAAGTAGATGGATACACAAGTCTATAGTTCAAAGAAGTGGTTGGGACAGCATTATACATTAAGGAATCATGACAGTATAGATGATGTTTTAAAACAAGATCCTGAGTAAGTTTGTGAGGTAGATAAAGAAGAAAAGGGGTCTGAAGTCCGAGTCTCAGAACACTATAAAGAAGCTGGAGAGATTGGAGGAACCAGCAAAATATGCTTTGAAGGAGAGAGAGTGTTGTCTCAGAACTCAAGTGAAGTGAAGAATTTATCAACCAATAATAAAGTAACATTAGGACTGAGAATTGGTCTTTGCTTTTATAGATGTCAAGAGCCATTTTGCTGCATTGGTGGGGAAATCTGATTGGAACCATCAAGAAGGAATCAGGGGAAAGGAATTGGAGACAGCAGAGTTGATAATACTTGAGAAGTTGTTCTGTAGAGAGCCACAAAAAATGGGTGATTTCTAGATGAGAGTGTGAGATTTTTTTTCTTAATTATTGATAAGACATACTGTAGATAGTTCTGATGGAATGGAGGTACTGATGGGAGAATGCTTCAGGTTTTTATGCTGATGGTATTCATCCAGTAAAAGGTAAACATTTGAAGATTAAAGACAAAGTGTACAATTATTACAGCAACTTCCTTGAATAGGAAGAAGGAATATAATTCAGTACATGAGAAGGGGTTGAATTCAGTAGCTGGCAGAGTTCATCCATATTACTAAGCTTGAAGGCAGAGCATGAAGATACAGAATTAAATATGCTTGCAGAATTTGTGGTGGAAGAATGGCAAAGTTCCCTCTTTCTTGCTTATTTTTTTAAGTGATATAAAAATCACATGAGCTGGGAGTGAGTAGTGTGTAAAGGGATATCAGAGAGTTAAGGATATGCAGTAATTGCCTGGGAGACTAAAGAAACTAAAGCAATGTAGCAGGACTGCCAAACAGCTCTAAGAACCCATCTGAAGTCAGTCATAAAATGTGGAAAGTGGGGCCAGCCAGCAGAATTAGGAGTTTATCTTCAGCTACATTCAATTGCCTGATACCACCACAGAGAAGATGGGAAATTGGATTTAGCTAGGGTTGAAGTTTTCCTAGGTGGTATAACACAGTGAGAGGGCAACAAGAGAATGAAGGTGGTATGCAAGGAGATGACCATAATATAAGCTAAGGAAAGAGTGCAGTAGGGATATGAGGGAACAGAGAAAATGTCATAGGATTGATGGGTGGTAGAACTGATAACGTCAAAGTGTCTGGGGAGGCAAAGTATGGGAGTGAGTGATTGGAAAAATAAGAGGTAGGCTGGAGAGGGAAATTCTTGAAATTGAGATTACGGATGTGATACATTATTCTTAATGAAAAATGGAATGTGCCAGCCAGACACGGTGGCTCAATCCTGTAATCCTAGCACTTTGGGAGGCTGAGGCGGGCGGGTTGCCTGAGCTCAGTTCAAGACCAGCCTGGGCAACATGGTGAAACTGTCTCTACTAAAATACAAAAAAAAAAAAAAAAAAAAAATAGCCGAGCATGGTGGTGTGTACCTGTAGTCCTAGCTGCTTGGAAGGCTGAGGCAGGAGAATTGCTTGAGCCCAGGAGGTGGAGGTAGCTGTGAGCCAAGATCCTGCCACTGCACTCCAGCAAGGTGACAGAGTGAGAGTCCGTCTAAAAAAAAAAAAAAAAAAGAAAAATGGAATGTGTCCATGAAAATGGGTAGAGGGCAAGATTATCTACATGAAATTGGAGAGAGGCACACACATATTCTTGAAACGTGGGTGTATGCAAACCATGGAGCCATAGATGACTGAAATAAGGAAGAGTAGCAGGTGTTATAATGTGATGGCATGAGTTTCAAGGTGAGGTGGTAGGTAGGATGGGGGTTGGGGGCCTGTAGTTCCGAGGAAAAAAAATTGAAGTAACATTGAAGAGCAAGAATTATATCCATCTCTTTCCAGGACCAGTAATTTGAGGGTATGGAAAAAAACACAGCCTCTACTTGAGAGAGTCACAGGGAAATTGGTGTCCTCATGGAAGAGCCAGGTTAGAGCAAGTAGATGGACAGTTTAGATTATATGGGTTCATTGGATTTCTTGTGGAGAATGATGTGCACAGGGATGTGGGCACAATGGAATTACCCCCAAGTTCTGCTGGGCAGATTGGGTTGGTAAAACTGGAGAGGAGCGGTTTCTTTCAGGTATATTCAGGGTCTCACTTCTACTGCTAATGTGTGAGGCTGGGGGACAGGCTGTATTATGGGGACCATGTGGATGTAGTTCAAATAAGCGAGTTGTTTTCGTCGAAGGGCTAGGAAAAGTTGTGGGTATTTGAAATTGACATGCTTATTAGATACTCTTATAGAACGCTGTTTTTTTTTTTACCAGAATATTGTACCAATTTTTATTTTATAGTATTTGTTTGTTTTGCTTAATGTCTGCTTACCATGATGGGTTAGTTATAAGCTCCTCAAGGGTAAGGGACAGGTCTAACATATTTGTTCATTTTCACAGTTTGTAGCACAGAGATGCTTGCTATGTACCTATCAATAACTACTGAGAGAGAGAGAGAGAGAGAGAAATAAAGAGAGAGAAATAGACTCAAGAATAGCATTTACACTTACTTGGTATGGGGGTTGTCAAACAGATCCAAGATACATTAAGTTTCTAAAAGTCCAGGTGAAGTCTATGGCAAAGTAGAGGCAATTTGCCCTGCCTAAATGCTTTTAAATATCAACAAAATACATACATACATATATATACATATATATATATGTAATATAAAGATAAATACCCAATATTTAGAATATAGAATGTTTAATAGAATAGAATATGGCTGCCTCAGGCAGCCTCTATCTTCACGCGAGCAGGGGGACTACTATTTTCTATCACCTGAAAATCTCGATGAAAGTGTTTTAGCCTAAAGATGACTTTATGCCTTGCCTTCTCTGCTCTGTTTCTCTGGGAAAAGAATGGAAATAGTTCATGTGTAGTCACATGTTTGAGTGCCTGAAGGGGGCAGGTTTGCTGAAAAGAGACTTACTTTAACAATATATAACTTTTAGGACAGATAGAAGCAAGTTCTGAACAAGTAATAACACTGCGTTTTTGGCCCTTTGGCTCTGAATAACAGCAAAAGTACACTAAACACTTTTTCATTACATTGCTTTTAGTTTCTTTTGGTGCTCTGTGTCTGTATCCTTTTTTAATTTTCTGTGTCATAAGCGGTTTCACGCAGAAGTCTGTGCTTTTAAGATGAGAATTTTGTAGTGATCTCTTGCTAAAATACCAGGCCAGTAAGGCAGTTCAGAGAGTTGAGAATATTTTACTGAAGAATTAGTGTGGCCTGAGTAGGGGGAGATGACCTACATTTTGGGAGAATCCATCTAGAGAAAAGGTCAGCAAACTATTTCCATGAAAAGCCAGAGAGTACATAGTTTGGGCTTTACAGGCGATATGGTCTCTATCCTAACTACTCAGCTCTGCCATTGCAGCATGAAAGCAGCCAGAGACGATGCATAAATAAATGGGTGTGGATGTTTGCCAATAAAACTTTATTTTCAAACCCAGGCAATTGGCTGGATTTGGCCTCTCAGCCATAGTTTGCCAACCCCTGATCCAGAGAATCCAATTGTTGCTGCCACAGTCTGGCCCTAAGTATCTCTTCAACAAGTCCTTCATTAGTTTCCCTGTCTCCGGTTGGCCTCTCACCATTCTGTCCTCCACATGTATGCCAGAGAGATTTTTCTACAACCCATATGAAATCATGTCATTTTTCGGCTTCAGTTCCTTTGTTCTTCGATCATATTGTCTATGTCTGTCACTTAGCCATGTTTGCTGGGCTGGTTCATCTACTGCCTTCTCAGACATGGCTTCAAATTATATCTGCTATTGAAAACTGACTCTTCCACCCATAGGCAAGCCTGTCATCAGGGCCCCACTTTCCCCAACTACATTTCAAGTATGGCTGAAACTTAGGTTCTGTCTTCCCCATTGACACCGAGACTGCCTAGACAGAGGTAATAAAACTTCCTTCATATGAAGGAATCAAGAAATATATTAGTAAGGGTAAAACCTAGCGAGGCAAGATCTCAGCTGTTTTAGGCCTTCAAAGATACTATTTATTCTTTTTTTTTTGTGACAGAGTCTCATTCTGTCACCTAGGCTGGAGTCAGTGCCATGATCTCCACCCACTGCAACCTCAGCCCCCCGGGTTCAAGTGATTCTTTTGCCTCAGCCTCCCAAGTGGCTGGGACTACAGGCGTGCACCACCATACTGGCTAATTTTTGTATTTTTAGTAGAGTCAGGGTTTCACCACGTTGGCCAGGCTGGTCTCAAACTCCTGACCTCATGATCCACCCGTCTCGGCCTTCCAAAGTGCTGGGATTACAGGCATGAGCCACCATGCCTGGCCGATACTATTTCTTCTAATGCACAATTTCACTGAGCTTTGCATGACACTCCTCACAGTCTAGACTGTTCAAAGTCTAGAGTTCCTATATATATACAGCAAACAGATGGAAGGGGTAGTGAATGAAGTAAAATTGTTCAAGTCTAGAGTCCCTAGACTTTGTTCTAAAAGTTCTTAAGGCTGCAATATTTGCTAAGCCCATTTTCACTTCTTGCTGATACCAATGCATAAAGTATGCTTTTATTAAAAAATGCATTTTTAAAACTTGCATTTGATCAGTACTCTAGCCAAGGTCATCCCATTAATCTTGCACTGTTAAGATCTTAGAAAGATATTTCTTTGACCCAGCAATCCCATTACTAGGTATGTACCCAAAGGAATATTAATCATTCCATTATAAAGACACATACACTTGGATGTTTGTTGCAGCACTATTCACGATAGCAAAGACATGAAATCAACCTAAATGCCCATCAATGATAGACTGGATAAAGAAAATGTGGTACATATACACTATGGAATACTATGCAGCCATAAAAAGAATGAGATCATGTGCTTTGCCGGGATATGGATGGAGCTGTAGGCCATTATCCTTAGCAAACTGAGGGGAAACAGGAAACCAAATACTGCATGTTCTCACGTATAAGTGGGAGCTAAATGATGAGAACAACTGGACACATAGAAGAGAACAACACATGCTGGGGCTATTAGAGGGTGGAGGGTAGGAGGAGGGTACTAGGCTTAATACCTGGGTAAAGAAATGATCTGTATAACAAACCCACATGACACACATTTACCTGTGTAACAAACCTGCACATGTACCCTTGAACTTAAAAGTTTAAAAAAAAAAGATCTTACAAAGGCTCAAAAAACTTCTCAACTATTGATTTGCTAATTTTCTAATTGCTTTATTTGAATTAATACATTTAATCCCCAGGGATTCTTTAAAAATAAGTGTGGATTATTGTCTCTGTTTTTTGGTGAGGATACTAAGGGGAAAGGGGCAGAAGTACCTGGTTTGTAGTATACGCTGAAGAACTGGAGTCCCTCACTTGTCCATTTCCTGATATCATTTACTTGTCTCTATTTTTCATTCCAGTCACAGTTGCTACAACTAGTTTTCTGTCTAGAGATGAGGCACTGAAGTACTGTTAAGATGGCTCCACACTCATCTACACACTGACATTAAATGAACATCTATTATACATCTGTACCATAACTGACAGTTGTCTCTTAAATACACTTGATAGATGACAAGAGTGACAAGAAAAAATAATTTTACAAACCCTAAAGGTATATGTAAATGTTAGTAAATGTACTGACTTTCAAACATAATGTAAATGTATTGACGTTCAGACATAATTGTGTTGTATGTAATAAAACACAAACAATATATATATTATAAATAACATACATTACATACATAACACACACATATATAAAGAGAGAGAAGACATATCACATAATGGAAAAGTAAAAATTATTCAACTATGCATTAAAAAAACATGATATGCACAATCATTTGTTCAACACAATTCCTTCTTTGCTCTTTAGTTTTAGCAGGACACTTGGCTTTTATATGCATAGCCTATTGACTTTCTGTCCACACTTGTATAAGTAAAAGTATAGTAAATTACTGAGTTTTCTGATATTAGTCATTGTGTTTCTCAGAAGATATTGCTATATTCTGCAAAGGCTCAGCTATCAGCCTTTTGACACCCTCCTAAAGGAAGATAAACTCAAAAAGGAATTCCTGATTATATAATTTTGTCTAAGTAAAGATAGAGACTTACATTTATAAAACCTCTTTATTCCTTCCAAAGCACCTACACTTTCATTATTTTATTTGATCCTAACAATGGTGTTGTGAGAGGTATAGAAACAATTGTATTGTCCTCATTTTACCCAGGAGGAAACTGAAGCTTAAAAAATGGAAGTAACTGATGCGTGCACACAGATAAGGAGCTGTTCTGAAACTTGCATCAAAGTGTTCTGAGGGACCTGACTGTTAGACAGAAAACTAACAAACAGAAAGGAATAGCATCAACATCAACAAAAAGGGCATCCACACCAAAACCCCATCTGTAGGTCACCATCATCAAAGACAAAAGGTAGATAAAACCACAAAGATGAGGAGAAACCAGAGCAGAGAAGATGAAAATTCTAAAAACAAGAGTGCCCCTTCTTCTCCAAAGGATCACAGCTCCTCGCCAGCAATGGAACAACGCAGGACGGAGAATGATTTTTGACGAGGTGACTGAAGTAGATTTCATAAAGTCAGTAATAACAAACTTCTCTGAGCTAAAGGAGGATGTTCGAACCCAATGCAAGGAAGCTAAAAACCTTGAAAAAAGATTAGACGAATGGCTAACTAGAATAAACAGTGTAGAGAAGACCTTAAATGACCTGATGGAGCTAAAAACCATGGCATGAGAACTATGTGACACATGTACAAGCTTCAGTAGCTGATTCGATCAAGTGGAAGAAAGGGTATCAGTGATTGAAGATCAAATTAATGAAATGAAGCAAGAAGAGAAATTTAGAGAAAAAAGAGTAAAAAGAAATGAACAAAGCCTCCAAGAAATATGGGACTATGTGAAAAGACCAAATCTGCGTTTGATTGGTGTACCTGAAAGTGATGGGGAGAATGGAAGCAAGCTGGAAAACACTCTTCAGGATATTATCCAGGAGAACTTCCCCAAACTAGCAAAGCAGGCCAACATTCAAATTCAGGAAATACAGAGAACATCACAAAGATACTCCTCGAGAAGAGCAACCCCAAGACACATAATTATCAGATTCACCAAGGTTGAAATGAAGGAAAAAATGCAAGGGCAGCCAGAGAGAAAGGTCAGGTTACCCACAAAGGGAAGCCCATCAGACTAACAGAAGATCTCTCTGCAGAAACCCTACAAGCCAGAAGAGAGTGGGGACCAATATTCAACATTCTTAAAGAAAATAATTTTCAACCCAGAATTTCATATCCAGCCAAACTAAGCTTCATAAGTGAAGGAGAAATAAAATCCTTCACAGACAAGCAAATGCTGAGAGATTTTGTCACCACCAGGCCTGCCTTACAAGAGCTTCTGAAGGAAGCACTAAGCATGGAAAGGAATAACTGGTAACAGCCACTGCAAAAACATGCCAATTGTAAAGACCATCGAGGCTAGGAAGAAACTGCATCAACTAATGAGCAAAACAACCAGCTAACATCATAATGACAGGATCAAATTCACACATAACAATATTAACCTTAAATGTAAATGGGCTAAATGCCCCAATTAAAAGGCACAGACTGGCAAATTGGATAAAGAGTCAAGACCCATCAGTGTGCTGTATCCAGGAGACCCATCTCATGTGCAGAGACACACATAGGCTCAAAATAAAGGGATGGAGGAAGATTTACCAAGCAAATAGAAAACAAAAAAAAGCAGGGGTTGCAACCTTAGTCTCTGATAAAACAGACTTTAAACAAACAAAGATCAAAAGAGACAAAGAAGGCCATTACATAATGGTAAAGGGATCAATTCAACAAGAAGAGCTAACTATCTAAATATATATGCATCCAATACAGGAGCACCCAGATTCATAAAGCTAGTCCTGAGAGACCTAAAAAGAGACTTAGAGTCCCACAAAATAATAATGGGAGACTTTAACACCCCACTGTCAATATTATACAGGTCAACGAGACAGAAGGTTAACAAGGATATCCAGGACTTGAATTCAGCTCTGTACCAAGCAGAACTAATAGACATCTACAGAACTCTTCACCCCAAATAAACAGAATATACATTCTTCTCAGCACCACATTGCACTTATTCCAAAATCGACCACATAGTTGGTAGTAAAGCACTCCTCAGCAAATGTAAAAGAACAGAAATCACAACAAACTGTCTCTCAGACCACAGTGCAATCAAATTGAAGTGAGGATTAAGAAAGTCACTCAAAACCACACAACTACATGGAAACTGAACAACCTGCTCCTGAATGACTACTGGGTAAATAACAAAATGAAGGCAGAAATAAAGATGTTCTTTGAAACCAATGAGAACAAAGACACAACGTACCAGAATCTCTGGGACACATTTAAAGCAGTGTGTAGAGGGAAATTTATAGCACTAAATCCCCACAACAGAAAGCAGGAAAGATCTAAAATCCACACCCTAACATCACAATTAAAAGAACTAGAGAAGCAAAAGCAAATAAATTCAAAAGCTAGCAGAAGGCAAGAAATAACTAAGATGAGAGCAGAACTGAAGGAGATACAAAAAAACCTTTCAAAAAATCAATGACTTTTACACTGTTGGTGGGACTGTAAACTAGTTCAATCGTTGTGGAAGTCAGTGTGGCGATTTCTTAGGGATCTAGAACTAGAAATACCATTTGACCCAGCCATCCCATTACTGGGTATATACCCAAAGGATTATAAATCATGCTGCTATAAAGACACATACACACATATGTTTATTGCGGCACTATTCACAATAGCAAAGACTTGAGACCAACTCAAATGTCCATCAATGATAGACTGGATTAAGAAAATGTGGCACATATACGCCATGGAATACTATGCAGCCACAAAAAAGGATGAGTTCATGTCCTTTGTAGGGACATGGATGAAGCTGGAAACCATCATTCTCAGCAAACTATCGCAAGGACAGAAAACCAAACACTGCATGTTCTCACTCATACTTGGGAACTGAACAATGAGAACACTTGGATACAGGATGGGGAACATCACATACCAGGGCCTGTCATGAGGTTGGGGGATGGGGGAGGGATAGCATTAGGAGATATACCTAATGTAAATGATGAGTTAATGGGTGCAGCAAACCAACATGGCACATGTATACATCTATAACAAACCTGCACGTTGTGCACATGTACCCCAGAACTTAAAGTATAATAAAAAAGAAAAAAAAATCAATGAATCCAGGAGCTGGTTTTTTGAAAAGATCAACAAAATTGATGGACTGCTAATAAGACTGCTAACTAATAAAGAAGAAAAGAGAGAAGAATCAAATAGACACAATAAAAAATGATAAAGAGGATATCACCACTGATCCCACAGACATACAAGCTACCATCAGAGAATACCATAAACACCTGTATGCAAAGATACTGGAAAATCTAGAAGAAATGGATAAATTCCTGGACACATACACCCTCCCAAGGCTAAACCAGGAAGAAGTTGAATCACTGAAAAGACCAATAACAGGCTCTGAAATTGAGGCAATAATTAATAGCCTACCAACCAAAAAAAGCCCAGGACCAGACGGATTCACAGCCAAATTCTACCAGAGGTAAAAAGAGGAGCTGGTACCATTCCTTCTGAAATTATTCCAAGCAATAGAAAAAGAGGGAATCCTCCCTAACTCATTTTATGAGGCCAGCATCATCCTGATACCAAAGCCTGGCAGAGACACAACAAAGAAAGATAGTCTTAGACCAATATCCCTCATGAACATCAATGCAAAAATCCTCAATGAATTACTGGTAAACTGAATCCAGCAGCACATCAAAAAGCTTATCCACCATGATCAAGTTGGCTTCATCCCTGGGATGCAAGGCTGGTTCAACATATGCTAATCAATAAATGTAATCCAGCATATAAACAGAACCAAAGACAAAAAGCACATGATTATCTCAATAGATGCACAAAAGGCCTTAGAAAAAATTCAACACCACTTCATGCTAAATACTTGCAATAAACTAGGTATTGATGGAATGTATCTCAAAACAATAAGAGCTATTGATGACAAACCCACAGCCAGCATCATACTGAATGTGCAAAACCTGGAAGCATTCCCTTTGAAAACTGGCACAAAACAGGGAGGCCCTCTCTCACCACTCCTATTCAACATAGTGTTGGAAGTTCTGGCCGGGGCAATCAGGCAGGAGAAGGAAATAAACGGTATTCAATTAGGAAAAGAGGAAGTCAAATTGTCCCTGTTTGCAGATGGTATGTTTGTATATCTAGAAAACCACATCATCTCAGCCCCAAATCTCCTTAAGCTGATAGGCAACTTCAGCAAAGTCTCAGGATACAAAATCAATGTGCAAAAATCACAAGCATTCTTATACACCAATAACAGAGAAACAGAGAGCCAAATCATGAGTGAACTCCCATTCACAATTGCTTCAAGGAGAATAAAATACCTAGGAATACAACTTACAAGGGATGTGAAGGACCTGTTCAAGGAGAACTACAAACCACTGCTCAACAAAATAAAAGAGGACACAAACAAATGGAAGAACATTCCATGCTCATGGATAGGAAGAATCAATATCTTGAAAATGGCCATACTACCAAATGTAATTTATAGATTCAATGCCATCCCCATCAAGCTACCAATGACTTTCTTCACAGTATTGGAAAAAACTACTTTGAAGTTCATATGGAACCAAAAAAGAGCCCGCATCGCCAAGTCAATCCTAAGCCAAAAGAACAAAGCTGGAGGCATCACACTACCTGACTTCAAACTATACTACAAGGCTACAGTAACCAAAACAGCATGGTACTGGCACCAAAACAGAGATATAGACCAATGGAACACAACAGAGCCCTCAGAAATAACACCACACATCTACAGCTATCTGATCTTTGAGAAACATGACAAAAACAAGCAATGGGGAAATGATTCCCTATTTAATAAATGGTGCTGGGAAAACTGGCTAGCCATATGTAGAAAGCTGAAACTGGATCCCTTCCTTACACCTTATACAAAAATTAATTCAAGATGGATGAAAGACTTAAATGTTAGACCTAAAACCATAAAAACTCTAGAAGAAAACCTAGGCAATACCATTCAGGACATAGGCATGGGCAAGGACTTCATGTCTAAAACACCAAAAGCAATGGCAACAAAAGCCAAAATTGACAAAAGAGATCTAATTAAACAAAAGAGCTTCTGCACAGCAAAAGAAACTACCATCAGAGTGAACAGGCAACCTACAGAATGGGAGAAAATTTTTGCAATCAACCCATCTGACAAAGGGCTAATATCCAGAATCTACAATGAACTTAAACAAATTTACAAGAAAAAAATCAAACAACCCCATCAAAAGTGGGCAAAGGATATGAGCAGGCACTTCTCAAAAGAAGACATTTATGCAGCCAAAAGATGCATGAAAAAATGCTCATCATCACTGGTCATCAGAGAAATGCAAATCAAAACCACAATGAGATACCATCTCACACCAGTTAGAATGGCAATCATTAAAAAGTCAGGAAACAACAGGTGCTGTAGAGGATGTGGAGAAATAGGAACACTTTTACACTGTTTGTGGGACTGTAAACGAGTTCAACCATTGTGGAAGACAGTGTGGCGATTCCTCAAAGACCTAGAACTAGTAATACCATTTGACCCAGCCATCCCATTACTGGGTATATACCCAAAGGATTATAAATCATTCTACTCTGAAGACATATGCACACATAAGTTTATTGCATCACCATTCACAACAGCAAAGACTTGGAACCAACCCAAATGTCCAACAATGTTAGACTGGATTAGGAAAATGTGGCACATATACACCATGGAATACTATGCAGCTATAAAAAGGATGAGTTCATGTCCTTTGTAGGGACATGGATGAAGCTGGAAACCATCATTTTGAGCAAACTATTGCAAGGACACAAAACCAAACACCACATGTTCTCACTCATAGGTGGGAATTGAACAGTGAGAACACTTGGACACAGGGCAGGGAACATCACACACCAGGGCCTGTCATGGTGGGGGGATGGGGGAGGGATAGCATTAGGAGAAATACCTAATGTAAATGACGAGTTAATGGGTGCAGCAAAACAACACGGCACATGTACACATATGTAACAAACCTGCACATTGTGCACATGTACCCTAGAACTTAAAGTATAATAATAGTAATATTAATAAAAGTGTTCTGAACTAAAGCCTAGGAAAAGGCGTAAGCACAGTTTCTACTATCTTACTTCTTGAAAAAATACAGCCTGCTGATGTCCTTCAGAAA	GTAGGGGT	20	PASS	ClusterIDs=HG3_Ill_MetaSV_2617:HG3_PB_pbsv_1791:HG2_PB_pbsv_1808:HG2_10X_allpass_261:HG3_10X_allpass_3658:HG3_PB_SVrefine2PBcRDovetail_976:HG3_Ill_SVrefine2DISCOVARDovetail_1227:HG2_PB_SVrefine2PBcRplusDovetail_5578:HG2_PB_SVrefine2PB10Xhap12_1420:HG2_PB_SVrefine2Falcon2Bionano_670:HG2_10X_SVrefine210Xhap12_1369:HG2_Ill_tnscope_182:HG3_Ill_Krunchall_2334;NumClusterSVs=13;ExactMatchIDs=HG2_10X_SVrefine210Xhap12_1369:HG2_PB_SVrefine2Falcon2Bionano_670:HG2_PB_SVrefine2PB10Xhap12_1420:HG2_PB_SVrefine2PBcRplusDovetail_5578:HG3_Ill_SVrefine2DISCOVARDovetail_1227:HG3_PB_SVrefine2PBcRDovetail_976;NumExactMatchSVs=6;ClusterMaxShiftDist=0.000343702;ClusterMaxSizeDiff=0.000343702;ClusterMaxEditDist=0.000343702;PBcalls=6;Illcalls=4;TenXcalls=3;CGcalls=0;PBexactcalls=4;Illexactcalls=1;TenXexactcalls=1;CGexactcalls=0;HG2count=7;HG3count=6;HG4count=0;NumTechs=3;NumTechsExact=3;SVLEN=-40730;DistBack=-8549;DistForward=-32212;DistMin=-32212;DistMinlt1000=TRUE;MultiTech=TRUE;MultiTechExact=TRUE;SVTYPE=DEL;sizecat=gt1000;DistPASSHG2gt49Minlt1000=FALSE;DistPASSMinlt1000=TRUE;MendelianError=FALSE;HG003_GT=1/1;HG004_GT=0/0;TRall=FALSE;TRgt100=FALSE;TRgt10k=FALSE;segdup=FALSE;REPTYPE=SUBSDEL;BREAKSIMLENGTH=0;REFWIDENED=2:34695830-34736567;PctSeqSimilarity=1;PctSizeSimilarity=0.9998;PctRecOverlap=1;SizeDiff=-7;StartDistance=0;EndDistance=0;GTMatch=0;TruScore=99;MatchId=1993.0.0	GT:GTcons1:PB_GT:PB_REF:PB_ALT:PBHP_GT:PB_REF_HP1:PB_ALT_HP1:PB_REF_HP2:PB_ALT_HP2:TenX_GT:TenX_REF_HP1:TenX_ALT_HP1:TenX_REF_HP2:TenX_ALT_HP2:ILL250bp_GT:ILL250bp_REF:ILL250bp_ALT:ILLMP_GT:ILLMP_REF:ILLMP_ALT:BNG_LEN_DEL:BNG_LEN_INS:nabsys_svm	0/1:0/1:0/1:30:71:0|1:27:0:0:35:1|0:0:33:57:0:0/1:68:21:0/1:424:238:40882:.:.
chr2	35974078	HG4_PB_SVrefine2PBcRDovetail_971	GATATCATACTGAATGGGCAAAAACTGGAAGCATTCCCTTTGAAAACTGGCACAACACAGGGATGCCCTCTCTCACCACTCCTATTCAACATAGTGTTGGAAGTTCTGGCCAGGGAAATCAGGAAGGAGAAGGAAATAAAGGGTATTCAATTAGGAAAAGAGGAAGTCAAATTGTCCCTGTTTGCAGATGACATGATTGTATATCTAGAAAACCCCATCGTCTCAGCCCAAAATCTCCTTAAGCTGATAGGCAACTTCAGCAAAGTCTCAGGATACAAAATCAATGTGCAAAAATCACAAGCATTCTTAGACACCAATAACAAACAGACAGCCAAATCATGAGTGAACTCCCATTCACAATTGCTTCAAAGAGAATAAAATACCTAGGAATCCAACTTACAAGGGATGTAAAGGACCTCTTCAAGGAGAACTACAAACCACTGCTCAATGAAATAAAAGAGGATACAAACAAATGGAAGAACATTCCATGCTCATGGGTAGGAAGAATCAATATCGTGAAAATGGCCGTACTGCCCAAGGTAATTTATAGATTCAATGCCATCCCCATCAAGCTACCAATGACTTTCTTCACAGAATTGGAAAAAACTACTTTAAAGTTCATATAGAACCAAAAAAAGAGCCCACATTGCCAAGTCAATCCTAAGCCAAAAGAACAAAGCTGGAGTCATCACGCTACCTGACTTCAAACTATACTACAAGGCTACAGTAACCAAAACAGCATGGTACTGGTACCAAAACAGAGATATAGACCAATGGAACAGGACAGAGCCCTCAGAAATAATGCTGCATATCTACAACCATCTGATCTTTGACAAACCTGACAAAAACAAGAAATGGGGAAAGGATTTGCTATTTAATAAATGGTGCTGGGAAAACTGGCTAGACATATGTAGAAAGCTGAAACTGGATCCCTTCCATACACCTTATACAAAAATTAACTCAAGATGGATTAAAGACTTACATGTTAGACCTAAAATCATAAAAGCCCTAGAAGAAAACCTAGGCAATACCAGTCATGACATAGGCATGGCCAAGGACTTCATGTCTAAAACACCAAAAGCAATGGCAACAAAAGCCAAAATTGACAAATGGGATCTAATTAAACTAAAGAGCTTCTGCACAGCAAAAGAAACTACCATCAGAGTGAACAGGCAACCTACAGAATGGGAGAAAATTTTTGCAGTCTACTCATCTGACAAAAGGCTAATATCCAGAATCTACAATGAACTCCAACAAATTTACAAGAAAAAAACAAACAACCCCATCAAAAAGTTGGCAAAGGACATGAACAGACACTTCTCAAAAGGAGACGTTTATGCAGCCAAAAAACACATGAAAAAATGCTCACCATCACTGGCCATCAGAGAAATGCAAATCAAAACCACAATGAGATACCATCTCACACCAGTTAGAATGGTGATCATTAAAAAGTCAGGAAACAACAGGTGCTGGAGAGGATGTGGAGAAATAGGAACACTTTTACACTGTTGGTGGGACTGTAAACTAGTTCAACCATTGTGGAAGTCAGTGTGGCGATTCCTCAAGGATGTAGAACTAGAAATACCATTTGACCCAGCCATCCCATTACTGGGTATATACCCAAAGGATTATAAATCATGCTGCTATAAAGACACATGCACACGTATGTTTATTGCGGCACTATTCACAATAGCAAAGACTTGGAACCAACCCAAATGTCCAACAATGATAGACTGCATTAAGAAAATGTGGCACATATATACCATGGAATACTATGCAGCCATAAAAAAGGATGAGTTCATGTCCTTTGTAGGGACATGGATGAAGCTGGAAACCATCATTCTCAGCAAACTATAGCAAGGACAAAAACCCAAACACCTCATGTTCTCACTTATAGGTGTGAATTAAACAATGAGAACACATGGACACAGGAAGGGAACATCACACACTGGGGCCTGTTGTGGGGTGGGGGGAGGGGGGAGGGATAGCATTAGGAGATATACCTAATGTTAAATGACGAGTTAATGGGTGCAGCACACCAACATGGCACATGTATACATATGTAACTAACCTGCACGTTGTGCACATGTACCCAAAAACTTAAAGTATAAAAAAAAAAAGAAAGTCAAGTGATAGAGCATAGCCACACACACACACAAAAATGAGCTAAATTAGAGGACTCACACTTAAAGATTTCAAAACTTACTACAAAACTACAATAATAAAAACAGTATGTACTGGCATAAGGATAAACGTGTGTGTGTGTGTGTGTGTGTGTGTGTGTGTGTATGTGTGTATTTTAACTAAAAAGGATTAAAATCCACAAAATAAACTTTTACATGTATGGTGAATCAATTTCTGAAAATGGGGCCAAGACAATTCGAAGAGAAAAAGCATAGTCTTTTCAACAAATGGTGCTGGGGCATTTGCATAGCCACATGAAGAAGGAAAAAGTTAGACCCGTTTCTCACACCAGACACAAAATCTACAAAAATTGGATCACAGACCTAAATATAAGAACTAAAATTATAAATCTCCTAGAAGAAAATATATAAATATATATGTATATAAGACCTCAATATGAGAAAATTATAAATCTCCTAGAAGGAAATATATAAATCTATATCTGTATGATTTTTGGTTACATAAAGCCTTTTTAAATACAACACCAAAAGCATAATCAACAAAAGAAAATATACAAAATTGGGTTTAAGATTCATTGTGCTTCAAATGATATGACATTAACAAAGTGAAAAACACCATGGAAATAAAAATATTTAAAAATAATATATTTGATAAAGGAAGGACTTTTATTTAGAATATGTGAAAATTATTACAACTCAATAATAAAACAATTTTTGAAAATGTGTAAAAAATGTGCATAGACATTCCTCCAGAGAAGATATACAAATGGCCAAATGCACATGACAAGATGCTCAATATCATTAGACATCAGGGAAATGCAAATTAAAATCATAATCTTACAGCAAATCAAAACCATAATCTTCCCACCCACTAGAATGGCTAGAGAATAAAAAGTGTCAGCAGATAGTAAAAAGTGTTAAAAAATTGAAACCCTTGTATAATCCTGGTGAGAAATGAAAATAGTGCAGCCACTTTGGAAAGCAGTCTGTTAATTCCTCAAATGTTATACATGGAGTTATCATATAACCCAACAATTTCACTCCTGCTATATCTCAAGATAAACGAAAATATATATTCACACAAAAATGTGTGCACAAAAGTTTGTAGCAGCACTATTTACAATACCAAAAAGTGAAAACAAACCAAATGTCCATGTACTGATAAATGAAGAAAGTATGTAATATTCATACAATAAAATATTTTTTGTTTTTTGTCTTTTTATTTTTTAAGTTTTTGTGAGTACATAGTAGATGTATATATTCATGGGGTCAAGAGATGTCTTGATACAGGCATGCAACATGAAATAAACACATCATGGAGTATGTGGTATCCATCCCTTCAACCATTTATCCTATGAGTTACAAACAATCTGATTACATTAGTTATTTTAAAATATACAATTAATTTACTATTGATTATATTCACCCTGTTGTGCTATCAAATAGAAAGTCTTATTCATTCTTTCTAATTTTTTCTACACATTTACCATCCCCACTTTCCCACTATCCCCGCCACACCCTTCCCATCCTCTGGTGACCATCCTTCTACTCTCTATGACCATGAGTTCAATTGCTCTGATTTTTAGATTCCACAAATAAGTGAGAACATGCAATGTTTGTCTTTCTGTGCCTAGATTCATTCACTTAACATAAGAATCTCTAATTCCATCTGTGTTGTTGCAAATGACTGGATCTCATACTCTTTTATGGCTGAATACTACTCTCCATTGTGTATGTGCTACCACATTTTCTTTATCCATTTATCTGTTGATGGACATTTAGGTTGCTTACAAATCTTAGCCATTGTGAACAGTGCTGCAACAAACACAGAAGTGCAGATAACTCTTTGACATACTGATTTCCTTTTGGGGGGTATATACCCAGCAACAGGATTGCTGAATTGTATGGTAGCTCTGTTTTTAGTTTTTTGAGAAACGTCCTAACTGTTCTCCATACTGATTGTATTAATTTGCATTCCTGGCAGGGTGCAGTGGCTCACGCCTGTAATCCCAACACTTTGGAAGGCCAAGGGAGGCAAATCACTTGAGCCCAGGAGTTCAAGATCAGTCTGAGCAACATGGTGAGACCCTACCCCTACAAAAAATAAAAAATAAAGTGTAGTTTACGTTCCTACCAACAGTATACAAGGGTTGACTTTTCTTCACATTCTCGTCAGCATTTGCTGTTGCCAGTCTTTTGGATATCAGCCATTTTAACTGGGGTGAGATGATATCTCATTGTAGTTTTGATTTGCATGTCTCTGATGATCAGAAATGTTGGGCACCTTTTCCTATGCCTGTTTGCCATTTGTATGTATTCTTTTATGAAATGTCTGTTCAAATCTCTCACCCATCTTTTGATCAGATCATTAGATTTTTTTTGCCATAAAATTGTTTGAACTCTTTATGTATTTTGGTTATTAATTCCTTGTCAGAAGGGTAGTTTTTGAATATTTTCTCCCATTCTGTGGGCTGTCTCTTCCCTTTGTTGGTTGTATCCTTTATTGTGCAGAAACTTTTTAACTTATGTTATCTCATTTGTGTCCATTTTTGTTTTGGTTGCCTGCACTTATGAGGTATTGCTCAAGAAATTTTTGCCCAGACCAATGACCTGGTTGTTTTTCCCAGTGTTTTCTTGTGATGGTTTCATGGTTTGACATCTTAAATTTAAATCCACTTTGACTTTATTTTTGTATATGGAGAGAGATAGGAGTCTAGTTTCATTCTTTTGCACATGGATATCCAGTTTTCCTAGCACCATTTATTGAAGAGACTGTCTTTTCCCCAGTGTAGATTCTTGGCACCTTTGTCAAAAGTAAGTTTACTATAGGTGGGTGGATTTGTTTCTGGGTTCTCTATCTGTTCCATTGGTCTATGTGTCTGTTTTAATGCCAGTACCAGCCGGGCACGGTGGCTCACGCCTGTAATCCCAGCATTTTGGGAGGCTGAGGTGGGCAGATCATCTGAGGTCAGGAGTTTGAGACCAGCCTGGACAACATGGTGAAACCCCGTCTCTACTAAAAACACAGAAATTAGCCGGGCGTGGTGATGCGTGCCTGTAGTCTTAGCTACTAGGGAGGCTGAGACAGGATGATTGCTTGAACTCAGAGGTTGCAATGAGCCGAGATTGCACCACTGCACTCTAGCCTGGGCAACAGAGTGAGACCCTGTCTCAAATAATAATAATAATGCCAGTACCATTCTGTTTTAGTTACTGTAGCTGGGTAGTATAATTTGAAATCAGGTAATGTGATTCCTCCAGTTTTGTTCTTTCTGCTTAGGATAGCTTTGGGTGTTCTGAGTCTTTTGCAGTTCCACATAAATTCTAGGGCTGTTTTTTTGTTTGTTTGTTTGTTTTCTATTTCTGTGAAAAATGTTATTGATACTTTATAGGGACTGCATTGAATATGTAGATTGCTTTGGGTAGTATGGATATTTTAACACTACTGATTCTTCCAATCCATGAACATGAAGTATCTTTTCATTTTTTATTGTCTTCAATTTCTTTTATTAGTGTGCTATAGTTTTAATTATAGAAATCTTTCACTTCTTTGGTTAATTCCTAGGAATTTAATTTTATGTGTGGCAATTGTAAATGAGACTACTTTTTTATTTCTTTTTCACATTGTTCACTGTTGGCATATAGAAACGCTACTGATTTTTATATGTTGGTTTTGTATCCTGCAACTTTACTAAATCTGTTTATCAGTTCTAATAGCGTTCTTGTGGAGCCTTTGGATTTTTCCAAATATAAGATCATATCATCAGTAAACAAGAATAATTTGACTTATTTTCCAATTTGAATGTTCTTTATATCTTTCTTCTATCTGATTGCTCTAGATAGGACTTCCAATACTATGTTGGATAACAGTGGTAACAGTGGGCATCCTTGTCATGTTCCAGATCTTAGAAGAAATAGTTTCAATTTTTTTCCTTATTCAATATGCTATTAGCCGTGGGTCTGTCATACATGGCTTTTATTACATTCGGATATGTTCCTTCTATCCCGTTTTTTGAGGATTTTTATCATGAAGTGACATTGAATTTTATCAAATTCTTTTTAGCATCAATTTAAATAATCATATGGTTTTTATTCTTTATTCTGAAGATATGATGTAGCACCTTGATTTGTGTGTGTTGAACCATCCTTGCATCCCAGGGATAAATACCACTTTGTCCTGATGAATGATCTTTCTAATATATTGCTAAACTCAATTTACTAATATTTCGTTATTTTGTTGAGGATTTTGGCATAAATATTCATCAGAGATATTGGCCTGTAGTTTTCTTTCTTTTTTTTTTTTTTTTTTGGATGTATCTCTGTCTTGTTTTGATATCAGGGTAATACTGGCCTCATAGAATGAGTCTGGAAGTATCTTCTCTTCTATTTTTTGGAATAGTTTGATTTGGATTGGTATTAGTTCTTTAAATGCTTGGTAGAATTCAGCAGTGAAGCCATCAGCTACCTGGATTTTCTTTACTGGAAGACTTTTTATTAGGGCTTCAATCTCATTACTCATTATTTATCTGTTCAGGCTTTAGAATTCTTCCTGGATCAATCTTTGTAGGTTGTGTGTGTCTAAGAATTTATCAAGGAATTTGTCCAGTTCTTCTAGATTTTCCAATATATTGGCATACAGCTACTCATAGTAGCCACTAATGATTCTTTGAATTTCTGCAGTATCAGTTGTAATGTCTCCTGTTTCATTCGTGATTATCTTTTTTTTATCTTCTCTCTTTTTTTCTTGGTTACTCTGTCTAAACATTTGTCAATTTTGTTTAATTTTCCAAAAATCAACTTTTAGTTTCATTGATCTATTGTGTTGTTTATTTCAATTTCCTTTATTTCTGCTCTGATCTTTATTATTTTTTTTCTTCTACTAATTTTGGGTTTAGTTTGCTCTTGCTTTTCTAGATGCATCATTAGATGGTTTATTTGAAGATTTTCCTCTGTTCAGATGCATGCACTTTTAGCTATTAACTTTCCTCTTAGTAGCTTTAGCTGTAACCCATAGGTTTTGGTATGTTGTGTTTCCATTATCATTTCTTTCAAAACATTTTTCCATTTCCTTCTTAATTTCTTCATTGACTCACTAGTCTTTCAGGAACATATTGTTTAATTTTCATGTATTTATGTAGTTTTTAAAATTCCTTAATTCCTTAATTAAATTATTTTCAGTTTTATTCCATTGTTTTCAGAGAAGATGCTCAATATTATTTCAATATTTTTGAATGTTTTAAGGCTTGCTTTGTGACCTTACATATGGTATATCTTTGAGAATGATCCATGTGCTAAGGAAGAAAATGGGTATTCTGCAGTTCTTGGATGAAATGTTCTGTAAATGTCTATTAGATCCCTTTGGTCTATAGTGCAGATCGAGTCTGATGTTTCTTTGTTGATTTTCTGCCTGGAAGATCTATCCAATGCTGAAAGTTGGGAGCTGAAGTCTCCAGCTTTTATTGTATTGTTATTATGCTTCTCTTTAGCTCTAATAATTTTCTATTATATATCTGTGTGCTTTAGTGTCGGGTACATATATATTTAAAATCGTTATATCCTCTTGCTGAATTCACTGGTTTATCATCATGTAGTGACCATCTTTGTCTTTTCTTACAGTTTTTGTCTCAAAAACTAGGCATTTAATTTTATGTGTGGCAATCTTATGCAAGTATAATGATGCCTGCTCTTGTTTTCCATTGGCATGGAATATCTTTTACCATCCCTTTATTTTCAATCTATATGTGTCTTTATAGGTGAAGTATGTTTCTTCTAGGCAACAGACCAATCGGTCTTGTTTTTTTTAATCCATTAAGCCAGTCTATGTCTTTTGATTGGAGAATTTATGCCATTTGCATTCAATGTTATTATTGATAAGTAAGAACTTACTCCTGCCATTTTGTTATTTGTTTTCTGGTTGTTTTGTGGTCTTCTCTTCCTTCTTCCATTCCTGTCCTCTAGTGAAGATGATTTTCTCTGGTGGCATGATTTAGTTTCTGGATTTTTATTTTTTGTTTATCCATTGTATGTTTTTTGGTTTGAGGTTACCATGAAGCTTGCAAATAATATCTTATAAACTAGTATTTTAACCTAACAATTTAACAGTATTTTGATAAACAAGCAAGCAAAAAAGGAAAACTAATAAAACCTCACTTTAACTTAATCTCCTCACTTTTTAAATTTTCGTTGTTTCTATTTATATCTTATTGTATGGCCTATAACTTGAAAAGTTGTTGTGGTTATTATTTTTTATTGGTTCATCATTTAGTCTTTCTACTTAGGATAAAGTTACTTTACACACCACAGTTACAGTGTTGTAATATTCTGTTTTTCTGTGTAACTACTATTGCCAGTAAGTTTTTTACCCTCAGGTGGTTATTTATTGCTCATTTGTGTCCTTTTCTTTCTGGTTGAAGTACTCTCTTTACCATTTCTTGTAGGATGGCCCTGGCATTGATGAAATCCATCAGCTTTTGTTTGTCTGAGAAAATCTTTAATTTGCCTTCATGTTTAAAGGATATTTTCACCAGATATACTATTTTAGGGTAAAAGTTTTTCTCCCCCTCAGTTCTTTAAATATATCTTGCCATTTTTTCCTGGTCTATAAGGTTTCCACTGAAAAGCCTGCTGCCAGATGTGTTGAAGCTCCATTGATGTTATTCGTTTCTTTCTCTTGCTGCGTTTAGGATCTTTTCTTTATCCTTGACCTTTGGGAGTTTGACCATTAAATTCCTTGAGGTAGTCTTCTCTGTGTTAAATCTGCTTGGTGTTCTATAACCTTCTTATACGCGAATATTGATATCTTTTTCTGGGTTTGGGAAGTTTTCCATAATTATCCAATTGAATAAACTTTCTACACCTATCTCTATCTCTACCTCCTCTTAAATAACAGCAATAACTCTTAGATTTAGCCTTCTGAGGCTATTTTCTAGGTCCTGTAGGTGTATTTCATTGTTTTCTATTCTTTTGTTTGTTTTGTCTCCTTTAACTGTATTTTTAAATAACCTGTCTTTAAGCTCACTAATTCTTTCTTCTGCTTGATTTATTCTGCTATTAAAGGACTCTGTTGTATTCTTCAGTATGCTAATTGCATTTTTCACCTTGAGAATTTCTGCTTCTTTTTAATTATTTCTATGTCTCAGTTAAATTTCTCTGATAGAATTCTGAGTTCCTTTTCTGTGGTATCTTGAATTTCCTTGATTTTCCTCAACACAGCTATTTTGAATTCTCTGTCTGGAAGGTCACATAAATCTGTTTCTCCAAACTTATAGTGCTTTATTTAGTTCATTTGGAGTAGTCATGTTTCCCTGGATGGTACTGATGCTAGTAGATAGACTTCAATGTCTTGGCATTGAAGAGTTAGTATTTATTATATTCTTCACAGTCTGGGCTTATTTGTAGCTGTTCTTCCTGAGATGGCTTTCCAGTTACTTAAAAAAGTTTGGGTGTTGTAATCTAAGCTATATCTGCCTTAGGGTGCACCCCCAAGCCTAGTAATGCTGTGATTCTTGCAGTCTCACAGAGGTACTGCTTAGATGGTCTTGGACATGATCAGGGAGAATTCTCTGGATTACCAGGCAGAGACTCTTGTTCTTTCCCTTACTTTCTTCTAAACATACAGAGTCTCGGTCTCTCTTCCAAGTCACCTAAAGCTGAGGGTGTAGTAACATAGGCACCCCTGTGGTCATCACCACTATGACTGTACTGGGTGAGACCTGAAGCCAGCACAGCACTGGGTCTCACCCAAGACCAGCTGTAACCACTCCCTGGCTACTGTCTAGGTTCACTCAAAACCCTGGGGCTCTACAATCAGAAGGTGGCAAAGCCAGCCAGGCCTGTGTCCTTCTTTTTAGAGTGGTGAGGTTCTGCAGGCCCTGGGTGGGTCTAGAAGTTGTCCAGGAGTCAGGGACTAGAGTCAAAAATGTTAGAGGTATACCTGGTATTCTATTGTATTGTGGGCCTGGAACATGGGCCTCTTGACTGTGACTGCGGCCCTATCCTGCTGTGGCTGAGCTGCTATCCAAGATGCAAGACAAAGTCCTTCCCCTCTTCCTTCTCCTCTCCTCAAGTGACAGGAAGGGGTCCCTTTTGGAGTCATCAACTGTGCAGCATGCGGTTAGGAGAGAGGTGATGCCAGCACTCCCTTGGTTGCTCTAGCTGGTGTCTCAGTAGGTCGCATGCACCCCCAGTCCACTGTCTTTTGGCCTAGTTCAGCCCTAGGGCTTGACCACAACTTGCAGTCTTTATGGTCTAGACTGCCTTTCAAGTTTACTTAGAGACCAACAGTACATTATCCCTAGGTGGTGAGGTTTGGAGGCACTCAAGTTCAAGTTCAGACCACTAGGATCGGTGATTCCCCTCTCACTAGGGCTCATTTAAATGCTCCCTCTGTGGGGAGGCATCAGCTGAGTTGGTCCCATTTTCTTTATGTTCTCACAGGACAGCACTGAGCTTACTGCCTCACAATTGCTGTATTCTACCTCCCCTAATGCCCAGAGATGCTCTCTGCATCATGCTGCTGCCAGGGGTTGGGGAGGGCTAGTGTTGAGGATTCAGGACTATTTTTTCTATCCCTTCAGTGCCTCTTTCAGTGATATGAGGTTGAAACCAGGTACTGTGAATGCTCACCTGAATTCTGGTTCTTATGAAAGTGGTTTTTTTCTGTGTAGATTGTTGTTAACGAAGTGTCCTTGCAGGCAGTATGATCAGTGGAGCTTTCTATTCTGCCATCTTGCTCTGCCTTTCCCTGTGAAATATTTGAAAATAAAAAACAAACACTGATACTAGCATACCTTGTTTTATTTTGTTTCACTTGGTTACACTTTACAGATATTATAATTTTTTTGAAATTAAGGGTTTGTGGCAACCTTGCATTGTACAACTCTATCTATTGGTGCAGTGTTTCCAACAACATGTGCTCACTTCATGTCTGTGTTTTACATTTTGGTAATTCTCACAATATTTCATATATTTTCATTATTATTATATCTATTATGGTTATCTTGATCAGTGATCTTTGATATTAGTGTTGTAATTGTTTCTTTACCAATTACATGTAATCGATAAAGAGTGTGTGTATTTTGAAAGATCAACCAATTGGCCATTCTTCCATCGCCTCCCCTCACCTTGGGCTTCCCTATTTCCTCAGACACAAGGATATTGAAATTAAGCAAATTAATGACCTTGTAGTGTCTTCTACATGCTTACATAAAGAGTTACACGTGTCTCACTTTAAATCAAAAGCTAGAAATGATTATGCTTAGTGAAGAAGGCATGTCCAAAGATGAGACAGGCCAAAAGCTAGGCCTCTTGTGCCAGACAGTTAGCCAAGTTGTAAATGCAAAGGAAGAGTTCTTGAAAGAAATTAAAATTGCTACTCCAGTGAACAGATGAATAAAAAGAAAGCAAAACAGATTAATTGCTGATATACAGAAGGTTTTAATGGTCTAGATAGAAGATCAAACCAACCATAACATTCCCTTAAGCCAAAGCCTAATCTAGAAGAAGGCACTAACTCTGTTTCATTTTGTGAAGGCTGAGAGAGTGATGAAGCTGAAGAGGAAAAGTTAGAAGCTAGCAGAGGTTGGTTTGCGAGGTTTATGAAATGAAGCCACCTTCATAACATAAAAGTACAAGGTGAAACAGCAAGTGTTAAGGTAGAAGCTGCCGCAAGTCATTCAGAAGATCTAGCCAAGGTCACTGACAAATGTGGTTACACTTAACAGATTTTCTATGTAGATAAAATAGCCTTATGTTGGAAGATGATGCCATCAAAAACTTTCTTAGCTAGAGAAGATAAAAGTCAATGCCTGGCCTCAGAGTTTCAAAGGAAAGGCTGACTCTCTTGTTAAGGGCTAATGTGGCTGATCTGGTAACTTGTGAAGGTAAAGCCAATGCTCAGTTACCATTCCATAAATCCTAGAGCCCTTAATAATTACGCTAAATCTACCCTGTCTGTGCTCTATAAGTAGAATAAAGCCTGGATGACAGCATGATTTACTGGATATTTCAAGCTCATTTTTGTCATTACTGCTCAAAATATATATATATTTCTTTTAAAATATTATTGCTCATTGACAATCCACCTGGTCACCAAAAGCTCTGATGGGAAGGTACAGGGATATTAATGTTATTATATTTTCATCCCTGCTAACACAACATCCATTCTGCATCACATGCATCACGGAGTAATTTTGATTTTCAAGTCTCATTGTTTTAGAAATACATTTTATAGAGGGATAGCTGCCATGGATAGTGATTCCTCTGATGCATCTGGACAAAGTCAATTGAAAACCTTTGAAAAGGATTCACCATTTTAGATTCCATTAAGAACATTTGTGATTCCTTCAAGAAAGTAAAAATATCCACATTAACAGGAGTTTGGAAGAAGTTGATTCCAACCCTCATGGATAACTTGGAGGGATTCAAGACTTCAGTGAAAGAAATAACTACAGATGTTTTGGAAGTAGCAAGAGAGTTAGAATTAGATGCTAAGCCTGAATATATGATGGAATTGCTGTAATATCATAATAAAACTTGAATGAATAAGGAGTTGCTTCTTATGGATGAACAAAGAAAGTGCTTTCTTGAGATGGAGTCTACCTCTGGTAAAGATGCTTTGAACATTGTTGATAATAAGGAATAAAGAATATTACATAAATGTAGATGATAAAGGAGCAACAGAGGTTGAGAGGATTAACTCCAATTTTGAAAGAAGTTCTACTATAGGTAAAATGCTACCAAACAGTATTGCATGCTACAGAGAAGTCTTCCATGAAAGCAAGAATCAATCAATATGGCAAACTTTATTGTTGTCTTATTTAAAGAAACTGCCACAGCCACCCCAATCTTTATCAGCCATCACTCTGGTCAGTCAGAAGCCATGAACATCAAGGGAAGACCCTCCGCCAGCAAAAAGATGACAACTCTCTGAAGGCTCTGATGATCATTACCATTTTTAACAAGGAAGTATTAAGTAAGGTATGTACATTTTTACATAATTTTGTTGCACTCTTAGTAGACTACATTATAATATAAACACAACTTTTAAATGCACTGGGAAACCAAAAGTTTATGTGACTTGCTCTATTGTGATATTCACTTTATTGTGGATGTCTGGAACTGAACCTGCAACATCTCTAAGGTATGCCTGTATATTCTATGACATGGATGATTCTCAGAAACGTTAAGTGTTAAAAGACAGTCATAAAATATCACATAATGTATGGTTTCAATCTTATGAAATGTCCAGGATAGCCGAACATATAGAAAGAGAAAAGTAGATTAATGGTTACCCTGGACTGCAATACAGGAGTTATTGCTAAGACACAGGGAGCCACTGCTAAAAGGTTTTCTTCTGGGATGTTGAAACACTAAAATTTATTGTGGTAATGATCCTACAACTTTGTGAATACACTAAGAATGCTTAAAATGTACATATTAAGTGCATGCATAGGCTTTTTTGATATATAAAGTATATATCGATAAAGTTGTTAATAAGAAAAAATGTGCAACCACAGTATGTATGTGTATATATATTTCTCTGGGTGCAATGGATATGGAAGAACACACGTTTAACTAAGGGTTTTACCAGGTCATAAGTAATTATATGAGATCCACTCTTTAATTACAGCAATTATTAAACACATTATAACTCCTAGACAGACTAGTATAACACCTCACCCTAATGTACTTTTACCTCAGTTCCTAGTACCTGATACATCATGTATGGCTTTCAACCAAAAATTATAAGGCATGTTAAAAGGCAAAGGAAGAAAACACACACAAAAAAATCAGTCTGAAATGAAAAAGCAAGCATCACAACCAGACTAGATATGGCAATATTTTGGAATTATCAGATGGAATTTAAAATTATTCTAACTCATATATTAAGGGCTCTAAAGGAACAAGAAAATAACATGCAAAAACAGATAAGAAATATAAATACAGAAATGGACACCCTAGTAAAGTATCAAATAAAATGTTTGTGTTTAATGGGCTCATCAGTAGACTAGACACAACTGAGAAATTTATCAACTGACACTTCCCAAACTAAAATACAAAGAGAAAAAAAAGAACAAATAAGGAGAACAGAACATTCAAGAACTGTGGGACAACTTCAGAGGTATAACACAGTTATAAATGGAATACCAGAAGAAGAAAAAGAACAGAAGAAATGCATAAAGTGATAATGACCAATTATTTCCAAACCACAGATCTAAGCCAAGAATAAATGCAAAAAAAAAAGTTTCATCTGAGTATATCCTATGCAAACTGCAGAAAACTGACGACAAAGAAAAAAAATCTTAAGCACCCAGGAGATGAGGGACACACATTGCCTGTGAAGAAACAAGGACATTAATTACAGTGGACTTCTTGTAAGAAATCATAAATTCAAGAGAGTTGAGTGAAATAGTTAAAGAGGTGAAAAAAAAAATAGCACCAACCTAGAATTCTCCATCCAGTGAAATTTTTCTTCAAAATTGTAGACAACAAAGATGTTCTCAAACAAAAACTGAAGAAATTTATTGCCCACAGACTTACTCCACATGAACTGTTAAAGGAAGGTTTTCAGGCACAGACAAATTATATCAGACTGAATCTTGGATCTACACAAAGAAATAAAGAGGATAGAAAATTGACAAAATGAAAGAATTTTTTGTAGTTGCATTAAAAGATAACTGTCTTAAAGTACAAAGAGTAGCTATATACTGTTTTTAACATATAAAAACTAAAAGGTTTAACATGATAGCACAGAGGACGAAGGAAGAAAATGGAAATAAAATGTAGGTCATTCAACTACACATAAACCAATATGATAATATTTCACAACAGACTGATTACATTTATATAGATAAATGATAGATAAATAAATAGATAGATAGATAGACATAGATATGGAACAACTAGAAAAGAGCTAGCAAAGTGGTAACATTTAATTGTATTAGTAGTTATATTTAGTGTGAATGCTCTAAATAGGCCAATTGTAAAATACCGATTATCTGAAAGAATACAAAAGTAAGACTCCACTATATGTTTTTTTCCAAGATACTCACTTTAATATCAAATAGATTAAAAGTAAAAGAATGGAGAAAGATAATGCCATGCAAACAGTGAACAAAAGAAGGTTAAGAATATTAATGTTAGATAATGTAAAGTAGACTTTATAATAAGGCATATTATCAGGGCTAATTAAGGATATTACAAGATTGTAAAAGTGAATTCTGTAAGAAGACATAACAATTCTTGATGTGTATACTCAATACAATATATCTTAAAAATAATTGAGGGAGGAAATGACAGAACTAAAAGGAGAAACAAGTAAATCTGTAATTACAGTTGGATAGTTCAACACTTCACTCTAAGTAATTGATAGAAAAAGTAGACAGAGAATCAGTATGAATATAGAAGACCTCAGTAACCCTATCAACCAATAAACCTACTTTAACGTTATAGAACACACTACCCAACAACAGAAAAATATACATTTTTTCAAATGTGCGTGCAACATACACTAAGGCCATATTTTGAGCCAGTAAACAAGCCTTAACAAATTTAAAAGAATACCAATCCTACAAGGCATATCTGTCTATAATTATAATAAAGTAGAAATTAATAACAGCTTGGATACCTCAAATTAAATAATAAATTAAATAATACATTTGTAAATAACTCATGGGTCAAAGGAGAAGTCAAAATAAATTAAAATATTTTGAGCTTAATAAAAATTTAAATACAGCATATCAAAATGTGTAATATATGGTTAAAGTAGTACTTAGATGGAAATTTATAACTTTAAGTGTTTATATTAGAGAAGACAAGTCTTAAATCAATAACCTAAGCTTCTCCCTTTAAAAAAAGCATACAAGGAAAAGAGAAGCAAATTAATACATGATTTTACGGCATATAATTCACAGTTTATATTTAACAGATTGCAGAATTCAAGGTCAATATACAAAAGTTGATAATATACCTATATATCACCATAAAAAATAGGAATTTAAATTTTAAAAAAATTTATAATAGTATTTAAAAATGAAATAGATATATAGCTAATGAAAGGAGTGTCTATATAATAAACACTACACACCATTAATGAAAGAAATCAATTTAGATATAAATAAAGGAAGAGTTATACTGTCTTTAAAGATAAAAAGACAATATTTTTAAGGTCCTAGTTCTCCATAATTGGCTCTATAGATTTAACACCAATCTTAACAAAAAAGCCAGGAATCTGTTTTTTACATATCAACAAACTGGTTCTAAAATTTCTGGGTATAGGTAAACTAATTAGAATATATTTTAATATAAAATATTATATTTATAATGGATTTCAAATTAGATAACCTAATCATTTATTGTACATATTTAAAGACAGTAGAGTTCAGCTGACCCTGAATGTTGAGCTACATATGTTCATGTACTTGTATATGTTTTTGTATTTATAAATGTATAATTTTGCCAAGTTCTAATTCTTGAAAACACTAATTTTCCCAAGTGCAGAAATTTCAGCTATGAATTTCAAATGTGAGATTTGGTGTAATACAAAAGGTCAGATGCCATAAAATCAGCATTTTTTTTACATTCAAAAATTTCAAACACAATTTTCTAGGCTCAGTAAACACGAAACTAGAGAGGCCGACTGTGCCTCAAACTTCTGTTTGAGATTTGTTGTTTATTTATATGTTTATTCATTTTAATGACATACGGTGGGCCTCAATGCAGGTTATACATCTGCAGGTTCAATCAACCAAGAATTGAAAATGTTAGAAGAAGAAGAAAGAGGAGGAAGAGGTGGAGGAGGAGGCAGAAGAGGAGGAGGCAGTGGCAAAAGAAAGAGGTAACAACTCAATAAAAAATAACACAAATACAAATATAGTATAATAACTCTTACATGGTATTAGATATTATAAGTAATCTAGAAATGATTTAAAGTAAACAGGACATTGTGCATAGGTTAGATGCAACTTCTGTGTCATTTTGTGTAACAGACTTGAGCATCCACAGACTTTGGTATGGTGGGTTGGGGATTGCGGGTTGGATTCTGGAACCAATCCCCCATGGATAAGTGAGAAGAGACTGTATTAAGTTGTGTCCTAGGAGATGCCTGGAATATTCTTTCTTCATCATATTCCTGGAGTTCCTCTGAGCTCTTAAAGAATTGCCATAACTGGAAGTCTTTTTTGAACTATATTTGTAGTTCAATTGGGATTACTCAATCAGCAAGCTCAAAATAACAAAGGTAGCTTAAAATGGGAGTTTACTGTCTCAGACAATATAAATTTCAAAGGAGGGGGTGGAACCAAGATGGCTGAATAGGAACAGCTCCAGTCTACAGCTCCAGCTCCCAGCGTGAGAGATGCAGAAGACGAATGATTTCTGCATTTCCAACTGAGATACCGGGTGCATCTCACTGGGGATTGTCAGACAGTGGGTGCAGGACAGTGGGTGCAGTGCACCGAGCCTGAGCCAAAGCAGGGCAAGGCATTGCCTCACCTGGAAAGCACAAGGGGATGGGGAATTCCCTTTCCTAGCCAAGGAAAGGGGTGACGGACGGCACCTGGAAAATCGGGTCACTCCCATCCTAATATTGTGCTTTTCCAACAGTCTTAGCAAATGGCACACCAGGAGATTATATCCCGTGCCTGGCTCGGAGGGTCCTACACCCACGGAGCCTCGCTCATTGCTAGCACAGCAGTCTGAGATCGAACTGCAAGGGGGCAGCGAGGCTGGGGGAGGGGCGCCCGCCATTGACCAGGCTTGAGTAGGTAAACAAAGCAGACCAGAAGCTCGAACTGGGTGGAGCCCACCGCAGCTCAAGGAGGCCTGCCTGCCTCTGTAGACTCCACCTCTGGGGGCAGGGCATAGCCAAACCAAAGGCAGCAGAAACCTCTGCAGACATAAATGCCCCTGTCTGACAGCTTTGAAGAGAGTAGCGGTTCTCCCAGCACGCAGCTGGAGATCTGAGAATGAACAGACTACATCCGCAAGTGGGTCCCTGACCCCTGAGTACCCTAACTAGGAGGCACCCCCCAGTAGGGGCAGACTGACACCTCACACGGCTGGGTACTCCTCTGAGACAAAACTTCCAGAGGAACAATCAGGCAGCAACATTTGCTGTTCACCAATATCCGCTGTTCTGAAGCCTCTGCTGCTGATACCCAGGCAAAGAGGGTCTGGACTGGACCTCCGGCAAACTCCAACAGACCTGCAGCTGAGGGTCCTGACTGTTAGAAGGAAAACTAACAAACAGAAAGGACATCCACACCAAAACCCCATCTGTATGTCACCATCATCAAAGACCAAAGGTAGATAAAACCACAAACATGGGGAAAAGACTGAGCAGAAAAACTGAAAAATCTAAAAATCAGAGCGCCTCTCCCCCTCCAAAGGAATGCAGCTCCTCACCAGCAATGGAACAAAGCTGGATGGAGAATGAATTTGACGAGTTGAGAGAAGAAGGTTTCAGATGATCAAACTACTCTGAGCTAAAGAAGGAAGTTTGAACCCATGGCAAAGAAGTTAAAAACCTCAAAAACAGATTAGACGACTGGTTAACTAGGATAACCAACGCAGAGAAGTCCTTAAAGGACCTGATGGAGCTGAAAACCATGGCATGAGAACTACGTGACAAATGAACAAGCCTCAGTAGCCGATTTCATCAACTGGAAGAAAGGGTATAAGTGATGGAAGATCAAATGAAAGAAAAGAAGCATGAAGAGAAGTTTAGAGAAAAAAGAATAAAAAGAAATGAACAAAGCCTCCAAGAAATATGGGACTATGTGAAAAGACCAAATCTACGTCTGATCGGTGTACCTGAAAGTGACGGGGAGAATGGAACCAAGTTGGAAAACACTCTGTAGGATATTATCCAGGAGAACTTCCCCAATCTAGCAAGGGAGGCCAACATTCAAATACAGACAAGCAAATACTGAGAGATTTTGTCACCACCAAACCTGCCTTACAAGAGCTCCTGAAGGAAGCACTAAACATGGAAAGGAACAACCAGTATGAGCCACTGCAAAAACATGCCAAATAGTAAAGACCATCGAGGCTAGGAAGAAACTGCATCAACTAATGAGCAAAATAACCAGCTAACATCATAATGACAGGATCAAATTCAAATATAACCATATTAACCTTAAATGTAAATGGGCTAAATGCTCCAATTAAAAGACACAGACTGGCAAATTGGATAAAGAGTCAAGACCCAACAGTGTGCTCTATTCAGGAAACCCATCTCACGTGCAGCGACACACATAGGCCCAAAATAAAGGGATGGGAGGAAGATCTACCAAGCAAATGGAAAAAAAAAAGCAGGGGTTGCAATCCTAGTCTCTGATAAAATAGACTTTAAACCAACAAAGATCAAAAGAGACAAAGACGGCCATTACAGAATGGTAAAGGGATCAATTCAACAAGAAGAGCTAACTATCCTAAATATATATGCACCCAATACAGGAGCACCCAGATTCATAAAGCAAGTCCTTAGAGACCTACAAAGAGACTTAGACTACCACACAACAATAATGAGAGACTATAACACCCCACTGTCAACATTAGACAGATCAACAAGACAGAAATTTAACAAGGATATCCAGGAATTGAACTCAGCTCTGCACCAAGGGGACCTAATAGACATCTACAGAACTCTCCACCCCAAATCAACAGAATATACATTCTTTTCAGCACCACACCACACCTATTCCAAAATTGACCACATAGTTGGAAGTAAAGCACTCCTCATCAAATGCAAAAGAACAGAAATTATAACAAACTGTCTCTCAGACCACAGTGCAATCAAACTAGAACCCAGGATTAAAAAACTCACTAAAAATCGCTCAACTACATGGTAACTGAACAAACTGCTCCTGAATGACTACTGGGTACATAGCGAAATGAAGGCAGAAATAAAGATGTTCTTTGAAACCAACGAGAACAAAGACACAACATACCAGAATCTCTGGGACACATTCAAAGCAGTGTGTACAGGGAAATTTATAGCACTAAATGCCCACAAGTGAAAGCAGGAAAGATCAAATATTGACATCCTAACATCACAATTAAAAGAACTAGAGAAGCAAGAGAAATCACATTCAAAAGCTAGCAGAAGGCAAGAAATAACTAAGATCAGAGCAGAACTGAAGGAAATAGAAACACAAAAGACCCTTCAAAAAATCAGTGAATCCAGGATCTGGTTTTTTGAAGAGATCAACAAAATTGATAGACCACTAGCAATACTAATGAAGAAAAGAGAGAAGAATCAAATAGACGCAATACAAAATGATAGAGGGGATGTCACCACCGATCCCACAGAAATACAAACTACCATCAGATAATACTATAAACACCTCTATGCAAATAAACTACAAAATCTGGAAGAAATGGATAAATTCCTCGACACATACACCCTCCCAAGACTAAACCAGGAAGAAGTTGAATCTCTGAATAGACCAATAACGGGCTCTGAAATTGAGGCAATAATTAATAGCTTACCAACCAAAAAAAGTCCAGGACCAGATGGATTCACAGCCGAATTCTACCAGAGGTACAAGGAGGAGCTGGCACCATTCCTTCTGAAACTATTCCAATCAACAGAAAAAGAGGGAATCCTCCCTAACTCATTTTATGAGGCCACCATCATCCTGATACCAAAGCCTGGCAGAGACACAACAAAAAAAGAGAATTTCAGACCAATATCCCTGATGAATATTGATGCAAAAATCCTCAATAAAATACTGGGAAACCGAATCCAGTTGCACATCAAAAAGCTTATCCACCATGACCAAGTGGGCTTCATCCCTGGGATGCAAGGCTGGTTCAACATATGAAAATCAATAAATGTAATCCAGCATATAAACAGAACCAATGACAAAAACCACATGATTATCTCAATAGATGCAGAAAGGGCCTTTGACAAAATTCAACAGCCCTTCATGCTAAAACTCTCAATAACTTAGGTATTGATGGGATGTATCTCAAAATAATAAGAGCTATTTATGACAAACCCGCACCCA	G	20	PASS	ClusterIDs=HG2_PB_SVrefine2PBcRplusDovetail_5584:HG2_PB_pbsv_1816:HG2_10X_allpass_262:HG3_10X_allpass_322:HG2_PB_HySA_3358:HG4_PB_pbsv_1816:HG4_Ill_MetaSV_2566:HG3_Ill_MetaSV_2618:HG4_PB_HySA_2679:HG3_PB_pbsv_1796:HG4_PB_pbsv_1815:HG2_PB_pbsv_1815:HG4_PB_SVrefine2PBcRDovetail_971:HG4_PB_SVrefine2Falcon1Dovetail_1140:HG3_PB_SVrefine2PBcRDovetail_979:HG3_PB_SVrefine2Falcon1Dovetail_1125;NumClusterSVs=16;ExactMatchIDs=HG2_PB_SVrefine2PBcRplusDovetail_5584:HG4_PB_SVrefine2PBcRDovetail_971:HG4_PB_SVrefine2Falcon1Dovetail_1140:HG3_PB_SVrefine2PBcRDovetail_979:HG3_PB_SVrefine2Falcon1Dovetail_1125;NumExactMatchSVs=5;ClusterMaxShiftDist=0.00639992;ClusterMaxSizeDiff=0.00635252;ClusterMaxEditDist=0.0106201;PBcalls=12;Illcalls=2;TenXcalls=2;CGcalls=0;PBexactcalls=5;Illexactcalls=0;TenXexactcalls=0;CGexactcalls=0;HG2count=5;HG3count=5;HG4count=6;NumTechs=3;NumTechsExact=1;SVLEN=-21156;DistBack=757;DistForward=13742;DistMin=757;DistMinlt1000=TRUE;MultiTech=TRUE;MultiTechExact=FALSE;SVTYPE=DEL;sizecat=gt1000;DistPASSHG2gt49Minlt1000=FALSE;DistPASSMinlt1000=TRUE;MendelianError=FALSE;HG003_GT=0/1;HG004_GT=0/1;TRall=FALSE;TRgt100=FALSE;TRgt10k=FALSE;segdup=FALSE;REPTYPE=SIMPLEDEL;BREAKSIMLENGTH=2128;REFWIDENED=2:35974079-35997362;PctSeqSimilarity=0.9738;PctSizeSimilarity=0.9999;PctRecOverlap=0.9098;SizeDiff=-2;StartDistance=-1906;EndDistance=-1908;GTMatch=0;TruScore=96;MatchId=1999.0.0	GT:GTcons1:PB_GT:PB_REF:PB_ALT:PBHP_GT:PB_REF_HP1:PB_ALT_HP1:PB_REF_HP2:PB_ALT_HP2:TenX_GT:TenX_REF_HP1:TenX_ALT_HP1:TenX_REF_HP2:TenX_ALT_HP2:ILL250bp_GT:ILL250bp_REF:ILL250bp_ALT:ILLMP_GT:ILLMP_REF:ILLMP_ALT:BNG_LEN_DEL:BNG_LEN_INS:nabsys_svm	0/1:./.:0/1:68:42:0|1:50:1:5:26:0/0:52:0:30:0:0/0:93:0:0/1:495:160:21366:.:.
chr2	234123638	HG2_PB_SVrefine2PB10Xhap12_2062	CAAGGGTGCGGAGAATGACGAAGAACCTTGTTAAGGGTGGGGAGAATGATGAAGAACCTTGTTAAGTGTGGGGAGAATGATGAAGAACCTTGTT	C	20	PASS	ClusterIDs=HG2_PB_SVrefine2PB10Xhap12_2062:HG4_Ill_250bpfermikitraw_3886:HG2_PB_SVrefine2Falcon2Bionano_1205:HG4_PB_pbsv_2784:HG2_PB_pbsv_2780:HG4_Ill_SVrefine2DISCOVARDovetail_2102:HG3_PB_SVrefine2PBcRDovetail_1388;NumClusterSVs=7;ExactMatchIDs=HG2_PB_SVrefine2PB10Xhap12_2062:HG4_Ill_SVrefine2DISCOVARDovetail_2102:HG3_PB_SVrefine2PBcRDovetail_1388;NumExactMatchSVs=3;ClusterMaxShiftDist=0.0213904;ClusterMaxSizeDiff=0.0212766;ClusterMaxEditDist=0.0638298;PBcalls=5;Illcalls=2;TenXcalls=0;CGcalls=0;PBexactcalls=2;Illexactcalls=1;TenXexactcalls=0;CGexactcalls=0;HG2count=3;HG3count=1;HG4count=3;NumTechs=2;NumTechsExact=2;SVLEN=-93;DistBack=14006;DistForward=-76;DistMin=-76;DistMinlt1000=TRUE;MultiTech=TRUE;MultiTechExact=TRUE;SVTYPE=DEL;sizecat=50to99;DistPASSHG2gt49Minlt1000=FALSE;DistPASSMinlt1000=FALSE;MendelianError=FALSE;HG003_GT=0/0;HG004_GT=0/1;TRall=TRUE;TRgt100=TRUE;TRgt10k=FALSE;segdup=FALSE;REPTYPE=CONTRAC;BREAKSIMLENGTH=290;REFWIDENED=2:234123639-234124021;PctSeqSimilarity=0.9704;PctSizeSimilarity=0.9894;PctRecOverlap=0.2947;SizeDiff=-1;StartDistance=-66;EndDistance=-67;GTMatch=0;TruScore=75;MatchId=2271.0.0	GT:GTcons1:PB_GT:PB_REF:PB_ALT:PBHP_GT:PB_REF_HP1:PB_ALT_HP1:PB_REF_HP2:PB_ALT_HP2:TenX_GT:TenX_REF_HP1:TenX_ALT_HP1:TenX_REF_HP2:TenX_ALT_HP2:ILL250bp_GT:ILL250bp_REF:ILL250bp_ALT:ILLMP_GT:ILLMP_REF:ILLMP_ALT:BNG_LEN_DEL:BNG_LEN_INS:nabsys_svm	0/1:0/1:0/1:33:15:./.:18:4:9:8:./.:15:1:19:1:0/0:28:0:./.:.:.:.:.:.
chr3	15634392	HG3_PB_SVrefine2Falcon1Dovetail_1907	CATGTGTGCGTGTATACACATGTACGCACATGTGTGCGTGTATACACATGTACGCACATGTGTGCGTGTATACACATGTACGCACATGTGTGCGTGTATACACATGTACGCACATGTGTGCGTGTATACACATGTACGCAT	C	10	PASS	ClusterIDs=HG2_PB_pbsv_3085:HG4_PB_assemblyticsfalcon_16894:HG4_PB_SVrefine2PBcRDovetail_1633:HG4_PB_SVrefine2Falcon1Dovetail_1855:HG3_PB_assemblyticsfalcon_17188:HG3_PB_SVrefine2Falcon1Dovetail_1907:HG4_PB_pbsv_3092:HG2_PB_SVrefine2Falcon2Bionano_1373:HG2_PB_SVrefine2Falcon1plusDovetail_7850:HG3_PB_pbsv_3044;NumClusterSVs=10;ExactMatchIDs=HG3_PB_SVrefine2Falcon1Dovetail_1907:HG3_PB_assemblyticsfalcon_17188:HG4_PB_SVrefine2Falcon1Dovetail_1855:HG4_PB_SVrefine2PBcRDovetail_1633:HG4_PB_assemblyticsfalcon_16894;NumExactMatchSVs=5;ClusterMaxShiftDist=0.229249;ClusterMaxSizeDiff=0.229249;ClusterMaxEditDist=0.229249;PBcalls=10;Illcalls=0;TenXcalls=0;CGcalls=0;PBexactcalls=5;Illexactcalls=0;TenXexactcalls=0;CGexactcalls=0;HG2count=3;HG3count=3;HG4count=4;NumTechs=1;NumTechsExact=1;SVLEN=-140;DistBack=-13;DistForward=-139;DistMin=-139;DistMinlt1000=TRUE;MultiTech=FALSE;MultiTechExact=FALSE;SVTYPE=DEL;sizecat=100to299;DistPASSHG2gt49Minlt1000=FALSE;DistPASSMinlt1000=TRUE;MendelianError=FALSE;HG003_GT=0/1;HG004_GT=1/1;TRall=TRUE;TRgt100=TRUE;TRgt10k=FALSE;segdup=FALSE;REPTYPE=CONTRAC;BREAKSIMLENGTH=359;REFWIDENED=3:15634066-15634536;PctSeqSimilarity=1;PctSizeSimilarity=1;PctRecOverlap=1;SizeDiff=0;StartDistance=0;EndDistance=0;GTMatch=0;TruScore=100;MatchId=2592.0.0	GT:GTcons1:PB_GT:PB_REF:PB_ALT:PBHP_GT:PB_REF_HP1:PB_ALT_HP1:PB_REF_HP2:PB_ALT_HP2:TenX_GT:TenX_REF_HP1:TenX_ALT_HP1:TenX_REF_HP2:TenX_ALT_HP2:ILL250bp_GT:ILL250bp_REF:ILL250bp_ALT:ILLMP_GT:ILLMP_REF:ILLMP_ALT:BNG_LEN_DEL:BNG_LEN_INS:nabsys_svm	0/1:0/1:0/1:47:36:1|0:4:25:36:1:./.:0:0:0:0:1/1:0:14:./.:.:.:.:.:.
chr3	49975459	HG2_10X_SVrefine210Xhap12_2446	CTTTCTTTTTTTTCAGACGGAGTCTTGCTCTGTCGCCCAGGCTGGTGTGCAGTGGCGCAAATCTCGGCTCACTGCAAGCTCCGCCTCCCGGGTTCATGCCACTCTCCTGCCTCAGCCTCCCCAGTAGCTGGGACTACAGGCGGCTGCCGCCACGCTCGGCTAATTTTTTGTATTTTTAGTAGAGACAGGGTTTCACCGTGTTAGCCAGGATGGTCTCGATCTCCTGACTTCGTGATCCGCCCGCCGCGGCCTCCCAAAGTGCTGGGATTACAAGCGTGAGCCACTGCGCCCAACCTCTTTCTTTTTCTTTTTTGAGACGGAGTCTTGCTCTGTTGTGAGGCTGGAGTGCAGTGGCGCGATCTCGGCTCACGGCAACATCCGCCTCCCGGGTTCAAGCAATTCTCTGCCTCAGCCTCCTGAGTAGCTGAGATTACAGGCATGCGCCACCACGCCCGGGTAATTTTTGTATTTTTAGTAGAGACGGGGTTTCACCATCTTGGCCAGACTGGTCTTGAACTCCTGACCTCGTGATCCACCCGCCTCGGCCTCCCAAAGTGCTAGGATTACAAGCGTGAGGCACTGCGCCCGGCCTCTTTCTTTCTTTCCTTTTTTCTGAGACGGAGTCTTGCTCTATTGTCCAGGCTGGAGTGCAGTGACACAGTCTAGGCTCACTGCAATCTCTGCCTCCCGGGTTTAAGTGATTCTCCTGCCTCAGCCTCCCGAGTAGCTGGGATTACAGGCGCCTGCCACCAAGCCCGGGTAATTT	C	20	PASS	ClusterIDs=HG2_10X_SVrefine210Xhap12_2446:HG3_PB_pbsv_3209:HG2_PB_HySA_6129:HG3_10X_allpass_623:HG2_10X_allpass_502:HG4_10X_allpass_591:HG4_Ill_GATKHCSBGrefine_2268:HG3_Ill_MetaSV_3389:HG3_Ill_GATKHCSBGrefine_2172:HG2_PB_PB10Xdip_20780:HG2_Ill_GATKHCSBGrefine_2177:HG2_PB_pbsv_3256:HG4_Ill_SVrefine2DISCOVARDovetail_2428:HG2_PB_SVrefine2PBcRplusDovetail_7384:HG2_PB_SVrefine2PB10Xhap12_2403:HG2_PB_SVrefine2Falcon1plusDovetail_7971;NumClusterSVs=16;ExactMatchIDs=HG2_10X_SVrefine210Xhap12_2446:HG4_Ill_SVrefine2DISCOVARDovetail_2428:HG2_PB_SVrefine2PBcRplusDovetail_7384:HG2_PB_SVrefine2PB10Xhap12_2403:HG2_PB_SVrefine2Falcon1plusDovetail_7971;NumExactMatchSVs=5;ClusterMaxShiftDist=0.142758;ClusterMaxSizeDiff=0.142758;ClusterMaxEditDist=0.221448;PBcalls=7;Illcalls=5;TenXcalls=4;CGcalls=0;PBexactcalls=3;Illexactcalls=1;TenXexactcalls=1;CGexactcalls=0;HG2count=9;HG3count=4;HG4count=3;NumTechs=3;NumTechsExact=3;SVLEN=-765;DistBack=6408;DistForward=-25;DistMin=-25;DistMinlt1000=TRUE;MultiTech=TRUE;MultiTechExact=TRUE;SVTYPE=DEL;sizecat=300to999;DistPASSHG2gt49Minlt1000=FALSE;DistPASSMinlt1000=FALSE;MendelianError=FALSE;HG003_GT=0/1;HG004_GT=0/1;TRall=TRUE;TRgt100=TRUE;TRgt10k=FALSE;segdup=FALSE;REPTYPE=CONTRAC;BREAKSIMLENGTH=782;REFWIDENED=3:49975460-49977006;PctSeqSimilarity=0.951;PctSizeSimilarity=0.9909;PctRecOverlap=0.0323;SizeDiff=-7;StartDistance=-741;EndDistance=-748;GTMatch=0;TruScore=65;MatchId=2637.0.0	GT:GTcons1:PB_GT:PB_REF:PB_ALT:PBHP_GT:PB_REF_HP1:PB_ALT_HP1:PB_REF_HP2:PB_ALT_HP2:TenX_GT:TenX_REF_HP1:TenX_ALT_HP1:TenX_REF_HP2:TenX_ALT_HP2:ILL250bp_GT:ILL250bp_REF:ILL250bp_ALT:ILLMP_GT:ILLMP_REF:ILLMP_ALT:BNG_LEN_DEL:BNG_LEN_INS:nabsys_svm	0/1:0/1:0/1:22:24:0|1:18:3:2:16:./.:0:0:0:0:0/0:77:0:./.:122:11:.:.:.
chr3	196859628	HG3_Ill_SVrefine2DISCOVARDovetail_3138	CATACTGCTGAAATACACATTAAATAGCTGTGGCATACTGCTGAAATACACATTAAATAGCTGTGGCATACTGCTGAAATACACATTAAATAGCTGTGGT	C	20	PASS	ClusterIDs=HG2_PB_SVrefine2PBcRplusDovetail_7851:HG3_PB_SVrefine2PBcRDovetail_1897:HG3_Ill_SVrefine2DISCOVARDovetail_3138:HG2_PB_SVrefine2Falcon2Bionano_1931:HG2_PB_pbsv_4038:HG3_PB_pbsv_3933;NumClusterSVs=6;ExactMatchIDs=HG2_PB_SVrefine2Falcon2Bionano_1931:HG3_Ill_SVrefine2DISCOVARDovetail_3138:HG3_PB_SVrefine2PBcRDovetail_1897;NumExactMatchSVs=3;ClusterMaxShiftDist=0.010101;ClusterMaxSizeDiff=0.0100503;ClusterMaxEditDist=0.030303;PBcalls=5;Illcalls=1;TenXcalls=0;CGcalls=0;PBexactcalls=2;Illexactcalls=1;TenXexactcalls=0;CGexactcalls=0;HG2count=3;HG3count=3;HG4count=0;NumTechs=2;NumTechsExact=2;SVLEN=-99;DistBack=-216;DistForward=-28;DistMin=-216;DistMinlt1000=TRUE;MultiTech=TRUE;MultiTechExact=TRUE;SVTYPE=DEL;sizecat=50to99;DistPASSHG2gt49Minlt1000=FALSE;DistPASSMinlt1000=TRUE;MendelianError=FALSE;HG003_GT=1/1;HG004_GT=./.;TRall=TRUE;TRgt100=TRUE;TRgt10k=FALSE;segdup=FALSE;REPTYPE=CONTRAC;BREAKSIMLENGTH=395;REFWIDENED=3:196859438-196859931;PctSeqSimilarity=1;PctSizeSimilarity=1;PctRecOverlap=1;SizeDiff=0;StartDistance=0;EndDistance=0;GTMatch=0;TruScore=100;MatchId=2824.0.0	GT:GTcons1:PB_GT:PB_REF:PB_ALT:PBHP_GT:PB_REF_HP1:PB_ALT_HP1:PB_REF_HP2:PB_ALT_HP2:TenX_GT:TenX_REF_HP1:TenX_ALT_HP1:TenX_REF_HP2:TenX_ALT_HP2:ILL250bp_GT:ILL250bp_REF:ILL250bp_ALT:ILLMP_GT:ILLMP_REF:ILLMP_ALT:BNG_LEN_DEL:BNG_LEN_INS:nabsys_svm	0/1:0/1:0/1:41:39:0|1:34:1:3:30:./.:0:0:0:0:./.:2:3:./.:.:.:.:.:.
chr4	3513700	HG2_PB_assemblyticsfalcon_18922	GGCTCAGACACGGGAAGGGAACCACGCTCGGAGCCGGACCCGAGCCTCTTCC	G	20	PASS	ClusterIDs=HG4_PB_HySA_6215:HG4_PB_assemblyticsfalcon_18533:HG3_PB_pbsv_4053:HG4_Ill_GATKHCSBGrefine_2883:HG2_Ill_GATKHCSBGrefine_2760:HG3_PB_assemblyticsfalcon_18840:HG2_PB_assemblyticsfalcon_18922:HG4_Ill_GATKHCSBGrefine_2882:HG2_Ill_GATKHCSBGrefine_2759:HG4_PB_pbsv_4191:HG2_PB_assemblyticsfalcon_18921:HG2_PB_assemblyticsPBcR_18301:HG2_PB_pbsv_4162:HG3_PB_HySA_6376:HG3_Ill_150bpfermikitraw_5362;NumClusterSVs=15;ExactMatchIDs=HG2_PB_assemblyticsfalcon_18922:HG3_PB_assemblyticsfalcon_18840;NumExactMatchSVs=2;ClusterMaxShiftDist=0.113208;ClusterMaxSizeDiff=0.113208;ClusterMaxEditDist=0.153846;PBcalls=10;Illcalls=5;TenXcalls=0;CGcalls=0;PBexactcalls=2;Illexactcalls=0;TenXexactcalls=0;CGexactcalls=0;HG2count=6;HG3count=4;HG4count=5;NumTechs=2;NumTechsExact=1;SVLEN=-51;DistBack=126;DistForward=4346;DistMin=126;DistMinlt1000=TRUE;MultiTech=TRUE;MultiTechExact=FALSE;SVTYPE=DEL;sizecat=50to99;DistPASSHG2gt49Minlt1000=FALSE;DistPASSMinlt1000=FALSE;MendelianError=FALSE;HG003_GT=1/1;HG004_GT=1/1;TRall=TRUE;TRgt100=TRUE;TRgt10k=FALSE;segdup=FALSE;REPTYPE=CONTRAC;BREAKSIMLENGTH=397;REFWIDENED=4:3513427-3513874;PctSeqSimilarity=0.9806;PctSizeSimilarity=0.9444;PctRecOverlap=0.4727;SizeDiff=-3;StartDistance=-26;EndDistance=-29;GTMatch=0;TruScore=79;MatchId=2845.0.1	GT:GTcons1:PB_GT:PB_REF:PB_ALT:PBHP_GT:PB_REF_HP1:PB_ALT_HP1:PB_REF_HP2:PB_ALT_HP2:TenX_GT:TenX_REF_HP1:TenX_ALT_HP1:TenX_REF_HP2:TenX_ALT_HP2:ILL250bp_GT:ILL250bp_REF:ILL250bp_ALT:ILLMP_GT:ILLMP_REF:ILLMP_ALT:BNG_LEN_DEL:BNG_LEN_INS:nabsys_svm	1/1:1/1:1/1:7:57:1/1:3:23:3:26:./.:0:0:0:0:0/0:18:0:./.:.:.:.:.:.
chr4	132122534	HG2_PB_SVrefine2PB10Xhap12_3564	TAGTAGATAGAGGTCAAAGATACTGCTGTGAAATATCCTACAGTAGATAGAGGTCAAAGATACTGCTGTGAAATATCCTACAGTAGATAGAGGTCAAAGATACTGCTGTGAAATATCCTACAGTAGATAGAGGTCAAAGATACTGCTGTGAAATATCCTACAGTAGATAGAGGTCAAAGATACTGCTGTGAAATATCCTAC	T	10	PASS	ClusterIDs=HG2_PB_SVrefine2PB10Xhap12_3564:HG4_PB_pbsv_4919:HG2_PB_pbsv_4884:HG2_PB_SVrefine2PBcRplusDovetail_8351;NumClusterSVs=4;ExactMatchIDs=HG2_PB_SVrefine2PB10Xhap12_3564:HG2_PB_SVrefine2PBcRplusDovetail_8351;NumExactMatchSVs=2;ClusterMaxShiftDist=0.005;ClusterMaxSizeDiff=0.00498753;ClusterMaxEditDist=0.01;PBcalls=4;Illcalls=0;TenXcalls=0;CGcalls=0;PBexactcalls=2;Illexactcalls=0;TenXexactcalls=0;CGexactcalls=0;HG2count=3;HG3count=0;HG4count=1;NumTechs=1;NumTechsExact=1;SVLEN=-200;DistBack=-161;DistForward=-201;DistMin=-201;DistMinlt1000=TRUE;MultiTech=FALSE;MultiTechExact=FALSE;SVTYPE=DEL;sizecat=100to299;DistPASSHG2gt49Minlt1000=FALSE;DistPASSMinlt1000=FALSE;MendelianError=FALSE;HG003_GT=0/0;HG004_GT=0/1;TRall=TRUE;TRgt100=TRUE;TRgt10k=FALSE;segdup=FALSE;REPTYPE=CONTRAC;BREAKSIMLENGTH=729;REFWIDENED=4:132122535-132123463;PctSeqSimilarity=1;PctSizeSimilarity=1;PctRecOverlap=1;SizeDiff=0;StartDistance=0;EndDistance=0;GTMatch=0;TruScore=100;MatchId=3067.0.0	GT:GTcons1:PB_GT:PB_REF:PB_ALT:PBHP_GT:PB_REF_HP1:PB_ALT_HP1:PB_REF_HP2:PB_ALT_HP2:TenX_GT:TenX_REF_HP1:TenX_ALT_HP1:TenX_REF_HP2:TenX_ALT_HP2:ILL250bp_GT:ILL250bp_REF:ILL250bp_ALT:ILLMP_GT:ILLMP_REF:ILLMP_ALT:BNG_LEN_DEL:BNG_LEN_INS:nabsys_svm	0/1:0/1:0/1:41:26:0|1:34:2:1:23:./.:0:0:0:0:./.:0:1:./.:.:.:.:.:.
chr5	150203161	HG2_PB_PB10Xdip_23343	GAAGATAAAACTTAGAAATAAATCTAACTAAGAGGGTGAAATATCTGTACACTGGAAATTATGAAACATTGATGAAAGAAATTGAAAAGACACAAATAAATGGAAACATATACCAGTTCACGGGTTGGAAGAATTAATATTGTTAAAATGTCCATACTACCCAAAGTGATCTACAGATTCAATGCAATCTCTACAAAATTTCAATGTTATTTTTCACATTAGAGGTAGAAACAATCCAAAAATTTATATGAAACTACCAAAGACACTGCCTGAATAGCCAAAGCAATCTTGAACAGAAAGAACAACATTTGAGGCATTATGCTACCTGACTTCAAAATATATTACAAAGCTATAGTAATTAAAACAGCATAGTATTGTCACACAGACAGACACACAAACCAATGAGACAGAATAAATAATAGAATTAAACCCATGCATTTATGGTCACTTGATTTTTGACAAAGGTATCAAGAAAATACAATGGGGATAAGACACTCTTCAATAAATGGTGTTGGAAAAACTGGATATCCACATGCAGAATAATGAAATTGGACATTTATCTCACACCCTGTATGCAAATCAACTGAAATTAGATTAAATACTTAAATGTAAGACCCGAAACTGTAATAGTCCCAGAAGAAAACATAGGGGAAACGCTCCATGACTTTGTTCTGGGCAATGATTTTTTAGATATAACCCCTAAAGCACAGGCAACAGAAACAAAAATACACAAATGGGACTGTATCAAACTAAAAAGCTTCTGCACAGCATAGGAAGCAAGTAATAGAGTAAAGAGATAACCTACAGAATGGAAGAAAATATTTGCAACATACATCTGAAAAGGGGTTAATATCCAAAATATATAAAGTACTCAAAGTTCAATAATAAGAAAATAAGTAATCCAATTTTAAAAGGGCCCAAATAGATGTTTCTCAAAAGAAGACATATAATTGGGCAACAGGTATATGAAAAAATGTTCAACATCAATAATTATCAGCAAAATGCAAAATAAAACCAAAATGAGACACCATCTCAAATCTGTTAGGATGGTTATTATAAAAAAGACAAGAGGTAACAAGTTTTGGTGAGGATGTGAACAAAAAACCCCTTGTATGCTGCTGGTGGGAATGTAAATTAGTACAGCCATTATGGAAGACACCATGGAGGTTCCTCAGAAAACTATATGATCCAGCAATCCCACTTCTGGGCATATCCAAAGGAACTGAAATCAGGATCAAAGAAACATCTGCACTCCCATGTTCATTTCAGCATTATTCACAATAGCCAAGCTATGGAAGCAACCCAAGTGTCCATCAGTAGATGAATGTATAAAGAAACCATGGTATGCATACCCAATGGAATACTATTTGGCCAGAAGAAAGAATGAAATCAAGTCATCTGCAGCAACATGGATGGAACTGAAGGTTATCATGTTAAGTGAAATAAGCCAGACTCAGAAAGACAACTATTGCATGACCTCACCTATATATGGAATATAAAAAAATAAAACTCATGAAAGTAAAGAGTAGAATAGAAGTCACCAGAGGATGAGGGGAAATACGGAGTCGTTCATCAAAAGGTACAAAATTTCTGTTAGACAGGAAGAACAAGTTTTGAAGATCTATTGCACAGCACAATGACCATAGTTAATAATGTAATGTATATTTCAAAATTGCTAAGAGAGATTTTATGAGCTCATACCACAAATGTTAAATATGTGATGAATATGTTAATTTTAGCTTGATTTAATTATTCCATAATGTATACACATATCAAAACATCACTTTGTATGTCATAAATATATACCATTGTTTTTTGTCAAGTATTTATAAAAAAACTTGTCATGTTAAAAAAGGCACATGCATACCTTCAAACTAGAAAAATTCTACTTATTGTTTCTGGCTTAGAAAAATAATCATAGATGTATGTAAAGATTCATATGTAATAATGTTCATCTTAATATTTTTATACACAATGAAAAGTTGAATATAAGCTAAATGTTTAATTGTAGCTACTAAAAATTAGGTTTTAGAAGAATATTCAATGATATACAAAATAAACATTACATTAAAAAGAAAAAAGAATTGAAAGTAAAGTGATGGAAACATTAACAATTAAAAATTAATCAAGTGAAAACTTTTATAGCTATAATAATACTAAATTGGTCTTTGAGGAAGCACTACTAGTAATGAATAAATTACTTTAATAAAATTATCAATTAAAAGTAATGGCCAGAAATTCTAATTTTATGTAAAATTAATTTCATGGCTTCAAATGTATATATAATGGGATAAGATGACAGAAGTATAATTAAAAAACAAAAGAAATCCAGGTACATAGTTGGAAATCTTAACACAATTCTCTCAACAATAAATAGAAGATAGAAGAGTTAAAAACATTTATATATTTATTCATGAACAACATGAATAATGGACTTAAGAAACTCATATGTAATGATAATTGAATTTAAGTAACATATATAACACTACACTCTCAGCCTAAAAAACACATATTTCTTTCAAGTTTACATGCAACAGATATCTGAAAAGACCATAAACTGGGCCATTATAATGATATTGGGAAAAAAGCTTCTAAGTTTGGAAATTATGCAATATACTGCAAAATAATGCCAAAGAAAATTACGATGAATATTTAAAAATAGTTCATATTTAATGATGATTAAAATATAATATGTTAAATTTGTGGAATGCAGCTAAAGGTGTGCTCAGTAGAAATGTGAAGCTCTAAATACATTTGAAAGGAAAAAAAATTACATAAAAAGTCAGAACCAAATTTATCAGAACTCTGGAAAATGGTCAAAGTTGAGTAACAGCCAAGCAAATGCTGAATGGAGCAAAAGACAGCATAAAAGGTAGAAATTAGTAAGCATTCCTCAAAAACATTGTAATACAACCAAACAATCCACATTCACTTGGTGCAAAATATCAGAACTGAATAAAGTAATAAATACTCAAAAGCATAAAAGGAAAAGCAGGGAACAGAGTTTCTTTAGAAAATTGGGGCACTCAAAAGCACCTATGTGTACTAGGAATTTAGAAAGTCAAGTGCATGCCCAGGGCAGGACATACATTTAGAAAAACACTGAGGAAAAACAGTACAGAAGTTTCCCAAAAAATTAAAAAATAAAACGATTATGTAATCCAGCAATCCCACTACTTGGTATACATCCAAAGGAAATGAAATCAGTATGTCAAAGAAATACATGTACTCTCATGTTTACTGCAGCATTATTTACAATAATTAAGACATGGAAGCAACCTAAGTGTCCATAAAGGGGTGAATGGATATTTTTAAAAATGCGTCCTGTATATACAATGAAATACTATCCAGCCTTAATAAAGAAGGAAATCCTGTCATTTGTGACACCATGGATAAGCCTGGAGGGCATTATGTTAAGTGAAATAAGCCAGGCACAAAAAGACACATACCGCATGATCTTATTTATATGTAGAATCTAAAAAAGTTGATCTCGTGGAAGAAGAGAGCAGAATGGTGGTTTCCTGGGACTCAGTAGTGGGGTGAGAGTTGGGGAGATGTTGGTCAAAGGCTATAAAATTTCAGCTGGGTAAGAAGAATAAGTTCAAGATATCTGTTGTACAACATCATGACTATAGTTAATACCAATGCATTTTTTTCCTTGAAAATTCCTAACGGTAGATTTTGTGGTCTTACCACATACAAAAATGATAAATATGTGAGGTAATATGTATGTTGATTACATTACCATTCCACAGTGTATACATATCTAAAAACATGTTGTACAAAATAAATATATACAATTTTACTTGTCTATGTAAATAAATTAAATAAAGAAAGAAAATAAAATGTATATAATAAAAGAAAATAAGAAGAAAGAACAAACCTGAGAAGACCCTCAACTTTCACCTCTGGCTAACAGCTGGGTCAGTGCAAGCTCTAAGAGAAGGCTAAGGCAGAATTATAAACAGCCTGTTAAGCATTGAAGGAGTGTTCCAGAACTATGCTAATCTGCAATGATTGAGAGAGTTTTGTTTTGTTTTGTTTTGTTTTGTTTTTTTGTGGTCTTTTATTTCTTCATTTATTTTTGGGAAGGGACTTGAAATGGTACACTAAAAAAATAAACTAAAGTCGTTTATCAGTTCTAGGAGCATTTGGGCAGAGTCTTCAGGGTTTTCTAGTATAGGATCATATTGTCAGAGAAGAGAGATAATTTGATTTCTCCCTTTTCTATGCCGTTTATTTTGTTTTCTCTTGCCTGATCGCTGTGATTAGACTTCCAGTACTATGCTGAATAGGAATGGCGAGAATGAGCATCTTTGTCTTGTTCCAGCTCTCAATGGGAATGCTTTCAGTTGCTGCTCATTCAGTATGACATTGGCTGTGGATTCGTCATAGGTGGCCTTATTATTTTGAGGTATGTTCCTTCAATGAAGTTTGTTGTGGGTTTTTAATCATAAAGGAATGTTGGATTTTATCAAAAGCTTTTTCCTTATAGACTTTAGTAAAATTTCAAGATACAAAATCGATGTACAAAAATTAGTAGCAATTTGATACACTAGTAATATTCAAGCTGAGAGCCAAATCAAGAATGCAATCCTATTTACAATAGCCACAAAAATTAAAATGCCTAGGAATACATCTAACCAAGAGGTGAAAGATCTTTACAAGGAGAACTACAAAACACTGCTAGAAGAAATAATAGATTACACAAACAAATGGAGAAATATTCCATGCTCACAGATTAGCAGAATCAGTATTGTTATAATTGCCAGACTCCCCAAGGCAATCTACAGATTCAGTGCTATTCTTATCAAACTACCAATGTCACTTTTCACACAATTAGAAAAAACTCTTCTAAAATTCATGTGGAACCAAAAAGGAGCCCAGTCAGCCAAAGCCATCCCTAGCAAAAAGAACACAGTCAGAGGCATCACATTACCTGTCTTCAAACCACACTATAAGGGTATAGTAACAAAAACAGCATAGTACTGATACAAAAACAGACACATAGACCAATGCAACAGAATAGAGGACCCAGAAATAAAGCCTTATACCTACTGCTATCTGATCTTCGACAAAGTTGACAAAAACAAGCAATGAGAAAAGGACTCCCTGTTCAATAAATGGTGTTGGGATAGCTGGCTAGCCACACACAAAGGAATGAAACTAGACCCCTAGCCAGGCACGGTGGCTCACGCCTGTAATCCCAGCACTTTGGAAGGCTGAGGCGGGCAGATCACGAGGTCAGGAGATTGAGACCATCCTGGCTAACATGGTGAAATCCCGTCTCTACTAAAAATACAAAAATTAGCTGGGTGTGGTGGCAGGCACCTGTAGTCCCAGCTACTCGGGAGGCTGAGGCAGGAGAATGGCGTGAACCCAGGAGGTGGAGCTTGCAGTGAGCTGAGATCACGCCACTGCACTCCAGCCTGGGCGACAAGGCAAGACTCTGTCTCAAAACAAAACAAAACAAAAAAAAACTAGATCCCTACATTTCACCATATACAAAAATTAGCTCAAGAAGGATTAAAGATATAAATACAAGACTTCAAACTATAAGAATCCTAAAAGAAAACCTAGGAAACACCATTCTGGACAATTGGCTTTGGGAAAGAATTTATGACTAAGTCCTCAAAAACAATTGCAGCAAAAACAAAAATTGACAAGTGAGACCTATTTAAACTAAAGAGTTTCTGCACAGCAAAGGAAACTATCAATAGTGTAATGAGAAAACATACAGAGTGGGAGAAAATGTTCACAAACAATCCATCTGACAAAGGTCTAATATTCAGAACCTGTAGGAAACATAAACAAACCAACAAGCAAAAACCAAACAACCCTATTAAAAAGTGGGCAAAGTCATGAACAGACACTTCTCAAAAGAAGACCTCTAAGTGGCCAACAAGCATATGGAAAAATGCTCAACATTACTAAGCATTAGAGAAATGCACATCAAAACCACAATGAGATACCATCTCACATCAGTCAGAATGGCTATTATTAAAAAGTCAAAAAATAACAGATGCTGGTGAGGCTGCAGAGAAAAGAGAATGTTTACACACTGTTGGTGGGAATGTAAATTATCCCAGCCACTGTGGAAAGCAGGTTGGAGACTTCTCAAAGAACTTAAAATAGAATTACCTTTCGATCCAGTAATCCCATTACTGGGTATATAGCTAAAAGAAAATAAATTATTCTATTGAAAAGACATATGCACTCATATGTTCATCCCAGTACTATTCACAATAGCAAAGACACGGAATCAACCTAGATGTCCATCAACAATGGACGGGATAAAGAAAATGTGGTACATATATATCATGGAATACTATGCAGCCATAAAAAATGAATCACATCCTTTGCAGCCACGTGGATGTTACTGGAGGCCATTATCCTATGCAAATTAATGCAGGAACAGGAAACCAAATACTGCATGTTCTCACTTATAAGTGGGAGTTAAAAAAATGAGTATTTGTGAACATAAAGATGGCAAAAGTAGACACTGAAGAAAGGGCGGAGGAAGGGAGGGGTCCAAGTATAACAAATGATTGGGTACTATGCTCACAACCTGGGTGATGGGATCAATTGTACCCCAAACTTCAGCATCACACAATATACCCAGGTAAGAAACCGCACATGTACCCCCTGAATCTAAAATAAAAGATGAAATAATTTAAAAAATTAAAAATGGACTAAACATAAAAAGAAGGTAGTAATGGAGGAAATGAGAGGGGTAAAGTATAATATAGAAAGAAAAAGTAAAATGGCAAAAATAAGTTCTTCCTTACCAATGATTACTAAATGTAAGTGAATTTAACTCCCCAGTCAAAAAGCAGAGACTCCTATAGAGTCATTTCAGATCTAAAGATACACATAGGCTGAGAGTGAAAGAATGGAAAAACATATTTCATACAAATAATAATGAAAAGAGATCAAGGCAGAAATTTCCCCAATAATAGTTGGATAATTCAATATTCCACTTTCAATAATGGATAAAGCATTCATACAGGAGATCAGTAAGGACCCAGAGACATTGAGCAACACTAAAAACTAAATAGACCTAACAATATAGAACAATACACTCAACCAGAGCAGATTATATATATATTTTCTCAAGAGCACACGGCATATTCTCCAGGATGTTAGGCCACAAAATAGGTCTCAGTGAATTTAAAAATGTTGAAATCACGCAAAGCATCTTTTCTGACTACAAAAAAAAAAACCAAACTAAACAAAACTACAAATCAATAAGAGACGAGGAACTGGAAGATTTACAAATCTGTGGAATTCAACAGCACACTGTTACACATCCAGCAGGTCAAAGGAGAAATCACAATGGAAATTATAAAATACTTAGAGAGGAGTGAGAATAAAAGTACAACATACCAAAACTAATGTGATGTAGGGAAAGGAGTGCTCAAAGGGAAGTTTACAGGTGTGGACACCTACATTAAAAAGAGGAAAAATCTCAAATTAACATAACTTTACACCTTGAAGAACTAGGGGAAAAGGGCAAATGAAACTCAAAGCTAGTGGAAGGAAACAATAAAGATGAGAGTAGAGTTCAATGAAATTGAGATAGATAAACAATAGAGAGAATCAATAAAAACATCAGTTGATTCTTTGAAAAGATTAACAAAATTGACAAACCTTTAGTTAGACCAGCAAAGAAAACCAGAGAAAACACAAATAACTAAATCCAGAAATGAAAGTGAGGACATTACTTACCAACCTTACAGAAATAAAAAAGATTATCAGAGAGAATAATGAAAAATTATTCACCAGAAAATTAAATAACCAAAGGCAATGGACAAATTACTACATACGCAAATGACCAAAACTGACTTAAGCAGAAAAATTGAACAAACCTATAAATGCTAAATGAATTGAATAAATAATCATGAAACTCTCTGTACAGGGTGACATCAGCAAGACTTTTCCAGCTGCTGCTTGAGGGTCTGACACCAGGGAGTTCTAATTTCTGGAGGGATCCAAAAAACAGGAGTAGGAATTTGCATTTTTTATTCTCTATGCCCTTTTGGGGCACCTCCCTTTATCTGCTTGGCTGGGAAACCATGGTTTTTCCCTTGCTGAGGAGACCCACTCATAAGGCAAAGGGCTGTATGGGCCTCTTATCATGAACATATAAATGAACAAATTGTGTGTGTATGTGTGTATGTTGTGCATGTGTTTGAACAATTATTAAATTCAGCACACAGTGTCTGCCCTGAACCAGCACATTACACCAGGGAGTAGATACTCCAGGGACTCCCAAAACACCCACACTTTGGAAGCAGAATGGTCCAAAGTTGTAACCAAAGTTGATCATCCCGTGTGGGATGATCAACACTATGTTTGAAATGCTTGTTTTTTGGTGCTGTAAAGAAATAGCACTTGAACATAAATTTAATTTTCTCAGCAAGGCCATTTTTATACTTTCTGCAGAAAGGGTACACTCGCCAGCAGTTTTGCCACAAGAGTACACTGAACAAAGGAGACAGGGTCATTTATAACTTGATGCGTCCACCTTACTGCTGTGTCTGGTTTCTATTGGCTGGAACAGGACTTCACATTCTGTATTTGTCTTGATTGGCTAGGAACTTAGAACTTTTTAAAAGGGGCAAAGGCAGAGGAGAACAAAGGAAGGAGGTAGTAACTTGTGGAATGCTGAGAAAGGTAAAAACACCTTCAAATAAGGAAGAGGAACAGGCAATGACCTAATGCTTGCTTGGACCAGTATAAGCATGCCAGGGCAAATATTTAGGCTAAATTGTGGGAGCTAAGAACATAAAGTACATTGATTTCTTTATTACGGCTAACAGATATTTAAGGATGTTAGCACAGGTCTTTGAATAAATTTTCCTTCTAAGAGAAGTTACTATTTATTCCTAATTAGATGAGGAGGAAAGTCTTTGAAGAGGAACCTCTACTTTACTTTTCACAATTCCTTCTCTTTTTATTTCATAATTCCTCTTCAAACTTGTTTAATATGTTTTGACTTAATTGCTTTATTTGTCTTTCTAAGAGAAGTAATTTTTCTGAATAGGGTGGAGGAGAGTTAGGAGTTAACTCTGTAAGAGTGGCAGAGACAAATTTTTGTATAAAACTTTGAAAGCAGGGAATAATAGCCTACAAGAATAAGCACACTAATAACAAAAGCTAACAAGGTGAGAATTGAAGTTAAAATTTATTTTTATCCACTTAACTAATACTTTATTATTTTATTATTATTATTATTATTTTTATTTTGTTCTTTATTTATTTATTTTTTTGAGACGGGGTCTTGCTCTGTCACCCAGGCTGGAGTGCAGTGGCACAATCTTGGCTCACTGCAAGCTCCGCCTCCCAGGTTCACGCCATTCTCCTGCCTCAGCCTCCCGAGTAGCTGGGACTACAGGTGCCCACTACCACGCCAGCTAATTTTTTTGCATTTTTAGTGGAGGCGGGGTTTCACCGTGTTAGCCAGGATGGTCTCGATCTCCTGACCTCGTGATCCACCCACCTCAGCCTCCCAAAGTGCTGGGATTACAGGCGTAAGCCACCGCTCTTGGCTGTTTTAATATTTTAGAAAAAGGATTATTTATTTTTGAATTTTTGGCAAGTTTATTGGATAGGGCTGTTAATCCTTGTAGCGCTTTTGTTATAGTTCCATCAGGGCAGTATTATTAGGAACAAAGGTACAATATTGAGTTTTAATTATGACACAAACATCTCCTTTTTCTGCTAATATTATATTTAAAGCTATTTTATTTTTCTAGGCCATCTGGCTTAGCTTAGATATCTCTTTGATGTTTAGCAATCTCTTTGATGACGTCCTCAGTGTAATGTATGAATTGTTGCTGATTGTAGTAGATATAGTTTATTTAGTCTACATTTTTTTTTATTTAAAGTTACTTACCAGAAATACGTGGATTCAAATTGTGCAGCTGTTTGATTTTGTGCTTTAAACTTATTTGGCACTTCTCAAAGGACCTTAATAGCATTTATGTAAAACTGAGGATTAAAGGATTCATAAGGAGTTTCTCTTGGCCTGTGGTGCTTTGTTTTTACTTTTTTAGATTGATGAAATGCCAGGGTGAAGGGGATAGCCAATTGGATTAGAGCACAAGTACTGCTCCAATTATTTGGCAGAGTGTCCAGTAAAGGTGCTTCACAGTACCACCATACATTTGCTTGGGGATGGCTAAGCATGGACTGATGGGCAAGCTCTTGGAAAGGCTCGAGCTCCTCGCATCTTTGTGTGCTTCCAAAGAACACCAAATTTTCCTCTTGCCATGAGATGCATAAAGTAAACTTGGCATTTAGAGGTGGAAGCTGGATTGCCTTCAGGGGCTTACCAGCAGAGTGTTGAATTTCAGGAAATAGCAGAGAGAGCTTGGCATGATGGATTATCCTAAGTAATTGGATTCTGAAAAAGAGCCACCATACAGTCCGTATCTGGTCGATGAGGAGACCATCTGAGTGGAAAGAGGATAATCTGGGCCTCTGGCCTACCGTGCATACAAGTTTAATAATCGCTTTTATTTAAAGTGTGAACGGAATATTTAATCCACTCCAGCTACGCATTTGCATCTTGATATTTTGTCTTGATGGCTAAGTTCTGTCTGTCTTAGATCTCTTATTTTTACAATAGACACTCTAGTTTTATTAGATGTAGGAGCGACCAGTGTGGGATCTAGAACTGAGGCTACTGAAGAAGGGGAAGATGGGGGTAATAATGCCCGTTTTGTAGAGTTAGTTAAGGTGGAGGTAGTGACAGAGAGAAGGACAGGGTTACATTGATAAGGCTAGCAGTTAGAAGGGGTAGTCTTTTTAGTGAAATAGATGAAGGGTTTTAGATCTGCACAAACCTTTTTCGTGGAAGTCTAACTTTGCTCCTGAGTAGTTTAAAGGACGTAGTCCTATTTACTACAAGGTTACCAGGCTGTAGGAGCAGAAAATCAGTGTCTTGGCTGCAGGTGATCACAACGATGAGTGCTAGGGGTAACTGTGTCAATTAGAGGGCCAGGATATAAATATTTGTGTGAAAAGGCTAACTGTCGTTGATCTTTTACATTTCCACAAGGTATGATAGAGCAAGCATTAAAGGCAATGGTCTGAGGCAGACTTAGTTACATTAATAACAAAGGAGCTAGTAACAGAATAAGGAAAGAAAAGGAAGCAATATAGAATGTATATGAAAATTAAGCTTTCTTTAACTTAGTAGGGCTTGATCTTAGTACAGTAACCTAAGATGTTTTCTTGACTCGAGTATGGTGGGTCCATTCTTTCTTGGCTGTGCGGATGGCAGTCTCAGTGGTTAACAGCATAAAATAGGGTCCTTCCTAGGCTGGCGTGAATTTTTTTTCTATCTTTTGATGAGGATGTGATTTTTAGGCTGGTGCTGGTGCACTGGAAATTCTAGGGGTGGCACCTGTGCTAAAAGACTTTTAGTTCTGAGGGAAGGGAAAGTGGAAGATAAATTAAGCATATCATTTCTATTGCATATCTTGGGGCTTGAGGCCTCATGGTGATGCCTCCCACTCCATTCCTTCTCAGCGCCGCCCAGGGTACGTGGCGGCCTTGATCCCTCTTAAGGTCTTGGCCATCTTGTGGCCTTCACCGCCCCTGCGCGTTGTGGCCTTGGGGATGAGGGGCCTTGTGACTTACCTGGCCACCTTCAGGCCTTAAGAAAGCTAAACACCATTTTATATTTGACAATGCTTTTTGTATGATTTTATACGAGATAAGTTAAATTTTACCTTCATATTAATGTGCTATTAATGTTAAACTTAATTTTAATAAAATCTTGTAGACATTATTTATCCAATTTTAATGTCTGACTATAAGGTAAGATTTTTATAGACTCTTTTTAACCTTTTATAATTTTTGTTAAAGAGCAGGTTAGTGCTTTAAGAAAAATCTATTGTGCTTTTATTTTAACGTTCAGTTCACAGAAAAACTGGATGATACCTCTTTAACTTTAGCCAATATGTTTACACACAGAATTTCCTTTACAATTAACATTTTAAAACTTGCTTAAACCTTTAAAACAAGTTTTTTAACCTTTTAATATAGGTAAAAATCCATATTCTTATGCCTCCTTATAATCCTGTTATTAAAAGTATATTTTATTTTTCTTACATACTTTGTACATAAACTGTTTTTAAAATAGTTTTACATTCAGAAGGCCTAATTACTTTTAAATTATACAATATTTCTTGCATAAATTCCTTTTTATAACTTTCCTTATGACTTTCACAGACAATCTTCAACATGTCTTAACTTTCTGCCTTCCTTTTACACTATTTCTTTTCTTAGTTTCACCTTCTGGGTCTTTCTTTGATTTCTGTCTCTTCCAGTTTCTCTCTTACTCTTTTATTCTATTTCTCTCTCTCTCATTTGCACTCTTATTTTCCTCTCTCTCATTTGCATTCTATTTTTCTTTCTCTGTCTGTCATCCTCTGTTTCTTTTTTCCTTTCTGAGTTTTCCTGGTCTTGCAGCTGGTGGGGCTGGGCAAAGGCATGGGCCTCGCCCCCAAGTATGCGCTGCCATCTATTTCTCCTGTTTTTATTTTTTTCTGATTTCATTTTTTACTTTTTTTTTCCCTTTCTTCCTACACTTAGTTTCTCAGGCTGGGTGGGATTTGCACGGCTGCAGTCCTGGCCCTGGGCCTTCACCGGCCTTGAGGCTTGGCAGATGCCTGCCGCAACTTGCAAGAATTGTACCTTTTCACCTCTTCTGCTGTCCTCCTGGCACTGGTCCTCACCCTCTTTTTCACACAGAGCTGGGCTGGGGAGAGGGACTTAACTTTAGGTTAGTTAAGTTAAGGTGCCTGGCTGTCTGGCACCATGCTTGCTGTTTTTGCTCTCTTTCTCTCTGAATTTCCTCTCCTAATTTCTTTTTCCTCTCTGCTGGTCTTTCCTTTGCCTCTGCCAGCCACCTATGCTGCTGTTTTCCTCCCTCTCCTTCCTCTTCCTCTAGGGGAGCCACCGGGGAGAGGAGCTTAGCCTTTTTCTTTCCTCGGGAAGAGGGGGAAGGGGAGTTTTGAAAAAAAAAAAAAATATATATATATATATATATATATATATATTTTTTTTTTTTTACTACCAGAGGTTTGTGTGAGGTTCAACCCCCTCTCAATGGGGATTTCTCACCTCTTTTTGAGGTTCAAGCCCCCCTCAATGGGGATTTCTCACCTCTTTTTGAGGTTCAACTTCTACAGTGGGGATTTCTCACCTCTTTTTTGACCTCCAAGACATCCTGACTAAGGAATACTTCACTGCCCCCTGTCGCTTTCTTTCCTTAGTCCTGCCCAAGGAATGCTTTATCGCCCCTGCAGTTTCTCCCTCCTTGGTATGTCCTAACCAAGGAATGCTTTACCACCCTGCAGCTTTTTTTTTAGTCTTGACTACCAAGGAAATAGTTTACTGGCTCTCCTGGTGTTTCTTTCCTTGGTCTGTGCACACAGTTTCCTGGTTTAGGTGATATATGAGGATCTTTTACTCCAGGTCACCGGCCAGTGTTTTTTCTTTTTTTGCATTGCTGAGAGTCCGGGTTTATTTGTCACAGTGGGTGGGTCTCGAGTCCTTATCCCTGAGGCCACTGCAATGAGGCAGAGGAGCATGCTCCTTCATGAGAGAGGACTGGAGACCATCCCCAGAGGAGAATGTATCCCTGTACCAGCCACCAAATTGTTTGAAATGCTTGTTCTTCGGTGCCATAAAGAAATAGCACCTGAACATAAATTTAATTTTCTCGGCAAGGCCATTTTTATACTTTCTGCAGAAATGTTACACTCGCCAGCAGTTTTGCCACAGGAGTACACCGAACAAAGAAGACAAGGTCATTTATAACTTGATGTGTCCACCTTACTACTGTGTCTAGTTTCTATTGGTTGGAACAGGGCTTCACATTCTGTATTTGTCTTGATTGGCTAGCAATCTAGAACATTTTTAAAAGAGGAAAAGGCAGAGGAGAACAAAAGAAGGAGAAAGTAACTTGTGGAATGCTGATAAAGGTAAAAACACCTTCAAATAACGAAGAACAGGCTGTGACCTAATGCTTGCTTGGACCAGTATAAACATGCCAGGGCAAATATTTAGGCTAAATTGTAGGAGCTAAGAACATAAAGTACATTGATTTCTTTATTATGTCTAGCAGATATTTAAGAACGTTAGCACAGGTCTTTGAATAAATTTTGCTTCTAAGAGAAGTTACTATTTATTCCTAATTAGATGGGGTGGAAAGTCTTCGAAGAGGAACTTCTACTTTACTTTTCACAACTGTATGAACCGGTTACAGAAAAGAGAAATGTTCTTTAGAAAGTGACAATCCTTATGGAGAAAGTGGAAAAATCCTGAAATTTACTGCCACACATGCATACTTTCAGAAATTTGCATAATTGTAGAACTCTTCTTCCCATTTGATCACCCCACCCCATCTTTTTGTTCTTTATTTACTATTATTTCAGAGGGATTCAGGAAAACAAGAGAGATAAATGCATGAATTCCACTCTACACTGTGCTATGGTGCCAAATTAAGTCCACTTAGTTGGTGAATTTAAATGGTTTAAAACAACAGTAAAGGGGAGGAGATGTGCTGTAGAAGAAACTGCTTCAGTATCATGAAGTGATTGATAGAAATAGTAGATTACCATTCCAGAGACTGAAGATAAATTTCATGAACACTTCTAATGGATGACTTGGGTCTGGACCTAACAGAATCATTGGAGTCCTTCCTAGAGATGACAGCAATCTTTGTTTCCTACAATTCTTGGTTCTTCCAAGATCCAGCAATAGGGTGTTGATGGTTTAAGACATAAAGACAATATAATTCTTACTTTCATCTCATTTAATCTTAGAGGCATTTGGCCAAGCTATTTTAGTTTAGGTTCTACAAAAGCAATGCCCCCAAAACAAGGACTTGGCTACAGATAGATTATCCTGTGGGTGATCCTGCCTTATTTAACTGGGGCTCAATCCAACACGCATATGCCCCCAAATTGTCCAACTGGGACAATGTGGGCAGCTTGGACCTGGCTCCCAACCCACATTGGTAAAGGTACCCCCCAAATATTTCCTCCTCTCTACTTCTAGGCTGAACATGCACACTGGGCAAATGGGCTCTCTTGGATCTGAAGACTGCTCTACAGCAGAAAAGCAGAGAGACATGTTGGGAGGACACCTAATTCAAGTTAATAGAGTTGGCTGGCCAGTTTACAGACTCTCTCTCTTTCCCTCCCTTGTCAACTTAAGAATTTGGGCAATTGATTCAAAATTCTTGCAAAGGCAGATTTGGGTAACTAGGGTCTATTGCCAGGCTCTATTGATAACAGAGTACATCCTCACTGAGCTTCCTCCTCTGGGTACCAGCAAGCTTCTGGTGTCAATGGTGGGGAGGTCATTATGTGCTCAGGTCCACATCTCTGATGGATAAATATATTGAATATTACCCATGGATACCCAGCTAAAGTCAGCAGCATGAAGAGATGAAGAGTTCAAAAGAGGCAACGACTGAGAAGAGCTAGGATGAAAGAGAACCAGCCTACAACAGATGGGAAGTAACCCTTGTTCCTGGTCATTCCGTCCTCTGTGTCCCTTCTGTCAGGGACCTAGATACACAGCAGGCATGCCCCTGTACCCCTGCCCACTACCCAGTCTCTACGTGAGTTGGATAAGGAGTACTTTATTCTATAGTCTTGGATGAACATCAGCTAGAACAATGGAATAATAATGAGAATTTAAATAACTAAATTCTTCAGGATTTCTTGAATGCCTACACATACATTATCTACTTCAACTTCATAAAGCCTGAATGAAATGAAAATAACTTTAAGATAATGAATCTCAGACACAATGGAGGAAAAGCTCCAGACACTGGCTGAGGAGGACCTAGGACCTCAGCCCATTTGCAGGACACTTTCCTCTTCTATCAGACACCCATGCTCCCCTCCATCTGCAGCCTCCCACACCCAGGGACTAACCATCAGAAAAACGCCTAGTATCTCTTCCCTCACTTGCGAATTCCGCACTAAATGCATCTCTTCTTGCCACCTTTTACTTAACTGGCTGCACTTGACTCAGCCCCCTCTGCTCCTACTGTCTTTCCAAGAAAGTCACATCTGATGGATGTACATTTTTGGGGTTTTGGAAACCGTTGACTGTTGCCACAACAAGGAGGTAAGATGCGCTGGCAAAATCCTTTGGCACCTGCCTTGCTGTGGCTGAGTGGGGCTGGGCTGTAATGGCAAGAGATAGAGGGGCTCTCGTTATGGGTGAAATCTGCATGGGGCTCTTTGCATACTAGGGCACCAGAAGTTTTCTTAGTGTGGCACCCACCGCCCTGAGGGGTATCACTGATGATCAACATCCAAAGAACCTGAGGCCCAAAGCAGAGATAGTAGCTCCAAATCTCTCATTAGATGGAAGACTGAGATTCCCATCTGATTTTTTTTCAAACCAGCCAGAGTATTTGGAACAGAAATGCCTAACTTGCCTGTTAAAAAGTAAGAGAGTGTTGATATTTAAGCTCTGGCTGGAATTTAAGACTCTGGCTTTTTCTTGAAGGCTCCATATATGAAAAAGAAAAGTGAAATCAGATTATGCTTTTTCCTCTTCCCAACAAAGCCAGTATTTCCAAGAGTGAAAGGCTGTCTGTCCAGTACTCAGGCTGCCCGGTGTGGATGGCTCAGTGAGAGAGGGGAGGGTGAGAAGCCATTGGGGCCAAAACTAGGGATCTCAGTGACTGAGAGGAGTGGACAAGTCTTCAGTCAGCAGAGTTGGATTTGGGATGACAGACCAGGATTTCTGGGGTCAGTGCAAAGGCCGGTGAGAGCCTCCTCCTTCCCTTCTCTGCTCAGCCCCTGGGGTCTTCTTCCTCCACAATGAGTACTGGTGAATCTGAACTCTTTTCTCTGCCTATGCTCCACTGAGGGAGACCAGGCCTTTGGGTCCTGGGGACAGAGTGAGATAGAATTAAGGAATCTGCTCTGGAATCACTGAAAGCGACTTGATGTCTTCACATCACTGCCCCCTGCATCACAGCTCCAAAAGGGACACATTATAGTCCCCAAGAATTGGCTGGAATACTACACAGGTTTGTTAATTCTCTGGCCATGCTCAGGGAATATACTGTCTCCCGGTCACGCTCAGGTAATCAGAAGTCCAGACATTCTAATAAACAAGCCCTAGACCCTTGTTGAACTTAAATCTCCCTCGCCCCAGCTCAGTCCTACCTTGGAGTGAGAAATCAGCAGGAGGGACAAGAAAAGAGTCAGCTTCTGGTCTTTTCTTTCCCCTACCTCCTCTGCTATGAGCATCTGATGTTTGGGACCCTTACAAGGTGTCTGTGTGGGAGTGGGGAGGGTGGTAAAGGGTAGAGAAGTGGGGAGAGGAGAGGCAGTGGTGAAAATCAGGACAAGTCTCGCTTGTGATATGGTTGCAATCTGGCTGTAATGGCCTCTGGGGGGTGGTGAATGTTACTGACTATCCTCTAGTATGAGGGACCATGAGGGACCCTCTCTAATATTCCTTTTGGGATCTTTGAGATAGGCAAAGCCCTAATCCGCAGATTTCCTCTCACCTCCTCGGTCTCTGCAACAGGTGAGCCCAGTATCTTTCAACTGAGGTCCTGTTGACTGTGTTCTGCACACTGGGCTCTTCCCTCTAGCCCTTACTGTTGGCCTTTGGTGAAGGCACATCCACGTGCCCTTTCTGCCTCCTCAATCTGACAGTTGTCCTGTTCTGACCTGGGCAAGGAGTTGAGGGGGCAAAGCCAATCTCATAGCTGCATAAGTGGTTTTGCAACTTCTTAGTTCTGTAAATCTCCAGAAAGCAGACATACTATCATCTTACTAGCCTCATAGCCACCTTGTGCTGGGGCATCTCTTCTCTTACTTTAAACACCCTGGGGGCTTATGGTCCCCATTTAAAACAAGGAAATGAGATTCTCTGAGAGGTGAAGCAGATAACCAAGGTCACTGCTAGTATAAACATGCATGTGCAAGTGTCTTTTTCATATAATCACTTCTTTTCCTCTGGGTAGACACCCAGTAGTGGGATTGCTGGGTCAAATGGCAGATCTACTTTTAGTTCTTTGAGGAATCTCCATACTGTTTTGCATAATGGTTGTACTAGTTTACATTCCCACCAGCAGTATAAAAGTGTTCCTTTTCACCACCTGCATGCCAACATCTGTCATTTTTTAATTTTTAAATTATGGCCATTCTTAACAGGAGTAAGGTGGTATCTCATTGTGTTTTTAATTTGCATTTCCCTGATTACTAGGGATGTTGAGCATGTTTTTTCATATGTTTGTTGACCATTTGTCTATCTTCTTTTGAGAACTGTCTATTCATGTCCTCTGCCCCACTTTTTGATGGGATTATTTGTTTTTTTTCTTGCTGATTTGTATGAGTTCCTTGTCGATTCTGGATATTGGTCCTTTGTCAGATGCATAGTTTGCAAAGATTTTCCCCCACTCTGTGGATTGTCTGTTTACTCTGCTGATTATTTCTTTTGCTGTGCAGAAGCTTTTTAGTTTAATTAGGTCCCATTTATTTATTTTTGTTTTTGTTGCATTTGCTTTGGGATCTTAGTCATGAATTCTTTGCCTATGTCAATGTCTAGAAGAATTTTTCGAATGTTATCTTCTAGAATTTTTATGGTTTCAAGTTAGATTTCAGTCTTTGATCTATCTTGAGTTTATTTTATTATTATTATTCTTTTTGAGACGGAGTCTCGCTCTGTCACCAGGCGGGAGTGCAGTGGCGCGATCTCGGCTCACTGCAACCTTTGCCTCCCAGATTCAAGCAATTCTCCTGCCTCGGCCTCCTGAGTAGCTAGGACTACAGGCACGCACCACCATGCCCAGCTAATTTTTTGTATTTTTAGTAGAGACAGGGTTTCACCATGTTGGCCAGGATGGTCTCAATCTCTTGGGCTCATGACCCGCCCGCCTCAGCCTCCCAAAGTGCTGCGATTACAGGCATGAGCCACCGCACCTGGCCGAGTTTATTTTTGTGTAAGATGAGAGCTGAGGATCCAGTTTCATTATTCTACATGAATTATCACATTGATTTTTCCCGCAGCCTTTTCTGATAATGATCAAACAGAGGAAAAGCCTGGGATTTGATCCACATTGTTTTCCGGGCACATGGAGTTCTCTGATGCACCAGCCTCCACATCTGTGCTAAGGCCAGGTCTTACTTTGCTATAAGTACCTTTGTTTGGGGATCAAGATAATTGGCATGGAATTAACTATATATAACCTCACATGGGAAATCTATTAATCTGTGTTCTTCATTCTGCATGTTTTACTCATGAAATTAATTCATTGGATTATGACCAGCATTAAAAAACAAACAGATGAAAAACATTCATAGAATGGAATAGGAGTTATAGGGTGTATTTAAGGCAAATTGTTCTGTAATACCTCACATTCACCTGTGTGCAGGTATTTGTGTGCATGTGTACTTGGTTCCTATATGCTCACTTAGTAAATTTAGGAATATGCTCCTTCTAGGATCTGGTTCTTTTTTTTTTTGTATGGCTGCCACTCTGTAATTGAACCTGGTTCCACGACTCCCTTTAGAAGGGCCTCCTCCTCCTCTTCCAAAAGGACTCCTCTGCCCCTGTCTGGAGGAAGGTATCTGGCAATATATCTGGGCAAGATATTCAAAGAGCTGAGCTTGGAGCAATTGTAACCCAGGCTGAATTCTGATGACCTCTTCTAAACTTCCAGGTCAGTGCTCCTGGAGGCTCACCCACACAAACACATAGGCACACTAACAACACCTGGAAGACACACCAACCTCATGCAGAGGAAACCATACCCTCACTGGCCTGGCAGTGACACAGGGGCCTGGGCAGGCATAGCACAGAAGAGTCCTGGTGTAACTGAGATAAAGTATCTCAATTGTACAAATAATTATTTTCGGCTCGGTTGTCTCTAGCGTGCAGCTGGTGAGCCTTCACCATGGGCCCAGGAGAAGCGGATCATATGAACAAGGCCTGGGGATGGGACAGTTGAGCTGGGGCTGCAGGGGCTAAGGCTGTTTCCCATGGGGCTCAGCACTGGTGGACAGGTAAGCAGACAGGTTTGAAGATGCTGGCTCAGTTCAC	AAATAGA	20	PASS	ClusterIDs=HG2_Ill_MetaSV_4142:HG4_PB_pbsv_6256:HG2_PB_pbsv_6234:HG4_Ill_Krunchall_9290:HG4_PB_SVrefine2Falcon1Dovetail_3787:HG2_PB_SVrefine2PBcRplusDovetail_9164:HG2_PB_SVrefine2PB10Xhap12_4557:HG2_PB_SVrefine2Falcon2Bionano_3119:HG2_PB_PB10Xdip_23343:HG2_Ill_tnscope_740:HG2_10X_allpass_1050:HG4_Ill_MetaSV_4305:HG2_Ill_Krunchall_8969;NumClusterSVs=13;ExactMatchIDs=HG2_PB_PB10Xdip_23343:HG2_PB_SVrefine2Falcon2Bionano_3119:HG2_PB_SVrefine2PB10Xhap12_4557:HG2_PB_SVrefine2PBcRplusDovetail_9164:HG4_PB_SVrefine2Falcon1Dovetail_3787;NumExactMatchSVs=5;ClusterMaxShiftDist=0.010199;ClusterMaxSizeDiff=0.010199;ClusterMaxEditDist=0.010199;PBcalls=7;Illcalls=5;TenXcalls=1;CGcalls=0;PBexactcalls=5;Illexactcalls=0;TenXexactcalls=0;CGexactcalls=0;HG2count=9;HG3count=0;HG4count=4;NumTechs=3;NumTechsExact=1;SVLEN=-20096;DistBack=10706;DistForward=-13262;DistMin=-13262;DistMinlt1000=TRUE;MultiTech=TRUE;MultiTechExact=FALSE;SVTYPE=DEL;sizecat=gt1000;DistPASSHG2gt49Minlt1000=FALSE;DistPASSMinlt1000=TRUE;MendelianError=FALSE;HG003_GT=0/0;HG004_GT=0/1;TRall=FALSE;TRgt100=FALSE;TRgt10k=FALSE;segdup=FALSE;REPTYPE=SUBSDEL;BREAKSIMLENGTH=0;REFWIDENED=5:150203161-150223263;PctSeqSimilarity=0.9999;PctSizeSimilarity=1;PctRecOverlap=0.9997;SizeDiff=0;StartDistance=-6;EndDistance=0;GTMatch=0;TruScore=99;MatchId=3440.0.0	GT:GTcons1:PB_GT:PB_REF:PB_ALT:PBHP_GT:PB_REF_HP1:PB_ALT_HP1:PB_REF_HP2:PB_ALT_HP2:TenX_GT:TenX_REF_HP1:TenX_ALT_HP1:TenX_REF_HP2:TenX_ALT_HP2:ILL250bp_GT:ILL250bp_REF:ILL250bp_ALT:ILLMP_GT:ILLMP_REF:ILLMP_ALT:BNG_LEN_DEL:BNG_LEN_INS:nabsys_svm	0/1:0/1:0/1:95:55:0|1:83:1:2:29:./.:0:0:0:0:0/1:72:19:0/1:460:177:20039:.:.
chr6	57618680	HG2_PB_SVrefine2PBcRplusDovetail_9525	ATTGTACCTATCTTGTAAACATCACAGAGGAGAGCTACAATGGAAAGTTGACTTCATTCTTTTTATTACATAGGTAGCTATGTTTTCTGTACTTATTTAGAATTTTAGAACATTATGATACATTATCCAATTTCATAGTATTGATGGTAGGAAGTACTGTTCACTGGCTCCAGACCCTCATGGCAGGTTTGTGCCAGATT	A	20	PASS	ClusterIDs=HG2_Ill_Spiral_498:HG4_PB_SVrefine2Falcon1Dovetail_4174:HG4_Ill_SVrefine2DISCOVARDovetail_5115:HG4_Ill_MetaSV_4521:HG4_10X_allpass_1370:HG3_PB_SVrefine2Falcon1Dovetail_4170:HG2_PB_SVrefine2PBcRplusDovetail_9525:HG2_PB_SVrefine2Falcon1plusDovetail_10241:HG2_Ill_manta_1985:HG2_Ill_breakscan11_1013:HG2_Ill_SVrefine2DISCOVARplusDovetail_11169:HG4_PB_pbsv_6919:HG2_PB_pbsv_6914:HG4_Ill_Spiral_577;NumClusterSVs=14;ExactMatchIDs=HG2_Ill_SVrefine2DISCOVARplusDovetail_11169:HG2_Ill_breakscan11_1013:HG2_Ill_manta_1985:HG2_PB_SVrefine2Falcon1plusDovetail_10241:HG2_PB_SVrefine2PBcRplusDovetail_9525:HG3_PB_SVrefine2Falcon1Dovetail_4170:HG4_10X_allpass_1370:HG4_Ill_MetaSV_4521:HG4_Ill_SVrefine2DISCOVARDovetail_5115:HG4_PB_SVrefine2Falcon1Dovetail_4174;NumExactMatchSVs=10;ClusterMaxShiftDist=0.01;ClusterMaxSizeDiff=0.01;ClusterMaxEditDist=0.01;PBcalls=6;Illcalls=7;TenXcalls=1;CGcalls=0;PBexactcalls=4;Illexactcalls=5;TenXexactcalls=1;CGexactcalls=0;HG2count=7;HG3count=1;HG4count=6;NumTechs=3;NumTechsExact=3;SVLEN=-199;DistBack=-393;DistForward=-199;DistMin=-393;DistMinlt1000=TRUE;MultiTech=TRUE;MultiTechExact=TRUE;SVTYPE=DEL;sizecat=100to299;DistPASSHG2gt49Minlt1000=FALSE;DistPASSMinlt1000=FALSE;MendelianError=FALSE;HG003_GT=0/0;HG004_GT=0/1;TRall=FALSE;TRgt100=FALSE;TRgt10k=FALSE;segdup=FALSE;REPTYPE=SIMPLEDEL;BREAKSIMLENGTH=3;REFWIDENED=6:57618681-57618882;PctSeqSimilarity=1;PctSizeSimilarity=1;PctRecOverlap=1;SizeDiff=0;StartDistance=0;EndDistance=0;GTMatch=0;TruScore=100;MatchId=3582.0.0	GT:GTcons1:PB_GT:PB_REF:PB_ALT:PBHP_GT:PB_REF_HP1:PB_ALT_HP1:PB_REF_HP2:PB_ALT_HP2:TenX_GT:TenX_REF_HP1:TenX_ALT_HP1:TenX_REF_HP2:TenX_ALT_HP2:ILL250bp_GT:ILL250bp_REF:ILL250bp_ALT:ILLMP_GT:ILLMP_REF:ILLMP_ALT:BNG_LEN_DEL:BNG_LEN_INS:nabsys_svm	0/1:0/1:0/1:33:25:1|0:0:22:32:2:./.:0:0:0:0:0/1:32:9:./.:.:.:5386:.:.
chr6	57667887	HG4_Ill_150bpfermikitraw_9289	GTATATATATACATACATATATACATACGTATATACATATATACACACACATATACATA	G	20	PASS	ClusterIDs=HG2_PB_assemblyticsPBcR_22323:HG2_PB_HySA_12782:HG2_PB_assemblyticsfalcon_23100:HG4_Ill_svaba_9020:HG4_Ill_manta_1724:HG4_Ill_Krunchall_10277:HG4_Ill_GATKHC_11614:HG4_Ill_GATKHCSBGrefine_4883:HG4_Ill_250bpfermikitraw_9692:HG4_Ill_150bpfermikitraw_9289:HG3_PB_pbsv_6719:HG3_PB_assemblyticsfalcon_22985:HG3_Ill_svaba_9016:HG3_Ill_Krunchall_9721:HG3_Ill_GATKHC_11524:HG3_Ill_GATKHCSBGrefine_4767:HG3_Ill_250bpfermikitraw_9364:HG3_Ill_150bpfermikitraw_9138:HG2_PB_pbsv_6917:HG2_Ill_svaba_8936:HG2_Ill_manta_1986:HG2_Ill_Krunchall_9960:HG2_Ill_GATKHC_11560:HG2_Ill_GATKHCSBGrefine_4833:HG2_Ill_250bpfermikitraw_9679:HG2_Ill_150bpfermikitraw_9090:HG4_PB_pbsv_6921;NumClusterSVs=27;ExactMatchIDs=HG2_Ill_150bpfermikitraw_9090:HG2_Ill_250bpfermikitraw_9679:HG2_Ill_GATKHCSBGrefine_4833:HG2_Ill_GATKHC_11560:HG2_Ill_Krunchall_9960:HG2_Ill_manta_1986:HG2_Ill_svaba_8936:HG2_PB_pbsv_6917:HG3_Ill_150bpfermikitraw_9138:HG3_Ill_250bpfermikitraw_9364:HG3_Ill_GATKHCSBGrefine_4767:HG3_Ill_GATKHC_11524:HG3_Ill_Krunchall_9721:HG3_Ill_svaba_9016:HG3_PB_assemblyticsfalcon_22985:HG3_PB_pbsv_6719:HG4_Ill_150bpfermikitraw_9289:HG4_Ill_250bpfermikitraw_9692:HG4_Ill_GATKHCSBGrefine_4883:HG4_Ill_GATKHC_11614:HG4_Ill_Krunchall_10277:HG4_Ill_manta_1724:HG4_Ill_svaba_9020;NumExactMatchSVs=23;ClusterMaxShiftDist=0.0689655;ClusterMaxSizeDiff=0.0689655;ClusterMaxEditDist=0.0689655;PBcalls=7;Illcalls=20;TenXcalls=0;CGcalls=0;PBexactcalls=3;Illexactcalls=20;TenXexactcalls=0;CGexactcalls=0;HG2count=11;HG3count=8;HG4count=8;NumTechs=2;NumTechsExact=2;SVLEN=-58;DistBack=23748;DistForward=-26;DistMin=-26;DistMinlt1000=TRUE;MultiTech=TRUE;MultiTechExact=TRUE;SVTYPE=DEL;sizecat=50to99;DistPASSHG2gt49Minlt1000=FALSE;DistPASSMinlt1000=FALSE;MendelianError=FALSE;HG003_GT=0/1;HG004_GT=1/1;TRall=TRUE;TRgt100=TRUE;TRgt10k=FALSE;segdup=FALSE;REPTYPE=CONTRAC;BREAKSIMLENGTH=189;REFWIDENED=6:57667888-57668134;PctSeqSimilarity=1;PctSizeSimilarity=1;PctRecOverlap=1;SizeDiff=0;StartDistance=0;EndDistance=0;GTMatch=0;TruScore=100;MatchId=3583.0.0	GT:GTcons1:PB_GT:PB_REF:PB_ALT:PBHP_GT:PB_REF_HP1:PB_ALT_HP1:PB_REF_HP2:PB_ALT_HP2:TenX_GT:TenX_REF_HP1:TenX_ALT_HP1:TenX_REF_HP2:TenX_ALT_HP2:ILL250bp_GT:ILL250bp_REF:ILL250bp_ALT:ILLMP_GT:ILLMP_REF:ILLMP_ALT:BNG_LEN_DEL:BNG_LEN_INS:nabsys_svm	1/1:1/1:./.:8:48:1/1:4:16:2:21:./.:0:0:0:0:1/1:0:50:./.:.:.:.:.:.
chr6	77437124	HG2_PB_SVrefine2PB10Xhap12_5138	TCTTAGTGCAGAGCTGAGTTCAATTCCTGGATATCCTTGTTAACTTTCTGTCTCGTTGATCTGTCTAATGTTGACAGTGGGGTGTTAAAGTCTCCATTATTATTGTGTGGGAGTCTAAGTCTCTTTGTAGGTCTCTAAGGACTTGCTTTATGAATCTGGATGCTCCTGTATTGGGCGCATACATATTTAGGATAGTTAGTTCTTCTTGTTGAATTGATCCCTTTACTATTATGTAATGGCCTTCTTTGTCTCTTCTGATCTTTGTTGGTTTAAAGTCTGTTTTATTAGAGACTAGGATTGCAACCCCTGCCATTTTTGGTTTTCCATTTGCTTCATAGATCTTCCTCCATCCCTTTATTTTGAACTTATGTGTGTCTCTGCACGTGAGATGGGTCTCCTGAATACAGCACACTGATGGGTCTTGACTCTTTATCCAATTTGCCAGTCTGTGTCTTTTAACTGGAGCATTTAGTCCATTTACATTTAAGGTTAATATTGTTATGTGTGAATTTGATCCTGTCATTATGATGTTAGCTGGTTATTTTGCTCTTTAGTTGATGCAGTTTCTTCCTAGCATCAATGGTCTTCACAATTTGGCAAGTTTTTGCAGTGGCTGGTACTGGTTGTTCCTTTCCATGTTTAGTGCTTCCTTCAGGAGCTCTTTTAGGGCAGGCCTGGTGGTGACAAAATCTGTCAGCTTTTGCTTATCTGTAAAGGATTTTATTTCTCTTTCACTTATGAAGCTTAGTTTGGCTGGATATGAAATTCTGGGTTGAAAATTCTTTTCTTTAAGAATGTTGAATATTGGTCCCCACTCTCTTCTGGCTTGTAGAGTTTCTGCTGAGATATCAGCTGTTAGTCTGATGGGCTTACCTTTGTGGGCAACCCGACCTTTCTCTCTGGCTGCCCTTAACATTTTTTTCTTCATTTCAACTTTGGTGAATCTGACAATTTTGTGTCTTGGAGTTGCTCTTCTCGAGGAGTATCTTTGTGGCATTCTCTGTATTTCCTGAATTTGAATGTTGGCCTGCCTTGCTAGGTTGGGGAAGTTCTCCTGGATAATATCCTGCAGAGTGTTTTCCAACTTGGTTCCATTCTCCCCGTCACTTTCAGGTACATCAATCGGACGTAGATTTGGTCTTTTCACATAGTCCCATATTTCTTGGAAGCTTTGTTCGTTTCTTTTTACTCTTTTTTCTCTAAACTTCTCTTCTTGCTTCATTTCATTCATTTGATCTTTAATCACTGATACCCTTTCTTCCAGTTGATTGAATCAGCTATTGAAGCTTGTGCATGTGTCACATAGTTCTTGTGCCATGGTTTTCAGCTCCATCAGGTCATTTAAGGACTTCTCTACACTGATTATTCTAGTTAGCCATTCGTCTAATCTTTTTTCAAGGTTTTTAGCTTCTTTTCGATGGGTTCGAACTTCCTCCTTTAGCTCGGAGAAGTTTGATTTTCTGAAGCCTTCTTCTCTCAACTCATCAAAGTCATTCTCCATCCAGCTTTGTTCTGTTGCTGGCAAGGAGTTGCGTTCCTTTGGAGGGGGAGAGGTGCTATGATTTTTAGAATTTTCAGTTTTTCTGCTCTGTTTTTTTCCTATCTTTGTGGTTTTATCTACCTTTGGTCTTTGTTGATGGTGACGTACAGATGGGGTTTTGGTGTGGTTGTCCTTTCTGTTTGTTAGTTTTCCTTCTAACAGACAGGACCCTCAGCTGCAGGTCTGTTGGAGTTTGCTGGAGGTCCACTCCAGACCCTGTTTGCCTGTGTATCAGCAGCGGAAGCTGCAGAACAGCGAATATTGCTGAACAGCAAATGTTGCTGCCTGATTGTTCCTCTGGAAGCTTCATCTCAGAGGAGTACCCAGCCGTGTGAGGTGTCCATCTGCCTCTACTGTGGGATACCTCCCACTTAGGCTACTCGAGGTTCAGGGACCCACTTGAGGAGGCAGTCTGTCCATTCTCAGATCTCAAACTCCATGCTGGAAGAACCACTACTCTCTTCCAAGCTGTCAGACAGGGACATTTAAGTCTGCAGAGGTTTCTGCCACCTTTTGTTTGGCTATGCCCTGCCCCCAGAGGTGGAGTCTACAGAGGCAGGCAGGCCTCCTTGAGCTGTGGTGTTTCCACCCAATTTGAAACCTCCAGACTGCTTAGTTTACCTATTCAAGCCTCAGCAATGGCGGGCACCCTCCCCCAGCCTCGCTGCTGCCTTGCAGTTTGATCTCAGAGTGCTGTGCTAGCAATGAGCAAGGCTCCGTGGGTGTGAGACCCTCTGAGCTATGCACAGGATATAATCTCCTGGTGTGCCATTTGCTAAGACCATTGGAAAAGTGCAGTATTAGGGTGGGAGTGACCCAATTTCCCAGGTGCCATCTGTCACAGCTTCCCTTGGCTAGGAAAGGGAATTCCCTGACCCCTTGTGCTTCCCCGGTGAGGCAATGCCTTGCCCTGCTTCAGCTCATGCTCGGTGGGCTGTACCCATTGTCCTGGCCCCTCTGTCCGAAAAGCCCCAGTGAAATGAACCCAGTACCTCAGTTGGAAATGCAGAAATCACCCATCTTCTGCATTGCTCACGCTGGGAGCTGTAGACTGGAGCTCTTCCTATTTGGCCATCTTGGAACTGCCCCATCTTTTTCATATTCTTACAAAAACACACGTTTTCCAAACTTTGTTCTACATGTCAGCACGAAAGAGGTGAAAGACCAGACTGCAAAGCAGTAAGAGAAGGCATTTATTGGGATTTTAGGAATTGCAATTTTGGAGACACAGATTTGGCCAAAGGTCAAATTGAGTTCCAGAGGGAAGGGTGTAGGGGTTTATGAAAGAATGCTGAGGGTGTTTACATAAGTTATTTTGAAAGAATTATTGTTAATGGAGGTGGCTGTCTTAGTACATGAGTTCACAGTTCACTGGTTGTCACCGTTCAGGAGTTGTAGCACTGGTGAAATTCAGCTGTTTTCCAGGATATTGTGGTCACTGCCGTTTGGCTAAGTTTGAAAGGTTCAAGGCAAGTTCCTATTTTTCTCAGGTTTTTTTTTTTTTTTTTTGGTTGCAGGTTGATATGATTTGGCTCTGTGTCCCACCAAAATCTCATTTTGTAGCTCCCATAATTCCCATATGTTGTGGGAGGGACCTGGTGGGAGATGATTGTATCATGAGAATTGGTCTTTTCCATGCTGTTCTCATGATAGTGAATGGGTCTCATGAGAAGTGACGGTTTAAAAATGGGAGTTTCTCTGCGCAAGCTCTTTTGTTTTTTTGCCTGCCACCATCCACGTAAGATGTTACTTGCTCCTTCTTGCCTTCTGCCATGATTGTGAGGTTTCCCCAGCCACATGGCACTGTGAGTCCAATTAAACCTCTTTCTTTCACAAATTTCCCAGTCTTGGGTATGTCTTTATCAGTAGCATGAAAATGGACTAATACACAGGTTGTGCAAGTAGTTCTTTTTTCACATGGCTTTCTGACTTCATTTTGGAGCTGTGAACCGAAGTGATGTCATTTTGTATATCACATCTCATGTACAAAACACTATTTGGCAAAACTGTAAAGAAGGTTCCATGGAAAAGAGAACTCCATGGCTGTGGTTGGCCTCCCTAAAACGGCCACATCTTTATCTCCCAGAATCTGTGAATATGTTCTTACATGACTGTAGGGACTTTTCACATGTGATTAAAAGATGGGTAAGATTATTGCAGAATATTTTTGTGGGCCCAGTGCAATTTACTAGGGTCCTTATAAGACAGAAACAAAAGGATCTGGGTAAGAGGTATGACAATGAAAGTAGAGGGACAGGAAAGAGATTCGAAGATCCTGCTGGCTTGAAGATGGAGGATGAAGTCATGACTCCAGAAATGCAGAAAGCCTGTGGAAGATAAAAAAGGCTTCTAGATTCTTCCCTAGAACATCCAGAGGGAATGTGGCCCTGACATGAAAAGAGTCCTCTTTTTCATGGAAACTTCTTTACAGTCTTGCCAAATAGTGTTTTGTACATAAGGCGACCCTTTTCAGACTTTGGAACTGTAAAAGAACAAATCCGTATTGCTTCAAGCCACTAAGTCTGCAGTAATTTGTTATAGCAGCAATAGGGAACTAATGCACTGGCCAAATAAATTTCAGAAATGCTACATGCTTTCTTATCTTTTAGAAAATGTACAGAGTATATTAGCATAAAAATATTAATGCTTAATACTAAAACATTTAATAGAATTGCAGTAATTTTCCCCTTGGAAAGGAGCTTTCATGGACAGAGAGCTTTGGTTGTGAATGACCTTAATTACTTGGCTATATTTTTGTTTATAACCTGCTCCACACTCAATGAATCCAAGGTGTTGTAAATTAGAAGACTGAGTTATGAACAGTATCTTGACCATTGTTCTGGAAGGATACAGACTTACTTCATGACTCCTTTATTCAGTTGATGCATTTTAGTTACTGTATTTTCTCTGTGTTTTCTGCTCATACAGAATGGTAGCCCTGTAGATAATAGGTTTATGCTTGTATTAATAATTGTTCGGAATGGCTGCTGGTTTACAGATTAATGTTTTTTGCTAACAAGCTTGAGTAATGTTTAATTTTATGACAGCAGGGGTTTTAAATAATAATGCATCTTTTAAAAAATCACTATGTTCTGAGAAATATTTTATAATGAACTCTATATTTTAGGATGAAACGTTCTGATTCATCAATTATTAGAAACTTTGAGATTTTTTTTTCAGTGCATTATCAATGTAGTTTAGAATAACTGGCTTTTTTTCTTTTTGCATGGGTTTGGCACATGTTGATTAGAGAGAAAACCAACATAAAGGTCAAGTGACTTTTAATTTAATTAATTAATTGATTATTTTTTAAGTGATGGGGATCCACTCAAGTGATCCTCCCACCTGAGCCTCTTGAGTGTCTGGTTCTACCCAAATTCAGTGACACAAACCTGTCAGGTGGCTTTTTAAAATGTTTTTTGGAATAAATTTCTGGGTAGATAAGTATACATACCAGAAATTTAAGTGTATATTACCATAATAATGTCAATAATTAATACCAAAACATCTAATAGAATTGCAATAATTTTCCCCTAGGAAAGCTGCTTTTGAGGACAGAGAGCTTTGGTTTGAATGAACTTAATTACTTATAAAATTACAAGTATAGTAAAATGACTTTTCTATAGTCATTTTAGGGACAGTATAGTATACAGTGCTATATAGCAGAATAGTACAATAAATAGCATCTTTACTTACATTTGCAGTAAAATTTTTGAAATCTCTAAAATCATGCTATGCTATTTTAGCAAAAGCAAAAAAAGTAAAAATATAGAAAAATATAACACAAAAATAAAATCTACCAATAATTAAATAAGGACAGTATAGTATACTGTACTGTCCCTAAAATACATAGTAAAATGACTCACATAGTACAATAAGTTTTGAGATATTAAAATGCATTTTTCCTAATTTGTTGTTGGCTTCCCTTAAGGGACGTACTAGAATTAAATTTGTTTCTCTGGCATTCCAAATATGTCTCACATTGAAGTATCACATTATAGAACTGGAGATAGCACAAAAATAAAGGGGACTTCAATAATGTAGAACAAGTAAGTGCGTATCCTATTTATTTTTAAAAATATTAAATTTCTAATTTAAGCCAGGCATGCAACTAAGTGCTTCCTAGAAATAAATTTTGTCCCTGCTTTCAGTGTGCTTACAATACAATTTTTCAAAATCTCCATTTTTTCCATCTCCTTGACTTACATATAAAACTCAGAGATTTGTGTTAATAAATTTTCACTATTAAAAATGGTGGCTTAGTACAGTATGGAGTTTTTAGTCTTAAAAGGCTTCAGGTGCCCAGGATGATTCTCTTGATCCAGGTCAAGGTTCTAACAGTGATATTAAGTGTGCATTTTGAGATGGATCACCTGACTTTCTCATGTGAAAAACAGAGATAGTAACTACTACCTGTCTGAGAATCTCATGGAAGTGTGATGACCAAAAGAGATGTAATTTATGATAAGCCTTGACTACTGCAAATAGTTGTCCCAGGGAATGGCTTGACTGATGGAAGCACCAATTTATCAATAGCAGTAATTCTCTAAGTGTGGTCATCGGACAGCAATGTCCATATGTCCTAGAACCTTGTTAGAAATGCAAATTATCTACCCTCATTCAAGACTTGTTGAATTAGAACCACTAGGCTTTAATGAGCCCTCCAGGTGATTCTGATACAAGATGAAGTATGATAAGCACAGCTCTAATAGATTGCTAAATGTACTAGTCTCTGCTCTGAGCTCAGAAAATGTTCTGTTAATGATTTTCAACCCAGAAATCTTCAACAGGAGTCTTCATCTTCAAAAGTATCTATGGAGACATTGTCACATGCCAAGAAGTCTACATTTTCATTTTTGATGCTCAAGTTATTTTCTAGCTGTTTTTAGCTCTTAGTTGAGAAAAAGTCCTTATTTAATTATTGGTAGATTTTATTTTTGTGTTATATTTCTCTACATTTTTACTTTTTTTGCTTTTGCGAAAATAGCATAGCATGATTTTAGAGATTTCAAAAGTTTTACTGCAAATGTAAGTAAAGTTGCTATTTATTGAACTATTCTGCTACTATTTTAAACATAGCATCTTATTTAATCATTATTAATTTATTTTACCTGTGACTCAAAGAAATTATATAGTTAGTAAATAGTATACTTAGAATCCAAAGATGGAGCTATTTAATTCCAGGGTAAGAGATTTCATCATTTCTTCATGCTGCCTTCCAAACAGAACAACCTATGGCACGCTTCCCAGTATCCAAAACCAACGCTAATTTTTTATCTTAAACTTTGAACATAAAGTTTCAAGACTATTTTGTAAATAAAGGGTTGAAACAATTTTTCTGATCCAGAATTTTATGAGATATGCTTTGTGATAGTAAAGCTAGAACTTTGGCTAGGAAGAAAAACTTCCCAATTTTTTTTAAGGCAATTTCTCAGGCAGATACAATTCTTGCACCAAATCTTTAGAAGGGAGCTTATAAAATATAACTGCAAACTAAATATATTTACAAATAAATATTCAAAATTCCAAAATTTAAAGATAACAACTAGGAATCAAATTATTTTTATTTTATTATTATTTTTAAAACACAAAACTTTTTATTATGGAAATTTGCAAACATATATAAAAGTAGAGAGAATAGAATAATGAACCCTAAGTTACACATGACCCAGCTTCAACAATTGTCAAAATATGGCCAATTTTGTTCCTTCTGTACTCCCTCATTTCCTCTGGATCTCCACCTATTATTTTAAAGTAAATCCCAATTATCATGTAATTTCCATCTGTAAATATTTCCAAATAGAGACAATAACTCTATTTTTAAAACAGAACCATAATGCCATTATCATATCTTTAAAAATTAACAGTAATTTATCAATTTCTTCTAGATTTTCTAGTTTATTTGTGTAAGGGGTTTATAGTATTCTCGGATCATGGTTTGTATTTCTGTGGGATCGGTGGTGATATTCCCTTTATCATTTTTTATTGCATCTATTTGATTCTTCTCTCTTTTCTTCTTTATTAGTCTTGCTAGCGGTCTATCAATTTTGTTGATCTCTTCAGAAAACCAGCTCCTGGATTCACTGATTTTTTGAAGGCTTTTTTGTGTCTCTATCTCCTTCAGTTCTGCTCTGATCTTAGTTATTTCTTCCCTTCTGCTAGCTTTTGAATGTGTTTGCTATTGCTTCTCTAGTTCTTTTAATTGTGATGTTACGGTGTCAATTTTAGATCTTTCCTACTTTCTCTTGTGGGCATTTAGTGCTATAAATTTCCCTGTACACACTGCTTTAAATGTATCCCAGAGATTCTGGTATGTTGTGTCTTTGTTTTCATTGGTTTCAAAGGACATCTTTATTTCTGCCTTCATTTCGTTATGTACCCAGCAGTCCACATACACCCTCCCAAGACTAAACCAGGAAGAAGTTGAATCCCTGAATAGACCAATAACAGGCTCTGAAATTGAGGAAATAATTAATAGTCTACCAACCAAAAAAAGTCCAGGACCAGATGGATTCACAGCCGAATTCTACCAGAGGTAAAAGGAGGAATTGCTACCATTCTTTCTGAAACTATTCCAATCAATAGAAAAAGAGGGAATCCTCCCTAACTCATTTTATGAGGCCAGCATCATCCTGATACCAAAGCCTGGCAGAGACACAACCAAAAAAGAGAATTTTAGACCAATATCCTTGATGAACATTGATGCAAAAATCCTCAATAAAATACTGGCAAACTGAATCCAGCAGCACATCAAAAAGCTTATCCACCATGATCAAGTGGGCTTCGTCCCTGGGATATAAGGCTGGTTCAACATACGCAAATCAATAAAGATAATCCATCATATAAACAGAACCAAAGACAAAAACCACGTGATTATCTCAATAGATGCAGAAAAGGCCTTTGACAAAATTCAACAGCCCTTCATGCTAAAACCTCTCAATAAATTAGGTATTGATGGGACGTATCTCAAAATAATAACAGCTATTTATGACAGACCCACAGCCAATATCATACTGAATGGGCAAAAACTGGAAGCATTCCCTTTTACAACTGGCACAAGACAGGGATGCCCTCTCTCACCACTCCTATTCAATATAGTGTTGGAAGTTCTGGCAAGGACAATCAGGCAGGAGAAAGAAATAAAGGGTACTCAATTAGGAAAAGAGGAAGTCAAATTGTCCCTGTTTGCAGATGAAATGATTGTATATTTACAAAAACCCATTGTCTCAGCCCAAAATCCCCTTAAGCTGATAAGCAACTTCAGTAAAGTCTCAGCATACAAAATCAACATGCAAAAATCACAAGCATTCTTATACACCAATAACAGACAAACAGAGAGCCAAATCATGAGTGAACTCCCATTCACAATTGCTTCAAAGAGAATAAAATACCTAGGAAGCCAATTTACAAGGGATGTGAAGGACTTCTTCAAGGAGAAGTACAAACCACTGCTCAAAGAAATAAAAGAGGACACAAACAAACGTAAGAATATTCCATGCTCATGGATAGGAAGAATCAATATTGTGAAAATGGCCATAGTATCCAAAGTAATTTACCAAAGATTCAATGCCATCCGCATCAAACTACCAATGACTTTCTTCACAGAATTGGAAAAACTACTTTAAAATTCATATGGAACCAAAAAACAGCATGCATTGCCAAGACAATCCTAAGCCAAAAGAACAAAGCTGCAGGCATCACGCTACCTGACTTCAAACTATACTACAAGGCTACAGTAACCAAAACAGCATGGTACTGGTACCAAAGCAGAAATATAGACCAATGGAACAGAACAGAGACCTCGGAAATAATACCACACATCTACAACCATTTGATCTTTGACAAACCTGACAAAAACAAGAAATGGGGAAAGGATTCCCTATTTAATAAATGGTGCTGGGAAAACTGGCTAGCCATATGTAGAAAGCTGAAACTGGATCCCTTCCTTACACCTTATACAAAAATTAATTCAAGATGGATTAAAAGACTTAAATGTTAGACCTAAAACCATAAAAACCCTAGAAGAAAACCTAGGCAATACCATTCGGGACATAGGCAAGGGCAAGGACTTCATGTCTAAAACACCAAAAGCAATGGCAACAAAAGCTAAAATTGACAAATGGGATCTAATTAAACTAAAGAGCTTCTGCACAGCAAAAGAAACTACCATCAGAGTGAACAGGCAACCTACAGAATGGGAGAAAGTTTTTGCAATCTACTCATCTGACAAAAGGCTAACATCAGAATCTACAAAGAACTCAAACAAACTTACAAGAAAAATACAAACAACCCCATCAAAAAGTGGGCTAAGGATATGAACAGACACTCCTCAAAAGAAGACATTTATGCAGCCAAAAGACACGTGAAAAAATGCTCATCATTATTGGCCATCGGAGAAATGCAAATCAAAACCACAATGTGATACCATCTCACACCAGTTAGAATGGCGTTCATTAAAAAGTCAGGAAACAACTGGTGCTGGAGAGGATGTGGAGAAATAGGAACACTTTTACACTGTTGGTGGGACTGTAAACTAGTTCAACCATTGTGGAAGACAGTGTGGCGATTCCTCAAGAATCTAGAACTAGAAATACCATTTGACCCAGCCATCCCATTACTGGGTATATACCCAAAGGATTATAAATCATGCTGGTATAAAGACACATGCACACATATGTTTATTGCGGCACTATTCACAATAGCAAAGACTTGGAAGCAACCCAAATGTCCATCAATGATAGACTGGATTAAGAAAATGTGGCATATATACATGATGGAATACTATGCAGCCATAAAAAAGGATGATTTCATGTCCTTTATAGGGACATGGATGAAGCTGGAAACCATCATTCTGAGCAAACTATCGCAAGGACAAAAAACCAAACACCGCATGTTCTCACTCATAGTTGGGAATTGAACAATGAGAACACCTGGACACAGGAAGGGGAACACCACACACTGGGGCCTGTCCTGGGGTCGGGGGATGGGGGAGGGATAGCATTAGGAGATAGACCTAATGTAAATGACGAGTTAATGGGTGCAGCACACCAACATGGCACATGTATACATATGTAACAAACCTGCACGTTGTGCACATGTACCATAGAACTTAAAGTATAATTAAAAGAAATTAACAGTAATTTATTACTGTCATCTAATATCCAGCCAATGTTCAATTTTCCCTATTGTCTATACATAGCCATTTTTTCCCCCAGTTGATATGTTTGAATCAAGATCAAAACCAAATCTGTATACCTTAATTTGTTGGTAGGTCTTTTAAGTCTCTTCTAATTTCTAAATTTCTGCTTCCCCCATTCTTCTTACAACTTGATTGTTGTAGAAAATAAGTCCTTTATTTTGTAGAATATCCCAGATTCTGGCTTTGGCTGATTGCATTCTTGTGGCATCATTTAACTTGTTCTTTTCTATACTTCTTTTAAACTGATAGTTGGGTCTAGAGGCTCTATTAGATTAAGTTGATTATTTGGCAAAACTACTTCAAAGGCAACACTGTGAGCTTCCTATTATTAATATATCATATCATAATGAATATACAGTCTGGTTATCTGGTTTTTTTGTGTGTTGTAAGATTGATCTGTGAGTTCAAGTGATATTATCTTCACCCATTTATTATAAATTTGTAAGATTCTGGAGAATATGTTTCTGCAGTTAGGGCTTTCTGAATAAATTTTACAAAAATGTGTTTCCTGGCCTGAGAGCAAGCTTAGAAGGCAATTTATGACTGATCAGATAATGAAAACCTTCCAAAGAGATTGACCTAACTCTGGCAGTAAGAGGCTCAGGGCCTTGTATACATCTCTGAGTTGTCAAACTGGAGACACTGGGCCCATCTTTTTCCTCAGAGGTTTACTTTCATACCAAAGGGTTAGGTTAAGGATCCTTCCATCTGATCTCCAAGGATACTCAGAAGGCGAGGAGGGAGAGTGATGTCTTTGCTTTTTAGAAACAAAAGAAATCCACATTTTGTTGTATGTCACTTATAGAGTGACCCACCACTTGTATAGGGCATTTATTCCATCTGGCACTCACATGGTACTCTGAAGGCAGGCTGGGTGTGGGGACCAATGCTGCAGTGTTACTTCACTTGTTGATCTTTTTGTTGAGTGTAAAAAGAAATCTGCCTCTGATCTTAAAACCTTGTGTGTGTATTCAGAAAACATTAATAGAGATGAATATTAAAAGCCTAACAATCGCAAAGGAAACAATCAACAGATTGAAAAGGGAACCTATGGAACGGGAGAAAATATTTGCAGATGATGTACCTGATAAGAGGTTAACATCTAAAATATATAAGAACTGCAAATAACTTATTAGCAAAGAAAAAAAATCCAAAAATGGGCTAAAGACCTAAACAAATATTTCTTATAAGAAGACATGCAAATGGTCAATGGTTATGTAGAAAAGGTGTTCAATATCACTAATAATCAGGGAAATGCAAATCAAAACCATGGAGATATCACCTCACACCTATCAGAATGCCTACTATCAAAAAGATAAAAGATAAAGTATTGGTAAACTCTTAGAGGAAAGGGAAACCTTGTAAGCTGTTGGTGGGAATGTAAACTGGCGAAGTCACCATGAAAAACACTATGGAAGTTCCTCAAAAAATCAAAAATACCATACTACCATATGGATCCAACAATCCCACTTCTGGGTATATATCCAAAGGAAAGTATTATTATTATTTATTTTATATTTCCATAGATTTTTTGGGAAACAGGTGGCATTTAGTTACATGAATAACTTTTTAGTGATGATTTGTGAGATTTTGGTGCACCCATCACCAGAGCAGTATACACTGAATCCAATTTGTAGTCTTTTATCCTTCATCCTCTTCCCACACTTTCCCCTTGAGTCCCCAAAGTCCATTATGTTGCTTTATGACTTTGCATCCTCATAGCTTAGCTCCCACTTATGAGTGAGAACATACAACGTTTGGTTTTCCATTCCTGAGTAACTTCACTTAGAATAAGTCTCCAATCCCATCCAGGTTGCTGCAAATGCCTTTAATTCATTCTTGTTATGGCTGAGTAGTATTCCATCATATATATATATATATATATATGATGGTATATATATATATATATATATATATATGCACACACCACAGTTTCTTTAACTACTCGTTGATTGATGGGCATTTGGGTTGGTTCCACATTTTTGCAATTGTGAATTGTGCTGCTATAAACATACATGTGTAAGTATCTTTTTTGTATAATGACTTCTTTTCCTCTGGGTAGATACCCAGCAGTGGGATTGCTGGATCAAATGGTAATTCTACTTTTAGTCCCTTAAGGATCCTCCAAACTGTTTTCCACAGTGGCTGCACCAGTTTACATTCCCACCAGCAGTGTAGAAGTGTTCCCCTTTCATCACATCCATGCCAGAGTCTATTATTTTTTAATTTTTTGTTTATTCTGGCTATTTTTGCGGGAGTAAGGTGGTATTGCGTTTTGGTTTTGATTTGCACTTTCCTGATCATCAGTGATGCTGAGCACCTTTTCATATGTTTGTTGGCCATTTGTATATCCTGTTTCGAGAATCATCTATTCATGTCCCTAGCCCACCCTTTGATGTGATTTTTTTCTTGCTGATTTGTGTGAGTTCATTGTAGATTCTGAATATTAATCCTTTGTCAGATGTATACATTTTGAAGATTTTCTTTCACTCTGTTGGTTTACTGTTTACTCTGCTGACTGTTCCTTTTGCCATGCAAAAGCTCTTTAGTTTAATTAAGTCCCACCTATTTATCTTTGTTTTTATTGTATTTGCTTTTGGGTTCTTGGTCATGAAATCCTTGCCTAAGCCCAATGTCTAGAAAGGTTTTTCTGATGTTATCTCCTAGAATTTTTAATAGTTTCAGGTGTTAGATTTAAGTCGTTGATCCATCTTGAGTTTTGTGTACAGTGAGAGATGAGGATGTAGTTTCATTCTCCCACATGTGGCTTGCCAATTATACCAGCACCATTTGTTGAATAGGGTGTCCTTTCCCCACTTTGTTCTTGTTTGCTTTGTCAAAGACCAGTTGGCTGTAAATATTTAGGTTTATTTCTGGGATCTCTATTTTGTTCCACTGGTCTGTGTGCCTGTTTTTATACCAGTACCATGCTGTTTTGGTGACTATAGCCTTATAGTATAGTTTGAAATCAGGTAATGTGATGCCTCCAGATTTGTTCTTTTCACTTAATCTTGCTTTGGCTCTGTGGGCTCTTTTTTTGTTCTATATGAATTTTAGGATTGTCTTTTCTAGTTCTGTGGAGAATGATAGTGGTATTTTTATGAGAATTGCACTGAATTTGTAGATTGCTTTTGGCAGTATGGTCATTTTCACAATATTGATTCTACCCATCTGTGAGCATGGGATGTGTTTCCATTTGTTTGCGTCATTTATGATTTTTTTCAGCAGTGTTTTGTAGTTTTCCTTGTGGAAGTCTTTCACCTCCTTGGTTAGATATATTCCTAAGTATTTTATTTTATTTTTTTTGCAGGTATTGTAAAAGGAGTTGAGTTCTTGATTTGAGTCTCAGCTTGGTCACTGTGGGTGTATAGGAGAGTTACTGATTTGTGTATATTCATTTTGTATTCTGAAACACTGGTGAATTCATTTATCAATTCAAAGAGCTTTTTGGAGGAGTCTTTAGGGTTTTCCAGGTATACAATCACATCATCAGCAAACAGTGACAATCTGACTTCCTCTTTACCGATTTGGACGCTCTTTATTTCTTTCTCTTGTCTGCTCTGGCTAGCACTTCCAGTACTATGTTGAATAGAAGTAGTAAGAGTGGGCATTCTTGTCTCAAGAGTAAATGCTTTCAACTTTTCCCCATTCAATATTATATTGGCTGTAGTTTTGTCATAGATGGCTTTTATTACATTGAGGTATGTCCCTTGTATGCTGATTTTGCGGAGGGTTTTAATTACAAAGGGATGCTGGATTTTGTCAAATGCTTTTTCTGCATCTATTGAAATGACAATGTAATTTTTGTTTTTAATTCTGTTTATATGGTGTATCACATTTATTGACTTGAGTATGTTAAATTATCCCTGCATCTGTGGTATAAAACCCACTTTATCATGGTGGATTATCTTTTTGATATGTTGTTGGATTTGGTTAGCTAATTTTTTAAAGGATTTTTTCATTTATGTATATCAGGGATATTGATCTGTAGTTAAATTCTTTTTTTGTTAGGTTTTTTCGTGGTTTGGGTATTAGGGGATACTGGCTTCATAGGATAATTTAGGGAGGATTCCCTCTTTGCCTATCTTGTGGAATAGTGTCAATAGAATTGATACCAATTCTTGGACTGTCTGGTAGAACTGGTAGAATTCAGCTCTAAATCAGTCTTGTCCTGGACTTTTTTTTGTTGGTGACTTTTTTGTTACCATTTCAATCTCACTGCTTATTATTGGTCTGTTCAGGGTATCTAATTCTTTATTTATGCTAAGAGGGTTGTATCTTTCCAGGAATTTATCCATCTCCTCTAGGTTTTCTAGTTTATGCATGTAAAGGTATTCATAGTAGCTTTGAATAATCTTTTGTATTTCTGGCAGTAAAGTTATTTTAAATAACTAATATGCCATAATCAAGTGAGAATTCAAAAGTTTGACACAAATCTTTTTAACAATTAATCTTATTAATAGTAAAAAGAAAATATAACGTATGTTCTAAATACAGAATGGGGATGAGTGTTTAATAGAACTGAATCTGCCTTTGCAAAAACAATGACAGTGAAAGAAATCTAACATTGATGGCTCCATCTTGTGTCTAACCTCACATGCTAACTGCCTTTGTTAACTACAAAACAAAGATGTAAACAGTCCCTTTCTGAAAATCACCTTCTTTTATTTGAGGGACTGAAACTGTCTTTGTAAGACTAATGAAAGACCAGAAGACTAGGATTATGGGAAAGGCCTAAATTCTAGGATGTAGTTAAACAGCAACCAGCCATTGTTCTCTAGCTTGACTCTCTATAATTCCTTAATGCTTAAGAGTCATGCAGCCAGAAATCACAGGATTTATAACTTCCATAATTCCTCCTATAGATAACAATACATTGTCAAAACACAAGCTTGGTCTTTGAGACATTTTGCAGACTTTCTAATTATGACTGACTCCACCGGGACTAATGACTCATATCAAGGAACTGACTCAACTGGTGACCCCCACCCAGGAACTGACAGCATGCTCAGACAGTATGGACACTCCTGTGATTTCATTGCTAACCAATCAGCAGCACCATTCCTAATTCATGCCTGTCAAATTATCCTTAAAAACCCTGGTTTTCAAGCTCTCAAAGAAGTGGATTTCAGAAATGTCTCCGGTTCTTCCTCTTGGCCATCCCTGTGATAATTAAAGTTTCTTTGCTGCAAACCTGCTGTCCTCAGTGCATTAGCTTTTTCTGGACAGCAGGCAAGAAGAATCCATTGAGCTCTTACAAAATTCAACATTTATTCACAGTTTAAAGAAATCTGTAGAAGAATAATTGCAAAGGAAATACAAATTATGTTATGTCAATAACCAACTCCATGCTTAATCATAATTAATAAAAACTTTCTCACAAATAAACTGTATGTATATATGTCAACATTTTGACAATGCATACAACCCAACTCAACAATTCTACTATGAGATTTCTTCTTAGAAAATTATTAGCTCTCCCCCTCCCTCTCCCCTCTCCCCTCTCCCCTCTCCCCTCTCCCCACGGTCTCCCTCTCCCTCTCTTTCCACGGTCTCCCTCTCATGCTGAGCCAAAGCTGGACTGTACTGCTGCCATCTCGGCTCACTGCAGCCTCCCTGCCTGATTCTCCTGACTCAGCCTGCCGAGTGCCTGCGATTGCAGGCTCGCGCCGCCATGCCTGACTGGTTTTGGTGGAGACAGGGTTTCGCTGTGTTGGCCAGGCCGGTCTCCAGCCCCTAACCGCAAGTGATCCGCCAGCCTCGGCCTCCCGAGGTGCCGGGATTGCAGATGGAGTCTCGTTCACTCAGTGCTCAATGGTGCCCAGGCTGGAGTGCAGTGGTGTGATCTCGGCTCGCTACAACCTCCACCTCCCAGCCGCCTGCCTTGGCCTCCCACAGTGCTGAGATAGCAGCCTCTGCCCGGCTGCCACCCCGTCTGGGAAGTGAGGAGCGTCTCTGCCTGGCCGCCCATCGTCTGGGATGTGAGGAGCCCCTCTGCCTGGCTGCCCAGTCTGGAAAGTGAGGAGTGTCTCCGCCCGGCCGCCATCCCACCTAGGAAGTGAGGAGCACCTCTTCCCGGCCGCCATCACATCTAGGAAGTGAGGAGCATCTCTGCCCGGCCGCCCATCGTCTGAGATATGGGGAGTGACTCTGCCCTGCCGCCCCGTCTGGGATGTGAGGAGCACCTCTGCCCGGCTGCGACCCCGTCTGGGAGGTGAGGAGCATCTCTGCCCGGCCGCCCCGTCTGAGAAGTTAGGAGACCCTCTGCCCGGCAACCGCCCCGTCTGAGAAGTAAGGAGCCCCTCCGCCCGGCAGCCGCCCTGTCTGAGAAGTGAGGAGCCTCTCCGCCCGGCAGCCACCCAGTCTGGGAAGTGAGGAGCATCTCCGCCTGGCAGCCGCCCCATCTGGGAGGGAGGTGGGGGGGTCAGCCCCCTGCCCCGCCAGCCGCCCTGTCCGGGAGGGAGGTGGGGGCATCAGCCCCCCGCCCGGCCAGCCGCCCCGTCCGGGAGGGAGGTGGGGGGGTCAGCCCCCCATCCGGCCAGCCGCCCCGTCCGGGAGGTGAGGGGTGCCTCTACCCGGCCACCCCTACTGGGAAGTGAGGAGCCCCTCTGCCCGGCTGCCCCTACTGGGAAGTGAGGAGCCCCTCTGCCCGGCCAGCCGCCCCCTCCGGGAGGGAGGTGGGGGGGTCAGCCCCCCGCCCGGCCAGCCGCCCCGCCCGGGAGGGAGGTGGGGGGGTCAGCCCCCTGCCTGGCCAGCCGCCCCACCCGGGAGGTGAGGGGCGCCTCTGCCCGGCCTCCCCTACTGGGAAGTGAGGAGCCCCTCTGCCCAGCCACCACCCCATCTGGGAGGTGTGCCCAACAGCTCATTGAGAACTGGCCAGGATGACAATGGCGGCTTTGTGGAATAGAAAGGTGGGAAAGGTGGGGAAAAGATTGAGAAATCGGATGGTTGCCGTGTCTGTGTAGAAAGAAGTAGACATGGGAGACTTTTCATTTTGTTCTGTACTAAGAAAACTTCTTCTGCCATGGGATCCTGTTGATCTGTGACCTTACCCCCAACCCTGTGCTCTCTGAAACATGTGCTGTGTCCACTCAGGGTTAAATGGATTAAGGGCGGTGCAAGATGTGCTTTGTTAAACAGATGCTTGAAGGCAGCATGCTCCTTAAGAGTCATCACCACTCCCTAATCTCAAGTACCCAGGGACACAAACACTGCAGAAGGCCGCAGGGTCCTCTGCCTAGGAAAACCAGAGACCTTTGTTCACTTGTTTATCTGCTGACCTTCCCTCCACTATTGTCCTATGACCCTGCCAAATCCCCCTCTGTGAGAAACACCCAATTATCAATAAAAAATAAATTAAAAAAAAAAAAGAAAATTATTATATAAGGATGCATGTATAACATATTATTTATAATTGTTAATATAAGGTAATAACATTTCTTTTTATTATTATTTTTATTTTATTTTATTTTATTTTATTTGTTTTTATTTATTTATTTATTTATTTATTTATTATTATTATACTTTAAGTTTTAGCGTACATGTGCACAATGTGCAGGTTAGTTACATATGTATACATGTGCCATGCTGGTGCGCTGCACCCACTAACTCGTCATCTAGCATTAGGTATATCTCCCAATGCTATCCCTCCCCCGTCCCCCACCCCACAACAGTCCCCAGAGTGTGATGTTCCCCTTCCTGTGTCCATGTGTTCTCATTGTTCAATTCCCACCTATGAGTGAGAATATGCGGTGTTTGGTTTTTTGTTCTTGCGATAGTTTACTGAGAATGATGATTTCCAATTTCATCCATGTCCCTATAAAGGACATGAACTCATCATTTTTTATGGCTGCATAATATTCCATGGTGTATATGTCCCACATTTTCTTAATCCAGTCTATCATTGTTGGACATTTGGGTTGGTTCCAAGTCTTTGCTATTGTGAATAGTGCCGCAATAAATATACGTGTGCATGTGTCTTTATAGCAGCATGATTTATAGTCCTTTGGGCATATACCCAGTAATGGGATGGCTGGGTCAAATGATATTTCTAGTTCTAGATCCCTGAGGAATCGCCACACTGACTTCCACAATGGTTGAACTAGTTTACAGTCCCACCAACAGTGTAAAAGTGTTCGTATTTCTCCACATCCTCTCCAGCACCTGTTGTTTCCTGACTTTTTAATGATCGCCATTCTAACTGGTGTGAGATGGTATCTCATTATGGTTTTGATTTGCATTTCTCTGATGACCAGTGATGGTGAGCATTTTTTCATGTGTCTTTTGGCTGCATAAATGTCTTCTTTTGAGAAGTGTCTGTTCATGTCCTTCGCCCACTTTTTGATGGGGTTGTTTGTTTTTTTCTTGTAAATTTGTTTGAGTTCATTGTAGATTCTGGATATTAGCCCTTTGTCAGATGAGTAGGTTGTGAAAATTTTCTCCCATTTTGTAGGTTGCCTGTTTACTCTGATGATAGTTTCTTTTGCTGTGCAGAAGCTCTTTAGGTTAATTAGATCCAATTTGTCAATTTTGGCTTTTGTTGCCATTGCTTTTGGTGTTTTAGACATGAAGTCCTTGCCCATGCCTATGTCCTGAATGGTAATGCCTAGGTTTTCTTCTAGGGTTTTTATGGTTTTAGGTCTAACGTTTAAGTCTTTAATCCATCTTGAATTGATTTTTGTGTAAGGTGTAAGGAAGGGATCCAGTTTCAGCTTTCTACATATGGCTAGCCAGTTTTCCCAACACCATTTATTAAATAGGGAATCCTTTCCCCATTGCTTGTTTTTCTCAGGTTTGTCAAAGATCAGATACTTGTAGATATGTGGTGTTATATCTGAGGGCTCTGTTCTGTTCCATTGATCTATATCTCTGTTTTGGTACCAGTACCATGCTGTTTTGGTTACTGTAGCCTTGTAGTATAGTTTGAAGTCAGGTAGTGTGATGCCTCCAGCTTTGTTCTTTTGGCTTAGGATTCACTTGGCAATGCAGGCTCTTTGTTGTTTCCATATGAACTTTAAAGTAGTTTTTTCCAATTCTGTGAAGAAAGTCATTTGTAGCTTGATGGGGATAGTATTGAATCTGTAAATTACCTTGGGCATTATGGCCATTTTCATGATATTGATTCTTCCTACCCATGAGCATGGAATATCCTTACATTTGTTTGTATCCTCTTTTATTTCCTTGAGCAGTGGTTTGTAGTTCTCCTTGAAGAGGTCCTTCACATCCCTTGTAAGTTGAATTCCTAGGTATTTTATTATCTTTGAAGCAATTGTGAATGGGAGTTCACTCATGATTTGGCTCTCTGTTTGTCTGTTGTTGGTGTATAAGAATGCTTGTGATTTTTGTACATTGATTTTGTATCCTGAGATTTCGCTGAAGTTGCTTATCAGCTTAAGGAGATTTTGGGCTGAGACAATGGGGTTTTCTAGATATACAGTCATGTCGTCTGCAAACAGGGACAATTTGACTTCCTCTTTTCCTAATTTAATACCCTTTATTTCCTTCTCCTGCCTTATTGCCCTGGCCAGAACTTCCAACACTATGTTGAATAGGAGTGGTGAGAGAGGGCATCCCTGTCTTGTGCCAGTTTTCAAAGGGAATGCTTCCAGGTTTTGCCCATTCAGTACGACATTGGCTGTGGGTTTGTCATAGATAGCTCTTATTATTTTGAAATACATCCCATCAATACCTAATTTTTTGAGAGTTTTTAGCATGAAGGGCTGTTGAATTTTGTCAAAGGCCTTTTCTGCATCTATTGAGATAATCATGTGTTTTTTGTCTTTGGTTCTGTTTATATGCTGGATTACATTTATTGATTTGCATATATTGAACCAGCCTTGCACCCCAGGGATGAAGCCCACTTGATCATGGTGGATAAGCTTTTTGATGTGCTGCTGGTTTCGGTTTGCCAGTACTTTATTGAGGATTTTTGCATCAATGTTCATTAAGGATATTGGTCTAAAATTCTCTTTTTTTGTTGTGTCTCTGCCAGGCTTTGGTATCAGGATGATGCTGGCCTCATAAAATGAGTTAGGGAGGATTCCCTCTTCTTCTATTGATTGGAATAGTTTCAGACGGAATGGTACCAGTTCCTCCTTGTACCTCTGGTAGAATTCGGCTGTGAATCCATGTGGTCCTGGACTCTTTTTCGTTGGCAAGCTATTGATTATTGCCACAATTTCAGCTCCTGTTATTGGTCTATTCAGAGATTCAGCTTCTTCCTGGTTTAGTCTTGGGAGAGTGTATGTGTCGAGGAATTTATCCATTTCTTCTAGATTTTCTAGTTTATTTGCATAGAGGTGTTTGTTATATTCTCTGATGGTAGTTTGTATTTCTGTGGGATGGGTGGTGATATCCCCCTTATCATTTTTTACTGCGTCTATTTGATTCTTCTCTTTTTCTTTATTAGTCTTGCTAGCGGTCTATCAATTTTGTTGATCCTTTCAAAAAACCAGCTCCTGGATTTGTTAATTTTTTGAAGGGTTTTTTGTGTCTCTATTTCCTTCAGTTCTGCTCTGATTTTAGTTATTTCTTGCCTTCTGCTAGCTTTTGAATGTGTTTGCTCTTGCTTTTCTAGTTTTTTTAATTGTGATGTTAGGGTGTCAATATTGGATCTTTCCTGCTTTCTCTTGTGGGCATTTAGTGCTATAAATTTCCCTCTACACACTGCTTTGAATGTGTCCCAGAGATTCTGATATGTTGTGTCTTTGTTCTCATTCGTTTCAAAGAACATCTTTATTTCTGCCTTCATTTCGTTATGTACCTAGTAGTCATTCAGGAGCAGGTTGTTCAGTTTCCATGTAGTTGAGTGGTTTTGAGTGAGATTCTTAATCCTGAGTTCTAGTTTGATTGCACTGTGGTCTGAGAGATAGTTTGTTATAATTTCTGTTCTTTTACATTTGCTGAGGAGAGCTTTACTTGCAAGTATGTGGTCACTTTTGGAATAGGTGTGGTGTGGTGCTGCAAAGAATGTATATTCTGTTGATTTGGGGTGGAGAGTTCTGTAGATGTCTATTAGGTATG	T	20	PASS	ClusterIDs=HG2_10X_SVrefine210Xhap12_5029:HG4_PB_pbsv_7033:HG2_10X_allpass_1192:HG4_Ill_MetaSV_4566:HG2_Ill_MetaSV_4382:HG3_PB_SVrefine2Falcon1Dovetail_4248:HG2_PB_pbsv_7036:HG2_PB_SVrefine2PBcRplusDovetail_9599:HG2_PB_SVrefine2PB10Xhap12_5138:HG2_PB_SVrefine2Falcon2Bionano_3529:HG2_PB_SVrefine2Falcon1plusDovetail_10312;NumClusterSVs=11;ExactMatchIDs=HG2_10X_SVrefine210Xhap12_5029:HG3_PB_SVrefine2Falcon1Dovetail_4248:HG2_PB_pbsv_7036:HG2_PB_SVrefine2PBcRplusDovetail_9599:HG2_PB_SVrefine2PB10Xhap12_5138:HG2_PB_SVrefine2Falcon2Bionano_3529:HG2_PB_SVrefine2Falcon1plusDovetail_10312;NumExactMatchSVs=7;ClusterMaxShiftDist=0.000781483;ClusterMaxSizeDiff=0.000781483;ClusterMaxEditDist=0.00289609;PBcalls=7;Illcalls=2;TenXcalls=2;CGcalls=0;PBexactcalls=6;Illexactcalls=0;TenXexactcalls=1;CGexactcalls=0;HG2count=8;HG3count=1;HG4count=2;NumTechs=3;NumTechsExact=2;SVLEN=-21760;DistBack=149699;DistForward=-9131;DistMin=-9131;DistMinlt1000=TRUE;MultiTech=TRUE;MultiTechExact=TRUE;SVTYPE=DEL;sizecat=gt1000;DistPASSHG2gt49Minlt1000=FALSE;DistPASSMinlt1000=TRUE;MendelianError=FALSE;HG003_GT=0/0;HG004_GT=./.;TRall=FALSE;TRgt100=FALSE;TRgt10k=FALSE;segdup=FALSE;REPTYPE=SIMPLEDEL;BREAKSIMLENGTH=1723;REFWIDENED=6:77437125-77460607;PctSeqSimilarity=0.9565;PctSizeSimilarity=1;PctRecOverlap=0.9953;SizeDiff=-1;StartDistance=-102;EndDistance=-103;GTMatch=0;TruScore=98;MatchId=3611.0.0	GT:GTcons1:PB_GT:PB_REF:PB_ALT:PBHP_GT:PB_REF_HP1:PB_ALT_HP1:PB_REF_HP2:PB_ALT_HP2:TenX_GT:TenX_REF_HP1:TenX_ALT_HP1:TenX_REF_HP2:TenX_ALT_HP2:ILL250bp_GT:ILL250bp_REF:ILL250bp_ALT:ILLMP_GT:ILLMP_REF:ILLMP_ALT:BNG_LEN_DEL:BNG_LEN_INS:nabsys_svm	0/1:./.:0/1:77:64:./.:46:9:17:25:./.:0:0:0:0:0/0:77:2:0/1:426:196:21915:.:.
chr6	103737465	HG2_PB_SVrefine2Falcon2Bionano_3602	TGAATTCTGAGTGCAGAGAGGAAAACTGAGAAAAATCCACAAGCACTCTGGGTCATACACTGAGAATCAGGCAGGAAGTGTCTGCTATTGGGGAAGACATATGAGAGTTGAAAGAGAGCTCTTGATAGACTCACGTGCATTGTTAGCAGAGGACATTACTAAGGAAAACCCCACAGGCACTTATATTGCAACAAGTTCCTGGTAGTAAACCCTTCTACCACTGGAAAAGTAGAGGAGACCCAAGAGACATCCTCATGGTCTAGTGATGCCTGATGCATGGTAGAGAGAAATGAGTCAAAACCTCTAGACCCTCAGATCTTAATCACTGCTAAAGAAAATGTGTAACCTTGCCATCATATAATTTGAAACCTGTGGTGAATTGAATGTAGATAAAGCACAATACCAATAACCAATCCACCACAGACTTGTTTGACTCAACTGCCCACACTGAAGGCTTGGGAGAAAAAGAAGCATGTCCTTTTCCACACTTAAATATTATTTACACTAGATTTTGAACATCATGGTTAACATTCATCAAAAATTACCAGATATGTGAAAAACACAAGGAAGTAAAACGTATTGTCAAGAAGGGAAATAGTCAATAAAACCAGATGAAAAGATTGCCCAGATGTTGTCAGAAAGGGATTATAAAATAAATGTGATAAATACAGTATCTATATTGTCTTTAGTTACAGTAAACATGTTAAAGGATCTATTGGAAAAGGTGAACAACACGTGAACAAGTGAGGAAGAGCAGCGAATATATAGGACAAAATGTGAATTCTAGAAAATATATAGAGGCAAAAAATTATTCCGTGGACTTAACAAAAGACTATACACAGCATGGTAATACTCATTGATCTTGAAACCAGACCAACGTAACATAAAACCAGAAATAAAAATGGTTAAGTGTAGAAAAGAATATAAAACAGCATTCTGTGATCAGTGAGATAATGTAAAATGCTTTTCCAAATGCGAAATGGGAGTTTAACAAGTTAAAAAAAAGTCACAAGAAAGACAAAAAGTTAGAAAAGACAAAAGAAAAGAAAAAAGTGCAAAGAAAAGTACGTAAAGAGAATGACTAAGATTTTCCAATATCAATGAAAAACATAAACCCATAAATCCATGAAGCTCAAGATATTTCAAAAAGAGTAAACACAAAAAAAACTCACTTTGTAATATTAAAATGAAAGGCTGCAAAACAAAAAAAGTCAAAAAAGAAGTCACATAACATGTAAGTTATAATAATATAATATATGGTTGATTTCTTATAAGAAACAATGAAGACCAGAAAGCAATCAAATGAAATATGTAACATATGAAAATAAGGAAGTTACAAATTCAAAATTATATGTTCAGTAAAAAAAAAACCTTCAAAAATGAAAGAAAAATAAAGATGATTTTAGAAAGATAGTGTGTTTATTTCCAGAAGTTACGCAGTATCAAAAAAAGTTGTTTGCAAGAATATTGATGCCAGATAAAAGACTGTTTCCACAGGAAGGATTAGAAAACTTCAGAAAGAGTGTGTTTTAAATATAAAACTCTTTTCTAAGAATTTATAATAAAAACCATTTAAAGACCTTTAATTGTTTACATTTAAAATAATAAAAATGAAATATGGGTTTGTATTATATATAGAAGTAGAATATATGACAAGGGTGAGATTGTTGAAAATGGAATTGGAAATGTACTGTTACAAAGTTTATATTGTTACAATGACATTATTCATAGAGCTCTATACGCACACAAACAGACACACACACACACACACACGCACAAAGAATGTAAGTCCATAAGGCTTACAGCAGGTTTTAGGGCAGGCTAGAAAGATAGCAAAAAATAAAAACATTTTAAAAAAAGCATTGAAAGTAAATAGAGTAGAAATAATAAAATACTTTTAAAACAGCAATTTCACAAAAAAGGCAGGAAAAGATCAAATAAAACAATGGAAAGAATAAAAAATAATAATCTTAAAGCCTAATATATCAATAATTGCATTAAACATAAATTAAATATAAAACAGTTAAGTATCTAAATAAAAGCTTGCCAGATTTGATTGAAAGAATAGACTCCATGAATGCCTATGTTCATTGCAGCACTATTCATGATAGCAAAGACATGGAATCAACCTAAATGCCCGTTAGTGATAGACTGGATAAATAAAATGTGGTACTTATACACCATGCAATACTGTGCGGCCATAAAAAAAAGAATGAGATTGTGTTCTTTTCAGGGACGTCAATGGAACTGGAAGTCATTATCCTTAGCAATCTAACGCAGGAACAGAAAACCAAATATCGCATGTTCTCACTTATAAGTGGGAGCTAAGTGATGAGAACTCATGGATACATAGAGGGGAAAAACACATACTGGGGCCTATAGGAGGTCAGAAGGTGGGAGGAGGTGGAGGATCGGGAAAAATAACTAATGGATACTAGGCTTACTACCTGGGTGTTGAAATAATCTGTACAACAAACCCCCATAACACAAGTTTACCTATGTAACAAACCTGCACATTCCGCATATGTACCCCTGATCTTAAAATAAAAGTTAAAATAATAATAATAATAATAATAATAATAATAATAATAATAGAATAAAGACTCAGCTGCTTTTTTGTTGTTGTTAGGGTCTCTTTTTACTACTCAGGCTGGAGTGCAGTGGTGCAATCTTGGCTCACTGCAACCTCCACCTCCCGAGTTCAAGCAATTCTCCCACCTCAGTCTCCCAAGTAACTGGAACTACAGGCCCATGCCACCACACCCAGCTAATTTTTGTACTTTTTGTAGAGATGGGGTTTCACCACGTTGTCCAGGCTAGTCAACTGCTTTTTAAATTAAAAAAAAAAAATCTAAGAACAAATGTTTGGATGTTTTTTCTGACCAAAATGAAGTAACAAAGACTAGATTTATATTCTTGCCACTGACAACATAAACAAGAAAATAGGCAAAAATATACAACGATGGATTTCGAGACACTGAATATCAGTCAACAAAGGATAGTGCTCCTCAAATAGAACAAACAAATGTAGTGACACTTACAATTGCCTCCAGCCACTGCCTTGAAATAGTTCCCAGGCACGTGGAAGAGGGACCCAGGGGAATCTGGCATTCTCTGAATTGATGAGATGGATTTGAGCTCAGAGAGATCACATCAGCTACTGTTTGTAGACCGAAATAGCAGAGAAGAGAAACCTGCACAGTAGCAGAATTATGGAGATCTACAGAAAATCCCCATCAACTGTTTACCAGGGTTGCAATTTCTTTATGAATGGCGGGAAACTACTGAACACTAGAGAAAAAGACTTAGCTAAATGAATTAGAGGTAAAAGTGCTTGGCATTCACAAACTGTAAAAACCTCGTAATTCATATGGCACTGGGTGGAATATTCACACAGGTCTTGCCTCAATTGTGGGAGATAATTAACCTTAGACTAAAAACGATTCTGGCTTCACTTAGCAATCTTAAAAGCAAAGCTCAAAAGAATTAAACTGTCTCCAAGTAATTTAACATCATCCTGGCATGGCAGAGGGGAGGCTCATGAATATTTATAGTAATATAAAAATATAGATCACTCAATAGGGTAAAATTCCTAATATATGGCTTCCAATGAAAAGAAGTAGGAGAATATAATAAAAAATGAGGACAGAAATCACTCACACTGATACAGAACTGAAACAGATGTTAGAATTAACAGAGGCATTAAAATAGTTATTAAACTGGATTCCAGATGTTCAAAAGTTAAGTAAAATCATGGAAATTATTTAAAATATTCAAATAAAACTTTAAGTGGAAATGAAATGTCTGAGATGAAAAATATAAGGTGGATATGATTAATGGTAAATTAGTCATTATACTAATAGAAAAAGATAAGTGAATTTGAAAACATATAGCCACAGAAACTATTCATAATAGAATGCATGAATAAATAGTAATTTAAAAAAATGGAACAACTTGAAGTGTAACCAAAGTCCTCAAAAGAAGGCAACAAACAATTTGCAGAAATAAATGTAAAATCTGATAAAAACTACAAATCTACAGATCCAATTGTGTCTGGAATTGGGTTCTTGGTCTCACTGACCTCATGAATGAAGCCGCGGACCCTCGCCATGAGTATTACAGCTCTTAAGGTGGCGCGTCTGGAGTTTGTTCCTTCTGATGTTCGGCTGTGTTCGGAGTTTCTTCCTTCTGGTGGGTTCGTGGTCTCGCTGGCTCAGGAGTGAAGCTGCAGACCTTCGCGGTGAGTGTTACAGCTCATAAAAGCAGTGTGGACCCAAAGAGTGAGCAGTAGCAAGATTTACTGCAAACAGCAGAAGAACAAAGCTACCACAGTGTGGAAGGGGACCCCAGCGAATTGCCACGGCTGGCTCGGGCAGCCTGCTTTTATTCTCTTATCTGGCCCCCCCCCCCCTACATCCTGCTGATTGGTAGAGCCCAGTGGTCTGTTTTGACAGGGCGCTGATTGGTGCGTTTACAATCCCTGAGCTAGACACAAAGGTTCTCCACGTCCCCACCAGATTAGCTAGATACAGAGTGTCCACACAAAGGTTCTCCAAGGCCCCACCAGAGTAGCTAGATACAGAGTGTCAATTGGTGCATTCACAAACCCTGAGCTAGACACAGGGTGCTGATTGGTGTGTTTACAAATCTTGAGCTAGAGACAGAGTGCCGATTGGTGTATTTACAATCCCTGAGCTAGACATAAAGGTTCTCCACGTCCCCACCAGACTCGGGAGCCCAGCTGGCTTCACCCAGTGGATCCCGCACCGGGGCTGCAGGTGGAGCTGCCTGCCAGTCCCGCGCAGTGCGCCTGCACTCCTCAGCCCTTGGGCGGTCGATGGGACTGGGCACCGTGGAGCAGGGGGTGGCGCTCATCTGGGAGGCTCGGGCCGCATAGGAGCCCACGGAGTGGGTGGGAGGCTCAGGCATGGTGGGCTGCAGGTCCTGAGCCCTGCCCCGCGGGAAGACAGCTAAGGCCCGGCGAGAAATCGAGCGCAGCGCCGGTGGGCTGGCACTGCTGGGGGACCCAGTACACTCTCCGCAGCCGCTGGCCTGGGTGCTAAGCCCCTCATTGCCCGGGGCCGGCAGGGCCGGCCCGCTGCTCGAGTGCGGGGCCCGCCAAGCCCACGCCCACCCGGAACTCCAGCTGGCCCGCAAGCGCCCTGCGCAGCCCCGGTTCCCGCTCGCGCCTCTCTCTCCACACCTCCCTGCAAGCTGAGGGAGCCGGCTCTGGCCTTGGCCAGCCCAGAAAGGGGCTCCCACAGTGCAGTGGTGGGCTGAAGGGCTCCTGAAGTGCCGCCAAAGTGGGAGCCCAGGCAGAGGAGGCGCCCAGAGCGAACGAGGGCTGTGAGGACTGCCAGCACGCTGTCACCTCTCACAATTATCCGAAAAATAAAACAAACACAAGCACAGAACCGTGGCGAACACTACGCCAACCTATACCATATCAAATTACTCAAACAGTAGTAAAGAGATATCTTAAAGACAGCCAGAGGAAAACAGACACATTATGTGCAGAGGAACAAAAATAAGAGCATTAGCAAGCTTCTAGTTAGAAAGAATGTAAGCAAGATGACAGCAAACAAGAAGACATTTACCAACCACTGAAAGAACAACAACAATCAACCTAGAATTCTATATGTAGCACAAATGCCTCTTAGAAAATGAAAGTAAAATAAGGAATTTCAGATGTATACAAGAAGAAAAAAATAAATCACCAGTATATCCACAACACAAGAAGTGTGAAAATAAGTGCTTGCGGGTGAAGGAAAATAACATCAGATGAAAGTGTAAATCTATAGCAAAAAATATCAGATAAGGTATTTACATGGTAAATATAGCATAATTTTGTTATTTCAAGTTCTATTAAAGATATTTAAAATTTTGAGCAAAAAGCCCAATGCATTATGTGTTTATTTTTAAAGTATTATTGAAATATAAATCAAGAATACCATAAAGACCAGGTGGAAAAAAAATGGAAGTATATTATTACCAGTTTCAAACACTATATGTGAAGTGGGATAATATCAGATAGACAGTGACACATTAATGTATATAATAGGAAGCCTAAAGCAGCCATTAAAATAACTAAACAAAGAATTATAGAGGATAAACCAACAAAAGATATAAAATTAAATCATTAAAAAGTAGGCAGAAAAAAATTTAAAGCCAGAAAAAGAAAATGGGGAAAAATAAATGGAACAAATAGAAAACAATATTGTTTTTGTGATTAAAAAACACTAAGATCTACCCTTTCAGCAAAGTTGAAGTATATAAAAGAGTATTGTTAACTATAGACACTATGCCATATAGTAGATCTCTAGAACTTAGTGATCTTGCATAACTGAAATTTTGTACACTTTGACGATTACCAACCCATTTCTCCCTTCCGTATGTCCCTGGTAACTATCCTTCTACTTTCTACATCATTATTTTGACCTATTTCAGATTCTTTGTATAAATGGGATCATATAATATTACTGAATATGCATTCCTTCTTGGTCTGGCTTATTTCACTTATCATAATGTCCTCCAGATTTATCCATGTTGTCACAAAGGCAGAATTTCCTTTTTTAAAATGCTAAATAATAATCCACTGTGTGTATATACTGCATTTTCTTTATCCGTTAATCCTTAGAAAGACATTAAGTTTACTTCCATATCTTGGCTATTGTGAATAAACTTTGCAGTTCCTCATAATTCACAAAATAGCAGCATATCGATCTCCACATTTGAATTTAATTTCTTGGAAAAACAAAGAATAATTACAAAAAAATGAAAAGATGATAATGAACAAATTTACTAATTAAATAATATTTTGGGGGAATATGGTAGACAATATAAAGATCAAAATTTTCTCAGAGTCTGTAAAATGTGTGTGTGCACGTGAGAGAGAGAGAGAGAATGAGAGAGAGTTGAAGAAGCTTCAGGAGTGTCCTTGAGAAACTTCTGAATTTTAGTTTATGTCTTTAAAATATACATTTACCAAAAAAATGTGGTTCTTTCATAATGGAAATTTTTTGGAGTAGAGACTTGTTGGCACTTGACTCAATTTCTTCTTGTTTGAGATTCTTTAAACTATACAACAATAAATAAACTCCCATATGGTATCATAATTCCATTTTATTAATACCAATTTATTGATTTCCTACTATATCAGTTAAGGAGCCAGTCAAGAGTCAGAAACTATATAAGTTATTTTGGCAGGGATAATTTAATATAAAGAATTTTATTAGGCTCTTCTTGCATGACTATTAAGAAATACCTGAGACTGGATAAGTTATAAAGAAAGAGGTTTAATTGAGTCATCGTTCTACAGGCTCCACAGGAAGCATGACACTGTCATCTGCTCAGCTTCTGGTGAGGCCTTGGCTGTTTACAGTCATGACAGAAGGCAACGGTGGCACCAGTGTGTCACATGGCAAGAGCAGGAGGAAGAGTGGGCAGGGGAGGTGCCACATGATTTCAAACAACCAGACATCGCCGGAACTCACTCCTTTCGTGAAGACAGCATCAAGCCATGAGGGATCTGCCCCATGACCCAAACACCTCTCATCAGGCCGCATTTCCAACATTGAGGATTACATTTCAACATGAGATTTGGGGCGACAAATATCCAAACTATTTCAAGAATTATCAACTAAAAAGGCGAAAAGAGAACAGTAATGTATCAATCACAGAGGCAACTCCTGAGGGAAGCAGCTACCTAGGCTAGACATAGAAAAACAAAAGGCAGAGCGATCCCGCAGAGCTCAAACTCAAACCCCTGAGAAAGAAGTGTAGCTAGTTTCAGTACCAGAAAAATACAGACTGAAATCAATTGTTATTACTGGAACTAACTGCCTTTGCTGGTGTGGAGTAGCAATCTTGGCCTGATCATGACAAAAATAGTAGATTAGCAAATTATAAGTACACAAACGAGTATTGTTAACTATAGACTCTATGCTATATAGTGCATTTCCAGAACTTAGTCATCCTGCATAACTAAAATTTTGTACCCTTTGACCATTACCATCCCCTTTCTCCCTTCCATCTATTCCTGGTAACCATCGTTCCACTTTCTGCACCTATTAGTTTGACTATTTCAGATTTCTTGTATAGAGCGGATCATATAATATTTCTGAATATGTATTCCTACCGGGTCCGGCTTATTTCACTTATAATGTCCTCCAAGTTCATCCATGTTGTCACAAAGGCAGAATTTCCTTCCTAAATTACCTTATTGCTGCTATAACAAATTATTATAAATTTATTTGCTTAATACAACACAAATAAACTATATTGTACCTCTGGAAGTGAAAAATCTGAGATGAATCTTACAGTCTAAAATGAAGATGTTGTTTTTGCTGCATTTATCCTGGAAGCTCTATGGGAGAACCCATTTATTTTCCTTTTCCAGCTTCTGCGGGCCACCTGCATTTCATGGATTGTGCTCCTTCCTCCATCTTCAAAGCTCAACACTCCAACCTCTGCTTGCATTGCCTTATCTCCTTTCTCCCTTGTCTTCCACTGCCACATTTCCTTCTCTGACTCTGACCTTCCTGCCTCTCCCTTTTAAGGACACTTGTGATACTTCAGGATAATACACCCATCTCAAGATCTTTCATGTAGTGACACCTGCGAAGTCCCTTTCCACATGTAAGGCAGCATATTCACAGGCTTCAGGAATTAGGACATGGACATCCTTTAGGAAGGTAAGTATTATTCTGTCTATCACAAATACAAAGCGGACAAAAGGACTAGCCATAGAGAGGAATGGAAAGCCAAACAGGAAACATCTAAAAACAAGTAAGTATTTTCTTCCTCCTCTAGCCTTCCATTCTCACTCTAGGAAACCCTATTGGTAGAGTTGGAATCATTTGTCAAAGAATTTTTTTGATTGATTCCCAGTCATAAGCTCATTATTAAGCAGAGAATGGACACATGATGAGAAACAATAGCTTAATAAATAGCACTGTGATGTGAATGTTCACGTCCCCCCAAAGTTCATAGGTTGAAACTGAATACTCAATGTGATTGTATTAAGAGGCGGGACCTTTGGGAGGCGATTAGGTCATGAGGGTGGAGCACTCCTGAATGGGAATAGTGCTTTTACAAGGGGCTGAAGAAATCAGAGTTCTTACTTTCCACCCTGTAAGGACACAGAAAAAAGGCACTGTCCATAAGGAAGTAGGCTGTCACCAGGCAAGAATCTGCAGGCACCTTGATCTTGGAATTCTTAGCCTCCAAAATTGTGAAAAATAAACATTTGTTGTTTATAAGCCACCCACCCAGTTTATGGTATTTTGTTAAAGCAACCCAAACTAAGGCAGGTAATGTAACTTAGCATTACTAAGAACTAAGGATACACACACACACACACACACACACACACAGCCTTCAAAAGATATAAATTTTATCAGAGAAACTAGAAAAGTACAAAAACAATTGCAGTAACAGATACATTAGATAAATAATACAATAAGGCATATAAAAATGGGAGGAGGGAACAGATAAATTGATCCAAATCAATGGGAAGAAATTGTACTGTGGAAGAAGAAATAATGCCTTTTCTCTGGTCTTTGGTAGAAAATAGGAACATTTTAAAATTATTATTATTTTTAAAATTTTTGTTGTGTGTAATTTGAATATCTTTCCAAATTTTGTTATTTTGAGTTATATTACCAATAATAAATGTTTTCTTTTCAAAACAATTGGTAATATGCAATAAGCTTGATACTTAATGTAAATTTATGGGATAAAGTTGAATCTATAAAATTGGCATTAAATATTTTAAAGATAAAATTTAGAAAGTCAATTACTAAAGTTGATAATTCCCTGGAGATATAAGTATGAGAAAACAGATATTTTTATTATATCGAGCTGTGACATTACTCATATAAACAAGCATGACAAATATCAATAGCTGATGAAAATAACTAGGATTTTTCATGTTTAAAATCTTACATGTTTTTAACTTTCACGTGTACATTATTTTCATGTATTCATATAGCTTATGTGTGAGTAATATGGATGTTTTCAAAAGTCTACATTTTAATAATACATAGCAATTAAAATAAAGTAAAATTATATAAAATCAAATTTCTTTTTATGTCTACGTAATTCAAGGGTTAAAAACAATAATATTATTTGCTGTGAGTCTGTCTTTTAATATGCATGCTATCTGAATGATATATTCCTAAATGCTTATTGTATACATTTCAAACAAAATAAACAATATATGTGATAATAGTTTTTACTTTTATTTCCCTAAAGTTAAATACCTGCAACTCACATTCAAAATAATCACTTAAATATGAGATTTTAGTCATTTTTCTGATTGGTTGAGATATATATATATATGTGTGTGTATGTGTGTGTATGTGTATATATATATGTATATATATTTGTATTTGTCTTTGTATTTATTTATTTTTTTGAGGCAGAGTCTCGCTCTGTCGCCCAGGCTGGAGTGCAGTGCTGTGATCTTGGTTCACTGCAAGCTCCGCCTCCCGGGTTCATGCCATTCTCCTGCCTCAGCCTTCCCAGTAGCTGGGACTACAGGCGCCCGCCACCACGCCCAGCTAATTTTTTGTATTTTTAGTAGAGACGGGGTTTCACCATGTTAGCCAGGATGGTCTCCATCTCCTGACCTGGTGTTCCGCCTGCCTCGGCCTCCCAAAGTGTTGGGATTACAGGCGTGAGCCACCACACCTCGCCTGGTTGATTTATTTTTAAATTTTTAAAATATGAAATATATCACAGAAGCACAAACATGCACAAAACACAAGTGTATATCCCCATTATCCCCTAATGCCTCCCCATTTTAAGCTTCCTTCCACTGTGCTGAAGTTAACATTGAAATTTTTGTATATCAGTTTGAAACATGCCTAAAAATAGCTTTATTATGTAAGCTTGTATCTCAAAATCTGTTGTTTAGTTTGGCCTGTTTTTTAAAAATGTTTAACTTACATACAAGTTATCCTTAAGTGTCTTTACTCTTCTTAAGGCTGTGTTCGTTTCACTGAGCATTATGTATATGAGTTATCTTGGTTGTTGTATCTATAATCCATTCATTTTTTCTGATGTAATGCATTTCATTGTATGAATATGCCATAATTACTTATGTATTCTGTAGTTGTTAAACAGTTGCAATTTTTCTGGTTTAAGAAAAATGCTACAATAAATAATTTTTTATTTTTACAAATATCATGGTCCATACTTGCAATAATTTTTTTGCTGGGTTTATGTATGACATGGATGCCAATATTCAAATGTAATCAATAATGCCAAACTTATCCAAACTTGTCGTGTCAATTTCTACTCCCACAAATATTGATCAGAGTTTCAATTATTCCACCTTATCAATACTTTATATTATCAAATTTGTGTAGGTTTTTTTAAAAATGATGGGCATTTGAGTGGTTCTGTTGTTTTGCTTTACATTCTCCTTCTTACTAAAAAGTTTCCTACCAGCTCATATTTTTAATAATCACTGATATATCCTCTTTGGTTAACTGTCGGTTTAAGTCTACTACTAATTTGTCTTTGAGTTTTGTGACATTTTATAATTACTTTGTGGGAGTTGCTGATATTTTGCCACTCTGTAGGTTGCGTTTTTAGTTTCAATGTTTTTTTGTTTTTTTCATAAATAGAACATCTAGGATTTTTTGTACCGCTTATAAGCAAAATAACAAATATTTTCAGATTGGATTATTGCATTTTTTATACTATTTGAAATTATTTCTCAGCTCCAAGTTTATGTTGATAATCATCTATCTCATCTCCAAAGATATTTATTTACCTTTAAATCTGCAATCAACCTGGAAGTGCTACCGTTTTAATGGTGTGATTTAGGGGCTGTATCCAACTGCCCTTGTATTAATACTAAACGAATCTGCATCATTTATTAAGAAAAACTATTTATTGAAAAGATTGTCATTTACTCAAAAGACCTCGGTTCCATAAGACCAACCTTGTTATAAATCAAGAGGATCTATTCTGTGGTCTCTACTATATTTCATTGGTTTATTTATTGAGTCTTTCACAATTCCAAACTATCTTAATTACTGTGAATTGTAAGTCTTGATGTCATATAGAGGATAACCTCTCACCTTTGTCTTGCTCTAAATTATCTTTCAGGTCTTGGCTCTTTGCTTTTTTGTATAAATTTTTGAATGAATTTGTCAATTTCTCCTCAAAAAAACACTTTAATCTTTTATTGGATGTGAAATTGACCGTAGATTGTAGATAAATAAGAGCAAAACATTACTTTTACATTATTTTTACATTTTCCGAATATTCCAAACCATGAATATGTTATGTACTTCTATTCATTAGATATTTTCATTTATTTCAATAATGATTTATAGATGTCTACAAAATAGGTCTTGCACATCTTTGTTAAATTTATTTCTATCATTTGATATTTTGAAGTTAACTTTACATCTTTTAACATTTCATTTATAAATTTCTTATAGTTATCTAAAAATTTTGTATCATACATATACACACGTGCCTGATATTTTGTATATAGACCTAATTTCTTCCCTGCTGTACTAGAATAAGGATGAGAAGAAAAGACAGAAAACTGCCATTATTGACAATATGAGAGTGTAGACAGTAGAAAAGAGAAAAAAGTGACCTTTGAACTAAATTACTAGATTAGAGATGTTATTAGCTAACATCACTGGTTTGAGATCTTTAACAGCTACATTTCAACATTTAAGTATTAAAGATGATATTTCCATAAGGATTTTTGTTGATATTTATATCAAATAGACTTATTCAGAGAAGAAATGTTCTTATCTTAGTTTTCTACAAAACATTTAATGCTAATGAATGTTTAATTTTACCCAAATATTATTCTACTTTTAGTGAAATAGCTATGACTATTTTCTTCTTTGTTTGAAAAGATGAATTTCATTATTTTTAAAATAGTAAATATTTCCTATTTCTATTCTTTTGTTTTACAAATGAGATGTAATAATGTATATACCACAGTGTTTATCAGTAGCCTATTACAGAAAAAAAAAAAAGGAAAAGTAGAGCTGGCATAAAGTGAAAAGTATAGCACAAATACAGAAATTATACCTTGAAAATCTAAAATTTCATTACTCATTTATACGAAAATTTAATTTCTTATATTTTTAATTTATAAATCTTAATGTTTGTGAAGTGTACTGAACATTAGTTTCCTAAACTACAGATAATGGAGAAAAAATACATCTGCTCTGGGTTTTAGTATATGAAAATTTTCACAATATTATTTTAACAAACTGCTTTTATTGCAAAGAAAATTTTGTTGGATTTCATCTCTCTGGAAGAGAGCATGGGATATCTACTGTGTAGCCAAAATATTATATTACCATTAAAGAACAAGATAGATTTATACATAATAGGCTCATTAAAATATCCCAATTATTGGCATTATTTTGTTTTTACATATTTATTTCACAAACCAGGCATAAAATGAATGAGAATTTTGAAATAAAATAGAGTTCAGCCTCATAAAATATGACTGTGTCTGAGGGTTCTATCAAATCTCTCAAGGGAAAAATCAAATCTGATAAAAGTCAGTATCCAATAATTTAATGTTGCAGTCCAAACATTTTATTGGAACATGATATTGTTAGCCTGCAAGCTGTTTTGCTGACATTTGATTACATTTTTAAATGGCTGTGAAACTAAATATGACAGGATTTAGTTTCCAGTTTGTTTTCTACACCCAAGGTCATTTAAGCTTTGTGGTATACCAGAAAGAATGTTTATGTAATACTAGCATGTATTACTAAATAAAATCTTATAGTGTAGCTTATTATTTATCTTATTAAATGTCATGTCATTTATTTTGTTTAAATATCATATTACAACCTAAAATATACACTGGCTGTAGTTTGTGTTTTGGAGATTAATATATTCAAATATAAAAAAGCTATAGCTTGATATATAAAAACATTAAGGAAATACATATGCATATATATTGTCAGACAAATTGAGGTTATAAATATTTGTCTAAGTGGGACTTAATTAAACTGAAGAGCTTCTGCATAGCAAAAGAAATAACCAATAGAGTAAACAGACAACCTCCAGAATGGGAGAAGATATATGTGAACTGCATCCAACAAAGGCCTAATATCTAGAATCCATAGAGAACTTAAAAAATCAAGAAGCAAGAAAAAAATAACCCCATTAAAAATGGTTGAAAAACATGAACAGATATTTCTCTAAAAAAGACATACAAGCAGACAAGAAACATGAAAAAATGCCTAGTATCACTAGTCATCAGAGAAATGCAAATCAAAACCACAATAAGACACCATCTCAAGCCAATGAGAATGGCTGTTACTAAAATGTCAAAAAACAACAGATGCTGGTGAGGCTGCAGAGAAAAGAGAATGCTTATGTATTGTTGGTGAGAATGAAAAATTAGTCCTGCCACTGTGGAAAGCAGTTTGGAGATTCTCAAAGTACTGAAAACCGAGCTATCATTCAATCCAGGAATCCCATTATTTGGTATATACCCAAATGAAAATAAAGCATTCTGCCAAAAAGACACATGTTCTTGTATACTTATGGCAGGACAATTCACAGTAGCACAGGTATGGAATCAATCCAAGTGCCTATCAATGGTAGAGTGGATAAGAAAAATGTGGTATATATATACACTATGGAATACTATGCAGCCACAAAGAAGAATTAAATCATGTCCTTTTGCAGCAACTTGTATGCAGGTGGAGACCATAATCCCAAGCCAATTAACACAGAAACAAAACCAAATACCACATAGTCTCACTCATAAGTGGGAGCTAAATTTTGAGCACACATGGACATAAACATGGGAACAACAGATACTGGGGTCTAGTCAAGAGGGTAGGGAGGAGGTGTGGATTGAAAAACTACCCTTCAGGCTCTATGCTCAGTACCTGGGTGATAGGATCCACATACCAGACCCCAGCATCATACAATATTCCCATGTAAAAAAGCCTGCACATGTAGTCCCTATATCTAAAATAAAGTTTAAAATCAAGTAAATAAATATTTGCCTATGCATATATAGGTATAACTGTATATTCATATGAAATGGATCTACATCTTTTAATATTTAATTTAAAAAAATCGACAGCATAAAATTTTCCTAGAAGATATATGGTAATTATTAATTCAAAATGTATCCATATGTGTCTATTTCTATTAACCTTTTGATTTGCACTGAAATGACTATGTATTTTAGTAATATGAGGCAAACAGTAATATTTCCCAACAAAAAATATGATACAAAAAAAGCTAAATTAAAACTTCTAAAAAGAAAATGTGGGAATTCAAAAACATATATTAATGTTCTCAAATGTAAGAACATATGAATGTTCTTACTTTAATAGAACATTTATCCTGAACTTTATGATCATGAAATTATCCAGGTATGCTGGTATATTCAATTTTATTTTTAATTTCTCACATATACATTTGCTGTAAGAATTTATGTTGCTGTCATCATTAGCTTTCTTTCTTCTTTTTTTCTTTAGAGACAGCATATTTCTGTTGCTCAGCCTGGAGTGCAGTGGTGCAATCATGGCTTACTGTAACCTCAAACTCCTGGGCTCAAGTGATACTCCCACGTCAGCCTCCCAAGTGACAAACCACTTCAGGTGCAAGCCACCATGCCCAGCTAATTTTGTTTTGGTTTGGTTTTTGGTAGAGATAGAGTTCCCCAGAAACCCTATGTTCCCCAGCATAGTCTCGAACTCCTGACCTCAAATGATTCTCCCATCTTGGCCTCCCAAAGGGCTGAGATTACAAGCATAAGCCATGAGCCACCACACCCAGCTTATTATTTATATTCTATAACCATGTTGTAGTATGCTCAATTAAATTTTTTTTTTGGAAAATAAGGCATATATATCTGATTCTCCATGACTTTTAGGATAGATTATTATGTTTGTTTGTTTTAGTTTCCATAATATGCGATCAGGCATATCAACTGAAACACAGAGACACTAGAAAAACCTGTCAGTCACGCAAAGTTGGGTTTATGGAAACTACGGCAGCAAAGGAAAACAGCACCTTGACAGTTCTGTTTCCCAAATGATGTAAATTAAGAAAGCATATTTATTGAATTTTGTAATATGAGAATGACTGATTAAGGGAGGCTTTTCAAGTAGGAGTTTAGGATTGAGTAAATATAATTTATGAATGGTAAGATGAGGGTCTCAATGAGAATGTTGATGACTAAATTGTCATGATAGGAGACCTGCTTGATCAGATGAGCAAATTTTGGCCTGCATAAATTTGTTTGCAAGAATTTCCAGAAGTGAATAGTAAAATTATTTGTTGATTTGGTGTGTCTTCTTCCGTGCAAGAATATCCCAGAAGGCACAGTTAAATTATCTTGACCCAGGTGGTCTCATTCTCAGTTTCAACAGTTGAGTTAGGTTGAAGCAGGTGTTCACAGTTCTTATAATTTTGTTCAGTGACATAGGTTAAAAGAAAATCTCCGGATATATTTTCCCTACAGAGATAAACTGAATTTCTCTTAGGTGTGTATAACAATTGAAATATATGTTCATGATGTAACAAAGGAGTAGTAAGTGGAAAAGCTGTCAGAAGGGCGCCAAAAGGTCTGGAAACCATGGTTTAAGTACAAAATCTAACAAAAAATATTAGCAAATTCTTACATTCTTATTTCAGAACCTCTTTGTGTTGACTGTGCTCTCTATATAATCTTCAAACCAAGGTATTTTTAAGATTCACTGTCTTCTCGTAGGCATGCTGAGATGGAATAAAGTGGGTAATGCACATGCCTGCTGGTGAAGATCTCTCAGGTCTGTTATATCTTTAATCTTTACCCTTTCACATTATATAATTACTATTATAGTTTCACTGGGTTTCTCTATTAATCACGTTATATGTCTATTTGCCATATCCAGTTACTATTCTTCATTCTTTATATAATTTGACCTATTTGTGGATAAAACATTGGTGAATATAATATCCTTCATTAAACTGTTTTAATATTCATTTCCATGAGACAATCTTTTGGTTTTAAAACAAGTGGATAAATAAAATGTTACATATATACAACATGGAATACTACTCAGCCATAAAAAGGAATGAAATAATAGCATTAGCAGCAACCTGGATGAAATTTGAGGCCATTATTCTAAATGAAGTAACTCAGGAAAAAAAAAATACTGTAAGTTCTCACTTATATATAGGAGCTAAGCTATGAGGATGCAAATGCATAAGAATGATAGAATAGACTTTGGGGACTTGGAGGGCAGGGTGAGAGGGGGAAGGAAAGAAGACTATACACTGGGTACAGTGTACACTGCTTGTGTGACAGGTGCACCAAAATCTTAAAACTCACCACTAGAGAACTTTGTCCACATGTTGGAAGTAGCAATTTATTTCAGGTCAATGATTGTTTATCAGATATCAATTTTATCTACATCTCAACAGCATTTGAAAGCTAACTAGCATTTTTTATGAATAATTCTTCAATAAATATATTGGAAAAGTTTTTGGAGATATGCATCAATTTGAAAAAAATTGTGGATGAAACTCATATCCTAGAAATGTTAAAAAAAAGAAAAAGATATGTTACGAATGCGTAGAATATATGTAGATTCTAGTCTATTTTATCATTCACTACTATTGAATATACACAAGTCTATTACAAAACCTTAACAACTATCAAAACTTATGCACATGAATACTTACAGACTGTACATGGCACCATTCCCAGTCTAGAGAAATGTCAACAAGTGTAGAGATGCAATATTAAATTAAAACTGCATAAAATTAACTATATTACATACTGAACTACTTCAAAAATTTTGTAGCCACCTCCTATTGCAAGTGGATGCTGATTATCTCTATGTGAGCAGTCCATCTCTCCAGTACAGTAAAAAGTGATCTTTTATGGTTCTTACATATTTTTATCATGTTTAGTGCAATATGGTAATCCTTGAATAATGCTATAAGACCATAAAAATTGCCACTACCAATGCTGGAAATGCTCTCAAGAAAATGCAGAGACAAATCATGGTATTCCAAGAAAGTTGAACTGCTTGATGTGTAACATAGCTTTAGGTCTACAGCTGCAGTTATGCAAATTTTAAGATAAATGAATCCTGAGGAAGGACCACTGTGAACAAAGAAAAAGGAAATTCATGAAGCCAAAGCTGCATCCACACAAGAAGGCACAAAACCTTGCGCTTCTAGTGAAATATCTTTTTATCTTGTATTAAAAATGCAACTTTTATGTAGGTGCAGGATTGCTATAAGTAAAGCATACCTATAGATTCTAATATGATTTGAGAAAAAGCAAAAAGAAGGTGAAAGATCTAATGGTGGAAAATGTAATGGGTGTAAAAGATAGTTAATAATTTTAAAAATAGATTTGGATTAAAAATATTTCAAGATAGCAGAAGAATCAGCTTCTGCCAAGCAAGAGACAGCAGACAAGTTCCCAGATGTTGATAAGAAAATCATTGAGGAAATAGGGTGTCTGCTTGAAGAAATTTTTAATGTAGCTTAAAGTGCCCTATCTTGGAGTAAAAAATGTCACAAATGGCATTTATCAGTCTAGAAGAGAAGCAATCACCAGGCTTTAAAGAAGGAAAAGACAGGCTAACTCGACTGTTTATGCAAATGCAGATGGGTTTATGATCAGGACTTCCCTTATGTATAAGCTTCTAACCCCTAAGTCTTGAAGGGAAAAGATAAACACTAGATTAGAATCACTAATCCCACCAGTTAGAACTTGAGTTCCCTAAAGTTGCCAGTCTTTTGGTTGTACAACAAGAAGGCCTGGACAACGAAAACCTTTTTTTCTGAATTGGTTCTATCAGTGCCTTATCCCTGAAGTCAAGTAGTGCCTTGCCAGTAAGAGGCTGCCTTTTAAAATTATTTTAATATTGCCCAATGCTCCTAGACCCCCAGCACTCCGTGAGTTCAACATTAAAGGTGTTGATGCAATTTACTTGTCCTCAAACACAACATCTCCAATTCAGCCTCTAGATCAGGAGGAATGAGGACCTTTAAGGCTCATTACACACAGTACTCTTACAGAAAGTATTATCAACACTATAGAAGAGAACGTCAATAGAGAACAGTGTGAAAGTCTAGAAAAATTATACCATTGAAGGTGCTACGATTATTATAGAAAAAAGCTTTGAAACACATCAAGACCAAAACAATAAATAATTTCTATTGGAGAAAACCGTGTCCTGATGTTGTACATGGCATTGCAGGATTTGTGACAGAGCCAATCAAGTATATTATACAAGAGTCTGTGGAGTAGATGGATCAAGATGGTGGAATAGAAGGCTTCACCAATAGTTCTCCCTGCAAGGGCAACAATGTAACAAAAATCTATACACGATAAAGTACCTTCATAAGAACCAAGAATCAGGTGAGCACTCACAGTATGTATATGACTGAAAGAGGCATAGAAGAGGTAGAAAAAACAGTGTTGAATCCCTGATCCCACCTTTTACCCACTGGCAGTAGCTGCATGGTGCAGAGAGCATCTCTAGGTGCTGGGGCAGGGAGACTGCAGCAGTTGTGAGGCATTGAACTCAGTGCTGTCCTGTTATAACAGAAAGCAAAATCAACTCAAACTCAACTAATGCCTACCCACAGAGGGAGCATTTAAACCAGCCTTAGCCATGGGAGAATCACTAATCCCACCAGTCAGAACTTGAGTTTCCACAAGCCTCGCTACTGTGGGCTACGGTGCCCTGGGGCTCTAAATAAACTTGTAAGGCAGTCTAGGCCACAAGGACTGTAACCCCTAGATAAATCTTACTACTGAACTCAGCCCAGAGCCAGGAGACTGTGGGGACACACAATCTACTGAGACACCAACTGGGATGCCTAAGGGAGTGCAGGCATCACCCTCTGCTAACCCAAGGACGCACAGCTTGCAGCTCAACAAGAGATCCCTAATTCTACTTGAGAAGAGGAGAGGAAAGAGTAGGGAGAACTTTGTCTTGCATCCAGGATAAGAGCTCAATCACAGCAGGATAGGACACTTGTCAGAGCCACAAGACCCCTTTTCCAGGCCCTAGCTCCCTGGTCCAGAAGGGAACGTGCTTCCTTAAAGGGAAGGGCCCAGTGTTGAAAGCATTAGCCAACTGCTAAATGAAGAGCCCTTAAGCCCTGAATAACCAGCAGCAATACCCAGTTGAAGACTTTGGGTGAGACTCTGAGATTTGCTGGCTTCAGGTGAGACTCAGCACATTCCTGGCTGTAGTGGCTATGAGTTGAGACTCTTTCTTCCTGAGAAAAGCAAAGGAAAATGTAAAGGGGACTTTGGTTTGCACAGAGTACCAGCTCAGCCATACAGAATTAGAGTGTCAAGCAGGCTCTTGGGGGTGCCCTGATTCCAGGACTTGGTTCTTGGACACCATTTCTGAACCTGCCCTTGCTCAGAGGGGAGCCCACCGCACTGAAAGGTGAGTTCCAGGTCAGGGAGTATTCATCACAAGATGACTAAAGAGCCCTTGGGCCTTCAGGGAACATCAACAGTCATCTGTAAGTACTTCCCTAGGGCCGTAGTGGAAGTGGTCTCAGGGAGAGGCTCTTCTGCCTTTGGAAAGGGGAGGGAAGGGTGAAAAGGACTGCATATTGTGGCTTGAGTGTCAGTTCAGCTGCAATACAACAAAATGCCAAGTAGACTTCTAAGGTTTTGATGTTAGTCTCTGGCTCCTGTGGCACCTCTGGACCTGCTGGGGTCCTGGGGAAACTCACTGTCCTGAAGAGAAGTACAAAGGCCTGACTGGCTTTGCCACGTGATGACTGTAGAGCCCCAGAGCCTTGAGTGAACATAGGCAGTACCAAGGAGTGGTTACGGCAAGCTTTGGGCAAGATCCAGTGCTGTGCTGGCTTCAGGTCTGAACAAGTGCTATCATAGTAGTGGTGGCTACAGGGCCACTTGTGTCACTCCCCCTCCAGCTTCAGGTAGATCAGAACAGAGGGAGAGACATCATTTGTTTGGGAGAAAGAAAGGGAAGAGAACAAGAGTCTCTGCCTGGTAATCCAGAAGACTTTCTCAGATCTTGTCCAAGAACATTAAGGCAGTACCTCTATGGGTCTGCAAGAACCAAAGCAATCCTGCACTTGGGGTATCCCCTAAACCAGGTATAGCTTAAATCACAACACCCAAGTCCTTTTGAATATTTGGAAAACCTTCCAAGAAGGACGGGTACAAAAAAAGCTCAGACTGCAAAGACTACCATAAATACATAACTCTTCAAGGCCCAGACACAGATGAAAATCTGTAAGTATCAAGATAATCTAGGAAAACATGACCTCAAATAAGGACCTCAAATAAGGAATTCATGATCTAAATAAGGCACTTGAAGCCAGTCCTGAAGAAACAGAGATATATGACCTTTCAGACAGAGAATTCAGAGAATTCAAAACAGCTGTTTTGTGGAAACTCAAAAAAAAATTCAAGAGAACATAGAGAAGGAGTTTAGAATTCTATCAAATACATTTAACAAATAAATGAATATAATTAAAAAGAATCAAGCAGAAATTATGGAACTTAAAATGAAATTGGGATACTGTAAAATTGGGATACTGTAAAAGTATTTTACTAGCAGAATTGACTAAGCAGAAGAAAAAATAGTGAGCTGGAAGACAGGCTATTTGAAAATACACAGTCAGAGGAGAGAAAATAAAAAAAAAAAAAACCATAAAAAGCAGTGAGGCATGCCTACAGGATCGAGAAAATAGCCGCAAAGGGACAAATCTAGGAGTTATTGGCCCTAAAGAGAAGGCAGAGAAATAGACAGTGGTAGAAAGTTTATTCAAAGGGATAATAACAGAGAACATTCCAAGCCTAGAGAAAGACATCAATATCCAAGTACAAGAAGGTTATAGAACAATAAGCAAATTTAACTCAAAGAAGACTACCTCAAGGCATTTAATATTCAAACTCCCAAAGATCAATGACAAAGAAAGGATCCTAAAAACAAGAGAAAAGAAAAAAATAACATACAATGGAGCTTGAATACATCTGGCAGTAGACTTTCCAGTGGGTACCATACAGGCTAGAGGAGAATGGCATGACATGTTTAAAGCGCTGAAGAAAAAAATTACTTTGGAATAATGTATTTGGGAAAAATATGTTTCAATCATGAAGGGGAAATAAAGACTTTCCCAGACAAACAAAAGTTGAGGGATTTTATCAACACCAGATGAGTCCTACAAGAAATGCTAAAGGGAGTACTTTACACAGAAAGAAAAGAGTGTTAATGAGCAAAAAGTTATCACTTGAAGGTACAAAACTCACCGATAATAGTAAATACACACAAAAAAACACAGAATATTATAACACTGTACTGTAGTACGAAAACTACTCTTACCATAAGTAGAAAGGCTAAATAATGAATCAATCAAAAATAATATATACAACAACTTTCTAAGACATAGAGGGTACAATAAGCTATAAATATAAACAACAAGGAGTTAAAAATTTGGGAAGTAAACTTAAGAAGTAGAGTTTTTATTAGTTTTCTATTTGCTTGTTTGTTTATACACACAATGTTAAGTTGTTATCGGCTTAAAATAATGGGTTATAAGACAGTATTTGCAAGCCTATGGTAACCTCAAACCAAAAAACATACAATGGATACATAAAAAAAAAGCAAGAAACTATATCATATTTTTGGAGAAAATTATATATACTAAAATTATATATAACTTTTGAGGAGTTCAAAAGTTATATATGAATTTTCAACTATGTGAAGGGACATGCTCCTAACCTCTATGTTGTTCAAAGGCCAACTGTATGGTTAATTCCCCCAGATCATCCAGAATAGAAGTTATGCCCAAGTTCCAACAACTTTTGCTAAATGACTAGCACCAATAGTGATACATAGTAGATGCTTCAAAAATATGTTTATCTACCCTCCATTTCTTATTCCTTTGCCAATATCTAGCAAAATTAAAAGTATTTTAAAATGTTATAAGATTATAAAGAACATTATTTATTTGAAAAAACCAAATTAATTAAAGAATATTACAAATGCCTGAGCTGGAAAAAGACCAAAGGAATAACATAGGTTTGTTTGTTCGTTTGTATTTTTGAAAAAGTGAATACATTCTAGTTGGGGTAAAACCCTTACTTCAATTTGACAAAATAAAACCTGTGTACAGTATAAAAAAGTAGGATCTTTCTGATTGCATTCATATCTTTTCTGTGGTAGAATTTTATCCCAGAAATAGTGGGAAATCACAAAGACACTCCACTACCAATTATTTTCAACAGAATTACAGCAGTAATAAATAGAAGCTGGCAGAGAGGGTTTCTTTCCTCTTAATAGTGATTAGATAAGCAGATTATCTAAATAATTCCATTATAAATAAATCTGAATCATATCAAGATAAGAAAATTCAAAACAATAATATAAACTCTCTCTTCATATATTAGTGAGTTTTGTCCTTTCTTGCATAAATGTAAGACAAAGTCACAGTCGACTTGAAATGGTAATTTTCTTTTTCATCTCTCAATGTCATACGTTGTAAGCATTCCTAAATGACATTTAAACCTGACTCAGTCATCTAAACAATAAAACCTATTTATGTTCTGCTCAGTTAGTAACTATATCACTTTTGTAGAAAGAAAACAAAAAACAATTTCACAATGTATTAGGACTTTTAAAATAACCAGTATTTACACATCGGTATTTATCTTCTTATTGCAATATCATTTTGTTTATTATCATTCCAAAACCTTCATGCTTACAAAAATGTATGGAGAATGCAAGAAAATTATTGATTTACACTAACACTTATTTTCAGGTTGGTACTAGAATATTAAATTTTCTTTTTTAATTACAGAAGATAAAGTAAATTTACCTTTTTCCTTAGATGTATCTTTGCAATAAAACCAAGCAATTGGTTGATGAAATTTAATATGACTATTTTTTGAGGCAACCTAATTTTAAGTTTTACAAATGATTGATCAGTAACTTTTACATAACCAGCAGCTGGGGTTCACCCCTCAGTAAGCCTTCAGGAATGATATGAGATTGACTTCCAAAAGCAACTCTATAAGACCATTCCTTCTGCACAATTATGAGTAATATGTTACTAGGAAGAGTATGGCAATTTTATCTCTCCCATTTAGACCTCAAATTTGATGTTATACTTTTCATTTACCTTTTCAATCTTTTCACATGTTTATCTAAGAAATATAGCTTAACCCACATAGACATTTATTTTTATTTCTTTTCCTTCTGCTGCATACATGCATGAGAATGTTTTGGAGACTGGAGGCTCATGCCTGTAGTCTCTGCTATGTGGGAGACTGAGATAGGAGGATTGATTGAGCCCAGGGTAACGGAGAGAGGTTGAAACAGTTTGCAGGGCTAAGAAGAAGACAGGAAGATGTGGGAAAGTTTAGAACATCCTAGGGACTTGTAAATTGGTTTTGACAAAAATGCTGATAGTAATATGGATAATGAAGTCCAGACTGAGGTGCTCTCAGATGGAGATGAGGAACTTCTTGGGAACTGGAAACTGGAGCAAAGGTAACTCTTACTATGCTTTAGCATAGAAACTGATGACATTTTTCTCCTGCCCTAGAGATCTCCTGCATTTTGAGCTTGAGAGAGATTACTTAGGGTATCTGACAAAAGAAAGTTTTAAGCAATAAATTTGTCAAGATGTGACCTTGGTGCTCTTAAAGGGTTTCAGTTTTATGCATTCACAAAGAGATATTTTGGATTTGGAACTTTTTAAAAGTATACTTTAAGTTCTGGGATACATGTGCAGAACATGCAGGTTTGTTACATAGGTATACACGTGGCATGGTGGTTTGCTGCACCCATCAACCCATCATCTACATTAGGTATTTCTCCTAATGCTATCCTTCCCCTAGCCCCCCATCCCTCAACAGGCCCTGGTGTGTGATGTTCCCCTCCCTGTATCTATGTGTTCTCACTGTTCAACTCCCACTTGTGTGAGAAGATGCAGTGTTTGGTTTTCTGTTCCTGTGTTAGTTTGCTGAGAATGAAAGTTTCCAGCTTCATCTGTGTCCCTGCAAAAGACATCATAACTCATCCTTCTTTTATGGTTGCATAGTATTCCATAGTGTATATGCGCCACATTTTCTTTATCCAGTCTATTACTGATGGGCATTTGGGTTGGTTCCAAGTCTTTGCTATTGTGAATAGTGCTGCAGTAAACATATGTGAGCATAGGTCTTTAGAGTAGAATGATTTATAATCCTTTGGGTATATACCCAGTAATAAGATTGCTGGGTCAAATGGTATTTCTGGTTCTAGATCCTTGAGGAATTTCCACACTGTCTTCCACAATGGTTGGACTAATTTACACTCGCACCAACAGTGTAGAAATATTCCTATTTCTCCACGTCCTCTCCAGCATCTGTTGTCTCCTGACTTTTTAATGATTGTCATTCCAACTGGC	GCCA	20	PASS	ClusterIDs=HG3_Ill_MetaSV_4602:HG2_PB_pbsv_7154:HG3_PB_pbsv_6939:HG3_PB_SVrefine2Falcon1Dovetail_4328:HG2_PB_SVrefine2PBcRplusDovetail_9669:HG2_PB_SVrefine2Falcon2Bionano_3602:HG2_10X_SVrefine210Xhap12_5114:HG4_PB_SVrefine2Falcon1Dovetail_4320:HG2_Ill_tnscope_850:HG3_10X_allpass_1474:HG2_10X_allpass_1216:HG2_Ill_MetaSV_4421;NumClusterSVs=12;ExactMatchIDs=HG2_10X_SVrefine210Xhap12_5114:HG2_PB_SVrefine2Falcon2Bionano_3602:HG2_PB_SVrefine2PBcRplusDovetail_9669:HG3_PB_SVrefine2Falcon1Dovetail_4328;NumExactMatchSVs=4;ClusterMaxShiftDist=0.0175466;ClusterMaxSizeDiff=0.0175466;ClusterMaxEditDist=0.0175466;PBcalls=6;Illcalls=3;TenXcalls=3;CGcalls=0;PBexactcalls=3;Illexactcalls=0;TenXexactcalls=1;CGexactcalls=0;HG2count=7;HG3count=4;HG4count=1;NumTechs=3;NumTechsExact=2;SVLEN=-25421;DistBack=30383;DistForward=83;DistMin=83;DistMinlt1000=TRUE;MultiTech=TRUE;MultiTechExact=TRUE;SVTYPE=DEL;sizecat=gt1000;DistPASSHG2gt49Minlt1000=FALSE;DistPASSMinlt1000=TRUE;MendelianError=FALSE;HG003_GT=0/1;HG004_GT=0/0;TRall=FALSE;TRgt100=FALSE;TRgt10k=FALSE;segdup=FALSE;REPTYPE=SUBSDEL;BREAKSIMLENGTH=0;REFWIDENED=6:103737465-103762889;PctSeqSimilarity=0.9811;PctSizeSimilarity=0.9999;PctRecOverlap=0.9999;SizeDiff=-2;StartDistance=1;EndDistance=2;GTMatch=0;TruScore=99;MatchId=3648.0.0	GT:GTcons1:PB_GT:PB_REF:PB_ALT:PBHP_GT:PB_REF_HP1:PB_ALT_HP1:PB_REF_HP2:PB_ALT_HP2:TenX_GT:TenX_REF_HP1:TenX_ALT_HP1:TenX_REF_HP2:TenX_ALT_HP2:ILL250bp_GT:ILL250bp_REF:ILL250bp_ALT:ILLMP_GT:ILLMP_REF:ILLMP_ALT:BNG_LEN_DEL:BNG_LEN_INS:nabsys_svm	0/1:0/1:0/1:64:72:0|1:44:3:3:32:./.:0:0:0:0:0/1:62:15:0/1:441:187:25628:.:.
chr8	832619	HG2_PB_SVrefine2PB10Xhap12_6574	CCCTGCGCGCACCCTCGCCTGATCCAGCGGTACCTCTCCCTGCGGAGGCCTCCCCTGCGCGCACCCTCGCCTGATCCAGCGGTACCTCTCCCTGCGGAGGCCTCT	C	10	PASS	ClusterIDs=HG3_PB_pbsv_8784:HG3_PB_assemblyticsfalcon_25778:HG3_PB_SVrefine2Falcon1Dovetail_5495:HG2_PB_assemblyticsPBcR_25107:HG2_PB_SVrefine2PBcRplusDovetail_10727:HG2_PB_SVrefine2PB10Xhap12_6574:HG4_PB_pbsv_9028:HG2_PB_pbsv_8998;NumClusterSVs=8;ExactMatchIDs=HG2_PB_SVrefine2PB10Xhap12_6574:HG2_PB_SVrefine2PBcRplusDovetail_10727:HG2_PB_assemblyticsPBcR_25107;NumExactMatchSVs=3;ClusterMaxShiftDist=0.0190476;ClusterMaxSizeDiff=0.0190476;ClusterMaxEditDist=0.0943396;PBcalls=8;Illcalls=0;TenXcalls=0;CGcalls=0;PBexactcalls=3;Illexactcalls=0;TenXexactcalls=0;CGexactcalls=0;HG2count=4;HG3count=3;HG4count=1;NumTechs=1;NumTechsExact=1;SVLEN=-104;DistBack=354;DistForward=-105;DistMin=-105;DistMinlt1000=TRUE;MultiTech=FALSE;MultiTechExact=FALSE;SVTYPE=DEL;sizecat=100to299;DistPASSHG2gt49Minlt1000=FALSE;DistPASSMinlt1000=FALSE;MendelianError=FALSE;HG003_GT=0/1;HG004_GT=0/1;TRall=TRUE;TRgt100=TRUE;TRgt10k=FALSE;segdup=FALSE;REPTYPE=CONTRAC;BREAKSIMLENGTH=471;REFWIDENED=8:832242-832816;PctSeqSimilarity=0.7985;PctSizeSimilarity=0.6624;PctRecOverlap=0.6646;SizeDiff=-53;StartDistance=53;EndDistance=0;GTMatch=0;TruScore=70;MatchId=4048.0.0	GT:GTcons1:PB_GT:PB_REF:PB_ALT:PBHP_GT:PB_REF_HP1:PB_ALT_HP1:PB_REF_HP2:PB_ALT_HP2:TenX_GT:TenX_REF_HP1:TenX_ALT_HP1:TenX_REF_HP2:TenX_ALT_HP2:ILL250bp_GT:ILL250bp_REF:ILL250bp_ALT:ILLMP_GT:ILLMP_REF:ILLMP_ALT:BNG_LEN_DEL:BNG_LEN_INS:nabsys_svm	0/1:0/1:0/1:28:30:0|1:23:2:4:30:./.:0:0:0:0:0/1:5:4:./.:.:.:.:.:.
chr8	2992912	HG2_Ill_SVrefine2DISCOVARplusDovetail_12613	GGAACTGGCTTCTTCCCCTTTAAAACATGCTCTTGAGTGAAGTCTGCTGATCACATTTCTGACTCTGT	G	20	PASS	ClusterIDs=HG2_Ill_SVrefine2DISCOVARplusDovetail_12613:HG4_PB_pbsv_9156:HG3_PB_pbsv_8903:HG2_PB_pbsv_9119:HG3_PB_HySA_13619:HG3_Ill_250bpfermikitraw_11897:HG4_PB_SVrefine2PBcRDovetail_4509:HG4_PB_SVrefine2Falcon1Dovetail_5549:HG3_PB_SVrefine2PBcRDovetail_4097:HG3_PB_SVrefine2Falcon1Dovetail_5575:HG3_Ill_SVrefine2DISCOVARDovetail_6683:HG2_PB_SVrefine2PB10Xhap12_6661;NumClusterSVs=12;ExactMatchIDs=HG2_Ill_SVrefine2DISCOVARplusDovetail_12613:HG4_PB_SVrefine2PBcRDovetail_4509:HG4_PB_SVrefine2Falcon1Dovetail_5549:HG3_PB_SVrefine2PBcRDovetail_4097:HG3_PB_SVrefine2Falcon1Dovetail_5575:HG3_Ill_SVrefine2DISCOVARDovetail_6683:HG2_PB_SVrefine2PB10Xhap12_6661;NumExactMatchSVs=7;ClusterMaxShiftDist=0.0597015;ClusterMaxSizeDiff=0.0597015;ClusterMaxEditDist=0.10687;PBcalls=9;Illcalls=3;TenXcalls=0;CGcalls=0;PBexactcalls=5;Illexactcalls=2;TenXexactcalls=0;CGexactcalls=0;HG2count=3;HG3count=6;HG4count=3;NumTechs=2;NumTechsExact=2;SVLEN=-67;DistBack=51741;DistForward=-68;DistMin=-68;DistMinlt1000=TRUE;MultiTech=TRUE;MultiTechExact=TRUE;SVTYPE=DEL;sizecat=50to99;DistPASSHG2gt49Minlt1000=FALSE;DistPASSMinlt1000=FALSE;MendelianError=FALSE;HG003_GT=1/1;HG004_GT=0/1;TRall=TRUE;TRgt100=TRUE;TRgt10k=FALSE;segdup=FALSE;REPTYPE=CONTRAC;BREAKSIMLENGTH=270;REFWIDENED=8:2992913-2993249;PctSeqSimilarity=0.9911;PctSizeSimilarity=1;PctRecOverlap=0.9265;SizeDiff=0;StartDistance=-5;EndDistance=-5;GTMatch=0;TruScore=97;MatchId=4069.0.0	GT:GTcons1:PB_GT:PB_REF:PB_ALT:PBHP_GT:PB_REF_HP1:PB_ALT_HP1:PB_REF_HP2:PB_ALT_HP2:TenX_GT:TenX_REF_HP1:TenX_ALT_HP1:TenX_REF_HP2:TenX_ALT_HP2:ILL250bp_GT:ILL250bp_REF:ILL250bp_ALT:ILLMP_GT:ILLMP_REF:ILLMP_ALT:BNG_LEN_DEL:BNG_LEN_INS:nabsys_svm	0/1:0/1:0/1:32:21:0|1:26:3:0:17:./.:0:0:0:0:0/0:13:1:./.:.:.:.:.:.
chr8	6656095	HG2_PB_HySA_16457	TTGCGAAAATCTGAGCATTCTTGCCAAAAGGGGTGACAGGCAGTCCTGTGAGGGGC	T	20	PASS	ClusterIDs=HG2_Ill_Spiral_637:HG4_PB_HySA_13272:HG3_PB_assemblyticsfalcon_25986:HG2_PB_pbsv_9166:HG4_PB_pbsv_9201:HG4_PB_SVrefine2PBcRDovetail_4532:HG4_Ill_SVrefine2DISCOVARDovetail_6512:HG4_Ill_250bpfermikitraw_12275:HG2_PB_SVrefine2PB10Xhap12_6701:HG2_PB_HySA_16457:HG2_Ill_SpiralSDKrefine_16648:HG2_Ill_SVrefine2DISCOVARplusDovetail_12639:HG2_Ill_250bpfermikitraw_12311;NumClusterSVs=13;ExactMatchIDs=HG2_Ill_250bpfermikitraw_12311:HG2_Ill_SVrefine2DISCOVARplusDovetail_12639:HG2_Ill_SpiralSDKrefine_16648:HG2_PB_HySA_16457:HG2_PB_SVrefine2PB10Xhap12_6701:HG4_Ill_250bpfermikitraw_12275:HG4_Ill_SVrefine2DISCOVARDovetail_6512:HG4_PB_SVrefine2PBcRDovetail_4532;NumExactMatchSVs=8;ClusterMaxShiftDist=0.0540541;ClusterMaxSizeDiff=0.0540541;ClusterMaxEditDist=0.0550459;PBcalls=7;Illcalls=6;TenXcalls=0;CGcalls=0;PBexactcalls=3;Illexactcalls=5;TenXexactcalls=0;CGexactcalls=0;HG2count=7;HG3count=1;HG4count=5;NumTechs=2;NumTechsExact=2;SVLEN=-55;DistBack=7727;DistForward=-26;DistMin=-26;DistMinlt1000=TRUE;MultiTech=TRUE;MultiTechExact=TRUE;SVTYPE=DEL;sizecat=50to99;DistPASSHG2gt49Minlt1000=FALSE;DistPASSMinlt1000=FALSE;MendelianError=FALSE;HG003_GT=0/0;HG004_GT=0/1;TRall=TRUE;TRgt100=TRUE;TRgt10k=FALSE;segdup=FALSE;REPTYPE=CONTRAC;BREAKSIMLENGTH=110;REFWIDENED=8:6656096-6656260;PctSeqSimilarity=1;PctSizeSimilarity=1;PctRecOverlap=1;SizeDiff=0;StartDistance=0;EndDistance=0;GTMatch=0;TruScore=100;MatchId=4083.0.0	GT:GTcons1:PB_GT:PB_REF:PB_ALT:PBHP_GT:PB_REF_HP1:PB_ALT_HP1:PB_REF_HP2:PB_ALT_HP2:TenX_GT:TenX_REF_HP1:TenX_ALT_HP1:TenX_REF_HP2:TenX_ALT_HP2:ILL250bp_GT:ILL250bp_REF:ILL250bp_ALT:ILLMP_GT:ILLMP_REF:ILLMP_ALT:BNG_LEN_DEL:BNG_LEN_INS:nabsys_svm	0/1:0/1:0/1:34:16:0|1:31:2:3:14:./.:0:0:0:0:0/1:31:16:./.:.:.:.:.:.
chr8	143979719	HG3_PB_assemblyticsfalcon_27176	CCGAAAACAGGCCCAAACTGCAAAGACAAAGACAGTGTTGGCTGTGTCTACA	C	10	PASS	ClusterIDs=HG3_PB_assemblyticsfalcon_27176:HG2_PB_pbsv_9942:HG3_PB_pbsv_9667:HG4_PB_pbsv_9964:HG4_PB_assemblyticsfalcon_26688;NumClusterSVs=5;ExactMatchIDs=HG3_PB_assemblyticsfalcon_27176:HG4_PB_assemblyticsfalcon_26688;NumExactMatchSVs=2;ClusterMaxShiftDist=0.163636;ClusterMaxSizeDiff=0.126126;ClusterMaxEditDist=0.218182;PBcalls=5;Illcalls=0;TenXcalls=0;CGcalls=0;PBexactcalls=2;Illexactcalls=0;TenXexactcalls=0;CGexactcalls=0;HG2count=1;HG3count=2;HG4count=2;NumTechs=1;NumTechsExact=1;SVLEN=-51;DistBack=-218;DistForward=-49;DistMin=-218;DistMinlt1000=TRUE;MultiTech=FALSE;MultiTechExact=FALSE;SVTYPE=DEL;sizecat=50to99;DistPASSHG2gt49Minlt1000=FALSE;DistPASSMinlt1000=FALSE;MendelianError=FALSE;HG003_GT=./.;HG004_GT=0/1;TRall=TRUE;TRgt100=TRUE;TRgt10k=FALSE;segdup=FALSE;REPTYPE=CONTRAC;BREAKSIMLENGTH=549;REFWIDENED=8:143979517-143980116;PctSeqSimilarity=0.9091;PctSizeSimilarity=0.8361;PctRecOverlap=0.8387;SizeDiff=-10;StartDistance=3;EndDistance=-7;GTMatch=0;TruScore=86;MatchId=4312.0.0	GT:GTcons1:PB_GT:PB_REF:PB_ALT:PBHP_GT:PB_REF_HP1:PB_ALT_HP1:PB_REF_HP2:PB_ALT_HP2:TenX_GT:TenX_REF_HP1:TenX_ALT_HP1:TenX_REF_HP2:TenX_ALT_HP2:ILL250bp_GT:ILL250bp_REF:ILL250bp_ALT:ILLMP_GT:ILLMP_REF:ILLMP_ALT:BNG_LEN_DEL:BNG_LEN_INS:nabsys_svm	0/1:0/1:0/1:32:30:0|1:25:2:7:40:./.:0:0:0:0:./.:5:0:./.:.:.:.:.:.
chr10	134169855	HG2_PB_SVrefine2PB10Xhap12_8509	GCCAAGATTGCCAGCTCTTAAGCTATGGGACATGGGATATCCTGAGTACCATCCC	G	20	PASS	ClusterIDs=HG2_Ill_SVrefine2DISCOVARplusDovetail_1799:HG2_PB_pbsv_11790:HG3_PB_pbsv_11488:HG2_PB_SVrefine2PBcRplusDovetail_1492:HG2_PB_SVrefine2PB10Xhap12_8509:HG2_PB_SVrefine2Falcon2Bionano_5696:HG2_PB_SVrefine2Falcon1plusDovetail_1572;NumClusterSVs=7;ExactMatchIDs=HG2_Ill_SVrefine2DISCOVARplusDovetail_1799:HG2_PB_SVrefine2PBcRplusDovetail_1492:HG2_PB_SVrefine2PB10Xhap12_8509:HG2_PB_SVrefine2Falcon2Bionano_5696:HG2_PB_SVrefine2Falcon1plusDovetail_1572;NumExactMatchSVs=5;ClusterMaxShiftDist=0.0377358;ClusterMaxSizeDiff=0.037037;ClusterMaxEditDist=0.0754717;PBcalls=6;Illcalls=1;TenXcalls=0;CGcalls=0;PBexactcalls=4;Illexactcalls=1;TenXexactcalls=0;CGexactcalls=0;HG2count=6;HG3count=1;HG4count=0;NumTechs=2;NumTechsExact=2;SVLEN=-54;DistBack=3687;DistForward=-55;DistMin=-55;DistMinlt1000=TRUE;MultiTech=TRUE;MultiTechExact=TRUE;SVTYPE=DEL;sizecat=50to99;DistPASSHG2gt49Minlt1000=FALSE;DistPASSMinlt1000=TRUE;MendelianError=FALSE;HG003_GT=0/1;HG004_GT=./.;TRall=TRUE;TRgt100=TRUE;TRgt10k=FALSE;segdup=FALSE;REPTYPE=CONTRAC;BREAKSIMLENGTH=269;REFWIDENED=10:134169856-134170178;PctSeqSimilarity=0.9902;PctSizeSimilarity=1;PctRecOverlap=0.0909;SizeDiff=0;StartDistance=-50;EndDistance=-50;GTMatch=0;TruScore=69;MatchId=544.0.0	GT:GTcons1:PB_GT:PB_REF:PB_ALT:PBHP_GT:PB_REF_HP1:PB_ALT_HP1:PB_REF_HP2:PB_ALT_HP2:TenX_GT:TenX_REF_HP1:TenX_ALT_HP1:TenX_REF_HP2:TenX_ALT_HP2:ILL250bp_GT:ILL250bp_REF:ILL250bp_ALT:ILLMP_GT:ILLMP_REF:ILLMP_ALT:BNG_LEN_DEL:BNG_LEN_INS:nabsys_svm	0/1:0/1:0/1:18:30:0|1:16:2:6:28:./.:2:0:2:0:0/0:8:1:./.:.:.:.:5424:.
chr11	483144	HG2_PB_SVrefine2Falcon1plusDovetail_1652	GGTTCTGTGAGTTTTTCGTAGATCTCCCTACCGAGTGGAGAAGGTTCTGTGAGTTTTTCGTAGATCTCCCTACCGAGTGGAGAAGGTTCTGTGAGTTTTTCGTAGATCTCCCTACCGAGTGGAGAAGGTTCTGTGAGTTTTTCGTAGATCTCCCTACCGAGTGGAGAAG	A	10	PASS	ClusterIDs=HG3_PB_SVrefine2Falcon1Dovetail_7217:HG4_PB_SVrefine2PBcRDovetail_5980:HG4_PB_SVrefine2Falcon1Dovetail_7253:HG2_PB_SVrefine2PBcRplusDovetail_1569:HG2_PB_SVrefine2PB10Xhap12_8605:HG2_PB_SVrefine2Falcon2Bionano_5770:HG2_PB_SVrefine2Falcon1plusDovetail_1652:HG2_PB_pbsv_11940:HG4_PB_pbsv_11919;NumClusterSVs=9;ExactMatchIDs=HG2_PB_SVrefine2Falcon1plusDovetail_1652:HG2_PB_SVrefine2Falcon2Bionano_5770:HG2_PB_SVrefine2PB10Xhap12_8605:HG2_PB_SVrefine2PBcRplusDovetail_1569:HG4_PB_SVrefine2Falcon1Dovetail_7253:HG4_PB_SVrefine2PBcRDovetail_5980;NumExactMatchSVs=6;ClusterMaxShiftDist=0.00595238;ClusterMaxSizeDiff=0.00593472;ClusterMaxEditDist=0.0830861;PBcalls=9;Illcalls=0;TenXcalls=0;CGcalls=0;PBexactcalls=6;Illexactcalls=0;TenXexactcalls=0;CGexactcalls=0;HG2count=5;HG3count=1;HG4count=3;NumTechs=1;NumTechsExact=1;SVLEN=-168;DistBack=-8697;DistForward=-127;DistMin=-8697;DistMinlt1000=TRUE;MultiTech=FALSE;MultiTechExact=FALSE;SVTYPE=DEL;sizecat=100to299;DistPASSHG2gt49Minlt1000=FALSE;DistPASSMinlt1000=FALSE;MendelianError=FALSE;HG003_GT=0/0;HG004_GT=./.;TRall=TRUE;TRgt100=TRUE;TRgt10k=FALSE;segdup=FALSE;REPTYPE=CONTRAC;BREAKSIMLENGTH=633;REFWIDENED=11:482686-483486;PctSeqSimilarity=0.9856;PctSizeSimilarity=0.994;PctRecOverlap=0.5917;SizeDiff=1;StartDistance=68;EndDistance=69;GTMatch=0;TruScore=85;MatchId=559.0.0	GT:GTcons1:PB_GT:PB_REF:PB_ALT:PBHP_GT:PB_REF_HP1:PB_ALT_HP1:PB_REF_HP2:PB_ALT_HP2:TenX_GT:TenX_REF_HP1:TenX_ALT_HP1:TenX_REF_HP2:TenX_ALT_HP2:ILL250bp_GT:ILL250bp_REF:ILL250bp_ALT:ILLMP_GT:ILLMP_REF:ILLMP_ALT:BNG_LEN_DEL:BNG_LEN_INS:nabsys_svm	0/1:0/1:0/1:21:34:0|1:19:4:3:24:./.:0:4:1:0:0/1:4:4:./.:.:.:.:.:.
chr12	13097681	HG2_Ill_svaba_16130	TCCTTCCTTCCTTTCTTCCTTCCTTTCTTCCTTCCTTCCTTCCTTCCTTCCTTC	T	10	PASS	ClusterIDs=HG2_Ill_svaba_16130:HG3_Ill_svaba_16271:HG2_Ill_svaba_16131:HG4_Ill_svaba_16187;NumClusterSVs=4;ExactMatchIDs=HG2_Ill_svaba_16130:HG4_Ill_svaba_16187;NumExactMatchSVs=2;ClusterMaxShiftDist=0.0769231;ClusterMaxSizeDiff=0.0769231;ClusterMaxEditDist=0.0769231;PBcalls=0;Illcalls=4;TenXcalls=0;CGcalls=0;PBexactcalls=0;Illexactcalls=2;TenXexactcalls=0;CGexactcalls=0;HG2count=2;HG3count=1;HG4count=1;NumTechs=1;NumTechsExact=1;SVLEN=-53;DistBack=15374;DistForward=-7;DistMin=-7;DistMinlt1000=TRUE;MultiTech=FALSE;MultiTechExact=FALSE;SVTYPE=DEL;sizecat=50to99;DistPASSHG2gt49Minlt1000=FALSE;DistPASSMinlt1000=TRUE;MendelianError=FALSE;HG003_GT=0/1;HG004_GT=0/1;TRall=TRUE;TRgt100=TRUE;TRgt10k=FALSE;segdup=FALSE;REPTYPE=SIMPLEDEL;BREAKSIMLENGTH=12;REFWIDENED=12:13097680-13097747;PctSeqSimilarity=0.9643;PctSizeSimilarity=0.9298;PctRecOverlap=0.931;SizeDiff=-4;StartDistance=4;EndDistance=0;GTMatch=0;TruScore=94;MatchId=774.0.0	GT:GTcons1:PB_GT:PB_REF:PB_ALT:PBHP_GT:PB_REF_HP1:PB_ALT_HP1:PB_REF_HP2:PB_ALT_HP2:TenX_GT:TenX_REF_HP1:TenX_ALT_HP1:TenX_REF_HP2:TenX_ALT_HP2:ILL250bp_GT:ILL250bp_REF:ILL250bp_ALT:ILLMP_GT:ILLMP_REF:ILLMP_ALT:BNG_LEN_DEL:BNG_LEN_INS:nabsys_svm	0/1:./.:0/1:10:25:./.:12:15:1:1:./.:0:6:0:4:0/1:4:27:./.:.:.:.:.:.
chr13	114841327	HG3_PB_SVrefine2Falcon1Dovetail_8865	CGTGTGGAGGCGCCGGCAGGACGAAGCCTCCCGTGTCCGCGCCGCGTATCTCTGCGTGTGGAGGCGCCGGCAGGACGAAGCCTCCCGTGTCGGCGCCGCGTATCTCTGG	C	20	PASS	ClusterIDs=HG2_PB_SVrefine2PBcRplusDovetail_3146:HG4_PB_SVrefine2Falcon1Dovetail_8899:HG3_PB_SVrefine2PBcRDovetail_6900:HG3_PB_SVrefine2Falcon1Dovetail_8865:HG3_Ill_SVrefine2DISCOVARDovetail_10410:HG2_PB_SVrefine2PB10Xhap12_10572:HG2_PB_SVrefine2Falcon2Bionano_7305:HG3_Ill_250bpfermikitraw_18839:HG2_Ill_250bpfermikitraw_19407:HG2_PB_pbsv_14636:HG3_PB_pbsv_14292;NumClusterSVs=11;ExactMatchIDs=HG3_Ill_SVrefine2DISCOVARDovetail_10410:HG3_PB_SVrefine2Falcon1Dovetail_8865:HG3_PB_SVrefine2PBcRDovetail_6900:HG4_PB_SVrefine2Falcon1Dovetail_8899;NumExactMatchSVs=4;ClusterMaxShiftDist=0.0185185;ClusterMaxSizeDiff=0.00921659;ClusterMaxEditDist=0.165899;PBcalls=8;Illcalls=3;TenXcalls=0;CGcalls=0;PBexactcalls=3;Illexactcalls=1;TenXexactcalls=0;CGexactcalls=0;HG2count=5;HG3count=5;HG4count=1;NumTechs=2;NumTechsExact=2;SVLEN=-108;DistBack=175;DistForward=-50;DistMin=-50;DistMinlt1000=TRUE;MultiTech=TRUE;MultiTechExact=TRUE;SVTYPE=DEL;sizecat=100to299;DistPASSHG2gt49Minlt1000=FALSE;DistPASSMinlt1000=FALSE;MendelianError=FALSE;HG003_GT=1/1;HG004_GT=0/0;TRall=TRUE;TRgt100=TRUE;TRgt10k=FALSE;segdup=FALSE;REPTYPE=CONTRAC;BREAKSIMLENGTH=488;REFWIDENED=13:114840913-114841508;PctSeqSimilarity=0.9767;PctSizeSimilarity=0.9907;PctRecOverlap=0.8716;SizeDiff=1;StartDistance=13;EndDistance=14;GTMatch=0;TruScore=94;MatchId=1128.0.0	GT:GTcons1:PB_GT:PB_REF:PB_ALT:PBHP_GT:PB_REF_HP1:PB_ALT_HP1:PB_REF_HP2:PB_ALT_HP2:TenX_GT:TenX_REF_HP1:TenX_ALT_HP1:TenX_REF_HP2:TenX_ALT_HP2:ILL250bp_GT:ILL250bp_REF:ILL250bp_ALT:ILLMP_GT:ILLMP_REF:ILLMP_ALT:BNG_LEN_DEL:BNG_LEN_INS:nabsys_svm	0/1:0/1:0/1:32:28:0|1:23:7:3:25:./.:0:0:1:1:0/1:7:3:./.:.:.:.:.:.
chr14	66159177	HG2_PB_assemblyticsPBcR_7807	ACCCCCCCACCTCCCTCCCAGACGGGGCGGCTGGCCGGGCGGGGGGCTGAC	A	20	PASS	ClusterIDs=HG3_Ill_GATKHC_23553:HG4_PB_assemblyticsfalcon_7984:HG4_PB_pbsv_14846:HG3_PB_assemblyticsfalcon_8099:HG4_Ill_GATKHCSBGrefine_10242:HG2_PB_assemblyticsPBcR_7807:HG2_Ill_GATKHC_23700;NumClusterSVs=7;ExactMatchIDs=HG2_Ill_GATKHC_23700:HG2_PB_assemblyticsPBcR_7807:HG4_Ill_GATKHCSBGrefine_10242;NumExactMatchSVs=3;ClusterMaxShiftDist=0.0769231;ClusterMaxSizeDiff=0.0769231;ClusterMaxEditDist=0.115385;PBcalls=4;Illcalls=3;TenXcalls=0;CGcalls=0;PBexactcalls=1;Illexactcalls=2;TenXexactcalls=0;CGexactcalls=0;HG2count=2;HG3count=2;HG4count=3;NumTechs=2;NumTechsExact=2;SVLEN=-50;DistBack=16;DistForward=56695;DistMin=16;DistMinlt1000=TRUE;MultiTech=TRUE;MultiTechExact=TRUE;SVTYPE=DEL;sizecat=50to99;DistPASSHG2gt49Minlt1000=FALSE;DistPASSMinlt1000=FALSE;MendelianError=FALSE;HG003_GT=0/1;HG004_GT=1/1;TRall=TRUE;TRgt100=TRUE;TRgt10k=FALSE;segdup=FALSE;REPTYPE=SIMPLEDEL;BREAKSIMLENGTH=7;REFWIDENED=14:66159176-66159235;PctSeqSimilarity=0.9714;PctSizeSimilarity=0.9434;PctRecOverlap=0.9444;SizeDiff=-3;StartDistance=0;EndDistance=-3;GTMatch=0;TruScore=95;MatchId=1197.0.0	GT:GTcons1:PB_GT:PB_REF:PB_ALT:PBHP_GT:PB_REF_HP1:PB_ALT_HP1:PB_REF_HP2:PB_ALT_HP2:TenX_GT:TenX_REF_HP1:TenX_ALT_HP1:TenX_REF_HP2:TenX_ALT_HP2:ILL250bp_GT:ILL250bp_REF:ILL250bp_ALT:ILLMP_GT:ILLMP_REF:ILLMP_ALT:BNG_LEN_DEL:BNG_LEN_INS:nabsys_svm	0/1:0/1:0/1:36:33:0|1:35:8:2:28:./.:0:4:6:1:0/1:24:17:./.:.:.:.:.:.
chr16	32494596	HG4_PB_SVrefine2PBcRDovetail_7921	TGAGCTCATTGAGGCCAATGGTGAAAAATAAAATACCCCAGCATAAAAACTAGAAGGAAGCTATCTGAGAAACTGCTTTGTGATGTGTGCATTCATCTCACTGATTTAAACCCTTCTTTTATTCAGCAGTTTGGAAACACTGCTTTTGTTCTTCCTGTGAAAGGACATTTTGGAGCTCATTGGGGCCAATGGCAAAAAAGCGAATATCCCAGGATAAAAACAAGAGTGAAGCTGTCTGAGAAACCGCTTTTCGATGTGTGCATTCACCTGGCAGAGGTAAACTTTCCTTTTCAGTCAGCAGTTTGGGAATGCTGTTTTTGTAGAATCTGTGAAGGGATATTTGCGAGTGCATTGAGGCCTGTGGTGAAAAAGGAAATATCTTCAGATAAAAATTAGAAAGAAGTTTCCTGAGAAACTGCTTAAAGAGGTGTGCATTCCTCTCACAGGGTTAAACCTTTCCTTTGATTCAGCAGTTTGGAAACACTGTTTTTGTACATTCTGGGAATGGACATTAGGGAACTCACTGATGCCATTTGTGAAAAACTGTATACCCCAGGAAGAAAACTGGAAGGATATTATCTGAGAAACCCCTTTGTGAAGTCAGCATTCGTCTCTCAGAGTTAAATCTTTCTTTTCATTCAGGAGTTTGGAAACACTGTTTTTGTTGAATCTGCCAAGTAATATTAGGGTGTACGTTGAGGCCTAGGGTGAAAAAGAAAATATATTCAGATAAAAACGAAAAGAAGCTTTCTGAGAAACTGCTTTGTGATGTGTGCATTCATCTCACTGAGTGAAAACTTACTCTTGATTCAGCAGTTTGGAGACACTTTTTTGTGCATTCTGTGAATGGACATTTAGGAGCTCATTGAGTCCAAAGGTGAAAAAGTGAATATCTGAGGATAAAAACTACTACGAAGCTATTGTGAAACCGTTATGTGATGTCTGCATTTATCTCACGGAATTAAACCTTTCTTTTCATTCATCAGTTTGGAAACACTGTTTTTGTGGAAACTGCCAAGGAATATTAGGGAGTTCATTGAGGCTTAGGGTGAAAAAGAAAATATCTTCAAATAAAAACTAGAAAGATGGTTTCTGAGAAATTGCTTTGTTATATGTGCATTCATCTCACAGAGTTACACCTTTCTTTACCTTCAGCAGTTTGTAAACACTGTTGTTGTCCATTCTGACTACAGACATTTGGGAGGTCTTTGAGGCCAAAGGTGAAAAAGTGAACATAACAGGATAAAAATTAGGAGGAAGCTATCTGAGAAACTGCTCTGTGTTGTCTGCTTTTATCTCATAGAGTAAAACCTTTCTTTTCATTTGTCAGTTTTGAAATACGTTTTTCTGGAATCTGCCAAGTAATATTAGGTAGTGCATTGAGGTCTATGGTGAAAAAGAAAATATATTCAGATTAAAACTTGAAAGAAGCTGAGAAACTGCTTTGTGATGTGTGCATTCATCTCTCAGAGTTAAGCTTTTCTTTTGATTCAGCAGTTTGGAAACACTGTTTTTGTCCATTATGCGAGTGGACATTTGGGAGCTCTTTGAGGCCAATGGTGAAAAAGTGAATATCCCAGGATAAAAACTAGAAGGAAGCTATCTGAGAAACCACTTTATGATGTGTGCATTCATATCACAGAGTTAAATTCTTCTTTTCATTCAGCAGTTTGGAAAAATTTTTTGTTTGAATCTGCCAAGGTATATTTGGGAGTGTGTTGAGGACTATGTTGAAAAAGAAAATATGTTGAGATAAAAACTAGAAAGAAGCTTTCTGAGAAAATGCTTTGTCATGTGTACATTCCTCTCAGAGTTAAACCTTTCTTTTGATTCAGCAATTTGGAAACACTGTTTTTGTCCATTCTACAAATGGACATTTGGGAGCTTGATGAGGGCAAAGGCAAGAAAGCCAATATTGAAGGATAAAAACTAGAAGGAAGCTATCTGGAAAATATCTTTGTGATGTGTGCATTCATCTCACAGAGTTAAACCTTTCTTTTGATTCAATTGTTTGGAAACACTGTTTTTGTCCATTCTCTGAATGGACATTTTGAAACTCATTGAGGCCAATAGTGAAAAAGTGAATATCTCAGAATAAAAACTAGAAGGAAGTTATCTGAAAAACCACCTGGTTTGGTGTTCATTCAACTCTCAGAGTTATAACATACTTTTCATTCAGCAGTTCTGAAAAACTGATTTTGTAGAATCTGTGAAGGGATATTTGG	T	20	PASS	ClusterIDs=HG2_Ill_SVrefine2DISCOVARplusDovetail_4645:HG2_Ill_Krunchall_21577:HG4_PB_SVrefine2PBcRDovetail_7922:HG2_Ill_SpiralSDKrefine_6089:HG4_PB_pbsv_15946:HG4_PB_SVrefine2PBcRDovetail_7921:HG4_PB_SVrefine2Falcon1Dovetail_9740;NumClusterSVs=7;ExactMatchIDs=HG2_Ill_SVrefine2DISCOVARplusDovetail_4645:HG4_PB_SVrefine2PBcRDovetail_7921:HG4_PB_SVrefine2Falcon1Dovetail_9740;NumExactMatchSVs=3;ClusterMaxShiftDist=0.00270027;ClusterMaxSizeDiff=0.00270027;ClusterMaxEditDist=0.0990099;PBcalls=4;Illcalls=3;TenXcalls=0;CGcalls=0;PBexactcalls=2;Illexactcalls=1;TenXexactcalls=0;CGexactcalls=0;HG2count=3;HG3count=0;HG4count=4;NumTechs=2;NumTechsExact=2;SVLEN=-2224;DistBack=20316;DistForward=-1013;DistMin=-1013;DistMinlt1000=TRUE;MultiTech=TRUE;MultiTechExact=TRUE;SVTYPE=DEL;sizecat=gt1000;DistPASSHG2gt49Minlt1000=FALSE;DistPASSMinlt1000=FALSE;MendelianError=FALSE;HG003_GT=0/0;HG004_GT=0/1;TRall=TRUE;TRgt100=TRUE;TRgt10k=FALSE;segdup=FALSE;REPTYPE=SIMPLEDEL;BREAKSIMLENGTH=1834;REFWIDENED=16:32493434-32506514;PctSeqSimilarity=0.8899;PctSizeSimilarity=0.9978;PctRecOverlap=0.5587;SizeDiff=5;StartDistance=-982;EndDistance=-977;GTMatch=0;TruScore=81;MatchId=1427.0.0	GT:GTcons1:PB_GT:PB_REF:PB_ALT:PBHP_GT:PB_REF_HP1:PB_ALT_HP1:PB_REF_HP2:PB_ALT_HP2:TenX_GT:TenX_REF_HP1:TenX_ALT_HP1:TenX_REF_HP2:TenX_ALT_HP2:ILL250bp_GT:ILL250bp_REF:ILL250bp_ALT:ILLMP_GT:ILLMP_REF:ILLMP_ALT:BNG_LEN_DEL:BNG_LEN_INS:nabsys_svm	0/1:0/1:0/1:90:35:./.:68:16:11:16:0/0:21:0:117:0:0/0:175:0:0/1:464:91:1676096:29115:.
chr17	1454299	HG3_Ill_150bpfermikitraw_20594	GTTGCGGGGCGGAGTCAGCGGGACCTGATGGGACACGAAGGGCGAGTGAGAGTA	G	20	PASS	ClusterIDs=HG2_10X_SVrefine210Xhap12_11400:HG2_PB_pbsv_16505:HG3_Ill_Krunchall_21694:HG3_Ill_GATKHCSBGrefine_10764:HG3_Ill_250bpfermikitraw_21171:HG3_Ill_150bpfermikitraw_20594:HG3_10X_allpass_3138:HG2_Ill_SpiralSDKrefine_6502:HG2_Ill_Krunchall_22107:HG2_Ill_GATKHCSBGrefine_10828:HG2_Ill_250bpfermikitraw_21802:HG3_PB_pbsv_16154:HG3_PB_SVrefine2Falcon1Dovetail_10226:HG3_Ill_SVrefine2DISCOVARDovetail_11744:HG2_PB_SVrefine2PBcRplusDovetail_4233:HG2_PB_SVrefine2PB10Xhap12_11952:HG2_PB_SVrefine2Falcon1plusDovetail_4625;NumClusterSVs=17;ExactMatchIDs=HG2_Ill_250bpfermikitraw_21802:HG2_Ill_GATKHCSBGrefine_10828:HG2_Ill_Krunchall_22107:HG2_Ill_SpiralSDKrefine_6502:HG3_10X_allpass_3138:HG3_Ill_150bpfermikitraw_20594:HG3_Ill_250bpfermikitraw_21171:HG3_Ill_GATKHCSBGrefine_10764:HG3_Ill_Krunchall_21694;NumExactMatchSVs=9;ClusterMaxShiftDist=0.0188679;ClusterMaxSizeDiff=0.0186916;ClusterMaxEditDist=0.0747664;PBcalls=6;Illcalls=9;TenXcalls=2;CGcalls=0;PBexactcalls=0;Illexactcalls=8;TenXexactcalls=1;CGexactcalls=0;HG2count=9;HG3count=8;HG4count=0;NumTechs=3;NumTechsExact=2;SVLEN=-53;DistBack=29073;DistForward=-45;DistMin=-45;DistMinlt1000=TRUE;MultiTech=TRUE;MultiTechExact=TRUE;SVTYPE=DEL;sizecat=50to99;DistPASSHG2gt49Minlt1000=FALSE;DistPASSMinlt1000=FALSE;MendelianError=FALSE;HG003_GT=1/1;HG004_GT=0/0;TRall=TRUE;TRgt100=TRUE;TRgt10k=FALSE;segdup=FALSE;REPTYPE=CONTRAC;BREAKSIMLENGTH=149;REFWIDENED=17:1454256-1454457;PctSeqSimilarity=1;PctSizeSimilarity=1;PctRecOverlap=1;SizeDiff=0;StartDistance=0;EndDistance=0;GTMatch=0;TruScore=100;MatchId=1512.0.0	GT:GTcons1:PB_GT:PB_REF:PB_ALT:PBHP_GT:PB_REF_HP1:PB_ALT_HP1:PB_REF_HP2:PB_ALT_HP2:TenX_GT:TenX_REF_HP1:TenX_ALT_HP1:TenX_REF_HP2:TenX_ALT_HP2:ILL250bp_GT:ILL250bp_REF:ILL250bp_ALT:ILLMP_GT:ILLMP_REF:ILLMP_ALT:BNG_LEN_DEL:BNG_LEN_INS:nabsys_svm	0/1:0/1:0/1:23:28:./.:16:11:0:7:0|1:10:1:0:7:0/1:17:10:./.:.:.:.:.:.
chr17	21233785	HG2_PB_SVrefine2PBcRplusDovetail_4343	TGGAGGACACTGGACAAGGGAGTTTCTCCCCTGAGAAGCATCAGGGCCTGATGAAAGGCCCATCCTCATCCTCAAGGTAGGGGCTGCCCACAGACTGACCGGT	G	20	PASS	ClusterIDs=HG3_PB_pbsv_16319:HG2_PB_pbsv_16667:HG3_PB_SVrefine2Falcon1Dovetail_10301:HG2_PB_SVrefine2PBcRplusDovetail_4343:HG2_PB_SVrefine2PB10Xhap12_12091:HG2_PB_PB10Xdip_13040:HG2_Ill_SpiralSDKrefine_6673:HG2_PB_SVrefine2Falcon2Bionano_8216:HG2_10X_allpass_2571:HG3_Ill_manta_3657:HG2_Ill_manta_4478;NumClusterSVs=11;ExactMatchIDs=HG2_PB_PB10Xdip_13040:HG2_PB_SVrefine2PB10Xhap12_12091:HG2_PB_SVrefine2PBcRplusDovetail_4343:HG3_PB_SVrefine2Falcon1Dovetail_10301;NumExactMatchSVs=4;ClusterMaxShiftDist=0.0294118;ClusterMaxSizeDiff=0.0292683;ClusterMaxEditDist=0.0784314;PBcalls=7;Illcalls=3;TenXcalls=1;CGcalls=0;PBexactcalls=4;Illexactcalls=0;TenXexactcalls=0;CGexactcalls=0;HG2count=8;HG3count=3;HG4count=0;NumTechs=3;NumTechsExact=1;SVLEN=-102;DistBack=-56;DistForward=-28;DistMin=-56;DistMinlt1000=TRUE;MultiTech=TRUE;MultiTechExact=FALSE;SVTYPE=DEL;sizecat=100to299;DistPASSHG2gt49Minlt1000=FALSE;DistPASSMinlt1000=FALSE;MendelianError=FALSE;HG003_GT=0/1;HG004_GT=./.;TRall=FALSE;TRgt100=FALSE;TRgt10k=FALSE;segdup=FALSE;REPTYPE=SUBSDEL;BREAKSIMLENGTH=0;REFWIDENED=17:21233785-21233887;PctSeqSimilarity=0.9904;PctSizeSimilarity=1;PctRecOverlap=0.9903;SizeDiff=0;StartDistance=1;EndDistance=1;GTMatch=0;TruScore=99;MatchId=1549.0.0	GT:GTcons1:PB_GT:PB_REF:PB_ALT:PBHP_GT:PB_REF_HP1:PB_ALT_HP1:PB_REF_HP2:PB_ALT_HP2:TenX_GT:TenX_REF_HP1:TenX_ALT_HP1:TenX_REF_HP2:TenX_ALT_HP2:ILL250bp_GT:ILL250bp_REF:ILL250bp_ALT:ILLMP_GT:ILLMP_REF:ILLMP_ALT:BNG_LEN_DEL:BNG_LEN_INS:nabsys_svm	0/1:./.:0/1:38:22:0|1:37:1:1:12:0|1:74:1:0:8:./.:59:6:./.:.:.:.:.:.
chr19	404476	HG2_PB_SVrefine2Falcon1plusDovetail_5428	TGGGGGGGGCACGGGGTCCTGCCCTGAGGGGTGTGGGGGGGACGGGGTCCTGCCCTGAGGGGTGTGGGGGGGACGGGGTCCTGCCCTGAGGGGTGTG	T	10	PASS	ClusterIDs=HG3_PB_pbsv_17416:HG2_PB_assemblyticsfalcon_12007:HG2_PB_SVrefine2PB10Xhap12_12890:HG2_PB_SVrefine2Falcon1plusDovetail_5428:HG4_PB_pbsv_17639:HG2_PB_pbsv_17724:HG2_PB_HySA_32215;NumClusterSVs=7;ExactMatchIDs=HG2_PB_SVrefine2Falcon1plusDovetail_5428:HG2_PB_SVrefine2PB10Xhap12_12890;NumExactMatchSVs=2;ClusterMaxShiftDist=0.0717949;ClusterMaxSizeDiff=0.0717949;ClusterMaxEditDist=0.145833;PBcalls=7;Illcalls=0;TenXcalls=0;CGcalls=0;PBexactcalls=2;Illexactcalls=0;TenXexactcalls=0;CGexactcalls=0;HG2count=5;HG3count=1;HG4count=1;NumTechs=1;NumTechsExact=1;SVLEN=-96;DistBack=129;DistForward=-88;DistMin=-88;DistMinlt1000=TRUE;MultiTech=FALSE;MultiTechExact=FALSE;SVTYPE=DEL;sizecat=50to99;DistPASSHG2gt49Minlt1000=FALSE;DistPASSMinlt1000=FALSE;MendelianError=FALSE;HG003_GT=./.;HG004_GT=./.;TRall=TRUE;TRgt100=TRUE;TRgt10k=FALSE;segdup=FALSE;REPTYPE=CONTRAC;BREAKSIMLENGTH=1034;REFWIDENED=19:403972-405101;PctSeqSimilarity=0.9606;PctSizeSimilarity=0.9697;PctRecOverlap=0.36;SizeDiff=-3;StartDistance=64;EndDistance=61;GTMatch=1;TruScore=76;MatchId=1776.0.1	GT:GTcons1:PB_GT:PB_REF:PB_ALT:PBHP_GT:PB_REF_HP1:PB_ALT_HP1:PB_REF_HP2:PB_ALT_HP2:TenX_GT:TenX_REF_HP1:TenX_ALT_HP1:TenX_REF_HP2:TenX_ALT_HP2:ILL250bp_GT:ILL250bp_REF:ILL250bp_ALT:ILLMP_GT:ILLMP_REF:ILLMP_ALT:BNG_LEN_DEL:BNG_LEN_INS:nabsys_svm	0/1:./.:0/1:26:56:./.:0:4:1:12:./.:0:0:1:0:./.:0:0:./.:.:.:.:.:.
chr20	10130728	HG4_Ill_SVrefine2DISCOVARDovetail_12830	GTATGTATGTATATGTACATAATATATACATATATGTATATGTATGTGTATGTACATAATATATACGTA	G	20	PASS	ClusterIDs=HG2_Ill_SVrefine2DISCOVARplusDovetail_7453:HG2_PB_pbsv_18469:HG3_PB_pbsv_18164:HG2_Ill_SpiralSDKrefine_9684:HG4_Ill_250bpfermikitraw_23688:HG3_Ill_GATKHCSBGrefine_11885:HG3_Ill_250bpfermikitraw_23402:HG2_Ill_250bpfermikitraw_24076:HG4_PB_pbsv_18387:HG4_Ill_SVrefine2DISCOVARDovetail_12830:HG2_PB_SVrefine2PBcRplusDovetail_6349:HG2_PB_SVrefine2PB10Xhap12_13484;NumClusterSVs=12;ExactMatchIDs=HG2_Ill_SVrefine2DISCOVARplusDovetail_7453:HG4_Ill_SVrefine2DISCOVARDovetail_12830:HG2_PB_SVrefine2PBcRplusDovetail_6349:HG2_PB_SVrefine2PB10Xhap12_13484;NumExactMatchSVs=4;ClusterMaxShiftDist=0.15625;ClusterMaxSizeDiff=0.15625;ClusterMaxEditDist=0.15625;PBcalls=5;Illcalls=7;TenXcalls=0;CGcalls=0;PBexactcalls=2;Illexactcalls=2;TenXexactcalls=0;CGexactcalls=0;HG2count=6;HG3count=3;HG4count=3;NumTechs=2;NumTechsExact=2;SVLEN=-68;DistBack=31941;DistForward=-34;DistMin=-34;DistMinlt1000=TRUE;MultiTech=TRUE;MultiTechExact=TRUE;SVTYPE=DEL;sizecat=50to99;DistPASSHG2gt49Minlt1000=FALSE;DistPASSMinlt1000=FALSE;MendelianError=FALSE;HG003_GT=0/1;HG004_GT=0/1;TRall=TRUE;TRgt100=TRUE;TRgt10k=FALSE;segdup=FALSE;REPTYPE=CONTRAC;BREAKSIMLENGTH=217;REFWIDENED=20:10130729-10131013;PctSeqSimilarity=0.9568;PctSizeSimilarity=0.9118;PctRecOverlap=0.5072;SizeDiff=6;StartDistance=-34;EndDistance=-28;GTMatch=0;TruScore=79;MatchId=2322.0.0	GT:GTcons1:PB_GT:PB_REF:PB_ALT:PBHP_GT:PB_REF_HP1:PB_ALT_HP1:PB_REF_HP2:PB_ALT_HP2:TenX_GT:TenX_REF_HP1:TenX_ALT_HP1:TenX_REF_HP2:TenX_ALT_HP2:ILL250bp_GT:ILL250bp_REF:ILL250bp_ALT:ILLMP_GT:ILLMP_REF:ILLMP_ALT:BNG_LEN_DEL:BNG_LEN_INS:nabsys_svm	0/1:0/1:0/1:32:27:./.:23:23:3:1:0/0:30:1:43:1:./.:50:3:./.:.:.:.:.:.
chr20	24388649	HG3_PB_SVrefine2Falcon1Dovetail_11517	AGGAGGTGATATAGGGTGCTTCCAGCCCTGGCCATAGGGTACTTCTGGGAGGTGATATAGGGTATTTCCAGCCTTGGCCATAGGGTACTTCTGGGAGGTGATATAGGGTACTTCCAGCCTTGGCCATAGGGTACTTCTGGGAGGTGATATAGGGTACTTCCAGCCTTGGCCATAGGGTACTTCTGGGAGGTGATATAGGGTACTTCCAGCCCTGGCCATAGGGTACTTCTGGGAGGAGATATAGGGTATTTCCAGCCTTGGCCATAGGGTACTTCTG	A	20	PASS	ClusterIDs=HG3_PB_pbsv_18244:HG2_PB_pbsv_18552:HG3_PB_SVrefine2PBcRDovetail_9073:HG2_Ill_SVrefine2DISCOVARplusDovetail_7516:HG3_PB_SVrefine2Falcon1Dovetail_11517:HG2_PB_SVrefine2PB10Xhap12_13552:HG2_PB_SVrefine2Falcon1plusDovetail_6908:HG2_PB_SVrefine2PBcRplusDovetail_6410;NumClusterSVs=8;ExactMatchIDs=HG2_PB_SVrefine2Falcon1plusDovetail_6908:HG2_PB_SVrefine2PB10Xhap12_13552:HG3_PB_SVrefine2Falcon1Dovetail_11517:HG3_PB_SVrefine2PBcRDovetail_9073;NumExactMatchSVs=4;ClusterMaxShiftDist=0.33213;ClusterMaxSizeDiff=0.33213;ClusterMaxEditDist=0.33213;PBcalls=7;Illcalls=1;TenXcalls=0;CGcalls=0;PBexactcalls=4;Illexactcalls=0;TenXexactcalls=0;CGexactcalls=0;HG2count=5;HG3count=3;HG4count=0;NumTechs=2;NumTechsExact=1;SVLEN=-276;DistBack=2299;DistForward=-204;DistMin=-204;DistMinlt1000=TRUE;MultiTech=TRUE;MultiTechExact=FALSE;SVTYPE=DEL;sizecat=100to299;DistPASSHG2gt49Minlt1000=FALSE;DistPASSMinlt1000=FALSE;MendelianError=FALSE;HG003_GT=0/1;HG004_GT=0/0;TRall=TRUE;TRgt100=TRUE;TRgt10k=FALSE;segdup=FALSE;REPTYPE=CONTRAC;BREAKSIMLENGTH=678;REFWIDENED=20:24388650-24389603;PctSeqSimilarity=0.7416;PctSizeSimilarity=0.8333;PctRecOverlap=0.7798;SizeDiff=46;StartDistance=-61;EndDistance=-15;GTMatch=0;TruScore=78;MatchId=2335.0.0	GT:GTcons1:PB_GT:PB_REF:PB_ALT:PBHP_GT:PB_REF_HP1:PB_ALT_HP1:PB_REF_HP2:PB_ALT_HP2:TenX_GT:TenX_REF_HP1:TenX_ALT_HP1:TenX_REF_HP2:TenX_ALT_HP2:ILL250bp_GT:ILL250bp_REF:ILL250bp_ALT:ILLMP_GT:ILLMP_REF:ILLMP_ALT:BNG_LEN_DEL:BNG_LEN_INS:nabsys_svm	0/1:0/1:0/1:27:34:0|1:21:5:4:25:./.:7:1:13:1:0/0:29:0:./.:.:.:.:.:.
