# Supplementary material for: VolcanoSV enables accurate and robust structural variant calling in diploid genomes from single-molecule long read sequencing
Source: Nat Commun. 2024 Aug 13;15:6956. doi: 10.1038/s41467-024-51282-0 (PMC11322167; doi:10.1038/s41467-024-51282-0)
Supplement: Supplementary file 4 — Source Data [file 41467_2024_51282_MOESM4_ESM.zip › Source Data/SupplementaryTable5/Data/volcanosv_uniq_tp-base_CLR_L1.vcf]

##fileformat=VCFv4.2
##FILTER=<ID=PASS,Description="All filters passed">
##fileDate=20180605
##reference=GRCh37
##contig=<ID=chr1,length=249250621>
##contig=<ID=chr2,length=243199373>
##contig=<ID=chr3,length=198022430>
##contig=<ID=chr4,length=191154276>
##contig=<ID=chr5,length=180915260>
##contig=<ID=chr6,length=171115067>
##contig=<ID=chr7,length=159138663>
##contig=<ID=chr8,length=146364022>
##contig=<ID=chr9,length=141213431>
##contig=<ID=chr10,length=135534747>
##contig=<ID=chr11,length=135006516>
##contig=<ID=chr12,length=133851895>
##contig=<ID=chr13,length=115169878>
##contig=<ID=chr14,length=107349540>
##contig=<ID=chr15,length=102531392>
##contig=<ID=chr16,length=90354753>
##contig=<ID=chr17,length=81195210>
##contig=<ID=chr18,length=78077248>
##contig=<ID=chr19,length=59128983>
##contig=<ID=chr20,length=63025520>
##contig=<ID=chr21,length=48129895>
##contig=<ID=chr22,length=51304566>
##FILTER=<ID=NoConsensusGT,Description="No individual had genotypes from svviz agree across all datasets with confident genotypes">
##FILTER=<ID=LongReadHomRef,Description="Long reads supported homozygous reference for all individuals">
##FILTER=<ID=ClusteredCalls,Description="Supported SVs that are within 1kb of a different supported SV">
##FILTER=<ID=lt50bp,Description="Supported variant but smaller than 50bp">
##INFO=<ID=END,Number=1,Type=Integer,Description="End position of the structural variant">
##INFO=<ID=SVTYPE,Number=1,Type=String,Description="Type of SV:DEL=Deletion, CON=Contraction, INS=Insertion, DUP=Duplication, INV=Inversion">
##INFO=<ID=SVLEN,Number=.,Type=Integer,Description="Difference in length between REF and ALT alleles">
##INFO=<ID=ClusterIDs,Number=1,Type=String,Description="IDs of SVs that cluster with this SV">
##INFO=<ID=NumClusterSVs,Number=1,Type=Integer,Description="Total number of SV calls in this cluster">
##INFO=<ID=ExactMatchIDs,Number=1,Type=String,Description="IDs of SVs that are exactly the same call as this SV">
##INFO=<ID=NumExactMatchSVs,Number=1,Type=Integer,Description="Total number of SVs in this exact cluster">
##INFO=<ID=ClusterMaxShiftDist,Number=1,Type=Float,Description="Maximum relative shift distance between two SVs in this cluster">
##INFO=<ID=ClusterMaxSizeDiff,Number=1,Type=Float,Description="Maximum relative size difference between two SVs in this cluster">
##INFO=<ID=ClusterMaxEditDist,Number=1,Type=Float,Description="Maximum relative edit distance between two SVs in this cluster">
##INFO=<ID=PBcalls,Number=1,Type=Integer,Description="Number of PacBio calls in this cluster">
##INFO=<ID=Illcalls,Number=1,Type=Integer,Description="Number of Illumina calls in this cluster">
##INFO=<ID=TenXcalls,Number=1,Type=Integer,Description="Number of 10X Genomics calls in this cluster">
##INFO=<ID=CGcalls,Number=1,Type=Integer,Description="Number of Complete Genomics calls in this cluster">
##INFO=<ID=PBexactcalls,Number=1,Type=Integer,Description="Number of PacBio calls exactly matching the call output for this cluster">
##INFO=<ID=Illexactcalls,Number=1,Type=Integer,Description="Number of Illumina calls exactly matching the call output for this cluster">
##INFO=<ID=TenXexactcalls,Number=1,Type=Integer,Description="Number of 10X Genomics calls exactly matching the call output for this cluster">
##INFO=<ID=CGexactcalls,Number=1,Type=Integer,Description="Number of Complete Genomics calls exactly matching the call output for this cluster">
##INFO=<ID=HG2count,Number=1,Type=Integer,Description="Number of calls discovered in HG002 in this cluster">
##INFO=<ID=HG3count,Number=1,Type=Integer,Description="Number of calls discovered in HG003 in this cluster">
##INFO=<ID=HG4count,Number=1,Type=Integer,Description="Number of calls discovered in HG004 in this cluster">
##INFO=<ID=NumTechs,Number=1,Type=Integer,Description="Number of technologies from which calls were discovered in this cluster">
##INFO=<ID=NumTechsExact,Number=1,Type=Integer,Description="Number of technologies from which calls were discovered that exactly match the call output for this cluster">
##INFO=<ID=DistBack,Number=1,Type=Integer,Description="Distance to the closest non-matching variant before this variant">
##INFO=<ID=DistForward,Number=1,Type=Integer,Description="Distance to the closest non-matching variant after this variant">
##INFO=<ID=DistMin,Number=1,Type=Integer,Description="Distance to the closest non-matching variant in either direction">
##INFO=<ID=DistMinlt1000,Number=1,Type=String,Description="TRUE if Distance to the closest non-matching variant in either direction is less than 1000bp, suggesting possible complex or compound heterozygous variant">
##INFO=<ID=MultiTech,Number=1,Type=String,Description="TRUE if callsets from more than one technology are in this cluster, i.e., NumTechs>1">
##INFO=<ID=MultiTechExact,Number=1,Type=String,Description="TRUE if callsets from more than one technology exactly matches the call output for this cluster, i.e., NumTechsExact>1">
##INFO=<ID=sizecat,Number=1,Type=String,Description="Size category in bp: 20to49, 50to99, 100to299, 300to999, or gt1000">
##INFO=<ID=DistPASSHG2gt49Minlt1000,Number=1,Type=String,Description="TRUE if Distance to the closest non-matching PASS variant >49bp in HG002 in either direction is less than 1000bp, suggesting possible complex or compound heterozygous variant or inaccurate call">
##INFO=<ID=DistPASSMinlt1000,Number=1,Type=String,Description="TRUE if Distance to the closest non-matching PASS variant in either direction is less than 1000bp, suggesting possible complex or compound heterozygous variant or inaccurate call">
##INFO=<ID=MendelianError,Number=1,Type=String,Description="TRUE if all individuals have a consensus GT and they are not consistent with Mendelian inheritance">
##INFO=<ID=HG003_GT,Number=1,Type=String,Description="Consensus GT for HG003/Father">
##INFO=<ID=HG004_GT,Number=1,Type=String,Description="Consensus GT for HG004/Mother">
##INFO=<ID=BREAKSIMLENGTH,Number=1,Type=Integer,Description="Length of alignable similarity at event breakpoints as determined by the aligner">
##INFO=<ID=REFWIDENED,Number=1,Type=String,Description="Widened boundaries of the event in the reference allele">
##INFO=<ID=REPTYPE,Number=1,Type=String,Description="Type of SV, with designation of uniqueness of new or deleted sequence:SIMPLEDEL=Deletion of at least some unique sequence, SIMPLEINS=Insertion of at least some unique sequence, CONTRAC=Contraction, or deletion of sequence entirely similar to remaining sequence, DUP=Duplication, or insertion of sequence entirely similar to pre-existing sequence, INV=Inversion, SUBSINS=Insertion of new sequence with alteration of some pre-existing sequence, SUBSDEL=Deletion of sequence with alteration of some remaining sequence">
##INFO=<ID=TRall,Number=1,Type=String,Description="TRUE if at least 20% of the REF bases are tandem repeats of any length">
##INFO=<ID=TRgt100,Number=1,Type=String,Description="TRUE if at least 20% of the REF bases are tandem repeats at least 100bp long">
##INFO=<ID=TRgt10k,Number=1,Type=String,Description="TRUE if at least 20% of the REF bases are tandem repeats at least 10kbp long">
##INFO=<ID=segdup,Number=1,Type=String,Description="TRUE if at least 20% of the REF bases are segmental duplications at least 10kbp long">
##FORMAT=<ID=GT,Number=1,Type=String,Description="Genotype">
##FORMAT=<ID=GTcons1,Number=1,Type=String,Description="Consensus Genotype using the GT from svviz2 rather than ref and alt allele counts, which is sometimes inaccurate for large variants">
##FORMAT=<ID=PB_GT,Number=1,Type=String,Description="Genotype predicted by svviz from PacBio">
##FORMAT=<ID=PB_REF,Number=1,Type=Integer,Description="Number of PacBio reads supporting the REF allele as predicted by svviz">
##FORMAT=<ID=PB_ALT,Number=1,Type=Integer,Description="Number of PacBio reads supporting the ALT allele as predicted by svviz">
##FORMAT=<ID=PBHP_GT,Number=1,Type=String,Description="Genotype predicted by svviz from PacBio haplotype-separated by 10X">
##FORMAT=<ID=PB_REF_HP1,Number=1,Type=Integer,Description="Number of PacBio reads on haplotype 1 supporting the REF allele as predicted by svviz">
##FORMAT=<ID=PB_ALT_HP1,Number=1,Type=Integer,Description="Number of PacBio reads on haplotype 1 supporting the ALT allele as predicted by svviz">
##FORMAT=<ID=PB_REF_HP2,Number=1,Type=Integer,Description="Number of PacBio reads on haplotype 2 supporting the REF allele as predicted by svviz">
##FORMAT=<ID=PB_ALT_HP2,Number=1,Type=Integer,Description="Number of PacBio reads on haplotype 2 supporting the ALT allele as predicted by svviz">
##FORMAT=<ID=TenX_GT,Number=1,Type=String,Description="Genotype predicted by svviz from 10X by combining the GT's from each haplotype">
##FORMAT=<ID=TenX_REF_HP1,Number=1,Type=Integer,Description="Number of 10X reads on haplotype 1 supporting the REF allele as predicted by svviz">
##FORMAT=<ID=TenX_ALT_HP1,Number=1,Type=Integer,Description="Number of 10X reads on haplotype 1 supporting the ALT allele as predicted by svviz">
##FORMAT=<ID=TenX_REF_HP2,Number=1,Type=Integer,Description="Number of 10X reads on haplotype 2 supporting the REF allele as predicted by svviz">
##FORMAT=<ID=TenX_ALT_HP2,Number=1,Type=Integer,Description="Number of 10X reads on haplotype 2 supporting the ALT allele as predicted by svviz">
##FORMAT=<ID=ILL250bp_GT,Number=1,Type=String,Description="Genotype predicted by svviz from Illumina 250bp reads">
##FORMAT=<ID=ILL250bp_REF,Number=1,Type=Integer,Description="Number of Illumina 250bp reads supporting the REF allele as predicted by svviz">
##FORMAT=<ID=ILL250bp_ALT,Number=1,Type=Integer,Description="Number of Illumina 250bp reads supporting the ALT allele as predicted by svviz">
##FORMAT=<ID=ILLMP_GT,Number=1,Type=String,Description="Genotype predicted by svviz from Illumina mate-pair reads">
##FORMAT=<ID=ILLMP_REF,Number=1,Type=Integer,Description="Number of Illumina mate-pair reads supporting the REF allele as predicted by svviz">
##FORMAT=<ID=ILLMP_ALT,Number=1,Type=Integer,Description="Number of Illumina mate-pair reads supporting the ALT allele as predicted by svviz">
##FORMAT=<ID=BNG_LEN_DEL,Number=1,Type=Integer,Description="Length of a deletion predicted by BioNano in a region overlapping this variant">
##FORMAT=<ID=BNG_LEN_INS,Number=1,Type=Integer,Description="Length of an insertion predicted by BioNano in a region overlapping this variant">
##FORMAT=<ID=nabsys_svm,Number=1,Type=Float,Description="Nabsys SVM score for this variant if it was evaluated">
##INFO=<ID=TruScore,Number=1,Type=Integer,Description="Truvari score for similarity of match">
##INFO=<ID=PctSeqSimilarity,Number=1,Type=Float,Description="Pct sequence similarity between this variant and its closest match">
##INFO=<ID=PctSizeSimilarity,Number=1,Type=Float,Description="Pct size similarity between this variant and its closest match">
##INFO=<ID=PctRecOverlap,Number=1,Type=Float,Description="Percent reciprocal overlap percent of the two calls' coordinates">
##INFO=<ID=StartDistance,Number=1,Type=Integer,Description="Distance of the base call's end from comparison call's start">
##INFO=<ID=EndDistance,Number=1,Type=Integer,Description="Distance of the base call's end from comparison call's end">
##INFO=<ID=SizeDiff,Number=1,Type=Float,Description="Difference in size of base and comp calls">
##INFO=<ID=GTMatch,Number=1,Type=Integer,Description="Base/Comparison genotypes AC difference">
##INFO=<ID=MatchId,Number=1,Type=String,Description="Id to help tie base/comp calls together {chunkid}.{baseid}.{compid}">
##INFO=<ID=Multi,Number=0,Type=Flag,Description="Call is false due to non-multimatching">
#CHROM	POS	ID	REF	ALT	QUAL	FILTER	INFO	FORMAT	HG002
chr1	96730962	HG4_Ill_SVrefine2DISCOVARDovetail_479	C	CATATATTATATAAATTTATATATAATATATTTATATAAATATATTATATATATTTTATATATAAATTATATATATTATATAAAATAAATTATATATAATATATAATGTATTATATATAATATATATATAATGAATTATATATATTATATATATAAAATGAATCATATATAATATATATATAAAATGAATCATATATATTATATATAAAATGAATCATATATACTATATACATAAAATGAATCACATATATTATATACATAAAATGAATCACATATATT	20	PASS	ClusterIDs=HG2_Ill_SVrefine2DISCOVARplusDovetail_534:HG4_PB_pbsv_689:HG3_PB_pbsv_694:HG2_PB_pbsv_680:HG4_PB_SVrefine2Falcon1Dovetail_430:HG3_PB_SVrefine2PBcRDovetail_399:HG3_PB_HySA_987:HG2_PB_HySA_1287:HG2_PB_PB10Xdip_2877:HG2_PB_SVrefine2Falcon1plusDovetail_456:HG4_PB_SVrefine2PBcRDovetail_393:HG4_Ill_SVrefine2DISCOVARDovetail_479:HG2_PB_SVrefine2PBcRplusDovetail_461:HG2_PB_SVrefine2PB10Xhap12_566;NumClusterSVs=14;ExactMatchIDs=HG2_Ill_SVrefine2DISCOVARplusDovetail_534:HG4_PB_SVrefine2PBcRDovetail_393:HG4_Ill_SVrefine2DISCOVARDovetail_479:HG2_PB_SVrefine2PBcRplusDovetail_461:HG2_PB_SVrefine2PB10Xhap12_566;NumExactMatchSVs=5;ClusterMaxShiftDist=0.259188;ClusterMaxSizeDiff=0.251451;ClusterMaxEditDist=0.367505;PBcalls=12;Illcalls=2;TenXcalls=0;CGcalls=0;PBexactcalls=3;Illexactcalls=2;TenXexactcalls=0;CGexactcalls=0;HG2count=7;HG3count=3;HG4count=4;NumTechs=2;NumTechsExact=2;SVLEN=278;DistBack=112311;DistForward=-1;DistMin=-1;DistMinlt1000=TRUE;MultiTech=TRUE;MultiTechExact=TRUE;SVTYPE=INS;sizecat=100to299;DistPASSHG2gt49Minlt1000=FALSE;DistPASSMinlt1000=TRUE;MendelianError=FALSE;HG003_GT=1/1;HG004_GT=1/1;TRall=TRUE;TRgt100=TRUE;TRgt10k=FALSE;segdup=FALSE;REPTYPE=DUP;BREAKSIMLENGTH=568;REFWIDENED=1:96730963-96731530;PctSeqSimilarity=0.9158;PctSizeSimilarity=0.7831;PctRecOverlap=0.1155;SizeDiff=-77;StartDistance=-276;EndDistance=-276;GTMatch=0;TruScore=60;MatchId=235.0.0	GT:GTcons1:PB_GT:PB_REF:PB_ALT:PBHP_GT:PB_REF_HP1:PB_ALT_HP1:PB_REF_HP2:PB_ALT_HP2:TenX_GT:TenX_REF_HP1:TenX_ALT_HP1:TenX_REF_HP2:TenX_ALT_HP2:ILL250bp_GT:ILL250bp_REF:ILL250bp_ALT:ILLMP_GT:ILLMP_REF:ILLMP_ALT:BNG_LEN_DEL:BNG_LEN_INS:nabsys_svm	1/1:1/1:1/1:6:94:1/1:3:32:0:17:./.:0:0:0:0:./.:1:0:./.:.:.:.:.:.
chr2	3318943	HG2_PB_SVrefine2Falcon2Bionano_550	C	GCCCCTACCACCACCATCACCACCATCCCCATCCACACCCCCTACCACCATCCTCACCACCATCCCCATCCACACCCCCTACCACCACCATCACCACCATCCCCATCCACACCCCCTACCACCATCCTCACCACCATCCCCATCCACACCCCCTACCACCACCATCACCACCATCCCCATCCACACCCCTACCACCACCATCACCACCATCCCCATCCCACCACCCCCCATCCACACCCCCACCACCACCATCACCACCATCCCCATCCACACCCCCTACCACCACCCATCACCACCATCCCCATCCACACCCCCTACCACCACCATCACCACCATCCCCATCCACACCCCCTACCACCACCATCACCACCATCCCCATCCACACCCCCTACCACCACCATCACCACCATCCCCATCCACACCCCCTACCACCACCATCACCACCATCCCCATCCACACCCCCTACCACCACCATCACCACCATCCCCATCCACACCCCCTACCACCACCATCACCACCATCCCCATACACACCCCCTACCACCACCATCACCACCATCCCCATCCACACCCCCTACCACCACCATCACCACCATCCCCATCCACACCCCCTACCACCACCATCACCACCATCCCCATCCACAGCCCCTACCACCACCATCACCACCATCCCCATCCACAG	10	PASS	ClusterIDs=HG2_PB_SVrefine2Falcon2Bionano_550:HG2_PB_SVrefine2Falcon1plusDovetail_5916:HG4_PB_pbsv_1601:HG2_PB_pbsv_1596:HG2_PB_SVrefine2PB10Xhap12_1270:HG2_PB_SVrefine2PBcRplusDovetail_5457:HG4_PB_SVrefine2Falcon1Dovetail_1005:HG3_PB_SVrefine2Falcon1Dovetail_997;NumClusterSVs=8;ExactMatchIDs=HG2_PB_SVrefine2Falcon2Bionano_550;NumExactMatchSVs=1;ClusterMaxShiftDist=0.12921;ClusterMaxSizeDiff=0.127835;ClusterMaxEditDist=0.279038;PBcalls=8;Illcalls=0;TenXcalls=0;CGcalls=0;PBexactcalls=1;Illexactcalls=0;TenXexactcalls=0;CGexactcalls=0;HG2count=5;HG3count=1;HG4count=2;NumTechs=1;NumTechsExact=1;SVLEN=680;DistBack=-1;DistForward=-1;DistMin=-1;DistMinlt1000=TRUE;MultiTech=FALSE;MultiTechExact=FALSE;SVTYPE=INS;sizecat=300to999;DistPASSHG2gt49Minlt1000=FALSE;DistPASSMinlt1000=FALSE;MendelianError=FALSE;HG003_GT=1/1;HG004_GT=1/1;TRall=TRUE;TRgt100=TRUE;TRgt10k=FALSE;segdup=FALSE;REPTYPE=DUP;BREAKSIMLENGTH=1044;REFWIDENED=2:3318944-3319987;PctSeqSimilarity=0.8997;PctSizeSimilarity=0.7074;PctRecOverlap=0.163;SizeDiff=199;StartDistance=-470;EndDistance=-470;GTMatch=0;TruScore=59;MatchId=2901.0.1	GT:GTcons1:PB_GT:PB_REF:PB_ALT:PBHP_GT:PB_REF_HP1:PB_ALT_HP1:PB_REF_HP2:PB_ALT_HP2:TenX_GT:TenX_REF_HP1:TenX_ALT_HP1:TenX_REF_HP2:TenX_ALT_HP2:ILL250bp_GT:ILL250bp_REF:ILL250bp_ALT:ILLMP_GT:ILLMP_REF:ILLMP_ALT:BNG_LEN_DEL:BNG_LEN_INS:nabsys_svm	1/1:1/1:1/1:1:59:1/1:1:20:0:11:./.:1:8:6:23:./.:1:5:1/1:2:25:.:.:.
chr2	7628517	HG4_PB_SVrefine2Falcon1Dovetail_1033	A	AGAGGGAGAGAAAGAAAGAGGAGGAAGGAGGGAGGGAGGAAGAAAAAAGGAAGGAAGGAAGGAAGGAGGGAGGGAAGGAAAGAAGAAGGAAGGGAGGAAGGAGGAGGGAAGGAAAGAGAAAAGGAAGGGAGGAAGGAAGGAGGGAAGGAAGGAGGAAGGAAGGAGAAAGGAAGGGAGGAAGGAGGGAGGGAAGGAAAGAGAAAGGAAGGGAGGAAGGAGGGAGGGAAGGAAGGAGAAAGGAAGGAGGAAGGAGGGAGGAAGGAAAGAGAAAGGAAGGAGGAAGGAGGGAGGAGAAGGAAGGAGAAAGGAAGGGAGGAAGGAAGGGAGGGAAGGAAGGAGAAAGGAAGGGAGGAAGGAGGGAGGGAAGGAAAGAGAAAGGAAGGGAGGAAGGAGGAAGGAAAGAGAAAGGAAGGGAGGAAGGAGGGAGGGAAGGAAAGAGAAAGGAAGGGAGGAAGGAGGGAGGGAAGGAAGGAAAGGAAGGGAGGAAGGAGGGAGGGAAGGAAGGAGGAAGGAAGGAGAAAGGAAGGGAGGAAGGAGGGAGGGAAGGAAAGAGAAAGGAAGGGAGGAAGGAGGGAGGGAAGGAAAGAAGAAAGGAAGGGGAAGGAGGGAGGGAAGGGAAGGAGAAAGAAGGGAGGAAGGAGGGGAAGGAAAGGAGGAAGGAAGGAGAAAGGAAGGGAGGAAGGAGGGAGGAAGGAAAGAGAAAGGAAGGGAGGAAGGAGGAGGGAAGGAAAGAGAAAGGAAGGGAGGAAGGAGGGAGGGAAGGAAAGAGAAAGGAAGGGAGGAAGGAGGGAGGGAAGGAAGGAGAAAGGAAGGGAGGAAGGAGGGAGGGAAGGAAGAGAAAGGAAGGGAGGAAGGAGGGAGGGAAGGAAAAGAGAAAGGAAGGGAGGAAGGAGGGAGGGAAGGAAGGAGAAAGGAAGGGAGGAAGGAGGGAGGGAAGGAAGAGAAAGGAAGGGAGGAAGGAGGAGGGAAGGAAAGAGAAAGGAAGGGAGGAAGGAGAGAGGGAAGGAAGGAGAAAGGAAGGGAGGAAGGAGGGGGGAAGGAAGAGAAAGGAAGGGAGGAAGGAGGGAGGAAGGAAGAGAAAGGAAGGGAGGAAGGAGGGAGGGAAGGAAAGAAGAAAGGAAGGGAGGAAGGAGGGAGGGAAGGAAAGAGAAAGGAAGGGAGGAAGGAGGAGGAAGGAAAGAGAAAGGAAGGGAGGAAGGAGGGAGGGAAGGAAGAGAAAGGAAGGGAGGAAGGAGGGAGGGAAGGAAAGAGAAAGGAGGAGGGAGGAAGGAGGGAGGGAAGGAAAGAGAAAGGAAGGGAGGAAGGAGGGAGGGAAGGAAAGAGAAAGGAAGGAGGAAGGAGGGAGGGAAGGAAAGAGAAAGGAAGGGAGGAAGGAGGGAGGGAAGGAAGGAGAAGGAAGGGAGGAAGGAGGGAGGGAAGGAAGGAGGAAAGGAAGGAGAAAGGAAGGGAGGAAGGAGGAAGGGAAGGAAAGAGAAAGGAAGGGAGGAAGGAGGGAGGGAAGGAAAGAGAAAGGAAGGGAGGAAGAGGGAGGGAAGGAAAGAGAAAGGAAGGGAGGAAGGAGGGAGGGAAGGAAGGAGAAAGGAAGGGAGGAAGGAGGGAGGGAAGGAAGGAGGAAGGAAGGAGAAAGGAAGGGAGGAAGGAGGGAGGGAAGGAAAGAGAAAGGAAAGGGGAAG	10	PASS	ClusterIDs=HG2_PB_SVrefine2Falcon2Bionano_573:HG3_PB_SVrefine2Falcon1Dovetail_1026:HG2_PB_SVrefine2PBcRplusDovetail_5486:HG4_PB_SVrefine2Falcon1Dovetail_1033:HG2_PB_SVrefine2PB10Xhap12_1308:HG2_PB_SVrefine2Falcon1plusDovetail_5944;NumClusterSVs=6;ExactMatchIDs=HG4_PB_SVrefine2Falcon1Dovetail_1033;NumExactMatchSVs=1;ClusterMaxShiftDist=0.090566;ClusterMaxSizeDiff=0.0876633;ClusterMaxEditDist=0.150943;PBcalls=6;Illcalls=0;TenXcalls=0;CGcalls=0;PBexactcalls=1;Illexactcalls=0;TenXexactcalls=0;CGexactcalls=0;HG2count=4;HG3count=1;HG4count=1;NumTechs=1;NumTechsExact=1;SVLEN=1672;DistBack=28418;DistForward=5;DistMin=5;DistMinlt1000=TRUE;MultiTech=FALSE;MultiTechExact=FALSE;SVTYPE=INS;sizecat=gt1000;DistPASSHG2gt49Minlt1000=FALSE;DistPASSMinlt1000=FALSE;MendelianError=FALSE;HG003_GT=1/1;HG004_GT=./.;TRall=TRUE;TRgt100=TRUE;TRgt10k=FALSE;segdup=FALSE;REPTYPE=SIMPLEINS;BREAKSIMLENGTH=777;REFWIDENED=2:7628518-7629294;PctSeqSimilarity=0.7881;PctSizeSimilarity=0.5508;PctRecOverlap=0.4871;SizeDiff=751;StartDistance=-482;EndDistance=-482;GTMatch=1;TruScore=60;MatchId=2917.0.1	GT:GTcons1:PB_GT:PB_REF:PB_ALT:PBHP_GT:PB_REF_HP1:PB_ALT_HP1:PB_REF_HP2:PB_ALT_HP2:TenX_GT:TenX_REF_HP1:TenX_ALT_HP1:TenX_REF_HP2:TenX_ALT_HP2:ILL250bp_GT:ILL250bp_REF:ILL250bp_ALT:ILLMP_GT:ILLMP_REF:ILLMP_ALT:BNG_LEN_DEL:BNG_LEN_INS:nabsys_svm	1/1:1/1:1/1:4:44:./.:4:10:0:8:./.:30:8:32:22:0/0:18:0:0/1:19:55:.:1833:.
chr3	130587449	HG3_PB_pbsv_3569	T	TTTGCCCGGCCCCGCTAACTGGGAAGTTAGGAAGCCGCCTCTGCCCGGCCAGCCGCCCCGCCCGGGAGGAGGTGGGGGGTCGAGCCCCCGCCTGGCCAGCGCCACCGTCCGGGAGGTAGGGCGCCTC	10	PASS	ClusterIDs=HG2_PB_pbsv_3643:HG2_PB_SVrefine2PB10Xhap12_2670:HG3_PB_pbsv_3569:HG2_PB_PB10Xdip_19920;NumClusterSVs=4;ExactMatchIDs=HG3_PB_pbsv_3569;NumExactMatchSVs=1;ClusterMaxShiftDist=0.0722892;ClusterMaxSizeDiff=0.048;ClusterMaxEditDist=0.258824;PBcalls=4;Illcalls=0;TenXcalls=0;CGcalls=0;PBexactcalls=1;Illexactcalls=0;TenXexactcalls=0;CGexactcalls=0;HG2count=3;HG3count=1;HG4count=0;NumTechs=1;NumTechsExact=1;SVLEN=126;DistBack=-109;DistForward=16302;DistMin=-109;DistMinlt1000=TRUE;MultiTech=FALSE;MultiTechExact=FALSE;SVTYPE=INS;sizecat=100to299;DistPASSHG2gt49Minlt1000=FALSE;DistPASSMinlt1000=FALSE;MendelianError=FALSE;HG003_GT=0/1;HG004_GT=./.;TRall=TRUE;TRgt100=TRUE;TRgt10k=FALSE;segdup=FALSE;REPTYPE=DUP;BREAKSIMLENGTH=539;REFWIDENED=3:130587227-130587765;PctSeqSimilarity=0.9667;PctSizeSimilarity=1;PctRecOverlap=0.1102;SizeDiff=0;StartDistance=113;EndDistance=113;GTMatch=0;TruScore=69;MatchId=4026.0.0	GT:GTcons1:PB_GT:PB_REF:PB_ALT:PBHP_GT:PB_REF_HP1:PB_ALT_HP1:PB_REF_HP2:PB_ALT_HP2:TenX_GT:TenX_REF_HP1:TenX_ALT_HP1:TenX_REF_HP2:TenX_ALT_HP2:ILL250bp_GT:ILL250bp_REF:ILL250bp_ALT:ILLMP_GT:ILLMP_REF:ILLMP_ALT:BNG_LEN_DEL:BNG_LEN_INS:nabsys_svm	0/1:0/1:0/1:34:32:./.:23:12:3:11:./.:0:0:0:0:0/0:19:0:./.:.:.:.:.:.
chr4	99813787	HG3_PB_SVrefine2Falcon1Dovetail_2933	T	TGTGCCACAGCACTCCAGCCAGGGCAACAGAGGGAAACTCTGTCTCAAAAAAAAAAAAAAAAAAGAAGGCGAGAAACAGGTTGGCTGATATTTCTCAGAGGAACAAATTAGCCAAGAAGAAATGAGAGTGCCAGGAGTGGGGAAACTATTAAATGTGATTCTATATTTAATCAAATACCTAACTGGGAAAATAATAAAGATTGAGTAATGCTGCATAGATATGTTCTGAAATAATGTATACCAGTTTTAATATATCTGTATATACTTCTCTTAAAATAGTTTTATTCCTACATAATACATAATAGCTTATATATACCTAACATATTATATATAGAGGCATACCTTGGATATATTGTGAGTCCAGTTCCAGATCATCATAATAAAGTGAGTATCACAATAAAGGAACTATCTTTAAGGAGAGTCACACAAATTTTTTGGTTTCCCGGTGCATGTAAAAGTTACGTTTACACTATACTGTAGTCTACATTATGTCTGAAATAGCATTACATCTAAAAAAAATGTACATACCTTAATTAAAAATTCTATTGCTAAAAATGCTAACGATCATCTGAGCCTACAAAGAGTGGTAATCTTGCTGATGGAGGGTCTTCCCTTGTTTGCTGCTGACTGATCAGAGTAGTGGTTGCTGAAGATTGGGGTGGCTGTGGCAATTTCTTAAGACAACAACGAAGTCTGTCACACTGATTGACTCTTCATTTCACAAAAGATTTCTCTGTAGCATGCAATGCTGTTTGTAAGCATTTTACATAGTAGAATTTCTTTCAAAATTGGAGTCAATCCTCCCAAACCCTGCAGTTGCTTTATCAATTTGGTTTATGTAATATTCAAATCCTTTGTTGTCACTTCAACAATGTTCACAGCATCTTCACCAGGAATAGATTCCATCTCAAGAAACCTTTTTTTCTGCTCACCCATAAGAAGCAACACCTTATCCATTCAAGTTTTCTCATGAGACTGCAACAATTCAGTAACATCTTCAGGCTCCATTTCTTACTGTTGGTCTCTTGCTCTCTGCACATCTGCAGTTACTTCTTCCACTAAAGTCTTGAACGCTTCAAAGTCATCAATACGGGTTGGAATCAAATTCTTCCTAACTCTTGTTCATGTTGATATTCTGACCTCCCATGAATCATGAATGTTCTTAATGACATCCAGAATGCTCAATCCTTTCGGAAGGTTTTCCATTTACTTTGTCCAGATCCATCAAAGGAATCACTATCTACAGCATTTAGCCTCATGAAATATAGTTCTTATTAATAAATAATAAGGCTTGAAAGTCAAAATTCCTCTTTGCTGCTCCATACGCTGCAGAAAGTACACTGTGTTAAGAGGCATGAAAACAATTCATCTCTGTCAGAGCTCTTGGGCGACTAGGCGCATCATCAAGGAGCAGTGATATTTTGAAAGGAAACTTTTTTTCTGGGCAGTAGGTTTCAACAGTAGGCTTAAAGTATTCAGTAAACCATGCTATAAATCGATGCACTGTCATCCAGGCTTTGTTGCTCCATTTCTAGAGCATGGGCAGAGTGGATTTAGCATCATTCTTCAGGATTCTTAAGATTTTGGGAATGGCAAATGAGCACTGGCTTCAACTTAAAGTCATTGGCTGCAAGATCCCCTAACAAGAGTCAGCCTGTCCTTTGTAGCTTTGAAGCTAGGCAATGACTTCTCTCTAACTAGCAAAGTCCTAGAAGATGGCATCTTCTTCCAGTAGAAGGCTGTTTCGTTTACACTGAAAATCTGTTTTTAGTGTAAACTTCCTTCATCAATTACCTCAGCTAGATCTGGAGATTTTGCTGCAATTTCTATATCAGCCCTTGCTGCTTCACCTTGTACTTTTATGGGGGTGACTTTCCTTATACCTTATAACTGACCTCTGCCAGCTTTCAACTTTTATTCTGCAGCATCCCCACCTCTCTCAGCCTTCATAACACTGAACAGAGTTAGGGCCTTGCTATGGATTAGGCTTTGTCATAAGGGAATGTTGTAGCTGGTTTTATTTACTACCCAGACCACTTGAACTTACTCTATATCAGCAATAAGGCTGTTTTGTTTTCTTATCATTCATGTGTTTGCTGGAGGAGGACTTTCGATCTCCTTCAAGAATTTTTCCTTTGCTTTCACAACCTGGCTAACTTATTTGGTACAACAGACCTAGCTTTTGGCCTGTGTTGGCTTTTGACATGTCTTCCTCGTAAGCGTAATCATTTCAAGCTTTTGATTTAAAGTGAGAGACATGCAACTCTTCCTTTCACTATAACATGTAGAGGCCACTGTAGGGCTATTAATTGGCTTAATTTCAACATTGTTGTGTCTCAGGGAATAGGCAGGCCCAAGGACAAGAAGATGAGAATGGCCAGTCAGTGGAGCAGTCAGAACACATACAACATTTATCAATTAAGTTTGCCATCTTATATGGCCAATGTTCATGGCACCCCAAAACAATTATAATAGCAACATCAAAGATCACTGATCACAGATCATAACAGATACAATAAAAGTTTGAAATATCGTGAGAATTACCGAAATGTGACACAGAAACACCAAGTGAGCACATGCCATTGGAAACATGGCATCAACAGAACTGCTTGACACAGGATTTCCACAAACCTTCAATTTATAGAAAAGGCATGATTTGTGAAGCACAGTAAAATGAGGTACGCCTGTATAATATTTTCTCTAATGCCTTGAAGATAAACTCGTGGAACATTAAAGTTACACTTAAATGTTATTATCCCAAGATGATTCTCCTTTAGAAGAATTAAACTGAATATTCTCTGAATTACAATACCAAAGGGCAGTCAAAGGGAAATTTCATTTTCTCATCAACACGAATGTTGTCTGAAGAGCCTTCCAAATTGAATATATATTTCATAATCCTATAATTAATGCTTGGTAACTTCACCTAGACAGAAAAATGAGATGCATTTCAACATGTACTTGATAATTTGTCAGCAACTGCCACCCCATTATCAATAAAAAAGAAGAAGAAAAGGCAAGAAAACCACCAACGAGGTCAAGTATACATGCTGGATTTTTAAAAATAATTCAATCTTTTTTCAAAACAAAAACCTCTGCACCCAGCCATTTAAACACATAAAGATCTATGGGGCCAGGAAAGGTGGATCATACCAGTAATAACAGCATTTTAGGAGGCTGAGGCAGGAGGATCACTTGAGCCCAGGAGCTCAAGACTAGCCTGGACAACAAAGTGAGACCTCATCTCTACTAGACATTTAAAAAATTAGCCAGGCATGGGCTGGGCGCAGTGGCTCACGCCCGTAATCCCA	20	PASS	ClusterIDs=HG2_PB_SVrefine2Falcon2Bionano_2282:HG3_PB_pbsv_4626:HG3_PB_HySA_7301:HG4_PB_pbsv_4771:HG2_PB_HySA_8897:HG4_PB_HySA_7091:HG2_PB_PB10Xdip_22782:HG2_Ill_tnscope_524:HG4_PB_SVrefine2PBcRDovetail_2427:HG2_PB_SVrefine2PB10Xhap12_3446:HG2_PB_SVrefine2PBcRplusDovetail_8254:HG4_PB_SVrefine2Falcon1Dovetail_2904:HG3_PB_SVrefine2PBcRDovetail_2162:HG3_PB_SVrefine2Falcon1Dovetail_2933;NumClusterSVs=14;ExactMatchIDs=HG3_PB_SVrefine2Falcon1Dovetail_2933:HG3_PB_SVrefine2PBcRDovetail_2162;NumExactMatchSVs=2;ClusterMaxShiftDist=0.0638581;ClusterMaxSizeDiff=0.0635625;ClusterMaxEditDist=0.239697;PBcalls=13;Illcalls=1;TenXcalls=0;CGcalls=0;PBexactcalls=2;Illexactcalls=0;TenXexactcalls=0;CGexactcalls=0;HG2count=6;HG3count=4;HG4count=4;NumTechs=2;NumTechsExact=1;SVLEN=3310;DistBack=-3312;DistForward=24478;DistMin=-3312;DistMinlt1000=TRUE;MultiTech=TRUE;MultiTechExact=FALSE;SVTYPE=INS;sizecat=gt1000;DistPASSHG2gt49Minlt1000=FALSE;DistPASSMinlt1000=FALSE;MendelianError=TRUE;HG003_GT=1/1;HG004_GT=1/1;TRall=FALSE;TRgt100=FALSE;TRgt10k=FALSE;segdup=FALSE;REPTYPE=DUP;BREAKSIMLENGTH=3313;REFWIDENED=4:99813788-99817100;PctSeqSimilarity=0.9996;PctSizeSimilarity=0.9991;PctRecOverlap=0.9852;SizeDiff=3;StartDistance=-47;EndDistance=-47;GTMatch=0;TruScore=99;MatchId=4377.0.0	GT:GTcons1:PB_GT:PB_REF:PB_ALT:PBHP_GT:PB_REF_HP1:PB_ALT_HP1:PB_REF_HP2:PB_ALT_HP2:TenX_GT:TenX_REF_HP1:TenX_ALT_HP1:TenX_REF_HP2:TenX_ALT_HP2:ILL250bp_GT:ILL250bp_REF:ILL250bp_ALT:ILLMP_GT:ILLMP_REF:ILLMP_ALT:BNG_LEN_DEL:BNG_LEN_INS:nabsys_svm	0/1:./.:./.:18:83:./.:6:15:9:19:./.:0:0:0:0:./.:1:12:0/1:44:90:.:.:.
chr5	548890	HG2_PB_SVrefine2Falcon2Bionano_2664	T	TTTCCCTTAATCCATCTTCACATTCTGGTACCAATCTACCTGAAACTCTACTCGCTGAAATGGTCGATTATGCTCTTCCCTTGATCCGTCTTCACATTCTGGTACCAATCTACCTGAAACTCTACTGGCTGAAATGGTCGATTATGCTCTTCCCTCGATCCGTTTTCACAGTCTGGTACCAATCTACCTGAAACTCTACTGGCTGAAATGGTCGATTATGCTCTTCCCTTGATCCGTTTTCACATTCTGGTACCAATCTACCTGAAACTCTACTGGCTGAAATGGTCGATTATGCTC	10	PASS	ClusterIDs=HG2_PB_SVrefine2Falcon2Bionano_2664:HG4_PB_pbsv_5450:HG3_PB_pbsv_5274:HG2_PB_SVrefine2Falcon1plusDovetail_9309:HG3_PB_SVrefine2Falcon1Dovetail_3355:HG4_PB_SVrefine2Falcon1Dovetail_3297;NumClusterSVs=6;ExactMatchIDs=HG2_PB_SVrefine2Falcon2Bionano_2664:HG4_PB_SVrefine2Falcon1Dovetail_3297;NumExactMatchSVs=2;ClusterMaxShiftDist=0.099839;ClusterMaxSizeDiff=0.099839;ClusterMaxEditDist=0.215434;PBcalls=6;Illcalls=0;TenXcalls=0;CGcalls=0;PBexactcalls=2;Illexactcalls=0;TenXexactcalls=0;CGexactcalls=0;HG2count=2;HG3count=2;HG4count=2;NumTechs=1;NumTechsExact=1;SVLEN=296;DistBack=3640;DistForward=7;DistMin=7;DistMinlt1000=TRUE;MultiTech=FALSE;MultiTechExact=FALSE;SVTYPE=INS;sizecat=100to299;DistPASSHG2gt49Minlt1000=FALSE;DistPASSMinlt1000=FALSE;MendelianError=FALSE;HG003_GT=./.;HG004_GT=0/1;TRall=TRUE;TRgt100=TRUE;TRgt10k=FALSE;segdup=FALSE;REPTYPE=DUP;BREAKSIMLENGTH=516;REFWIDENED=5:548891-549406;PctSeqSimilarity=0.986;PctSizeSimilarity=1;PctRecOverlap=0.6768;SizeDiff=0;StartDistance=-96;EndDistance=-96;GTMatch=0;TruScore=88;MatchId=4588.0.0	GT:GTcons1:PB_GT:PB_REF:PB_ALT:PBHP_GT:PB_REF_HP1:PB_ALT_HP1:PB_REF_HP2:PB_ALT_HP2:TenX_GT:TenX_REF_HP1:TenX_ALT_HP1:TenX_REF_HP2:TenX_ALT_HP2:ILL250bp_GT:ILL250bp_REF:ILL250bp_ALT:ILLMP_GT:ILLMP_REF:ILLMP_ALT:BNG_LEN_DEL:BNG_LEN_INS:nabsys_svm	0/1:0/1:0/1:34:22:0|1:33:1:0:16:./.:0:0:0:0:0/1:10:13:./.:.:.:.:.:.
chr5	94548271	HG2_PB_SVrefine2PB10Xhap12_4336	G	GAATTTTAGACCAATATCCTTGATGAACATTGATGCAAAAATCCTCAATAAAATACTGGCAAACCGAATCCAGCAGCACATCAAAAAGCTTATCCACCATGATCAAGTGGGCTTCATCCCTGGGATGCAAGGCTGGTTCAATATACACAAATCAATAAATGTAATCCAGCATATAAACAGAACCAAAGACAAAAACCACATGATTATCTCAATAGATGCAGAAAAGGCCTTTGAAAAAATTCAACAACCCTTCATGTTAAAAACTCTCAATAAATTAGGTATTCACGGGACGTATCTCAAAATAATAAGAGCTATCTATGACAAACCCACAGCCAATATCATACTGAATGGGCAAAAACTGGAAGCATTCCCTTTGAAAACCGGCACAAGACAGGGATGCCCTCTCTCACCACTCCTATTCAACATAGTGTTGGAAATTCTGGTCAGGTCAATTAGGCAGGAGAAGGAAATAAAGGGTATTCAGTTAGGAAAAGAGGAAGTCAAATTGTCCCTGTTTGCAGATGACATGATTGTATATCTAGAAAACCCCATCGTCTCAGCCCAAAATCTCCTTAAGCTGATAAGCAACTTCAGCAAAGTCTCAGGATACAAAATCAGTGCACAAAATCACAAGCATTGTTATACACCAGTAACAGACAAACAGAGAGCCAAATCATGAGTGAACTCCCATTCACAATTGCTTCAAAGAGAATAAAATACCTAGGAATCCAACTTACAAAGGACGTGAAAGACCTCTTCAAGGAGAACTACAAACCACTGCTCAATGAAATAGAAGAGGATACAAACAAATGGAAGAACATTCCATGCTCATGGGTAGGAAGAATCAATATCGTGAAAATGGCCATACTGCCCAAGGTAAGTTGTAGATTCAATGCCATCCCCATCAAGCTACCAATGACTTTCTTCACAGAATTGGAAAAAACTACTTTAAAGTTCATATGGAAACAAAAAAGAGCCTGCATCGCCAAGTCAATCCTAAGCCAAAAGAACAAAGCTGGAGGCATCACACTACCTGACTTCAAACTATACTACAAGGCTACAGTAACCAAAACAGCATGGTACTGGTACCAAAACAGAGATATAGATCAATGGAACAGAACAGAGCCCTCAGAAATAATGCCACATATCTACAACTATCTGATCTTTGACAAACCTGAGAAAAACAAGCAATGGGGAAAGGATTCCCTATTTAATAAATGGTGCTGGGAAAATGGGCTAGCCATATGTAGAAAGCTGAAACTGGATCCCTTCCTTACACCTTATACAAAAATTACTTCAAGGTGGATTAAAGACTTAAACGTTAGACCTAAAATCATAAAAACCCTAGAAGAAAACCTAGGCATTACCATTCAGGACATAGGCATGGGCAAGGACTTCATGTCTAAAACACCAAAAGCAATGGCAACAAAAGCCAAAATTGACAAATGGGATCTAATTAAACTAAAGAGCTTCTGCACAGCAAAAGAAACCACCATCAGAGTGAACAGGCAACCTACAGAATGGGAGAAAATTTTGGCAACCTACTCATTTGACAAAGGGCTAATATCCAGAATCTACAAAGAACTCAAACAAATTTACAAGAAAAAAACAAACAACCCCATCTACAAGTAGGTGAAGGATATGAACAGACACTTCTCAAAAGAAGACATTTATGCAGCCAAAAGACACATGAAAAAATGCTCATCATCTCTGGCCATCAGAGAAATGCAAATCAAAACCACAATGAGATACCATCTCACACCAGTTAGAATGGCAATCATTAAAAAGTCAGGAAACAACAGGTGCTGGAGAGGATGTGGAGAAATAGGAACACTTTTACACTGTTGGTGGGACTTTAAACTAGTTCAACCATTGTGGAAGTCAGTGTGGCGATTCCTCAGGGATCTAGAACTACAAATACCATTTGACCCAGCCATCCCATTACTGGGTATATACCCAAAGGATTATAAATCATGCTGCTATAAAGACACATGCACACGTATGTTTATTGCAGCACTATTCACAATAGCAAAGACTTGGAACCAACCCAAATGTCCAACAATGATAGACTGGATTAAGAAAACGTGGCACGTACACACCATGGAATACTATGCAGCCATAAAAAATGATGAGTTCATGTCCTTTGTAGGGACATGGATGAAATCGGAAATCATCATTCTCAGTAAACTATCGCAAGGACAAAAAACCAAACACCGCATGTTCTCACTCATAGATGGGAACTGAACAATGAGAACACATGGACACGGGAAGGGGAACATCACATTCTGGGGACTGTTGTGGGGTGGGGGGAGGGGGGGAGGGATAGCATTAGGAGATATACCTAATGCTAGATGACAAGTTAGTGGGTGCAGTGCACCAGCATGGCACATGTATACATATGTAACTAACCTGCACATTGTGCACATGTACCCTAAAACTTAAAGTATAATAATATTTAAAAAAAAAAGAAGCTCTTTTGAATACTGCCTCTACTCCAAGGACTCAGTCAAAATGAATGCTACGTTTCTTAATCATTCTAATTTATTTTACCTCTCTTACTTGTTTTACCCATACTTATCCTATAGTTAACATATATGGGTATCTCCCCACCAGATTACAATCTGTCATTTTTTTAATTCTGTACAGTTCTTGGCATAGAAATGCTTTGCAAATTCTTACTGAACTTTGGCAACTCCAGCTGAAAAGCATTTGAATTAAAACATAAAAATCACTATACTGACAGGTAACATATGACATTTTACAACATCAGATTGACTTCTGGCAAAAAAAAGAAAATTGGCTTTTTACGTTTATTTCTAGATTAAATGTCTAGTGTAGTAGAAGTTATAAGGAAGTAAGCATATCTTAATAAAAATTCTGAACACTAATTTATAGTTAATAAAGCAAACAATAAAAGTGTTTAATTGCTTTCATTTTTAATCACAGTACAAAAAAGTTGTAGCTATCTTTATTCTACTTGCAGATCCTCATATAATCAGAATGAGTTAGTTATAAATACAGAGGTTTGAAGGGGTATAAAGGAAGATCAGTTATGATGCTCTTTATAAAATTCCTAGCTTTGACTCTCAGATACAACCAGTATAATGACCTTGAAGCCTGACTTCGTCAACTCCATTTCCCTAAATGACCTACAATTTCTGACTTGTGTGCTAGGGTTGTTTTCTAGACCTGCCACAGACCCTACAAATATGAATTCAAATTCTATTTTTGCCACTTTGATGCTACAAAAACACTAAGCATTTTTTTAAATAAAATGAGATCAGAAAAAAAATAGTTTGCCAAACTAACTTCCTTTTGTCAAGAAAGCACAAGAAAGTTTTGTAACAGTGCATAAAAATAAAAGAGCACTAAATGTCAAATAAGAACATCCTGTTCTATAATGCTTGACTTTCAAATGTAATAAATTTAGCTTTACCAACCTAAAGGGGGGAAAGGCTAATCATAAGCACTAATTGCCCTTAATTTGAGGCCTTTTGTAAAAATCAAAACCCTCTGCTATATCAAAAAATATTTAAAAGTATCACCTTATAAAATAAAAAAATTATTTAAGTGTGTTAATTTCCTCATCAGTAAATATACATTTATGAATATCAAGACATCAGTGACATAAATTCCATAAATTTTTTTGAGTCAGTGACCATTTGTATTATATTTACTCATAACTCACAACCAGAGGGAGGGGAAATTTGCTCTCCAAAGAAGCAATTCAAGTTAAGGTATTTATTGTAAATTTCACAGCAATTCCCTTTGAATTACATAGAGTTAATTCGTTTGTGATTATCTTTAGTTTTAGTATTTTTGGCACAGAAATAATGTTATTCATCTATCTGTCTACTTTCCAAATAACATACGATCCATAAAATAACAAACCACATTGTTATACAATAATTTTCTCTATGTGTAATAAATGTTAAGGCTTTGTGTGGAATACTAATCTTATTTTCTTATTCAAAAAAATCCAAGCATATTTAACCTTATCATTCATCAATTTATCTCAATACTAAATAAACAACTAGAATATCTGTTCTCTAATATAAAAGTAAATTTTATTGGGTGTTTAATTAATCTCTCAACAAAGCACATTAATTTTTCTAGGATTATTTCAGAACAATAAATAAAACTAAAGAAAATAAAAACCACAAACCAGAGTGTAAATAATGAGCTAACACTGGGAATATTTCATTTTATATTACTTCTAGAGGAAATAATTATCACACAGTAATTTATGCCTAGTAAGTTACATTTTAATTTTAATAAAAAACCTAGAACTCTCCAATAAAATTCTTTCAAGTTCTAAAAGCACATCATAAAACAAATTGAGTACTTCAATATACCAGATGTATCCAAGAGAAACAATTTGTAATACTATAGAGGCAAAAGTTGATCCCTCTCAAGAAAAGATAACAATCTCCTCTTCTCAAAGCAAATAGACTGAATTGATAACTAACTCCTATAGTCAAATAATGTATTCGTACTATAAGCAAAGGAATACCACATATATCTTTTGGTGAAAAGTTGACATAAAAGTAATTATCAACAGTCCAGCACTCTAGAATGCAGAAAACAAATTGGATTCGTGTAGGACATGCTGGAACTACAGCCCCTGAGAACCACTTGTAATACATAATTGATGATTCTTGTAACGCTCCCAATTTTGATATTTGCTAGTGTGGATTAGTGAAATAATTCTTCAAGTAATCACGTTTTTAGAAACTCATTCGATCTCTGCCTGTCTTTTGAAAAAATACTTGGAAAATAAATGATCAATTCAATATAAATTATAAAAAATGTATGTGCCTAGCCACAGCAAATGACAACTTCTCCATGTGTTATTTCTAAGTCCTTCTAGTGGATATTCTTTTTCTGAACCCACAATCACCATAGCTGGTTTTCACTGACATGCTGGGAGTTCACACTAATTAGACCATTTTCCCAGGCAGACTCATATAATCTTCTCAGGACTGTGGAGTGAATTGGTCAGGAGTTGGATATGATTGCCTAAAGCAGAGCCTGGGATAACAATGATTCTTCATTATTATTTAGTAAAACAAGCAGAAGAGAGCAGGAGGAGGGGAGAACGAAGGGGTTATATGAGAAAGGAGGATTTCTCTTGTCCCTTCAACTCCCATCTCATCAATACATCTCATGCCCCTACACATTCCCATCTTGCTGAACTGTGACCTCCAAACGTTCTTTGCCTAACCCAAGGGTAGCTCTAGATACTTCTATCACCCAGTCTCGATCCCTCTTCTCCCCAGAATAAAGCTCCACTAATATTTTAAGGGGTAAGATACTGGAGGTTTGTACCACTCACCCTATACCTTATCCACCTCACCTTGCCAAGGGTCACTGATTCAGACAGAGGTGTGGATCAGCACAGGGAATATTCAAACCCACTGAAGGAAAACACTGTCAACTCACAGAGTTCCATACAAGTCTTTTCCTTCTAAATATCCTTATTCCTATTATAGAGAGGACTTTTTAATGATACAAAACCAAACAAAACAAAATTATATGACCCTAATGATGGCATTTCTTTTGACACTGATTGAGGTCTCTCTACCTTTATTCTTCATCTCAGGCAAGTGCTTGCCCTGAGCTGCGGTGTCAACACCTTCTCTTATAATCAGTGTTTACTTTGCAGCATCCCTGGATCCACTCTGATGAACTATCTAAGGTCGAGTTGGGCTTATGAGGTAATTTTCATCAAATAAATCAAGGAGGTGATTATGCTATCTGTGGTAAACCTGAAAGGTTCATAAGAACAAGGAAGTTGTCACATAATCAGAGTTTTGGGGCCTTTTCACCAAACACATTTCTGATGGACCCCTATAGAACATTCAGATTTTCCTGATAAAAATATAGAAAATCCACTTATATCCTTCCTATCCTAATTATGTTATTAGAGGTTCCATGATTGGAAAAATTGTGATGAGTAATGGGACTAACAAGTACATAAAAGCAGTTTAAGATAATTTGTACTAACTTCAGAGATAATACAGACTTTTATTTTTAAAAAAATATTTTACTATCAGTCCTACAAATGTTCTATTTTGAAACATGAGTAATAATTCAAGAATAAGACAGTTGGAATGTGGTTGCACTGATTTTATATTGCCATTTAAAGAGATACAACATGTCAATAGTGTCTCCCTCATTTAATGTAATCTTATTCCTCCCAATGAGATATTATAGGTATATTATTCAAATACATTTCTCTTTTTGTTAGGTCTGATAGCAAGAAACAGAAATCCATACAAACTAGTTTAAGGAAAGAAAATTTACTGAAAGGACACTACAGATTTTCATGGGAAGAAGGGTGAAGTCAAGCCAAACCTCCGAGAACAGGAAACTTTGATGTCTCTAGAGTGATGCCTTCCCATTTGCTCCTCCCTGCACCTTTCTCCATGCAAAACAGCTTCCTCTGTTCCAGGATTATGGCCTCCCTTGCCCCTCATCACTTTGGTCTGCCTATAGCTTTAGCTGTCGGAGACTCCATTTTCACCTGACCTGATCCTTTTGTTCCTGACAACTAAATTAGTAAGACCCTCAGAAACCATCAGCTTAAATTCTCAAGAGAACGTATATTTGGCTCAGATCATCAGCTATGAATGTGCTTTCCTTTGTCTGGGAAAAAAGACATTTCTGGAGAAACCAACGTGTCAGCTTAGGCCTGACCTTTCAGCTAACACTAAGGGGTAGTGCCATTCCAAGAGTGTTGCTGAGTGGGGGAAATTCCATTGAATTTGACTCTGCAAATACATGAGTACTTCCCCTATTCCAGGACGGCGATAAATCACCTAAAAACTTAGAAAATTCTAGGATGGCCTCGAACGAGATGGGCTATTTCTACTCTTTTTCAGACTTTAAGGATTAGAGTTTTCCTCAGACTTAATTTAGATTGTTTCAGGTGTCTCCGTGGTGCTATAATGACAACCAAATCTGGGTATTTGACATAGCTAACTCCATTCACCCTACTTTTTTATAAAAAAATTCTTTTTTGTATAGATCTTTTTCATTTGACCCTAGAATTTTTGGACAGCTACTGGGTCTGATATTTATTCTAAATTTTAAATAAGACATTTACATTTTGGACTGCTGAGAATATAACAAGGTCACATATAGCAGAGCTTTGGTGTATATGAAAACAATGGAACAAACCATTAGCTAAGGATGCAGTGGAGGGATCTACGAGTCATTTGGGTACAAGATGGCAAGAGCTAGAACAGGGATGCTGGAGTAGAAATAGGAGGAAGGCAGACAGTCATTCCCCTGCTTCTCCTTTGCCATCTGTACCTTCAGTCATTGTCTGCTGGTTCTGCTCTACTTTATTATTTTATTGTTAATTTTTGTGGGTAGATAGTGGTGTCTATATTTACAGGTTACATGAAATATTTTGATACAGGCATGCAATGAATAATAGTCACATCAGGGTAAACAGGATGTCCATCACCTCAAGCATTTATCCTTTGTGTTACAAGCAATCCAATTATACTCTTTTAGTTATTTTTTAATGTACACAAATTATTTTACCACAGTCACCCTGTTGTGCTAGCAAATACTAGGTCTTATTCATTCTTTCTAACCATTAACCATCCCCACTTCTGCCCTGCACACTCGCCAACTACCCTTCCCAGCCCCTGGTATCCAGCCTTCTACTCCCCATGAGTTCAATCATTTTCATTTTTAGCTCCCACAAATAAGTGAGAAGATATGAAGTTTGTTCTTTTGTGCCCAGCTTATTTCATTTAACATAATGACCTTCAGTTCCAGACAAATGATGAGATCTTATTCTTTTTCATGGCTGATTAGTACTCCATTCTGTATATGTACCACATTTTCTTTATCCATTCATCTGTTGATGGACACTTAAGATTGCTTCCCAATCTTCGCTATTTTGAACAGTGCTGCAATTAACATGGAAGTGCAGATATCTCTTCAATATAATGCTTTCCTTTTTGCGAGGGGACATACCCAGCAGTGGGATTGCTGGAGCATATGGTAGCTCTATTTTTACTTTTATGAGGAGCCGCCAAACTGTTCTCCATAGTGGTTTTACTAATTTACACTCCCAACAACAGCGTACCAGAATTCCCTTTTCTCCACAACCTCGCCAGCATTTGTGATTGCCTGACTTTGGGATAAAAGCCACTCTAACTGGCATGAGATGGTATCTCACTGTAGTTTTGATTTGCATTTCTATGATGATCAATGATGTTGAGCACCTGTTTTCCATCTGCATGTCTTCTTTTGAGAAATGTCTATTGAGATTTTTGTCTATTTTTAATTCAGATTATAACATTCTTTTTCCTATAGAGTAGTTTGAGCTCCTTATATATTCTGGTTATTAATTACTTGCCAGAGGGATAGTTTGCAAATATTTTTTCCCATTCTGTTGGATGTCTCTTCACTTTGTTGATTGTTTTCTTTGCTGTTCAGAAGCTTTTTAACTTTATGTAATCCCATTTGTCCATTTTTGCTTTGGTTGCCTGTGTTTGTGAGGTATTACTTAAGAAATCTTTACTTGGTCCAATGTCCTAGAAAGTTTCCCCGATGTTCTCTTTTAGTAGTTTCATAGTTTGAGGTTTTAGACTTAAGTCTTTAATCCATTTTGGTTTGATTTTTGTATATGGTGAGAGATAGGGTCTAATTTCATTCTCTTTCATATGGATATCCAGTTTTCCCAGCACTGTTTATTGAAGAGGTGGTCCTTTTCCCAATGTATGTTCCTGGCACGTCTGTCAAAAATAAGTTCACTGTATATGTATGGATTTATCTCTGGGTTATCTATTCTGTTCCACTGATTTATGTGTTTGTTTTTATGCCAGTACCATGCCATTTTGGTTACTATAGCTTTGTAGTATAATTTAAAGTCAGGTAATGTGATTCCTCCAGTTTTGTTCTTTTTGCTTAGGATAGCTTTGGCTACCAGGATATTTTGTGGTTTTATATAAATTTTAGAATTGTTTTTTCTATTTCTGTGAATAAGAAATAGATTGGTAGATCCAAATCATTGGTATTTGGATAGGGATTGCATTAAACTTGTCTGTTGCTTTAGGTAATATGGACATTTTAGCAATATTAATTCTTCAATCCATGAACATGGAGTATCTTTCCAGTTTTTGTGTGTCCTCTTCAATTTCTTATCAATATATTTTAGTTTTCATTATAGAGATCTTTCACGTCTTTCGTTAAATCCTAATAGATTTTATTTTATTTGTAACTACTGTAAACAAGATTACTTTCTTGATTTCCTTTTCAGATTGTTCACTGTTGGCACATGGAAATGCTACTGATTTTTGTATGTCGATTTTGTATTTTACAACTTTGCTGAATTTGCTTATCTGTTCTAGTAGTTTTTTTGGTGAGTCTTTAGGTTTTTTGAAATATAAGATCACATCATCTGCAAACAAGGATAATTTGATTTCTTCCTTTCCAGTTTGGATGGCCTTTATTTCTTTCTCGTCTGATTTCTCTAGCTAAGACTTCCAGTACTATGTTGAATAACGGTGGTGAAAGTGGGTATCCTTGTCATGTTCAAGATCTTAGAGGAAAGGCTTTCAGCTTTTCCCCATTCAATATGATGCCAGCTATGGGTCTGTCATATATGTCTTTGATTGTGTTGAGGTATGTTCCTTCTATACCCAGTTACTTTTTGGGGATTTTATCATGAAGGGATGTTGAGTTTTATCAAATGCTTTTTCAGCATTCATTGAAATGATCATATGGTTTTTGTTCTTCATTCTGTTGTTTTGATTTATCACATTGACTGATTTGTGAATGTAGAACCATCCTCACATCCCTGGGATAAATCTCACTTGGTCATGATGAATGATCTTTTTAATGTATTGTTGAATTCAGTTTGCTAATATTTTCTTGAAGATTTTTATGTCAATTTTCATCAAATATATTGGCCTGTAGTGATTTTTTATGTGCCTTTGTCTGATTTTGGTATCAGGTAATACTGGCCTCATATAATGAGTTTGGATGTATTCCCTCCTCTTCCTTTTTCAAAATAGCTTGAATAAGATTGGTATTAGTTCTTCTTTAAATATTTGGTAGATTCACTATACATCTGACAAAGGACTAATATCTAGAATCTACAATGAACTCAAATTATCAAGAAAAAGCAAACAATCGCATCAAAAAGTGGGCTAAGAACATGAATTGACAATTCTTAAGAGAAGATATACAAATGAGCCACAAATATATAAAAAATGCTCAACATCACTAATGATTAGAGAAATGCAAATCAAAACCACAATGCAATACCACTTTACTCTTACAAGAATGGCCATAATCAAAAAATTAAAAAAATAAAAGATGTTGGCGTGAATGCGGTGAACAGTTACACTACTGGTGGGAATGTAAACTAGTACAGCCACTGTGGAAAAGTATGGAGATTCCTTAAAGAACTAAAAGTAGAACTACCATTTGATCCAGCAGTCCCACTACTAGGTGTCTACCCAGAGGAAAAGAAGTAATTATACGAAAAAGATACTTGCACATGCATGTTTATAGCACCGCAATTCTCAATTGCAAAAAATGTGGAACCAATCAAAAGCCCATCATTTAATGAGTGGATAAAGAAAATTAAATATATATATATTAGATAAAATATATATTTTATATACATATAAATAATGGAATACTACTCATCCATAGAAAGGAATGAATTAATGGCATTCACAGCAACCTGGGTGAGACTGGAGACTATTATTCTAAGTGAAGTAACTCAGGAATGGAAAACCAAACATCATATGTTCTCACTTATATGTGGGAGCTAAGCTATGAGGATGCAAAGGCATAAGAATGATGCAATGGACTTTGGGGACTCAGGAGGAAAGGGTGGAAAGGGGTGAGGGATAAAAGACTACAAATTGAGTGCAGTGTAAAAGAAGTAATTATACGAAAAAGATACCTACACATGCATGTTTATAGCATCACAATTCTCAATTGCAAAAATGTGGAACCAATCAAAAGCCCATCATTTAATGAGTGGATAAAGAAAATGATATATATATAAAATATATATGAAATATTATATATAAAAATATTATGTAATATATAAAACATTATATATATATAATGGAATACTACTCATCCATAGAAAGGAATGACTTAATGGCATTCACAGCAACCTGGATGAGACTTGCACACTTGGTATTTGGATAGGGATTGCATTAAACTTGTCTATTGCTTTAAGTAATATGGACATTTTAGCAATATTAATTCTTCAATCAACTTCAATACTGCTCGAGTGATGGGTGCACCAAAATCTCACAAATCACCACTAAACAACTTACTCATGGAACCAATCACCACCTGTTCCCCAATAACCTATGGAAATAAAAAAATTTAAATATATATTTGGTAGATTCAGCAGTGAAGCCTTCAGGTCCTGGGCTTATTGTTGATGGCAGCCTTTTTATTACAGCTTTGATCTCACTACTTGTTATTGGTCTGTTCATATTTTGGATTTCTTCATGGTTCAATCTTGGAAGGTTGTATGTATCTAGAAATTCACTCATTTCTTCTAGATTTTCCAATTTACTGGCATATAGTTGCTCACAGTAGCCACTAATGATCCTTTCAATTTCTGCAGTATCAGTTGTAATGTCTGCTTCTTCAACTCTAATTTTATCTGTTTGGATCTTCTCTCTTTTTTCTTACTAGTCTGGCTAAAGTTTTACAAATTGTTTTCATCTTTTTAAAAAACCAACTTTTATTTTATTGATCTTTTGTATTAATTTCTTCATTTCAAATTCATTTATTTCTGCTTTGATTTTCATTATTTCTTTTTTTCTACTAATTTTGGGTTCAATTTCCGCTTGCTTTTCTAATTCCTTAAAATGCATCTTTAGGTTATTTATTTGAAGTTTTTCTTCTTTTTTGATGTAGACACTTAGAGCTATCAGCTACCCTCTCTGCATTGTTTTCACTGTGTCCCACAGGTTTTGGTATGTTGTGTTTCTATTATCATTTGTTTAAAGAAATTTTTCAATTTCCTCCTTAATTTCTTCATTGACCCACTGGTCATTCGGGGCATATTGTTTAATTTCCATGTGTTTGTATAGTTTCCAAAATTACTCTTGTTATTGATTTCTAGTTTATTCCATTGTGGTCAGAGAACATGCTTGATACTATTTCAAGTTTTTGAATGCTCTAAGACTTGTTTTGTGACCTAACATACCGATCCATCCTTGAGAACGATCCATGTACTGAAGAAAAGAATGTGTTTTCTGTAGCTGTTGGATGAAATGTTCTGTAAATATCTATTAGATCCATTTGATCTATAGTGCAGATTAAGTCCAATGTTTCTTGGTTGATTTTCTCTCTAGAAAATCTGTCCAATGCTGAAAGTGTGGTGTTGAAGTCTCCAGCTATTATTTTATTGGAATCGATCTTTCTCTTTAGCTCTAATAATATTTGCTTTATATATCTGGGTGCCCCAGTGTTGGATGCATATATATTTACAATAATCATATCCTCCTGCTGAATTGACCCCTTTATCATTATACAGTGACCTTACTTTGTCTCTTCTCAATGTTTTGTCTTGAATTCTATTTTTTCTGATCTAAGTATTGCAAATCCTGCTCTTTTTTAGTTTCCATTGGCATGGAATGTCTTTTTCCATCCCCTTACTTTCAATCTATATTTATCTTTATAAGTAAAGTGCATTTATTGCAGGCAACAGATCACTGGGTCTTGGTTTTTTTAATCCATTCAGCCATTCTATGTCTTTTGATTGGAGAGTTTTGTCCATTTGCATTAATGTTATTATTGATAAATAAAGACTTACTCCTTCCATTTTGTTATTTGTTTTCTGGTTGTTTTGCGGTCTTCTCTTCCTTTTTTCTTTTCTTCCTGTCCTCTCTCTAGTGAAGGTGATTTTCTCTGGTAATATGGTTTAATTTCTTGCTTCTTATGTTTTGCATATCTATTGTATTTTTTTATTTGAGGTTAGCATAAGGCTTGCAAATACTATCTTATAATCCATCATTTTAAGTTGATAACAACCTAATACTGTTTACATAAAAAAGTAAAAAGAAAACTGATAAAAGCTCTACACCTTAACTTCATCCCTCCACTTTTATTTATTTATTTATTTATTTGAGACAGTCTTGCTCTGCCGGCCAGGCTGAAGTACAGTGGCGTGATGTTGACTCACTGCAACCTCCGTCTCCCAGGATCAAGCAATTCTCCTGTCTCAACCTCCCAAGTAGCTGGGATTACAGGCTTGTGCCACCACGCCTGGCTAGTTTTTGTATTTTTAGTAGAGACGGGTTTCACCATTTTGGCCAGGCTGGTCTCGAATTCCTGACCTCAGGTAATCTGCCCATCTTGGCCTCCCAAAGTGCTGTATCCCTCCACTTTTTATCTTGTTGTTTCTATTTATATCTTATTGTATTGACTGTGTCTTGAAAAACTGTTGTAGTTATTTTTTATTGGTTCATTTAGTCTTTCTTCTTGGGATAGAAGTAGATTACACACCACAGTTATAGTGTTATAATATTCTGTGTTTTTCTATATACTTACCATTACCAGTAAGTTTTACACCTTCAGATGACTTCTTATTGCTCATTAACATCCTTTTTTTTAAAAAACTGAAGTACTCCCTTTAGCATTTCTTGTAGGATAAGTCTGGTGATGATGAAATCCTTCAGCCTTTGTCTGGGACAGTCCTCATTTCTCCTTTGTGTTTGAAGGATATTTTTCAGATATACTACTAAGGTAAAAGGTGTTTTTTCCTTCAGTACTTTAAATATGCCATGCCACTCTCTCCTGGCCTGTAAGATTTCCACTGAAAAGTCTGCTGCCAGATGGACTGGTGCTCTATGGTATGTTATTTGTTTGTTTGTTTTTTCTCTTGCCGCTTTTAGGATCCTTTATTTATCCTTGACTTTGGGGAGTTTGGTCATTAAATGCCTTGAGGTAGGCTTCTTTGAGTTAAATCTGTTTGGTGTTCTATAACCTTCTTGTACTTGGATATTGATATCTTTCTTGAGGCTTGGGAAGTTTCTCTGTTATTATCCTTTTCAATAAACTTTCTACCTCTATCGCTTTCTCTACCTCCTCTTTAATGCCTTATCTCTTAGATTTGCCCTTCCGAGACTATTTTCTACATCCTGTAGAAAATATGCTTTGTTGTTTTTTATTATTTTTTCTTTTGTCTCCTCTGTGTATTTTCAAATAGCTTGTCTGCAAGCTCACTTATTCCTTCTTCCGTTTGATCAATTTTGTCATTAAAAGACTCTGATGCACTCTTTGGTATGTCGATTGCATTTCAACTCCGGAATTTCTGCTTGATTTTTTCTAATCATGTCAATCTCTTTGTTCAGTTTATCCAACAGCATTCTGAATTCCTTCTCTGTATTGTCTTGAAATTCTTTGAGTTCCTCAAAACACCTATTTTGAATTCTTTGTCTGAAAGGTTACATATCTCTGTTTCCCCAGGATTGGTCTCTAGTGCCTTATTCAGTTCCTTTGGTGAGGTCATGTTTTCCTGGCTGGTCTCAATGCTGTGGATGTTCATCAGTGTCTGGGCATTGAAGAATTAGATATTTATTTTAGTCTCCACAGTCTGGGCTTGTTTGTAGCCCTCTTTCTTGGGAAGGCTTTCCAGTATTTGAAGGGACTTGAGTGTTGTGATCTAAGCCTTATCTGCATTATGGGGCACCCCAAGTCCAGTAATACTGTGGTTCTTACAAACTCAAAGAGGTACCACCTTGGTGGTCTTGGGTAAGATCCAGAAGAATTCTCTGGATTACCAACAGATACTCTTGTTCTTGTCCCTTTCTTTCTCCCAAACAAATGGAGTCTGTCTCTGTTCTGAGATATCTAGAGCTAGAGGTTGGGTGACACAAGTACCCCTGTGGCCACGACTGGGGCTATGCTGGGTCAGACCTGAAGCCAGCATAGCACTGGGTCTCACTCAAGGCCAGTGATCACCGCTGACTACTGCCTATGTTTGCTCAAGGACTTGGGGCTCTACAATCAGCACATGGCAAAGCCAGCCAGGTTTGTGTCCTTCCCTTCAGGGTGGCAAGTTCCCCTAATCTCCAGGCAAGTCCACAGATGCCATCCAGGAGCCAGAGACTGGAGTTTAAAACCTTAGAAGTGTACTCAGTGTTCTACTGTACTGTGGCTGAGCTGGCACTCAAACCACAAAACACAGTCCTTCCCACTCTTCCCTCCCTTTTCCAAAGGCAGAGGGGCCTCATCCCATTGCCACCACTACAGACCCATGGGGAGTACTGCTAGGCTACCACTGATGTTCACTTAAAGGCCAAGCGCTCTTCAGTCAGCTTGTGGTGAATGCTCCCTGCCCTGGGACTCATCTTCAGGGTAGTGGACTTCCCTCTGGCCCAGGGCAGGTCCAGAAATGCGATCCAAGGCCCAAGGCCTAGAACTGGGGAACCCAAGATCCCACTTGTGCTCTACTCTCATGGCCAAGCTGGTACCCACTGATGTTCACTTAAGGGCCAAGGGCTCTTCAAGATGCAAGCCAAAGTTCCCTTTACTTTTCCCTCTGCTTTTCTCAAGAAGAAGGAGTCTCTCCCCATAGCCACCAGAGCTGGGAATATGCTAAATCTCACCTGAAGCCAGTAAGTCTCAGGGTCTCACCCAAGGCCTGTGGCATATTACCTTGGTATCACTGCTGGTTATTCAGGGATCAAGTGTTCTTTAGTCAGCAGGGTATGAGGCCTGCCAGGACTGGGTCCTTCCTTTCAAGGGAGTGGGTTCCCTTCCAGTCCAGGGTGTGTCTAGAAATATTGTCCAGGAGCGAGGGCCTGAAAGTTGGCCTCCTGACTCTGACAGGTGTCCTTTCCTACTGTGGCTATGCCAGTATCCTAGATGAAAGACAAAGTCCTCTTCAATCTTCTCTCTCCTCACGCGGAAGGAAGGGGTCTCATTTGGAGCTGCGAGCTGTTCAGCCTGGGACTGGGGAGAGGGGTGGGGCAAGCATTCCCTTAGCCTCCCTGGCTGTTGTCTCAGTAGGTCATGTGTCCCCCCAGTCCACTGGTTCTGAGCCCAGTTCAGCACTAGGACCTGCCTAGGAGTTACAGTCCTTGTTGCCTAGACTGCCTTTTAAGTTTATTTAGGGTTTCAGAGGCACTTTATTCTGTGGTGGCAAGGCTTGCCAGAACTCCAGTTCTGACAGCTGGGATGGGTGATTCCCTTCCGGCTAGGGCCAGTTAAAATACTCCTTCCATGAGTAGGGGGTCAACTGAGTTCAGCTGGCTTAGCTTTCTGTTGTGATAGGGCACCACTGAATTCAACACAATGTCTCACAATTGCTGTGCTCTCCTTCTCCCAAGCACATAGATTCTCTCTCTGCGCTGCACGTTTGGGGCATAGGAGATGCGGGAGGGGTGGCATCAGCACTTCAAGACTGTCTCCTACTCTTTTCAGTGGCTCTTTCAGTGATATGAAGTTAAAATCAGGAACTGTGAGTGCTCACCTGATTTTTGGTTCTCAGGAACTTGCTTTTTTTTTGTTGTTTAAATAGTTGTTAAACTGGTGTCCTTGCAGGGGGAACAATCAGTGAAGCCTTCTATTTGGCCATCTTACTCAACATCTCTCCCATTCTGCTTTCTAAATAAAT	20	PASS	ClusterIDs=HG3_PB_SVrefine2Falcon1Dovetail_3729:HG2_PB_PB10Xdip_24455:HG4_PB_SVrefine2Falcon1Dovetail_3631:HG2_10X_SVrefine210Xhap12_4363:HG2_PB_SVrefine2Falcon2Bionano_2972:HG2_PB_SVrefine2Falcon1plusDovetail_9648:HG2_PB_SVrefine2PBcRplusDovetail_8998:HG2_PB_SVrefine2PB10Xhap12_4336:HG4_PB_SVrefine2PBcRDovetail_2990;NumClusterSVs=9;ExactMatchIDs=HG2_PB_SVrefine2PB10Xhap12_4336:HG2_PB_SVrefine2PBcRplusDovetail_8998;NumExactMatchSVs=2;ClusterMaxShiftDist=0.00240783;ClusterMaxSizeDiff=0.00234763;ClusterMaxEditDist=0.00704374;PBcalls=8;Illcalls=0;TenXcalls=1;CGcalls=0;PBexactcalls=2;Illexactcalls=0;TenXexactcalls=0;CGexactcalls=0;HG2count=6;HG3count=1;HG4count=2;NumTechs=2;NumTechsExact=1;SVLEN=16629;DistBack=11079;DistForward=45228;DistMin=11079;DistMinlt1000=FALSE;MultiTech=TRUE;MultiTechExact=FALSE;SVTYPE=INS;sizecat=gt1000;DistPASSHG2gt49Minlt1000=FALSE;DistPASSMinlt1000=FALSE;MendelianError=FALSE;HG003_GT=1/1;HG004_GT=1/1;TRall=FALSE;TRgt100=FALSE;TRgt10k=FALSE;segdup=FALSE;REPTYPE=SIMPLEINS;BREAKSIMLENGTH=2446;REFWIDENED=5:94548272-94550717;PctSeqSimilarity=0.9985;PctSizeSimilarity=0.9997;PctRecOverlap=0.9732;SizeDiff=-5;StartDistance=-443;EndDistance=-443;GTMatch=1;TruScore=99;MatchId=4750.0.0	GT:GTcons1:PB_GT:PB_REF:PB_ALT:PBHP_GT:PB_REF_HP1:PB_ALT_HP1:PB_REF_HP2:PB_ALT_HP2:TenX_GT:TenX_REF_HP1:TenX_ALT_HP1:TenX_REF_HP2:TenX_ALT_HP2:ILL250bp_GT:ILL250bp_REF:ILL250bp_ALT:ILLMP_GT:ILLMP_REF:ILLMP_ALT:BNG_LEN_DEL:BNG_LEN_INS:nabsys_svm	1/1:1/1:1/1:2:80:1/1:1:30:1:13:./.:0:0:0:0:./.:0:0:1/1:0:488:.:16539:.
chr5	126073867	HG2_PB_pbsv_6133	C	CCGCCGAATAGTGTACTTGTACCCATTAAGTGACTTCTCAATCGTTCCTCCCCTCCACCTCCAGTCTTCCAACCTCCACTCAAAGGGATCAAAGTGAGGTTTTGCTACATGGATATATTGTCTGGTGCTTTTAATGTAACATCCCCGAATAGTGTACTTGTACCCTGTAAGTGACTTCTATCAGTTCCCCCCCTTCCCAACCCTCCCAGTCTCCACCCTCCAACTCAAGGGATAACAAGTGAAGGTTTTGCTACATGGAATATATTGTCTGGGCTTTTAAATGTAACCATCCACCCGAATAGTGTAAACTTGTCATTAAGTGACTTCTCATCGTTCCTCCCCTTCCCACCCTCCAGTCTTCCAACCTCCAACTCAAGGGATAGTGAGGTTTGCTACATGGATCATATTGTCTGGGCTTTTAATGTAAACATCA	10	PASS	ClusterIDs=HG2_PB_SVrefine2Falcon1plusDovetail_9756:HG3_PB_pbsv_5958:HG2_PB_pbsv_6133:HG2_PB_SVrefine2PB10Xhap12_4474:HG2_PB_PB10Xdip_23223;NumClusterSVs=5;ExactMatchIDs=HG2_PB_pbsv_6133;NumExactMatchSVs=1;ClusterMaxShiftDist=0.192831;ClusterMaxSizeDiff=0.190358;ClusterMaxEditDist=0.262829;PBcalls=5;Illcalls=0;TenXcalls=0;CGcalls=0;PBexactcalls=1;Illexactcalls=0;TenXexactcalls=0;CGexactcalls=0;HG2count=4;HG3count=1;HG4count=0;NumTechs=1;NumTechsExact=1;SVLEN=432;DistBack=-80;DistForward=375;DistMin=-80;DistMinlt1000=TRUE;MultiTech=FALSE;MultiTechExact=FALSE;SVTYPE=INS;sizecat=300to999;DistPASSHG2gt49Minlt1000=FALSE;DistPASSMinlt1000=FALSE;MendelianError=FALSE;HG003_GT=0/1;HG004_GT=0/0;TRall=TRUE;TRgt100=TRUE;TRgt10k=FALSE;segdup=FALSE;REPTYPE=SIMPLEINS;BREAKSIMLENGTH=412;REFWIDENED=5:126073800-126074211;PctSeqSimilarity=0.9531;PctSizeSimilarity=0.9796;PctRecOverlap=0.9433;SizeDiff=-9;StartDistance=21;EndDistance=21;GTMatch=0;TruScore=95;MatchId=4805.0.0	GT:GTcons1:PB_GT:PB_REF:PB_ALT:PBHP_GT:PB_REF_HP1:PB_ALT_HP1:PB_REF_HP2:PB_ALT_HP2:TenX_GT:TenX_REF_HP1:TenX_ALT_HP1:TenX_REF_HP2:TenX_ALT_HP2:ILL250bp_GT:ILL250bp_REF:ILL250bp_ALT:ILLMP_GT:ILLMP_REF:ILLMP_ALT:BNG_LEN_DEL:BNG_LEN_INS:nabsys_svm	0/1:0/1:0/1:29:26:./.:20:7:5:12:./.:0:0:0:0:0/0:44:0:0/1:9:5:.:3038:.
chr6	65005337	HG2_Ill_SVrefine2DISCOVARplusDovetail_11188	G	GGAGGAGGAGGAGAAGAAGAAGGAGGAGGAGGAGGAGAAGGAGAAGGAGAAGAAGAAGAAGAAGAAGAAGAAGAAGAAGAAGAAGAAGAAGAAGAAGAGGAA	20	PASS	ClusterIDs=HG2_PB_SVrefine2Falcon1plusDovetail_10256:HG2_PB_PB10Xdip_25883:HG2_PB_SVrefine2Falcon2Bionano_3482:HG3_PB_SVrefine2PBcRDovetail_3189:HG3_Ill_SVrefine2DISCOVARDovetail_5248:HG2_Ill_SVrefine2DISCOVARplusDovetail_11188:HG2_10X_SVrefine210Xhap12_4969:HG2_Ill_SpiralSDKrefine_14732:HG3_Ill_svaba_9046:HG2_PB_HySA_12831:HG2_Ill_svaba_8961:HG3_PB_pbsv_6742:HG2_PB_SVrefine2PBcRplusDovetail_9539;NumClusterSVs=13;ExactMatchIDs=HG2_10X_SVrefine210Xhap12_4969:HG2_Ill_SVrefine2DISCOVARplusDovetail_11188:HG3_Ill_SVrefine2DISCOVARDovetail_5248:HG3_PB_SVrefine2PBcRDovetail_3189;NumExactMatchSVs=4;ClusterMaxShiftDist=0.235294;ClusterMaxSizeDiff=0.235294;ClusterMaxEditDist=0.284314;PBcalls=7;Illcalls=5;TenXcalls=1;CGcalls=0;PBexactcalls=1;Illexactcalls=2;TenXexactcalls=1;CGexactcalls=0;HG2count=9;HG3count=4;HG4count=0;NumTechs=3;NumTechsExact=3;SVLEN=101;DistBack=54;DistForward=8;DistMin=8;DistMinlt1000=TRUE;MultiTech=TRUE;MultiTechExact=TRUE;SVTYPE=INS;sizecat=100to299;DistPASSHG2gt49Minlt1000=FALSE;DistPASSMinlt1000=FALSE;MendelianError=FALSE;HG003_GT=1/1;HG004_GT=./.;TRall=TRUE;TRgt100=TRUE;TRgt10k=FALSE;segdup=FALSE;REPTYPE=DUP;BREAKSIMLENGTH=170;REFWIDENED=6:65005214-65005383;PctSeqSimilarity=0.9458;PctSizeSimilarity=0.9182;PctRecOverlap=0.6667;SizeDiff=-9;StartDistance=32;EndDistance=32;GTMatch=1;TruScore=84;MatchId=5023.0.0	GT:GTcons1:PB_GT:PB_REF:PB_ALT:PBHP_GT:PB_REF_HP1:PB_ALT_HP1:PB_REF_HP2:PB_ALT_HP2:TenX_GT:TenX_REF_HP1:TenX_ALT_HP1:TenX_REF_HP2:TenX_ALT_HP2:ILL250bp_GT:ILL250bp_REF:ILL250bp_ALT:ILLMP_GT:ILLMP_REF:ILLMP_ALT:BNG_LEN_DEL:BNG_LEN_INS:nabsys_svm	1/1:1/1:./.:9:65:1/1:4:37:4:21:./.:0:0:0:0:./.:0:5:./.:.:.:.:6692:.
chr6	80084902	HG4_Ill_SVrefine2DISCOVARDovetail_5208	A	AAGTAACTTCAAAGTCCTATGAGACCTTAAGGGGAGAGTAATTAATTTTGTTTTGGAAATTGGGAAAGGCTTCAAGGGGGATATAATGTTGAAACAAGTGCAGTTTCAATTTTTAAAAAGCCAAGCAGATGTTTTTTTAACATATAAATACAGCAGCATGATATTTCTTTTCTGAACATTAAAAAATATCTTTTTAAGGCTTGTTTAAAATAATATTTCTACAAAATAAACGTCTCACTTCCCATTTTCTCCAACTGAGATAACAAAGTCTTCCTTTTATTTTTATTCACTGCTTTGTTAGTTTTTCTATTAAGCTCGTTATTTATACTTCATGATGATTTTTCCTACATCACTTAATTGGGCAGAAGCTTCTTGAAGAAATCTATGTCTACATTTCCCTCTAAAAGAATCACTTTATATTCTTGTATATAATTCTCATTATTCTCTTTTTTCTTGTTTCTCCTTTCACTTTTATTTTATTATCTTTTTCATACTATTTCAGTACTAACCATAGAAAACTGGGAACAATAGTACACACTGACAACTTTATATATATTTTCTTTCTATACATGCTTCCTCTGCATAAAGACACTGATTACAAATACTATAATTTTCATTTACAAAGAAAAGCTGGGGTTAAGGTATTTTCCAAGGATACAGAGGCACCTGTGATGAATATGGAAACAAAATCTCCTAGGTCAGTGGTCATTAGATCAATTGTTCAACATTTTAAATGTTGTCCTAGATTTGATGCCAGTTCCTCGACAATAGGTTTTGAAAAGAGGGTTCATGATCTGAGATCCCGAAAAGGAAAAAGTTAAAAGGAAGAGAATCTTAGAGGATTAGATTGATCTCTAGGGATTTGGAAACTAGGCAGAAGATCTGAAGATGAAAGGAAAGATTTGATTCTGTGCTAAATTACAAGTTTTGAAGGAAATTAGAGTGTAATTTTGTTCAGCTATAGATAAGAATCCACAGCCTAAATTAGTAAAGTTCTTATAACTATTATCTTTTAAATCATAATTAAAAAGTATTTCTAAAACGATGTCAGTTGTGAACAATCACCTTGAGGTACAAGCGTAATATGAAAAGTCTGAGAAAGCACAGCAGTAGCAACCAGTGCATATTAAATATCAGTTGCAAAAGGGCAAGTCCAAAAGACATGTCATTACCTTACTGTATATCTTTTCTTCTCAGTCACGAAAAGAGGGAAAGGCATATAGCACTGCTGTCATGCCTTGTTTATTTTGGCCTCACGAAAGCATCAAAGTTCTGCTTTTTGGGGGAGCTGGTAGGGTGCCTTAGATTCTTCTCGCCCTACTCCTGAGAGGAAAGCTACGTTTAAACAGGCCCCAAAGAGCAAAATTTTGTTATCCTCCTGGAACCATTTATTATACTTGACCCTGACTCAGTCACTGGTAATACCCTCAGCCCAGGTTAAATAAACTTGGCATATAGGCTAAGCCAATTAGTGTGTTGCTGTCCACTGGTTAGAGTTTCCAGGAACAATCAGTTCTGCTGGGAAAAAAGAGCATGGTTTTTCTTCCATTACCAAATAAATACTTGATTAACCTGATTTCCAAGTGAATACCTGATTTCTCTCAGAAATATGCTTGTAGAAAGTTAGAGTGGGCCAGTGGTAAAAATAGAGAATTAAACACACATACTCAACTCTACATTCTCCCAGAAACTCTCAAACAACTGCCAAGGGATTGAAGGGAAGAGAAAGTGGTGGGGGAAATGGAAATGCTACAGGGCAAAGGGATGAGAGGGGAGAAGGTAGTGGAATCTGAATGGTGGATGGTTGTGTGGTAACTGATTTAGCAGATCCATGAAATCTGAATAAAGCCATTAGTGAGAAAAATTTAGAAGCACAATAATTGCCATTGTATAATCTGCAAAGCTTCAGGATTCTTGACCCCTGTTATTCTGGAAGTAGGATACAGGCAGAACTTAAAAAAAAAAGGATTGGATGCAAGTCTCTTTTAAAAATATCCATTTTACCTCTACTCCCTTTAGAAACCCCACTAAAATGACAGCCTAGGTTTCTGTTTGATTTGCCTTAAGGAACACACTCAAAATGACCCAAACAAAAACAACCAACTAAAGAAAAACATGTTTTTACATACTTTCTGTTAGAATCTTACTGCGTACTTTTTTTTTTTAACTATTGTAAATAGTATGCTTTGAAATTTTTCTCTAGCTGTTGCTGCTATATAAAAATGCCACTGACTTTTAGTTATTAATCTTATAACTGGTAACTTTGGCAGAAACTTAACAAATTTATTGCATTATTTCCCCAAATGATGAATTATAATAATTTGGGCAGAATTCCTTCAGGTTTCCTATTTTGTAGAAAACCATGTTATTTCTGAATAATAATAATTTACTTTCCAATCCTTATAGCATTTCTTTTTTTTCTTATTGCACTATGATATTTAATCCAATATTGAATAGCAATAGTTATATTGTGAATGATTATAATGATTCACCATTGATTATAATGTTTGCTATAAAATTTCCATGCATAACATTTTCAGGTTAAAGAAATTCATTTTTATAACTTGTCCACTGGGGTTTTGTATCAAAAATGATTATTAAATGTTATCAACTGTGTATTCTATGCCTATTAAAATAATATTTTCTCCTTTAATATATTAATGTGATACATTACTTAATAGATTTTATAATGTTAAATCTAATGTTTATAATGTTAAAATTGCATTCCTAGAGTATATCATAGTTGGTAATTATATGTCATCTTTTTTTACATTGCTGAATTCAATTTATACTTTTCCTTTTTTAGAATTTTTTTGGCAGGGCACCGTGGCTCATGCCTGTAATCCCAGCACTTTGGGAGGCTGACGCAGGTGGATCACCTGAGGTCAGGAGTTCAAGACCAGCCTGGCCAACATGGTGAAACCCCGTCTCTACTAAAAGTACAAAAATTAGCTGGGCATAGTGGCGGGCGCCTGTAATCCTAGCTACTCAGGAGGCTGAGGCAGAAGAATCACTTGAACCCTGGAGGCAGAGGTTGCAGTGAGCTGAGATCGCGCCATTGCACTCCAGTCTGGGAGAAAAGAGCAAAACTCCATCTCAAAAAAAGAAAAAAAGAATTTTTTTTGTTCTTGCATTAATAAGATTGGCCTGTTTTTCCCCTTTCTTTTACTCTCTTTACTTTTGATAACAAAATAAATTAAATATGTAAGCTGAATTGGAAAACCTTCTCTTTTATTCTATTAACTGGAAGTTCAGGTTTGGAGTTATCTTTCTTTGAATGTTTCTTTCAACGCTCCTGTAAAACTGTATGGATCTGCTGTTTTCCTCAAGGGAGAATTATGTACTACAGATAACCTTATGATTTTTATTTCTTGACTAATTTTGAGTCAATTTTGGTAACTTTTAAAAGTATTTTGTTCATTTCACTTAATTTTTCAAATGTGTTAACATTAAAGTTACTTATATTTTCTTGTCATTTTGATCTCAGCCGCCTCTTTAATTACACCTTCTTATTCATTCCTAATCTTTTATGCTGTCTCTTTTGTTTTCTTAATAGATCTTGCCTGACGTTTGTCAAAATCATTAGTTTTTCAGAAAATCATTTTTGGTTTTGTTGATTCAAAATTATGAAGTTTTTTACTTTATGTTTTTCTGCTCTTGTCTTTATTATTTTATTTCTTCTTACTCCTACATTTTTTGGGTTTACAGTTGTGCAATACATAATGACAATTTCAGTCAACAACAGAGTGCATATATGATGCCCTCCATAATATTATAATGAAGCTGAAAAATTCCTTTCACACAGTGACTTCTTAGCATTGTAACATAACACATTACTCACAAGTTTGTGGTGATGCTGGTGTAAACAAACCCACTTTGCTGCCAGTCATGTATGAGTATAGCACATGCAATTATGTATAGTACATAATACTTGGTGATAAAGGACTATGTTACTAGTTTATGTATTTACTATAGTACACTTTTTATTACTATTTTAGAGTGTATTCCTTCTACTTATGAAAAAAAATGTTAACTGTAAAACAGCCTCAGGTAGGTCCTTCAGGAGGTGTTCCAGAAGGCATTGTTATCACAGGAAATGACAGTTCTATGCATGTTATTGCCCTGAAAACCTTCCAATGGGACAAGATATGGAGGTGGAAGACAGTGATATTGTTCATTCTGACCCTGTATAGGCTAGACTAATGTGAATGTTTGTGTCTTAGTTAACAAAAAAGTTACAAAAGTAAACCAAAAAATTTTTGAACAGAAAAAAGCTTATAGAATAAAAACATGAAGAAAAATATGTTTGTACAACTGTACAATGTGTTTGTGTTTTAAGCTAATTGTTACTACAAAAAAGAGTAAAAAGATTAAAAATGATTTAAAAATTTATAAAGTAAAAAAGTTGCAGTAAACTAAGATTCATTTATTATTGAAGAAAAATATTTTAAAATAAATTTAGTGTAGCCTAAGTGTACTGTGTTTATAAAGTGGTATACAGTAATGTCCTAGGCCTTCACATTCACTCACCACTCACTCATTGACTCGCCCAGAGAAACTTCCAGTCCTGCAAGATCTATTCATGGTAAGTGCCCTAAACAGGTGTAGCATTTAAAAATCTTTTATACAGTATTTTTACTGTACCTTTTCTATATTTAGATATGTATAGATATACAAATACCATTGTGTTATGATTGCCTACAATATTGAGTACAGTAACATGCTGTACAGGTTGTAGCCTCTGAGCACTAGGCTATCCCATATAGCCTAGGTGTGCGTATGCTATCCCATCCAGGCTTATGTAAGTACACCTTCTGATGGTCGCACAATGACACAATTGCCTAGCAATGCATTTCTCAGCATGTATCATCATCGAGTGAAGTGGAGAATGACTGACTTTTGCTCTTCTTTTTCTAATGTCTTAAAATAACTGCTTAGGTAATCATGTTTTGATTTTTTCCTAATACAAGCATTTTAGGCTTTAAGTTTCCCTATGAAGACTACTGGCTATGTTCCAAAAGTTTTGAAGTGTTTTATTTTTATTAATGTACAGCTGCTTCTACAATTGTTATTTATGCTAAATTTTTGATTCATGGTTGCTTCTTTGCATGTGTATTAATCATTTTTATTGTGAGTTCATAATATTTTATTTGAGGCCTGCAAATAAAATACATTTCTTCATAACAATAGTACCTGGGGTATTACCAACTTTCAAACTCAACATCTAGTTTAAATTTTTTTAGGCAATATCAGTTTCAGTGGCAAAATGATGGGAATATGGCTTGTGGTTAAGACATCTCAGGGGGGACTTATTTTCTTTATTTCTGCTCCATGCAAAGAGAAGGAACATCTTTCCTGCTGTGGGTCACATTTGTCTCTTATTTACCCACTGTGAGTGACACGCTTTGAGTGGTCCTGGTTTCATGCAGGTATCTCTGATCCTACTTTCTCTCCTCTACTCTGGCACCTGTTTTGGCTTCTGTTCTTCAAACATTTGCCAATTAAAACCCAGACTTCGAGCTATAATAATTGGCAGATATTCTCAAGGATAATGCAAGCTCTAGGGCTCAGCTAATCCTCATGGAATCGTACTTTCTCATTGTTTGTTTCATCTAGTTCCATTTCTTTACTTCCAGTTCAGCAGTGTTCTGAAAAAAATTGTTATGTATTTACTTAATATTATTTTTCTTACTCCTGGAAGGATTTCTCTGCACATGTATTCTGCCATACTTTTGGAAACTAAAAACCCATTTTATGACACTTTTGGTTGAAATGTATAAAAAAAAACCCCAGATCAGTTTGCTGTAACAAACTGTAAACAGCAGAGACATAACTAGAAACCCAAGAAATATGATTTTTCTTTTTAGTTTAATTTGGCAGCTAAATCATATCCTCAAAGCCATAGATTCTTTCTGCCTCTTCATTCTGCCTGTCATATAGGCTTCAATCCAAAGCTATCTATCTCTCTGACATGGTCACAAAATGCAGCACAGAGCTGCATACTTTATGTCCACAATCAAGAAGAGAGGGAACCCTTCCCCAACCATCATATGAGTTTTCTGACTCATATGGTTCCCAATGGGCAACCACTGAACCAAATCCTATAAGAGAAATGTCATGCTTTGATTAACTTAGTCCTGGATTACTTAAAACATATTCCTTGTGTAATATCTACTTCCTTCCTGAAAATTCTGTTGCTAAGTGCAAAAAATACTTTTTCATTTTAAAAGAAAAATTGTGATGCATTTAGTCCCAACTCAAGGTACTTGATAATTTTATATAACAATTCAAATAACTTAACACAATTTTTAAAAATCCAATAATTTGAAAACAAAAATTCAAGTTTAGGCATAAAATAGAATATACTAAGGGTTTACTGATCTATTCTTTGTCTTATTTTCATACCATTTTCTTCATCACTTGTTAAAACTTTTGGGACTCTGGTGATCTTGCTCTTAAACTACACTGAAAAATTATAGCATACAAAATACTTTTGGGATAAAATCAAAGCTAAGAAAATGAAAGCTTTGAAACATGTGGAAATAGTGTAGGTTCACAACATACTAAGCACTGTGGAAGCTGCAAATCTTCTATCCCTCTTATTTGGCATACATAAGCAAAGTCAACTGTTTTGTGTTTTTCCAGACATTGCTCAAAATTCAAGTTAGATTCATATGAAATTGTCTGACTAGAAAATGTTGTGTTGAGTAAATTGAACATGTCTTTGAGTAAATTGAATGTGTCAATGTCAAAAATAATATTTATTATTTTAATTATTTATTATTCCTACTACTTCTATTTTTCATTTAGTGTGCTTTGGGGTAAAAAGGAAAAGCCCCATAGAAAAAAATGAATTGTCTGAAAATGAAATGACTTTTTAAGAACCATTATAGCAAAAAGCACAACATTTTATGGGATGTAGATCTGTACTGTGGCAAAGGAGATGGGTTTACTTTGAGTAACTGATACCATTCAGGGCATGTCCTTGAAGATCAGTCTCCCCAGACTTCATGGTCACTACACAAAGGGGAAGAAAGGGAATGAATATCAATGAGATAATCATCATGCCTACTTCAGCCAGTTTTCTTGCAGTATTTATCTGAATCAAATTTAATCCACACTGAGATCCCACTCTCATCAATAATGGGACATCTAATGTCCCTGATCATTAGGGATCCCTCCCTCTCTCTATGCGATCATGTAAATCCAGAAAACCTGGTAGGTACTGGTTATTCACAGCTGGTCGCCGGTATTGACTCTGTTATTCTGCTCCCTAATGATGCTATGGAGCATTATCTTCCAATATTCCTTAAGCACTCAGCTCTGGGTAGACTCAGGAATGAATCCCTCAGTCATTCACCCCACCAACTCCAGACCTTCTGCTCACCAGACTCCAATATATAATGTGCAGCTTCCTTGTCTCACTGCTGACCTGCTTTCCATTCTGTTCTGTTTCTTCTCGTTAGCTCTCCTAAAGCTTAGCTTCCCATTTTCTACTGCATTTTTCATTTTTGAATAACAACAGCTTTATTGAGATATGATTCACATACCATAGTATTGATCTATTTGAAGTATATAATTTAATGTCTTTCAGTATGTTCAGAGAGTTATGCAGCAATCTCTACAATACATTTTAGAGCATATTTATAATCCCCAAAAGAAATTGCATATGCATTAGCAGTTATTCCCCATTTTCCTTCAGTTTCCCCACCCTCTGAGGTAATAAGCAACTACTTACCTAATTTTCTGTTTTAATAGGTTTGTCCATTCTGGACATTTCATATAAATGGAGACATACAATATACACTCTTTTGAATTTGGCTTCTTTCACTAAGCATAATGATTCGCAGATCATTCATTCTATGGCATATATTAGAAGGTAATTCTTTTTATGGCTTAGTAATGTTTCTTTACATGAATGTTCTACATTTTGTTTATTAATTCACCAATTGATAGACAGTTGAGTGTTTTCAATTTGGTGCTATTATGAATAATACTATCATGAACTTTTGTATAAATGTCTTTGTGGGGACATATGTTTTCTTTCTCTTGGGTAAATTCCTAAGAGTAGAATTGTTGAATTGTATGTTAAGTTTCACTTTTTGAGAAACTGCCAAGTTGTTTTCCAAAGTGACTGCACTATTTTCTATTCCTACAAGCAATGTTATCAGGGTTCTAGTTTCTCCACATCCTTACCAAAACTTATTTGTCTTTTGAATTATAGCCATTATAGCGGGTGTGTAGTGATATGATTGCATTTTTAAAATTTTGAAGGCACCCAGCTTGGCCAGGATCAGCTGGATAGTAATGGTGAAAAAGGGCATCTTTGTCTTGTGCCAGTTCTTAGAGGAAAGGCTTTCAAATTTTCCCCATTCAGTAAGGTGTTAGCTGTGGGTTTATCATATATGACCTTTATTATGCTGAGGTATATTCCTTCTATGCCTAGTTTGTTGAGAGGATTTTTCTTTTTATCATGAAGAGACATTGAATTCTAACAAATACTCTTTCTGTGTCTATTGAGATGATCATATTGTTTTTATCCTTTAGTCTGTCTATGTGATGTTTCATGTTTACTGATTTGCATGTGTTGAACCATCCTTATATCCTTGGGATAAATTTCACTTGATTGTGGTGTATTATCTTTTTGATGTGGTGTTGAATTCAGTCTGCTAGTATTCTTTTGGTGATATTTGCATCTATGTTCATCAGGGATATTGGTTTAGTTTTCTTTTTGTTGTTGTGTCTTTGTCCGGTTTCGATATCAAGGTAATGCTAGCCTCATAGCATGAGTTAGGGAGAATTCCATCCTCTTCAAATTTTTGGAATACTTTGGAGAAAATTGGTGTTAATTTTTCTTTATACATTTGATAGAATTCAGCAGTGAAGTCATTTGGTCCTGACGCTTTTTTGTTGTCCTGGAAGACTTTTTACTACTGATTTAATCTATTACTTGTTATTAGTATGTTCAGGTTTTCTATTTTTTCCAGATTCCATCTTGGTAGGTTGTATATATCCAGGAATTTATTCATTTCCTCTAGATTTTCCAGTTTGTTAGCATATAGTTGTTCATATGATATGTTCATGTCAAAGATCTCTGATGATCTTTTGTATTTCTGTGGTATCAGTTGTAATATTTCCTTTTCATTCTGATTTTTAAAATTTGGGTCTTCTCTTTTCTTATTAGTCTAGCTAGTGGTTTATCAGTTTTATTTATCTTTTCGAACAAACAACTTTTTGTTTCATTGATCCTTTATGTTGTTTATTTCATCTATATTTTGTTTAATTCTTCTCTGATCTTTATTATTTCTTTTATTATACTAATTTTGGGTTTGGCATGTTCTTGATTTCCTAGTTCCTAAAGGGCTTCATTAGATTGTTTGAAATTTTTCTATTTTTTTGATATAGGTGTTTATTGCTATAAACTTCCCTTTTAACATTGTTTTTTGTTGTAGTCCACAGGTTTGGGCTTGTTGTGTTTCCATTTTTATTCGTTTCAGTTTTTAAAAATTTTCTTCTCCCGCAGCCCCAGAGTCAAAGCCGGTTGCCGACCCTGTCCCGTCCCGCAGTAGCCTGCCTCCTCTTTCCTTTCAACATGATAGATGTCACTGTGTCCTTTGCCAAGGACTTCCTGGGAGATGGAGTGGCCACAGCCATCTTCAAGATAGCGGTAGCACCCACCGTCCAGGTCAAGCTGCTGATGCAGGTTCAGCATGCCAGCAAACATATCACCGCAGATAAGCAATACAAGGGCATTATAGACTGCGTGGTCCGTATTCCCAAGGAGCAGGGGAGTCCTGTCCTTCTGGCGCAGTAACCTGGCCACTGTCTTCAGATACTTCCCCACCCAGGCTCTCAACTTCGCCTTCAAAGATAAATACAAGCAGATCTTCCTGGGTGGGGTGGACAAGAGGACCCAGTTTTGGCTCTACTTTGCAGGGAATCTGACATCAGGCTGTGCCGCTGGGGCCACATCCTTGTGTTTTGTGTACCCTCTTGATTTTGCCCATACTCGTCTAGCAGCCGATGTGGGTAAAGCTGAAGCGAAAGGGAATTCCGAGGCCTCAGTGACTGCCTGGTTAAGATATGTAAATCTAATGGGATTAAGGGCCCGTACCAAGGCTTCAACGTGTCTGTGCAGGTTATTATCATCTACCGAGCTGCCTACTTCGGTATCTATGACACTAGAAATGGAATGCTTCCGGATCCCAAGAACACTCACATTGTCATCAGCTGGATGATCGCACAGACTGTCAGGGCTGTTGCTGGATTGGCTTCCTATCCACTTGACACAGTTCGCCCCCGCATGATGATGCAGTCAGGGTGCAAAGGAACTGACCTCATGTACACAGGCATGCTTGACTGCTGGAGGAAGATTGCTAGTGATGAAGGGGGCAAAGCTTTTCTCAAGGGTGCATGGTCCAGTGTTCTCAGAGGCACAGGTGGTGCTTTTGTGCTTGTCTTGTATGATTAAATCAAGAACTACATATAAGGTATTTCCTAGGATTTTTCCCCCTATGAGCAGGTATGTTGTATTATATAACATATCTTGAGCATTCTTGACAGACTACTGGCTGTCAGTTTATCAGTGGCAACTATTTACTTGTTGAAAATTAGAAGCAATAATATTCATTTGACCAGTTTTCTCTTAAAGCCATTTCCATGATGATGGTGGTGATGATGATGGGACTCAATTATATTTTTTATTTCAGTCACTCCTGATACATAACAAATTTGAAGAAATTTTAAAAATCTAAAATTAAAAAAATTATTCTTAATTTTTTTTCTTGACCAATGGTTGTTCAGGAGAATGTTGTCTAATTTCAGTGTAATTGCATAGTTTCCAAAATTCCTCTTTTTATTAATTTCTAGTTTTAATTCACTATAATCCGAGAAGACAGTTGGTATAAATTTGATTTTTTAAAAATTGTGGACTCATTTTGTGGCCAAACATATGACCTGGAGAATGTTTCTTGTGCCAAGAAGAGGAATGTATATTCCGTAGCTGTTGAATAAAATGTTCTGTAGGTGTCTGTTAGGTCTATTTGATCTAAAGTGAAATTTAAGTTCACTTTAGATTCAATGTTTCTTTGTTAATTTTCTGTCAGAATATCTGTCTAGTGTTGATGGGGGTTGAAGTCCCCAACTATTATTGCATTGAAGTCTATCTCTCCCTTTGGATAATGTTTGTTTTATAAATCTGGGTGCTTCAGTGTTGGGTGCATATGTATTTAGAATCGTTATATTATCTTGCTGAATCTACCCCTTTATCATTATCTAAATACTGTCCTTGTCTCTTTTTTTAACTGTTTTGACACAAAGTCTCTTTTATGTGATATAAGTATAGCAACTCCTGCTCACTTTTGGTTTCCATTTGCATGGAATTTTTTTTTTAATTCCTTTGCTTTCAGTCTATATGTGTCTTTACAGGTGGGGTGAGTTTCTTGTAGATAGCATACAATTGGGTCATATGTTTTTGGACCCATTCAGCCAGTCTATATTTTATAAGTGGATAATTTAATCTGTTTACATTCAAGGTTATTATTGGTAAGTGAAGGCTTATTCTTGTAGTTTTGTTAATTGTTTTCTGGTTGTTTTGTATGTCCTTAGTTTCTTTCTTTCTCTTTTATTGTTTGTCATCATAGTTGGGTGGTTTTCTGTAGTGGTAACATGAGTCCTTTCTCTTCCTTATTTGTGTGTTTGCTCTACCAGTGAGTTTTATATTTATATACTGGAAGTCCTCACCAGAGCAATTAGGCAAGAGAAAGAAATAAAAGGTATCCAAATTGGACAAGAGGAAGTCAAACTGTTTCTTTTTGCAGATAACATGATCTTTTATTTAGAAAAATCTGAAGACTCCACAAAAAAACTCTTAGACTTGATAATAAATCAAACAAATTTGCAGGAAACAAAATAAATATACAAAAATCAGTAGCATTTTTATTTATCAATAATGAAATAGCTGAAAAGAAATCAAGAAGGCAATCTCATTTGCAATAGCTTAAAAATACCTAAAAATAAATTTAACCAAGGGAGTGAAAGATCTTTGCAAGGAAAACAACAAAACACTGATGAAAGAAATTGAAGAGGGCTGAGTGTGATTGCTCATGCATGTAATCCCAACACTTTGGGAGGCTGAGGTGGGAGGATCTCTTGAGTCCAGGAGTTCAAGACCAGCCTAGAAAACATGGCAAGAGCCTCTCTCTCAAAAAAAAAAAAAAAATTTGCTGGGTATGGTGACACATGTCTATATAGACCTAGCTACTTGAGAGACTAAGGCAGGAGAATTTATTGAGCCCAGGAGTTTGAGGTTACAATGAGCTATGATCACACCACTGCACTCCAGCCTGAGTGACATAGTGAGACCCTGTCTCTAAAGAAAAGAAGATAAAAGAAATTGAAGATGACACAAATAAATGGAAAGACATCCCATGCTCTTGAATTGGAAGAACTAATATTGTTAAAATGACCATACTGCTGAAGGCAATCTACATATTCAACAAAATTCCTATCAAAATACCAATGTCGTTTTTCACAGAAAGAAAAGAATCCTCAAATTTGTATGGAACCAAAAAAGATCCCGAATAGCAAATGCAATTATGAACAAAAAGAACAAAGCTGGAGGTGTCACACTAACTGACTTCAAAATATGTTACAAGGCTATAGTAACCAAATGAGCATGGTATTGGTATTAAAAACAGACACATAGACCAATGGAACAGCATACAGAACCTAGAAACAAATCCAGGTATTTACAGCCAACTATTTTCAACAAAGGCGCCAAGAACATACCCTGGAGAAAGGACATCCTCTTCAATAAACAGTGCTGGGAAAATTTAATACCCGTATGCAAAAGAATGAACTAGACCTCTATCTCTCACCATATACAAAAATCAACTCAAAATGTAGTAAAGACCTAAACATAAGACCTGAAAATAAAAACTACTAGGAGAAAACAATACTTCAGGACATTGGTCTATGCAAAGATTTTACGACTAAGATCTCAAAAGCACAGGAAACAAAATCAAAAGTAGACAGACAGGACTATAATACACTAAAATGCTTCTGCACAACAAAAGAAATCACAACCAGAGTGACAAGACAACCTGTTGAATGGGAGAAAATATTTGCAAACTATTCATCTGATAAGGGACCAATATCCAAAAAAGACAACAAACCAAAACAACTCAACAGCAAGAAAGCATGTAATCCCATTTGAAAAGTGGACAAAGTACATGAAAAAATATTTCTCAAAAGAAGACATACATATATGTCGACATATATGTATGACATACATATATGTCTACATATATGTATGACATACATATATGTCTACATATATGTATGACATACATATATGTCAACAGGTATATTAAAAAGTTCAATATTACTAATCTAATCTTACCCTAGTTTGAATGGCTATTATTATTAAAAAGACAAAAAATAACAGATGCTGATGAAGATGTAGAGGGAAAAAAGAACTTTTATACACTGTTGGTGGGAATGTAAATTAGTACAGCCACTATGGAATATAGTATAGGAATTTCTTTAAAAACTAAAAATAGAACTACCATACGATTCAGCAATCCCATTACTGGGTATTTATCTAAAGGAAAGGAAATCAGTATATCAAAGAGATATCTGTACCCTCATGTTTACTGCAGTATAATTCACAATAGCAAAGATATGGAATCAACCTGTGTCTAACATCAGATAAATGAATAAAGAAAATGTGGTATATACCCACAATGGAGTACTATTTGACTAGAAAAGGAATGAAATCCTGTAATTTGCAGCAACTTGGACAGAACTAGGGATCACTATGTTAAGTGAAATAAGCCAAGCACAGTAAGACAAATACAGCATATTCTCATTCATATATTGGAGCTAAAAAAGTTGATCTTGTAGAGGTAAAGAGTAGAATGATAGCTACCAGAGGCTGAGAAGAGTGTGTGGGAAGGGCATGAGGAGAGGCTGGTTAAGGGTAGAAACAGTTAGACAGAATGAATATTTATTATCAGAGTAGGATGATTATAGTTAATAACGTATCATATGTTTCAAAATAGCTAGAAGAGAGAATTTGAAATGTTCCCAACATATAGAAATGATAACTACCTGAGGTGATGGATACTCTAAATGCCCTGACTTGATTGTTATACATTCTGTGCATGTAAGAAAATGTCACATGAGCCCCATAAAAATACACAAATATTACGTATCAATAAAAAATATTTCAATAAGTTGGTTACATTTAAAACTTGGGAGAAAGTTTTCTGGGTATTTGAACTCTCTGGAATCATCCAGATGTTCTCACAACACTAAGCCTCAGTCTTACAAGGTGGCAATTGGCTGGAACTGTATAATTGCCATTCTCTTTAGAATGGCATGTTCTCTCCAATTTACTAGAGTCATATCTTTTGAGTGTGACAATGATTGTATCAGTTTCCATTTTTATTATAGTTGTGCTGTTATTTTTCTGTAGTTAGGCAATATTTTGTGACTCCATGTCTGTAGCAAAAGTGGAAAATAACATAGAGACTGCAAAGACAATATAATTCAAGAAAAGTAGGAGAGAACAAAGTTGTTTTCAAAGAAACTAAATAAATATACAAAGAAACAAAAAATATACAAAAATCTGTAGTATTTCTGTTTATCAATAATGTAATAGCTGACAGAGAAATCAAGAAGGCACTCTTCATTTACAATAACTTAAAAAATACCTAAGAATAAATTTAACTTATTTATTGTTAAATAAAAGATCTCTACAAGGAAAACAATTGGAGACAACTCTTACATGTTTAATACACAAAGTATGTCTTTGTCAAAAAATGCAACTGAAGTCATCATTATGAACAAACTACAGAAAGATAACGCATGAGAATTTAACGAGCTGAGAGAAACAACAGAAATTTCAATGGTGTTCTATTTTAAAAGCAAATCAAATAAGTAATGCTACCATGAAAAGTAATTATTAGTTTTTTTAATGCAAGGGAGCTTATAAAATTTTTTTAAATTTATGTTTTGATTATCTTATTTTTTGAAAGAATTGTTTCTTTGGCAAGAAATAATCTACCACACTTTTTAAACCAGACTCAGTTTTCAGAATTGGAAATTACAGGAATTCCCCAATTGCAGAGTTGAAGACCTAATTCCAAACAAAGTTCTCTAACTTCAAACTTTTTAAAAATAAACAAATGTTTTTCACTTTGTTTTTCACAATTAATACTGATAGAATGAATGGTTATCAAATAAACCAAGTAGCATTATAATATGATACTGACAGCAAAATATGATGGTGTTAGAAAATTAGATGTCTTCAATGTCGTGAAAGTAGTTACTCTAAACATAAAAGCAAACTATGTTTGGAAGTAAACCTATATTAAAAGCATGTGTTCTCCGTTATGAGCTAAAATAAAACAAAATATTGTTCTCATTTAAGGGATTCAAGGCCAAATTCTGTACATCTATTTTAAAGAGGAATACAAAGTCTAATCCATGTTATATAGAAAAAAGATGTTAGTTTTCTAATTATAAATCAGAATAATTGGAGTTTGAAAATTTTCAGTTAATCTTTTTATTTTGAATTTAATATATAATCCAAAATATCATATCTGCTTACATTATGCCATGCACTTCTAATTTAGTTCTAATTTAGTAAAAATAAAGACTGTTTGATTCTATTTCTGGAAGTTAAATGTTCTTATACTTGGGCTTCTGCACACAATTACATTACCTACTTTGACCCTCAAAGCTGTTGAATTGTGAACACCTGCACCAAGAAAAGTGTTCAAGGATCTTCATGTTTCTTCATGATCCAGTCCAGATTATCAAGATGGGAGAATGTATGGGAACTATGAGCAGACACTCAGAAATAGAGACATCTTTTCCTGAAGCGAGGAGAGCAGAATGGGACCACCAGGATACTCAGCTGATGAAGAAGGTGATGGCCCAATGTTGATTTTAGTCAGTAGGATGCAAGCTCAGCATGAAAATGTTTGAGGTGGTGGAGGAGGTAACTGCGGGTGGCAGGAGAACAGTCTCAACTTTTTTTTGTTTGCTTGCTTGTTGGTAGCTCATGGCTGTGCAAGCTCAGCACAGGCCATTTACTGAGGATCCTTCCACACTTAACTCCACAGCAGCCCCTCTCCCGGACCCCTACTTCTGCAGGGGGCAGTATCTAGTTCTGGCAGAGAGGTAAAAATGTTTCTTGTGTTCTGAATGGCTAATTATATATCAGTGTTTACAAGGGAAAGGTCCCTACTTCTAACCCCTGCAGCACTTGGCCTGTGCTCTGAAACGTATACTTTGACTACCCCTTTTATCTTAGCATGAAGAACTGGCACTGACATTTATTAGTCATAAAGTTATTCATTCCATTTTAAATCCAACTATGGTGCTCAACTCCCTAACTTCCTGTGGCAGTGGGTTTCACAAGTTGGCTATACGTGGCACAAAGTAATAGTTTCTTCAACTTGCTCTAATTTTGTCAGCCATCAATTCCACCAGATGACATTTTGTTCTTCAGTGACATTTTGGAGCATTCAGTTCTTTGGTTGAGATTACAAAGAAAACCCTCCCTCAGGCTCTCAGGCACTAAATAATCACCATTTGCCATTTTCCCTTTAAATATGTTAGCCTGGTTTGATTGACTTGGAGAAAAATCTAAAATTCTTTTTTCTAATTTGCCGTCATCGTATTCGAATTTTAGTCTTCTCTACTAGTCTTTCTTGGGAGTCATTTCAAATGCCTATTTATTATTAGGTATATTTATAAAGTGGCCTATTTGGTAGGATTAGGATTAATTTGTGTGAACAGTGTGCTTCTCAAAAAGTATTGAGAGTCTTCTAATGACAATGTCTCACAATAAATTGTCTGTGGCCATCACTTCATCCAGGGAGTAGGTAACAGGATGAATAACATGATTTTAGAGCAATTGAATTGGTTCTGTGCCTGCCACCTCCCTCACTACCAATTCTCCCACTCACTCTGATTTATGAAATTTTTCTACTGAGGTTCAGTTACTTTGATCCCTATTTCAACTAAAACTCCCTCAAAGAGAGGTGTTATTTAAGCTACTGTCAGCCAAATTATGATGATATATGACATCTCTTATTCTTTAAACCAGTGGTTTTCAAATCTTGTCCTGTAGAACCCTAGAGTTCCCAGAGTATCACAGGAATCATAGCAGATTAAGAAGAATCAGATGGGCTAGGTTACAATCAGAGCAACTCTGCTGGTACTGTCACAGGATCCTTAAGTGTAGCTTTTCCAGCCAGAAACCTCTCTGGCCAGTGGCACCTTTGCCTGAGTTTGGACCTACTGGGCTCATTCCACCCACCTGGCCTGGCAGGCTGAGCTCGGTTTGTGCTACTGGCCTGAATCCTACGCCTGCCAAGGCTGAGCCAGGCATGGAGCAGCGAAGGGTTTGGGAGTGAGTGAGCATGGGCCACTGCTCACAGCCAGGCATGCTGGCTACTGTTGAGAGGTGACAGCATGCTGGCAGCCCTCGCAGCCCTCGCTCGCTCTTGGCGCCTCCTTGGCCTTGGCGTCCACTCTGGCCATGGTCGGGGAGCCCTTCAGCCCGCCACCGCGCTGTGCGGGCCCCTCTCTGGGCTGGTTGAGGCCGGAGTCGGCTCCCTCAGCTTGCCAGGAGGTGTGGAGGGAGAGGCTCCGGCAGGAACCGGGGCTGCGCGAGGCGCTTGAGGGACACCTAGAGTTCCAGATGGGCGTGGGCTTGGCGGGCCCAGCAGGCCCGGGCAGTGAGGGGCTTAGCACCCGAGCCAGCAGCTGTAGAGGGTGCACTGGGTCCGCCAGCAGTGCCGGCCCACGGGGGCTGCGCTCCATTTCTTCCCGGGCCTTAGGTGCCTGCCCTCCCCCAGCCCTCAGCCGCCGTGGGCTCCTGCGCGGCCTGAGCCTCCCCAATAAGCGGGGCCCCCTGCTCCACGGCACCTGGTCCCATCGACCGCCCAAGGGCTGAGGAGTGCAGGCGCAAGGTGCTGGACTGGCAGGCAGCTCCACCTGCGACCCTGTGCAAGATCCACTGAGTGAAGCCAGCTGGGCTCCTGAGTCTAGTGGTGACTTGCAGAACCTTTATGTCTAGCTAAGGGATTGTAAATACACCAATCAGCACTCTGTATCTAGCTGAGGGCTTGTAAACACACCAATCAGCACCCTGTGTCTAGCTCAGGGTTTGTGGAGGCACCAATCGGCACTCTGTATCTAGTTAATCTGGTGGGGAGGGAGAACTTTTGTGTCTAGCTCAGGGATTGTAAACACACCAATCAGCTCTCTGTAAAACAGACCAGTCGGCTCTCTGTAAAATGGACCAATCAGCAGGATGTGGGTGGGGCCAGATAAGAGAATAAAAGCAGGCTGCCTGAGCCACCACTTGCAACCTGCTCGGGTCCACTTCCACAGTGTGAAAGCTTTGTACTTTCGCTGTTTGCAATAAATCTTGCTGCTGCTCACTGTTTGGGTCCACACTGCCTTTATGAGCTGTAACACTGACTGCGAAGGTCTGCAGTTTCACTCCCGAAGCCAGTGAGACCACAAACCCACCAGGAGGAATGAACAACTCCAGATGCGCCACCTTAAGAGCTGTAACACTCACCGCGAAGGTCTGCAGCTTCACTCTTGAGCCAGCGAGACCACGAACCCACTGGAAGGAAGAAACTCTGAACACATCCGAACATCAGAAGGAACAAACTCTAGACACACCGCCTTTAAGAACTGTAACACTCACCGCGAGGGTCCACGGCTTCATTCCTGAAGTCAGTGAGACCAAGAACCCACCAATTCCAGACACACTGTGACAGTGCAGGCAGCTCCAGGTGCCACCACAGGCACCGGCTCAGGGGCCAGCTCTTTGCAAGACTGTGGCTGGATCAGATGTACTGCAAGCAGCTTCTGTTGTGGGTACCCATGTCTGGGCAAGGGAAATGAGTTGGTGCCCGGAAGCTTGGAGACACCAGGAACTGCACACCCCCAAAGAGGGTGTCACAGCCCTGGCTTGGGGAGCCCCTGGGCGTGGGGTCCCCAAAGGACTGTAGCTCTTCTCTCCTTCTCTCCTTCTGATTGCCTGCAACATGGTGAATGGGGGGTGTGTTTCAGCCCTGTTTGTGTTACAGCTTTTTCAGTCCCATTCAGAAGATCTGGAATTCTTGTCCTTCCTCCAGGAAAAATGCCATTCCTGGACAACTGGAGGGTGAGCACAGCAGAGAGGAGCTTCACTGAGTGATGGAATAGCTCTCAGGAGACTCAAAAGTTAGTAGCTCCTTTCTGCAAGCTGATCATCCTGATGGGTGTGCAGCTCTCAGTGGAGAGGAGGCCCATAGAGGGTAGCTCTTTTCCGCAGGCAGATCATCCCAGTGAGTATTCAGCTCTTGATGGAGAGCTATCCACCTGGCATGGATAGCTGTTTTCTGCAGGCAGATCATCCTGATGAGTGTCCAGCTTTCAGTGGAGAGTAGACCCACAGTGGGTAGTTCCTTTTTGCAGGCAGGTCATCCCAACAAGTGTGAGTCTGGCTGAGTCTGGAGTTTTTATGTGCTCAGAATGGAGACAGTGTGTGCTGATTGATCCATGGGCAGCCACAGGCAGGCCTGGAAAAAGCACCATCCAATTGGCTGAGTGGTCATCAATGAAGATCTCACTCCTGATCATGGACTTTGCCCAGTACTGGCAGCCCAGCCCCCATGCTGGGCCTCTAACATGCCATCTCCAGCATGCAGGGTGTCCATGCCAAGAGGTGCCCTCAACCGCCCTCCCTGCTCCTTACTCCCATCCCACACTCCTCGGCACCCAAAGTCCAGAGGGGGCCAAGATGGCAGGGGGCTGGTATGTCAGCACCACCCTACGTGCGGGCACACCTGGCCAGGTTGTGACAGTGCCCAGGGTTGTCCACAACTTTGCTCCATCCCAAGCAGGCACCGGGAGTTGGGAGAGGGGAGCAGGGCACTTTCAAGCTTGCAGGGGCATGGGGCCTCCTGGGCCCTGAGAGCCCCAGGAATGCAGGGACCTGGAGCCATGGCTGGGCAGCTAAAGCTGCACCCAGGAGTATGGGGCTCCTGCCCTGCCAACTTGGTAGGGGGCAGGGCTCCCACCTGATCCTGCCCCCGCCAGCTCCACAAAACATGCAGCCATTGCTATGCCCTCCCTGCTGCAGCAGGTGTCTCCACAGCAGCTGCTCCAGATGGGCCACCACCACCATCAGTACCTACTGTAGACAGTAAGCTTCTGTGTTAAGATTTTTATGTAATAAGAGTCTCACATTCCTATTATTATTTTTGCATCTCTGTTTTAAGTGCTCAGGTTAGTCCCTTTTGCATGAGGCAAAGAGTGAGCCTCCAATACTTTTATGTCATTTTCACTTAGCTAACTCTCCCATGTTCTATATTTCCCCATTTCACCCTGGCTTCTGATGGGTATTCTTCCCAGCACATGCTTTTGTTTCCCCACTGGATTATAATCCAGAGCCTCTCCTGCTGCCTATAGAATTGTCATCCTTGCTCCACTGATAAGAAAAAAAAAGAAGAACTGAGACTAGGAAGAGAAAGAAAGAATAGCTATGCATATGCTTCCACTACTTCCTTCTTTCCTAAAATATTGTATATATAGAATATCATTACCCTTAGGAGCTTTGGAATGGATTCCTCAACAAGTGAGAAGTATCTGTTATATATATAAAATCAAACAGGTTAAGAGACCTGGAGAGTTGGAGCTACATAAAAACATATTAATCAACCTAAAGTCACTTGCTACTAGCAAGCATTAAAAAAATATATATTTAGGAATAATGAAAAATTGGGCATAAATTGGAATAATTTAGATGTAGTCAAAATAAAAAGTGAAGAGATTAATTATTAAACTGGTGGAGGGAAGCTAATTTTTAGCTTTGAAGAAATTGAGTAAAAAGTCACATAAAAAGTTAGAGATTTAATTCTACAGATTAAACATTTCTAAAAAGAGAAAAAACAAAATTAAAAAGGAGTCAACAAACTGGGAAAAAATATATAAATTTGACTAAGGATTGATTATATAATATGGGTAACTATTCTATCAAGTCTAATTATAAACAATAGAAATAACTCTAGATAATTTCTTTTTTAAACAGAAGAATTTTTTGAATTAAATTATGTGATGCACCTTGTAAAACTAAAGACAAAAAAATCAGTTCTTGGTATGAATGAGAACCAAGGGAAATTTCATGTAAATATGAGAAACTCTAATGGCTGGGCAGACTTTCAGAAAGATATAGGCATCTTGATGTGGCTTTCATCATTTTCTATTTTTGTTTCATTCTTTTCAGGATTCAAGTACCAGGGAGTGTTTAATTGGCCAGGGAGTGGGCACATGTCTGATGCTGTGTAGTCTGCAGCAGAAGAGGGATAATTCCCAAAGGAAAAATCCATGTATAAAAGAGAAAGGACTCTGAGTAGGCAAAAGAAGGAGATGTCCATGATGGGTCTCATTCAGATTTTTAGAAAAACATTCAGAAAAAAAAGGTAATCAATAAATGGACAGAGGACATGAACTGATAATTATAGAAGATGCAACATAAATTAATATAGATAAGGAAAATATTGAGACTTAAAAAAAAAAAGTTAAGCCAAAACAAAGCAAACATGGAAAGTACTAAACAAATAAGCAAAAAAATCAAAGAACTTTTTATTGACCATGAAAGAATAACACTCTTCAAAAGTTAGACAGAATTGCCATGTGATCCAATGACTCTACTTCTCCACATATACCCCAAAGATTGAAAAGTAGAGACTCAAATACTCATATACCAATGTTCATTGCTGCATTATTCATGATAACCCAAAGGTGGAAAAGAACCCAAATAATCATGGATCAATGAATGGATAAACAGAATGTAAATACATACAATGGAGTTTTATTCAGCCTTAAAAAGGAATGAAATTCTGATACATGCTACAACATAGATGAATCTTAAAACCATTTTGCTAGGTGAAATAAACCAGTCACAGAAAGACAAATGTGGTATGATTCCACTTATATGAAGTACCTACAATAGGTTTCATAGAGACAGAAAATAGAATAGAGGTTACCAGGGGTTGAGGAGAAGTGGAAAATGGGGAGACATTATTTAATAGATACAGTGTTTCTGTTTGGGATGATGAAAAACTATGGAAATGGATAGTAGTGATGGTTGCACAATACTATGAATGTACTCAATGCCATGAATTGCACATTTAAAAATTGTTAAAAGGGTAAATTTTATGTTGCATATGTTGTACCACAATGTTTTAAAAAGTGAATGACACTTGCTATACTTGCTGCTTGGGATAAAGCTGTGTTTCACTAATGCATATATACTGAGAGTGACAATGAAAAGTGGAACAATACATTTCAGAAAGCAATATGATAATAATTTTCCTCAGAACCCACAAAATGCTCCTACCTTTTAATTTAGCTATCCTATTTGTAAGGAAATAATCCGAAAGTAGAAAAAGGCTATTTGCATGAATCATAGCAGTATCAAAAGATAATAAAGAAATAGAAAACAAGCCTAAATGTGCAAAATGATGGGAAATTTGTCACACTAACTCAAGGAAATGTTATGCAACCATTAAAAATTATAATGATTGTGTGATAATTTTTATGATATATCAGCAAGTAAAAAGAATTACAAAATGGCGTTATGCTATGATTAATTCAACATTCATGAATGAAAAGTTTTATGGTAAATTAAGAGAATTATTACTAATATTTTCCTTTTAATTTTTTCTTAACTTTTGTCATTTTACCTAAATAATAAAAAGTGATAATGTTTAGCATTAAACAAAATTTAGAGAAACTAAATATTTGAAATGTATTATGCTACATAAGATAGAAAAGTGATATAATCTTAAATACTTCTAGTAGAAATTATATGGGATATTTGAAAATAATCTAATTGCCTATTATCATTTTTATTGTAAAACTAAAGGTACTTAAATGATACGTATACATCAGCTATAAATAATAGAAATCAACTTACAAAAACCTTACTTATAAAACCACACACATTCATTTAGGTCTAGAAGGAGCCTGGAACTTGTATAATGTAGTTATATTATGAAATGCACATTTTACAGAACAATGGAAAGGAAAAATAAATTGTGAGATGACGTGGAAAAAGGTTTTACAGATGTTATTGGCAAAAGGAAGACAGGATAATAAAATAGAACATCTCAGGGAGGTTCTCAGATGCAAAAATCTTCCAACAAGACATTTCCCATAGAAGTGGCAGAAATGAATATCAGTGTGCTAACAAGCCTTAGTATAATTACATATAGAATCAGAATAATTACATATAATATCAAATATCATTGCCTCTATTTATAAGGGATGTAAAACAGTGGAGAAAATATGTGTAAAGATTTTTTTAAATGAGAAAATAATTTGCAATTAAAAAAAGAAAACTGAGAACAATGGTAGTGACAACTTCACAACCAGAAAATTCTTCATTTGTGTAACACCAATGTTTCTGCTATAGTTGGTATCTTCCCCAGATACAAAAAAATTTCTAAACTCTGTAGCATCAGAAGGGATCTTCGACAACATGTAACACAATTTTATTTTCTAGTTGGGTATGCTAAAGTTTAGAAAAAAGACACACCCAAGAAATATAGCAAGGAAAGACAGAGCCTGTCCATGGGTCTCCCTGACTCTGTGGTTCCCCACCCTGTGTGTGGATTGCCTCATGTTTTTGTGTCTATAGTGGCACCAAAGGATTAGGCTGCAACACTGCCCATGTGTTAGTACATTCTTCATCTAATGCCTCTGCTTTCTCCCAGGTCCTCTTTGTCCATTTATCTCCAAAGATATAAATAACTCCATTCTTTCACTATTAAAGGCTCTCTGTTCCATGGGCACTCCATGCCAATATTACTTAAAGCTTATTATATATTACTATACAGTCACTTAAGACATGGGATTCCTCCCTGTAGTGTTCAGTATATTTCAGAACTGAGATATTAACACATGAAATAAGCAACAATGCAAGAAGATAAACTATCCGGGGCTAAATCAGAGGTCAATATATCACTCTAGATAGACAGAGGAAGAAATCCATATGCACAGGATTTGGAAAAGCTTCATTAAAGAGACAGGACAAGGAAAAATAAAACAGTGTTTGTCAAAGCAGGATCTGAGAATCATCTGCAATTGAACCATTGGGAAAATTGATTTCAACATGTAAAACCAGGAGTCAGTATTTTTAACAAGATCCAGGTGATTTTTGTGCCTGGAAAGGTTTGAGAGCCACTTTCAAGCGGTTGGGAGTTTGTGCATGAACTGCTGCAGGAAGCAGCACGATGTGTTCTGGAACTGTCCATGGAGGCAGAGCCTTCAAATCACACAGTGTGGGAATTAATGTAAAAAGATGCCTCAGCAGGAAGCTACGGGGCAGAACAAACTTTAACTCTATGAACTGAAGAAAATAATCATGCCATTTAACCTTGGGTCACTACTGATATGAAATCAAGTGTGCACAAGATAAAAGAATCCAGGCTAGGTTCTCTGAAATTATGAGTTCAGATGACACAATCAGTGGTGTTTCTTAGACTTAAATAGGGTATTTTTAAAAACTTCTTCAGGCACAACTCTTAGTTCAAATGATTTACTGTTAGAGAAAAAAGACCAAATGATTTAGTAACTAGACTTAGGATTTCCCGTTCTTTTTGCTTTGCAAGGGAGATTTTAAAAAATTATTTTCTCTTTCATCTTACATCTTTGCTTAATAAATTGTATTAATACATCGGGGCATCTAGTGGAAATGATTCTGTTATAGTTTCATTGTAGCAGTTCATCTGAAAAATAATAAATATATAAGTTTGAATCAGTCGCTTTGATAGTGAGGGTCTATGTGGGATCTCTTTTGGGTAAAACCCCTGGCCCACTGCTCCATCCCAGGTAGACTTTCCTATGCCCTCCAGGTTTCAGGGATGTGGCGGATTCCCTCCCTTCTCTCCAGCTGCTCTCACTCTAAAGACTGTACATGTAATTAGGATACAACCTCCTTAGCTTTCTGGTTTTTCTTTGACCCAGAATTGAAGAATCGTATACCCTGTTTATTTTAGAATTTTGCACTAAATACTATATGGAGTAGGGGGCGGGGGATAAAAACAATGAGTGATGAGATGCTGATGAAATGGCAGGAATTCCCTTATCCCCCTCACAGGGCATGTGACAGGGGTGTGGCTCGCTTCTTCCTTCCGTGCCCCAGTGCTCAAACCCCTAGGGGGAACATGAAGACAGGCTGGTCGTGGAGAGTGTTTTTGGGCTACGACCCCACGGCAGCATCTAGGGTTGAGTGTTTACAGCTCCTGAAGCCCCAGTGGGCGTGTGTTACAGTGTGCTCTTTCAGCTTTGCCATCTGCAGGTGGCTTGTGTTAATCAGCTCAATTAGATGCTCTGCCTTATCCTGAGGACAGAGGGCTTTCTGTATCCCAGGTTCTTGCCCTAGTGTACTGGAAAAATTGGGTCACACGTGGGCTTGGAGGATGGGTGCAAGGTTTTATTGAGTGGTGGAGGTAGCTGTCAGTGAGGTGGATGGGGAGCCAGAAGGGGGATGGAGTGGGAAGGTGGTCTTCCCCTGGAGTTGGGCCACCCAGTGGCCAGACTCTCCTCTGATAACCCCTGACTGAATTTCACATCATCCTGCTGTCAATGGCCTGCCTGCCAGTGTCTGCTGGTGTCTGTTGGTGTGCTCTTCTGCTCCTCTCAACATCCAGCTGCTTGTGTGTGTGCCCGCTACAGTCCTGGGTTTTTATGGGCACAGGATGGGGGGTGTGGCAGACCAAAAGGCAACTTTTGGGGTGTGAAAACAGAAATTCCTGTCCTCATTTGGGTCTGTGGGCACAGGCCCGAGGGTGGAGCCCTCGCCAGGGACTCCACCCTTCTCTACCAAGCACTTCCCTACCCCTCTCCCATATCACTGACAGCTTTAAGACCTCTCCAAAAGCTCTCACAATGATTACCTTGTCATATCCTATACTGTATGTGGGGATGCTCTCCTTTTCCTGACATCTTCATGGACTGCATCTTTGCATTATTCTGACGAAGTCTCTGTATGATTATTTTCTGCATTTTTAACACCGTTGGACATAAGGCTAAAATCAAGGCTCTTTCTCCCCTTCTTCACAGGTACAGTTCTCATCCCCGTGGGACTCTCCTTCCAGGTAGATATTCTGAAGATTCAGAGATGGTACAATAGGTGGGAACTCATAGGGCATACTGTTTCCCTATTTCTCTCCTGCAGCCTCCTCACCAACCTTAAGTCTCATGTCCTCCAGGCCTATGTAACAAAGTGTGAATTTGAATTTGGTCACATCTCAACATTGATCACTCATACTTTTGGGTACTATGGAAATTTCTAGTACCTTTGGGCTCATGAGAGACATTTTCATTCTGATCATGAAGAGATGACACTTTTCACTCCAGGGATAATTTCAGTTCCCTTAAATTATGCCTTTCTGTTGTTCTAGTCTCATTTTCTTTACCAAACCTGCCTCCAAGTCTCATCTTGCTCCTGAAATGTTGACCCTATAATAGTTCTGCAGGCTTCCTTCCTTAATAATACAAATAGTTCTAAAACTCTATTCTGGGACTTGAAGAAAGATAAATGGCAAGTACACCCGCAATTATCTTCACCTAGAGTTCTTCCAACTCCCTCTTCAATTATCACCTCACTGTGTGCATTTACCACTCTACTTGTACACAATAAATACAGTCTTATTTCATACAACATAGATTTGGCTGTGTGGCAGGAATATTAATGTTTCTGTTGTCATTCATTAATTGAAAGCCCTATATCTATTTCCTTGGAGCACCTGCGCGGTGCTGCATAAAATGGGAGCAGGCAGCAAAAACTCTTGGTATGAGAGGGGTTTTTGCTGCTGTATGTATTGTGTTTTTCTAACACTGCTACATGTGATTATTAAGTACTGTGTGGGGTTTGTATTTACTTCCTACGTGCCCTTAAATTCTTGAGGGAATTATAATTTTACTAAATACCACCTATATGAAACAAAGAAGCCAAATGGTTCTCTAGAACAGAGCTAGAGAAGAAAGGAGTATAGAAACATATTTTCCTCATTGTAGGGTACATAGTTTTCCTAAATGATGGCAAATGTTTCCAGAAATCTAGCCAAAAATCAGTTAGATAGGAAATCATATAATAATGGTATAGCAGTTTGGAGCACCAAAAGTTAAAATTTAGGGATAAATATCTAAATGCATGGTAACAGAAGTTAATTTAGAAATATACAATTAATATGGATTCAAATATGATTAATAAGAATCTCTATATGTATATTTGAGGAAACAACTTGAAATTTTAAAGTATCTTTTATTTTAAAGTCCATAAAATTTTGAAGTTTTACCAGAATACCAAATATTTGTATTGTTAGTTGCTGTCTTAATTGAGGAGACTGTTTCAAAAGTTTTAGATTTCCGTTCTAGTCAAAAATCTCTGGTAGAGATTTTTTTTCTCTACTAGTCCAGTTTTCTTTTTTCATAAAGAGATAAATAATTTCAAATAGTCAAATGATTCAATTTTTGTCTTTACATTTAATGAGGTTTAATAAAGTACTATATTGAAAATCACATAATTTTAAAATTGTGATAGTATACACATAACATAAAATTTACCATCTCAACCATTTTTAAGTATATGGCTCGTTAGTGTTAAGCATAGTTACATTGTTGAGCAACTAATTATCTCCAGAAACTTCTCATCTTGCAAAACTGAAACTCTATAGTCGTTAAACAATCCCTCCCCATTCCTCATGCCCCACCGACAGCCCCTGGCAACTGCCATTCTACTTTCTGTCTCTGAGTTTTATGAGTACTCCTCTAGGTATTTCATGTAAGTGAAATCATTAGTTCAAATAATTGCACTTTCATGAACTATAAAC	20	PASS	ClusterIDs=HG4_PB_SVrefine2PBcRDovetail_3476:HG3_PB_SVrefine2PBcRDovetail_3246:HG3_Ill_SVrefine2DISCOVARDovetail_5342:HG2_PB_SVrefine2Falcon2Bionano_3539:HG2_PB_SVrefine2PBcRplusDovetail_9607:HG2_Ill_SVrefine2DISCOVARplusDovetail_11265:HG4_Ill_SVrefine2DISCOVARDovetail_5208:HG4_PB_SVrefine2Falcon1Dovetail_4250:HG3_PB_SVrefine2Falcon1Dovetail_4257:HG2_PB_SVrefine2Falcon1plusDovetail_10320;NumClusterSVs=10;ExactMatchIDs=HG4_Ill_SVrefine2DISCOVARDovetail_5208;NumExactMatchSVs=1;ClusterMaxShiftDist=0.00401938;ClusterMaxSizeDiff=0.0039476;ClusterMaxEditDist=0.00674621;PBcalls=7;Illcalls=3;TenXcalls=0;CGcalls=0;PBexactcalls=0;Illexactcalls=1;TenXexactcalls=0;CGexactcalls=0;HG2count=4;HG3count=3;HG4count=3;NumTechs=2;NumTechsExact=1;SVLEN=27919;DistBack=11567;DistForward=2;DistMin=2;DistMinlt1000=TRUE;MultiTech=TRUE;MultiTechExact=FALSE;SVTYPE=INS;sizecat=gt1000;DistPASSHG2gt49Minlt1000=FALSE;DistPASSMinlt1000=FALSE;MendelianError=FALSE;HG003_GT=1/1;HG004_GT=1/1;TRall=FALSE;TRgt100=FALSE;TRgt10k=FALSE;segdup=FALSE;REPTYPE=SIMPLEINS;BREAKSIMLENGTH=3;REFWIDENED=6:80084903-80084905;PctSeqSimilarity=0.998;PctSizeSimilarity=0.997;PctRecOverlap=0.9971;SizeDiff=83;StartDistance=0;EndDistance=0;GTMatch=0;TruScore=99;MatchId=5057.0.0	GT:GTcons1:PB_GT:PB_REF:PB_ALT:PBHP_GT:PB_REF_HP1:PB_ALT_HP1:PB_REF_HP2:PB_ALT_HP2:TenX_GT:TenX_REF_HP1:TenX_ALT_HP1:TenX_REF_HP2:TenX_ALT_HP2:ILL250bp_GT:ILL250bp_REF:ILL250bp_ALT:ILLMP_GT:ILLMP_REF:ILLMP_ALT:BNG_LEN_DEL:BNG_LEN_INS:nabsys_svm	1/1:1/1:1/1:0:145:./.:0:3:0:3:./.:0:0:0:0:1/1:0:50:1/1:0:577:.:27627:.
chr6	121733159	HG2_PB_SVrefine2Falcon1plusDovetail_10445	C	CGGAATGGAATGGAATGGAATGGAATGGAATGGAATGGAATGGAATGGAATGGAAT	20	PASS	ClusterIDs=HG2_PB_SVrefine2Falcon1plusDovetail_10445:HG4_Ill_Krunchall_10823:HG2_PB_pbsv_7248:HG4_PB_pbsv_7246:HG4_Ill_SVrefine2DISCOVARDovetail_5372:HG3_PB_pbsv_7026;NumClusterSVs=6;ExactMatchIDs=HG2_PB_SVrefine2Falcon1plusDovetail_10445:HG4_Ill_SVrefine2DISCOVARDovetail_5372;NumExactMatchSVs=2;ClusterMaxShiftDist=0.0714286;ClusterMaxSizeDiff=0.0350877;ClusterMaxEditDist=0.283186;PBcalls=4;Illcalls=2;TenXcalls=0;CGcalls=0;PBexactcalls=1;Illexactcalls=1;TenXexactcalls=0;CGexactcalls=0;HG2count=2;HG3count=1;HG4count=3;NumTechs=2;NumTechsExact=2;SVLEN=55;DistBack=33908;DistForward=-1;DistMin=-1;DistMinlt1000=TRUE;MultiTech=TRUE;MultiTechExact=TRUE;SVTYPE=INS;sizecat=50to99;DistPASSHG2gt49Minlt1000=FALSE;DistPASSMinlt1000=FALSE;MendelianError=FALSE;HG003_GT=0/1;HG004_GT=0/1;TRall=TRUE;TRgt100=FALSE;TRgt10k=FALSE;segdup=FALSE;REPTYPE=DUP;BREAKSIMLENGTH=70;REFWIDENED=6:121733160-121733229;PctSeqSimilarity=0.9713;PctSizeSimilarity=1;PctRecOverlap=0.4364;SizeDiff=0;StartDistance=-31;EndDistance=-31;GTMatch=0;TruScore=80;MatchId=5126.0.0	GT:GTcons1:PB_GT:PB_REF:PB_ALT:PBHP_GT:PB_REF_HP1:PB_ALT_HP1:PB_REF_HP2:PB_ALT_HP2:TenX_GT:TenX_REF_HP1:TenX_ALT_HP1:TenX_REF_HP2:TenX_ALT_HP2:ILL250bp_GT:ILL250bp_REF:ILL250bp_ALT:ILLMP_GT:ILLMP_REF:ILLMP_ALT:BNG_LEN_DEL:BNG_LEN_INS:nabsys_svm	0/1:0/1:0/1:20:22:0|1:20:6:0:12:./.:0:0:0:0:0/1:14:17:./.:.:.:.:.:.
chr7	1524574	HG3_Ill_SVrefine2DISCOVARDovetail_5867	T	TGCTGACCCCGTCCCCTCCCCAGGGCCACACTGCCGGCTGGCCCCGTCCCCTCCCCAGGGCCACACTGCCG	20	PASS	ClusterIDs=HG2_PB_pbsv_7812:HG3_PB_HySA_11869:HG3_PB_pbsv_7580:HG3_Ill_250bpfermikitraw_10433:HG2_Ill_250bpfermikitraw_10744:HG2_PB_SVrefine2Falcon2Bionano_3840:HG3_PB_SVrefine2PBcRDovetail_3566:HG3_PB_SVrefine2Falcon1Dovetail_4702:HG3_Ill_SVrefine2DISCOVARDovetail_5867;NumClusterSVs=9;ExactMatchIDs=HG3_Ill_SVrefine2DISCOVARDovetail_5867:HG3_PB_SVrefine2Falcon1Dovetail_4702:HG3_PB_SVrefine2PBcRDovetail_3566;NumExactMatchSVs=3;ClusterMaxShiftDist=0.0567376;ClusterMaxSizeDiff=0.0141844;ClusterMaxEditDist=0.28169;PBcalls=6;Illcalls=3;TenXcalls=0;CGcalls=0;PBexactcalls=2;Illexactcalls=1;TenXexactcalls=0;CGexactcalls=0;HG2count=3;HG3count=6;HG4count=0;NumTechs=2;NumTechsExact=2;SVLEN=70;DistBack=8444;DistForward=167;DistMin=167;DistMinlt1000=TRUE;MultiTech=TRUE;MultiTechExact=TRUE;SVTYPE=INS;sizecat=50to99;DistPASSHG2gt49Minlt1000=FALSE;DistPASSMinlt1000=FALSE;MendelianError=FALSE;HG003_GT=./.;HG004_GT=./.;TRall=TRUE;TRgt100=TRUE;TRgt10k=FALSE;segdup=FALSE;REPTYPE=DUP;BREAKSIMLENGTH=74;REFWIDENED=7:1524573-1524649;PctSeqSimilarity=0.9934;PctSizeSimilarity=1;PctRecOverlap=0.9296;SizeDiff=0;StartDistance=-5;EndDistance=-5;GTMatch=0;TruScore=97;MatchId=5287.0.0	GT:GTcons1:PB_GT:PB_REF:PB_ALT:PBHP_GT:PB_REF_HP1:PB_ALT_HP1:PB_REF_HP2:PB_ALT_HP2:TenX_GT:TenX_REF_HP1:TenX_ALT_HP1:TenX_REF_HP2:TenX_ALT_HP2:ILL250bp_GT:ILL250bp_REF:ILL250bp_ALT:ILLMP_GT:ILLMP_REF:ILLMP_ALT:BNG_LEN_DEL:BNG_LEN_INS:nabsys_svm	0/1:0/1:0/1:29:23:0|1:27:1:2:22:./.:0:0:0:0:0/1:26:6:./.:.:.:.:.:.
chr7	52819130	HG2_PB_HySA_14903	T	TTCCTAAATTAATTCTATTGTGATTAGATATCATATTTTTATGATTTCAATCTTAAATGACTTGCTTCATATTCAAATATTTGGGAGATTCTGTATGTTTCTTTTGTTGTTTG	10	PASS	ClusterIDs=HG2_PB_SVrefine2Falcon1plusDovetail_11042:HG2_PB_pbsv_8135:HG2_PB_HySA_14903:HG3_PB_pbsv_7914;NumClusterSVs=4;ExactMatchIDs=HG2_PB_HySA_14903;NumExactMatchSVs=1;ClusterMaxShiftDist=0.118644;ClusterMaxSizeDiff=0.0847458;ClusterMaxEditDist=0.279835;PBcalls=4;Illcalls=0;TenXcalls=0;CGcalls=0;PBexactcalls=1;Illexactcalls=0;TenXexactcalls=0;CGexactcalls=0;HG2count=3;HG3count=1;HG4count=0;NumTechs=1;NumTechsExact=1;SVLEN=112;DistBack=-54;DistForward=90422;DistMin=-54;DistMinlt1000=TRUE;MultiTech=FALSE;MultiTechExact=FALSE;SVTYPE=INS;sizecat=100to299;DistPASSHG2gt49Minlt1000=FALSE;DistPASSMinlt1000=FALSE;MendelianError=FALSE;HG003_GT=0/1;HG004_GT=0/0;TRall=TRUE;TRgt100=TRUE;TRgt10k=FALSE;segdup=FALSE;REPTYPE=DUP;BREAKSIMLENGTH=234;REFWIDENED=7:52819070-52819303;PctSeqSimilarity=0.9904;PctSizeSimilarity=0.9739;PctRecOverlap=0.6348;SizeDiff=-3;StartDistance=41;EndDistance=41;GTMatch=0;TruScore=86;MatchId=5383.0.0	GT:GTcons1:PB_GT:PB_REF:PB_ALT:PBHP_GT:PB_REF_HP1:PB_ALT_HP1:PB_REF_HP2:PB_ALT_HP2:TenX_GT:TenX_REF_HP1:TenX_ALT_HP1:TenX_REF_HP2:TenX_ALT_HP2:ILL250bp_GT:ILL250bp_REF:ILL250bp_ALT:ILLMP_GT:ILLMP_REF:ILLMP_ALT:BNG_LEN_DEL:BNG_LEN_INS:nabsys_svm	0/1:0/1:0/1:30:31:0|1:31:4:4:26:./.:0:0:0:0:0/1:17:17:./.:.:.:.:.:.
chr7	56219376	HG2_PB_PB10Xdip_28085	GGG	GGGTCAGCCCCCCCCGGCCAGCCGCCCCGTCCGGGAGGGAGGTGGGGGTCAGCCCCCTGCCCGGCCAGCCGCCCCGTCCGGGAGGGAGGTGGGGGGGTCAGCCCCCGCCCGGCCAGCTGCCTGCCCGGGAGGTGAGGGGCGCCTCTGCCCGGCTGCCCGTACTGGGAAGTGAGGAGCCCCTCTGCCCGGCCAGCCGCCCCGTCCGGGAGGGAGGTGGGGGGTCAGCCCCCCGCCCGGCCAGCCACCCCGTCCGGGAGGGAGGTGGGGGGGTCAGCCCCCGCCCGGCCAGCCGCCCCGTCCGGGAGGTGAGGGGCGCCTCTGCCCGGCCGCCCCTACTGGGAAGTGAGGAGCCCCTCTGCGCGGCCAGCCGCCCTGTCCGGGAGGGAGGTGGGGGGGTCAGCCCCCCCTGGCCAGCCGCCCCATCCGGGAGGGAGGTGGGGGTCAGCCCCCCGCCCGGCCAGCCACCCCGTCCGGGAGGTGAGGGGCGCCTCTGCCGGCCACCCCTACTGGGAAGTGAGGAGCCCCTCTGCCCGGCCAGCCGCCCCTTCCGGGAGGGAGGTTGGGGGGTCAGCCCCCGCCTGGCCAGCCGCCCCGTCCGGGAGGGAGGTGGGGG	10	PASS	ClusterIDs=HG3_PB_SVrefine2PBcRDovetail_3738:HG3_PB_SVrefine2Falcon1Dovetail_4928:HG3_PB_pbsv_7933:HG2_PB_PB10Xdip_28085:HG2_PB_pbsv_8153:HG2_PB_SVrefine2PB10Xhap12_5936:HG2_PB_SVrefine2Falcon1plusDovetail_11054;NumClusterSVs=7;ExactMatchIDs=HG2_PB_PB10Xdip_28085;NumExactMatchSVs=1;ClusterMaxShiftDist=0.0322061;ClusterMaxSizeDiff=0.0306699;ClusterMaxEditDist=0.168269;PBcalls=7;Illcalls=0;TenXcalls=0;CGcalls=0;PBexactcalls=1;Illexactcalls=0;TenXexactcalls=0;CGexactcalls=0;HG2count=4;HG3count=3;HG4count=0;NumTechs=1;NumTechsExact=1;SVLEN=610;DistBack=260;DistForward=90;DistMin=90;DistMinlt1000=TRUE;MultiTech=FALSE;MultiTechExact=FALSE;SVTYPE=INS;sizecat=300to999;DistPASSHG2gt49Minlt1000=FALSE;DistPASSMinlt1000=FALSE;MendelianError=FALSE;HG003_GT=1/1;HG004_GT=./.;TRall=TRUE;TRgt100=TRUE;TRgt10k=FALSE;segdup=FALSE;REPTYPE=DUP;BREAKSIMLENGTH=1001;REFWIDENED=7:56218719-56219719;PctSeqSimilarity=0.9904;PctSizeSimilarity=0.9807;PctRecOverlap=0.9839;SizeDiff=-12;StartDistance=3;EndDistance=5;GTMatch=0;TruScore=98;MatchId=5390.0.0	GT:GTcons1:PB_GT:PB_REF:PB_ALT:PBHP_GT:PB_REF_HP1:PB_ALT_HP1:PB_REF_HP2:PB_ALT_HP2:TenX_GT:TenX_REF_HP1:TenX_ALT_HP1:TenX_REF_HP2:TenX_ALT_HP2:ILL250bp_GT:ILL250bp_REF:ILL250bp_ALT:ILLMP_GT:ILLMP_REF:ILLMP_ALT:BNG_LEN_DEL:BNG_LEN_INS:nabsys_svm	0/1:0/1:0/1:17:19:1|0:2:17:16:0:./.:0:0:0:0:0/1:4:16:0/1:7:15:.:.:.
chr8	88629116	HG2_PB_assemblyticsfalcon_26709	T	TTATATATATAATATATATATATATATATATATATATATATATATATAAACAGAGTCTCTCTCTGTCACCTAGGCTGAACTCACTGTAGCCCCCAAC	20	PASS	ClusterIDs=HG2_Ill_manta_2744:HG4_Ill_250bpfermikitraw_12900:HG2_PB_assemblyticsfalcon_26709:HG2_PB_SVrefine2Falcon1plusDovetail_11902;NumClusterSVs=4;ExactMatchIDs=HG2_PB_assemblyticsfalcon_26709;NumExactMatchSVs=1;ClusterMaxShiftDist=0.212766;ClusterMaxSizeDiff=0.179894;ClusterMaxEditDist=0.255319;PBcalls=2;Illcalls=2;TenXcalls=0;CGcalls=0;PBexactcalls=1;Illexactcalls=0;TenXexactcalls=0;CGexactcalls=0;HG2count=3;HG3count=0;HG4count=1;NumTechs=2;NumTechsExact=1;SVLEN=96;DistBack=92;DistForward=13944;DistMin=92;DistMinlt1000=TRUE;MultiTech=TRUE;MultiTechExact=FALSE;SVTYPE=INS;sizecat=50to99;DistPASSHG2gt49Minlt1000=FALSE;DistPASSMinlt1000=FALSE;MendelianError=FALSE;HG003_GT=./.;HG004_GT=1/1;TRall=FALSE;TRgt100=FALSE;TRgt10k=FALSE;segdup=FALSE;REPTYPE=SIMPLEINS;BREAKSIMLENGTH=86;REFWIDENED=8:88629032-88629117;PctSeqSimilarity=0.9867;PctSizeSimilarity=0.96;PctRecOverlap=0.4752;SizeDiff=-4;StartDistance=51;EndDistance=51;GTMatch=0;TruScore=80;MatchId=5821.0.0	GT:GTcons1:PB_GT:PB_REF:PB_ALT:PBHP_GT:PB_REF_HP1:PB_ALT_HP1:PB_REF_HP2:PB_ALT_HP2:TenX_GT:TenX_REF_HP1:TenX_ALT_HP1:TenX_REF_HP2:TenX_ALT_HP2:ILL250bp_GT:ILL250bp_REF:ILL250bp_ALT:ILLMP_GT:ILLMP_REF:ILLMP_ALT:BNG_LEN_DEL:BNG_LEN_INS:nabsys_svm	0/1:0/1:0/1:24:26:0|1:23:3:1:22:./.:0:0:0:0:0/1:3:6:./.:.:.:.:.:.
chr8	146171900	HG2_PB_SVrefine2Falcon1plusDovetail_12192	A	AGGGTCTGTATCCTGCTGTGGGCCCGTGTCCTGCTGTGGGTCTGTACCCTGCTGTGGGCCTGTGTCTGCTGTGGGGCTGTGTCCTGCTGTGGGCCCGTGTCCTGCTGTGGGCCTGTGTCCTGCTGTGGGCCTGTACCCTGCTGTGGCCTGTGTCCTGCTGTGGGGCTGTGTCCTGCTGTGGGCCCGTGTCCTGCTGTGGGCCTGTGTCCTGCTGTGGGGCCTGTACCCTGCTGTGGGCCATACCCTTCTGTGGGCCTGTACCCTGCTGTGGGGCTGTGTCCTGCTGTGGGCCCGTGTCCTGCTGTGGGCCTGTGTCCTGCTGTGGGCCTGTACCCTGCTGTGGGCCATACCCTTCTGTGGGCCTGTACCCTGCTGTGGGCCTGTGTCCTGCTGTTGGGCCTGTGTCCTGCTGTGGGGCTGTGTCCTGGTGGGCCTGTGTCCTGCTGTTGGCCTGTGTCCTGCTGTTGGGCCTGTGTCCTGCTGTGGGCCTGTACCCTACTGTGGGCCATACCCTGCTGTGGGCCTGTGTCCTGCTGGGGCCTGTACCCTGCTGTGGGCCATACCCTTCTGTGGGCCTGTACCCTGCTGTGGGCCTGTGTCCTGCTGTGGGCCTGTGTCCTGCTGTGGGGCTGTGTCCTGCTGTGGGCTGTGTCCTGCTGTTGGGCTTGTGTCCTGCTGTGGCCTGTGTCCTGCTGTGGGCCTGTGTCCTGCTGTGGGGCTGTGTCTGCTGTGGGGCTGTGTCCTGCTGTGGGCCTGTGTCCTGCTGTTGGGCTTGTGTCCTGCTGTTGGCTTGTGTCCTGCTGTGGGGCCTGTGTCCTGCTGTGGGCCTGTGTCCTGCTGTGGCCTGTGTCCTGCTGTTGGCTTGTGTCCTGCTGTTGGGCTTGTGTCCTGCTGTGGGGCCTGTGTCCTGCTGTGGGGCCTGTACCCTGCTGTGGGCCATACCCTTCTGTGGGCCTGTACCCTGCTGTGGGCCTGTGTCCTGCTGTGGGCCTGTGTCCTGCTGTGGGCTGTGTCCTGCTGTGGGCCTGTATCCTGCTGTTGGGCCTGTGTCCTGCTGTT	10	PASS	ClusterIDs=HG2_PB_SVrefine2Falcon1plusDovetail_12192:HG3_PB_SVrefine2Falcon1Dovetail_6142;NumClusterSVs=2;ExactMatchIDs=HG2_PB_SVrefine2Falcon1plusDovetail_12192;NumExactMatchSVs=1;ClusterMaxShiftDist=0.00662565;ClusterMaxSizeDiff=0.00473261;ClusterMaxEditDist=0.023663;PBcalls=2;Illcalls=0;TenXcalls=0;CGcalls=0;PBexactcalls=1;Illexactcalls=0;TenXexactcalls=0;CGexactcalls=0;HG2count=1;HG3count=1;HG4count=0;NumTechs=1;NumTechsExact=1;SVLEN=1058;DistBack=19692;DistForward=-1;DistMin=-1;DistMinlt1000=TRUE;MultiTech=FALSE;MultiTechExact=FALSE;SVTYPE=INS;sizecat=gt1000;DistPASSHG2gt49Minlt1000=FALSE;DistPASSMinlt1000=FALSE;MendelianError=FALSE;HG003_GT=0/1;HG004_GT=0/0;TRall=TRUE;TRgt100=TRUE;TRgt10k=FALSE;segdup=FALSE;REPTYPE=SIMPLEINS;BREAKSIMLENGTH=730;REFWIDENED=8:146171901-146172630;PctSeqSimilarity=0.7832;PctSizeSimilarity=0.62;PctRecOverlap=0.6204;SizeDiff=402;StartDistance=-92;EndDistance=-92;GTMatch=0;TruScore=67;MatchId=5964.0.1	GT:GTcons1:PB_GT:PB_REF:PB_ALT:PBHP_GT:PB_REF_HP1:PB_ALT_HP1:PB_REF_HP2:PB_ALT_HP2:TenX_GT:TenX_REF_HP1:TenX_ALT_HP1:TenX_REF_HP2:TenX_ALT_HP2:ILL250bp_GT:ILL250bp_REF:ILL250bp_ALT:ILLMP_GT:ILLMP_REF:ILLMP_ALT:BNG_LEN_DEL:BNG_LEN_INS:nabsys_svm	0/1:0/1:0/1:29:31:0|1:28:2:2:19:0|1:17:0:0:12:0/1:16:9:0/1:25:37:.:1036:.
chr9	107058067	HG2_PB_SVrefine2Falcon1plusDovetail_12494	T	TCAACAAATTGGTTAAACTTAGATTGTGACATATTTAGAACTTTACACCAACACTCACCAACAGAACTTTCTGTGATGATGGAAATATTTTATATTTGTGTATTGTAGTATTATATTGCTTTGTAGCCACTAGCAACATGTGACTATCAGGCACTTGAAATGTGGCTACTGCAATCAGAGAACTGAAATATTAATTTTATTTCATTTTAATTTGTTTAAGTAGACACATGTGGCAAAGTGCTAGTATACTGGAAAACACAGCTTAATTTTCTACAAATTCTTTACATAAATAAAATATTTTATTCTAAAAATATTTTTAAACCCCATAAGTTTGTTGATTACCAATTTTGATAACCTAAAAATAATTATAGTATCTGTACTTAGAATTCTACTCTATTTACCAGCCTGAATTTTGAAATATCTTTGATAAAATTTTTTTAAATCATGAGAATAACTTTGATTTTGACATATCTACATACATATTATAAAATAGATGAATACTGGCCGGACACGGTGGCTCACGCCTGTAATCCCAGCACTTTGGGAGTTTGAGGCAGGCGGATCACCTGAGATTAGGAGTTCAAGACCATCCTTGTCAACATGGTAAGACCTCCTCTCTACTAAAAATACAAAAATTAGCCAGGTGTGATGGCAGGTACCTGCAATCCCAGCTA	20	PASS	ClusterIDs=HG4_PB_SVrefine2Falcon1Dovetail_6424:HG4_PB_pbsv_10491:HG2_PB_pbsv_10463:HG2_PB_PB10Xdip_30706:HG2_PB_HySA_19023:HG4_PB_SVrefine2PBcRDovetail_5266:HG4_PB_HySA_15363:HG2_PB_SVrefine2PB10Xhap12_7664:HG2_PB_SVrefine2Falcon2Bionano_4968:HG2_PB_SVrefine2Falcon1plusDovetail_12494:HG2_10X_SVrefine210Xhap12_7462;NumClusterSVs=11;ExactMatchIDs=HG2_10X_SVrefine210Xhap12_7462:HG2_PB_SVrefine2Falcon1plusDovetail_12494:HG2_PB_SVrefine2Falcon2Bionano_4968;NumExactMatchSVs=3;ClusterMaxShiftDist=0.112377;ClusterMaxSizeDiff=0.107657;ClusterMaxEditDist=0.188307;PBcalls=10;Illcalls=0;TenXcalls=1;CGcalls=0;PBexactcalls=2;Illexactcalls=0;TenXexactcalls=1;CGexactcalls=0;HG2count=7;HG3count=0;HG4count=4;NumTechs=2;NumTechsExact=2;SVLEN=673;DistBack=-673;DistForward=0;DistMin=-673;DistMinlt1000=TRUE;MultiTech=TRUE;MultiTechExact=TRUE;SVTYPE=INS;sizecat=300to999;DistPASSHG2gt49Minlt1000=FALSE;DistPASSMinlt1000=FALSE;MendelianError=FALSE;HG003_GT=0/0;HG004_GT=0/1;TRall=FALSE;TRgt100=FALSE;TRgt10k=FALSE;segdup=FALSE;REPTYPE=DUP;BREAKSIMLENGTH=674;REFWIDENED=9:107058068-107058741;PctSeqSimilarity=1;PctSizeSimilarity=1;PctRecOverlap=1;SizeDiff=0;StartDistance=0;EndDistance=0;GTMatch=0;TruScore=100;MatchId=6124.0.0	GT:GTcons1:PB_GT:PB_REF:PB_ALT:PBHP_GT:PB_REF_HP1:PB_ALT_HP1:PB_REF_HP2:PB_ALT_HP2:TenX_GT:TenX_REF_HP1:TenX_ALT_HP1:TenX_REF_HP2:TenX_ALT_HP2:ILL250bp_GT:ILL250bp_REF:ILL250bp_ALT:ILLMP_GT:ILLMP_REF:ILLMP_ALT:BNG_LEN_DEL:BNG_LEN_INS:nabsys_svm	0/1:./.:0/1:34:66:./.:17:4:3:7:./.:0:0:0:0:1/1:0:25:0/1:9:14:.:.:.
chr9	121396219	HG2_10X_SVrefine210Xhap12_7527	A	ATTGCCGAGACCAGCTCGATCAGGGAGACCCTAACACAGTGGTTCTAGAGGAATTAAAGACACATACACAGAAATATAGAGGTGTAAAGTGGGAAATCAGGGTTCTCACAGCCTTCAGAGCTGAGAGCCCTGAACAGAGATTTACCCATGTATTTATTAACAGCAAGCCAATCATTAGCATTTTTCTATAGATATTTGATTAACTAAAAGTATCCCTTATGGGAAATGAATGGATGGGCTGAAATAAAGGGGTGGGTCTGGCTAGTTATTTGCAGCAGGAACATGCCCTTAAGGCACAGATCACTCATGCTGTTGTTTGTGGTTTAAGAACGCCTTTAAGTGATTTTCCGCCCTGGGCTGGCCAGGTGTTCCTTGCCCTCATCCCAGTAAACCCACAAACTTCCAGCGTGGGTGTTATGGCCATCATGAACATGTCACAGTGCTGCAGAGATTTTGTTTATGGCCAGTTTGGGGGCCAGTTTATGGCCAGATTTTGGGGGGGGCCTCTTCCCAACATGTCCCCCTTCTTTGATTTGCAAATCAATAAAAGCAAAGGCAGCTTTGTCACGGTGAGCTACTTCTCGCAGGAGTCAGGATACACATCTGCAGACTATACAAAGACAAAAAACACAGATTAAAAGCACAATCATCACTGAAATTACAGAGCTTCCAAGTGTTTTTATCCATTTTAATGGGTTACTAGCTGCTTATTTGTCTGCAGCTCCTTTAAGCACTCTAGTTCCTGGCATTAAGGTCAGGTGTGCCTGGGATGCTTTAAATATTTGTTCTTTTAATTTTGCAATATTCAAAAACAAATTTGTAAAGTGTCCTTTTAGATGCTTTTTTATTCTTTCCCAAATTTTGATCTTATTAAGAGCTATTATTAGTTTCCACAAATCCTTAATGTTTAGCTCCTACAGCAGGCCATATCATTTGAGGTTGAGGTGCCACTATACCGCCATGGTTTCAGATAATAGGAACTCTTGCCATACTTATTATGTCTACCATCTGACCATTTTGTTCAGATCAGCTGAACATAGTGTGGCCGTGGCACACAGACTGAGAGGTGCAATTCAAGCTAAACATCCCCTTAGGGGACCAATTAATAATGATTCCACAGGAATCATTGTGCAGCACCTCTCCCTGTTCTGCAATGCAATCTTCCTAAACAAGTATGTTCATTATTTCTGGCCAGGTCCAATCCTGTTTACAGATAGGATTTTTAGGGCAGTATGCCTCAATAATAGGAGCAGATTTATTATGGTAAATACTGAGATCAGAAAGCATGTGTAACTGTGTCATAGAGTGATTACATCCAGGCATTATTGCTAGCCAAGATTGATAAATATGCCCAATAAGTATAATTGTTCTCTGTGTCAGCCCTTGTTGAAGGAATACTCATGGCAAAGGTGATCATCACTATCATAGCTACCACTAAATTACTCATTGTGACTGTCTGTCCCACTTTCCTTAGGTTTTCTTCTGCCATCTGTGACAGCTTCTTGATCTGTCCCCAGGTGGGTGGCTATGTTCAACGGGTGTTGCTCATGACAGATGGGGTCCTCCTCAGCCTCAGCCTAAACATGGCTGCAACCGGGGGTCCCCAGGATCCTCCCAGAATCTCTTCCTTGGCATTTGGCTCATGATAAGGTTTCAGGTGTCTTGATGGTGTCCAAATTGGCTGTTGATTTTGGCCTGGAGAAACACAAGCATAACATCTACCCCAAGTTATTATTTTACCTATTTCCCAACTTTTTGTTATTGGATCTCTCTACCAAACCAGTTGTTCTGCTTCTGTCTTTGCAGCTGGTTTCTATAGATGCTGTTCAGCTGCTGATTACATCTGGCCTTTGGGCAGGCTCAAAAAATTTAAGGTTAATAATGCTAGATTCAATTGTGTATGGGCTGTCCCATAATCCCTATTTCTCCCCCTTTTTTGTTTTTGTCACCAGTTGTTTATCTGTATGAAATAGTAACTGAGAATTTTTAATTAACTGTGTGGAATGAACCATGTATGAAGAATCAGAAATCACATTAATAGGCATATCCAAAGCAGTCAATACCTTAATTACAGCTACAAGCTCCACTTTTTGAGCTGAAGTATAGGGCATCTGGAAAACTTTACCTTTTGATCCAGAGTAAGAAGCTTTACCATTACTAGACCCATCTGTAAAACAATGAAAACGCTTAGCAGGCTGCAGGTTGTTTACTGCAGGAATTGTAAATGCAAACTGTTCACAGTCTTGCTCAGCTAAGGGGATAGTAAAGAAACAGTCTTTTAAATCTATGGCTATTAAAGGCCAATTTTTTTTAATTATAGTAGGAGAAGGAAATCCTGGATGTAATGCTTCCATAGGTTATATAACTGAACTGATGGCTCTGAAGTCAGTTAACATTCTCCGTTTACCTGATTTTTACTTAATTATGAAAACTGGAGAATTCCAAGGGGAAAATGTTGGAGATATGTGCCCATTTTCTAATTGTTCAGTAACTGATTTATCTAAAGCCTCCAGTTTCTCTTTTCTTAGTGACCATTGTTCTATCCAAATTGGCTTATCTGTTAACCATTTTAAAGGTATAGGTTCTGGAGGCTTAACAATGGCTGCCATCAAAAATGATATCCTAATCTTTGTCAGGAACTTTGTCTTTCCACTTGAAGCAGTTTTTTCAAAACTTGCAAATTTTTTCCTAGTCCCATACTAGGGACATACCCCCATTTCATGCATTGTATGTTGACTTTGAGGGCTATATAATTGTTCTGGAATTAGAACTTGTGCTCCCTATTGTTGTAATAAATCTCTTCCCCATAAATTTATAGGTACAGAAGTTATAATTGGTTGAATAGTCCCAGGTTGCCCATCGGGCCCTTCACAATGCAAAATATAACTACTGTGATATACTTCAGGGGCTTTACCAACTCCAACTATGTTAAATTGAGCGGGTTGAATTGGCCATGCAGACAGCCAGTGCTGTAGAGAAATGATTGAAATGTCCACTCCTGTATCTACCAAACCTTTAAATTTCTTTCCCTGAATAGTTATTTCACAGGTAGGACATTTATCAGTAATTTGATTTACCCAATAAGCTGCTTTGCTTTGTTTATCTGTGCTTCCAAATCCTCCTGTTCATTTAATTTCACTTTTTCCCATTCCCACATACGGCACAATCAGGAGCTGTGCTATGCCCTCTCCTGGTTCTGCTTTCCAGGGAACAGAAGTAGATATAACAATTTGAATTTCCCCATTATAATCTGACTCAATGACTCCTGTTTGTATTTGTACCCCTTTTCAATTTAAAGTAGACCTTCCTAAAAGTAATCCTATTGTACCTGCTGGCAAGGGTCCACAGACTCCTGTTGGGACCTTTTGCAGGGGTTCCCTAGGCAGAAGACTCACAGCTTTTGTGCAGCATAAATCTACTGCAGCACTACTGGCTGTGGCGGGGAATAGACATTATACAGGGGTGACGGAATGGCCTGAGCTGGAAATGCCCCAGTTTGGAATGGGGCCCGGGACAGGCCCCTCATGGCATTTCCCGAAATCGGGTTCCCTTCTTTATCAAACTTAGAGTGACACTGATTAACCCAATGATTTCCTTTTCTCCATTTTGGATATATTTCAGGCTCAGCAGTTTTCTTTTTTCCCCTATCTGGTGGCCTGACTCGCTGATTTTTTCTACATTCTTTTTTAGTATGACCATGCTTCCCACAGTTAAAACAAGCTCCAGGAAATGGAGTATTTCCTTTATCCACTCTCAGTCCTGCCATTGCCTGTGCCAACAAAGTAGCTTTATGCAGATTACCTCTGATACCATCACAAGCCTTGATGTAATCAACTAAATGTGCTTTCCTGAATTTAAAAGGAAAAGGCTCAAATATAGCTATAATATTTCCCCGTTGATCTGGGGGGTGTATTCTAACAGGGAACTGCCAAGCCTCTAAATCACCCTCTCATCTCGCTTGCTGAATTCCTGCCTGAATAGAACTAAGAGCGGTCGCTCGAGGCGCGGCTCGAACAGTCACTGGGGCAACTACTTTTTGCCCAGTGTCCTCTGGAAAAGAAAGATATGGAGGGTCTTTTCTTCAAAATAATAATGAGGGGGTGCAGAAGGGTAGGGATGAACCTCTCCCTCCTTTGCCGCTTTAGCTTTAGCTGGCAAATAAACATGCTCTATAACCTCTTCTGTTACCTCGTTATACTCTCCTTCCTCCTTATTATCAGTGTGAAAAAGTTCCAAGATGGAACAAACCAGACTCCACACTTGTCCCATTATTAACCTGATGCTTCCGAGCTCCCCTTCTTACTCACCATGGGGATTGCTTTAAGAGTACTCGGGGGTCCTCCAGCTTAGTTCCGTGTTCTCCAACTGTCACTCCAGCAACACTTCAACCTGGGTTCGAGCCCCCATGATGGACGCCAC	20	PASS	ClusterIDs=HG2_PB_SVrefine2Falcon1plusDovetail_12544:HG4_PB_pbsv_10582:HG2_PB_HySA_19179:HG4_PB_HySA_15479:HG3_PB_HySA_15968:HG2_PB_PB10Xdip_30769:HG3_Ill_SVrefine2DISCOVARDovetail_7888:HG3_PB_SVrefine2PBcRDovetail_4913:HG4_PB_SVrefine2PBcRDovetail_5312:HG4_Ill_SVrefine2DISCOVARDovetail_7657:HG2_10X_SVrefine210Xhap12_7527:HG2_PB_SVrefine2PB10Xhap12_7717:HG2_PB_SVrefine2PBcRplusDovetail_11735:HG2_PB_SVrefine2Falcon2Bionano_5017:HG4_PB_SVrefine2Falcon1Dovetail_6478;NumClusterSVs=15;ExactMatchIDs=HG2_10X_SVrefine210Xhap12_7527:HG4_Ill_SVrefine2DISCOVARDovetail_7657;NumExactMatchSVs=2;ClusterMaxShiftDist=0.0621118;ClusterMaxSizeDiff=0.0621118;ClusterMaxEditDist=0.149479;PBcalls=12;Illcalls=2;TenXcalls=1;CGcalls=0;PBexactcalls=0;Illexactcalls=1;TenXexactcalls=1;CGexactcalls=0;HG2count=7;HG3count=3;HG4count=5;NumTechs=3;NumTechsExact=2;SVLEN=4418;DistBack=24649;DistForward=-1;DistMin=-1;DistMinlt1000=TRUE;MultiTech=TRUE;MultiTechExact=TRUE;SVTYPE=INS;sizecat=gt1000;DistPASSHG2gt49Minlt1000=FALSE;DistPASSMinlt1000=FALSE;MendelianError=FALSE;HG003_GT=0/1;HG004_GT=0/1;TRall=FALSE;TRgt100=FALSE;TRgt10k=FALSE;segdup=FALSE;REPTYPE=SIMPLEINS;BREAKSIMLENGTH=513;REFWIDENED=9:121396220-121396732;PctSeqSimilarity=0.9953;PctSizeSimilarity=0.9993;PctRecOverlap=0.9061;SizeDiff=3;StartDistance=-413;EndDistance=-413;GTMatch=0;TruScore=96;MatchId=6151.0.0	GT:GTcons1:PB_GT:PB_REF:PB_ALT:PBHP_GT:PB_REF_HP1:PB_ALT_HP1:PB_REF_HP2:PB_ALT_HP2:TenX_GT:TenX_REF_HP1:TenX_ALT_HP1:TenX_REF_HP2:TenX_ALT_HP2:ILL250bp_GT:ILL250bp_REF:ILL250bp_ALT:ILLMP_GT:ILLMP_REF:ILLMP_ALT:BNG_LEN_DEL:BNG_LEN_INS:nabsys_svm	0/1:0/1:0/1:26:42:0|1:24:0:1:38:./.:0:0:0:0:./.:0:1:0/1:151:354:.:4293:.
chr10	493076	HG2_PB_SVrefine2PB10Xhap12_7912	G	GTCACACACAGTGGGGCAGCAGGACCCACTCACCCCTGTCGATACTCAGGATCACACACAGTGGAGCAGCAGGACCCACTCATCCCCATCTATACTCAGGATCACACACAGTGGGGCAGTAGGACCCAATCACCCCCGTCGATATTCAGGATCACACACAGTGGGGCAGCAGGACCCACTCACCCCTGTCGATATTCAGGATCACACACAGTGGGGCAGCAGGACCCACTCACCCCTGTCGATACTCAGGATCACACACAGTGGGGCAGCAGGACCCACTCATCCCCATCTATACTCAGGATCACACACAGTGGGGCAGCAGGACCCGCTCACTCCCATCGATACTCAGGATCACACACAGTGGGGCAGCAGGACCCGCTCACTCCCATCAATACTCAGGA	10	PASS	ClusterIDs=HG2_PB_SVrefine2PB10Xhap12_7912:HG2_PB_pbsv_10829:HG2_PB_HySA_19639:HG4_PB_HySA_15860:HG2_PB_PB10Xdip_3499:HG4_PB_SVrefine2Falcon1Dovetail_6658:HG2_PB_SVrefine2Falcon1plusDovetail_999:HG2_PB_SVrefine2PBcRplusDovetail_963;NumClusterSVs=8;ExactMatchIDs=HG2_PB_SVrefine2PB10Xhap12_7912:HG2_PB_SVrefine2PBcRplusDovetail_963;NumExactMatchSVs=2;ClusterMaxShiftDist=0.0485313;ClusterMaxSizeDiff=0.0485313;ClusterMaxEditDist=0.205392;PBcalls=8;Illcalls=0;TenXcalls=0;CGcalls=0;PBexactcalls=2;Illexactcalls=0;TenXexactcalls=0;CGexactcalls=0;HG2count=6;HG3count=0;HG4count=2;NumTechs=1;NumTechsExact=1;SVLEN=400;DistBack=-1;DistForward=578;DistMin=-1;DistMinlt1000=TRUE;MultiTech=FALSE;MultiTechExact=FALSE;SVTYPE=INS;sizecat=300to999;DistPASSHG2gt49Minlt1000=FALSE;DistPASSMinlt1000=FALSE;MendelianError=FALSE;HG003_GT=./.;HG004_GT=1/1;TRall=TRUE;TRgt100=TRUE;TRgt10k=FALSE;segdup=FALSE;REPTYPE=DUP;BREAKSIMLENGTH=2097;REFWIDENED=10:493077-495173;PctSeqSimilarity=0.9896;PctSizeSimilarity=0.995;PctRecOverlap=0.5561;SizeDiff=2;StartDistance=-177;EndDistance=-177;GTMatch=0;TruScore=84;MatchId=489.0.0	GT:GTcons1:PB_GT:PB_REF:PB_ALT:PBHP_GT:PB_REF_HP1:PB_ALT_HP1:PB_REF_HP2:PB_ALT_HP2:TenX_GT:TenX_REF_HP1:TenX_ALT_HP1:TenX_REF_HP2:TenX_ALT_HP2:ILL250bp_GT:ILL250bp_REF:ILL250bp_ALT:ILLMP_GT:ILLMP_REF:ILLMP_ALT:BNG_LEN_DEL:BNG_LEN_INS:nabsys_svm	0/1:0/1:0/1:21:31:./.:9:16:10:7:./.:1:10:1:2:./.:1:0:./.:1:2:.:.:.
chr10	125013868	HG2_PB_SVrefine2Falcon1plusDovetail_1490	T	TCATCACCACCACCATCATCACACCACCACCACCACCATCATCACTATCATCATCACACCACCACCACCACCATCATCACTATCATCATCACACCATCACCACCACCATCATCACACCACCACCACCACCATCATCACTATCATCATCATCACCACACCACCACCATCACCACCACCACCATCACACCACCACCACCACTGTCGTCATCACTATCATCATCATCACACCACCACCACCATCATCACACCACCACCACCACCACCGTCGTCATCACTATCATCATCATCATCACACCGCCACCATCACCACCACCACCATCACACCACCACCACCACCACCACCGTCACCATCACTATCATCATCATCACACCACCACCACCACCACCATCATCACTATCATCATCATCATCACCACACCACCACCATCACCACCACCACCATCACACCACCACCACCACTGTCGTCATCACTATCATCATCATCACACCACCACCACCACCATTATCACACCACCACCACCGCCACCACCATCATCACTATCATCATCACACCACCACCACCACCATCATCACTATCATCATCACACCATCACCACCACCATCATCACACCACCACCACCACCACCACCACCATCATCACTATCATCATCATCACCACACCACCACCATCACCACCACCACCATCACACCACCACCACCACTGTCGTCATCACTATCATCATCATCACACCACCACCACCACCACCATCACACCACCACCACCACCACCGTCGTCATCACTATCATCATCATCATCACACCGCCACCATCACCACCACCACCATCACACCACCACCACCACCACACCACCGTCGCCATCACTATCATCATCATCACACCACCACCACCACCACAACCATCATCACTATCATCATCATCATCACCACACCACCACCATCACCACCACCACCATCACACCACCACCACCACTGTCGTCATCACTATCATCATCATCACACCACCACCACCACCACCATCACACCACCACCACCACCACCACCATCATCACTATCATCATCACACCACCACCACCACCATCATCACACCACCACCACCACCACCACCACCATCATCACTATCATCATCATCATCACCACACCACCACCATCACCACCACCACCATCACACCACCACCACCACCACTGTCGTCATCATTATCATCATCATCATCACACCACCACCACCACCACCATCACACCACCACCACCGCCACCGTCGTCATCACTATCATCATCATCATCACACCACCACCATCACCACCACCATCACACCACCACCACCACTACTGTCATCATCACTATCATCATCATCACACCACCACCACCACCATCATCACACCACCACCACCATCGTCATCACTATCATCATCATCATCACACCACCACCACCACCACCATCACACCACCACCACCATCGTCATCACTATCATCATCACACCACCACCATCATCACACCACTACCATCATCACACCACCACCACCGTCACACCACCACCACCATCATCATCACTACCACCATCATCATCACACCACCACCACCATCACACACACCACCATCACACCACCACCATCATCATCACTACCACCATCATCACTGCCACCATCATCATCACCATCATCACCACCACCATCACCACCATCACCACCACCACCACCATTATCATCACTACCACCATCATCATCACCATTGTCACACCACCATCATCACCATCATCACCACACACCACCACCATCACCATCATCATCACACACCACCATCACAACACCATCTCACCATCATCATCACACCACCACCACCATCAGCACCACCACCATCATCGTCACCATCACCATCATCACACCACCACAATCATCACCACCACCATCATCACACGACCACCACCACCATTATCATCATTACCGCCATCATCATCACCATAATCACACCACCACCATCACCACCATCACCATCACCACCATCATCACACCACCACCATTATCATCACTATCATCATCATCACCATCATCACAAACCACCATCATCACACCACCACCATCATCACACACCACCATCACACACCACCACCATCACACACCACCACCATCACACACCACCATCACCATCACTATCATCACACCACCATTATCACACCACCACCATTGTCATCACCATCACCATTATCACACCACCACCATCATCACACCACACCACCATCATCATCATCACCATCACCATTACATCACCACCATCATCACCATCACCATCACACACCACCAGCATCATCACCATCACTCTCATCACACCACCATCATCACACCACCATCATCATCACCATCATCATCACCATCACCACACCACCATCCTCATATCACCATCACCACCACCACCATCACCATCACCACCGCAATCATCATACTACCATCATCACCATCATCACACCACCACCACCATTACCATCACCATCATCACACCACCACCAC	10	PASS	ClusterIDs=HG3_PB_SVrefine2Falcon1Dovetail_7042:HG2_PB_pbsv_11644:HG2_PB_SVrefine2Falcon2Bionano_5624:HG2_PB_SVrefine2PB10Xhap12_8421:HG2_PB_SVrefine2Falcon1plusDovetail_1490:HG2_PB_SVrefine2PBcRplusDovetail_1430;NumClusterSVs=6;ExactMatchIDs=HG2_PB_SVrefine2Falcon1plusDovetail_1490;NumExactMatchSVs=1;ClusterMaxShiftDist=0.154554;ClusterMaxSizeDiff=0.154554;ClusterMaxEditDist=0.289419;PBcalls=6;Illcalls=0;TenXcalls=0;CGcalls=0;PBexactcalls=1;Illexactcalls=0;TenXexactcalls=0;CGexactcalls=0;HG2count=5;HG3count=1;HG4count=0;NumTechs=1;NumTechsExact=1;SVLEN=2497;DistBack=-1591;DistForward=-1;DistMin=-1591;DistMinlt1000=TRUE;MultiTech=FALSE;MultiTechExact=FALSE;SVTYPE=INS;sizecat=gt1000;DistPASSHG2gt49Minlt1000=FALSE;DistPASSMinlt1000=FALSE;MendelianError=FALSE;HG003_GT=1/1;HG004_GT=./.;TRall=TRUE;TRgt100=TRUE;TRgt10k=FALSE;segdup=FALSE;REPTYPE=SIMPLEINS;BREAKSIMLENGTH=789;REFWIDENED=10:125013869-125014657;PctSeqSimilarity=0.867;PctSizeSimilarity=0.7514;PctRecOverlap=0.737;SizeDiff=-826;StartDistance=-461;EndDistance=-461;GTMatch=0;TruScore=78;MatchId=752.0.0	GT:GTcons1:PB_GT:PB_REF:PB_ALT:PBHP_GT:PB_REF_HP1:PB_ALT_HP1:PB_REF_HP2:PB_ALT_HP2:TenX_GT:TenX_REF_HP1:TenX_ALT_HP1:TenX_REF_HP2:TenX_ALT_HP2:ILL250bp_GT:ILL250bp_REF:ILL250bp_ALT:ILLMP_GT:ILLMP_REF:ILLMP_ALT:BNG_LEN_DEL:BNG_LEN_INS:nabsys_svm	1/1:1/1:1/1:5:73:1/1:3:14:3:20:./.:14:125:11:138:./.:0:0:1/1:3:449:.:3173:.
chr11	473543	HG2_PB_SVrefine2Falcon2Bionano_5768	G	GGGCTGCAAATGTGAGGGCGAATGTTGGGTGCAGGGTGGTGGAGGTAGCTGGGCCTTCCCTGCCGCGGAGGAGGCAAATGTGAGCGCGAATGTCCAGCCCAGGGTGGTGGAGGTAGCTGGGCCTTCCCTGCCGCGGA	20	PASS	ClusterIDs=HG2_Ill_SVrefine2DISCOVARplusDovetail_1836:HG2_PB_pbsv_11938:HG4_PB_SVrefine2Falcon1Dovetail_7252:HG4_PB_pbsv_11917:HG4_PB_SVrefine2PBcRDovetail_5978:HG4_Ill_SVrefine2DISCOVARDovetail_8474:HG2_PB_SVrefine2Falcon2Bionano_5768:HG2_PB_SVrefine2Falcon1plusDovetail_1650;NumClusterSVs=8;ExactMatchIDs=HG2_Ill_SVrefine2DISCOVARplusDovetail_1836:HG4_PB_SVrefine2PBcRDovetail_5978:HG4_Ill_SVrefine2DISCOVARDovetail_8474:HG2_PB_SVrefine2Falcon2Bionano_5768:HG2_PB_SVrefine2Falcon1plusDovetail_1650;NumExactMatchSVs=5;ClusterMaxShiftDist=0.077193;ClusterMaxSizeDiff=0.077193;ClusterMaxEditDist=0.241379;PBcalls=6;Illcalls=2;TenXcalls=0;CGcalls=0;PBexactcalls=3;Illexactcalls=2;TenXexactcalls=0;CGexactcalls=0;HG2count=4;HG3count=0;HG4count=4;NumTechs=2;NumTechsExact=2;SVLEN=136;DistBack=1524;DistForward=164;DistMin=164;DistMinlt1000=TRUE;MultiTech=TRUE;MultiTechExact=TRUE;SVTYPE=INS;sizecat=100to299;DistPASSHG2gt49Minlt1000=FALSE;DistPASSMinlt1000=FALSE;MendelianError=FALSE;HG003_GT=0/0;HG004_GT=./.;TRall=FALSE;TRgt100=TRUE;TRgt10k=FALSE;segdup=FALSE;REPTYPE=DUP;BREAKSIMLENGTH=205;REFWIDENED=11:473544-473748;PctSeqSimilarity=0.9871;PctSizeSimilarity=1;PctRecOverlap=0.3066;SizeDiff=0;StartDistance=-95;EndDistance=-95;GTMatch=0;TruScore=76;MatchId=817.0.0	GT:GTcons1:PB_GT:PB_REF:PB_ALT:PBHP_GT:PB_REF_HP1:PB_ALT_HP1:PB_REF_HP2:PB_ALT_HP2:TenX_GT:TenX_REF_HP1:TenX_ALT_HP1:TenX_REF_HP2:TenX_ALT_HP2:ILL250bp_GT:ILL250bp_REF:ILL250bp_ALT:ILLMP_GT:ILLMP_REF:ILLMP_ALT:BNG_LEN_DEL:BNG_LEN_INS:nabsys_svm	0/1:0/1:0/1:25:16:0|1:21:3:2:9:./.:1:2:2:0:0/1:32:5:./.:.:.:.:.:.
chr11	61777071	HG2_PB_SVrefine2PB10Xhap12_8910	A	ACCAGCCTGGGCAACGCAGCTAGACATCGTCTCTATAAATAATAAAACGTTAGCCGGGCGCGGTGGCTCACGCCTGTAATCCCAGCACTTTGGGGAGGCTGAAGTGGGTGGATCACCTGAGGCCAGGAGTTCAAGACCAGCCTGGCCAACATGGCAAAACCCCATTTCTACTAAAAATACAAAAATTAGCCAGGCATGGTGGCAGGTGCCTGTCATCCCAGCTACTTGGGAGGCTGAGGCAGGAGAATCACTTGAACTCAGGAGTCAGAGGTTGCAGTGAGCCGAGATCATGCCACTGCACTCCAGCCTGGGCAACACACAGCAAGACTCCATCTCAAAAAAAAAAAAAAACGTTTTGGGCAGGGTGCGGTGGCTCATGCCTGTAATCCCAGCACTTTGGGAGGCCTAGGCAGGTGGATCACTAGGTCAGGAGATCGAGACCATCCTGACTAACATGGTGAAACCCCGTCTCTACTAAATGTACAAAAAATTAGCCGGGCATGATGGCAGGTGCCTGTAGTCTCAGCTACTTGGGAGGCTGAGGCAGGAGAATGGTGTGAACCCGGGAGACGGAGCTTGCAGTGAGCAGAGATCGCGCCACTGCACTCCAGCCTGGGCAACAGAGCGAGACTCTGTCTCAAAAAAAAAAAAAAAAAAAAAATTAGCTGGGTGTGGTGGTGCATGCCTGAAGTCCCAGCTACTCAGGAATCTGAGGTGGGAGGATTGCTTGAGCCCAGGAGGTTGAGACTGCAGTGAGCTATACTGGTGCCACTGCCCT	10	PASS	ClusterIDs=HG3_PB_SVrefine2PBcRDovetail_5793:HG2_PB_pbsv_12383:HG3_PB_pbsv_12063:HG3_PB_HySA_18613:HG4_PB_pbsv_12362:HG2_PB_HySA_22464:HG2_PB_PB10Xdip_6037:HG2_PB_PB10Xdip_6036:HG2_PB_HySA_22463:HG2_PB_SVrefine2PBcRplusDovetail_1850:HG2_PB_SVrefine2PB10Xhap12_8910:HG2_PB_SVrefine2Falcon2Bionano_6024:HG4_PB_SVrefine2PBcRDovetail_6225:HG2_PB_SVrefine2Falcon1plusDovetail_1942:HG3_PB_SVrefine2Falcon1Dovetail_7513:HG4_PB_SVrefine2Falcon1Dovetail_7544;NumClusterSVs=16;ExactMatchIDs=HG2_PB_SVrefine2Falcon2Bionano_6024:HG2_PB_SVrefine2PB10Xhap12_8910:HG2_PB_SVrefine2PBcRplusDovetail_1850;NumExactMatchSVs=3;ClusterMaxShiftDist=0.0771663;ClusterMaxSizeDiff=0.0746363;ClusterMaxEditDist=0.235294;PBcalls=16;Illcalls=0;TenXcalls=0;CGcalls=0;PBexactcalls=3;Illexactcalls=0;TenXexactcalls=0;CGexactcalls=0;HG2count=9;HG3count=4;HG4count=3;NumTechs=1;NumTechsExact=1;SVLEN=777;DistBack=21088;DistForward=-1;DistMin=-1;DistMinlt1000=TRUE;MultiTech=FALSE;MultiTechExact=FALSE;SVTYPE=INS;sizecat=300to999;DistPASSHG2gt49Minlt1000=FALSE;DistPASSMinlt1000=FALSE;MendelianError=FALSE;HG003_GT=0/1;HG004_GT=1/1;TRall=FALSE;TRgt100=FALSE;TRgt10k=FALSE;segdup=FALSE;REPTYPE=DUP;BREAKSIMLENGTH=1117;REFWIDENED=11:61777072-61778188;PctSeqSimilarity=0.9844;PctSizeSimilarity=0.9949;PctRecOverlap=0.5946;SizeDiff=4;StartDistance=-313;EndDistance=-313;GTMatch=0;TruScore=85;MatchId=961.0.0	GT:GTcons1:PB_GT:PB_REF:PB_ALT:PBHP_GT:PB_REF_HP1:PB_ALT_HP1:PB_REF_HP2:PB_ALT_HP2:TenX_GT:TenX_REF_HP1:TenX_ALT_HP1:TenX_REF_HP2:TenX_ALT_HP2:ILL250bp_GT:ILL250bp_REF:ILL250bp_ALT:ILLMP_GT:ILLMP_REF:ILLMP_ALT:BNG_LEN_DEL:BNG_LEN_INS:nabsys_svm	1/1:1/1:1/1:1:52:1/1:2:29:1:20:1/1:0:13:0:23:1/1:0:27:./.:6:58:.:790:.
chr11	67974432	HG2_PB_SVrefine2PB10Xhap12_8946	G	GGGCACAGTGGCTCACGTCTGTAATCCCAGCACTTTGGGAGGCTGAGGCGGGCGGATCACGAGGTCAGGAGATCGAGACCATCCTGGCTAACACGGTGAAACCCCGTCTCCACTAAAAATACAAAAAATTAGCCGGGCATGGTGGCGGCTGAGGCAGGAGAATGGTGTGAACCTGGGAGGCGGAGCTTGCAGTGAGCCAAGATTGCGCCACTGCACTCCAGCCTCGGCGACAGAGCGAGACTCCGTTTCAAAAAAAAAAAAAAAATCATGCCAAGCTACATCTCCCATCCTAAACATTCAGAGGGACCACAGACTGGACTACAGAGCTTCTTACAACACAGTTTAGTTTGTGGTGTACCTGGTCAAACAGATTATTTTCACACCCTATAAAAGAAGATACAAACATCACTGCCCTTTAACACACACTCAATACTATCATCCCCATTTTACAAATGAGAACAAAACTCAGAGAATTAGAAAAAAAACTGAAGTGAAGTCCAGGCTGAGAGACTGTGTACTGTTAATATCACACAAAAAAGCAACACAGGCCAGGCACGGTGGCTCACGCCTGTAATCCCAGCACTTTGGGAGGCCGAGGTGGGCGGATCACGAGGTCAAGAATTCGAGACCAGCCTGGCGAACATAGTGAAAATCCATTTCTACTAAAAATACAAAAATTAGCCAGGCATGGTGGCACCTGCCCGTAGTCCCAGCTACTCGGGAGGCTGAGGCAGGAGAATCGCTTGAACCCAGGAGGCAGAGGTTGTGGTGAACCAAGATCGTGCCACTGCACTCCAGCTTGGGCAACAGAGTGAGACTCCATCTCAAAAAAAAAAAAAAAACAAACCAAAAAACAACACAGAATAATGACCCAAACAAATTTTTTATTTTTTTAGACGCTGTCTCGCTCTATTGCCCAGGCTGGAGTGCAGTGGCACGATCTCTGCTCACTGCAACCTCTGCCTCCCAGGTTCAAGGAATTCTCTGTCTCAGCCTCCCGAGTAGCAGGAATTACAGGTGCCCACCACCACGCCCAGCTAATTTTTGTATTTTCAGTAGAGACAGCGTTTCACCATGTTGGCCAGGATGGTCTTGAACTCCTGACCACGTGATTCACCTGTCTCGGCCTCCCAAAGTGCTGAGGTTACAGGCGTGAGCCATCACGCCTGGCCCCAAACAAATTTTTAAACACACTTCGCCCAAGCCA	10	PASS	ClusterIDs=HG2_PB_SVrefine2Falcon2Bionano_6046:HG2_PB_SVrefine2Falcon1plusDovetail_1975:HG2_PB_SVrefine2PBcRplusDovetail_1883:HG2_PB_SVrefine2PB10Xhap12_8946;NumClusterSVs=4;ExactMatchIDs=HG2_PB_SVrefine2PB10Xhap12_8946:HG2_PB_SVrefine2PBcRplusDovetail_1883;NumExactMatchSVs=2;ClusterMaxShiftDist=0.00331813;ClusterMaxSizeDiff=0.00248859;ClusterMaxEditDist=0.00663625;PBcalls=4;Illcalls=0;TenXcalls=0;CGcalls=0;PBexactcalls=2;Illexactcalls=0;TenXexactcalls=0;CGexactcalls=0;HG2count=4;HG3count=0;HG4count=0;NumTechs=1;NumTechsExact=1;SVLEN=1206;DistBack=8507;DistForward=-1;DistMin=-1;DistMinlt1000=TRUE;MultiTech=FALSE;MultiTechExact=FALSE;SVTYPE=INS;sizecat=gt1000;DistPASSHG2gt49Minlt1000=FALSE;DistPASSMinlt1000=FALSE;MendelianError=FALSE;HG003_GT=./.;HG004_GT=0/0;TRall=FALSE;TRgt100=FALSE;TRgt10k=FALSE;segdup=FALSE;REPTYPE=DUP;BREAKSIMLENGTH=1350;REFWIDENED=11:67974433-67975782;PctSeqSimilarity=0.9958;PctSizeSimilarity=1;PctRecOverlap=0.9229;SizeDiff=0;StartDistance=-93;EndDistance=-93;GTMatch=0;TruScore=97;MatchId=981.0.0	GT:GTcons1:PB_GT:PB_REF:PB_ALT:PBHP_GT:PB_REF_HP1:PB_ALT_HP1:PB_REF_HP2:PB_ALT_HP2:TenX_GT:TenX_REF_HP1:TenX_ALT_HP1:TenX_REF_HP2:TenX_ALT_HP2:ILL250bp_GT:ILL250bp_REF:ILL250bp_ALT:ILLMP_GT:ILLMP_REF:ILLMP_ALT:BNG_LEN_DEL:BNG_LEN_INS:nabsys_svm	0/1:0/1:0/1:16:24:1|0:3:23:16:0:./.:0:0:0:9:./.:0:5:0/1:34:22:.:.:.
chr11	76645803	HG2_Ill_GATKHC_19969	C	CGGGAGAGGGAGGGAGACCGTGGAAAGAGAGGGAGAGGGAGACCGTGGGGAGAT	20	PASS	ClusterIDs=HG2_PB_HySA_22669:HG4_Ill_GATKHC_19958:HG3_Ill_Krunchall_16620:HG3_Ill_GATKHC_19826:HG3_Ill_250bpfermikitraw_16154:HG3_Ill_150bpfermikitraw_15682:HG2_Ill_GATKHC_19969:HG3_PB_HySA_18804:HG2_PB_pbsv_12496:HG4_PB_HySA_18141:HG3_PB_pbsv_12188:HG4_PB_SVrefine2Falcon1Dovetail_7625:HG3_PB_SVrefine2PBcRDovetail_5861:HG3_PB_SVrefine2Falcon1Dovetail_7595:HG3_Ill_SVrefine2DISCOVARDovetail_9086:HG3_Ill_Krunchall_16619;NumClusterSVs=16;ExactMatchIDs=HG2_Ill_GATKHC_19969:HG3_Ill_150bpfermikitraw_15682:HG3_Ill_250bpfermikitraw_16154:HG3_Ill_GATKHC_19826:HG3_Ill_Krunchall_16620:HG4_Ill_GATKHC_19958;NumExactMatchSVs=6;ClusterMaxShiftDist=0.0720721;ClusterMaxSizeDiff=0.0540541;ClusterMaxEditDist=0.25;PBcalls=8;Illcalls=8;TenXcalls=0;CGcalls=0;PBexactcalls=0;Illexactcalls=6;TenXexactcalls=0;CGexactcalls=0;HG2count=3;HG3count=10;HG4count=3;NumTechs=2;NumTechsExact=1;SVLEN=53;DistBack=94;DistForward=71194;DistMin=94;DistMinlt1000=TRUE;MultiTech=TRUE;MultiTechExact=FALSE;SVTYPE=INS;sizecat=50to99;DistPASSHG2gt49Minlt1000=FALSE;DistPASSMinlt1000=FALSE;MendelianError=FALSE;HG003_GT=./.;HG004_GT=0/1;TRall=TRUE;TRgt100=TRUE;TRgt10k=FALSE;segdup=FALSE;REPTYPE=DUP;BREAKSIMLENGTH=108;REFWIDENED=11:76645706-76645813;PctSeqSimilarity=1;PctSizeSimilarity=1;PctRecOverlap=1;SizeDiff=0;StartDistance=0;EndDistance=0;GTMatch=0;TruScore=100;MatchId=1007.0.0	GT:GTcons1:PB_GT:PB_REF:PB_ALT:PBHP_GT:PB_REF_HP1:PB_ALT_HP1:PB_REF_HP2:PB_ALT_HP2:TenX_GT:TenX_REF_HP1:TenX_ALT_HP1:TenX_REF_HP2:TenX_ALT_HP2:ILL250bp_GT:ILL250bp_REF:ILL250bp_ALT:ILLMP_GT:ILLMP_REF:ILLMP_ALT:BNG_LEN_DEL:BNG_LEN_INS:nabsys_svm	0/1:0/1:0/1:30:30:./.:14:10:11:15:./.:22:1:8:14:0/1:22:14:./.:.:.:.:.:.
chr12	6032425	HG4_PB_assemblyticsfalcon_5111	C	CACACACACACACACACACACGCACACACACATGCACACATACACACACGCATACACACACAT	10	PASS	ClusterIDs=HG3_PB_pbsv_12612:HG2_PB_PB10Xdip_7573:HG4_PB_assemblyticsfalcon_5111:HG4_PB_pbsv_12909:HG3_PB_HySA_19471;NumClusterSVs=5;ExactMatchIDs=HG4_PB_assemblyticsfalcon_5111;NumExactMatchSVs=1;ClusterMaxShiftDist=0.149254;ClusterMaxSizeDiff=0.149254;ClusterMaxEditDist=0.244604;PBcalls=5;Illcalls=0;TenXcalls=0;CGcalls=0;PBexactcalls=1;Illexactcalls=0;TenXexactcalls=0;CGexactcalls=0;HG2count=1;HG3count=2;HG4count=2;NumTechs=1;NumTechsExact=1;SVLEN=62;DistBack=6;DistForward=-1;DistMin=-1;DistMinlt1000=TRUE;MultiTech=FALSE;MultiTechExact=FALSE;SVTYPE=INS;sizecat=50to99;DistPASSHG2gt49Minlt1000=FALSE;DistPASSMinlt1000=FALSE;MendelianError=FALSE;HG003_GT=1/1;HG004_GT=1/1;TRall=TRUE;TRgt100=TRUE;TRgt10k=FALSE;segdup=FALSE;REPTYPE=DUP;BREAKSIMLENGTH=279;REFWIDENED=12:6032178-6032456;PctSeqSimilarity=0.9683;PctSizeSimilarity=1;PctRecOverlap=1;SizeDiff=0;StartDistance=0;EndDistance=0;GTMatch=0;TruScore=98;MatchId=1162.0.0	GT:GTcons1:PB_GT:PB_REF:PB_ALT:PBHP_GT:PB_REF_HP1:PB_ALT_HP1:PB_REF_HP2:PB_ALT_HP2:TenX_GT:TenX_REF_HP1:TenX_ALT_HP1:TenX_REF_HP2:TenX_ALT_HP2:ILL250bp_GT:ILL250bp_REF:ILL250bp_ALT:ILLMP_GT:ILLMP_REF:ILLMP_ALT:BNG_LEN_DEL:BNG_LEN_INS:nabsys_svm	1/1:1/1:1/1:1:47:./.:0:0:0:0:./.:0:0:0:0:./.:2:16:./.:.:.:.:2963:.
chr12	13164369	HG2_10X_SVrefine210Xhap12_9096	G	GACCTTGGGCGACTTATTTACTCTCTCTTTGCCTCAGGGCTGTCATCTGAAAAATGGAAATAATGATAATGTGTACCTCAGAGGCTTGTTATGAGGATTAATAATTGCAAAGCACTTAGAACAGGGCCTGGCACATAGTAAGTGCTCTGTAAGTGAATCTTAACCTAAAAAAGGAGAAGAATGATGAAAAATCCAAATTGAAGCAACTATTTCAATATCATAAAATTACTAATCTATATTCTTTTAAAATGTCAATGTCTTAAAAGACAAGAAAAGGCTAAAGAATTGATTCAAATTAAACGAGACTAGAGAGACACTACAAGTAAATGTCATCTGTGATTATGGGCTGGACCCTGTGCCAAGAAAAAATACTCTAAAGAACATTAGTAGAATTAAATTGATTAAGTTAGCATACAGACTGTAGATTAGATAAAAGTATTATATCAATATTAAAGTTCCTGACATTGATAACTATATTGTGGTTATCACAATATAGTTGGGCGAC	20	PASS	ClusterIDs=HG2_PB_HySA_23592:HG4_PB_pbsv_13000:HG4_PB_HySA_18874:HG2_PB_pbsv_13010:HG2_PB_PB10Xdip_6777:HG3_PB_SVrefine2Falcon1Dovetail_7882:HG2_PB_SVrefine2PB10Xhap12_9384:HG2_PB_SVrefine2Falcon2Bionano_6405:HG2_10X_SVrefine210Xhap12_9096;NumClusterSVs=9;ExactMatchIDs=HG2_10X_SVrefine210Xhap12_9096:HG2_PB_SVrefine2Falcon2Bionano_6405;NumExactMatchSVs=2;ClusterMaxShiftDist=0.0880626;ClusterMaxSizeDiff=0.0861057;ClusterMaxEditDist=0.201923;PBcalls=8;Illcalls=0;TenXcalls=1;CGcalls=0;PBexactcalls=1;Illexactcalls=0;TenXexactcalls=1;CGexactcalls=0;HG2count=6;HG3count=1;HG4count=2;NumTechs=2;NumTechsExact=2;SVLEN=504;DistBack=41;DistForward=-1;DistMin=-1;DistMinlt1000=TRUE;MultiTech=TRUE;MultiTechExact=TRUE;SVTYPE=INS;sizecat=300to999;DistPASSHG2gt49Minlt1000=FALSE;DistPASSMinlt1000=FALSE;MendelianError=FALSE;HG003_GT=0/0;HG004_GT=0/1;TRall=FALSE;TRgt100=FALSE;TRgt10k=FALSE;segdup=FALSE;REPTYPE=SIMPLEINS;BREAKSIMLENGTH=483;REFWIDENED=12:13164370-13164852;PctSeqSimilarity=1;PctSizeSimilarity=1;PctRecOverlap=1;SizeDiff=0;StartDistance=0;EndDistance=0;GTMatch=0;TruScore=100;MatchId=1189.0.0	GT:GTcons1:PB_GT:PB_REF:PB_ALT:PBHP_GT:PB_REF_HP1:PB_ALT_HP1:PB_REF_HP2:PB_ALT_HP2:TenX_GT:TenX_REF_HP1:TenX_ALT_HP1:TenX_REF_HP2:TenX_ALT_HP2:ILL250bp_GT:ILL250bp_REF:ILL250bp_ALT:ILLMP_GT:ILLMP_REF:ILLMP_ALT:BNG_LEN_DEL:BNG_LEN_INS:nabsys_svm	0/1:./.:0/1:27:58:./.:22:11:5:15:./.:0:0:0:57:1/1:1:23:0/1:6:12:.:.:.
chr12	80154701	HG3_PB_SVrefine2PBcRDovetail_6297	T	TGATCTTGGCTCACTGTAACCTCCGCCTCCCAGGTTCAAGAGATTTTCCTGTCTCAGCCTCCCAAGTAGCTGGGATTACAAGCATGTGCCACCATGCCCAGCTAATTTTTGTATTTGTAGTAGAGACGGTGTTTCACCATGTTGGCCAAGCTGGTCATGAACTCACGACTCAGGTGATCCGCCCGTCTCGGCCTCCCAAAGTGCTGGGATTACAGACGTGAGCCACCATGCTCAGCCAATATTAGCATATTCATAGTTCATATTTTAGGACTAATCTTGGAACTAATCAGTACTATGTATTTCAAATATCTTCTCCCATTATGTGACTTGTTTCATTTTTGTGTATGTTTTTTATGCAGAAAATTTTTAAAGTTGAATATAATATACTATATTAGTATTTTCCTTTATGGTCATCTTTGTGTTTTACTTAAATTTTTTTTACCTTACCCTTAGATCAAAAAGATAGCCTCCTACATTCTATTAAAAATGTTAAGGTTTTGCTTTTATTTGGGCTTGTAATTTGCCTGAAATTTATGTGTGTGTGTGTGTGTGTGTGTGTGTGTGGTGAGATAGAGATCCAATTTATTTTATTTAGATAACCAACCGTTCCAACCATTCTTCTCTAATCATTTATGATGTTACATCTGCTACTTATTAAGTTCTCATAAGTTCGAGTCTCTTTTGGAGTTCTGTATGCATTGTTTATTTTTGTATTATTGGGTTCAACATTGTTTAAAATACTATGATTTTATAATGTCTTGATAGTTTTCAGGGTAAAACTTCACTTTATCCTTAGTCTTCAAAATTGTCTTGGCTATTTTTGGCACTTAGCTCACTCATATAAACTCAAATTCTTCATTTCTAAGCAATAATGTTGTCCCTAAATCATTTAATTTTCCATTTTTGTAAGTATGTAGAAATGCAAGTGATTTTTGAATTTGACCTTGTATCCTGAGACCTTGATAAATTCATTCTTAGTTCTAGTAGTTGCTTTGTGGATTCCTTAGGATTTTTTGTGCAGACAATATGTCAGCTGAAAATACAGTTATACTTTTTCCTTTCAGATATTTATTTTTTGTTTTTTCTTAATACACTAGCTAGGACTGCCAACACCACGCTGAATGGAATGAGTAAGGGACTAAGAGGGGACCATCCGTTACTTGTTTCTGATCTTAGGAAGAAAGCATTTAATATTTCACCATTATGTTGGGTGTAGGTTTTTAATGGAGGGCCATTATCAGATTGAGAAAGTTTTTTATATTTCTAGTTTGCCGAGAGTTTTACATTATGAGTGGGTATTATAGCTGTTAAATGCTTTTTCTGGGCCTATTGAAATGCTCATATTTTATTTCCTTTACTATGTTAATATGAATTACATTGATTATCAAATGTTAAACCAACCTCTCAATTCTAGTATAAACCACATTTAATTATGATGATTTATCCTTTTTATATATTGGTTAATAGTGTTGAAGACTTTTGCATTTATGTTATTGAGGGATATTGGTTTGTAATTTTCTTGTAATGTCTCCATTAGGTCTTGGTATCAGGCTAATGCTGACCTTACAAAATGAACTGGGAAGTTCTGCCTCCTCCTTCATTTTTTGAAGAGTTTGCATGTAAAATGTTTTATTTCTTCCTTAATTTTGGGTAGAATTCAATATAGAAACCATCTAGACCTTTAGTTTTCTGTGAATCACAGCTATTTTAAAGTTTGTTTCTGATAAAACAGTTGTACTGTCACCTTGGACAAGCTGCAACTACATTTCTTTTTTTTTTTTGAGATGGAGTCTCGCTCTGTCGCCCAGGCTGGAGTACAGTGGCACGATGTCGGCTCACTGCAAGCTCCACCTCCCGGGTTCACACCATTCTCCTGCCTCAATCTCCTGAGTAGCTGGGACCACAGGTGCCTGCCACCACACCCGGCAAATCTTTTTTTTTTTTTTTTTTTTTTTTTTAGTAGAGATGGGGTTTCACCATGTTAGCCAGGATGGTCTTGATCTCCTGACCTCGTGATCTGCCCACCTCGGCCTCCCAAAGTGCTGGGATTATAGGCTTGAGCCACCGCGCCCGGGCCAAGCTGCAACTACATTTCAAAGAATCTCATTCCCTGTTTAGTTCTGGATTAGTTGGCCAAAATCAAAATATGCATGAGATTTGGAAGGTAGAGTGAAATAGTAGCTAATATACTCTGATGGTCTTTGTGGTGAGAAGTGGTGAGATACAACTGCAGAGGTGCTGGTGGGTTCCAATCTGTCCTTGTACTTCCCTGCTCCATGTCCAACTTTTATTTCTAACTGCAGACCCTGTTGACCAATTATGACCCAAGACTCACTACCAAATGAAGTGACAGTATCTTCAAACAACTCTTCCAGCTTTCTTTTGCAGGCTCACTTCAGCAACTGGATATGCCTGGCTTCTCAATTTCCCTGACAAGCTCCAATTTGGCCAACTATACCTGTGCTTCAGAAGGGCTGGTTCATGACTTTTCTCTTATCCACCAGCTCACCCTTTCAGATCCTTACTTCTTCAGTTTCTTCCACAATTGTGTCAAATCTGTTGCTATAAATTCCTTATTTCATAATACTCACACTGGTTCTGCTTCCCTGATTGAACTTTAATAGAGATAACTAAAAAATTAAAATTTTCTATGGGTCTGTTTTAATTATCCTTTTTCCTTTCTGTTTTTACAGTCAGTTGGTTTTATCTCCTTGAATGCCTTGTCATTTTTTGATTGAATGCTGGACACTTTGTATCCAAATTTTAATAATTTTAGGGTCTGGATGATGCTATCTTCTTCCAAAATGATGGACTTTAACATCCAGCAGTGAGTTAGGGTAAGAACAGATCGTCTTAATCTTGTTCAGGATTGAGCAATTTCAGACTTTGTGATGGCTTACTTATTTTGGGTTTATGCTTTTCTTTTAGGGAATAGCCCTTCAAGGATCCCCACTTAAAAAAAAAAAAAAGCTGGTATTTAATGCAGTTCCTCCCCTTTGGCAGGCCATGAACTGAATGTTCTGAATCCCCACCCTGTGTGAGTGATAATACAGCTGCTCAGTTTTTCAGTCTCTTGGCCACTAGTTATAAATTGTCTTTGGGGAAAAGTGGTGCTGAATGTGTGGTTCACTTTTTTTGTGCTCCTCTTCTTTTTAGGATCCTGGTCCCGCAAGGCCTTGCTGCAAAACATTGGAAAAAATTATCTGTATTAAACCCAGTTATTTCCCTCTCATTCTCATCCAAACAGGATTTCACCCCCATCACTGTAGTTAAATTGCTCGTATTGCAATATCCAGTTGACAGTTCTCAGTCCTTATCTGGTAACAGCAATCATTGCTTCCTAGAAACATTTTCTTCACTCTCTAGGGCCTCAGTCTTCTTATTTTATTCCTATTTCATTGGCCAACCTTCATTATTTTTTGTTGGGTTCCTGTCTTCCTGATCTCTTAACATTAGACGACCCAGGCCCCAATCCTGGGACTTTTTTTTTTTTTTTTTTCTTTTTGAGATGGGGTCTCACTCTGTCGCCAGGCTGGAGTGCAGTGGCGCGATCTCGGCTCACTGCAACCTCTACCTCCCAGGTTCAAGCGATTCTCCTGCCTCAGCCTCCTGAGTAGCTGGGACTACAAGTGTGCACCACCACGCCCAGCTAATTTTTGTATTTTTAGTAAAGACAGGGTTTCACCATGTTGGCCAGGATGGTCTCGATCTCTTGACCCCGTGATCCACCCACCTTGGCCTCCCAAAGTGCTGGCATTACAGGCATGAGCCACCGTGCCCAGCCCTTTACTCTCATTCAGTCTCATGAATTTCCCTATCAGGCATATGCTCAGGCTCCCAGATTTCTATCTCTGGCTTCTCTCTTCTGAACTCAACATTTTGACTTGGATGTTTAACAAATATTCACACTGATAAGCATCTCAAACTTAACATGTCCAAAACATAACTTCATACTTTCTACCACAAACTTGTTCTACTGTCTTCTAAGCTAATTGCAATTCCATCCTTCTAGTTACTAGGGCTATAATCCTGAACTCTCCTACTTCAAATCCAATCGTGTGGGCTCTACCTTCAAAATAGATTTAGAATCCTACCACTTCTCAGCACCTTCACTGTTATCTCCCTGGGCCAAGACACTGTTATCTCCCATATGGATTGCAGTAATAGTGTCCTAAGTAGTCTAAGGGAGATTCCTTAAAAACCTAAGTCAGATTATATTATTTTCTCAAATCCTTCAAATGGCTTCCAGTCTCAGATTAAAAACTTCAAGTACTTACGATGGTTTATAAGACCATACATAATCTTGCCTCCAAATATTCTTCTGGCCTCATCTCTCATACACTTGTCCTTGTTTACTTGGCTTCAGCCACATTGGCTTTCTTGCTATTTCTTAAAAATGCTTCTGCCCCCTGCCTTTGGGCATGCTGTTCCAAACAGACATAGTTGGAATGCTTTTTCCCAGAAATCTTGATGGATCACACTACCATTTCCTTCAGTCATATCAGTGATGCTTTCCTTAACCTATTTAAAACCAAAACCCTCCTCCCTAATATGCCCTTCCCCAACATTCCTTAGGCTTTTTCTTATCCCTACTTTTTCTCCAAGGACTTGTAATTCTCCCTATATTTTTTCTGCCTACATCCAATAGCATATAAGCTTCATTATGGTGGAGTTTTGTCAATTTTGTTCACTGCTTTATCCCTCGCACCTAGAGTAGCACCTGACACATAGTAGCACTCAATATTTGAATAACTCATCAATTTTCAATGGATTCTGATTAAATTTACAAGTCAATTCTAAACAAGCGGTGACATTTCAAGGTTTAAACTTCAGTGATCAGGTTCCTTTTAGGTGATATTCCTGTCATTGATTTTTTGCTTGCTTTTTGTCCTTCTTCTGGTTATAGCCCCCTTCTTTTTTGGGGGGGACTGTACATCCTTTATATCTTCTGGCAATGCTGCTAACCATAAAACTTTACATCTCCCTTGCTTTGAGTGGTAAATAGAAACCCAGGACTGATCAATCAGTACTCCATCTCCATGGAAAAACAGATTAGTTCAAGGGATTAAAATAGCTCATTTCCTGGGATTTCATATATTAGGTGTTGGGATAAGAAATTACTTCTTTCCTCTGCGGTTGTTAGTCATTCATAGTCCTAAGTTTTCTCCATTTTAGTAGGACAGATGAGGTCACTGCACAGAAGAGAAGAGAGGTGACACCCGATGGATTCTGTCTTGTCTAAGGACAGCTAGACCTCTGAACTTCCTGGTAACTTGAGCCAATATATTTTATCTATCCTCCCATCCCAAAATTTCTAGGTAATTTGAGTTTCTTCACTTGTAACTTGACAAGCATTGAATAATATATGCCTCATTTTAATAGTATAACCTTATCTCCCCCCAAACAAAAATCTCTTGTTCAGTTTCTTCTGTAGGGATTCCCTAAAAAAGATTTTTGAAGTGAATCTGCTCAACTTAAAATGAATTCATCTGATTAGGAACTTCTCCAATCCAGTTGTGGAGATTAAGGTCTTCCCTAGCATTTTTCAGATGGTGGGAGTGGTATCAGCAGAACATTCCAATATAGCTAGAGATTTGTTACCCCACTGATAATTCTTTTCACTCCTCACTAAAAGCCTTGAGAATTCTTTTTTTTTTTTCCAACCCTTAGTTCTACTTCAGCCCAGGTGATCTAGATTTGAAACCTATAGGCAAGTAGTTCTCAAACTTTAGCTTGCATCATAATCCCTTGGCGAGGTTGCTGAAAAAGACTGTTGGGGCCAGGTACAGAGGCTTATGCCTGTAATCCCAGCACTTCAGGAGGCTGAGGCAGGAGGACTGCTTGAGCCCAGGAGTTCGAGACCAGCCTAGGCAACATAGGGAGACCCTGTCTCTACAAAAAATAAAAAATTAGCTGGGTGTGATGATGTACGCCCAGCTACTCGGGAGGTTGAGACCTGGGTGGAGGATCCACCAGGAGGCCAAGGCTGCAGTGAGCTATGTTCACACCACTGCACACTACTTCAGCCTGGTAGAGGAAGACTCCTTCTCAAAAACAAACAACAAAAAAACAAAAAACAGTTGTGCTTCATCCTCAGTTTTTGATTCTGTAGGTTTGGGGTGTGGTCTGATAATTTGTATTTCTAACAAATTCCCAGATGATGCTGATGCTATTGGTCCCAAGATGACATTTTGAGAATTACTGATAGATTCATATGTTAATAATAGAAAGTGGTTATTTTCCTTTAATCCAAGTACTCAAGTAACTAGCAGTCCTGGCATATTTAGCTGCATAAGTCATGCAGCAAATGGATGCATATTTTAGAAGTAGTAGAGTCCCTACATCATGCTGTGCCATGGTAATGATGCACTTTATAGAATGCAGAAAGCTTGGGCCTCAAAGATAAGCAGCAGTTGTGTTGGTTTTCCTAAGAATTTAACCTTGCAAGAGATCTAGATTGTAGGACATTTGCCTCCCCACTTGGAATTTTTGGCTTTCTCTCTCTCTCTAGCAAGCAGAGAAGAGATGTAGGAGACTGGCTACTCTTTTCCTGATCAAATGTTAAGGGACTATCATCCAGCTACTTGTCTCATATGAAAAAATCTTTTTCTAATTTGATTTCCCGATACACTAGATTAGATTTGTTTGGAGGTGTATTTTTCCTTTGCCAGGGAATATGTAATATGATTGAACACATGATCTTTTATTTTTTAACTATTACTCGTGTTACCCAAGGTTTGATATCTATATGATCTCTTTTTTAACTAACTACTAACATAGAATACCTACATTTTAAGTTCTCACAAGTGATTTTACTAATGAACTCTATTTCCGTTCAGAAAAAAGACAATTGGTAGTGTAAGTTTCTAAATACAGTTTCTGGACCAACAATATCAACATCATCAGAGAACTTGACGGAAATGCAAATTCATGGGCCCCACTCCAGACACTCAATACTGACTTAGAAACAGGAGCAACCAAAATTGTGTCTGAACAAGCTTGCCAGGTGATTCAAGTTTGAAAACCACTGTTGCAGAGGAATAATTAAGCTAAACACTCCTAGGACAAGAAAGATGGTGAATATTACACACTGGGATGATATTACTATGATCCCTGTTGGAACGATAGCACAACATTTATGGAAGCACACCTCAATATTCTAGCTGAGACAATGCAGAGACAAATGAGGACAGTGTACGTTAAGTGTACAGACCAATAGTAAAATCCATGAGAAAAATCATTTTCTGAGAACTGCTCTAAAAATGTTTATTTTGCCCAATGAACTGATATGATTTTTTAATATAACAATGACATTTATAATCAATTTTCCTATTCCTAGCTTGGTTGCTTGGAGACTTTGAAAATGTTTTATATTTAAATGAATGTTTCCTCTAGGTGATTTAGCTTAGTTTTCTAGTATAATTATCCTTAACAACTTATATAATTCTTTTATTAAAAAATATTTATAGTTATACAGTATTTGTGGGTTTTATTAAGAAGAATTACAAATTCTTCTTGGGAAAAGGATATATAGATAAGGTTTTTGAGGGAGCAAGTCTAGCATATGGTCAATAAATATCTAAATGAAGTCCTGAGTTTAGCTCTCCTGTTGCCTCTCTGACTTTCTCTCCTATTACTCTACTTCTTGCTCACTCCAATATAACCATATTAACCTTACTGTTTCTCCAACATATGAGAATATCTGCACCTCAAGGCCTTTGCTTTTGTTCCTCTGCATGGAAATGGTGGTCTCCTAGACATCTGCATAATTTTTGTCCAACGTTTCTTGCAGTTTTGGCTCAGGTACTACATTCTCAGTGAGGCTTTCTCTAATTAGTTCTCCCTTCGCTCCTGAATTCTTTTCCTGGCCTAGTTTTTGCAC	10	PASS	ClusterIDs=HG3_PB_SVrefine2PBcRDovetail_6297:HG4_PB_SVrefine2Falcon1Dovetail_8132:HG3_PB_SVrefine2Falcon1Dovetail_8058:HG2_PB_SVrefine2Falcon2Bionano_6599;NumClusterSVs=4;ExactMatchIDs=HG3_PB_SVrefine2PBcRDovetail_6297;NumExactMatchSVs=1;ClusterMaxShiftDist=0.00292008;ClusterMaxSizeDiff=0.00241224;ClusterMaxEditDist=0.0148704;PBcalls=4;Illcalls=0;TenXcalls=0;CGcalls=0;PBexactcalls=1;Illexactcalls=0;TenXexactcalls=0;CGexactcalls=0;HG2count=1;HG3count=2;HG4count=1;NumTechs=1;NumTechsExact=1;SVLEN=7881;DistBack=5282;DistForward=1;DistMin=1;DistMinlt1000=TRUE;MultiTech=FALSE;MultiTechExact=FALSE;SVTYPE=INS;sizecat=gt1000;DistPASSHG2gt49Minlt1000=FALSE;DistPASSMinlt1000=FALSE;MendelianError=FALSE;HG003_GT=1/1;HG004_GT=0/1;TRall=FALSE;TRgt100=FALSE;TRgt10k=FALSE;segdup=FALSE;REPTYPE=DUP;BREAKSIMLENGTH=8116;REFWIDENED=12:80154702-80162817;PctSeqSimilarity=0.9976;PctSizeSimilarity=0.9992;PctRecOverlap=0.9758;SizeDiff=6;StartDistance=-188;EndDistance=-188;GTMatch=0;TruScore=99;MatchId=1305.0.0	GT:GTcons1:PB_GT:PB_REF:PB_ALT:PBHP_GT:PB_REF_HP1:PB_ALT_HP1:PB_REF_HP2:PB_ALT_HP2:TenX_GT:TenX_REF_HP1:TenX_ALT_HP1:TenX_REF_HP2:TenX_ALT_HP2:ILL250bp_GT:ILL250bp_REF:ILL250bp_ALT:ILLMP_GT:ILLMP_REF:ILLMP_ALT:BNG_LEN_DEL:BNG_LEN_INS:nabsys_svm	0/1:./.:0/1:13:27:./.:9:11:2:3:./.:0:0:0:0:./.:0:0:1/1:9:207:.:.:.
chr14	67862850	HG2_Ill_SVrefine2DISCOVARplusDovetail_3877	T	TTTTTGTTTTGTTTTGTTTTTTGTTTTTTTCTTGAGACGGAGTCTTGCTCTGTCGCCCAGGCTGGAGTACAATGGTGCAATCTCAGCTCACTGCAAACTCCGGCTCCCAGGTTCAAGCAATTCTCCCACCTCAGCCTCCGGAGCAGCTGGGATTACAGGCGCCCACCACCACACCTGGCTAATTGTTGTATTTTTAGTAGAGACGTGGTTTCACCATGTTGGCCAGGCTGGTCTCGAACTACTGACCTCAGGTGATCGGCCTGCCTTGGCCTCCCAAAGTGCTGGGATTACAGGCGTGAGCCACCACGCCCGACCCCATCCAGGTCACTTTGTGCTAAGTGTTCTATACTTGGTCAGCATTCTCATAAATACGGTGCATGGAATGGAACACGCAGCTCCAGGGGAAGCCTGAGCCCACTGGTTGTGGGCAGCTGCAGGGCACTGTAGACTCATTCAGTGCTGTCAGAAGAGAATCTTTTTCATTTAGGCCACTTCTCTATCTTTTAAGTGTACACTTATGGTTTTTTTTTTTTTAATCAGTTGTGGGATTGATAGGACACTATCAATCGGGTGGTAGGCTGGATCCATCACTTCTGTTGGAAAACAGAAGCATTTTATTTCATTCTGAATCTATTTTCCAAAGGATTCCCTCGGCTTATTATTTTGCTTACAAACTTAGTCAACGTCCCTCATCTAAACTAAATGGTGAATAAGACATGGCTGGTCTGGGCGCGGTGGCTCATGCCTGTAATCCCAACACTTTGGGAGGCCGAGGCGGGCGGATCACGAGGTCAGGAGTTCGAGACCAGCCTGGCCAATATGGTGAAACCCCGCCTCTATTAAAAATACAAAAACTAGCCGTGCGTGGTGGTGGGCACCTGTAGTCCCAGCTATTCAGGAGGCTGAGGCAGAAGAATCGCTTGAACCCGGGAGGCAGAGGTTGCAGTGAGCCGAGATTGCACCACTGCACTCTAACCTGGGTGACAGAGAGAGGCTCTGTTTCAAAAAAAAGACATGACTGGCTCATGATCCTAAAGAACACCACAGGCCGGGCTCAGTGGCTCACGCCTATAATCCCAACACTTTGGGAGGCAGAAGCCACACCCACCTCTCTCCATGTATACTCTTCTTACTTTTACTCAAGACATTCTACCTGTCCAGAATGACTGCCTCTCTCCTTGTTCCATCTTTGCCCACATCTCTATTCCTGAAGCGTTGCCTGACCCAGCCTGAAATATCTTTTTCCTCTTCAGCGATAAAGGGTTCTCTGCAGCTCCTGATAGCTGTGGCATCGTTGGAATGCCAAATATTTTTCAATTAACCACTTGCTTTCCCAATAAAATCAGCAACTCTATGAAGAAACAATCTTACCATTTTCTTCCTTGATTCCTCCATGCCTTGCAAATGTCTTGGCACATGATGGGCCCTTGATAAATAATTTATTGGGAGACTTTTTTTTTTTTTTTTTTTGAGGAGTCTCATTCTGTCGCCCAGGCTGGAGTGCAGTGGGTGATTTCGGCTTACTGCAAACTCTGCCTCCCAGGGTCAAGATCACTTGAGGTCAGGAGTTCAAGACGAGCCTGGCCAACACGGTCAAACCTCATCTCCACTAAAAATACAATTAGCTGGGCATGGTGCAAAATTGTGCCACTGAACTCCAGCCTGGGTGACAGAGTGAGACTCCATCTAAATAAAAACACACACACACACCACGGAGCTGCTCCTCCAGTAGTAGTAGCTTGGCAGTGAGCTCATCACCACTGTGGAAGAACAGAGTTCAGCCAGCTTCCTGAACCCATGCTGTCAGCCTGCAGTTCACCATTTCAATGAACAGAATTTTAGGACACACTATAAAATTCCACGTAAAATTCTGGCACTCTTTTTACACGTTCTCAAATTTTAAAAAGTATGTGTGTATATATTTCATGATTTGTTCTTAGGGAATCTATTGGCTCCTCTTGATCTAGCCCAAGTACTCATGAACCAGGCAGGTGACAATTAGAGAATTTTATGTAGATTTTTTTTTTGTTTTTTGAGTTAGGGTCTTGCTCTGCCTCCCAGGCTAGAGTGAAGTGGCATGGTCATAGCTCACTGCAGCCTTGAGCTCCTGGGCTCAAGCAATCCACTTGCCTCAGGCTCCCAAAGTGTTGAGATAATAGGCGTGAGCCACTGCACCTGACCGTGTCTGGTCTTAAGATGCTAAAAGGAGGAGGATGCAGAGCCCATCTTTTCCCAGGCTCAGCATCCTCCAGTGGTCCTACAGCTACCCCAGCAGAAAGCTACCCCTGCCTGACTTCCCACTTTTAATCAGTGACACCTCCAAGCTTGCAATGGAAATAATGGAATGACATTTCATTTGTGCAGGCTCCTAGGCTGGAATGATGCTCGATGCCTCCTTTTCCCTTGCCCTCAACAGGCAGTCAGCCACCAAGTCCTGTTGACATTTCTTTCATAATGCTTTCTCCTGTTCATCCCTTCTTTTTGCCTTATTTCATGCCTACATTATTTTAATAGCTCCTTTTGTTTTTTATTTGAGAAAAATTTGAAATTACAGAAGAGTACAGAGGTAAACATAACAAATGCCAGTAAACCCACCACCCAGAATGAACCATCATTAATATTTTCTTATACTTAGAAGATTCCTTAATTGACCTCATTTGTTTTCAGTCTTTTTCTCTCCTGAACACGGCAAGCATAGGAGAGTCAAAGAAGAAAAACATGATAAGAAAGAAAACGGTGAGATTCCTTTTTATGGACCTAGAAATCTTATTAGTAACTGAACTAAAACTGGTTCTTCCTTTTATTCTTTCTACACTTTTTTTTTCAGAGACAGAGTCTCACTCTGTCACCCAGGCTACAGTGCAGTGGCACAATCATAGCTCACTGTAGTCTTGGACTCCTGGGTACAAGTGATCCTCCTGCCTCAGCCTCCAAACTTGCTGGGACTACCAACACCTGCCAACACGCCCATCCAGTTTTTTTTTTTTTTTTTTTAGAGATGGGGGTCTCACTATGTTGCCCAGGCAGGTCTTGAACTCCTGGGCTCAAGCTATCTTTCCATCTTGGCCTTCTGAAATGCTGACATTACAGGCGTGAGCCACTGTGCCAGGCCTACCTTTTTGTTTTTCGGAGATGTAGTCTCGCTATGTTGCCCAGGCTGGTCTCAAACTCCTGGGCTTGAGTGATCCTCCCACCTCAGCCTCCTGAGCAGCTAGAATCACAGGTGTGTACCACCACAACCAGCCTTCATTTTGGTCTTTCTAAGAGAG	20	PASS	ClusterIDs=HG2_PB_SVrefine2PBcRplusDovetail_3280:HG2_PB_PB10Xdip_10010:HG2_PB_SVrefine2Falcon1plusDovetail_3519:HG2_PB_SVrefine2PB10Xhap12_10771:HG3_PB_SVrefine2PBcRDovetail_7034:HG3_Ill_SVrefine2DISCOVARDovetail_10654:HG2_Ill_SVrefine2DISCOVARplusDovetail_3877:HG2_PB_SVrefine2Falcon2Bionano_7388;NumClusterSVs=8;ExactMatchIDs=HG2_Ill_SVrefine2DISCOVARplusDovetail_3877:HG3_Ill_SVrefine2DISCOVARDovetail_10654;NumExactMatchSVs=2;ClusterMaxShiftDist=0.0070563;ClusterMaxSizeDiff=0.0070563;ClusterMaxEditDist=0.0190155;PBcalls=6;Illcalls=2;TenXcalls=0;CGcalls=0;PBexactcalls=0;Illexactcalls=2;TenXexactcalls=0;CGexactcalls=0;HG2count=6;HG3count=2;HG4count=0;NumTechs=2;NumTechsExact=1;SVLEN=3268;DistBack=40683;DistForward=2417;DistMin=2417;DistMinlt1000=FALSE;MultiTech=TRUE;MultiTechExact=FALSE;SVTYPE=INS;sizecat=gt1000;DistPASSHG2gt49Minlt1000=FALSE;DistPASSMinlt1000=FALSE;MendelianError=FALSE;HG003_GT=0/1;HG004_GT=0/0;TRall=FALSE;TRgt100=FALSE;TRgt10k=FALSE;segdup=FALSE;REPTYPE=SIMPLEINS;BREAKSIMLENGTH=302;REFWIDENED=14:67862851-67863152;PctSeqSimilarity=0.9966;PctSizeSimilarity=0.9994;PctRecOverlap=0.9667;SizeDiff=2;StartDistance=-108;EndDistance=-108;GTMatch=0;TruScore=98;MatchId=1809.0.0	GT:GTcons1:PB_GT:PB_REF:PB_ALT:PBHP_GT:PB_REF_HP1:PB_ALT_HP1:PB_REF_HP2:PB_ALT_HP2:TenX_GT:TenX_REF_HP1:TenX_ALT_HP1:TenX_REF_HP2:TenX_ALT_HP2:ILL250bp_GT:ILL250bp_REF:ILL250bp_ALT:ILLMP_GT:ILLMP_REF:ILLMP_ALT:BNG_LEN_DEL:BNG_LEN_INS:nabsys_svm	0/1:0/1:0/1:32:24:0|1:29:0:0:22:./.:13:0:0:2:0/1:26:10:0/1:101:197:.:3292:.
chr14	105149647	HG2_Ill_MetaSV_1540	G	GTGCCTCAGCCTGGGGCTGCCACTCCCTGCCTCCCACCGTCCACTCTAAGAGCCTGGCTCCCCTGGAAGGGTGCTGCCCTTCCCTGGGCCTCAGCGTGCCCTGTAAAGTGGGGGTCCCGGTGCCCACTGCACACGGCAGGGAGGATGGAAGGAGACCCGGTGTGCTGAGCACTGGCACTTGCAGCTGGCACCTGGACATCTACGGAATGTGCTTCCGTGGTTGTCATTGCTGTTACAGATCCATCCACGTGTGGCTGACTCAGAGCTGTGACATTAAGGGAAAATAAAGGAAATGATTGAGCTGCCTTTTCAGACAACACTGGAATTTTTGAAGAACCCGAGAATCAGTATATTGAAAGGTCTGCGCCGTGGAGTCCCTGCTTGTGAAGCCCGTGTGCATCCGAAGTGCTGACAAGGACAATGGAAAGACGCTTCATTCATGAGCTCCTTTAAAATGCCAGACGGGCCCCTCGACAGGGACGGGGAGAATTCAGCAGATGAATAAGATTGGCAACATAAACCCAAACGTTTGGGGAAAAAACTGATTTTATTATTTTTATTTTACTTTATTTTATTTTTTGAGACAGGGTATCGCTCTGTCACCCAGGCTAGAGTGCAGTGGCTTGATCTTGGCTCATTGCACCCCTGGCTTCCCGGGTTCAAGCGCTCCTCATGCCTCAGCCTCCCAAGTAGGTAGGACTACAGACACACGCCATGACGCCTGGTTAATTTTCGTATTTTTTATAAAGACAGGGTTTCCCCATGTTGGCCAGGCTGGTCTTGAACCCCTGGGCTCAAGCGGTCCACCCTCCTCAGCCTCCCAAAGTGCTGGGATTACAGGCATGAGCCACTGTGCCTGGCAAAAATGAGACTTCCAATGTGCTACTTTAATAAACTAAGTATTAATGTTGAAAACCCAAGGAGCAGCAAAGGTCCTCAAAGACACAGAGACCTGGGGGAGGGGTCTGCGGGTGGCTGCAATGGGGGAGGGGAGGGGTGGAGGGGAGGAGGGGCCCTGGGGAGGCAGCACAGACTGGTTTGTAGAGTGACCCCTCCGTGGCTTCCTGGTGACCCTTCCAGAATAAATCCCAAGCATGCATCCTCCTACA	20	PASS	ClusterIDs=HG2_10X_SVrefine210Xhap12_10495:HG4_PB_pbsv_15075:HG4_PB_HySA_22050:HG2_PB_pbsv_15153:HG2_PB_PB10Xdip_9422:HG4_Ill_MetaSV_1610:HG2_Ill_MetaSV_1540:HG4_PB_SVrefine2Falcon1Dovetail_9230:HG2_PB_SVrefine2Falcon1plusDovetail_3673:HG4_PB_SVrefine2PBcRDovetail_7527:HG2_PB_SVrefine2PBcRplusDovetail_3423:HG2_PB_SVrefine2Falcon2Bionano_7530:HG2_PB_SVrefine2PB10Xhap12_10941;NumClusterSVs=13;ExactMatchIDs=HG2_Ill_MetaSV_1540:HG4_Ill_MetaSV_1610;NumExactMatchSVs=2;ClusterMaxShiftDist=0.0412002;ClusterMaxSizeDiff=0.0403045;ClusterMaxEditDist=0.20372;PBcalls=10;Illcalls=2;TenXcalls=1;CGcalls=0;PBexactcalls=0;Illexactcalls=2;TenXexactcalls=0;CGexactcalls=0;HG2count=8;HG3count=0;HG4count=5;NumTechs=3;NumTechsExact=1;SVLEN=1108;DistBack=-65;DistForward=64;DistMin=-65;DistMinlt1000=TRUE;MultiTech=TRUE;MultiTechExact=FALSE;SVTYPE=INS;sizecat=gt1000;DistPASSHG2gt49Minlt1000=FALSE;DistPASSMinlt1000=FALSE;MendelianError=FALSE;HG003_GT=0/0;HG004_GT=0/1;TRall=FALSE;TRgt100=FALSE;TRgt10k=FALSE;segdup=FALSE;REPTYPE=SIMPLEINS;BREAKSIMLENGTH=294;REFWIDENED=14:105149419-105149712;PctSeqSimilarity=0.9995;PctSizeSimilarity=1;PctRecOverlap=1;SizeDiff=0;StartDistance=0;EndDistance=0;GTMatch=0;TruScore=99;MatchId=1906.0.0	GT:GTcons1:PB_GT:PB_REF:PB_ALT:PBHP_GT:PB_REF_HP1:PB_ALT_HP1:PB_REF_HP2:PB_ALT_HP2:TenX_GT:TenX_REF_HP1:TenX_ALT_HP1:TenX_REF_HP2:TenX_ALT_HP2:ILL250bp_GT:ILL250bp_REF:ILL250bp_ALT:ILLMP_GT:ILLMP_REF:ILLMP_ALT:BNG_LEN_DEL:BNG_LEN_INS:nabsys_svm	0/1:0/1:0/1:25:33:0|1:20:2:1:16:./.:7:14:10:0:0/1:27:14:0/1:32:39:.:1214:.
chr15	41948542	HG4_Ill_GATKHCSBGrefine_10523	T	TTCTCTCTCTCTCTCTCTCTCTCTCTCCTCTCTCTCTCTCTCTCTCCTCTCTCTCTCTCTCTC	20	PASS	ClusterIDs=HG3_PB_pbsv_15019:HG4_PB_assemblyticsfalcon_8584:HG2_PB_pbsv_15373:HG4_PB_HySA_22294:HG4_Ill_GATKHC_24336:HG4_Ill_GATKHCSBGrefine_10523:HG2_PB_assemblyticsfalcon_8730:HG4_PB_pbsv_15275;NumClusterSVs=8;ExactMatchIDs=HG2_PB_assemblyticsfalcon_8730:HG4_Ill_GATKHCSBGrefine_10523:HG4_Ill_GATKHC_24336;NumExactMatchSVs=3;ClusterMaxShiftDist=0.2;ClusterMaxSizeDiff=0.2;ClusterMaxEditDist=0.262069;PBcalls=6;Illcalls=2;TenXcalls=0;CGcalls=0;PBexactcalls=1;Illexactcalls=2;TenXexactcalls=0;CGexactcalls=0;HG2count=2;HG3count=1;HG4count=5;NumTechs=2;NumTechsExact=2;SVLEN=62;DistBack=-1;DistForward=797;DistMin=-1;DistMinlt1000=TRUE;MultiTech=TRUE;MultiTechExact=TRUE;SVTYPE=INS;sizecat=50to99;DistPASSHG2gt49Minlt1000=FALSE;DistPASSMinlt1000=FALSE;MendelianError=FALSE;HG003_GT=0/1;HG004_GT=1/1;TRall=TRUE;TRgt100=FALSE;TRgt10k=FALSE;segdup=FALSE;REPTYPE=DUP;BREAKSIMLENGTH=60;REFWIDENED=15:41948517-41948576;PctSeqSimilarity=0.9844;PctSizeSimilarity=0.9688;PctRecOverlap=0.9692;SizeDiff=-2;StartDistance=0;EndDistance=0;GTMatch=0;TruScore=97;MatchId=1946.0.0	GT:GTcons1:PB_GT:PB_REF:PB_ALT:PBHP_GT:PB_REF_HP1:PB_ALT_HP1:PB_REF_HP2:PB_ALT_HP2:TenX_GT:TenX_REF_HP1:TenX_ALT_HP1:TenX_REF_HP2:TenX_ALT_HP2:ILL250bp_GT:ILL250bp_REF:ILL250bp_ALT:ILLMP_GT:ILLMP_REF:ILLMP_ALT:BNG_LEN_DEL:BNG_LEN_INS:nabsys_svm	0/1:0/1:0/1:27:29:./.:6:17:20:7:./.:1:15:8:8:0/1:11:14:./.:.:.:.:.:.
chr15	101851920	HG2_PB_pbsv_15719	T	TTTCACACCCACCCCATCGTCACCCTCACCAGCCCACTCCCATCGTCACCCTCACAAGCCCACCCCATCGTCACCCTCCACCAGGCCCACCCCATCGTCACCCCTCACAAGGCCCACCCCATCGCACCCCATCACAGCCCACCCCATCGTCACACCCTCACAAGCCCACCCATCGTCAACCCC	10	PASS	ClusterIDs=HG3_PB_SVrefine2PBcRDovetail_7419:HG3_PB_pbsv_15387:HG2_PB_pbsv_15719:HG3_PB_SVrefine2Falcon1Dovetail_9533;NumClusterSVs=4;ExactMatchIDs=HG2_PB_pbsv_15719;NumExactMatchSVs=1;ClusterMaxShiftDist=0.128342;ClusterMaxSizeDiff=0.128342;ClusterMaxEditDist=0.21466;PBcalls=4;Illcalls=0;TenXcalls=0;CGcalls=0;PBexactcalls=1;Illexactcalls=0;TenXexactcalls=0;CGexactcalls=0;HG2count=1;HG3count=3;HG4count=0;NumTechs=1;NumTechsExact=1;SVLEN=182;DistBack=-484;DistForward=18;DistMin=-484;DistMinlt1000=TRUE;MultiTech=FALSE;MultiTechExact=FALSE;SVTYPE=INS;sizecat=100to299;DistPASSHG2gt49Minlt1000=FALSE;DistPASSMinlt1000=FALSE;MendelianError=FALSE;HG003_GT=./.;HG004_GT=./.;TRall=TRUE;TRgt100=TRUE;TRgt10k=FALSE;segdup=FALSE;REPTYPE=DUP;BREAKSIMLENGTH=563;REFWIDENED=15:101851842-101852404;PctSeqSimilarity=0.8182;PctSizeSimilarity=0.6923;PctRecOverlap=0.694;SizeDiff=56;StartDistance=-21;EndDistance=-21;GTMatch=0;TruScore=73;MatchId=2082.0.0	GT:GTcons1:PB_GT:PB_REF:PB_ALT:PBHP_GT:PB_REF_HP1:PB_ALT_HP1:PB_REF_HP2:PB_ALT_HP2:TenX_GT:TenX_REF_HP1:TenX_ALT_HP1:TenX_REF_HP2:TenX_ALT_HP2:ILL250bp_GT:ILL250bp_REF:ILL250bp_ALT:ILLMP_GT:ILLMP_REF:ILLMP_ALT:BNG_LEN_DEL:BNG_LEN_INS:nabsys_svm	0/1:0/1:0/1:29:40:./.:9:0:0:2:./.:8:0:5:0:./.:1:0:./.:.:.:.:.:.
chr16	81610565	HG2_PB_SVrefine2Falcon1plusDovetail_4435	T	TCATCATCACCACCACTATTAGCATCACCACCATCATCCCCATTACCACTACATTATTATCACTATCACCATCACCATCATCACCATCATAACCATCACCTTCATCACCACCATCATCCCCATTACCACTACATTATTATCACTATCACCATCACCACCATCATAACTATCACCTTCATCACCACCATCATCCCCATTACCACTACATTATTATCACTATCACCATCACCATCATCACCATCATAACCATCACCTTTATCACCACCATCATCCCCATTACCACTACATTATTATCACTATCACCATCACCACCATCATCACCATCACCTTCATCACCACCATCATCCCCATTACCACTACATTATTATCACTATCACCATCACCATCATCACCATCACCACCATCATAACCATCACCTTCATCACCACCATCATCCCCATTACCACTACATTATTATCACTATCACCATCACCATCATCACCATCACCTTCATCACCACCATCATCCCCATTACAACTATATTATTATCACTATCACCATCATCACCATCACCTTCATCACCACCATCATCCCCATTACCACTACATTATTATCACTATCACCATCACCACCATCATCACCATCACCTTCATCACCACCATCATCCCCATTACCACTACATTATTATCACTATCACCATCACCATCATCACCATCACCTTCATCATCACCGTCATCCCCATTACCACTACGCTATTATCACTATCACCATCACCATCATCACCATCACCTTCATCATCACCATCATCCCCATTACCACTACGCTATTATCACTGTCACCATCACCATCATCACCATCACCTTCATCATCACCATCATCCCCATTACCACTACGCTATTATCACTGTCACCATCAC	10	PASS	ClusterIDs=HG2_PB_SVrefine2PBcRplusDovetail_4057:HG2_PB_PB10Xdip_12623:HG3_PB_pbsv_15853:HG2_PB_HySA_29606:HG4_PB_SVrefine2Falcon1Dovetail_9981:HG2_PB_SVrefine2PB10Xhap12_11731:HG2_PB_SVrefine2Falcon2Bionano_7970:HG2_PB_SVrefine2Falcon1plusDovetail_4435:HG3_PB_SVrefine2Falcon1Dovetail_10002;NumClusterSVs=9;ExactMatchIDs=HG2_PB_SVrefine2Falcon1plusDovetail_4435:HG2_PB_SVrefine2Falcon2Bionano_7970:HG2_PB_SVrefine2PB10Xhap12_11731;NumExactMatchSVs=3;ClusterMaxShiftDist=0.169738;ClusterMaxSizeDiff=0.166387;ClusterMaxEditDist=0.238973;PBcalls=9;Illcalls=0;TenXcalls=0;CGcalls=0;PBexactcalls=3;Illexactcalls=0;TenXexactcalls=0;CGexactcalls=0;HG2count=6;HG3count=2;HG4count=1;NumTechs=1;NumTechsExact=1;SVLEN=894;DistBack=19621;DistForward=-1;DistMin=-1;DistMinlt1000=TRUE;MultiTech=FALSE;MultiTechExact=FALSE;SVTYPE=INS;sizecat=300to999;DistPASSHG2gt49Minlt1000=FALSE;DistPASSMinlt1000=TRUE;MendelianError=FALSE;HG003_GT=1/1;HG004_GT=./.;TRall=TRUE;TRgt100=TRUE;TRgt10k=FALSE;segdup=FALSE;REPTYPE=DUP;BREAKSIMLENGTH=1335;REFWIDENED=16:81610566-81611900;PctSeqSimilarity=0.9884;PctSizeSimilarity=0.9832;PctRecOverlap=0.7743;SizeDiff=15;StartDistance=-194;EndDistance=-194;GTMatch=0;TruScore=91;MatchId=2225.0.0	GT:GTcons1:PB_GT:PB_REF:PB_ALT:PBHP_GT:PB_REF_HP1:PB_ALT_HP1:PB_REF_HP2:PB_ALT_HP2:TenX_GT:TenX_REF_HP1:TenX_ALT_HP1:TenX_REF_HP2:TenX_ALT_HP2:ILL250bp_GT:ILL250bp_REF:ILL250bp_ALT:ILLMP_GT:ILLMP_REF:ILLMP_ALT:BNG_LEN_DEL:BNG_LEN_INS:nabsys_svm	0/1:0/1:0/1:36:68:0|1:28:4:2:38:./.:21:79:0:98:0/1:9:9:0/1:19:24:.:.:.
chr16	88898317	HG4_PB_assemblyticsfalcon_9950	G	GGGGAGGACGCGGTGAGGCCGACACGGGTGCGTGGGGAGGAGAGCGGTGAGGCCGAGCACGGGGAGCGTGGGGAGGAGGTGGTGAGGCTGAGCATGGGGTGCGTGGAGGCTGAGCACAGGGTGCGTGGGGAGGAGAGCGGTGAGGATGAGCACGGGGTGCAT	10	PASS	ClusterIDs=HG2_PB_SVrefine2Falcon1plusDovetail_4503:HG4_PB_assemblyticsfalcon_9950:HG4_PB_SVrefine2Falcon1Dovetail_10051:HG4_PB_pbsv_16236:HG3_PB_SVrefine2Falcon1Dovetail_10079:HG2_PB_assemblyticsfalcon_10161;NumClusterSVs=6;ExactMatchIDs=HG4_PB_assemblyticsfalcon_9950;NumExactMatchSVs=1;ClusterMaxShiftDist=0.127168;ClusterMaxSizeDiff=0.127168;ClusterMaxEditDist=0.225434;PBcalls=6;Illcalls=0;TenXcalls=0;CGcalls=0;PBexactcalls=1;Illexactcalls=0;TenXexactcalls=0;CGexactcalls=0;HG2count=2;HG3count=1;HG4count=3;NumTechs=1;NumTechsExact=1;SVLEN=161;DistBack=146;DistForward=1;DistMin=1;DistMinlt1000=TRUE;MultiTech=FALSE;MultiTechExact=FALSE;SVTYPE=INS;sizecat=100to299;DistPASSHG2gt49Minlt1000=FALSE;DistPASSMinlt1000=FALSE;MendelianError=FALSE;HG003_GT=./.;HG004_GT=0/1;TRall=TRUE;TRgt100=TRUE;TRgt10k=FALSE;segdup=FALSE;REPTYPE=DUP;BREAKSIMLENGTH=707;REFWIDENED=16:88897614-88898320;PctSeqSimilarity=0.9575;PctSizeSimilarity=0.8944;PctRecOverlap=0.0718;SizeDiff=-19;StartDistance=158;EndDistance=158;GTMatch=0;TruScore=64;MatchId=2260.0.1	GT:GTcons1:PB_GT:PB_REF:PB_ALT:PBHP_GT:PB_REF_HP1:PB_ALT_HP1:PB_REF_HP2:PB_ALT_HP2:TenX_GT:TenX_REF_HP1:TenX_ALT_HP1:TenX_REF_HP2:TenX_ALT_HP2:ILL250bp_GT:ILL250bp_REF:ILL250bp_ALT:ILLMP_GT:ILLMP_REF:ILLMP_ALT:BNG_LEN_DEL:BNG_LEN_INS:nabsys_svm	0/1:0/1:0/1:16:24:./.:3:3:4:2:./.:2:0:1:0:0/0:11:0:./.:.:.:.:.:.
chr17	8312642	HG2_Ill_SVrefine2DISCOVARplusDovetail_5022	T	TTGTTGGCCGGGCGCAGTGGCTCATGCCTGTAATCCCAGCACTTTGGGAGGCCGAGGTGGGCGGATCACCTGAAGTCAGGAGTTCGAAACCAGCCTTGACCATCATGGTGAAACCCTGTCTCTACTAAAAATACAAAAATTAGCTGGGCATCATGGCATCCACCTGTAAATCCCAGCTACTAGGGAGACTGAGGCAGGAGAATCGCTTGAACCCGGGAGGTGGGGGTTGCAGTGCACTGAGATGGCGCCATTGCACTCCAGCTTGGGCAACAAGAGTGAAACTCCATCTCAAAAAAAAAAAAAGTCTGCAATAAGTGTTTTTACTGCGATATATTGGTGGTATTTCCTTAAAATAAATTACTAGCAATGGAATCGATAGCTCAAAGGATAATATTGTTTTAAAGCCTTGTGATAAATATTGTAAATTTGCCTTTTAGGAAGGTTGTGCCAATTTGGACTCCCTTCAGCGGTATATGAAATTGTCCTTTGTTGTCACCCCCACCCACCTTGCCTGGATATTATTATAACTTTATCTTTATCAAAAGTAAAGAAATCTGAAAGTCATCCACCTCTCTGTCATCAGGGTCAGTATCCTAGCTTAAGGCATTATCATCAGCTTATTTGGAATTCTGCAATAGCCTGTTCACTTCGTTTTCTGCTTCTACTCTCTTCCCTCATGGTCTTCTCCAGAATGATCAGAGTTCACTCTCTCTTTTTTTTTTTTTTTGAGACGGAGTTTTGCTCTTGTTGCCCAGGCTGCAGTGCAATGGTGCGATCTCGGCTCACCGCACCCTCCACCTCCTGGGTTCAAGCGATTCTCCCTCCTCAGCCTCTTGAGTAGCTGGGATTACAAGCATGCGCCACCATGCCCGGCTAATTTCATATTTTTAGTAGAGACGGGGTTTCTCCATGTTAGTCAAGCTGGGCTCGAACTCCTGACCTCAGGCAATCCACCCACCTCAGCCTCCCAAAGTGCTGGGATTATAGGAGGGAGCCACTGCGCCCAGACTAGAAGTCTCATTTTAAAAAATATGCATCCATTGCCTTTTGCTTTGGTCATGACAGACTTGCTTGGATCAGATTAGGATTCTTTTAGAGGACAATGTAAAAATTAGATCTCTCTCTCTTACACACACACACACACTCTCTCTCACACACACACACACACACACACACACACACACACACACACACACACACACTCGGCTGTTTTAAGGCATCAGAAAGCAATCAGCATGTGTGGAATTAAATAACCAGAATTGTGAAGAGAAGGGAACCACTTTGAGGTCAGGGGATATTCTCCACTGCTTTTGACTCTCAAGAAATTTGCCAATTTGCTTGGGAGATATTGAGGCTGTGCAGAAAAGGGTAACCTAAAGCTTGGGCAATATCACAGGGCTCAAAAATTGGAATCCAAGGCAAACAGAATTTAAGGAACTAAGATCCTGGGGAAAAGGGCATAAGAGAGGTGAGCCCCAAATTCCATGTAGTTTTTTTTCTCAGAAAATTTGCCAAATCATATTCTCCGCATGTGCTGGGGTGAGGGGGAGGGGCAGAAGCAAAGCAGAAAGCTACTCAAGCTGAGGCTCGCTTTTGGGCTTTTCAGCGTGGTGAGAATTTAAAAATTGGAGTTCAGGGTCTCATAAGAAGAATGTGGTAAACGCCCTAGGGTTTCAGAGAGAGTCCTACAGGATCACAACCTAGGAATCAGGGCAATCCAGAAATAGACCAGCCCACACAAAGCCAGCAACATCTCAATTCCTCATTGGAGTAAATGATTTGACCCTACTCTAATGGGCTGGGAAAAAAAAAAGAAATTTACATATTTTCTGGAGAAGAACATCATCCAGAGCCTCTACAATTTTTCTTTTAGCTCCAACATGTAAGTGATAATGCAATTTTTCATTCTACTCAGCATTCAATATTTAACAAAAATTAGCAGATATGCCAGGAGACAAGACCAAATAAACAAAAAGCAAGAAAAAATCAGAACCAGATCTAAAGGAGAACAAGGTATTAGTATTATCATATTTGAACTCTTATACACTGAAGAAAGTAGATAGGGGTGGGGTACAGTGGCTCACACCTGTAATCCCAGCACTTTGGGAGGCCAAGGTGGGCGGATCACTTGAGGACCCGCCTGGCCAACACAGCAAAACCTTGAGTCTACTAAAAATACAAAAAATTAGCTGGGCATGGTGGTACATGCCTGTAATCCCAGCTACTCAGGAGGCTGCGGCATGAGAATTGCTTGAACCCGGGAGGCAGAGGTTGCAGTGAGCCGAGATTGTGCCATTGCACTCCAACCTGGGTGACACAGTGAGACTCTGTCTCAAAAAAAAAAAAGAAAAAAGTAGATAGCTAGAAATTAGTTTTAAAAAGAATTAAATGGTAATTCTGGAACAAAAAACCTACTCACTAAGATGTAAAAAACCCTCTATAGATAGGTTTAACAGCAAATTAGATACAACAGAAGAAAGGATTCATAAATGAATGACAGGTGAGTGGAAAATATTCGGTCTAAAGTATGGAGCAGGAAAACAGGTGGAAAATACATAAAAGAGCATAAGAGCATATGGAACATGGTGTAAAGGTCTACATACATTTAATTGGAATCACTTAGATACAGGAGAATGAGTGGCTGGGTCAGAGGTAATAGTTGAGGAGTTACTGACTATGAATTTTACAATATTAATGAAAGACATTAAACTACACATTCATGAAACTCTATAACTCTTCAGAAAAAAAAAATTCCACACCCAGGAGCATTGTAGTAAAACTTCTAAGAACAAAGACAGAGAATTCTTAAAAATCGGCGGGGGAGGAGCCAGGTACAGTGGTGAGAACCTGTAGTCCCAAAATACTAGGGAGGCTGTGGCAGGAGGACTGCTTGAGCTGAGGAGTTCAAGGCCAACTTGAGCAACATAGTGACACCCAGTCTCTTAAAAAAAAAAAAACTGGGCCAGGCGCGATGGCTCACGCCTGTAATCCCAACACTTTGGGAGGCTGAGATGGACAGATCACTTGAGATCAGGAGTTTGAGAGCAGCCTCGCCAACACGGTGAAGGCCTGTCTGTACTAAAAATACAAAAATTAGCTGGGTATGATGGTAGGCGCCTGTAATCCCAGCTACTTGGGAGGGTGAGGCAGGAGAATCCCTTGATCCTGGGAGGTGGAGGTTGCAGTGAGCCAAGATTGCATCACTGCACCCCAGCCTGGGCAACAGAGTGAAATTCTGTCTTTAAAAAAAAAAAATCAGTTGAGGAAAAAAAAAGACACGTTATCTTTGGAGAAGCAAGCATAATTCTTTCAAGATAAATGATGGAAATCAGCAGACAATGGAAGTCAAGGATGCACATTTTAATCTTTAAAGGGCTGAAGGAAAATAGCTGCCAATCTAGAATTTTCTACACAAAAAAATGTTCTTCAAAAATAAAGGTGGGCAAGCCAGGTGCAGTGGCTCACGCCTGTAATCCCAGCACTTTGGGAGGCCGAGGCAGGTGGATCACCTAAGGTCAGGAGTTCGAGACCAGCCTGGCCAACATGGTGAAACCCTGTTTCTAGTAAAAATACAAAAATTAGCCGGGCATGGTGGTGGGCGCCTGTAATCCCAGCTACTTGGGAGGCTGATGCAGGAAAATAGCTTGAACCCGGGAGGTGGAGGCTGCAGTGAGCCAAGATCGTGCCACTGCACTCCAGCCTGGGTGACAGAGTGAGATTCTGTCGCAAAAAAAAAAAAAAAAAAAAAAAGATTAAAGAAAAAAGAAAGGTGGGCTATAGAGGTTTACAAATGAAGACAGAGATAATTTATTGCCAAATGAGCCTTACTAAAAGAAATACTAAAGAAGTTATTCAGGCAGAAAGAAAACAATCCAAGGGCAGCACAGAAATGCAGGAATGAATGAGTGAAAAGACGTAAATAGGTGGGGAAAATATATGAATATTGACCATATAAAACAATTAGAGTGTCTTAGGAATTAAAAAATATATGAGGAATTCCATGACTACAATAGCCAAAAGGTAAGAGGGAAATAGTGGAGTTAAATTGTTGTAAGCTTCTTGCATTACCTTGGGAGTGGTAAAAGTATGAATTATAGTGGTCTACTAATTTAATAATGAATGTCATAATCTCTAAGGTAACCATTAAGAGAATAATACAAGAATGCATAATTAAAAAGCTAATGGGGGCCGGGCATGGTGGCTCATGCCTGTAATCCCAGCACTTTGGGAGGCCGAGGTGGGAGGACTGCTTGAGGTTGGGAGTTTGAGACCAGCCTGGCCAACGTGGCAAAACCCCATCTCTACTAAAAATACAAACATCAGCCGGGCACGATTGTGCGTGCCGGTAATCCCAGCTACTCGGGAAGCTGAGGCAGGAGAATAGCTTGAACAGGAGGCAGAGGTTGCAGTGAGCCAAGGTCGTGCCAGACTCCATTAAAAAAAAAAAAAAGAAGCAGCTAATGGGGAAATGGAGTAATTCTAAAAATCTGATTATTTCAAAAGAGGGTAAGAAAGGGATAAAATAAGTAAATTTCCTAAAAATGTTTTTGACTATTTGCATTCTTCTGCTATGAACTTATCTGTGTCTTTTCCGTAGTTATCTATTTGGATGCTTTCCTTTTCTTATTGGTTTAAAATAGATATAAATACAGGTAAATAGAAATATGCCCA	20	PASS	ClusterIDs=HG2_Ill_SVrefine2DISCOVARplusDovetail_5022:HG3_PB_SVrefine2PBcRDovetail_8010:HG4_PB_SVrefine2Falcon1Dovetail_10262:HG2_PB_PB10Xdip_13848:HG2_PB_HySA_30178:HG2_PB_SVrefine2PB10Xhap12_12015:HG3_PB_HySA_25005:HG2_PB_SVrefine2Falcon1plusDovetail_4679:HG2_PB_assemblyticsPBcR_10053:HG3_PB_assemblyticsfalcon_10439:HG3_PB_SVrefine2Falcon1Dovetail_10265:HG2_PB_SVrefine2Falcon2Bionano_8178:HG2_PB_SVrefine2PBcRplusDovetail_4282:HG4_PB_SVrefine2PBcRDovetail_8275:HG4_Ill_SVrefine2DISCOVARDovetail_11583;NumClusterSVs=15;ExactMatchIDs=HG2_Ill_SVrefine2DISCOVARplusDovetail_5022:HG4_Ill_SVrefine2DISCOVARDovetail_11583;NumExactMatchSVs=2;ClusterMaxShiftDist=0.217498;ClusterMaxSizeDiff=0.217498;ClusterMaxEditDist=0.359672;PBcalls=13;Illcalls=2;TenXcalls=0;CGcalls=0;PBexactcalls=0;Illexactcalls=2;TenXexactcalls=0;CGexactcalls=0;HG2count=8;HG3count=4;HG4count=3;NumTechs=2;NumTechsExact=1;SVLEN=4670;DistBack=8344;DistForward=-1;DistMin=-1;DistMinlt1000=TRUE;MultiTech=TRUE;MultiTechExact=FALSE;SVTYPE=INS;sizecat=gt1000;DistPASSHG2gt49Minlt1000=FALSE;DistPASSMinlt1000=FALSE;MendelianError=FALSE;HG003_GT=0/1;HG004_GT=1/1;TRall=FALSE;TRgt100=FALSE;TRgt10k=FALSE;segdup=FALSE;REPTYPE=SIMPLEINS;BREAKSIMLENGTH=451;REFWIDENED=17:8312643-8313093;PctSeqSimilarity=0.9988;PctSizeSimilarity=0.9996;PctRecOverlap=0.9673;SizeDiff=-2;StartDistance=-152;EndDistance=-152;GTMatch=0;TruScore=98;MatchId=2326.0.0	GT:GTcons1:PB_GT:PB_REF:PB_ALT:PBHP_GT:PB_REF_HP1:PB_ALT_HP1:PB_REF_HP2:PB_ALT_HP2:TenX_GT:TenX_REF_HP1:TenX_ALT_HP1:TenX_REF_HP2:TenX_ALT_HP2:ILL250bp_GT:ILL250bp_REF:ILL250bp_ALT:ILLMP_GT:ILLMP_REF:ILLMP_ALT:BNG_LEN_DEL:BNG_LEN_INS:nabsys_svm	0/1:0/1:0/1:28:26:0|1:28:0:0:14:1|0:0:20:13:0:0/1:12:18:0/1:146:260:.:4756:.
chr17	41491017	HG2_PB_HySA_30534	T	TCTGTAATCCCAGCACTTTGGGAGGCCGAAGCGGGCGGATCACAAGGTCAGGAGATCGAGACCATCCCGGCTAAAACGGTGAAACCCCGTCTCTACTACTAAAAATACAAAAAATTAGCCGGGCGTAGTGGCGGGCGCCTGTAGTCCCAGCTACTTGGGAGGCTGAGGCAGGAGAATGGCGTGAACCCGGGAGGCGGAGCTTGCAGTGAGCCGAGATCCCGCCACTGCACTCCAGCCTGGGCGACAGAGCGAGACTCCGTCTCAAAAAAAAAAAAAAAAAAAAAAAAAAGAAATCAGAATGATGGAAAAGAGAGAGAGAAATAAGGCAATCAGCTCTCCACTGACATATGATTTTTTTTTTTTTTTTTTTAGAGACAGGGTCTTGGTCTGTCACCCAGGCTGGTGTGCTGGGTTGTGATCATAGCTCACTGCAGCCTCAACCTCTTGGGCTCAAGCTATCCTCCCACCTCAGCCTCCTGAATAGCTAGGACTACAAGCATGTACCACCATGCCTGGCTAATTTTTATATTTTTTGTAGAGATGGGATCTTGCTATATCACCCAGGCTGGTCTTGAACTTCTGGCCTCAAGTGATCCTCCTGTCTTGGCCTCCCAAAACGCTGGGATTAGAGGCATGAGCCATCATGCCCCCAGCCCCTGACATACTTTTTTTTTTTGAGATGGAGTCTCAATCTGTCACCCAGGCTGGAGTGCGGTGGCACCATCTCAGTTCACTGCAACCTCTGCCTCCCAGGTTCAAGCAATTCCTCTGCCTCAGCCTCCCGAGTGGCTGGGAGTACAGGCGTGCATCTCCACTCCTGGCTACTTTTTGTATTTTTAGGAGAGACAGGGTTCTGCCATGTTGGCCAAGCTGGTCTCGAACTCCTGACAGGTGATCTACCCACCTTGGCCTCCCAAAATGCTGGGATTATAGGCATGAGCCACTGCGCCTGGCCTGACATACTATTTTAATGAGAAGAATCACTTGAACCGGGGAGACGGAGGTTGCAGTGAGCCAAGATCGCCCCACTGCACTCCAGCTTGGGCGACAGAGCGAGACTCTGTCTCAAACAAACAAACACAACCACTAGGGAACATTTAGTCCAATGGCTTTCAAATTCTTTAAAAAAGTAACAGGACCAGGGGCTGTGGCTCACGCC	20	PASS	ClusterIDs=HG3_PB_HySA_25283:HG3_PB_SVrefine2PBcRDovetail_8101:HG4_PB_SVrefine2Falcon1Dovetail_10381:HG3_PB_assemblyticsfalcon_10696:HG4_PB_assemblyticsfalcon_10504:HG2_PB_PB10Xdip_13243:HG2_PB_pbsv_16771:HG3_PB_pbsv_16430:HG2_PB_HySA_30534:HG2_PB_SVrefine2PB10Xhap12_12174:HG2_10X_SVrefine210Xhap12_11610;NumClusterSVs=11;ExactMatchIDs=HG2_PB_HySA_30534;NumExactMatchSVs=1;ClusterMaxShiftDist=0.0351031;ClusterMaxSizeDiff=0.0342255;ClusterMaxEditDist=0.182922;PBcalls=10;Illcalls=0;TenXcalls=1;CGcalls=0;PBexactcalls=1;Illexactcalls=0;TenXexactcalls=0;CGexactcalls=0;HG2count=5;HG3count=4;HG4count=2;NumTechs=2;NumTechsExact=1;SVLEN=1158;DistBack=4014;DistForward=25926;DistMin=4014;DistMinlt1000=FALSE;MultiTech=TRUE;MultiTechExact=FALSE;SVTYPE=INS;sizecat=gt1000;DistPASSHG2gt49Minlt1000=FALSE;DistPASSMinlt1000=FALSE;MendelianError=FALSE;HG003_GT=0/1;HG004_GT=0/0;TRall=FALSE;TRgt100=FALSE;TRgt10k=FALSE;segdup=FALSE;REPTYPE=SIMPLEINS;BREAKSIMLENGTH=287;REFWIDENED=17:41491005-41491291;PctSeqSimilarity=0.997;PctSizeSimilarity=0.9974;PctRecOverlap=0.9871;SizeDiff=3;StartDistance=13;EndDistance=13;GTMatch=0;TruScore=99;MatchId=2393.0.0	GT:GTcons1:PB_GT:PB_REF:PB_ALT:PBHP_GT:PB_REF_HP1:PB_ALT_HP1:PB_REF_HP2:PB_ALT_HP2:TenX_GT:TenX_REF_HP1:TenX_ALT_HP1:TenX_REF_HP2:TenX_ALT_HP2:ILL250bp_GT:ILL250bp_REF:ILL250bp_ALT:ILLMP_GT:ILLMP_REF:ILLMP_ALT:BNG_LEN_DEL:BNG_LEN_INS:nabsys_svm	0/1:0/1:0/1:27:49:0|1:23:0:1:45:./.:17:0:2:11:0/1:26:13:0/1:30:100:.:2751:.
chr17	55208784	HG4_PB_SVrefine2Falcon1Dovetail_10426	A	AGAGGGTGGGCCGGCTGCAGGGGGTGAGGGTGGGTGTGCTGGAGCGGGTGAGGATGGGCCGGCTGGAGGGGGTGAGGGTGGGTGTGCTGGAGGGGGTGAGGATGGGCCGGCTGGAGGGGTGAGGGTGGGCGTGCTGGAGCGGGTGAGGATGGGCCGGCTGGAGGGGGTGAGGGTGGGTGTGCTGGAGGGGGTGAGGGGGTGTGCTGGAGGGGGTGAGGTGGGCGTGCTGGAGGGTGAGGGTGGGCGTGCTGGAGGGGGTGAGGGTGGGCGTGCTGGAGGGGTGAGGGTGGGTGTGTTGGAGGGGTGAGGGTGGGTGTGTTGGAGGGGGTGAGGGTGGGTGTGTGGAGGGGGTGAGGGTGTTGGAGGGGGTGAGGGTGGGGGCTGGAGGGGGTGAGGGTGGGTGTGCTGGAGGGGTGAGGTGGGCGTGTTGGAGGGGATGAGGGTGGTGTGTTGGAGGGGGTGAGGGTGGGTGTGTTGAGGGGTGAGGGTGGGTGTGTTGGAGGGGGTGAGGGTGGGTGTGCTGGAGGTGAGGGTGGGTGTGTTGGAGGGGTGAGGGTGGGGTGTTGGAGGGGTGAGGGTGGGTGTGTTGGAGGGGGTGAGGGTGGGTGTGTTGGAGGGGTGAGGGTGTGTGTTGGAGGGGTGAGGGTGGTGTGTTGGAGGGTGAGGTGGGTGTGCTGGAGGGGGTGAGGGTGGGTGTGCTGGAGGGGGTGAGGGTGGGTGTTGGAGGGGGTGAGGTGGGCGGCTGGAGGGGGTGAGGGTGGGTGTGCTGGAGCGGGTGAGGATGGGCTGGCTGGAGGGGGTGAGGGTGGGCGGGCTGGAGGGGGTGAGGGTGGGTGTGCTGGAGCGGGTGAGGATGGGCTGTGCTGGAGGGGGTGAGGGTGGGCGGGCTGGAGGGGGTGAGGGTGGGTGTGTTGGAGGGGGTGAGGGTGGGTGTGCTGGAGGGGGTGAGGGTGGGTGTGTTGGAGGGGGTGAGGGTGTGTTGGAGGGGATGAGGTGGGTGTGTTGGAGGGGGTGAGGGTGGGTGTGTTGGAGGGGGTGAGGTGGGGTGTGAGGGTGAGGGTGGGTGTGTTGGAGGGGGTGAGGGTGGGTGTGCTGGAGGGTGAGGGTGGGTGTGCTGGAGGGGGTGAGGGTGGGTGTGCTGGAGGGGTGAGGGTGGGTGTGCTGGAGCTGAGGATGGGTGGCTGAGGGGGTGGGTGGGTGCTGGAGGGGGTGAGGGTGGGGTGTTGGAGGGGGTGAGGGTGGGGCTGGAGGGGTGAGGGTGGTTGGAGGGGTGAGGGTGGGTGTGTTGGAGGGTGAGGGTGGGTGTGTTGGAGGGGGTGAGGGTGGGTGTGTTGGAGGGGTGAGTGGGTGTGTTGGAGGGGTGAGGGTGGGTGTGTTGGAGGGGGTGAGGGTGGGTGTGCTGGGGGGT	10	PASS	ClusterIDs=HG4_PB_SVrefine2Falcon1Dovetail_10426:HG2_PB_SVrefine2Falcon1plusDovetail_4852:HG2_PB_SVrefine2PBcRplusDovetail_4448:HG3_PB_SVrefine2Falcon1Dovetail_10400;NumClusterSVs=4;ExactMatchIDs=HG4_PB_SVrefine2Falcon1Dovetail_10426;NumExactMatchSVs=1;ClusterMaxShiftDist=0.0471567;ClusterMaxSizeDiff=0.0471567;ClusterMaxEditDist=0.0687023;PBcalls=4;Illcalls=0;TenXcalls=0;CGcalls=0;PBexactcalls=1;Illexactcalls=0;TenXexactcalls=0;CGexactcalls=0;HG2count=2;HG3count=1;HG4count=1;NumTechs=1;NumTechsExact=1;SVLEN=1407;DistBack=-1;DistForward=-1;DistMin=-1;DistMinlt1000=TRUE;MultiTech=FALSE;MultiTechExact=FALSE;SVTYPE=INS;sizecat=gt1000;DistPASSHG2gt49Minlt1000=FALSE;DistPASSMinlt1000=TRUE;MendelianError=FALSE;HG003_GT=1/1;HG004_GT=0/1;TRall=FALSE;TRgt100=TRUE;TRgt10k=FALSE;segdup=FALSE;REPTYPE=SIMPLEINS;BREAKSIMLENGTH=1259;REFWIDENED=17:55208785-55210043;PctSeqSimilarity=0.7646;PctSizeSimilarity=0.5117;PctRecOverlap=0.4392;SizeDiff=687;StartDistance=-446;EndDistance=-446;GTMatch=0;TruScore=57;MatchId=2425.0.0	GT:GTcons1:PB_GT:PB_REF:PB_ALT:PBHP_GT:PB_REF_HP1:PB_ALT_HP1:PB_REF_HP2:PB_ALT_HP2:TenX_GT:TenX_REF_HP1:TenX_ALT_HP1:TenX_REF_HP2:TenX_ALT_HP2:ILL250bp_GT:ILL250bp_REF:ILL250bp_ALT:ILLMP_GT:ILLMP_REF:ILLMP_ALT:BNG_LEN_DEL:BNG_LEN_INS:nabsys_svm	1/1:1/1:1/1:4:49:./.:0:0:0:0:./.:0:0:0:0:./.:0:0:0/1:3:8:.:1804:.
chr19	605748	HG2_PB_assemblyticsfalcon_12032	T	TGGGGACCCAGGCGCCCCCTTATGGAGGGAAGGACTCGGGCCCTTACAGAGGC	20	PASS	ClusterIDs=HG4_PB_assemblyticsfalcon_11877:HG2_PB_PB10Xdip_16067:HG2_PB_PB10Xdip_16066:HG2_PB_pbsv_17750:HG2_PB_HySA_32250:HG4_PB_pbsv_17666:HG3_Ill_GATKHC_27863:HG2_PB_assemblyticsfalcon_12032:HG2_PB_assemblyticsPBcR_11647:HG2_Ill_GATKHC_27966;NumClusterSVs=10;ExactMatchIDs=HG2_Ill_GATKHC_27966:HG2_PB_assemblyticsPBcR_11647:HG2_PB_assemblyticsfalcon_12032:HG3_Ill_GATKHC_27863;NumExactMatchSVs=4;ClusterMaxShiftDist=0.168224;ClusterMaxSizeDiff=0.168224;ClusterMaxEditDist=0.288462;PBcalls=8;Illcalls=2;TenXcalls=0;CGcalls=0;PBexactcalls=2;Illexactcalls=2;TenXexactcalls=0;CGexactcalls=0;HG2count=7;HG3count=1;HG4count=2;NumTechs=2;NumTechsExact=2;SVLEN=52;DistBack=-30;DistForward=39;DistMin=-30;DistMinlt1000=TRUE;MultiTech=TRUE;MultiTechExact=TRUE;SVTYPE=INS;sizecat=50to99;DistPASSHG2gt49Minlt1000=FALSE;DistPASSMinlt1000=TRUE;MendelianError=FALSE;HG003_GT=0/1;HG004_GT=0/1;TRall=TRUE;TRgt100=TRUE;TRgt10k=FALSE;segdup=FALSE;REPTYPE=DUP;BREAKSIMLENGTH=64;REFWIDENED=19:605747-605813;PctSeqSimilarity=1;PctSizeSimilarity=1;PctRecOverlap=1;SizeDiff=0;StartDistance=0;EndDistance=0;GTMatch=1;TruScore=100;MatchId=2669.0.0	GT:GTcons1:PB_GT:PB_REF:PB_ALT:PBHP_GT:PB_REF_HP1:PB_ALT_HP1:PB_REF_HP2:PB_ALT_HP2:TenX_GT:TenX_REF_HP1:TenX_ALT_HP1:TenX_REF_HP2:TenX_ALT_HP2:ILL250bp_GT:ILL250bp_REF:ILL250bp_ALT:ILLMP_GT:ILLMP_REF:ILLMP_ALT:BNG_LEN_DEL:BNG_LEN_INS:nabsys_svm	0/1:0/1:0/1:15:27:./.:6:17:1:2:./.:2:0:0:0:0/0:9:0:./.:.:.:.:.:.
chr19	10909317	HG2_Ill_SVrefine2DISCOVARplusDovetail_5889	G	GCATGCTGACAGCTGCATATGGCAAAGTAACCCTTACCTCAATCAAGATACAGAGCGGTTCCGTCACCTCCTAAAATCCCTGTCCCTAT	20	PASS	ClusterIDs=HG2_Ill_SVrefine2DISCOVARplusDovetail_5889:HG2_PB_pbsv_17928:HG2_PB_HySA_32522:HG3_PB_pbsv_17627:HG3_Ill_SVrefine2DISCOVARDovetail_12661:HG2_PB_SVrefine2Falcon1plusDovetail_5545;NumClusterSVs=6;ExactMatchIDs=HG2_Ill_SVrefine2DISCOVARplusDovetail_5889:HG3_Ill_SVrefine2DISCOVARDovetail_12661:HG2_PB_SVrefine2Falcon1plusDovetail_5545;NumExactMatchSVs=3;ClusterMaxShiftDist=0.125714;ClusterMaxSizeDiff=0.102857;ClusterMaxEditDist=0.251429;PBcalls=4;Illcalls=2;TenXcalls=0;CGcalls=0;PBexactcalls=1;Illexactcalls=2;TenXexactcalls=0;CGexactcalls=0;HG2count=4;HG3count=2;HG4count=0;NumTechs=2;NumTechsExact=2;SVLEN=88;DistBack=40209;DistForward=0;DistMin=0;DistMinlt1000=TRUE;MultiTech=TRUE;MultiTechExact=TRUE;SVTYPE=INS;sizecat=50to99;DistPASSHG2gt49Minlt1000=FALSE;DistPASSMinlt1000=FALSE;MendelianError=FALSE;HG003_GT=./.;HG004_GT=0/0;TRall=TRUE;TRgt100=TRUE;TRgt10k=FALSE;segdup=FALSE;REPTYPE=DUP;BREAKSIMLENGTH=264;REFWIDENED=19:10909318-10909581;PctSeqSimilarity=0.997;PctSizeSimilarity=1;PctRecOverlap=0.1461;SizeDiff=0;StartDistance=-76;EndDistance=-76;GTMatch=0;TruScore=71;MatchId=2729.0.0	GT:GTcons1:PB_GT:PB_REF:PB_ALT:PBHP_GT:PB_REF_HP1:PB_ALT_HP1:PB_REF_HP2:PB_ALT_HP2:TenX_GT:TenX_REF_HP1:TenX_ALT_HP1:TenX_REF_HP2:TenX_ALT_HP2:ILL250bp_GT:ILL250bp_REF:ILL250bp_ALT:ILLMP_GT:ILLMP_REF:ILLMP_ALT:BNG_LEN_DEL:BNG_LEN_INS:nabsys_svm	0/1:0/1:0/1:17:33:0|1:15:4:2:28:./.:3:0:3:2:0/1:25:4:./.:.:.:.:.:.
chr19	15045164	HG3_PB_assemblyticsfalcon_12340	GCATAATTTTT	TTTTTTTTTTTTTTTTTTGAGACAGAGTCTCGCTCTGTTGCCCAGGCTGGAGTGCAGTGGCGGGATCTCGGCTCACTGCAAGCTCCGCCTCCCGGGTTCACGCCATTCTCCTGCCTCAGCCTCCCAAGTAGCTGGGACTACAGGCGCCCGCCACTACGCCCGGCTAATTTTTTTGTATTTTTAGTAGAGACAGGGTTTCACCGTTTTAGCCGGGATGGTCTCGATCTCCTGACCTCGTGATCCGCCCGCCTCGGCCTCCCAAAGTGCTGGGATTACAGGCGTGAGCCACCGCGCCCGGCC	10	PASS	ClusterIDs=HG3_PB_pbsv_17647:HG4_PB_pbsv_17869:HG4_PB_HySA_26036:HG3_PB_HySA_26985:HG2_PB_pbsv_17953:HG3_PB_assemblyticsfalcon_12340:HG2_PB_assemblyticsPBcR_11914:HG2_PB_SVrefine2Falcon1plusDovetail_5565:HG4_PB_SVrefine2PBcRDovetail_8991:HG3_PB_SVrefine2PBcRDovetail_8752:HG3_PB_SVrefine2Falcon1Dovetail_11135:HG2_PB_SVrefine2PBcRplusDovetail_5118:HG4_PB_SVrefine2Falcon1Dovetail_11150:HG2_PB_HySA_32584;NumClusterSVs=14;ExactMatchIDs=HG3_PB_assemblyticsfalcon_12340;NumExactMatchSVs=1;ClusterMaxShiftDist=0.175788;ClusterMaxSizeDiff=0.175788;ClusterMaxEditDist=0.219634;PBcalls=14;Illcalls=0;TenXcalls=0;CGcalls=0;PBexactcalls=1;Illexactcalls=0;TenXexactcalls=0;CGexactcalls=0;HG2count=5;HG3count=5;HG4count=4;NumTechs=1;NumTechsExact=1;SVLEN=289;DistBack=-11;DistForward=1216;DistMin=-11;DistMinlt1000=TRUE;MultiTech=FALSE;MultiTechExact=FALSE;SVTYPE=INS;sizecat=100to299;DistPASSHG2gt49Minlt1000=FALSE;DistPASSMinlt1000=FALSE;MendelianError=FALSE;HG003_GT=0/1;HG004_GT=1/1;TRall=FALSE;TRgt100=FALSE;TRgt10k=FALSE;segdup=FALSE;REPTYPE=SUBSINS;BREAKSIMLENGTH=0;REFWIDENED=19:15045175-15045163;PctSeqSimilarity=0.96;PctSizeSimilarity=0.9263;PctRecOverlap=0.9553;SizeDiff=-23;StartDistance=1;EndDistance=11;GTMatch=0;TruScore=94;MatchId=2743.0.0	GT:GTcons1:PB_GT:PB_REF:PB_ALT:PBHP_GT:PB_REF_HP1:PB_ALT_HP1:PB_REF_HP2:PB_ALT_HP2:TenX_GT:TenX_REF_HP1:TenX_ALT_HP1:TenX_REF_HP2:TenX_ALT_HP2:ILL250bp_GT:ILL250bp_REF:ILL250bp_ALT:ILLMP_GT:ILLMP_REF:ILLMP_ALT:BNG_LEN_DEL:BNG_LEN_INS:nabsys_svm	0/1:./.:0/1:26:17:./.:17:13:8:1:./.:23:0:0:3:./.:37:5:0/1:16:13:2867:.:.
chr1	62113413	HG2_PB_pbsv_511	GGGCTTGAGTATCAGAAGATTTTGGTATCTGAGGGGGTCCTGGAACCAATCCCCTGAGAATATCGAGGGAGGATCATTCAATAAAGTACAATGCTAGAGGAAGTCCAAAGTTATGTTGGGAGCATTGTGTGAGGGCACCTAACTTCATCTACAGATCAAAAAAACTTTCCTGAGAAAGTGATATTTAGATTGATAAGAATTTGCAAATAGTGAAGGAAGAGCATTTCAGGCAGAGGGAACAGCATGTTTGAAGGCATGGAGGTGAGAGAAAATTTAGATATTTAACAAATATTTACTGAGTTTTCCCATTGCCAGGCTCTGTATTGGGTGGAAGACCCTGGCACGGAGGAGACTACACCAGGGGACACAGATATGGGAGCAAATGACTTCAAAATAATGTGGTAGGAGCTCTAACAGTGGTCAGCACCGGGCACCAGAGGAGCACTGAAGAGATTGCCTAATCCATCCCAGAAGGGATGGTATTGGAGCTGAGCCTTGACAGACGAGTGAGAATAAAGAAGGAGATGTGGCAAGGTGGGAGACCTGGTCCTTGCCTCTATGGACATAGTCTAGTGGGGAAGTTGGCAAGCTGACTGTATAATACTGATTATAGTGCAGTACAATAAGTGTCTAGGAACAGTGCCTAGCACATAGTAGGCACTTATTAAATATCTGTTGAATAAATTAATGTATAAATGCTGTATAATACTGATTATAGCGCAGAACAATAAGTGTCTGGGAACAGTGTCTGGCACATAGTAGGCACTCGTTAAATATGTGCTGAATAAATGAATGTATAAATGCTGTATGATACTGATTATCATAGAGCACAAAAACTGTCTGGGAACAGTGTCTGGCACATAGTAGGCATTCATTAAACATGTGTTGAATGAATGAATTTATAAATGCTGTGCTAGCGGTGGATACAATCAGGTAGTCCTAGAAACAATTGGGTACTAAATTAAGAGTTACCAACTCCAAGTGCCCATAGAGCTCAGAGCACAAAGAGCTCCAAAAGGGTGAAACATGAACCAGACTTGAAGGAAGGATCAACTCTGTGGGATGAAGGTCGGTAGACATTCATCCTGAGAAGGAAAAACTACCATTGACACCGCTAGAAGTAAAGGGCGAAGAAAACAGGAAATGAGCACAAAGCAGGATTTCTTAATCCAGGGTCCATGGTACTTCTGGGGCTTCTATGAAACCCCAGAGATTATAAGCAAAATCCTAGGTATGTATGAGAAAGGTTATTTTACTGGGGAAAAAGACTAGAACTTTCGTGAAATAGTCAAAGGAATCCAATAAGCCTAAGTAGGTCAAGACTGTCTCGGGGAGAACAGTTAACCTACTTCAGATAGCCTGTGAATCACTTCATTCGTGACAAATAATTATGCCAATGGACTCCCAACACAAAAAACCTTGGGACTGAGTGAGCAGCAGTGGTTTCAGCCCTGCCTTTAAGTGGCATTTTTAGCATTTCCTTGCTGCTGCCTATCAATCCAGACCTATCCACGTTGTCAGGGTATCCTTAGCAGCTGATGGAGATGCCTCTTTCCAAAGGCAATTTACATGCACCAAAGTCCTTCCTCCTAATGATTTTCCAGTAGGGACAATTCCCTCTTGTTAGAATGTCCATTGTTTACATTTATCTGATCTTTTCTCACAATTTCCATTGAGCAGCAGTTGCTACAACCACCTGAGCATCAAATGGGCAATTAATTGGAACAGATTTAATAAATGTACTAGAGAAGGGAGCTGTATGTTTATGGACTACAGTCCTTTCATGGTCATGCATAATGGACCAGACACTTTTCCACCCAGCTGCTTATGCTACCACAGTGAACACAAAATTTACATACCTGGAAGAAAACAGCTTCTGAAACATTATTAATGAATGTAGCGAATTTGTCTGTTAGGATAAGCTATGGTATCTCCATGGCTTAACTTTGCACCATCCTATTCTTGGTTAAAAATATCTACAGTGTCTCCCCTTACTGTCTTCTTTCTAAAATATAATTTTATATTTTAATTGAAGTGGCCCTTTTTCAACCAAGAATCAGGGCGTTGTGAAAGAGCAATGTGCATTCCCCCTGTTTGAAAGCACAGGGAATGTTTAAAGTTTTTAGAATACAAAATAACTTTAGAGCGGAAACCTTAGCAACTAAACTATACTAGTAGGAGTGTAATGTTCAAAGAGGGGGACAATGGTCCCAATCCCCTCAGGGTTAGACACACCACATAAGAAATATTTGTATCCAGTACTTGATGCCACATCCTTCAAGGGATAACCATAGGCCCATGAGGCTGGTAGGTGCTCTCAAAGTGAAGGCAAATGGCAATGGCTAACATTCCATGGAGTTCTTGTTAAGTGCCAAGCACTGTCCATTTAATCTTCACAACTACCCCATAAATAAACAATTAGGGGCCGGGCGCAGTGGCTCACGCTTGTAATCCCAGCACTTTGGGAGGCTGAGGCGGGCGAATCACGAGGTCAGGAGTTTGAGACCAGCCTGGCCAACATGGTGAAACCCCGTCTCTACTAAAGATACAAAAAATTAGCTGGGCATAGTGGTGGGTGCCTATAATCCCAGCTACTTGGGAGGCTGGGGCAGGAGAATTGCTTGAACCTGTGAGGCGGAGGTTGCAGTGAGCCAAGATCATGCCACCGCACTCCAGACTGGGTGACAGAGCAAGACTCTGTCCCAAAAAAAAAAAAAAAAGAAGAAAAAAAAAGAAACTATTAGGTTGGTGCAAAAGTAATCGCAGTTTTGCCATTGAAATTAATGGCAAAAACCTCAATTACTTTTGCACCAAGTTAATATTATTATTATCCCCATTTTACAAATAAAGAAACTCAGGGTCATGCACATAGTAAGTGAAGGAACTCAGAGTGCCACTCAGTTCTGTCTGATTTCCATGGACCCTCAGTGTAAGCAGTTGGTATATTTTTAATTAATCTTGCTAGAGATAATTGGTAATTATGACACTGAAATCATTGCAACTGTGTTGTGTGTGCATTAGTCTTGTCTCACCAATCAGAATAAACACACTGTGAAGGCAGTGACCACATTAATTACACACGTTTACTTTCCAGGCTAAGCACAGAGCTGGACTTAAGCAGGTCTTTCTTACATCTTTTGCTGAATAAAATAACCCATTTTGAAATGCTTCAAAAACCAATTTACCCATGAGATTATTGAAGGTGTTGGGGGAAAGGACACTCTGGGGATATGAATCGTTAGGGACATTTTAGAGGACACTTTGTTCATAATTATCAAAATGTAAAATGTGTAAACCCCTTGACCCACAGTTATGTGTCTAGGAGTCTACTCAAACTATTCTATAGAAATGCTGATACATATATGCAAAAATAGATAGAACAATGTATAAAGATACATACATATATATGCAAAGGTATATAATATATATACACCTAAATACGTATATAAATATTCATATATTTCTTTTTTGTTACAGTTCTGTTTATTTTAGCAAAATAAGGAAGAAACAACTTAATTGCCCATCAGCAGGGGAATTGTTAAAAAATTAGGCTACAACCACACCTTACAATACAATATAGCCACTAAAATACTGGAGTAGATGTATTAGGTTAACCATATGAAACTGCCAATGTTTTACTGCTATTGACATAAATAACAATTTCATATGCTTCAACGTAATATATGTACAGATGTGAAAAGATTTATAAGAATATTGGTAGTTGAAAAAAGCAAGTTGCAGAACGGTACCTACAGTATGGCATATTTATGTTTAAGACATAAGACAAACCTATAGAGAATAAACAAGAAAGGTACTCACCAAAAAATTAAGATGGTTATTTCTGGGCATGGCAGTTTTCATATTTTACTCTATAAAGTTCTACATCGTTTTACTCCTTCGTGATGAAAATTTTTTATAATTCCTTGGCTGGGCGCTGTGGCTCATGCTTGTAATTCCAGCACTTTGGGGGGCCGAGGCAGGCAGATCACGAGGTCAGGAGATCGAGACCATCCTGGCCTACATGGTGAAACCGTGTCTCTACTAAAAATACAAAAATTAGCCGGCCTTGGTGGTGCATGCCTGTAATCCCAGCTACTCGGGAGGCTGAGGCAGCAGAATCGCTTGAACCAGGGAGTCAGAGGTTGCAGTGAGCTGAGATTGTGCCACTGCACTCCAGCCTGGTGACAGAGTGAGACTCTGTCTCAAAAAAAAAAAAAATGATACTTTTTAAAAAAAATTTGTTTAATACAACTGATTCCAAAGTATTTACATATTTTGTAAACATTATTTTTCTGATCTACAAGCTCCAAACTCTCAGGAACTCACCATGTTTCTTCACTGGGCCAGACAAGGAGAGTAATAAAGAATTAACCTTAATTATTCAAAGAAATCCAGATGGTGAGAAAAGAGTAAAAAGCAGAACTTCAACTTGGATTATCTCAAGACGATTGCCTGAAAATTTCCTGCTTATTTTTCCTGTTTAAACCTGGCTTTTCAGATGAATGTGAGGTGATCTGCTTTTCTGTGATTCAGAACTTCATAGAATTTGGCAGGCCAAGAATTACAAAGAAAGGAAGAAAATGAAAGGAGGAAAGTGAGGTAGTGAAAGAAGATGGGCAGAACTTGAGAAAGCTTTATAAAGTAACAGAACACACCCCACACCTTTTGGGAACAAAGGAACAAAGCTGATGGAACACAACAGATGTTCTCCTTCCCAAACCATAAAAGCATAACACTCTACAACTCCTCCTCACTCCAAGGAGTGGCCAATGCTCCTTACTGGAATATCTGTACAACAACGGTTTTTGTTGTTATTATTGTTTCCTTAGAACATGGATAAAAAGGAAAAAACACCATTACCAGAAACTGTCAAGTGTGGTTTAACTGTATTATCATTTTATCTTGATTCTTGTTTCTCCCTAACAAATTTCATTGAGGTATAGTTTACATACAACAACATGCACTCATTTTAATTGTACTCATCCATGAGCTTTGACAAAGCAATACACCTATGTCACCACCACTGTAATCAAGATATAGAACATTTCCAACATCCAAAAAGATTCCTTTGTGTCAACATGCTTTGTTCAGAGTGAAATTGAAAAAAAAAATTAAAATTAAACAAAAATGGCCAGGTATGGTGGCTATGCCTGTAATACCAGCACTTTGGGAGGCCCAGGCAGGCAGATCACTTGAGGCCAGGAGTTCGAGACAGCCTGGCCAACATGGAGAAACCTCATCTCTACTAAAAATACAAAAATTAGCTGGGTATGGTGGTGCACATCTGTAATCCCAGCTACTTGGGAGGCTGAGACACAAGAATCACTTGAACCCAGGAGGCAGAGGTTACAATGAGCCAAGACTGCACCACTGTGCTCCAGCCTGGGTGACAGAGCAAGACACCATCTCAAAACAAAACAAAAACAAAACCATTCCTTTGTGCTGGTCTATCCCCACTCACAACCCTAGCCCCTGGCAACCACTGGTTGGCTTTCTGTCACTCTAGATTAGATTTTTCTTTAGCATTTCATATAAGTAGAATCACATGGTATGAACTCTTCTGTATGTGACTTCTTTCACTCAGCATAATGTCGTCGAGATTCACCCATGTTGCTGTGTGCATTGATAGTTCACTCCTTTTTCTTGCTGAGTAGTATTCCACTGTGCGGCTAGGCCATGAGCACAGTTGATCCATTCGCCTATTGGTAAAACTTTGGTTGCTTCTAATCTTTGACTACTATGAGTAAAGCTGCTATCAGCATTCGTTTGACTCTTACTTTTGAAGTGAAATTCAAACCTAGCCGTTTTGGTGAGGCATGGAGATGAGAGATAAAACTAGCATTTTTAAGGCACCTACTAAGAGCTGGGTGCAGAAGATGAAAGACGAGGAAAGAGGGGAGCATTCTTTCCATCTCTAAAGAAAGCACAATAAGGATTGCCCTGGCCAGGCACGGTGGCTCAGGCCTGTAATCCCAGCACTTTGGGACACCGAGGTGGGCGGATCACCTGAGGTCAGGAGTTCGAGACCAGCCTGATCAATATGGTGAAACTCCGTTTCCACTAAAAATACAAAAATTAGCCAGGTGTGGTGGCGCTCCTGTAATCCCA	G	20	PASS	ClusterIDs=HG2_Ill_tnscope_31:HG3_PB_pbsv_510:HG3_10X_allpass_71:HG2_10X_allpass_47:HG4_PB_assemblyticsfalcon_656:HG3_PB_assemblyticsfalcon_654:HG3_PB_SVrefine2PBcRDovetail_312:HG3_PB_SVrefine2Falcon1Dovetail_329:HG3_Ill_SVrefine2DISCOVARDovetail_349:HG3_Ill_GATKHCSBGrefine_269:HG2_PB_pbsv_511:HG2_PB_assemblyticsfalcon_694:HG2_PB_assemblyticsPBcR_676:HG2_PB_SVrefine2PBcRplusDovetail_342:HG2_PB_SVrefine2Falcon1plusDovetail_352:HG2_Ill_MetaSV_112:HG2_10X_SVrefine210Xhap12_378:HG3_Ill_Krunchall_517:HG2_Ill_Krunchall_498:HG3_PB_HySA_711;NumClusterSVs=20;ExactMatchIDs=HG2_10X_SVrefine210Xhap12_378:HG2_Ill_MetaSV_112:HG2_PB_SVrefine2Falcon1plusDovetail_352:HG2_PB_SVrefine2PBcRplusDovetail_342:HG2_PB_assemblyticsPBcR_676:HG2_PB_assemblyticsfalcon_694:HG2_PB_pbsv_511:HG3_Ill_GATKHCSBGrefine_269:HG3_Ill_SVrefine2DISCOVARDovetail_349:HG3_PB_SVrefine2Falcon1Dovetail_329:HG3_PB_SVrefine2PBcRDovetail_312:HG3_PB_assemblyticsfalcon_654:HG4_PB_assemblyticsfalcon_656;NumExactMatchSVs=13;ClusterMaxShiftDist=0.00098264;ClusterMaxSizeDiff=0.00098264;ClusterMaxEditDist=0.001638;PBcalls=11;Illcalls=6;TenXcalls=3;CGcalls=0;PBexactcalls=9;Illexactcalls=3;TenXexactcalls=1;CGexactcalls=0;HG2count=10;HG3count=9;HG4count=1;NumTechs=3;NumTechsExact=3;SVLEN=-6107;DistBack=30548;DistForward=-6106;DistMin=-6106;DistMinlt1000=TRUE;MultiTech=TRUE;MultiTechExact=TRUE;SVTYPE=DEL;sizecat=gt1000;DistPASSHG2gt49Minlt1000=FALSE;DistPASSMinlt1000=FALSE;MendelianError=FALSE;HG003_GT=1/1;HG004_GT=0/0;TRall=FALSE;TRgt100=FALSE;TRgt10k=FALSE;segdup=FALSE;REPTYPE=SIMPLEDEL;BREAKSIMLENGTH=1;REFWIDENED=1:62113414-62119521;PctSeqSimilarity=1;PctSizeSimilarity=1;PctRecOverlap=1;SizeDiff=0;StartDistance=0;EndDistance=0;GTMatch=0;TruScore=100;MatchId=85.0.0	GT:GTcons1:PB_GT:PB_REF:PB_ALT:PBHP_GT:PB_REF_HP1:PB_ALT_HP1:PB_REF_HP2:PB_ALT_HP2:TenX_GT:TenX_REF_HP1:TenX_ALT_HP1:TenX_REF_HP2:TenX_ALT_HP2:ILL250bp_GT:ILL250bp_REF:ILL250bp_ALT:ILLMP_GT:ILLMP_REF:ILLMP_ALT:BNG_LEN_DEL:BNG_LEN_INS:nabsys_svm	0/1:0/1:0/1:60:42:./.:23:7:18:11:1|0:0:23:49:0:0/1:42:8:0/1:407:167:6510:.:.
chr1	75842768	HG2_PB_SVrefine2PB10Xhap12_496	GAATGTGGGGAAAAGCAAGAGAGATCAGATTGTTACTGTGTCTGTGTAGAAAGAAGTAGACATAGGAGACTCCATTTTGTTATGTACTAAGAAAAATTCTTCTGCCTTGAGATTCTGTTAATCTATAACCTTACCCCCAACCCCGTGCTCTCTGAAACGTGTGCTGTGTCAACTCAGAGTTAAATGGATTAAGGGCGGTGCAAGATGTGCTTTGTTAAACAGATGCTTGAAGGCAGCATGCTCCTTAAGAGTCATCACCACTCCCTAATCTCAAGTACCCAGGGACACAAAAACTGCGGAAGGCCGCAGGGACCTCTGCCTAGGAAAGCCAGGTATTGTCCAAGGTTTCTCCCCATGTGATAGTCTGAAATATGGCCTCGTGGGAAGGGAAAGACCTGACCATCCCCCAGCCCGACACCCGTAAAGGGTCTGTGCTGAGGAGGATTAGTAAAAGAGGAAGGAATGCCTCTTGCAGTTGAGACAAGAGGAAGGCATCTGTCTCCTGCCTGTCCCTGGGCAATGGAATGTCTCGGTATAAAACCCGATTGTATGCTCCATCTACTGAGATAGGGAAAAACTGCCTTAGGGCTGGAGGTGGGACCTGCGGGCAGCAATACTGCTTTGTAAAGCATTGAGATGTTTATGTGTATGCATATCTAAAAGCACAGCACTTAATCCTTTACATTGTCTATGATGCAAAGACCTTTGTTCACGTGTTTGTCTGCTGACCCTCTCCCCACAATTGTCTTGTGACCCTGACACATCCCCCTCTTCGAGAAACACCCACAAATGATGAATAAATACTAAGGGAACTCAGAGGCTGGCGGGATCCTCCATATGCTGAACGCTGGTTCCCCGGTTCCCCTTATTTCTTTCTCTATACTTTGTCTCTGTGTCTTTTTCTTTTCCAAATCTCTCGTCCCACCTTACGAGAAACACCCACAGGTGTGTAGGGGCAACCCACCCCTACATCTGGTGCCCAACGTGGAGGCTTTTCTCTAGGGTGAAGGTACGCTCGAGCGTGGTCATTGAGGACAAGTCGACGAGAGATCCCAAGTACGTCTACAGTCAGCCTTACAGTAAGCTTGTGCGCTCGGAAGAAGCTAGGGTGATAATAGGGCAAACTAAAAGTAAAATTAAAAGTAAATATGCCTCTTATCTCAGCTTTATTAAAATTCTTTTAAAAAGAGGGGGAGTTAAAGTATCTACAAAAAATCTAATCAAGCTATTTCAAATAATAGAACAATTTTGCCCATGGTTTCCAGAACAAGGAACTTTAGATCTAAAAGATTGGAAAAGAATTGGTAAGGAACTAAAACAAGCAGGTAGGAAGGGTAATATCATTCCACTTACAGTATGGAATGATTGGGCCATTATTAAAGCAGCTTTAGAACCATTTCAAACAGAAGAAGATAGCATTTCAGTTTCTGATGCCCCTGGAAGCTGTTTAATAGATTGTAATGAAAAGACAAGGAAAAAATCCCAGAAAGAAACGGAAAGTTTACATTGCAAATATGTAGCAGAGCCGGTAATGGCTCAGTCAACGCAAAATGTTGACTATAATCAATTACAGGAGGTGATATATCCTGAAACGTTAAAATTAGAAGGAAAAGGTCCAGAATTAATGGGGCCATCAGAGTCTAAACCACGAGGCACAAGTCCTCTTCCAGCAGGTCAGGTGCCCGTAAGATTACAACCTCAAACGCAGGTTAAAGAAAATAAGACCCAACCGCCAGTAGCTTATCAATACTGGCCGCCGGCTGAACTTCAGTATCGGCCACCCCCAGAAAGTCAGTATGGATATCCAGGAATGCCCCCAGCACCACAGGGCAGGGCGCCATACCCTCAGCTGCCCACTAGGAGACTTAATCCTATGGCACCACCTAGTAGACAGGGTAGTGAATTACATGAAATTATTGATAAATCAAGAAAGGAAGGAGATACTGAGGCATGGCAATTCCCAGTAACGTTAGAACCAATGCCACCTGGAGAAGGAGCCCAAGAGGGAGAGCCTCCCACAGTTGAGGCCAGATACAAGTCTTTTTCGATAAAAATGCTAAAAGATATGAAAGAGGGAGTAAAACAGTATGGACCCAACTCTCCTTATATGAGGACATTATTAGATTCCATTGCTCATGGACATAGACTCATTCCTTATGATTGGGAGATTCTGGCAAAATCGTCTCTCTCACCCTCTCAATTTTTACAATTTAAGACTTGGTGGATTGATGGGGTACAAGAACAGGTCCGAAGAAATAGGGCTGCCAATCCTCCAGTTAACATAGATGCAGATCAACTATTAGGAATAGGTCAAAATTGGAGTACTATTAGTCAACAAGCATTAATGCAAAATGAGGCCATTGAACAAGTTAGAGCTATCTGCCTTAGAGCCTGGGAAAAAATCCAAGACCCAGGAAGTACCTGCCCCTCATTTAATACAGTAAGACAAGGTTCAAAAGAGCCCTATCCTGATTTTGTGGCAAGGCTCCAAGATGTTGCTCAAAAGTCAATTGCCGATGAAAAAGCCCGTAAGGTCATAGTGGAGTTGATGGCATATGAAAACGCCAATCCTGAGTGTCAATCAGCCATTAAGCCATTAAAAGGAAAGGTTCCTGCAGGATCAGATGTAATCTCAGAATATGTAAAAGCCTGTGATGGAATCGGAGGAGCTATGCATAAAGCTATGCTTATGGCTCAAGCAATAACAGGAGTTGTTTTAGGAGGGCAAGTTAGAACATTTGGAAGAAAATGTTATAATTGTGGTCAAATTGGTCACTTAAAAAAGAATTGCCCAGTCTTAAATAAACAGAATATAACTATTCAACCAACTACAACAGGTAGAGAGCCACCTGACTTATGTCCAAGATGTAAAAAAGGAAAACATTGGGCTAGTCAATGTCGTTCTAAATTTGATAAAAATGGGCAACCATTGTCGGGAAATGAGCAAAGGGGCCAGCCTCAGGCCCCACAACAAACTGGGGCATTCCCAATTCAGCCATTTGTTCCTCAGGGTTTTCAGGGACAACAACCCCCACTGTCCCAAGTGTTTCAGGGAATAAGCCAGTTACCACAATACAACAATTGTCCCCCGCCACAAGCGGCAGTGCAGCAGTAGATTTATGTACTATACAAGCAGTCTCTCTGCTTCCAGGGGAGCCCCCACAAAAAATCCCCACAGGGGTATATGGCCCCCTGCCTGAGGGGACTGTAGGACTAATCTTGGGAAGATCAAGTCTAAATCTAAAAGGAGTTCAAATTCATACTAGTGTGGTTGATTCAGACTATAAAGGTGAAATTCAATTGGTTATTAGCTCTTCAATTCCTTGGAGTGCCAGTCCAGGAGACAGGATTGCTCAATTATTACTCCTGCCATATATTAAGGATGGAAATAGTGAAATAAAAAGAATAGGAGGGCTTGTAAGCACTGATCCAACAGGAAAGGCTGCATATTGGGCAAGTCAGGTCTCAGAGAACAGACCTGTGTGTAAGGCCATTATTCAAGGAAAACTAATTTGGTGGAAAGATAATAAAAATAAGACATGGGAAATAGGTAAGGTGATAACGTGGGGGAGAGGTTTTGCTTGTGTTTCACCAGGAGAAAATCAGCTTCCTGTTTGGATACCCACTAGACATTTGAAGTTCTACAATGAACCCATCGGAGATGCAAAGAAAAGGGCCTCCACGGAGATGGTAACACCAGTCACATGGATGGATAATCCTATAGAAGTATATGTTAATGATAGTGAATGGGTACCTGGCCCCACAGATGATCGCTGCCCTGCCAAACCTGAGGAAGAAGGGATGATGATAAATATTTCCATTGGGTATCGTTATCCTCCTATTTGCCTAGGGAGAGCACCAGGATGTTTAATGGCTGCAGTCCAAAATTGGTTGGTGGAAGTACCTACTGTCAGTCCCATCAGTAGATTCACTTATCACATGGTAAGCGGGATGTCACTCAGGCCACGGGTAAATTATTTACAAGACTTTCCTTATCAAAGATCATTAAAATTTAGACCTAAAGGGAAACCTTGCCCCAAGGAAATTCCCAAAGAATCAAAAAATACAGAAGTTTTAGTTTGGGAAGAATGTGTGGCCAATAGTGCGGTGATATTACAAAACAATGAATTCGGAACTATTATAGATTGGGCACCTCGAGGTCAATTCTACCACAATTGCTCAGGACAAACTCAGTCGTGTCCAAGTGCACAAGTGAGTCCAGCTGTTGATAGCGACTTAACAGAAAGTTTAGACAAACATAAGCATAAAAAATTGCAGTCTTTCTACCCTTGGGAATGGGGAGAAAAAGGAATCTCTACCCCAAGACCAAAAATAGTAAGTCCTGTTTCTGGTCCTGAACATCCAGAATTATGGAGGCTTACTGTGGCCTCACACCACATTAGAATTTGGTCTGGAAATCAAACTTTAGAAACAAGAGATCGTAAGCCATTTTATACTGTCGACCTAAATTCCAGTCTAACAGTTCCTTTACAAAGTTGCGTAAAGCCCCCTTATATGCTAGTTGTAGGAAATATAGTTATTAAACCAGACTCCCAGACTATAACCTGTGAAAATTGTAGATTGCTTACTTGCATTGATTCAACTTTTAATTGGCAACACCGTATTCTGCTGGTGAGAGCAAGAGAGGGCGTGTGGATCCCTGTGTCCATGGACCGACCGTGGGAGGCCTCACCATCCGTCCATATTTTGACTGAAGTATTAAAAGGTGTTTTAAATAGATCCAAAAGATTCATTTTTACTTTAATTGCAGTGATTATGGGATTAATTGCAGTCACAGCTACGGCTGCTGTAGCAGGAGTTGCATTGCATTCTTCTGTTCAGTCAGTAAACTTTGTTAATGATTGGCAAAATAATTCTACAAGATTGTGGAATTCACAATCTAGTATTGATCAAAAATTGGCAAATCAAATTAATGATCTTAGACAAACTGTCATTTGGATGGGAGACAGACTCATGAGCTTAGAACATCGTTTCCAGTTACAATGTGACTGGAATACGTCAGATTTTTGTATTACACCCCAAATTTATAATGAGTCTGAGCATCACTGGGACATGGTTAGACGCCATCTACAGGGAAGAGAAGATAATCTCACTTTAGACATTTCCAAATTAAAAGAACAAATTTTCGAAGCATCAAAAGCCCATTTAAATTTGGTGCCAGGAACTGAGGCAATTGCAGGAGTTGCTGATGGCCTCGCAAATCTTAACCCTGTCACTTGGGTTAAGACCATTGGAAGTACTACAATTATAAATCTCATATTAATCCTTGTGTGCCTGTTTTGTCTGTTGTTAGTCTGCAGGTGTACCCAACAGCTCCGAAGAGACAGCGACCATCGAGAACGGGCCATGATGACGATGGCGGTTTTGTCGAAAAGAAAAGGGGGA	G	20	PASS	ClusterIDs=HG2_PB_SVrefine2PB10Xhap12_496:HG3_Ill_MetaSV_122:HG4_Ill_MetaSV_145:HG2_Ill_MetaSV_141:HG3_PB_pbsv_583:HG2_PB_SVrefine2PBcRplusDovetail_394;NumClusterSVs=6;ExactMatchIDs=HG2_PB_SVrefine2PB10Xhap12_496:HG3_PB_pbsv_583:HG2_PB_SVrefine2PBcRplusDovetail_394;NumExactMatchSVs=3;ClusterMaxShiftDist=0.152742;ClusterMaxSizeDiff=0.152742;ClusterMaxEditDist=0.152742;PBcalls=3;Illcalls=3;TenXcalls=0;CGcalls=0;PBexactcalls=3;Illexactcalls=0;TenXexactcalls=0;CGexactcalls=0;HG2count=3;HG3count=2;HG4count=1;NumTechs=2;NumTechsExact=1;SVLEN=-5405;DistBack=46931;DistForward=-4889;DistMin=-4889;DistMinlt1000=TRUE;MultiTech=TRUE;MultiTechExact=FALSE;SVTYPE=DEL;sizecat=gt1000;DistPASSHG2gt49Minlt1000=FALSE;DistPASSMinlt1000=FALSE;MendelianError=FALSE;HG003_GT=0/1;HG004_GT=0/1;TRall=FALSE;TRgt100=FALSE;TRgt10k=FALSE;segdup=FALSE;REPTYPE=SIMPLEDEL;BREAKSIMLENGTH=970;REFWIDENED=1:75842769-75849143;PctSeqSimilarity=1;PctSizeSimilarity=1;PctRecOverlap=1;SizeDiff=0;StartDistance=0;EndDistance=0;GTMatch=0;TruScore=100;MatchId=107.0.0	GT:GTcons1:PB_GT:PB_REF:PB_ALT:PBHP_GT:PB_REF_HP1:PB_ALT_HP1:PB_REF_HP2:PB_ALT_HP2:TenX_GT:TenX_REF_HP1:TenX_ALT_HP1:TenX_REF_HP2:TenX_ALT_HP2:ILL250bp_GT:ILL250bp_REF:ILL250bp_ALT:ILLMP_GT:ILLMP_REF:ILLMP_ALT:BNG_LEN_DEL:BNG_LEN_INS:nabsys_svm	0/1:./.:0/1:29:13:0|1:21:1:0:9:./.:9:0:0:0:0/0:42:0:0/1:342:168:5459:.:.
chr1	112691790	HG3_PB_SVrefine2PBcRDovetail_444	TTGGAAAATTTGCAGCCTGACCATGCTGTAGAAAAGAAAAACCAATTTTCTGGGGGAAAAATTCAAGCTGGCTGAAGAAATTTGCATAAGCAACAAGGCACCAAATGTTAATAGCCAAGATAATGGGGAAAATGTCTCCAGGGCATTTCAGAGATCTTCACAGCAGCCTTTCCCATCACAGGCCCAGAAAGCTAGGAGGGAAAAATGGTTTCATGGGCTGGGCCCAGGACCCCACTACTCTGTGTAGCCTCAGAACATGGCACCCTGTGTTCCAGCCACTCCAGCTCCAGCCATGGCTAAAAGAGGCCAAGGTACAGCTTGGGTCATTGCTTCGGAGGGTGCAAGTCCCAAACATTGATAGCTTCCATATGTGTTGGGCCTGTGAGCACACAGAAGACAAGAGTGGAGGTTTGGGAACCTCCATCTAGATTTCAGATGATGTGTGGAAACACCTGGATATCCAGGCAGAAGTCTGCTGCAGGGGTGAAGCCCTCACAGAGGACCTCTACTAGGTCAAGCAGAGGGGAAATGTGGGGTTGGAGCCCCCACACAGAGTCCCCACTAGGGAACTGCCTAGTGGAGCTGTAAGAAGAGGGCCACCATCCTCCAGACCCCAGAATGGTAGATCTACCAACACTTGCACCATGCACCTGGAAAAGCCATGGGCACTCAATGCCAGCTGTGAAAGCAGCCATGGGGGCTGCACCCTGCAGAGCCAAGGGGCAGAGCTTCCCAAGGTCTTGGGAGCCCACCCCTTGCCTCAGCATGCCCTTGACATGAGACATGGAGTCAAAGGTGATTATTTCAGAGCTTTAAGATTTAATAGTTGCCCTCTGGATTTTAGACTTGCATTGGGTCTGTAGCCCCTTGGTTTTGGCCAACTTCTCCCTTTTTGAATGGGAACATTTACCCAATGCCTGTACTCCCATTGTATCTTAGAAGTAACTAACTTGTTTTTGGTTTTACAGGCTCATAGGCAGAAGGGACTTGTCTCAGGTGAGACTTTGGACTTGGACATTTGAGTTAATGCTGGAATAAGCTAGCACTTTCAGAGACTGTTGGGAAGGCATGATTGGTGTTAAAATGTGAGAAGAACATGAGATTTGGGAGACTGCAGGGTCAGAATGATATGGTTTGGTTCTGTGTCCCTGCCCAAATCTCATCTCAAATTGCAATCCCCTCATGTCAGGGGAGGGACCTGGTGGGAGGTGATTGGGTCATGGGGGTGGTTTTCTCCATGTTGTTCTCGTGATAGTGAGTGACTTCTCATAAGATTTGGTGGTTTAAAAGTGTGTGGCAATTCCCCCTTCATGCACTCTCTCTCTTTCTCCTGTTGCAATGTAAGATGTGCCTTGCTTCCCCTTCCCCTTCCACCATGATTGTAAGTTTCCTGAGGCCTCCCCAGCCATGTGGAACTGTGAGTCAATTAAGCCTCTTTTCTTTACAAATTACCCAATCTCAAGTAGTTTTTTATAGCAGTGTGAAAAAGGACTAACACAAGGCCCAATATTGGAGGGAGCTTTCTAATTTTAAAGAATTGAAAATGAAGGCCAGCAAGAGATGAGGAGAGAGAGAGAAAGCCAGTATGAGTTACCAGCACAGGTGATTTAACAGTACACCTTCATGAGTGGTTGCCCAGAAACGTTTTTCCACTGAGTTTGTCCTCAGTAGCCTTGACTAAGCAAAAGCCAGTGTGGCAGAAATGGGAGAAGAAAGAGTGCACCAAAATATGAGATTGGAGAGACAGGTGGGCCAGAAAACGTAGGATGTCAAGGATTTAGGATTTTATTCTAATCCCAGGAGGAATCTTAAATCGGAATCTTAAGTCTATTTTCATTTACACAATGAAGTGCTTTGATTAGGTTTGTATTTTAAAAAAAATTCTTCTGGCCCAATATAGAGAATGGTCAGCATATTAGAGAGAGTGTAAAAATGGTGTGGAGATACTCATTAAGAGGCTATCATATTAATCTAGGCAGTCTAATAGCTTGAACTAAGGAAATGTCAAGGAAGATAGAGAGAAAAGATATTTAGGAAATAAAATATATAAATTTGATGATGGACTAGGTGTAAGGAATAAAGAAAGGGAAAATGTCAAGGACAATGACAATAAGGATATCCACCCATGGAAAGGAAAATGTCAAGGACAATGACAAAGAGCTCACTCTTGAATGGATAAGAATGTGTGAACACTAGAAAACTACCTAACTGGGTGGGGTGGGAGTGGGGAGGAAGGTGGGTGGAGAGAGTGTGAGCTTTGTTTTGCATATATAAAATTAGAATTGTCTTTGAAATTTTTTAAAAAATGGAGCAATCAAGTAGGCCAGTGGATGTATGGGTCTTGAGTTCAGAAGGAATGTCTAGGATGGTTTATACATTTGGGAATCATCAGTGTAGTCACTGAAGCCATGGGAATGGATGAGGTCACCAAGAGAGCTAGCATAGAACAAGAACAAAAGAGGCAAAGGTGGATACATCTGCAAAGGACTGAAGAGGTGCCAAGATAGGGGGAAAACCAGGCATGCAGTACCAATTGAATTCTCTCCCTGACAGGTGTGAGTTAGGACCCAGAGATTAAGGTTAATTGGTTTTGAGCACCAGCACTAAAGGAGCATGGGTAGTAGGGCAGGGAGGGGGCATTTCTGCCACATGCACACAGTGCCTAGAATGCCGGTCTGCAGGGAGTAATGAGGGGCAGAGCAGAAGCAGAGAGAAGAGGCCACACACCACACAGCCCAGACAGATGGGGTCTGGGCCTCCAGCTCCCCACCTTCCTTAAGTTCCATGGCCAAGGAGATACCTATGTGTGCTTCCTGTGAGCCCACTTTTCACCGTGAGCTGGTTTGAGTGTTGTTTTTCTTGCTGGTGAAGCATGAAGCCAGGAGAGAGCAAGCCTGTGTTGGAGGTAGGAAGCTGATGGTCCTGAGCAGAGCAGGCACAGGTAGACAGAGCCCAGAGAGTGAGAGAAAGCCAGATCTATGGGGCACCACGAGCTTGGCACTTGCACACAGTCTCAACTGAACTTCGTTGCAACCCTAAAAGATAAGAATTCTTGGCGCCTGTAGTCCCAGCTACTTGGGAGGCTGAGGCAGGAGAATGGCGTGAACCCGGGAGGCGGAGCTTGCAGTGAGCCGAGATCCCGCCACTGCACTCCAGCCTGGGCGACAGAGCGAGACTCCGTCTCAAAAAAAAAAAAAAAAGAATTCTTACCCTTCAATTTAGGTGAGAACACAGAGGCTTAGGGACTTTCTCAGGGTCACGACACTAGTGCTCAAAAGATGAGACTAATAACTAATCCTTCCGACGTCTGGTGCAAAACAGTAGTTATATAGGGGAGAGAAAAGAGTGACTGTTTTGTAAGGGTCTGTAAGGAGAAATAATTAGGAACCAGTATAGGTATATTAGTTAGTGATTAATGGAATAAAAATGGCACCTGGGAAGGATGACTTGAATTGCTATGATAAGGATAGATTAAAGAGGAAAGCTGGAAAAGGGGAAGTTTATTCCAATATCTAGTCCTAGTAGGAAGTGGCAGCATCTCCTGACCCTACCACAGTGGGCAGGGGTGGAGAAAGCAGAAAAGGATCAAGCCCCTTCATAGGCTCAGAGTGAAATAAAGCTTTCAAAGACAAGTAAAGAACCTCTACAAGTAATGGATGAGCTGATTTGCTTGGACCTGTTTTAGGTCTCAGTGACCTTATAGCTCCTCACACCCTAGGTGTGTTGCTCTTTGGTTCCCACTCACCTGTGGATGGAGGATGATGAGAAAAGGAAGAGGCTGGTTTGGGAGAGGGAGACTAAGGTGATCAGGAAAGCTACCAACGTCCCCACAAACCAGGGGTGGGCTCCAGATACAGAGGGGACAGGGAGAGTGATCTGGGACAACTATGCTAATGCTCCTTGAATTGGGTACTAGATTCTGAGAATGAGGGGCTGCCCTGAAAATGGGAGTCTGAGTTAAGAGTGGGAGAAATGAGCTTGGAATACGGGATGATCTGGAAAGGCAGGGTGATGCAAGGAAGGGGTCACTGTTGATTCTGGAGTGTTCTCGAATAGGGGGACTTGCTCGGAAGGGGAGAATAAGATCCGGGCATGTAGAGCTGCTCTAGGAAGGTGGAGACTATGGGAAATAGGAACCAGAAAGAGATGTTCTGGGAACAGGGCCGTACTGGAATGGAGCTTAGTGCAAGGAGTTGGAAAGCTAGTGAATGTAGGAGGCCTCAAGCCTATCCATGACACAAATTGCTTTCCTGAACTGATTTGGCAGGGATATCCCTTTTCAGAAAAGAGTGTCTCCGTGGCAAGTGTGAGGAAGGGACTTGCAGAGGGGGTCTGCACCCGCCTCAGTGGTGATGAATGGGCTGCAATCAGGCCAAGGGCTTGAAAATATTTTCCGTCAGATAGAAAAACCCTGTCATCTCTTTCCCCATTTTATTTCATTCTGTTTCACCTCATATTTCACTTAATGGGAGCTGCCAAGGAGACTCTGATTTTTTTTCCCCTCCTTCTCCAGCAGCTTATGCAGTCTGTCAGCCTGAGACATGGGTCTTTGGAAGACTCACAGTGAAATAAATTATAAAAGCCTCTAGTTTTAGGGTGTGTGTCCATGTGCATTTCTGTGTGTGCAGGCTTGCCTGTGCTCACCTGTGCACCTGAGCATGCATGCGTGTGTCAGCATAGGTGTGAGTGACAAAACTCAATCCATGTGGAACAAGGAGATGAATGTATGGGTTTGAGTTCTGCCTCTGATATTTAGCATCCCTGTGCACCCTGAGCCTCAATGGCCTCACTTGTAAAATGAATATAATAATACAGTCCCTTCATACTTCAGAAGCTTGTGTCACAGGGACATAAATACAGTCTGTGATCAATACATGCTACTGATAAGTACAACCACTATCTGTGTCCTTGAGTGGTTCCTCCTGATCCAGCCTGAGTTCATTGTGGTCTGGTTTGATGCTGCCTCCTCTGACATGCTGGACCCCCAATGCCTTGATCCTCTCAGAGCCATCACGCCAGTCCCTGATCTTAGCCCTGCTCCATTGACTGCCTCCTCCATGACTGCCCACAGGCCAGAGAAAGTCAGCAAACACATTTTAATGGAGAACCCCTAGACTTATTCACCTATTTGCTTAACAAATACCTATTGAGCATTTATTATTGAAGAGATTCTTTCCTGAGTCTGGGCAAACAGTGTTGGATAAAACAAAGGCCCTATGCACAAGGACCTTTCAAACAAGTTCAATACTTAGAGTTTAAGATAAGGAGTATTATGGTAGATCCAAGCCAGTGGATGATAGCAGTGCAGAGGAGGGCCCCTGGCCTCAAACTGACCCCTGAAGGAGGGGAGGGAGTTGGCCATGTGAAGGGAACATGTGCGAGGACCCTCAGGCTTTCCACTGCTCAGCAAATCTTTAAGCCCTCTTTTGAGATCCCCCAAGTCTGTCCGCTAATTTCTCTTCCACATTTTTTTTTGTTGAGGTATCCATCACCTCAAGCATTTATTCTTTCTTTGTGTTACAAACAATCCAATCATACTTTTTTAGTTATTTTTAAATGTACAATAAATTGTTGTTGACTGAAGTCACCTATTGTGTTATCAAGTACTAGATCTTATTCATTCTAAATACACTTTTTTTTATATACTTTAAGTTTTAGGGTACATGTGCACATTGTGCAGGTTAGTTACATATGTATACATGTGCCATGCTGGTGCGCTGCACCCACTAACTCGTCATCTAGCATTAGGTATATCTCCCAGTGCTATCCCTCCCCCCTCCCCCCACCCCACCACAGTCCCCAGAGTGTGATATTCCCCTTCCTGTGTCCATGTGATCTCATTGTTCAATTGCCACCTATGAGTGAGAATATGCGGTGTTTGGTTTTTTTGTTCTTGCGATAGTTTACTGAGAATGATGACTTCCAATTTCATCCATGTCCCTACAAAGGACATGAACTCATCATTTTTTATGGCTGCATAGTATTCCATGGTGTATATGTGCCACATTTTCTTAATCCAGTCTATCATTGTTGGACATTTGGGTTGGTTCCAAGTCTTTGCTATTGTGAATAATGCCGCAATAAACATACGTGTGCATGTGTCTTTCTAGCAGCATGATTTATAGTCCTTTGGGTATATACCCAGTAATGGGATGGCTGGGTCAAGTGGTATTTCTAGTTCTAGATCCCTGAGGAATCGCCACACTGACTTCCACAATGGTTGAACTAGTTTACAGTCCCACCAACAGTGTAAAAGTGTTCCTATTTCTCCACATCCTCTCCAGCACCTGTTGTTTCCTGACTTTTTAATGATTGCCATTCTAACTGGTGTGAGATGGTATCTCATTGTGGTTTTGATTTGCATTTCTCTGATGGCCAGTGATGGTGAGCATTTTTTCATGTGTTTTTTGGCTGCATAAATGTCTTCTTTTGAGAAGTGTCTGTTCATGTCCTTCGCCCACTTTTTGATGGGGTTGTTTTTTTTTTTCTTGTAAATTTGTTTGAGTTCATTGTAGATTCTGGATATTAGCCCTTTGTCAGATGAGTAGGTTGTGAAAATTTTCTCCAATTTTGTAGGTTGCCTGTTCACTCTGATGGTAGTTTCTTTTGCTGTGCAGAAGCTCTTTAGTTTAATTAGATCCCATTTGTCAATTTTGGCTTTTGTTGCCATTGCTTCTGGTGTTTTAGACATGAAGTCCTTGCCCATGCCTATGTCCTGAATGGTATTGCCTAGGTTTTCTTCTGGGGTTTTTATGGTTTTAGGTCTAACGTTTAAGTCTTTAATCCATCTTGAATTGATTTTTGTATAAGATGTAAGGAAGAGATCCAGTTTCAGCTTTCTACATATGGCTAGCCTGTTTTCCCAGCACCATTTGTTAAATAGAGAATCCTTTCCCCATTGCTTGTTTTTCTCAGGTTTGTCAAAGATCAGATAGTTGTAGATATGTGGCATTATTTCTGAGGGCTCTGTTCTATTCCATTGATCTATATTTCTGTTTTGGTACCAGTGCCATGCTGTTTTGGTTACTGTAGCCTTGTAGTATAGTTTGAAGTCAGGTAGTGTGATGCCTCCAGCTTTGTTCTTTTGACTTAGGTTTGACTTGGCGATGCGGGCTCTTTTTTGGTTCCATATGAACTTTAAAGTAGTTTTTTCCAATTCTGTGAAGAAAGGCATTGGTAGCTTTATGGGGATGGCATTGAATCTATAAATTACCTTGGGCAGTATGGCCATTTTCACGATATTGATTCTTCCTACCCATGAGCATGGAATGTTCTTCCATTTGTTTGTATCCTCTTTTATTTCATTGAGCAGTGGTTTGTAGTTCTTCTTGAAGAGGTCCTTCACTTCCCTTGTAAGTTGGATTCCTAGGTATTTTATTCTCTTTGAAGCAATTGTGAATGGGATTTCACTCATGATTTGGCTCTCTGTTTGTCTGTTGTTGGTGTATAAGAATGCTTGTGATTTTTGCACATTGATTTTGTATCCTGAGACTTTGCTGAAGTTGCTTATCAGCTTAAGGAGATTTTGGGCTGAGACAATGGGGTTTTCTAGATATACAATCATGTCGTCTGCAAACAGGGACAATTTGACTTCCTCTTTTCCTAATTGAATACCCTTTATTTCCTTCTCCTGCATAATTGCCCTGGCCAGAACTTCCAACACTATGTTGACTAGGAGTGGTGAGAGAGGGCATCCCTGTCTTGTGCCAGTTTTCAAAGGGAATGCTTCCAGCTTTTGCCTATTCAGTATGATATTGGCTGTGGGTTTGTCATAGATAGCTCTTATTATTTTGAAATATGTCCCATCAATACCTAATTTATTGAGAGTTTTTAGCATGAAGAGTTGTTGAATTTTGTCAAAGGCTTTTTCTGCATCTATTGAGATTATCATGTGGTTTTTGTCTTTGGCTCTGTTTATATGCTGGATTACATTTATTGATTTGCGTATATTGAACCAGCCTTGCATCCCAGGGATGAAGCCCACTTGATCATGGTGGATAAGCTTTTTGATGTGCTGCTGGATTCGGTTTGCCAGTATTTTATTGAGGACTTTTGCATCAATGTTCATCAGGGATATTGGTCTAAAATTCTCTTTTTTGGTTGTGTCTCTGCCCGGCTTTGGTATCAGAAAGATGCTGGCCTCATAAAATGAGTTAGGGATGATTCCCTCTTTTTCTATTGATTAGAATAGTTTCAGAAGGAATGGTACCAGCTCCTCCTTGTACCTCTGGTAGAATTCGGCTGTGAATCCATCTGGTCCTGGACTCTTTTTGGTTGGTAAGCTATTGATTATTGCCACAATTTCAGATCCTGTTATTGGTCTATTCAGAAATTCAACTTCTTCCTGGTTTAGTCTTGGGAGAGTGTATGTGTCGAGGAATTTATCCATTTCTTCTAGATTTTCTAGTTTATTTGTGTAGAGGTGTTTGTAGTATTCTCTGATGGTAGTTTGTATTTCTGTGGGATCGGTGGTGATATCCCCTTTATCATTTTTTATTGTGTCTATTTGATTCTTCTCTCTTTTTTTCTTTATTAGTCTTGCTAGCAGCCTATCAATTTTGTTGATCCTTTCAAAAAACCAGCTCCTGGATTCATTAATTTTCTGAAGGGTTCTTTGTGTCTCTATTTCCTTCAGTTCTGCTCTGATTTTAGTTATTTCTTGCCTTCTGCTAGCTTTTGAATGTGTTTGCTCTTGCTTTTCTAGTTCTTTTAATTGTGATGTTAGGGTGTCAATTTTGGATCTTTCCTGCTTTCTCTTGTGGGCATTTAGTGCTATAAATTTCCCTCTACACACTACTTTGAATGCATCCCAGAGATTCTGGTATGTTGTGTCTTTGTTCTCATTGGTTTCAAAGAACATCTTTATTTCTGCCTTCATTTTGTTATGTACTCAGTAGTCATTCAGGAGCAGGTTGTTCAGTTTCCATGTAGTTGAGTGGTTTTGAGTGAGATCCTTAATCCTGAGTTCTAGTTTGATTGCATTGTGGTCTGAGAGATAGTTTGTTATAATCTCTGTTCTTTTACATTTGCTGAGGAGAGCTTTACTTCCAAGTATGTGGTCAATTATGGAATAGGTGTGGTGTGGTGCTGAAAAACATGTATATTCTGTTGATTTGGGGTGGAGAGTTCTGCAGATGTCTATTAGGTCTGCTTGGTGCAGAGCTGAGTTCAATTCCTGGGTATCCTTGTTGACTTTCTGTCTCATTGATCTGTCTAATGTTGACAGTGGGGTGTTAAAGTCTCCCATTATTAATGTGTGGGAGTCTAAGTCTCTTTGTAGGTCACTCAGGACTTGCTTTATGAATCTGGGTGCTCCTGTATTGGGTGCATATATATTTAGGATAATTAGCTCTTCTTGTTGAATTGATCCCTTTACCATTATGTAATGGCCTTCTTTGTCTCTTTTGATCTTTGTTGGTTTAAAGTCTGTTTTATCAGAGACTAGGATTGCAACCCCTGCCTTTTTTTGTTTTCCATTGGCTTGGTAGATCTTCCTCCATCCTTTTATTTTGAGCCTATGTGTGTCTCTGCACGTGAGATGGGTTTCCTGAATACAGCACACTGATGGGTCTTGACTCTTAATCCAATTTGCCAGTCTGTGTCTTTTAATTGGAGAATTTAGTCCATTTACATTTAAAGTTAATATTGTTATGTGTCAATTCGATCCTGTCATTATGATGTTCGCTGGTTATTTTGCTTGTTAGTTGATGCAGTTTCTTCCTAGTCTCAATGGTCTTTTACATTTTGGCATGATTTTGCAGCAGCTTGTACTGGTTGTTCCTTTCCATGTTTAGCGCTTCCTTCAGGAGCTCTTTTAGGGCAGGTCTGGTGGTGACAAAATCTCTCAGCATTTGCTTGTCTGTAAAGGATTTTATTTCTCCTTCGCTTATGAAGCTTAGTTTGGCTGGATATGAAATTCTGGGTTGAAAATTCTTTTCTTTAAGAATGTTGAATATTGGCCCCCACTCTCTTCTGGCTTGTAGAGTTTCTGCCGAGAGATCTGCTGTTAGTCTGATGGGCTTCCCTTTGAGGGTAACCCGACCTTTCTCTCTGGCTGCCCTTAACATTTTTTCCTTCATTTCAACTTTGGTGAATCTGACAATTATGTGTCTTGGAGTTGCTCTTCTCGAGGAGTATCTTTGTGGCATTCTCTGTATTTCCTGAATCTGAACGTTGGCCTGCCTTGCTAGATTGGGGAAGTTCTCCTGGATAATATCCTGCAGAGTGTTTTCCAACTTGGTTCCATTCTCCCCATCACTTTCAGGTACACCAATCAGACGTAGATTTGGTCTTTTCACATAGTCCCATATTTCTTGGAGGCTTTGCTCATTTCTTTTTATTCTTTTTTCTCTAAACTTCCCTTCTCGCTTCATTTCATTCATTTCATCTTCCATTGCTGATACCCTTTCTTCCAGTTGATCTCATCAGCTCCTGAGGCTTCTGCATTCTTCACGTAGTTCTTGAGCCTTGGTTTTCAGCTCCATCAGCTCCTTTAAGCACTTCTCTGTATTGGTTATTCTAGTTATACATTCGTCTAAATTTTTTTCAAAGTTTTCAACTTCTTTGCCTTTGGTTTGAATGTCCTCCCGTAGCTCAGAGTAATTTGATCGTCTGAAGCCTTCTTCTCTCAGCTCATCAAAGTCATTCTCCATCCAGCTTTGTTCCGTTGCTGGTGAGGAACTGCGTTCATTTGGAGGAGTAGGGGCACTCTGCTTTTTAGAGTTTCCAGTTTTTCTGTTCTGTTTTTTCCCCATCTTTGTGGTTTTATCTACTTTTGGTCTTTGATGATGGTGATGTACAGATGGGTTTTTGGTGTGGATGTTCTTTCTGTTTGTTAGTTTTCCTTCTAACAGACAGGACCCTCAGCTGCAGGTCTGTTGGAATAGCCTGCCGTGTGAAGTGTCAGTGTGCCCCTGCTGGGGGGTGCCTCCCAGTTAGGCTGCTTGGGGGTCAGGGGTCAGGGACCCACTTGAGGAGGCAGTCTGCCCGTTCTCAGATCTCCAGCTGCGTGCTGGGAGAACCACTGCTCTCTTCAAAGCTGTCAGACAGGGACATTTAAGTCTGCAGAAGTTACTTCTGTCTTTTTGTTTGTCTGTGCCCTGCCCCTAGAGGTGGAGCCTACAGAGGCAGGCAGGCCTGCTTGAGCTGTGGTGGGCTCCACCCAGTTGGAGCTTCCTGGCCGCTTTGTTTACCTAAGCAAGCCTGGGCAATGGTGGGCGCCCCTCCCCCAGCCTCGCTGCCGCCTTGCAGTTTGATCTCAGACTGCTGTGCTAGCAATCAGCCAGACTCCGTTGGCGTAGGACCCTCCGAGCCAGGTGCGGGATATAATCCCGTGGTGCGCCGTTTTTTAAGCCTGTCGGAAAAGTGCAGTATTCGGGTGGGAGTGACCCGATTTTCCATGTGGGTCTGTCACCCCTTTCTTTGACTCAGAAAGGGAACTCCCTGACCCCTTGCGCTTCCCAAGTGAGGCAATGCCTCACCCTGCTTCGGCTCGCGCATGGTGGGTGCCCACTGTCTAGCGCTCCCTAGTGAGATGAACCCGGTACCTCAGATGGAAATGCAGAAATCACCCGTCTTCTGCATTGCTCACGCTGGGAGCTGTAGAACAGAGCTGTTCCTATTCGGCCATCTTGGTTCCTCCTCTCTTCCACATTTTTATCAATTACTCAAGTTGTTTTCACAGCCTCCAGATCTTCCTCCTCCATCAGCCCAATCCGTGACCACTGGGTTAATCCTCCCAAAGTATTGATACAATTAGGTCACTCACTGCTCAAACATTCCCATTTTATACAAAATGAAGTTCCAACCCCTTAACCTGGCTTCAAGACCTTCCACAAACAATGTTTCCAACTTCCTATCCCACAGTACCCAAATATTGGGTCAATGATAGCTCATTTCCAGTCTTTGCAAATACTGTGTTCTTTCCCCTTCTCTATCATTTCTCCCTGCTCTTCCATATGCTGGGAAAGTCCTACCTGCCTCCACATCCTGTTTTCCCCTTTGGGGATCACAGGCACACTTTGAGTCCTTGCCAAGATTCCACTGTCTCAGGATGCCTTCTAGAATCCCCTACCCCACATGCGAAGGAGATTTTCCCTTATCTATTGGATCAGGTGACCAAGAAAGCTCAATGTTGGACCCCTCCACACACAGACAAAAGGGATTCTTTTCATACCAGGGACAAGAGGAAACAATCATGGAACTTTGGGTATCAAGATCAATGGCAGGGTGGGCATAGGAGACTGAGGTGCTCATAAACATCATTTCACCTAGGTTGCTGTGAACATTGACTCATGACAGAATAAATGCACATGGTTATATCTATTTCTTCTCAAAATGTCAAATTTCTAAAATGACTACAAATTATTTTTAAAATATAAATTCACAAAGACAAAGATCATGGAAGTAGAGACTATAGTAAATGAGAAATATCACATAATCTTTGAACCTGGAAAGCAGATGGGAAACAACTGATTTCCCAGGACAGTGAAATTTAAGTTCCATGGTGAAGAAACAATGAGAGGCATCCCACCTGCATCAAATGCCTCCTACGCATCACTTCACAACCTCCTGGTCTTGCCTTTTGCCAATTACTCCTCACCATGTATTATGCCATAGCCAGCTGTTCATAGGATCTAAACAGATTCATGCAGGCACCAGCCACCAGTGCCTCACCTCATGTTTGCGCTGCCCTGCAGCTTTCCTGTTGACACTATGGGACTTGCTCAGTGCCCATCCTGCACAACCCAGAACTGCAGAGAAGTTAACTCCCTTTAGGTGAACTTTTGACCGGTGTGATCAAGAGATTAGTAAGTAAATTCATCCCTCTTCCTTCCCTCACATAGATTATACCAAGGTGCAGTCATATTTAAAAGCCATCGACTCCACTGCAGGAGTCAGTGGCTCTTGAACCA	T	20	PASS	ClusterIDs=HG2_Ill_tnscope_77:HG2_10X_allpass_113:HG4_PB_pbsv_776:HG4_Ill_Krunchall_985:HG3_Ill_Krunchall_983:HG2_Ill_Krunchall_948:HG4_10X_allpass_114:HG4_PB_SVrefine2PBcRDovetail_425:HG4_PB_SVrefine2Falcon1Dovetail_493:HG4_Ill_SVrefine2DISCOVARDovetail_541:HG4_Ill_MetaSV_218:HG3_PB_pbsv_785:HG3_PB_SVrefine2PBcRDovetail_444:HG3_PB_SVrefine2Falcon1Dovetail_451:HG3_Ill_MetaSV_193:HG2_PB_pbsv_769:HG2_PB_SVrefine2PBcRplusDovetail_514:HG2_PB_SVrefine2PB10Xhap12_639:HG2_PB_SVrefine2Falcon1plusDovetail_521:HG2_Ill_MetaSV_210:HG2_10X_SVrefine210Xhap12_599;NumClusterSVs=21;ExactMatchIDs=HG2_10X_SVrefine210Xhap12_599:HG2_Ill_MetaSV_210:HG2_PB_SVrefine2Falcon1plusDovetail_521:HG2_PB_SVrefine2PB10Xhap12_639:HG2_PB_SVrefine2PBcRplusDovetail_514:HG2_PB_pbsv_769:HG3_Ill_MetaSV_193:HG3_PB_SVrefine2Falcon1Dovetail_451:HG3_PB_SVrefine2PBcRDovetail_444:HG3_PB_pbsv_785:HG4_Ill_MetaSV_218:HG4_Ill_SVrefine2DISCOVARDovetail_541:HG4_PB_SVrefine2Falcon1Dovetail_493:HG4_PB_SVrefine2PBcRDovetail_425;NumExactMatchSVs=14;ClusterMaxShiftDist=0.000542152;ClusterMaxSizeDiff=0.000542152;ClusterMaxEditDist=0.000542152;PBcalls=10;Illcalls=8;TenXcalls=3;CGcalls=0;PBexactcalls=9;Illexactcalls=4;TenXexactcalls=1;CGexactcalls=0;HG2count=9;HG3count=5;HG4count=7;NumTechs=3;NumTechsExact=3;SVLEN=-12913;DistBack=1982;DistForward=-12913;DistMin=-12913;DistMinlt1000=TRUE;MultiTech=TRUE;MultiTechExact=TRUE;SVTYPE=DEL;sizecat=gt1000;DistPASSHG2gt49Minlt1000=FALSE;DistPASSMinlt1000=FALSE;MendelianError=FALSE;HG003_GT=0/1;HG004_GT=1/1;TRall=FALSE;TRgt100=FALSE;TRgt10k=FALSE;segdup=FALSE;REPTYPE=SIMPLEDEL;BREAKSIMLENGTH=2;REFWIDENED=1:112691791-112704705;PctSeqSimilarity=1;PctSizeSimilarity=1;PctRecOverlap=1;SizeDiff=0;StartDistance=0;EndDistance=0;GTMatch=0;TruScore=100;MatchId=155.0.0	GT:GTcons1:PB_GT:PB_REF:PB_ALT:PBHP_GT:PB_REF_HP1:PB_ALT_HP1:PB_REF_HP2:PB_ALT_HP2:TenX_GT:TenX_REF_HP1:TenX_ALT_HP1:TenX_REF_HP2:TenX_ALT_HP2:ILL250bp_GT:ILL250bp_REF:ILL250bp_ALT:ILLMP_GT:ILLMP_REF:ILLMP_ALT:BNG_LEN_DEL:BNG_LEN_INS:nabsys_svm	0/1:0/1:0/1:75:45:0|1:65:0:0:29:1|0:0:46:61:0:0/1:71:23:0/1:434:261:12881:.:.
chr1	152555543	HG2_PB_SVrefine2PB10Xhap12_706	TCTGAGAGAAGTAACTGGGCTGTGGACTGTGTTCTGAGAAGAACAAGTGGTTGGAGATTTCATAAGAGATGTGTGAGATTAAGGAGTTCCATCCCAAGAAGAAAAAGAATGTCTCCAAATTAGGATATGGAGACAGAAACTCAGAAAGGGACCCAGTGGTGGAGCTAAGAAAAAGCCAGCTACAAGTCAGCTTTCAATTCATGAGGAAAGGTGGACCCTCCTGCTGACAAGTTCTGAAATGCTTTGAGTCACACTGACAGGCGGACATGTGTTATACTCAAAATGAAGTCTTACAGCAATTCAAAGTTGTACATCATTAGGAGTAAATACGGACTCTGTACTTATTTCTGGACAACGACTGTACATGGAAAAGTAATTATTCACTTCTGAAGCTAGGTTTGAACTCCAAGACAAAGACAGTTCTCTCACCCACACTATAATGCCTACATTTTGCCTTTGGGCTCAGTCATCACAGATATAAATACCATATTTGTGTAGTGTCTATCTTCTCTGCTAGGTTGTAAGATCCCTGAAGAAAGTAAATGTGCCCCTTATTCAGTGCTGAAACCCAAGCTGAGCAAGCCACTTACTGGCCTTAGCAGATATTCAGCTTGTGTTTCTCAAATAAAGGATGATGAGAGTCAATTCCAACATGTAAGATTGGTGATGGCATGTCGGAAAGAGAGAGGCTCAGATCAAACTTTGGGCTTGAGAAGAAAAGTTATAGAGTGATGTCTCCAGTGAGGGTTGCAGATCAGGGGTCAGGGTAGACCCAACAGGGCATCTGGGACTCTCTGGGAGCACCCTCTCACTCCTCTCACTCAGGCTGCCCCATTCCTGTTCTCTAGGTTTTAGGTCTGACACCACTGGCATTTTTTCCGATATTTTTTTTCCACTCTCTTGGTTGCTTTTCAGCCTCACCATCCAGTTTGACATAAAAAAGCACATTGCACCTGTTATGGGACAGTCACTAGAAGAGCTAATGGCTGCTCTCAGTGCAGCAGTTAAGCTGAAAATGCAAATACACCTAGAAACCCGGAAGGGAATGAGGATCTTATGTTGAAGACCGAGAGGACTTTTGTATATGGGGTGAGATAAGGGTCCAGTTTCATTCTTCTGCATGTGAATATCTAGTTTTCCCCAAACCATTTATTTAAGAAACTATCCTTTTTCCATTGTGTGTTCTTGGCACCTTTGTCAAAGATCAGTTAACAGGAAGTGTGTGTGTGGGTTAATTTATGGGCTCTCTAGCTCTCTATTCTGTTCCATTGATCTATGTGTCTGTCTTTTTTTTTTCATGCTGTTTTGATTACTGGAGCTTTGTAGTACATTTGAAATCAAGTGGTGTATTACGTCCAGCTTTGTTCTTTTGTCCTTAAGATTGCTTTGGCTATTCAGGGTATTTTGTAGTTCCACATGAATTTTAGGATTTAAAAAAAATTCTATTTTATTTTTCAAGATGGTATATTGGAGGCTTTAGCATGACTCTTCCACTTGGAAATAGCAAAATAATGCATAAAGATCAAAATTATGGCTTTAATTCAAGAACGAAAATGGGAATTCACTGGAAAGCAAAAGACATCACAGTTCCTAAGGAGGCGAAAATGGGCAAACAACCCTTGTTATAGAGTCCAGCTGAAAAGTGAGTGAAGCCCCAATATGTGAGAGGGGCACACATTATGACTTAGCTTTCTAATGGGGATCCATGCAACCCAGGCCAAAGGAGAGCATCATATTTCTCCCATGCCCTGGAGCTAGCTTGAGAAGAGGTTGGGAGACACTGAGAGGGAAAGACACTGGGAAAAGCTGCGGAGATTTTCCCGAACCCAGTACTGAAAGCAGGATGCCATTTTTAATCCAGGCACATACAAAGTCAGCCATTCTCTGATGACTTGGCAGTATGGCTGTGCAGGCATTTTAGTCTTGGGCCAGAGAGTGGAGCACTTACCCTGGAGTAGGGTAGGGGTCTCTACAGCCATAATCTAATGGCAAGTGTGGAAAGTGCCCCACAAGTAGGTGCTGGAACTGTGTTCTCCCCTATCACCGCAGTAGGAGAACTACTGCAGCTGCTGTTTCTTCTGGGTGGTAAGACTTGCAGCCAGGGCCACCTGGTGTGGAGACCCGGAATTAGTCTGTATGTGTCATTCATGGGTGCTCCAGCCTGCTCCCCTGAGACTGTGCTGCAGCAGGGCAATTTCTGCTCCATGCTCCCACAGATCTTCAGACATTCAGGACTCCACTTGTCTGGATCAGCAGCCTGAGCTGCCCCATTCTTCCAGTGCAGATTGTGGTAAAGCAGGGCCCTCTATGCTTTATGCCTAGGCAGATATTCAGGCATCTGGAGCACCCACTCTCCTGGATTAGGAGTTCAAGCTGCCCCCCAACACTTCCATGCAGAGAACTTGGGGCCAAGGAGGTTTCCCAGCTCCAGGCCTAGGCACCCCACTGGGAGCCTTTCTCCCTTGGTGCTGGTGCTTGTGCCTGCCATTGGAGGATCTGTTAGGTGGGCTGCCCAGTGTGGCTCTACCCATCTTTGTATGCCCCCAAGGACTGAGCAGGGAGCTCAAACCACTGAGCACCCCACAGATCAGCCCATTGCCTGAGGCAATTCAGAGCTTCTGTCCGTAAACAAGTATCAAATATATACCTATTTGCATTGACCACTGCTGGCTTTTACTCATAAGCACCATCTACTGGCCTGTAGGTCAAACTGATCAGCCCAAAATAAAACCTGCCAATAGAAGTGCCTAGGGCATAGGGCTACAGAAGTAGTCAAAAGACCCTAGCCAACATTTTCTACAGTCACACCTTCTAGGGAGGAAGGGGGAAGGAAAAAAAAAAAAAGAACAAATCAATAAAATTATAGGGAAATAAATAAAGAAAAAATCTTATCCACATGAAAATATTTACATAGAAGTGCTAGGCTAGCATCACCAGATGAGAAAGAACTAGCACAAGGACTCTGGTACCATGAAAAGTCTGAATGTTGTGACACCTCCAAAAGATCTTCAGCAATGGTCCCTAACCAAAATGAAATCTCAGGAATTACATATAACAAATTCAAAACATGAATTGCAACAAAGCACAATGAGATCGAAGACAAGGTTGAAAATCAACATAAAGAAACTTCTAAAGCAATGCAGAAAATAAAGGAAGAGATAAAAAATCTTAAATCAATCAGAGATTCTGAATTTAAAAACTCACTTAAAGAAATTCAAAATATGATTGAAAGCTTTACCACTAGACTAGACCAAGCAGAAGAAAGAATTTCACTGGTATGAATACCAATCTTTTGAACTAATCCAGTCAGACAAGAATAAAGAAAAAAGAATTTAAAAAACGAACAAAGTCTTTGAGGAAGGATATTCTGTAAAGCAACCAAACCTACAAATTACTGGCATTTCCAAGAAAGAAGGAGAAAGAGTAAACAACCTGGAAAGTATATTTGAGGGAATAACTCAAGGAAATTCCCCTCATCTTGCTAAAGAGGTAGACATTAAGACACAAGAAATATAGAGAATGTGTGCAAGATACTATACAAAACAAACATCACCAAGGCAGATAGTCACCAGACTGTCCAAGATTAATGCTAAAGAAAAAAATCTTAAAGGCAGCTAGAGAAAAAGGTCAGACCACATACAAAGGGAAGCCCATCAGGCTAACTGCAGAGTTCTCAGCAGAAAACATACAAATCAGAAGACATTGGGGGCTCATTTTCAGCATCCTTAAAGAAAAGAAATTCCAACCAAGAATTTAATCCCCTATCAAACTATGCTTCATAAGCAAAGAAGAAATAAAATCTTTTCCAGACCAATGATTACTAAGGGAATTTGTTACCACTAGACTAACCTTACAAGAAATCTTTAAAGGAGTTCTAAACATGGAAACAAAAGAACAATACCTGGTCCACAAAAACACAGTTAAGTACATAGCTTGCAGACCCCATGAAGCAGCTACACAATAGAAACTACAAAGCAGCCAGCTCACAACTTCACAATCAAAACTTCACATATCAATATGTGGGCTTGAGTATAAATGGTCTGCAGGCCCAATTTAAATGGCACAGAATGGCAGGTAGGATGAAAAAGCAAGACTTATCCATCTGATGTCTTCAAGAGACCCATCTCAAATGTAGCGACAATTATAAGCTCAAAGGGGTTGGAAAAGGATCTATCATGCAAATGGAAAACAAAACAAAGTGGGAGTCAATATTCTTAGATAAAATAGACTTTAAATCAACAAAAACTAAGAGAAAAACCAAAGAAGGCAATTACATAAAAATAATGCATTCAATTAAACAATAAGATTTGACTATCCTAAATATATATGCATTCAACATTGGGGCACTCCAGTTCATAAAACAAGTACTTCTAGGTATATGAAAAGAACTTAGCCACACAATGATAGTGAGGACTTCAACACTCCATTGGCAGTGTTAGACACATCATCGAGGCAGAAAACTAACAAATTCTGGACTTAAATTGGACACTTGATGAATTGGGTTAACAAACTTCTACAGAGTACTTCACCCATTAATCACAAAATAAATTCTTCTCACCTGCACATGGAACATACTCCAAGATTAACCACATGCTCAGCCATAAGGTGAGTCTCAATAAATTTAAAAAAATTGAAATCATACAATTTATACTTTTGGACCACAGTGGAATAAAAACAAAAGTCAATACTAAGGAGATGTCTCAAAACCAAACAATTACATGGAAATTAAACAGCTTGTTTCTGGATGAATTTGGGGGAAACAACAAAATTAAGGCAGACATAAAAAATTCTTTGAAATAAATGAAAACAGAGATAAAACATCCAAAAAGTTAACAACCTAACATCACTCCTAGAGGAACTAGGGAAATGAGAAAAATTAACCCAAAGTTAGAAGAAAAGAAATAACTAAAATCAGAGCAAAACTGAATGAAATTAAGATCCAAAACCACACAACTTCCCAAGACTAAATCAGGAAGAAACTGAAAACTTGACCAGACCAACATGGAGCTCCAAAATGGAATTAGTAATTAAGAAACCGTACCAACCAAAAAAAGCCCTAGACCAGATGGATTCATAGCTGAATTCTACCAGAGGTACAAAGAATAGCTGGTACCCATTCTACTAAAACTATTCCAAAAAATTGAGGAGGAAGGACTCCTCCCTAACTCATTCTATGAGTCCAGCATCATTCTGATACTAAAAATCTGGGAAAGATAGAATGAAAAAGAAAAATATAGGTCAATATCTCAGATGAACAGACACAAAAATCCTCAACAAAATACTAGCAAGCTGAATCCAGCAGCACACCAGAAAGTTAATTAACCACAATCGAGTAGGCCTTATTCCTGGCATGTAGGTTTGGTTCAACATATGCAAATCAATATAAGTGATTCACCTCATAAACAGAATTAAAAACAAAAACCTTATGATTGTCTCAATAGTGCAGAAAAATCTTTTGATAAAATCTAACATCCTGTCATAAAAACCCTCCACAAACTAGGCATTGAAGGAACATACCTCAAAATAATAAGAGCCATTTATGACGAACTCACAATCAACATCATACAGAATGTGTAGAATCTGGAAGCATTCCCCTTAAGAACATGAAGACAAATAGGCTCCTTCTCACCACTCCTATTAAATCTAGTAGTGGAAATTCTAGTCAGAGCAATCAGGCAAAAGAAAGAAATAAAAGACATCCAAATAGGAAAAGAGTAAGTCAAATTATCTCTTTTCTCTGATTCTGTACCTAGAAAACCCTAAAGACTCTGCCCTAAGTTTCCTAGAACTGATAAGCAACTTCAGTAAAGTTTCAGGATACAAAATCAACACACAAAAATAAGTAGCACTTCTACTCACCAATTACGTTCAAACTAAGAGCCAAATAAAGAATGCAATCCATTTACAATAGACCCCCAAAAATACCTAGGCATACATCTAACCAAGATGGTGAAAGATCTCTATAAGGAAGACTAAAAATCACTACTGAAAGAAATCGTAGATGACACAAACAAATCGGAAAACATTCCATGCTCTTGGATTGGAAGAATCAATGTCGTTATAATGACCATATCGCCTGAAACAATCTACAGATTCAACACTATTCCTATCAAACTACCAATATAATTTTTCATGGAATTTTGATAAAAACTACTCTATATTCAATATGGAACCAAAAATGAGCCAAAATAGCCAAGGCAATTCTAAGCAAAAAGAACAAATTTGGAAGCATCATATTACCCAACTTAAACCATACTGTAAGGCCACTAACCAAAACAGCATGGTACTGGTACAAAAACAGACATATAGACCAAAAGAACAGACAGATTACCTAGAAATAAAGCAATACCTCTATAGCCAGCTGATTTTTGACAAAGTCAACAAAAATAAGCAATAGGGAAAGGATTCCCTATTCAATAAATTATGCTGGGATAACTGGCTATCCATATGTGGAAGAATGAATCTGGACCCCTACCATTCATCATATACAAAAATTAACTCAAGGTGAATTAAAAATGTAAATGTAAGACCTCAAACTATAAAAATTCTGGAAGAAAGCCAAAGAAATACAATTCTGAACATCAGCCTTGGCAAAGAATTTATGATTAAGTCCCCAAAGGCAATTGCAACAACAAGAAAAGTCAAGTGGGACCTAATTAAACTAAAGAGCTTCTGCACAGCAAATGAAACCATCGCAGAGTAAACAGACAACCTACAGAATAGGAGAAAATATTCATAAACTATGCATACAACACAGTTCTAATATCCAGAATCTTTAAGGAATTTAAACAATTCGACAGGCAAAAAAACCCCACAAATAACCCCATTAAAAAGTGGGCAAAGGACATGAACAGACACTTCTCAAAAGAAGGCATATAAGCGGCCAATAAACATACTCAATATCACTAATCATCAGAGAAATGCAAATCAAAACCACATGAGATACTGTCTCACACCAGTTAGAATGGCTATTATTAAAAAGTCAAAAAATAACAGATATTGGCAAGGTTGTGCAGAAAAGGAAATGCTTGTACACTGCTGGTGGGAATGTAAATTAGTTCAGCCACTGTGGAAAGCGGTTTGGAGATTTCTCAGAGAACTTAAAACAGAAATGCTATTCGACCTGGCAATCTCATTACTGGGTATATATCCAAAGGAAAATAAACTGTTCTACCAATAATAATAGTAATAATAATAACCTATACACTCTTAAATTCATCACAGCACAATTCACAATAGCAAAGACATGGAATCAGCCTAGATGCCCATCAACAGTGGATTGGAAAATTATAACGTGGTACATATACACCATGGAATATTACACAGCCATAGAAAAGAATGAAATCACGTCTTTTGCAGCAGTGTAGATCCAACTGGATGCCATTATCCTAAGAAAATTAATGCAGGAACAGAAAACCAAATACTTCATGTTCTCACTTATAAGTGGGAGCTAAATACTGGATACACATAAACATAATGATGGCAACAATAGACACTAGACAACTAGAAGGGGAGAGAGGAAAGGATGCAAGGAGTGGAAAACTACTATTGGGTATATGCTCACTACCTGAGTGATGGGATCATTTGTACCCAAACCTTAACATTGTGTAACATACTAATATAAACAATCTGCTCGTGTACACCTGAATCTAAAATAAAAGTTGAAACTGTAAAAACAACATCAAAAAATTCTGTCAGAATGTCATTGGAATTTTGATAGACATTGCAGTAAATCTGTAGATTGCTTTGGGGAATATGGACAATTTATTCATTTATTTATTTTAATGTATATTATTTTTAATTGACAAACTAGAATTGTATTACATTTATTGAGTACAATGTAATGTTTTGACATTTTGTGTAGTGATATATTTGAAATTTGCTCTCTCTATTTTGAACTAAGCCATACATAATTATTGACTGTATTCACTCTCCTGTGCGATAGATCTTAAAACATATCCCTGCTGTCTAGCTAAAAATTTTAAGTTTTTGATTAACAAATCCCCAAGTCCTTTGCTGCCCTCTCCCTCTAGCCTCTGTTAACTACCATTATACTGTCTGCTTCTATGAATTCAGCTATTTTTAGATTCTATAAATAAGTGAGATCATGCATTGTCTTTCCATATCTGGCTTATTTCACTTAGTGTAATGTCCTTTAGGTTCATCCATGTTGTCACAAATGACGGGATTTCCTTATTTTATAAGGCTGAGTAGTAGTCTATTGTGTACGTATACTACATTTTCTTTCTCCATTGATAGACACAGGTTTATTCCATATCTTAGATACTGTAATTAATGCTGTAATAAATATGGGAATGTAGATATCCCTTTGATACAACGATTTCAATGCCTTGGATATATTTTCAGAAGTAAGATTGCTGAATCATATTTTAGTTCTATTTTTAGTTTTTTCAGGAACATCCATATCATTTTGTATAATGTTTATTATAATTTACATTCCCACCAACAGTGTACAAGTGTTCCCTTTTCTCTGCATTCTCACCAACACTTTTCTTTTCTTTTTTTCTTTTTTTAGATATATAAGCCATTCTAACAGGTGTGAGTTGTTATCTTACTGTGGTTTTAATTTGCATTTTCCTGATAATTAGTGATGCTGAGTTTTTTTTTTTTCCTAAACCCGTTGGTCATCCCTAGGTCTTTGTTTGAGAAGTGTCTGTTAAAGTTCTTTCCCCATGTTCAAATTTTTTTTCTTGCTACTGAGTTGAGTTCATTACATATTTTGGATATTAACCCTTTATCAGATATATGGTTTGCAAATTTTTTTTCCACTCTGTGGGTTGTCTGTTCACTTTGTTAATTGGTTCTTTGGCTGTGCAGAAGGTTTTTAGTTTAACTAACAAAAGCAATCCAATTTTTCTATTTTTGCTTTCGTTGCCTGAGCTTTCAGGGTCATATTCAAAAAATTATTGCCCCGAGCAATGTCATGGAGCTTTCCCCCTATGTTTTCTTCTAATAGTTTTAAAGTTTCAGGTATTATGTTTATGTCTTTAATCCATTTTGAGTTTATTTTTGTGTATGCTGCAAAATAAAGGTCTAATTTCACTTTTATGCATGATAACCAGTTTTCCCAGCACTACTTATTGAAGAGACTGTCCTTTACCCATTGTGTGTTCTTGGTACCTTTGTCAAAAGTCAATCGACTGTGAACGCTTAGGTTTATTCCCTGGCTTTCTACTAAATTGTTCCATTTGTCTATGTGTCTGTTTTTATGCAAGCACTGTGCTGTTTTTACTACTGTAGCTTTGTAGTAGATTTCAAAAATAGGTCAGGTGATATCCCCAGCTTTGTTATTTTTGTTCAAGATTGCCTTGAACTGTTTGTGGTCTTTTGTGCTTTCACGTGAATTTAAAGATTATTTTTGGCCTGGCGTGGTGGCTCACACCTGTAATCCCAGCACTTTGGGAGGCCGAGACGGGCGGATCACGAGGTCAGGCGATCGAGACCATCGTGGCTAACACGGTGAAACCCCGTCTCTACTAAACATACGAAAAAATTAGCTGGGCGTAGTGGCGGGCGCCTGTAGTCCCAGCTACTCGGGATGCTGAGGCAGGAGAATGGCGTGAAACCTGGAGGCGGAGCTTGCAGTGAGCCGAGATCGCGCCACTGCACTCCAGCCTGGGCGACAGAGCGAGACTCCGTCTCAAAAAAAAAAAAAAAAAAAAAAGTTTTTTTTTCTATTTCTGTGAAAATGGCAATGGAATTTTGATGTAAGTTGTATTGCATCTACAGATCACTTCGAGTAATATGAACATTTTAACAATGTTAACTTTTTCAAACCATGAACATATTTTTATATGTGTTTTCTTAAATTTATTTGATTAGTGTTTTAATAGTCTTTAGTATACACGTTTTTCACCTCCTTAGTTAAATTTACACCTAAGTATTTTATTTTCTTTTTTTGCTGATGTAAGTGGGATTGTTTCCTTAGTTTTCTGCTTGGATAACTCATTATTAGTGTATAGAACACTACTTATTTTCATATGTTGATTTTGTGTCCTGCAACTTTACTGAATTTATCAGTTCTAACAAGTTTTTGGTGGACTCTTTAGAATTTTCTTTATATGAGATTATATTGTCAGCAAATAGAAACACTTTCATTAATTCCTTTTGTCTTAGGATTCCTTTTATTTCTTTCTCTTGCCTAGTTGCTCTGGTTAGGACTTCCAGAACTATGTTGTAAAGAATTGTGAGAGTGGGCCTCCTTCTTTTATTCCTAATCTTAGAGAAAAAGCTTTCAACTTTTCATGATTAAGTACGATGTTTGCTATAGGTTTGTCAGATATGGCTTTTATTGTTTTGAGGTACATTTCCTTTATACCTATTCTATTGAGAGTTTTTATCATGAAAGGATATTGAGTTTTGTCATATGCTTTTTCTGCATCTAATGAGTTGATTACATGGTTTTTATTCTTCATTTTATTAGTGGAATGAGTCACATATATTCATTTGTATTTTTTGAACCATCCTCGCAGCCCTGGGTAAATCCCATTTGATCAGGGCAGATGATTCGTTTAACATGCGGTTGCATTTGGTTTGCTAGCAGTTTGGTAAGGATTTTTGCGTTTAGGTTTATCAAAGGCATTGGCCTGCAATTTTCTTTTCTCGGAGTGTCCTTGTCTGGATTTGGTATCAGAGTAATGTTGGTCTTGTAAAATGAGTTTGAAAGTATTCCTTCTTCTTCAATATTTTGGAAGAGTTTCAGAAGGATTGGTATACAATCTTCTTTAAGAGATTGGTAGAATTTATTTCTAAAGCCACCCAGTCCTGGGCGTTTCTTTGATAGGAGACTGTTACTGATTTAATCCCTTATTTATTGCTGATTTAATCCCTTTACTCACTATTGGTCTGTTAAGGTTTTCTATTCATGAGTCAGTTTTGTTAGGTTCTATGTGTTTAGGAATTTATAAATTTCTTCTAGATATCCAATTATCTGGCCTACAGTTGTTATAATCATTTGTATTTCTGTGGCATCAGTTATAATGTGTCCACTTTCATTTCTGATTTTTATTTCTTTGAGCCTTCTTTCTTTTTTTCTTAGTTAGTCTAGCTAAGGTTTGTTGATTTTGTTTATCTTTAAAAAAATAATTATTTGTTTCATTAATTTTTTCTACTGTTTTCCTAGGCTCTATTTTATTTATTTCTGCTTGGATCTTTGTCATTCCTTTCCTTCTCTTAACTTTGGGCTTAGTTTGTTCTTCTTTTTCTAGTTCCTTGAGATGTAACATTACATTGTTTATTTGAGATCTTTTGTCTTTTTGATATAGACATTTATTGTTATTATTTTCCCTCTTAGCACTGCTTTTGCTGCATCCCACAAAATTTGTTTTGTTGTGTTTTCATTTTTGTTTATCTCAAGGCATTTTTTGATTTTCTTTTTTTATTTCTTCTGTGACCCATTGGTTTTTAAGAGCATCTTGCTTGATTTTCACATATTTTAAAATTTTATAAGGTTTCTCCTGTTACAGATTTCTAGTTTGATGTCATTGGTTGGTTGGTATAGTTTTAATCTTCCGAGATTTGTTAAGAATTGTTTTGTGGCCTAACATACAGTCTATTTTAGAGAATATTCTATGTGCTCCTGAGAAGAAAGTATATTCTGTTGCTGTTTGGTGGAATGTTTTGTATGTGTCTGTTAGTTCTCTTTGGTCTGAGGTGTAATTCAAGCCTAGTGTTCCCTTATTAACTTTCTGCTTAGATGAGCTGTCTATTGTTGAAAGTAGAGTATTGAGATTTCCTGTTGTTATGGTATTGCAGTCTATCATTCCCTTCAGAAAATTTAATAATTGCATTGGTATATATGTGCTCTTATGTTGGGTGCATATATATTTACAATTATATTCTTTTGATGGCTTAGCACTTTCTATTGCCGTAAAATGACCTACTCTGTCTTTTTTATAGTTTTTGACTTAAAGTATATTTTATATGCTATAAGTATAGCTACCATGCTCTCTTTGTTTCCATTTTTATGAAGTATCTTTTCCCATCCCTTCATGTTCAGTCTATGTATGTCCTTAGAAGGAAAGTGAGTCTCTTGTAGGCAGCATATGGTTTGATCTTTAAAAAAATCTATTGAGCTCCTCTGTCTTTTGATTAGATAACTTAATCCTGTTACAGTCAAGACAATTTTTGATAGTTTAAACTTACTACCATTATTTTCTTAATTGTTTTCTGGTTGTTTTCTTGATCTTTTGTTTCTTTCTTAATTTCTTGTTCTCTTCCTTTGTGGCTTATAGTTTTCTGTGGTGGTCTTCTTTGATTTTTTTTTATATTTTGTTCTACAGGATTTTGCTTTATGGCTACCATGGGGCTTATATAAAACATCCTAAATTTGAAACAGGCTATTTTAAGCTAATAACTTTAATTACAAACAGAACTGCACATTAATTCCCTCCTTCCCCTTGTATACTTTTGATATTTACCTAGTTTTATAATTTATATCTCTTAATTATTTATTGTAGCTACAGTTATTTTTAATAGTTCTTTTTTTAATCCTCATAGGACAGATAAAATTGTTTTATGCTTCACCCTTACAGTTTTAGAATATTCTGAATATGATTACATAGTCATATTACTTATACCATTGAGATATTTACTTTTGTGTTTTTGTTATTAATTAGCAGATTTTCATTTTAGCTTGAAGAACTCCCTTTAGCAATTCCTATGGAGCAGGCCTAGTGATGATGAATTCCCTTAGCTTTTGTTTGTCTGAGAAAGTTTTTATTTCTGCCTAATTTCTGAAGAGCAGACTTTCCAGGTAATGTATCCTTGGTTAGCACTTTTTTCTTCAGAATTTTGAATATCTCATTCTACTTTCTCATGGCCTGCAGAATTTCTGCCAGGAAAGCTGTTAACAGCTGTATTGGGACTGCTTTGAATGTGATGTTTCTTATCTCTTGGTGTTTTTTTTTTGTCTTGCATTTTTGATAATTTTATTCTAGAATTTTTTGATAATTTTATTCTAGAATTAATGTTTGGGTTGAATTTACTTGGAGACTTATGAGCTTCCTATACCTGAATGCTGTCATCTTTCTTCAGATTTTGAAAATTTTTAGTCATTATTACCTTAAATGTGCTTTCTGGGCCTTTGTCTCTCTCTTCTTCTTCTTCAGAAACTCCTATTATGTGGAGGTTAATTCTCTTAATAGTGTCCCATAATTTCTGTAGGTCTTTTCCATTCTTTTTTCTTTTTACTCCTCTAACTGGATAATTTCAAATATCCTATCTTCAAGTTATTCTTTCTTCCACTTGATCAAGTCTGCTGTTGAAGCTTTCTATTGAATTTTATAGTTCTGTTATTACATACTTTATCTCTAGGATTTCTATTTTTATTGTTTCTATTTATTTGGCAATCTCCTCATTTTGTTTTATAAATTGTTTTCCACATTTAATTTAGTTTTTTATCTGTATTTACTTGTAGTCCCCTATAAGTAATACGACTATGTATCATATTCAGAATATTCTAAAGCTGTAACAGTGAAGTATAAAAAAGCTTTATCTTTCCTGTGAAGATTAAAAAGACACAACTATTAAAAATAACTGTAGGTACAATAAATTATTAACGGATACATTTTACAAAACTAGGTGAATTTTTTTTTTTTTTTTTTGAGATAGAGTCTTGCTCCGTCACCCAGGCTGGAGTGCAGTGGAATGATCTCGGCTCACTGCAACCTCTGTCTCCCAGGCTCAAGCAATTCTCCTGCCTCAACCTCCCAAATAGCTGGGACTACAGGTGCATGCTGCCACACACGACTAATTTTTTGTTTTTTAGTAGAGACGGGGTTTCACCGCGTTTAAGATAATTGTTCTGAATTCTTCATCAGTCATTTTATAAATCTTCACTTCTTCAGGATCCCTTATTGGAGATTTATTAATTTCCTTATGATGATGATGTATTTTTTCAGATTTTTCATAATCCTTGTGTCCTTGCATTGGTGCCCAACCATTTGAGGAAATGGCCAACTATTCCGCCTTTGTTTGTGTTATTTGGCCATGGTATACCTTCACTATTTGATCAAACCTGGAATTCTGATTAAGCAAGTTGGTGGTGACCTTGAACGGGAAGACCTTGCTGTCATGCTCTCTAGCTGGGCTGAACTGTTAACTGTACTGGTTGAGTAGAATTTCTGGCTCTGTTCCATGGTCTGGTGAGAGAACTGGCTGGACTCTGTAATAAGACAGAGCTGCTGGCTGAAATTGCCTCTGATTGAGCAGTATTGTTGGTTGTCTTCCTTAGATGGCCAGTACTACAGTTTTGAATATGTAGTTGGGCAAGGCCATGTTTTAGGTGTCAAGGCTGAACAAAGACTCTGAGATTGCTACCTAACCATGCAGGGTGACAGGACCAGAGGCTGTGCTCCACAGATACACATGGGCATGGGTTCAGCTCTAATCCTGGGATGACCTAAGGCAGAGCACCATGGCTTGATATATTAGCCACTTGGATGCTGGGCCTGGGTGGAACAGATGCTCCTTCTACAGTTAATTGCCACCATGCCCCTGTTTTCTGGCCTTAGGAAGCGTTAAGGAGCACAAAGGGCAGGGCTTGACTGGGTGAAAGCTTGGCAGCTGGGAATGGTTGGGGCCAGATGTTCTCTTTGCAGGTAATTGCCATTCTACCCTTATCTCCTGGCCTGGGGAAGTTTCAAGGGGAGCACTGGGGCTGAGTGTGGAAGCTGAGCAGAGATTCAAACCTGGCAGACTAATCAACTGTGCTTCTTGTTGAGCATTGCAAGCCTCTCTGGTGGTGTGCCTCTGCTGGCCAGAATGCAGAGCAACTATCAAGACCCCTGAACTGGTCACTGTGAGTCTCACCCTGTTCTGAGTTTCTAAATAAACATTGCTAATGTTTCCTGTGGGATAAGACAAGAGAGTTTCTTCTGCGAAGGATTCCAAAATGGTGGGAAAGCTGAATGTTCATTCTCAACTCTCTCTTCCCTCTGTAAAAGCCATGGGTTCTGGGAATCCTCTTATGTGTGATGTGCTGGCTTGAGGGAGGGACAGTGTGGTCAAAGTAAAACCTCCTCTTGCTCTACGTGTGTGGTTTTTCTCAGTACTGTGGTCCAAGGGGATGTCTGTGCCTCACTTCAAGTTCTGAGATATTCACAAGGGTATCCTTGTCTGCTGTTGGTTGCTAGTTGGATTTCTGTGGTGGGACTACTGGAGTCAGAGAATTCCTATTCTATTATATTTCTAACATCTCCCCTAGTATGAACATTTTAGCAACATTCACTTTTCCAGTCTGTGAACATGTAATATCTTTCTATTTGTGTCTTCATTTTCTTTCCTCAATGTTTTATAGTTTTTAGTATACAGATCTTTCACTTCTTTGGTAAAATTTATTCCTAAGTATTTTTTGGATGATATTATAAATGGGATTTTTAACTTCTTTTTTTGGATAGTTGTTATGGTATGTGTAAGTGCTACTGATTTCTGTACGTTGATTTTGTATTAAAGTCTTAAACATAAGACCTGAAATTTTAAAACTACTGGAGTAAAACACAGGGGGAAAACTTCTTGACATTAGACCTGGGCAAATATTATTTTTGAATTTTGACCCTAAAAGTACAGGCAACAAAATAAAAAATAGACAAATGTGGTTGCATCAAAGTAAAAAGCTTCTGCAAAATAAAGCAAACAGTTAATGGAGTGAAGAGACAACATACAGTATGTGATAAAATATCTGTGAACTACACATCTGATAAGGAGTTAATATTCAAAATATTTTAGAAACTCAAACAACTCAGTAGCAAGAAAACACATAAACCAATCAAAAAAGTGGGCACAGGGAGTTTCCCAAAAGAAGCCATACAAATGGCCTACAGTATATATAAAAATGTGCTCAACATCGCTAATAATCAGGGAAATGCAAGTTAAAAACACAATATCACCTCACATCTGCTAGAATGGCTATTATCAAAAGACAAGAAATAACAAGTATTGGCAAAGATTTGGAGAAAAGGGAACCTTTTTACAGTATTAGTGGGAAAGTAAAGTAGTATGGCCATTGTGGAAAACAGTGTGAAGTTTCCTTAAAAAATTAAAAATGAAACTACTATGTGATTCAACAATCCCACTACTGGGTATATAGCTAAAGGAAATGAAATCAGTATTTTGAAGAGATATCTGCACTCCCAAATTTATTGCAGCATTGTTTACTACAGTCAAGATATAGAATCAACCTAAGTGTCCTTTAGTGGGTAAATGGATTAAAAAACATGTTATATAAGTGTAATGGAATACAACTCAGCCTTATATAAAAAGGGAAGTTTCTAATTTGTGACAACATGTATAAACCTGAAAGATATTATGCTAAGTAAAATAAGCCAGATATAGAAAGACAAATATTCGTGATCTCACTTTTATGTGGAATCCTAAAAAGTCGAGTGCGTGGAAGTAGAAATGATCATTATCAGGGGTTGGGTTGGGGAGTGGGGAAGAACTGGGGAGATGTTGGTCAAAGGATACAAAATTTCAATAAGACCGGAGTAATAAATTCAGGAGATTTATTGTACAGCATGATGACTATAACAATGTATTGTATTTTTGAAAATTTCTAAAAGAGTAGACTTTGAGTGGTCTTATTACAAAAAATGGTAAGTGTGTCCAGCTGTCATTCCTGGAGAACACCTGAAAACCATCACCCTTTGGGACCATCAGTGCAATAGAGGACTGACTTACAAAGGCTGTGGTCTTAGGCTTGAAGTCTTTTTAAACACTTCTGTGATAGTGCTTATTCTGTCAGATCAAATATATTTACTTTTCTGAGTGATAGTCCATTTAGGCTGTAAGGTGCTCAATGGAAGAAATATGTCCGATACATCTCCATACTACTACTGTTGAAAGAAGTAAAACGAACAGAGCTTGGAATGAACAAGCAGAGGTGGGCAGGAGGTACAGGGTGGACCAGAGTGGGAAGTACTTCTGCAGTCACGAGGACATCCTGCTTCCATCTTATTAAATCTTTAGGCATGTGCCCAGGAAGACACAGGGGTCATCTTATTACACCTTTAGGCACATGCTGAGGCAGCAGGCAACTGGGAAGTGTCTGGTGCTGTCACCTCCCTGGTTGTGAAAACAGCAGCATACTCAGGTTGTGCATCATCGTGTACACTGCACGGGATAAAAGGGCTCCTACCCTGGGCTTCTCATCCACAGCATCCTTAGGAGCAGCCTTCTTCTCCTACCTCCTCTGCATCTGGTGAGTGGCCAGCAGGGGACAGATCCTCAGCTGGGAGTGTTTGGGAAAGAGAGGCCCAGAACTGAAATGGAACCATCAGAAAGAAGCCCACAGTGGGCAGCAGTGGGGGAGGTGATGGAGAATAAGGAGCCTCTAAAGCACATGTCAGGGACCCGTGAGCTGCAAAACCCGCAGGACCTTAGGATTCCTTCACATTCTTGTTTGGAGCATGTTGTCAGGAATGCACATAGATCCATTTTATATTTTTAAGGTTGCTTTATCCAAATGCATGTGTAGGGTTCCCTCTACTACATTCCCATTTCTCTCCTACAGATCTTGGCTTAGAAAGTGGCTTCATCAAGGGGGTCAGTGTGTGACAAACCCAAAAATAAGGAGATGGTCTGAGGGTTCTGTGCTCAAATGTTTCTATTATTCTGTTCAAGGTAAAATTCCTGCATTCCTGCAAAGATGTCCTGCCAGCAAAACCAGCAGCAGTGCCAGCCCCCTCCCAGTTGTCCCTCACCCAAGTGTCCCCCAAAGAGCCCAGCACAGTGTCTGCCTCCACCCTCTTCTGACTGTGCTCTAAGCTCCGGGGGCTGTGGCCCCAGTTCTGAAAGTGGCTGCTGCCTGAGCCACCACAGGCACTTCAGGTCCCATCAATGCCGGCGCCAGAGATCCAACTCCTGTGACAGGGGCAGTGGTCAGCAAGGCGGGGGCTCCTGCCGTGGCCATGGCTCTGGGGGCTGCTGCTGACCTGGATCCTGATGATGAGACAAGTGATCTTTGGAGGAAACAAGGATCCCAAAGGCCCAGGAAAAGCTCCATCCTGATGCATGCTTTTCCAGATACCTTGTTCTGGCTTTCACAAGCTGAGCTGGGGGTGTTCCTGTTGAGTATCCAAGCTGTCCCCAGAAGGTGCTTCCTGTCTGGTGTATAGGATCTCACAGTTCCCTCATCCCTGCCCCTGCCAAGGATTGGCAGTTCCCTGTGCCTAACCCTGCCAAAAAATAAAGCTTCTTGTTCTCATTACCACGGTGTCTCACTTGTTAGGAAACTATCCAGGATTTATCCATCCAGGCCAGGTTCTCCTGTCACCCGAACTCGCAGGACCTTAGAAAGCCAGAGATTTAAGTGTGTTACCCCTGGTAGAGGTGACCCCAGAGAGCTGACCTCATGCTCGGGCAAGTAACTGGGCTGTGTTCTCCCAGCCAACCCTCTGTCATCACAGGACACCTGCTCAGCCTCAGACCTGTGTAGTTTTTGCTCTGATGACAAACAGAGGAGCGAGGAATTGGGAGCCCCTCATGGAGGGGAGGAAAGGTTGATGGGCACCATCACCAGGATGGGTATGGAGCCTCCCAAGCCAGGCATCAGGGTTGGGGCTGTGGAGAAACTCATTTGTGGACATCTGCTGCATTCCATAGGAACAGAAAGGGCCCCCCATTACAGTTCTGGGGTGTTCTGAAACTTCAGAACTTACTCCTCTGTTGTTGTATCCCAATGACTACAGATTTTACTCCTAAGAAGCAAAAGTGGTCACTCAGCTATATTCAGCCCCACAATCTGGCTACCATGAGAAAGTGCTTGGTCTATCTCTTTTAAATGTCTCTTTGCAGGACAGAGGCCACTGAAGGGACCCTTAACATTAAGAGTAAAGTGGCCACCCAAGAGTAGTTCAAGGGATAATTCCTGAAAATACTTCCAAGACAGAGACAGGGGTCATGTGCTGGAGGCAGGAAAATGCTGCTGAGAATATCAATACCTAAACCTACCCTCTCCCCAGTCCACATTCAGAGCCACCCTCTTTCCTACGGCCCAGTGCCTTTATGCTCCCACAGGCATCACTATTTCAGTTTGCTAGGGTGGGCTGTCAGGCAGAATAAGAAGACAAAAATTATAACCCCAATAGTGAACATAATTTAATTTTTGTTGACAATTATAATTTAATTTAAATATGTATAAAGTTTGATTACAGCCTGACTGATTTATCTTGAAAAATATCTAGAAAAAGGTACTTATTTTAATATTAGAGATTAATTGAATGAGAAATTTATCTACAATTAAAATGAAATTCGCAGAGAAAATAGCATTCAGTTTGCATCAATTCTCCGTACCCAAAATATAGACATGATCAGGTCAGCTCCATTACATGAGATGCACCCAGCACTACCATCAACCTCAAAAGCAGCAACACATACCAAAGTCATCTTCATCAAGCCCATCCATTATCATGCATGCTTGCAGAACTTCATTTCGAGTCCAAGCAGATGAACGACTCCTCCCTCTGTGTTTTCATGGTCTTCAAATAAAGAGCACACATTCCCTGGATTTTGATGGAAGGTCATGCCTTTTGTAATGTGCTTACTGTGACTCTTGGCACTCCAATTGTTGTACTTTCCTTCTCCATATTTGCCCCTCAATCAGGTATTCATTTGGCTCCCCTCCTCTCCTGCCCAGGGGCCTATGTTACCTCCTGGGTACCAGTGAGGCTCTTTCAAGAGTCCTCATCTCCGCTGACTTTACCCTTCCATCTGTTTTACACACAGCCCATTCTGAATGTCCAGCATCCTTACCTCAGTCACCACCCCAACAGCAAGTGCTGATCACATCTGATGCTTGATTTTCCTAAGGGAACATTACAGAAAAAAGTAGATGGGCAAAGAACCATGGACTTCGTGGGTAGTCATTTACATTGCAGTACTTATCTCATGGAAGCAGTCTCCCTATTTACTTGACTGCCTGTGCAGTTAGACAGTTAATTTCTATAGGTCAGGTGATGTGTCATATTGAACTCTACCTTCCACCACAATGCATGGAGCATGACATATTTTAAGCACACATGTAGGCCTGGGTGGAAGGTGTACAAGTGAGGACCAGGGCTTCCTGTGTCAAACATGCCACCCTGTTCCTGGGAAGACGGTGAAGGCCTGGACCTGGGCTGGGTTGTTTGGTGCTGTCACCTCCCCGAGCAACCCATTCATGCTGCCCCTCACAATCTAGCAGCTCTGTCTTGGGCTTCCCAGACCATGGACTTCTTTCGAATAAGCTTTCTCTTGCTGCCATGAAACCAGATGGATGTCTAGCTGGAGACAGGACCTGAGCTGGAAGACCTAGGAAGACAAGCCCGGGTTTCTTCCATCAGGGGAGAAGGAAGCAGAGGGTATGGGATGGAGGAAGCAGGAAGAGTGTGGGGTTAATGGGCACCCTCCCGGGATGTATCAGGTGTCCTGTGACTGCGAAGGTCATGGGTCTTCAGCACACCCTCATCTTCTTCCTATATATGTTCTGAGAGATGCACTGATCTCACCAGACATCATCAAGGAAGCTTTACCCAAACAGGTTTATTCTCCTCTGTGATTACATGAAGATAGGACACCTCAGCTGCTCAATTAGAAAAGACCCAGTATCATTTTGTAGCAGGTGACCAAAGAGAAAAGAACATCTTTCCAGGATAAACTAACTCCAAATTTATTTTCATTTCCTCCCTATATTTCTTTTCTTTTCTTTTCTTTTTTTTTGAGACGGAGTCTCGCTCTGTCACCCAGGCTGGAGTGCAGTGGCGTGATCTCGGCTCACTGCCAGCTCTGCCTCCCAGGTTCACGCCATTCTCCTGCCTCAGCCTCCCGAGTAGCTGGGACTACAGGTGCCCGCCACCACGCTGTACTAATTTTTTGTATTTTTAGTAGAGACGGGGTTTCACCATATTAGCCAGGATGGACTCGATCTCCTGACCTGGTGATCCGCCTGCCTCGGCCTCCCAAAGTGCTGGGATTACAGGCGTGAGCCATGGCCCCTGGTCCTCCTCCCTATATTTCTTAGTGCAGAAGTACACCCATCAGAGAAGAGATATTACAAAGATTCATTTGCATTATTGCATTCTCTCTAGAGTCATTGATGCTTTCTGAGATTTTGTGTCAGCAAAACGCGCAGCAGGGATAGCCTCCAAAGGCTCCCAGAGTTCCCCACCCAGTCTGAGCCCCATGTCTAGTCTACCTTCAGTCTTCTCCTGCTATGGCTCCAGCTCCAGGGGTTGCTTTAACTCTTAGGGGGCAGCTGCAGCCTGGGCTACCACAGGTGCTATCTCTTCCACTGGCACAGGCACTAGAGACATGACTGCTGTGAGTTTACCCACTGGCAGCTGCAGCTGTTGCCAGAGCTTTGGGCACTGCTGCTGACCTGGGCAGTGCATTGAGATAAGCAGTTTTAGAGGAATCAGAGACCCAAAGTGCCCAGGATTAACCTCAGTCTGATGTACCTGCTCCTAACCTCCTGCCCATGGTCGGAGCTCCTGAGTTCATCCTGACAAGGGTTGTCAGTGATCTCCAGTGGTCTCCCTGGTGTCCCTCATGGTTGTCTCCACATCCATGTTCTGGTCAGTGCTTAGCAGCACTTATGTCTCACTCTGTAAAAAATAAAGCTTTCCTTTCTCACCTACGTTTCTATATTGCCCCTCCGAAGGCTGCTCCATTGCTCTCCCATGCCTTATCTCCCAGACTGAATGCTTCACAGGATGAGAGGAATGAGAGACAACACTTCTCTCTACTCATAGGGAGACCATGAGTTGCTGCTAGGAAGAGGCTACAGAAGGCCACATGGCTGCAGGGAGGAAAGTTCACCTTATTTCTATATGGAAGATCTGGGTGTTGAGGAGGTAGGAAGGGATCCTTGAAAGCTGAATAGTTGATGGGTGCAAGGAGAGAAATGTAGATGGTTGCAGAGGTATACACTGAGAGGAACTTAGAAGAAGTAAGAAAATAAAAACCTGATCATTGCAGGAGTTGTAAACTGGATATATTCATAGGGTCAATGATTTGTATACTACTCATGATGTGCCAGTGGCTTGACATACAGTAAATAATTTAATCCTCACTGCAGTCCTTCAAGTTACGTACAACCCTTGTCCCATTTTACAGATGGGAATCATCATGGAATGAGTGTCCAGGGTCTCCCAACAGCTGCCATGCAAACCTTGGCAGTTTTGCTGAGAAGCCTATGCTCCTGATGACTGTGGTGTTCTAAGTTCTTCTAAAATGTTTTAAGAGATGTGAGTAAACAATGGATTTGTTTTGTAATTATTTTAGTCCACAGTATTTTGTTGTTTGAATTATACATCACTAAACCACCAAACCATATGAATCACACTTTTAAGGAGTTCGCCTCCCAGAGTTTGGACCCAGAGTGTAGTATTCAGCTGCACCACAGGATTAAAATCATTATTTTTGATGTGCATTAAAACAACAATTCACTTTCACTACCAATTTTGAGAATGTTAATGAACTGGAGAAAGACTCAGTAAAAATTCAAGCCTTGGTGCTCATCAGTAAAATACTAGCAATCCAAGGAGGTCTCATAAACTCTGAGCCAAAGTGAAAGAGCAGATCTTAAGAGTAGTTTAGGGCTAGATACAACAGAGAAATTAATGTATCCAGTAATAGGTGAATATATTAAATTTTAGAAGCTTTTTTTCCAAGCTCTTGGGAAATAGGGAAAAGAAAATTACTCCCCTCTTCTGTGTTCATAGACATTCATTTTCTTAACTCATTGGGATGAAAAAGGTACCCAAAGGGATCCTATGAGGAAGTTGATGTCAGAACTGCTCTGATGAGTTTAGATCGACTGCCCAGCTCAATTCCTCTTAGTTGCCATGCCTGGGTTTATTGCCCTTGGATGGATACAGGCTCCACATCTTACTCATCCCATCAACCATCCCAGGTGACAGCAGGTGACACCATCTGGATTCATCATTTACTCTGGCTGGATTCATCATTTACTGATTCAACTAGCTAAGAAAGATTTGTTTAAGAAGTTACCACAGCTGTAGGACTTATAAAAGCCTATGATACAGACTTTTGATTCACTACGACAACCACTTGCTACTCAAAAATTGAGAAACTCTTGAATAAAATCAGCCCAGGCGACATAAAGAATGTTGTGTTATGACTTCTAGACCAAGTCCAACACCCAATCATTCATAATTTATCTGCTCAACACGTAGTTTTGTGGCACTGGTCTAGGTGTTTAGATCAGTGTGAAACAAGATGAAGTCCCCTTTCAGGCAGCTTATGTTCCAGTGGGCCCATTGGAGACATCTTCTGGTTTCCTGGCTTGTCAGCAGATTTAGACAAAGATGGTTCTATATTCAGTTGGATTCCCACTCTGGGGCACTTGACAGATGCCGGTAAAGGGTGGCTAAACCCAGTGAAGGCACCCATCATGGGCAAACTTTTGAAAACTGGATATCATTTTTTGGGTGAATACAAAAAGGACATCCAATGTCTGGTTGTTTCCACATCAAAGGTAGGAGCTTAGTGAGTCAAGGGGTAGGTGGGTGATTCCAATGGTGAAATGTTTGTTTAAAAGTTGAAAAGTCCTTGTCCCTTCCCAGTGCCTTTCTCACTTCCCAGTTCTCAGTGAACAACCCCATTCACCCAAGTATCTTGAAAGTGCTTCTGTTTGGTACTTAGCTATAATGTATGGAGCAAATAAAAAAAATGGCCACACCTATACCCTTCCCTGTATCAGGATACTCAGACACATTTAATGCAATAATAATGTTTTATTAAAACCTTGTCGTTTTAGGATATGTTTGAAACTTACATGTGTATTCCATTTTTACATACTTTTAATATATCATGATTCAGGATAAAATATATATCTATTATTATAATAAATGCATTGGAAAAATACTATAGAGTTTAGTGCTCTCTCTACAACCTTGGTCCATGTTGTGTCAGGTGCTCACGGTGATCATATTAACCTCATTATAATCATACCCATCAATTATCATTTCTATTTGGACAAATCTCTTTTAGTCATCCCATCCAATTTGAATCACTCTCTTCCCTGGGTCTCTTAGAATCAATAGTACAGTCGCTAAGATCCTGACACAAGGTTCCTTAAATGTATGTTAATCCATGATGCATATTACCAAAGCCATTGTGGATTTCTTATACTTGTCTCTGAATTTACCTGTGATATCCCTGGGTCATTTTGCCTCCATGTAAACAGATTTGTTTTGCCTCAGACATCTTTACCTTAATACAGCTATTAGGAGAAGCAGGGAAAGATTAAAACCTAGAAGTTCCTGTCTCCAAAATGGATGCTCTTAATGAGCAAATTATTCTGCATTCAAGACTGTACATGTCCCCAGTATTCCCCTCAGCCCTGTTCTACCTCGACCTCAGCATTGTCTCTTTCTCCTGGGCACCTCCTTGATGTTTCTTGGGTCCACAAATTTCTCTTAGTTGCCATGCCTCGGTTTACTGCCCTTGGATGGATACAGGCTCCACTTCTCATTCATCCCATCAACAATCCCAAGTGACAGCAGGTGACACCTTTTGGATTCATCATTTATTCAGAGTCGCTACAGAACCAAAAGGGACTAATGCCCCAAAACCCTGACTTCAGGCCTGGGGACTCCCACACACTGTATCCCAGCACCCTCTCCTGGCTCAGGCTTAGTTTCCTACTTATCTGTCAGTCTCACTACACCATCAGCCTAAGGGTAGGGATGGTATCTTCTTCAGTCTTGAATCTGCTTTGCCCAGCACAGTGAGTGTCACCATCTCAATATAACTTGTTTAAAGAAGGAATGATGTTAATGAATGAAAAATGAAGAATTGCAGACCTACAGAAAGACTGAGGCACAGGTATGTGAATAGTCACGGGGTTTCTTGAATCCCCACTCTCCTCAAAACTCTTGACACCTGCCATGGAGATACAGAGGTCTTGGGGCTACAGAGGCAAAGAAGCTGACTCCTAAACGAGACTCACATTCTCACCCCTCCCAATCCCAACACCCATTTCTTGCCTGCAAAAGAAAATAGAAAAAGAGCTCTAAGGTTTGCTCAGTCCTCACTGGAATCAGGATGCCTCAACCCAAGTTACTTTCTATTTCCTGCACTCCTCTGCTCGGGAATTTTTCCTAAGTTGTGGATTCAAAGCCACATATGCTTTGAAATAAACATAAAAAGATCCAATTTTTGATCCTGTTTGAGCCATCACAGGCTTTACACATCCCACAAGGCACAGCATCAGCCCTCTGGATGCTGTCACTCATGCAGTGACCAGGGCACTGAAAACCACAGTGGAGCAGGGCTGGATGATCCAGTGAAGCAAAGAGAGAAGCCTCTTCCCAGTGTGGTGATTTTCCTCCTCCCTCACCTCTGCTCCTCCTTGGTGGAGAAGTCCCGTGGAACATTAGTGAAGATAATAAGGGTGGGAATGCCCTTGTAGAAATTACTGTTAATAGTCTGAGAATTGGGCAGGTACTATAAATCCTAATCTTTTGTGTTTCAAAGCCATTTGCATCAACAAGTGTTTGGTTTCGAACTCAGCGTATCCTTGTCTTAGTAATCCCTTCTTAGGTCTTATTACCAGAAAGATCCTCACTCAACAGAATGCCCAGGTGCAGTTCCAGTCAGAACACTCTTGTGGTGCCCACTCCCAATTTTCTCTGTCAAACGTCATTGAGCTCTTTCAATGCTTCCTTTCACTTTTCCCCCAACCACTCTGCTGCAGTTTTGCATCCCACAGTGAACAAGCTTGTGTCCATTCCAAGCCCCCTGGAGATGAGACCTCCCTCAGAGCCAAAGTATATTCATTGAGCAGAGTATCTGTCACTAAAGTGATGCAGCTGCCTGGGACCTAGCACAGACCCTTCATGCCCCTAATATGTCCATTCCTCTCCCTACATTCAGGATAGGCAGAATGTTGAAAGAAAACATGGTAAAAGATAACTGTAGCAAAGAATTGGCAAAAGAGATGGCAGGTGTTGAAGAAACGGAATTTGTCAAGGGTCATATTGGTCAGGGTCTTCTATTGCCTCCCAGAGAGTTTTCCTTTTTCCCCATGGACTACAGGTAAGTAGCACATGAATATTCTCACCATCCAACACCCAACTCCCTGTCCTCCCTCTTGATCTTCTAAGATACTCCTGTTCATGAAAGACTTCCTCCCTGACCTTCCAAACTCCATCATGTCTCCAGTAACTACCCAGTTTCTACTTCCAGTTGCCTTTACAGTACCTGTGTGTGGTCATTATGAAGCTTCCACCAACATTCCTGAACTTGCTTCTCGTTTGTCCTTGGGGACCTGAAATCTGGGCATTTATTGATTTGATTGATGCTAGAAAGGGTGGGAGAATCCAAAACTGCCCCTTTCTTATAAAAACCTAAGAGCCTACTAAGTTGTGTATTGAACAGTCTAAAGTCAGTACAATAAAAACATGAAGCATTGTCTTTTTCGGTCATTGTTTTTTCCTATGCTCTGTTGAATCTCTCTTGAAAATACCTCAGGGAAATTCCACATTTCGTCAGTCACTTCTATGGATACTAAAGTCCAGACCAGCTAAATTTAATTCTGAACAAAATTTGAAACTCAAATTCTCCCTTGCACACAAGCATTGTCCAGGTATCTCCCAGGAGACTGGAGTTGGAAGGGGAATATGATGGGCTCTTTCTCTCATTCACTACCACCCCTCCACCTTCTTCCTCAGTAGCCCTTCCTCCTCCATTGTATTGGGAGATGGAAAAGGGGAGGGAGAATCATTACACATGTGACTGTACCACTAGCCTCCTCTGTTGGCAGGTTCTGCGGCAGGGCTGTCTCTGCTTCTTCTGTGTGGCAGGTTCTGCAGGAGGGCTGTCTTATAGGGTGCTTTTGTGAGTCCTGGAGTATCTTCAAGCATTTTCCTAACAGCATGATTTCCAGACATGGGATGAGCAGTCGGATTTAACCCTTCACGTACTCCCTAAGCTCCTACCTTCGTTGGCACCAGCCATGGCTTCTCGATAATGAGGTCTGTCTGCCCAACAGAAAACCATCCTAAGCACAACACTAGCAAGACTGTGGAAGCTGGTCTTCCTTCTTAGATGTCATCTGCTGTTATGTCTCAATGTCCTGTTCTATCTCTTCAGTTCCTTTTCTTTATTCAACAATAGGCTCAGAGGTTAGAACATCAAGTCTACTACTACAGCAGACATTCTGCTGGGGGATAAAAATGCTGTCTTTCTTTCTTGAAGGAATCTCTAACATCTACAGGCTGTCATTGTGAATCCTGCCCTTTCAATTGACCTCTGTTGTAGGAGAACAACCAGTTTCCCTCCCATGTACAAGATTAGGGGGAGACTACATCATTGTCTTTTAGGATAATAACTTTCCTATCTAAAAAATTCTCACCAAAGTTCAACCTTCCAAATATATAGCTGAACCAGAGAAATAGAGTTCTATTTTTTTTTCTTAGCAAGTCTTGCAGAGATTTTCAGCAGCTTATCCTAAGTTTACTTTAGTATATGGGGATAAGAGGCATCTACTATTTTCATCTTTTGACTTCAGCCAACATCGTAATACAAGAAGAAAATTTGAGTCCAACATCTTCTTACACACTGGGTCCTACCAGAGCTTTCTCAGGAGAATAGAGCGGTGTAAATATCTCAAAATACTATTTAATCTGAGGGAAAAATTCAAATCCATATAAGAAACTTAGGCACGTTGGAGGTATATGGCACTTTCTGGCCACTGCTTCCCATTTTCCTTAAGAATAACTTAGCTGCTTGCCATGGAATTTGATTGTCGCAGACATGGCAGGAACAGAATGGAGAAGGAACTGTGAGTTTTAAGCAAAGGGAGAAGAATTCTGTTTGTTGACTCATCCTTGATTGCTGATGTGGAATGTCCAAAATGCACTCCAAGGGGCTAAATCTGAGGTCCTGCAGTGCCTGTTCCTATAGTACCAATTGGAATGACTAAGTCATGAAATTTTTCCTGGATTCATCCAGCCAGAGCAGTCTCTGTATTTCCTTGATGTCTTTGGGCCACAGGAAGCCAAGGCTCCTCAGGATGGGACTCTCAGGACTAGTGATTCTCAGGGAGGTGCCCTTGTGCTGTAGGGGAAGTGACAAGATCATGATCTTATAGCTACTGTTTGTCATCACGGGACAAATCCTGTGCGTGTGAGAACTGTGGACACCTGATTTCAGGAAGAGGAGAGTGGTGACAGGAGCAATCACTAAGGTAGAAGGGAGATTAATGAGCTCTCCAGGTCTTGTGGGGAGGCTTTCAAGACAGGCAGTCAAGAATGGGGCTGGAGGAAAGCCTAACAGTCATCTATTGTGTTTTATAAAACAGCGGTAACACGATATATTGAATGTCATAGGCAAGGATTTTTTTTCCTTTGAAACTTGCCCAAAATGTGTGATTTATGTTTCTTTCTCAATTAACGCTTCCATCTCCTACCTCCCTCAGCTGCCAATGACTCAGGGTTGCAACCCATGCAGGAAAATGGCTATCATGCTTGCTCTGTTGGGAGGACAAGACTTGCTTATGATAAATACAAGATACAGAGAAATAAACGTTCAGATTTGCAGCAAAGTCTAAACCCCAGTAATTTTTTAACTGAATTTTTCAACAGATTGTGTCCCTCTTCAACTTCACCAGTATGGAATGAGAAAGTACCCATTTCAACCATCATGAGTAATTCCTTCCAATGCACTAGCAATTTGTGTGTTCTAAAGAATGCAAAAGAAATGGACACCTAGTGTAGTCCCGGGGCTAAGCCCAAAAATATCCCTTCAGCAAGAGGCTTCTGCAGGCAGAAGAATATCAGAGAGGGGAGTCAATGACAGGTCTGATCCTTTTCCTCTTCCTCCATTCCCAAGCCACATTCCTAGAGACAATTCACTTTCTCTTAAATATCTCAAAATAAATCATGGAATTCTGCCCCCCACCTCCCACCATGTTTTAAAGAGGGTAAGTTGTAAAGTGCATACTCTGATAAGGAGTTTGTTGTCTAAAAGCCATAAACTATCAAGTACAGGGAGCAATAACAGGCATTTACCATAAACATGTGTTATTTAAAATTACCATTTAACTTAAATTTAATGTTCTGTTATAGTTCTGACTTTAACTTTTTAGAAACAAATAGCAAAGTTCAGGTATTATAATAATAGAGATGAATTCAGTGAAAAATTCATGTCTAAAACTATTATACAATCAAATGGGAAAAATACAAATCAGACTTTATATGTCATCCTACAGAAACCTTAGAATTTATAAGGTTTGTTCCATTAAATTTGATGCACATGATGTTACTACCATCACTAACCTCATCATCAACAATACATTGAACGAATCATGTTCATGACTCACACCAACTATCTTACATATTTTATGCTCATGGACCATTTTATTTGCTTATAATCAGTATCATATATCCCATGGGAAGCTAAATATGGGCAAATTGACCTTTTTCATATTAAGTATGAGTCTTGTGATCTCAACTATTGTATATTCCTTAATGATTTTGTCTGCTTATTCATATAATCCTACCTTAATTCTCTTAAGGGCCCCAACAGCCCCAGACAGGGCTTGTGTCCCATTCTCCATTCATTACCTAATACATCTCACTCCCAGGGTCCAATAGTCTCAGATCACCCAACATCCCCAAGAGTCAGGAGCCAATTACATCTCAACAAACCATGCCCCTGGGGAATATGCAGAGGAATAGGGAAGTGATGTCCAAAAAAAGACATCCTGGGATACCCAGGACGAATCACATGATATCATATCAGACACATAAGTTTACATCTCTGATGTTAGTCCAGTTAACTTTGAAAGGCTCAAGGTCAGGAAATGTGTCATATGCATCTTTACATTCTCCCTCAAAGTGCAAGAGGCAGAGCTCAAACTAAAGCATCCAAACTGAATGAGTGAAAGGAGAAGAAATGACAGGTCCCCAACACACGTGGAGATCTGTCATCAAGACTTCCTGGTTCCCTCTTGCCAGGCATCTTGGCAAGCATGAAGCAAGATGCTGGAGGCCTGGGATGGGAGTGTTTGGCTCTGCCACCTCCCCTTGTTGTGAAAGCAGCATGCCTGGTCTGTGCATCTCTAACCCTGCACAAGATAAAAAGCCTCTTATCTTGGGCTCCTCATCCACAGCCTCCTAGAGAACAGCCTTCTCCTCTTCAGCATCTTCTGTATCTGGCAAGTATCTAGCAGGGGACCCTCAGCTGGGGGTGTCTGGGGAAGATAAGCCCAGATTTTACTAGGGAAGGGGGAAGCAGAGGTGTCAGATGTACAGACAGCAGGAAGAGGACTTCAGAGGGCAGCTGAGGGTAGGGGAAGGGGCAGTGAGCAAGGAACCTCTTTGGGGTGCATGGGAGTCTGTGACTCACCAGAGCCCTGGCTCTCAGCATTCTCTCCACTCTTTTCCTGGGAGATGCATACATGCCCAGTGATATTCTCTGAGAATCATTACTCAATTAGGTGCTTTTGCATCAGTGTTTTTGTGAAGACAGGAGGACTTGGGACCCAGTTAGAAGACACCAGCATTCTTTTCTGGAAGAGGGAAAAATGGAAGGAAATGTCTTACCAGGCCAGTTTTACTTGAGATCAGTTTCTGTTTTTATTCCTGAAGTGCATATCTCAGGAAGCAACTGGTATTAGGAGTAAGGGCTTCATAAAACCATTTGTAGAGGAGACATTAGCCTGGAGCTTTTGCGTTGACCTTTTCCTTTTATCTATCCAGGCTGTCACCTCCTGCCAAGATGTCCTGCCAGCAGAACCAGCAGCAGTGCCAGCCTCTGCCCAAGTGCCCCTCACCCAAGTGCCCCCCAAAGAGCTCAGCACAGTGTCTGCCTCCAGCCTCCTCCTGCTGTGCTCCAAGACCTGGGTGCTGTGGTGGCCCCAGCTCTGAGGGCGGCTGCTGCCTGAGCCACCACAGGTGCTGCAGGTCCCACCGATGCCGGCGCCAGAGCTCCAACTCCTGTGACAGAGGCAGTGGTCAGCAAGATGGTGCCTCCGACTGTGGCTATGGCTCTGGAGGCTGCTGCTGACCTAATTCCTGATGCTGAGACAAGCGACTTTAGAGGAAACAAGTATCTCAAGGAAAAAGGAAAAGCCCCAACTTGTTAGATCCTTTCTTAGACATGCTAATTAACCATTCATTCATGGGGAAGAATTGTGCTTTTTCCAAAAGGCTCCACCCATGTGTTTTCCAAGATCGTGGAAGCCTCCTTTCCTCCTGACAATGTTATCACTTGTGTCTGATTATACAGAGAAATAAAGCTTCTGAACAGCACCTGCATCTAACTTGTCTTTCACTCTGCTCCACAGAAGGCTGCTCAGTGGGTCTCCCCTCCCTCAGCTCCTGAAGGTCTAGCACACCCTGCATAGAGAATAATACTGGCTTGTGGCTGGAAAATTAAACGTTCATATTTTTCTTCATGCAGGGAGTCCCTGTGGGAGATTTGAGTATAGAAGTGTAGGAGAAAGGGGAGGTGTTGAGAGAGGTTGGTGAAAATCTCTTAAAAAAGGCCTAAGATCAGAGCAGAACTGAAGGAAATAGAGACACAAAAAACCCTTCAAAAAATCAATGAATCCAGGAGCTGGTTTTTAGAAAAGATCAACAAAATTGGTAGACCGCTAGCAAGACTAATAAAGAAGAAAAGAGAGAAGAATCAAATAGACACAATAAAAAATGATAAAGGGGATATCACCACAGATCCCACAGAAATACAAACTACCATCAGAGAATACTATAAACACCTCTACACAAATAAACTAGAAAATCTAGAAGAAATGGATGAATTTCTGGACACATACACCCTCCCAAGACTAAACCAGGAAGAAGTTGAATCTCTGAATAGACCAATAACAGACTCTAAAATTGAGGCAATAATTAATAGCTTACCAACCCAAAAAAGTCCAGGACCAGAAGGATTCACAGCCAAATTCTACCAGAGGTACAAGGAGGAGCTGGTACCATTCCTTCTGAAACTATTCCAATCAATAGAAAAAGAGGGAATCCTCCCTAACTCATTTTATGAGGCCAGCATCATCCTGATACCAAAGTCTGGCAGAGACACAACAACAACAACAAAAAAGAGAATTTTAGACCAATATCCCTGATGAACATCGATGCAAAAATCCTCAATAAAATACTGGCAAACCAAACCCAGCAGCACATCAAAAAGCTTATCCACCATGATCAAGTGGGCTT	AG	20	PASS	ClusterIDs=HG3_10X_allpass_3657:HG2_PB_pbsv_859:HG2_10X_allpass_134:HG3_PB_pbsv_872:HG2_PB_pbsv_858:HG2_Ill_tnscope_86:HG4_PB_SVrefine2Falcon1Dovetail_538:HG3_PB_SVrefine2Falcon1Dovetail_504:HG2_PB_SVrefine2PBcRplusDovetail_588:HG2_PB_SVrefine2PB10Xhap12_706:HG2_PB_SVrefine2Falcon2Bionano_147:HG2_Ill_MetaSV_241:HG3_Ill_MetaSV_226;NumClusterSVs=13;ExactMatchIDs=HG2_PB_SVrefine2Falcon2Bionano_147:HG2_PB_SVrefine2PB10Xhap12_706:HG2_PB_SVrefine2PBcRplusDovetail_588:HG3_PB_SVrefine2Falcon1Dovetail_504;NumExactMatchSVs=4;ClusterMaxShiftDist=0.00332118;ClusterMaxSizeDiff=0.00313494;ClusterMaxEditDist=0.00993249;PBcalls=8;Illcalls=3;TenXcalls=2;CGcalls=0;PBexactcalls=4;Illexactcalls=0;TenXexactcalls=0;CGexactcalls=0;HG2count=8;HG3count=4;HG4count=1;NumTechs=3;NumTechsExact=1;SVLEN=-32196;DistBack=0;DistForward=-32198;DistMin=-32198;DistMinlt1000=TRUE;MultiTech=TRUE;MultiTechExact=FALSE;SVTYPE=DEL;sizecat=gt1000;DistPASSHG2gt49Minlt1000=FALSE;DistPASSMinlt1000=FALSE;MendelianError=FALSE;HG003_GT=0/1;HG004_GT=0/0;TRall=FALSE;TRgt100=FALSE;TRgt10k=FALSE;segdup=FALSE;REPTYPE=SUBSDEL;BREAKSIMLENGTH=0;REFWIDENED=1:152555543-152587740;PctSeqSimilarity=0.9815;PctSizeSimilarity=1;PctRecOverlap=0.9999;SizeDiff=0;StartDistance=3;EndDistance=4;GTMatch=0;TruScore=99;MatchId=175.0.0	GT:GTcons1:PB_GT:PB_REF:PB_ALT:PBHP_GT:PB_REF_HP1:PB_ALT_HP1:PB_REF_HP2:PB_ALT_HP2:TenX_GT:TenX_REF_HP1:TenX_ALT_HP1:TenX_REF_HP2:TenX_ALT_HP2:ILL250bp_GT:ILL250bp_REF:ILL250bp_ALT:ILLMP_GT:ILLMP_REF:ILLMP_ALT:BNG_LEN_DEL:BNG_LEN_INS:nabsys_svm	0/1:0/1:0/1:82:46:0|1:81:1:0:26:0|1:45:0:0:32:0/1:65:17:0/1:435:258:32153:.:.
chr1	203935832	HG3_PB_SVrefine2Falcon1Dovetail_676	GCAGTGAGCCGAGATCATGCTGCTGCACTCCAGCCTGGATGATGGAGCAAGACTCTGTCTCAAAAAAAAAAAAAAAATTTACATTACCATGCCTTCTTATAGTCTTTTACCAAAAACACATTTCACTCTCCTCACACACCTTACACGTACAGTTATTTTTTTATTAATTTCAATTACATGTTATAATGGTAATTCTTAGCAACTTTTACTTTTGGTGTATAAATTTCCTTTCACAACTTACACAGACTATCTACAACATGCTTGGACTTTCTGACTTGTCCTAAAAATCCTTTTTTTTTTTTTTTTAAATGGAGTCTTGCTCTGTCGCCCAGGCTGGAGTGCAGTGGCGCGATCTCAGCTCACTGCAAGCTCCACCTCCTGGGTTCATGCCATATTCCCACCTCAGCATTCCGAGTAGCTAGGACTACAGGTGCCCACCACCATGCCTGGCTAATTTTGTTTTTGTATTTTTAATAGAGACGAGGTTTCACCATGTTAGCCAGGATGGTCTCAATCTCTTGACCTCATGATCCACCCGTCTCAGCCTCCCAAACTGCTGGGATTACAGGCATGAGCCACCTTGCCCAGCCAACATCTTTCTTTTTAAACAACCAGTTATTTTACTTTAGGACAAGATTTTACCATACAAGATTCTTTTTTTTTTTTTGAGGTGGAGTTTCACTCTTGTTGCCCAAGCTGGAGTGCAATGGCATGATCTTGGCTCACTGCAACCTCTTCGTCCCGGGTTCAAGTGATTCTCCTGCCTCAGCCTCCTGAGTAGCTGGGATTACAGGCGCATGCCACCACGCTTGGCTCAGTTTTTCTATTTTTAGTAGAAACGGGGTTTTACCATGTTAACCAGGCTGGTCTCAAACTCCTGACATCAGGTGATCTGCCCACCTCAGCCTCCCAAAGTGCTGGGATTGCAGGTGTGAGCCACTTCACCCAGCCACAAGATTTTTTCTTTTCTTTTTTTTTTCTTAGAGATGGAGTCTCGCTCTGTTGCCAGGCTGGAGTGCAGTGGCGCAGTCTCGGCTCACTGCAACCTCCACCTCCTGGGTTCAAGCGATTCTCCTGCCTCAGCCTCCCAAGTAGCTGGGATTACAGGCACGTGCCACCACACCGGCTAATTTTTATATTTTTAGTAGAGATGGGGTTTCACCATGTTTGCTAGGCTGGTCTTGAACTCCTGACCTCATGATCTGCCCGCCTCAGCCTCCCAAAGTGCTGGGATTACAGGCGTGAGCCACTACGCCCAGCCACAAAATTCTTTCTTATATAAAATACATTTTCTTTATAACTTTCTTTGCATAGCTAGGGGGCATGGCTAATTCCACATGCCCCAGGACTTATCTAGAATCTAATGTCTCCAAGCTAGGCAAATTGAACAATTTTGAAAAGTCAAAGCAGTTTATGACCTTAAAACATTTAGCAAACCTAGTATCTAACCTCCCTAATTTAGACCAAATGTCTTTATTTTTGCCAATAATCTTTAAAACTTTTTATTTCCCAAAGATTACTAAAGTTACATGAACTAAAAGGCATTATAGTTTTTATTTTTCTTTCAAAATATTTGATTTAAGTGCTTATTTTTCTTAAAGCCAATTAATTAGAGCTCTTTTATATAAACATTACACACACAACAAATATATAACTACACAGACAGACAGAAGAAGATCCAGTAGTTGCAGTAGTTGTAAGATTTTTCATTTACCAGTTTCTAAGTTTCTTTTTTTTTTGGATGAAGTCTAGCTCTGTCACCCAGGCTGGAGTACAGTGGTGCAAACTCGGCTCACTGCACCCTCTGCCTCCTGGGTTCAAGTGATTCTCCTGCCTCAGCCTCCTGAGTAGCTGGGATTACAGTTGCATACCACCATGTCTCGCTAATTTTTGTATATTTAGTAGAGACGGGGTTTCACCATGTTGGTCATGCTGGTCTTGAACTCCTGACCTCAGGTGATCCATACACTTCGGCCTCCCAAAGTGCTGGGATTACAGGCGTGAGCCACCACACCTGGCACCAGTTTCTAAGTTTCTTAATTGGATTACTGGCTTTACAGTGGAGTCCTTGGAAGAACAGGGCCAGGAAAGCATACAGTTTCTAGGGCCTAATATAAAAAGCAGGCACAGCCAGAAAGCAAAACATCTCCAATAATTAAGTCCCATTGTTATACCAGATCCTGGATCCCCTCCAAAAAAGAGGGCGTCAACCCATCCCCATGGGAGTCTTATTTCTCAGTCGGGGGTGGAGACATCTCCATACTTCTGTGTGGCCAAGAGCATGCTTCTCTGGTCCAAATGTGCAGAGCTGAGTATTTCCCCATAACTGTAACTAGACATCCCTAAAAGTATATTGCCTACTTAGTTATTACACAACAAAGCTCTCTCATAATGTGAAATAATAATTTCTGATACTCCCAAAGTAAAAAATGTCAGATAATGCAATGCAAAACAGAACACAGCCTTAGATTTTGAAAAGCATCTATCCACTTCCAATTCTGAAATCCCAGGAATTGGAAGCAGAGGAAAACAGAGGTTTTTCCCAAAACAGAATCTCTTGTATCTATTGTTTTTCCCAAGGAGTCCCAGGCTGTTAGAGCTTGAATATCCACTTTTAATTAAGCTGACTTTAAAAGTCCTTTTAAATTTCTTATTACCTGACTTTAGCCAGAACAAATGGCTGATATTTCTGGCTCTTAAACTTTACCAAAAGTAACCTCACAGGTGCTCTGATAAAGGAAAATTCAAGACAGTTTGTGGAGGGGAAGAGAATCAAAAAATGGCAAACGTTACCCAAATATCAACCAGAAAGTACTCATTCCCTAAGCTGGGAATTGAACCTGGGCCACAATTTTAAAATGGTGGAGACCAAAAGAAAGTACTGCCACGTAGTTACAAGGTCAAGCACCAAGGACATACTAGACAAGATAGAGACTTCATCCAGTTTTTTTTTTCAAGGACCTGCAGCAAAGTTTATTGCTGACCAGTTTTGCTGGGCCCTCCTGATGGGGTCCTAAGCCCGCATTCTATCCTAAGGTACCCCTCGTTATGACACAACAATATGGAAAGACACAAAAAGCACAATACAGCTTACGATTAGCCTCATGAATCATTTTTTCAATTAATCAAAACTTTACAGAGGAGATAAACAATGATTTTTACCATTCATTCAGCCAGTCTGCACAGAGAGAGAGAGGAAGAGAGGGGCCAGAAGCCTGACTAGTAAGAAATTCTTACCCTTTGGCCTGCATGCCAGGCTTCTGGGTTCCCTTTCCCTTCGTGGCCCTAGTGACCAAGATCTCCACACCATAGCCCTAGGGGCCAAGCCACATCATAAAGGAAAATCATATTTTTCTGTTTCAAGGAACCACAGGCAAAAGCCTCTGAATTTTGCAAGATGCCGCTCAACCGGTTGCATGGAGGCACCAAATATCAAACTGGCAAGGCTCAAACTTGACCCTGATTGGGCCCTGTCATCTTTAACCCATTTTAACCAAGAGGGACTTTACTGAGGGGAGGGTCTCTAACCCAATCCCATCCTTTACTCAGGTAAATGTACTCCATTACTTATCCAAAGTCAGCCTATTGGTGCTTCAGCAGTCTATTTCCTTTGGATCAGGATGGTAACTACGCTAAAAGGTTATCAGATTTAATATTTGAGAGTCTTTGTTTTAAAATGCACTTCAATGCATTGTTGTTCATTCAGAACATTCCATTGTACGTTGTCTTTAGTAAGATCTTGCCATTTCTGTAAGACTTTGCTGCTTTCTGTGCCTAATGCATAAGCCAGAAGGAACTCAGTTTTCCAGAAATTAAGGATCCCATTTTTACCTAAAATATTGGTTTTACTCTCCAGTTCCCTTGATTAACTTAGCCAATGGGTTTTTTCCTACTGCAAGAAAAATGAAACAAAGGGGTAGAACACAAAAATCCCCACAAATTTTTAAAAGCCAAATTTTACATCCCCTGCAATGTTACCATTTATTACCGGTTTCTTTCTGACCCAGTCAGATATAAGAGGCCTCTAACGGATCCAAGCCAGTTAATTATCAGATCAAATCCGTTCCTGGACTCAGTCCAGTTTCTGTTGCAACTTCCAAACCCAGTTTGGATCAGAAATTTGCTCAAAGAAATTCAGAGAGCTCAAAACACAAATCTGTGGAGCTCCAAAATTGAGATAACTTACTTATGATCCCTAGCTGCTCCAAGAGATCAATGTAGACAAGTGGGTCATGCAGGTACCTTGCTTGTTCACTCAGGACTCCTGGGTGTCGTGAGAAGCTCCACTTCAGACCCCACTTTTGACACCATCTGTTAAAAGAAAAACTTCAGCTGAATTAAATTTAAAGGAGTTTAACTGAGCAATGAATTATTTGCAAATTGGGCAGCCCCCAGAATCACAGAAGATTCAGAGACTCTTGGGTTGCCTTGTGGTCAGAATAAATTTATAGACGAAAAAGGGAAGTGATGTACAGAAATTGGGAGAGAAGTACAGAAACAACTGGATTGGTTACAGGTTGGCTTTTGCTTTATTTGAACACAGTTTGAACACTCAGCAGTCTATGAGTGGTTGAAGTATAGCTACTGGGATTTGCCAATGCTCAGCTATTGTTACAGGTGCATACTCCTAAATTAGGGTTTCAATCTTGTCTACCTATTAAGTTAGGTTATAGTTCGTCCACAAATACTCAAATATAGAAGTCTGGAGTCCTTCTCAGGCCACATAGTTTCCTTTAACAATATATACTATTACATAATACATAATATGTATAAAAAATATATAAAATGTATATTTTATATATAAATAAATATATTATATATAAATAAAAAATATATATAGGGTTTATTTTGTTCTCTCTTTTTGTTCTCTCTATAGAGAGAGAACAAAACAACACAAAAGATAGTGTGATATGGGCATGAGTACAGAAATATAAATCAATGAAATAGAATTGAGAGTCCCAAAATAAACCCATATATCTATCACCAACTGGTTTTTAATAAGAGTCCCAAAATTATTCATTAGGAATGAAAGAATATTTTCTTCAATAAATGGTATGGGAAAAGTTGAATAGCCACATGCAAAAAATGAATTTGAACCCCAACCTCACATCATATACAAAAATTAACTCAAAAAGGCTCATAGACTTAAATTTAAGAACTAAAACTATAAAACTCTTAGAAGAAAACATATGTGTAAATATTCTTGACTTTGGATTAGACAATAGGTTTTTGGAGATGACACCAAAAGTACAAGAGACAAAGAAAGAATAGATGAATTAAAATTCATCATACTAGAAACTTTTCAACCAGGCGTGATGGCTCACACCTGTAATCCCAACACTTTGGGGGGCCGAGGTAGGCAGATTACCTGATGTCAGGAGTTCAAGACCAGCCTGGTTAACATGGTGAAACCCCGTCTCTACTAAAAATAAAAAAAATTAGCCAGGCCTGGTGGCATGCACGTGTAATCCCAGCTACTTGGGAGAGTGAGGCAGGAGAATCACTTGAGCCCGGGAGGTGGAGGTTGTAGTGAGCTGAGATCATGCCACTGCACTCCAGCCTGGGCAACAGAGTGAGCCTCCATCTCAAAAAAAAAAAAAAAAAAAAAAGAAACTTTTGTGTTTTGAAGAATACCATCAAGCAAGTGAAAAAGCCAGGGGCTAAAGCCTGTAATCCCAGCACTTTGGGAGGCTGCGGTGGGAATACTACTTGATCCGAGGAGTTCAAGACCAGCCTGGGTAACGTAGGGAAACCCTCATCTCCACCAAAAAAAAAAAAAAAATTAGCCAGACATAGTGGCATGCATCTGTGTTCCCAGCTACTTAGGAGGCTGAGGTGGGAGGATTGCTTGAGACCAGGAAGTTGAAGCTGCTATGAGCTGTGATAACACCACTGCACTTCAGCCTGGGTGACAGAGTGAGACCTGTCTCAAGAAAGAAATAACAATGAATTATTAGAGAAAAGAAAGAGAAAAAAATAACTCCTGGAATGTGAGGAAGTATTTTCAAGTCATACATCAGTAAGAGGAGTTATATCCAGAATATTTGAAAAACGCTTACAACTCCATAATAAAAAGAGAAATAAGGTGAGTGTGGTGGCTTGGACCTGTAATCCCCACACTTTGGGAGGCCAAGACAGGCAGATCACTTGAGCTCGTGAGTTCAAGACCAGTCTGGACAACAAGGTGACTTTCCATCTCTATGAAAAATACAAAACTTGGCCAGGCATGGTAGTGTGTGCCTGTGGTCTCAGCTACTTGGGAGGCTGAGGTGGGAGGATACCTTGAGCCTGGGAGGTGGAGGTTGCAGTCACCAAGATGGCACCATAGCACTCCAGCCTGGTCAACAGAGCCAGACATTATCTAAAAAACAAAGAAAAATAAAAAAGACAAATAAGCCAATTTAAAAATGGTCAAAGGATTTGAACAGACATTTTTTCAAAGGAGATACACAAATTGTTGATGGGCTCATGAAAAGGTGCTCAATGTCACTCTGTGTCAATAGGGAAATATAAAGCAAAACCAGAAAGAGATACAATACCACTACACACCCACTAGAATAGCTATAAAGAAAAAGAATAATAGTAACAAGTATTGGTGAGGCTGTGGGTAATTGGAGCTCTTTTAAATTGTTATTAGGAATGTAAAATGGTGCAGTTATTCTGGAAAACAGCTGGACAATCCCTCAAAAAGTTAACCATAGAGTTACCATATGACACAGCAATTCCACTCCTAGGTATATACTCAAGGTATGTACCAAGAAAATTGAAAACACGCATCACACAAACAATTAAACATGAATGTTCATAGCATCATTATTTATAATCACCAAAAACTGCAAGTAACCCAAATGTCTATCAACAGATAAATGGCATATTCAGAAAATGGAACATTATTCGGCCATAAAAAGAAAAGAAGTTCGGATACATACTATTACATAGATGAACCTTGAATACATTATGCTAGCTAACTGAAAGAAGCTAGACACAAAAGATCACATATTATATGATCCTTTGTATATGAAATGTCCAGAAGGGCCAATTCATAAAGAGAAAAGGTAGATTAGTGGTAGCCAGGCTTTTAGTTAGGGAAAGTGGGGAGTAGCAGCTGATGTGGTTTCTTTTTAAGTTGATTGAAATGTTATGGATGACAATGCAGTGGCTCATGCCTGTAATCCCAGTATGTTGGGAAACCAAGGCAGGAGGATCACTTGAGGCCAGGAGTTTGAGACCAGCCTAGTCAACACAGCAAGATCCTGTCTCTACTCCATTCATATATATATGTTCATATATATGTTCGGGAATTATCACAAATTTATGTGATGGATGTGAACTCTGTGAATATACTAAAAGTCACTAAATTATACACTTCAAAGAGAGGTATGTGTGAATTTTATTTCAGTAACACTGTTACAAAAAAGGAAAAGTAAGCTCGAGTATCTATGTTAATATCCAACAAAACATATTTCAGATAAAACAATATGACTAGGGATAAAGAGGATCATTTCATGATAAAGATGCCAATTTATCAAAAGGGCATAATAATGTTAAATATTTATGTACCCGATAGCAGAGCATACATTAAGAAAATACTGATATAACTAAAATTAGACAAATCCACAATTATAGCTGAAGATTGTAATGCCTGTCTCTCAATGATTGATGTAACAAATAAACAGAAAATAGGTAAGGATGTAAAAGATGTAGCCTAAGCTATCAACCAATTTTACTTAATTGGCATTTCTAGAACACTTTATAGAACCACAAAATTGTTTAGTAAAAAATTTGGCCTTTCCCAAAGAGAGGTCTGGCCTTTGCTCTCAGCTTCTGGCAGGTAATCTGTGTCATACCAGATAGAAATGTCTTTGTTTAAAGCAGGGGCTGGCCACATCATATCTTGGGGTGGGGCTGGCCATAGCTAACAGTCTGAGAGTAGGGGCTTTGGCTGACCTGGTAGAAGCCAACCTGGAGACTGAATTCAACCATATGGGCAATCAATCATGTCTTTATGATGAGGCCCCAATAAAAACTCCGGACACCAAAGCTCAGGTGAGCATTCCTGGATGGTAATATTTCTTGTGTATTTTCACAAACCAATGATGAGTCCTGATTCCACAGAGAAAGGAAAACAGGAACTGCATGTTGGATACTTATCCTAGACTCTGTTTAACATGCTTGTATCATGCCTGATTTTAATCTGTACCTTTTCCCAATAATCACAGCTATAGCCATGAGTATATTTTTGGTGGGTTATCTGAGTTCTAGCAAGTTATCGAAACTTAGAGTGGTTTTGGGAACACCCTGAGCTTTCAGCTGGTGTCAGAGGTGAGGGCAGTCTTGAAGACTGTGACCTCTAACTTTATAGTTGACCCAAACCCTTGCAAGAATATTCTTTTTTATTTATTTACTTTGTAAAGGTAGGCTCCCAGTATGTTGCTCATGCTGGTCTTGAATACCTGGTCTCAAGTGACCCCCTTCCTCAGCCTCCCAAAGTGCTGGAATACAGGTGTGAGCCACTGTGTCCAGCCTTATTTTCTATTTTATTCATTTATTTTTGAAACTTCTTTTTTTTTTTTTTGAGACAATGTCTCGCTCCGTCACCCAGGTGGAGTGCAGTGGCATGATCTCAGCTCACTGCAACATTCATCTCCCAGGTTCAAGCGATTCTCCTGCCTCAGCCTCCTGAGTAGCTGGGATTACAGGCGTGCACCACTTGTATTTTTAGTAGAGATGGGGTTTCACCATATTGGTCAGACTTGTCTTGAATTCCTGACCTCATGATCTGCCTGTCTCGGCCTCCCAAAGTGCTGGGATTACAGGCGTGAGCCACCATGCCCAGCCTGAAAATTCTTTTTTAGCACACGTGGAACCGTATACCACAGACCATATTTTGGGACATAAAACAAGTCTTAATACATTTAAAATAAATCAAATTATATTAAGTGTGTTACTTTACTTCAGTGGAATTAAATTAGAAATCAAGATCAGAGTAAGGCAAAGAATCCTCCTAAACTCATGCATGACAGTCATGAAGTTCACCTTCCTCTGGAAGGGAAAGAAAGGTGGTGGGGTTTAGGGTATTGCAGTACTGGAAATATATGCATGTTAGAGTAGAAGGATTCCATAGGAGGTTGGTCTAGAAGCACAAAAATGTCGGGTGGCTTTTAGTTGAGTATAAGGCTTGAACAGCATGAGGGACCATGAGGTTAAGTGGAAATCCTAAGACTAAAGCATCAAAGGCTTCAGTTAACTTTGCAGCTGCTGTGACTACACACAAACAAAAAGGGTAGGCTTTTGCTACAGGGTCAAGTGAGAGGCCAAAATAAGCTACTGGACTATGATGTCCATTGAGCTTTTGATTTAGAAGCCTGCAAGATTCGTACTGATCTTTCATGTATACATAGAAAGGTTTATAGTAATTGGGAAATTCAAGGATAGGAATGTTTTGAAGGGAGTCCTTTAAGTTATAGAAAATAGTCTCAAGTGAACCCGTCCAGGGCAAGGGCTCAGGTATTTCTGCTGTTATCAGAACATTTAAAGGGACGCAAATTCTGAAAATTAGGAATGCAATGTCTACGGTTTTCTATGAGGCTGAGAAATCCTTGATGTTGTCT	TAATAGA	20	PASS	ClusterIDs=HG3_Ill_MetaSV_306:HG2_PB_pbsv_1101:HG3_PB_pbsv_1100:HG2_Ill_tnscope_120:HG2_Ill_SpiralSDKrefine_1081:HG3_PB_assemblyticsfalcon_1627:HG3_PB_SVrefine2PBcRDovetail_624:HG3_PB_SVrefine2Falcon1Dovetail_676:HG2_PB_assemblyticsPBcR_1633:HG2_PB_SVrefine2PBcRplusDovetail_736:HG2_PB_SVrefine2PB10Xhap12_897:HG2_PB_SVrefine2Falcon2Bionano_290:HG2_10X_SVrefine210Xhap12_859:HG2_Ill_MetaSV_317:HG2_10X_allpass_169:HG2_Ill_Krunchall_1498:HG3_10X_allpass_210:HG4_PB_assemblyticsfalcon_1591:HG4_PB_SVrefine2Falcon1Dovetail_708;NumClusterSVs=19;ExactMatchIDs=HG2_10X_SVrefine210Xhap12_859:HG2_PB_SVrefine2Falcon2Bionano_290:HG2_PB_SVrefine2PB10Xhap12_897:HG2_PB_SVrefine2PBcRplusDovetail_736:HG2_PB_assemblyticsPBcR_1633:HG3_PB_SVrefine2Falcon1Dovetail_676:HG3_PB_SVrefine2PBcRDovetail_624:HG3_PB_assemblyticsfalcon_1627;NumExactMatchSVs=8;ClusterMaxShiftDist=0.0109765;ClusterMaxSizeDiff=0.0109765;ClusterMaxEditDist=0.0109765;PBcalls=11;Illcalls=5;TenXcalls=3;CGcalls=0;PBexactcalls=7;Illexactcalls=0;TenXexactcalls=1;CGexactcalls=0;HG2count=11;HG3count=6;HG4count=2;NumTechs=3;NumTechsExact=2;SVLEN=-9604;DistBack=-1;DistForward=-9133;DistMin=-9133;DistMinlt1000=TRUE;MultiTech=TRUE;MultiTechExact=TRUE;SVTYPE=DEL;sizecat=gt1000;DistPASSHG2gt49Minlt1000=FALSE;DistPASSMinlt1000=TRUE;MendelianError=FALSE;HG003_GT=0/1;HG004_GT=0/0;TRall=FALSE;TRgt100=FALSE;TRgt10k=FALSE;segdup=FALSE;REPTYPE=SUBSDEL;BREAKSIMLENGTH=0;REFWIDENED=1:203935832-203945442;PctSeqSimilarity=0.9455;PctSizeSimilarity=0.9994;PctRecOverlap=0.9999;SizeDiff=-6;StartDistance=1;EndDistance=1;GTMatch=0;TruScore=98;MatchId=243.0.0	GT:GTcons1:PB_GT:PB_REF:PB_ALT:PBHP_GT:PB_REF_HP1:PB_ALT_HP1:PB_REF_HP2:PB_ALT_HP2:TenX_GT:TenX_REF_HP1:TenX_ALT_HP1:TenX_REF_HP2:TenX_ALT_HP2:ILL250bp_GT:ILL250bp_REF:ILL250bp_ALT:ILLMP_GT:ILLMP_REF:ILLMP_ALT:BNG_LEN_DEL:BNG_LEN_INS:nabsys_svm	0/1:0/1:0/1:54:47:0|1:48:0:4:28:0|1:53:0:0:29:0/1:73:20:0/1:433:237:9488:.:.
chr1	207841062	HG2_PB_SVrefine2Falcon1plusDovetail_770	CAGAGTGAAGAAAAAAACCTACAGAATGTGAGAAAATGTTTGCAACCTATGCCTTTGACAAGGGGTTAATATCCAGAATATCTGAGGAACTCAAACAACTCAGCAAAATAAAACAAATAATATTATTTAAAAGTGGGCACAAGACCTGAACAGACATCACTCAAAAGAAGACATAGAAATGGCCAACGAATATAAAACAAAATGCTCAACATTCTTAGTCATCAGAGAAATACAAAATAAAACCAGAGAGAGATATCACCTCACCCTAGTTATCAGAGCTCTTATCAAAAAGATAAAAGATAACAAATGCTGCTGAGGATGTGGAAAATAGAGACCTCTTATACACTGTTAGGGAATCCAAATTAATATGGCCATTATGGGAAATAGTATGGAGGTTTCTCAAAAAATTAAAAGCAGAACTACCATATGATCCAGCAATCCCACTACTGGGTATATACCCAAAAGAAAGGAAACCAGTATGATGAAAAGATATCTGCACTCTCACATTCAATGATGCACTATTCACAATAGCCAAGGTATGGAATCAACCCAAGTGTTCACCAATGGACGAATGGATAAATAAAATGTGGTATATATACACAAGGGAATACTATTCAGCCATAAGAAAGAATGAAATCCTATCATTTGCAGCAACATGGATGAATCTAGGGGATATTATATTAAATGAAGTAAATCAGGCACAGAAAGACAAATCCTGTATGATATCAGTCATGTGCAATCTAAAAAAGCTCATCTCATAGAAGTAGAGAGTAGAATACTGGTTACCAGAGGTTGGGGTAGGGAGAGACAATGGGAGATGGAGAGAGATTGGTTAAAGGGCACAGGGTCACAGATACATAAGAATAAATTCATCCTTGAATACTTAACCCTCTGCCCTACATCTGTCACTCCTACATCCATATTCATTGCTAATCCTGGGGCTAACTCTTGATTGCTTTCTTCTCACTACTAACCTTAAGAAAGGAAGTAACCAAAATCCAATACATGAGCAACTGTTCATTCCATCTCCAATATCTTTGTTAATTGTCCACTTTATCCACCCAGTCAGGGCCACCATCAAACCTCACTTGGATGTCAGCAAAAGCTCCCTGGCTGGTCTCCCCTCTCCATTATTGCTTTAATCTAGTCTCCATACTATACACAGATTTACATTTTTTGAATATATATCTAATTGTCCTTCCCTTTTTAAAAATCTTACAATGGCATGACATCTCAATTCACGATAAGGAAATTGGTTCTTCACATTCCCTGTGCACTGTACACATCGCCTGCAATTGCCCTTCAACACAGAGAGCAGGCATTTCATTAGCTGACCTTCCCACACACATTCTTGCAAAGAGGAAAAGTCAAGCAGGGTGTTTGGAGGTGAGTTGCCATCATCCACCGCCTTTGTCTGGAAGGAAGCGCAGGGCCTCACACGCGGGATCCATCGGAAGCCCAAGCATTGTCAAGCTCTGCTGCTGCACCTGGGTCAGCAAGGTGGGCTCTGCCAGCGAAACTCGTTAGAAACAATGCAAATGGGGAGTAAACATGGCCTTGCCCATGAAGGGGAAGCTGGTCAAAAGCATTTTGTCCCGGAACCCCGCAGCCCTCCCCATGCTCTGGGCGCGGAGCACAAGGATTGGTCACTCCTCTTTGCACTGCGCTTTTCCTCTTATTTCAGTTTTCTTCGAGATCAAATCTGGTTTGTAGATGTGCTTCGGGAGGATGGGGGTCTCTTCTCCGAGAAGCCGGGAGCCTGTTGGGCAGCCGGCGCCCGGTCTCCCCTTCTGCTGCGGAGGATCCCTGCTGGCGGTCGTGGTGCTGCTCGCGCTGCCGGTGGCCTGGGGTGAAACGCTGGGGGGCGTGGGGAGGCGCCCGGGCTGACGAGGCACCCAGGGCCCCGCAGAGAACTCGCGTGCCGCGCTGGGCTGCGCTGCTCTGCGCGCCCGGGTCCAAAGGCAGCGCGATGGGTGGGCTGAGCGCGCTACCTGGCAGGGCGGCGGGTCTGGGATCCTTCTGCGCACTGGAGACCCTCGCTGCCTCTAGGTAAGCGTGGAGTTCCCACGTGCAGGGGCTTAAGTCGTGACGAGCGCAGTGGAAGGCGCAGATGCTGAGCGGGTGCCGCACGAAATTCCTTGCCTTTGTGTATTCACAGCCTCGGCTGGCTATAGCCGAGCGTGGCGTCGATCCTAGCGAAACGGGACTTGGGGATCCGACAAACCTGAGTTCTGGTCCTAGAAACTTAACTGTGAGGCAAGTTAGCACACCTAAGTCTGTTTGCTCTTCTGTAAAATGGGGACACTGGTATCTCTGCATTGTGGAGTTGCTGCCTCAGTGGCATAAAGCCTGTCGAGTATCTAACACAGGGCCTGTCCCCGAGTCCATTTCTATCCCCCAACCGTTACCTCTGCACTTTGCTCCCAGTGGTGTTTAGACAAGCAGTCCTAGGGATGTCCTGCATGGAACTGTCCTCGTCCCCTACCCCAAGCCACCACCGCCATCATCATGATGCACTTGATTGACAGCATACTTTAAGACAGATGCATGCCAGGCACTTGGGGATTAGAAGAGCAAGGGAAGCCCCAGAACATGCAATGTAACCGCTGCAGGTAGAAGGGACAGTAGATATGTTTACAATTTGCATTTTAGTGATGTGTTTAGTACAAAATAAAGCCTATTATAACTACTATGGAAATTTTGAGGCCACATCTCTTCCTTTTTTTAACTTCAAGTAGGTAAACATCTTCAGTTAGAACCCTTCTATTATTAGTTTTGGGCTCCCCAGAAGTCTTCTTGGTTGCCTAGACTCACTGGCAACATCTCACTTGAAGTGACAGTTTTGGTTGTTTTGGTCCTGTCTCTTCCTGACAACTCAGGGTTCGTCCTTCTCTGCCACTAGACGTTTTGCATTCATTATTTGAGTGTTCCTTCTTCTCTAAAAGAGTAAGGGGAAAAGAAAACCAAGTTCCCCCAAGAGTTGTTATTAATATTTGATCTCCTTAGGCACCAGAAAGTAACCTGTCTAGTGAAGAGATATGATAAAACTTACAATTTTATTTTTAGGAGAGAAGCATGCCCAGTAAGTTAAGCAATCTGTTGTCAGTGCTTACTGAGGTTCTCACAATAACCTCCAAATGTGAAACAGCCTAAACTAAACTACCTAGAAATTTTGTTGCTGGAGTAATTTCAATTTTAAAATGCTTATGGATGCTTCCGGTGTGCACAGTCCTTTGGAATTTAAAAGAAATGTAAGAGAAAGAGCTATGCTCCCAAGGTGTATGCATATAGAAGTAGGTGGTGGAGTTTTATGAAATCTACTTTTTAGGAAGCCAGTGTTCTGGTTTTTCCAGACTCTGCTACTTACCAACTGGGGCTGTGGACCCAGCAACTTAAGTCACATCACTGACCTTCAGTGTCCACGTGTATAAAATGAGCATGACTGACATCCTGATTTCTGAGAGAGGTATTTTGAAAATCAGGTGGGGTAGTGCATGTGACAGCGTTTTGTAATCTGAAAACCCTCATGCATGTCTGAAAAACCATGACTAAGCAGTCGTGCAAGACTGCAGGATCACTGAAAAGGGAGAAATCTCAACTCCTATGATCAGGAAAGGGTGAGGGAAAAGAGTATGACTTTACTAGCACTTGAAGAGTGAATCCAGAAACAGGTTGCATAGGACAGTTTATGGGAATATTTATATATAAAAAATAACAGAGGAACTAGGATTGTTTTGTCATTAGAGGGTACTCCTACTACCCATGAAGTGGTATGGTGCTATTTGAAAGAGAACTTAGATTAGCTGCAAATAGATATTGCAAACTTAGGGCAACTACTGAAAAAAGTGAAAAAAAGAAGTACAATTGATATGCCAGTAAGGAAGAGTGAATTGCATCATATAAAATGCTCAGTTAAAACAATAAACGGGGCCAGGCGCAGTGGCTCACACCTATAATCCCAGCACTTTAGGAGGCAGGGTAGATAACTTGAGGTCAGGACTTTGAGACCAGCCTGGCCAACATGGTGAATACCCATTTCTACAAAAATCCAAAAATTAGCTGGGCATGATGGTGGGTGCCTGTAATCCCAGCTACTCAGGAGGCTGAGGCAGGAGAATCTCTTGAACCTGGGAGGCAGAGGTTGCAGTGAGCCGAGATCATGCCACTACACTCCAGCCTGGGCGAAAGAGTGAGACTCTGTCTCAAAAATAAAAATAAAATAAAATAAAGGTCAGGAAAAGAATGCAAGACAAAAAATAGAAACAGAGAACAAGAGAAGAAAGACAACAAATAGAAACAAGTAACATATTAAACCAACTATATCAACCATCATTTTGAGTGTCAATGATCTAAAGGCACCAATTGAAACAGATCATCAGAGTCGATCAACAAACAAAACTCAACTATATATTGTGTACTCCCTATAAGACCATTTTAAATATAGACAATATATATTAAAAGTAAATGGGTAAAGATATACCATGCTAATGCTAGTCACAGAAAGCAGGAGTAGCTGTGTTAATTTCAAACACAGCAGACTTCAGACGAAGGAAAATTATTAGGAATAAAGAGGGTCATCATATAATGATAAAGGGGCTAATTCTCCAAGAAGGCATAACAATATCTAATATGTATCCATCTGACAGAGAAACAAAATATGTGGGGCAAAGCTGATAGAACTGCAAGGAGAAATAGATGAATGCACTATCATAGTTGGAGACTTCAGCACCTTTATCTTTTCTGATATCAGAAA	C	20	PASS	ClusterIDs=HG2_Ill_MetaSV_323:HG4_10X_allpass_185:HG4_Ill_Krunchall_1588:HG2_Ill_Krunchall_1534:HG2_10X_allpass_173:HG2_Ill_tnscope_123:HG4_PB_pbsv_1123:HG4_Ill_SVrefine2DISCOVARDovetail_837:HG4_Ill_MetaSV_341:HG2_PB_pbsv_1120:HG2_PB_SVrefine2PBcRplusDovetail_749:HG2_PB_SVrefine2PB10Xhap12_912:HG2_PB_SVrefine2Falcon1plusDovetail_770:HG2_Ill_breakscan11_130:HG2_Ill_SpiralSDKrefine_1105;NumClusterSVs=15;ExactMatchIDs=HG2_Ill_MetaSV_323:HG4_PB_pbsv_1123:HG4_Ill_SVrefine2DISCOVARDovetail_837:HG4_Ill_MetaSV_341:HG2_PB_pbsv_1120:HG2_PB_SVrefine2PBcRplusDovetail_749:HG2_PB_SVrefine2PB10Xhap12_912:HG2_PB_SVrefine2Falcon1plusDovetail_770:HG2_Ill_breakscan11_130:HG2_Ill_SpiralSDKrefine_1105;NumExactMatchSVs=10;ClusterMaxShiftDist=0.00168421;ClusterMaxSizeDiff=0.00168421;ClusterMaxEditDist=0.00168421;PBcalls=5;Illcalls=8;TenXcalls=2;CGcalls=0;PBexactcalls=5;Illexactcalls=5;TenXexactcalls=0;CGexactcalls=0;HG2count=10;HG3count=0;HG4count=5;NumTechs=3;NumTechsExact=2;SVLEN=-4752;DistBack=19314;DistForward=-4752;DistMin=-4752;DistMinlt1000=TRUE;MultiTech=TRUE;MultiTechExact=TRUE;SVTYPE=DEL;sizecat=gt1000;DistPASSHG2gt49Minlt1000=FALSE;DistPASSMinlt1000=FALSE;MendelianError=FALSE;HG003_GT=0/0;HG004_GT=0/1;TRall=FALSE;TRgt100=FALSE;TRgt10k=FALSE;segdup=FALSE;REPTYPE=SIMPLEDEL;BREAKSIMLENGTH=3;REFWIDENED=1:207841063-207845817;PctSeqSimilarity=1;PctSizeSimilarity=1;PctRecOverlap=1;SizeDiff=0;StartDistance=0;EndDistance=0;GTMatch=0;TruScore=100;MatchId=246.0.0	GT:GTcons1:PB_GT:PB_REF:PB_ALT:PBHP_GT:PB_REF_HP1:PB_ALT_HP1:PB_REF_HP2:PB_ALT_HP2:TenX_GT:TenX_REF_HP1:TenX_ALT_HP1:TenX_REF_HP2:TenX_ALT_HP2:ILL250bp_GT:ILL250bp_REF:ILL250bp_ALT:ILLMP_GT:ILLMP_REF:ILLMP_ALT:BNG_LEN_DEL:BNG_LEN_INS:nabsys_svm	0/1:./.:0/1:60:43:0|1:51:1:1:18:1|0:0:31:81:0:0/1:70:14:0/1:367:167:4626:.:.
chr1	238852307	HG2_Ill_GATKHCSBGrefine_879	TAAAAAAACTAGTTTTTTTTTTTTTTTTTTTTAGAGGGTGTTTCTTTTTTTTTTTTTTTTTAATGTTTTTTTTTTTGTTATCATACTCTAAGTTTTAGGGTACATGTGCACATTGTGCAGGTTAGTTACATATGTATACATGTGCCATGCTGGTGCGCTGCACCCACTAACGTGTCATCTAGCATTAGGTATATCTCCCAATGCTATCCCTCCCCCCTCCCCCGACCCCACCACAGTCCCCAGAGTGTGATATTCCCCTTCCTGTGTCCATGTGATCTCATTGTTCAATTCCCACCTATGAGGGCTAATATCCAGAATCTACAATGAACTCAAACAAATTTACAAGAAAAAAACAAACAACCCCATCAAAAAGTGGGCGAAGGACATGAACAGACACTTCTCAAAAGAAGACATTTATGCAGCCAAAAAACACATGAAGAAATGCTCATCATCACTGGCCATCAGAGAAATGCAAATCAAAACCACTATGAGATATCATCTCACACCAGTTAGAATGGCAATCATTAAAAAGTCAGGAAACAACAGGTGCTGGAGAGGATGTGGAGAAATAGGAACACTTTTACACTGTTGGTGGGACTGTAAACTAGTTCAACCATTGTGGAAGTCAGTGTGGCGATTCCTCAGGGATCTAGAACTAGAAATACCATTTGACCCAGCCATCCCATTACTGGGTATATACCCAAAGGACTATAAATCATGCTGCTATAAAGACACATGCACACGTATGTTTATTGCGGCACTATTCACAATAGCAAAGACTTGGAACCAACCCAAATGTCCAACAATGATAGACTGGATTAAGAAAATGTGGCACATATACACCATGGAATACTATGCAGCCATAAAAAATGATGAGTTCATGTCCTTTGTAGGGACATGGATGAAATTGGAAACCATCATTCTCAGTAAACTATCGCAAGAAC	T	20	PASS	ClusterIDs=HG3_Ill_Spiral_1424:HG2_PB_assemblyticsPBcR_1973:HG3_10X_allpass_251:HG2_Ill_Krunchall_1817:HG2_10X_allpass_208:HG2_PB_assemblyticsfalcon_1991:HG3_PB_pbsv_1289:HG2_Ill_tnscope_153:HG3_Ill_manta_285:HG3_Ill_MetaSV_373:HG3_Ill_GATKHCSBGrefine_890:HG2_PB_pbsv_1309:HG2_PB_SVrefine2PBcRplusDovetail_867:HG2_PB_SVrefine2Falcon2Bionano_409:HG2_PB_SVrefine2Falcon1plusDovetail_903:HG2_Ill_manta_370:HG2_Ill_SVrefine2DISCOVARplusDovetail_1045:HG2_Ill_MetaSV_390:HG2_Ill_GATKHCSBGrefine_879:HG2_10X_SVrefine210Xhap12_1014:HG2_PB_SVrefine2PB10Xhap12_1068;NumClusterSVs=21;ExactMatchIDs=HG2_10X_SVrefine210Xhap12_1014:HG2_Ill_GATKHCSBGrefine_879:HG2_Ill_MetaSV_390:HG2_Ill_SVrefine2DISCOVARplusDovetail_1045:HG2_Ill_manta_370:HG2_PB_SVrefine2Falcon1plusDovetail_903:HG2_PB_SVrefine2Falcon2Bionano_409:HG2_PB_SVrefine2PBcRplusDovetail_867:HG2_PB_pbsv_1309:HG3_Ill_GATKHCSBGrefine_890:HG3_Ill_MetaSV_373:HG3_Ill_manta_285;NumExactMatchSVs=12;ClusterMaxShiftDist=0.0309333;ClusterMaxSizeDiff=0.0309333;ClusterMaxEditDist=0.0309333;PBcalls=8;Illcalls=10;TenXcalls=3;CGcalls=0;PBexactcalls=4;Illexactcalls=7;TenXexactcalls=1;CGexactcalls=0;HG2count=15;HG3count=6;HG4count=0;NumTechs=3;NumTechsExact=3;SVLEN=-943;DistBack=-322;DistForward=-931;DistMin=-931;DistMinlt1000=TRUE;MultiTech=TRUE;MultiTechExact=TRUE;SVTYPE=DEL;sizecat=300to999;DistPASSHG2gt49Minlt1000=FALSE;DistPASSMinlt1000=FALSE;MendelianError=FALSE;HG003_GT=0/1;HG004_GT=0/0;TRall=FALSE;TRgt100=FALSE;TRgt10k=FALSE;segdup=FALSE;REPTYPE=SIMPLEDEL;BREAKSIMLENGTH=15;REFWIDENED=1:238852308-238853265;PctSeqSimilarity=1;PctSizeSimilarity=1;PctRecOverlap=1;SizeDiff=0;StartDistance=0;EndDistance=0;GTMatch=0;TruScore=100;MatchId=294.0.0	GT:GTcons1:PB_GT:PB_REF:PB_ALT:PBHP_GT:PB_REF_HP1:PB_ALT_HP1:PB_REF_HP2:PB_ALT_HP2:TenX_GT:TenX_REF_HP1:TenX_ALT_HP1:TenX_REF_HP2:TenX_ALT_HP2:ILL250bp_GT:ILL250bp_REF:ILL250bp_ALT:ILLMP_GT:ILLMP_REF:ILLMP_ALT:BNG_LEN_DEL:BNG_LEN_INS:nabsys_svm	0/1:0/1:0/1:35:40:0|1:31:0:2:38:0|1:57:0:0:40:0/1:32:19:0/1:73:34:.:.:.
chr2	10837642	HG2_10X_SVrefine210Xhap12_1264	GTCCGGCTAATTTTTGTATTTTTAGTAGAGACGGGAGTTTCACCATATTGGCCAGGCTGGTCTAGAACTCCTGACCTTGTGATCTGCCCTCCTTGGCCTCCCAAAGTGCTGGAATTACAGGCGTGAGCCACCACGCCCGGCC	G	20	PASS	ClusterIDs=HG2_10X_SVrefine210Xhap12_1264:HG3_PB_pbsv_1672:HG2_PB_pbsv_1679:HG3_Ill_GATKHCSBGrefine_1059:HG3_10X_allpass_294:HG3_PB_SVrefine2PBcRDovetail_903:HG2_PB_SVrefine2PBcRplusDovetail_5507:HG2_PB_SVrefine2PB10Xhap12_1332:HG2_PB_SVrefine2Falcon1plusDovetail_5968;NumClusterSVs=9;ExactMatchIDs=HG2_10X_SVrefine210Xhap12_1264:HG3_PB_SVrefine2PBcRDovetail_903:HG2_PB_SVrefine2PBcRplusDovetail_5507:HG2_PB_SVrefine2PB10Xhap12_1332:HG2_PB_SVrefine2Falcon1plusDovetail_5968;NumExactMatchSVs=5;ClusterMaxShiftDist=0.0140845;ClusterMaxSizeDiff=0.0140845;ClusterMaxEditDist=0.0353357;PBcalls=6;Illcalls=1;TenXcalls=2;CGcalls=0;PBexactcalls=4;Illexactcalls=0;TenXexactcalls=1;CGexactcalls=0;HG2count=5;HG3count=4;HG4count=0;NumTechs=3;NumTechsExact=2;SVLEN=-141;DistBack=10620;DistForward=-1;DistMin=-1;DistMinlt1000=TRUE;MultiTech=TRUE;MultiTechExact=TRUE;SVTYPE=DEL;sizecat=100to299;DistPASSHG2gt49Minlt1000=FALSE;DistPASSMinlt1000=FALSE;MendelianError=FALSE;HG003_GT=0/1;HG004_GT=0/0;TRall=TRUE;TRgt100=TRUE;TRgt10k=FALSE;segdup=FALSE;REPTYPE=CONTRAC;BREAKSIMLENGTH=273;REFWIDENED=2:10837643-10838056;PctSeqSimilarity=0.9827;PctSizeSimilarity=0.993;PctRecOverlap=0.7413;SizeDiff=-1;StartDistance=-36;EndDistance=-37;GTMatch=0;TruScore=90;MatchId=1879.0.0	GT:GTcons1:PB_GT:PB_REF:PB_ALT:PBHP_GT:PB_REF_HP1:PB_ALT_HP1:PB_REF_HP2:PB_ALT_HP2:TenX_GT:TenX_REF_HP1:TenX_ALT_HP1:TenX_REF_HP2:TenX_ALT_HP2:ILL250bp_GT:ILL250bp_REF:ILL250bp_ALT:ILLMP_GT:ILLMP_REF:ILLMP_ALT:BNG_LEN_DEL:BNG_LEN_INS:nabsys_svm	0/1:0/1:0/1:38:33:./.:15:10:18:12:./.:18:0:4:0:0/0:33:1:./.:.:.:.:.:.
chr2	34695830	HG2_PB_SVrefine2PBcRplusDovetail_5578	TGTCTTAGCCCAAAATCTCCTTAAGATGATAAGCAACTTCAGCAAAGTCTCAGGATACAAAGTCAATGTGCAAAAATCACAAGCATTCCTATACACCAATAACAGAGAGCCAAACCATGAGTGAACTCCCATTCACAATTGCTACCAAGAGAATAAAATACCTAGGAATACGACTTACAAGGGATGTGAAGGACCTCTTCAAGGAGAACTACAAACCACTGCTAAGGAAATAAGGGAGGACACAAACAAATGGAAAAACATTCCATGCTCATGGATAAGTAGAATCAATATCATTAAAATGGCCATACTGCCCAAAGTAATTTATAGATTCAATGCTATCCCCTTCAAACTACCATTGACTTTCTTCACAGAATTAGAAAAAAATACCTTAAATTTCATATGGAGCCAAAGAAGAGCTCATATATCCAAGACAATCCTAAGCAAAAAGAACAAAGCTGGAGGCATCATGCTACCTGACTTCAAACTATACTACGAGGCTACAGTAACCAAAACAGCATGGTACTGGTACCAAAACAGAGATACAGACCAATGGAACAGAACAGAGGCATCAGAACTAATGCCACACATCTACAACCATCTGATCTTTGACAAACCTGACCAAAAAAAGCAATTGGGAAAGGATTCCCTATTTAATAAATGGTGCTGGGAAAACTGGTAAGCCATATGCAGAAAACGGAAACTGGACACCTTCCTTACACCTTATACAAAAATTAACTCAAGATGGATTAAAGACTTAAATGTAAGACCTAAAACTATAAAAATCCTAGAAGAAAACCTAGGCAATAGCATTCAGGACATAGGCATGGGAAAAGACCTCATGTCTAGAACACCAAAAGCAATGGCAACAAAAGCCAAAATTGACAGATGGGATCTAATTAAACTAAAGAGCTTCTGCACAGCAAAAGAAACCATCATCAGAGTGAACAGTGACCTGCAGAATGGCAGAAAATTTTTGCTATCTGTCCATCTGACAAAGGGCTAATATCCAGAATCTACAAAGAACTTAAACACATTTACAAGAAAAAAAAAAAAACCTTCAAACAGTGGGCAAAGGATATGAACAAACTCTTCTCAAAAGAAGACATTTATGCAGCCAACAAATATATAAAAAAAGCTCATCATCACTGGTCATTAAAGAAATGCAAATCAAAACCACAATGAGATACCATCTCATGCCAGTTAGAATGGCAATCATTAAAAAGTCTGGAAACAACAGATGCTGGAGAGGCTTTGGAGAAATAGGAATGCTTTTACACTGTTGTTGGGAGTGTAAATTAGTTCAACCATTGTGGAAGACAGTGTGGCAATTCCTCAATGATCTAGAACTAGAAATACCATTTGACCCAGCAATCCCATTATTGGGTATATACCCAAAGGATTATAAATAATTCTACTATAGAGACACATGGACATGTATGTTTATTGCAGCACTATTCACAATAGCAAATTCTTGGAACCAACCCAAATGCCCATCAATGATAGACTGGATAAAGAAAATGTGGCACATATATACCATGGGATACTATGCAGCCATAAAAAAGGATGAGTTCATGTCCTTTGCAGGGACATGGGTGAAGCTGGAAACCATCATTCTCAGCAAACTAACACAGGAACAGAACACCAAACACCACATGTCCTCACTCATAGGTGGGAGTTGAACAATGAGAACACATGGACACAGGGAGGGGAACATCACATGTTGGGGCCTGTTGGGGGGTGGGGGGGCTAGGGGAGGGATAGCATTAGGATAAATACCTAATGTAGATGACGGGTGGATGGGTGCAGCAAACCATCATGGCGTGTGTATACCTATGTAACAAACCTGCATGTTCTGCACATGTATCCCAGAACTTGCAGTATTAAAAAAGCAAAAGAACTAAATATATATGCCCAAACTTTAAAGCAACATTAAAAATCTTTATAGTGGATGTTTAAATATTGAAAATTATGTAAACAAAAAGTTTTTTTGTGCATATATACATACTTTAATCTGTTTGTATTTGTTTTTACCTTTTAAAATTTTTTAGACAGGGTTTTGTCTTATCATTCAGGCTGGAGTACAGTGGAAAGATCATAGCTCACTGCAACCTCTAACTCCTTGGCTCCAGCAATCCTCCCATCTTAGCCTCTTTAGTCACAGGACTACAGGCATGGGCCACCACACCCGACACATATATATATATATATATAAATTTTTTTTTTTTCTTTTCTTTTCGAGACAGAATCTCACCCTGTCGCCCAGGCTGGAGTGCAGTGGTGCGATCTCGGCTCACTGCAACCTCCGCTTCCTGGGTTCAAGCAATTCTCTGCCTCAGCCTCCCAAGTAGCTGGGATTACAGACGCCCACCCCCACACCCAGCTAATTTTTGTATTTTTAGTAGAAACGGGGTTTCACCATCTTGGCCAGGCTGGTTTTGAACTCCTGACCTCATGATCCACCCACCTTGGCCCCCCAAAGTGCTGGGACTACAGGTGTGAGCCACCACACTTGGCCCCGACTAATATATTTTTAAAAATGTTTTGTGAAATAAGGTCTCACTGTGTTGTCCAGGCTATTCATGAGCTCTCAGCATCCTAAAGCACTGAGATTTCAGGCGCAAGTCACTGTGCCCAGCTAGTCTCTTAGTTTTCTATGTGTCTAATATTATGTCACTTATATTTCTGTAAAGAAAGAATTTTTAAAAAATATGACATCATTGTCTTTACATAAAATTGCTATAGTCTTCAATTGTATTTAATACTTATTGTATTTAAGTTGTTTATATTTTTAATTAAAAAGTTTGATGTATCAAAATTTTTGAACAATTAAATGTCCAGTTCAGATTATTGCAATATGTGAAATATAATGGTGCTTTTTTTATAGTTTATTTATTTAGTAAGGCAAAACTTTTATCAAATACATAAATTTATTTTTACACATACATGTCTGATGTGGAGTGGAGGAGAGACAGAGAGTTTAATTTCCTGAATAGTAAATTATAATCATCATAAAACATAAAAGTTAACATATTAATGAGACTTTACAAATAAAATGACCAAGCAATAAGTGTATTACATTATCTCCTTTAATATTTACGAAAGCTCTGTGCAGTAGGTATGATTATTTTCATTCTTCAGATTAGAATATCAGGCTCAGAGTGGTTAAATACCCTGATTGGGTCACAGAAAGAACAAATATCAATTCAACAAATAACCTGGAAGTTGAAACATTTTCCTGACTATAATGTCAATGCTTCCACTTTTCACTATATACTATTTCACAGAAATTAAAATCTAGTTGCATTGTATTCAACCTCATTTAATGTTAGGTACATTCTTTAAGACCAAGCATACTGGTTCTGGAGATACACATTTGGACAAAACATGATGTTAGCGGGCTCACAGAGGTTACAGAATTCTGATCTTAGCCAAATTAGGGGCCCAATGGTGACCAATAAATATTGTCATCAGATTCTATCTATATTCCAAAACCAATAATCACATCTTAAAGTAAAATAATCTGAGGTATTTTTTAACCAATAGAATTGCCAAACAGAAGAAAAGTATGTTATTTTCAAGTCCCAGTGATCACTGTTAAATTAAGACACAAATAGATCTGTAACATCATTATCTATGGCCATAAACTCAAACTCACCTCTTATTTCCTCCTTGGAAAATTAATGTGCTTAAACATCAAAAAAGGCTAGCCCTGTACATTTACTATCTCTTTACAGAAAATGTCAGCCAGTACATATCAATTTTTGAAGAAAACAAGAATGGGAGAGACAAAACTTTTTTATTTATTTATTTATTTTTTTGCATATGTACTGTGTTACAGGGAGTCAGGTATTATTTGTAACAGGTATTAAGGCAATCACTCAACTCTCTTGTCTTCTTATGCCCTCACAACAGGGACCTTGGACAAAAACTAAACTTGAAATCTTTTAGGCTTCTCTGGTTGTTCTAAAGTGTTCAGGCCTGGGACTACCCTGGGACTACCCTTAGTTCTACAAGTGCACATACCAGGCAGTTCTGGAAAATGAGTTTTCACATGTTTGTTCTGGCCCTTGTATATTGTAAGGTCAAATGGTGAAAGGACATAGTTCAGTGAAAACTTAAAAATTCATTAGATTTTTCTCTGAGCTCACAAAGGTTAAAAACCCATGGCCATGCATGGTTGCTCATGCCTGTAATCACAGCACTTGGTGGGAGAGGCGGGCAGATCACAAGGTCAGGAGTTTGAGACTAGCCTGGCCAACATGGTGAAACCCCATCTCTACTAAAAATACAAAAATTAGCTGGGGATGGTGGCGGGCGCCTGTAATCCCAGCTACTCAGGAGGCTGAGGCAGGAGAATTGTTTGAATCCGGGATGTGGAGGTTGCAGTGAGCCGAGATTGTGCCACTGCACTCCAGCCTGGGTGACAGGGCAAGACTCTGCCTCAAAAAAAAAAAAAAAAAAATACCCTAAGTGTTGCTTGGAGGCAACACCACGGATTCTGAATAAGAGGGGATCACCCTAGGTCATAGAAGTCAAGTACTCTCTCAGGACAACTTTCCATTCATTGGCTGGTCTGGAAATAATTAGCCTCAAGTGCTTTGTGCATAAAAGCCATAAAATTTTCATTCTTCAGTGTGCTTACATTGTATACTTCATTAACTTCCTGGCATCTCAGTACTTTTAATTATAGAATCTTGATAATAAGTTATTAAATTGAAAAGTTGAGAAAGAGTTTTCTGAGTGGAGTGAGATGTTGAATTAGTTTTAAAATAAATTCTACTGTTTTAAAATTTTTAGCAATAGAATTGTGAAGGGCTTAAGTTGCTTTGGCATTGTAAAAATGACTGGCTGCTTCAAGCTAATTTTTAAAATAAAAATGTCAAGCCGTGTTTATTGCTTATGACTATGTATCTTAAATCACGTCTTCTAATCTGTACCACACTGTTCAAAGGACACATGAAGATACATGAAGTGATACCACTTTTCTGTAATGGTGGATTAAAGAGCTGCGTACATATAGAATTTCTTTCTTTAGGTAACACATTTTTAATAACAAAAGACTACAGAAAACAAAAGTCCTCATCTCCCCACCCCCCATGATTTCTACAATATAGGGGAGAAAAATCACTGAAAGCACATTTTGGTGTATGCATTTATACAATGACCAAAAATTTACCACCATTTTTTTTTTTTTTAAGAAATATGTGTTGGCCAGGCATGGTGGCTCATGCCTGTAATCCCAGCACTTTGGGAGGCCAAGGCAGTCGCATTACCTGAGTTCAGGAGTTCGAGACCAGCATGGCCAACATGGTGAAACCCCCTCTACTAAAAATACAAAAATTAGCCAAGCGTGGTGGCACATGTCTGTAATCCCAGCTACTCGGGAGGCTGAGGCAGGAGAATTGCTTGAGCCCAGGAGGCGGAGGTTGCAGTGAGCTGAGATCATGTCACTGTACTCCAGCCTGGCCGACAGAGTGGGACTGTGTCTCAGAAAAAAAAAAAAGAAAAAAAAGCAAAGGAAAGAAATATGTGTCAACTGTATTTAATCGTAATCTATGTGCCCTGGAGAAGTGAATAAAGGGCATTTTCTCAAGCTCTGCCTAACCTCAAAAACTCAGAAAAATTTCAGAAAGTGTTATAAAGTTTTATAAAAATCTGAACATGATCTGAAACATCATTACATTATATATTTACTATTTGGTTATAGTGCAAAAAAAGAATGTAATGAGAGGTTATTCCCCAGCTTTCCCTCCGTCTTCAATATAAAATTAGTTTTGTTATATTGTGTTTTTCTTCACCAGGTCAATCCACTCCTGGAAATTACCTTCAGCTCTCTTTGAAAATGGCTTCACTGTCTTCATTTATAAGTAAGTTTTGGTTTGTTGCACATACAGTGTAGTCCTAGCATCAATCAATTTATTTTACATGCATTTGTTTTACTGTCTTTTTCTATTGTATGATGAGCATCTTCTCACACTAATGGGACAAAACAGTTTCATAACTGTTTACATTTGTGGATTTTGGTCCTAGTTCTAAGGCTCTGGGCAGCTGGGATAGATGACAAAGTATTTGTCTAACATTTGTTTTGGGGAACGGAGAGGTTTAATTTCAAAACTGAGCTGTTCTTACTCCAAAAATATACCTTTGAAACTATCAGTTGATGCCTCAATCTATTATCCCATTAAACACTCTCCCTATTCAAGAAAACCGTGGCAGGTTTATAATGAGTTAACATCTATATTTTATAAATCCATGGATATCATCTTGCATTAATTGAATGTCTGAGAGCAACAGACCTCTGTCTAGATATGGAGGTTATAGTCATACACGCATCATTTGGACTGATGGGACAAATATCTTCACCTGGGGATAGCAATGCTGCTTAATCTTCTGTGCCAAACATTGTTACTTTCTTAACTGGTATTCATGTTTGCCCCTGGCCCCAGTCCCAACCATGCAAACTAATAGAGAGCTAACTTTGCTCAGAATGTCACCAAGATTAGTTACATTTCCCAATTCCTTGACCAGTCCTGGGTACTGAGATTTTTTAAAACTCCTGGGAACTTATTAGGAAGTTTTGCTTTCCCTCTGTGGATTGCACCCACTCCCCTCATTGCTTTCTTATGCTGGAAGAGGAGATAGAAAATGAACGTGAAGCAGCCATTTTGTGACCATGAGAAAGGACGCCATGCTCTATAGATGTTAGAATAGAAAGATAAAATTTGGGTCACTGATGGCACCTTGAAGCCACTGTACCAGTCCTGGTTGGCTGGTATTTGGGCTTTCTTGTTATGTGACAAAAAATACACCTTTTATTTGCTGAAGACACTATGAGCATCTATTTGTGAGACAGATAGCCAATGAATACTTACCGTTAAAATTGTGAGAACTGAATGAAAACCTATACATCAACTATCCCTGAACATTGAAAAAGCAGTTTATATTGATTAGGTATGTAATTATTGTCTTGTTGTTATTGTGAATGGTTAAGCTCCCACATAGAATTTTAGCAGTATGAAAATCAACTTTGTATAACAGATAGGACATGGAGTCAAACGTATTGACTAGCCACTGGAGATATAAAACTTTCAGTATCTTCTCCCAAGGAGAAGTTCTAAGAAGGCTAAAGATAAATAAAATTTTACAAAACTCTGCGATGGCTCAAAGGAGTGCTTCCTGGAAAAGACATCTGTGTTGGTAAGAAAATAAAAAGATAAAGGAGAAGGAAAACATTTAGAAGCAGAAGCAGTAAGTGAAAAGAATAGAAGCTCAATTGGGGTTCCAAATGCAGTTCAGAGTTATAGAAGCAGAGGATAATAGGCTGATGACGAGGCATGGACCTTATCAGAAAAGAACTTGATGCTGTGTTTACATCTCAGGATTTTATCCTGAAGACAATGGAGTATCTTTGCAGAATTTTAAACCAGGAAGTGTTGTGATTGGCATGTTACATAGGTCACTGGCAGAAGTGTAGAGCATATTTTGGAGAGGAAAAGTCCAGAGTGAGAAAATTCAATTAGAAGTTATGGTGATAGTTCCCCCTGAGAGATGGTAAAAATGGGGAAGTGGGATAGAATGATAACATAAAGGAATTAACAATAAAGTATTTCTTCCCCAATTGTGTGTCTGTGAGAATTTGGTAGAGGATGAGAGTGTGGCAGAAACACAATGTAATAAAATCTCTCACTACAGCAAGTTTCAACCTTGTATTCTGGACTATTAAAATTTGTTATAAATGGTAGCCAGGTGAATAAATACTATTCCTAAGGAAAAAAAAAAAAAAACAGGAAGTTTCAGAACACGGGATGATTTCTTGAAGTGAGATTTTAAAAGAAATCACCATCATTTTGTAGTTAAAAAAATAATTCTCAAGCAACAAGATACCCTTCAATAGCGAAACAGAGAAACAACCCCTGGTATATCCACAAAATGGAATACTATTTTGTAAAAAAAAGAAATGAGCCATCAAGCTTCATACTAACTATATGACTCTAACTATATGGCATTCTGGAAAAGGCAAAACTGTAAAGACAATAAAAAGAGCAGTAGTTGCCTGAAGCTCAGAGTGAGGAGAAAAGAGATAAACAGGAGCACAGGGCATTTTTAGGGCAGTCAAACTATTATGTTTGATACTGTAATGGTGGATACATGACACAATGCATTTGTAAAAACACATGGAACTATACAACATGAAGAATGAACTTTAATGTAAACTCTGGACTTTAGTTAATAATAACATATCACGGCCGGGTGTGGTGGCTCACACCTGTAATCCCAGAACTTTGGGAGGCTGAGGAGGGTGAATCACCTGAAGTCAGGAGTTTGAGACCAGCCTGGCCAACATGGCGAAACCCTGTCTCTACTAAAAATACAAAAATTAGCTGAGCGTGGTGGTGTGCACCTGTAATCCCAGCTACTCGGGAGGCTGAAGCAGGAGAATCACTTGAACCTGGGAAGCAGAGGTTGAAGTGAGCAGAGATCGCACCATTGCACTCCAGCCTGGGCGACAAGAGCAAAACTCCGTCTCAAAAAAAAAAAAAAAAAAAAAAAAAAAAAAAAAAAAAAAAAAAAAAAAAAAAAAAGAAAAATAATAATAATAACGTATCACTACTGGTTTATTAATTGTAACAAATGTACAATAGCAATGCAAGTTGTTGATGGTAGAGGAAACTGTAGGGGCATGTGGGAACTCTGTACATTCTGCCCCATTTTTGCATAAACCAAATTTGGTCTAAAAGTAGTTAAATAGAAAAAAACCTCATCTCTAAATAAAACAAGTTCCTGTAATATTAGGTCATAGAAATATATATTTTTCAAGACAAAGAAGTCTTTGATCTCAGGCTCCTTGGCATAAAAACCATCCTCCAACAGAGGATCTCCTAACTTTACTTTTTCAAATATTTTTCTTAACAAGGAACAGAAACTTTTCTGAGCTTTTAAAAAATATTCTCAGCCTAATATTCCTTATCAGATAAAGGATAATATTCTGCAGAGATTTCAAGTGATAGATTTGTTTTTTCTTTTTTTCTTTTCTTTTCTTTGTTTCTTTCTTTCTTTCTTTCTTTCTTTTTTTTTTTTTTTTGAGACAGGGGTGTCACTCTGTCACCCAGGCTGGAGTGCAGTGGTGTGATCTTGGCTCACTGCAACCTTTGCCTCCCAGGCTTAAGCGACCCTCCCACCTCAGCCTTCTGATTAGGTAGGACCACAGGCACACGCCACCATGCCTAGCTAATTTTTGTATCTTTTGTAGAGATGGGGTTTTGCCATGTTGCCCAGGCTGGTCTGGAACTCCCTGGCTCAAGTGTTCTACCCAAGTGATCTACCCACCTCGGTCTCCTAAAGTGCTGGGATTATAGGCCTGAGCCACCATGCCTGGCCTCAGTTGATAAATTTCTATCTAACACTTTGGATTTTCCTCCTGACTTATGAAATCTTAGGTTTTACAAAACAGTATTTGGACTTTACCCCTTCAGACCCTGCAGTTCGATTGTCAAAATCCCACAAGCATTTGTTACTCCTGTCATATGCAGTATGCACTTCTAGATGTTACCATGGCATCCGATACCATTCATCTCTAAAGAACAGGGAAATTAGTCCATGGGGAAGGTGACATTTTCTTTATAAAAAGCAACCTCTAAAGAGATATCATGTGAATTACATTATTGATCGCCTGTGACTGGTTCTCCACTGATAATTTCTAAGATTCTCAGGTGATTTCTGACTCAAGTGTTTACTTCAGAGTAAAGCCAAATAAATCTGTTTCTATGGTTATAGACAAATATTTGTATGAAACACTTTGAAAATCATACGTGGAAATTCCTTCAAAATTGGTTATTTAAAGTGATGTCATCATATGCCTATATTAGTGTACCACTTTTGACATTGCTGTTTAGGGTCAGATTCCTGGTCAGTATCTTTTTTTTCTACCAAGTATTTTTAGCCAAGCACAGTATTACCAACCTAGATTAAACCTATTTGCTGGGCATAATTCTAAATGACTTAATCACTCTTCACATGAAATATATTCTTCAATGGAGAAAATGCCAAAACTAATCAAAAGAATTTCAGGTGGGGTGCAATGGTGATTCCATAAGAATTCTAAAATGCTTTGAACAATGTGAGCATTACTGAAGTGCCGTATATTCACCTTTATTTAAAGAAAGCTACTTTTATTTGTAGGTTCCTCTGTTAGCAAATCATGCTCTTTTCTTTTTAGTCATATCATAATAAAAATGTTAAAATAAAGGATTCCGAAGGGGGAAAAGTAATAATTTTTTTTCCAACTAGTTCATTTACACCTCATAAATGATGCTAGAAGCATCAACAAAATGTTAAAAACAAAGCATGAATTTAAAGTTTAAATGTTATGAGATACTGATGTTATAAATAATGCCTATATTATTTAGGTACATCTTAGTGCCTCCCAGTAATGTGGTTTAATCCTGAGGTCCCAAATACAAATTCCATCAAACCTCCATTATTTTTGTCATTAATTGTAAAGTTACCAGATACTTAGCAGCACCAGAGATTTCTGTCCTGTTTTTTTTGTTCGTTTGTTTGTTTTGTTTTTCATCAGTATTTGTGACAATGGTTGATCTGTTTGAGCGATTTATGCCTGAGGAAAGATGTAACCTCAACTGGCAATTAAACTGTTTTCCTTATCCAATTTGCAAACAAAATATAATGCATGTGAGAAAGGTGTTTTACCAGATTACCAAACCATAAGCTAGGAAGTAGTTAGCAAGAGCTTATCTTTAAATTCCACTTCACTTGCAGCTGGTAGAAAATGTAGAAAGTGGGGGATAGGTCTCACATTGCCCTCTTTACTCCCCTAATTTGGTTGGTTGATTCAGGTATGAATTTGTCTGGACTCCTCCCTGTAGAGTTACCAGATTTAGCATATAAAAATAAAGGACACCCAGTTAAATTTGAATCTGATATTTAAATTATGCTTATCTCCCAAATATTGCGCAAGCCACACTTACACTAAACATTATATGGTATTTATCTGAACTTCAAATTTAACTGGGCACCCTGTGTTTATCTGGCAAACTTACTCCTCAGCACAGCAAAGTTGGATGCCTTTGCCTGCTTGCCATCACATTGAGGAAGGTCATACGTGTGTGGGGTCTCATGTAACCTGGTAAGGATCATATCTTGGCACACGGAGACAGGTTCATTGGCCTTCAAGGGGCTATGGTCTCTGAGCAACTACTGGGATACAAAAGGTCACATAGATGCTTGGTATGAATATGGTGGTAAAAAATCAATTATCAGCCGGGCACAGTGGCTCACGCCTGTAATCCCAGCACTTTGGGAGGCCAAGAAGTACAGATCACGAGGTCTGGAGATCGAGACCATCCTGGCTAACATGGTGAAACCCCATCTCTAATAAAAATACAAAAAATTAGCCAGGCGTGGTGGCGAGCGTCTGTAATCCCAGCTGCTCGGGAGGCTGAGGCAGGAGAATGGTGTGAACCAGGGAGGCAGAGCTTGCAAGCTTGCAGTGAGCTGAGATTGTGCCACTGCACTCCAGCCCGGGTGACAGAGCAAGACTCCGTCTCAAAAAAGAAAAAAAAATTAATTATCTTGGAATCATTATAAGTTATGGCAATGTGAAATTTATGTACACCTATTCACATTAATATGTTTGTACCTGAGGAGTATGTGTGTGTTTGTGTGTATGTATGTGTGGTGTACCTATAATGAAAATGAAGTCCAGGTCATTTGTTTTGATCCTATCCACACTCTATTGTTCAAGGAAGCCATGAAGAACAATGCTTCCTCCCACAACAAGTCTTCTTATCTTAGTTTTATTTTACTGTAACCTGGCTGCCTTGTAAAAAGTCGCAGCAGAGATTCCTCAGAGTGTTTATCAACCTCAATTGATTTCAAATGGCATCAACACAGCACAGTGGGCACTTAGAAGCTTATGCCACCCCTGTAATTTACATTAGTCTTATTTTAAAGATCCTTTAGTTCACCAGGCATTTGGTAGAATGGAATCACTAAGCCATGACCATTTACTTTATGAAGATGATTGGATTAGTGCTCACCTCACGGATTAGCAATCTTTTGCTAGCCCCATAGAGGTTTCCCCTCTCTTCTGATTGTTTCTTTATAAACAAGTTATTTTATCAGATAGATCAGATAGTGTGTGCCACGTAAACTGGTGGATATATTTGCTTCCAGCAAACCAGTATTCCCTCATCCATATGTTGACTGTGGTTTGGTTAGGCATTCCTTGCAGGTTTGTTTGGTTTTCTTCCCCATTTGGATAAGATCACTGCCAGATTGTTAATTGTAAAAGTTAATTTGTTTCTGAGAATTGCTTACCCCAATTCTTATTCAGCACATTTTAAAATACTTGATTACATCAAGTTTTTCATTTCTAACTTGATGTTAGGAACTCACTTCTTTTTTTGGTTCAGAGGGTTTAGTTTCTCCACCCATGGTGGTTTTGTGAAGTAGTTTTCAGGCCTACATCAGGGCATGTCTTAACTTTTATTGCTAGAACATGCTAATGTTTGCCAATTAAATCAGAATTCTTTTTAATTTTTTAAGCTCATTATTGAAGCCTAATATGCATACAAAATATATAGTCATAAGTGTGCAACATTATTTTTACAAAGAAAATACAAAGTAAATGAATTTGCACAAAGAAAGCATGGCCAGCACCTCAGAAATTCCCCACCCTCAGGCTTCCTTCATGTCATTGTCCATCACCAAGGGTAACTACTGTCTTTACTTTTAACAGCATAATAGAAATGAATCTACTATTTTGTTTCTAGCCTCTTTTGCTCAACATCGTGTTAGTTAAATTAGTCCATATCATTGCATAAATTGTAGTTTGTTCATTCTTATTGCTGTATAATGATGCATTTCATGAATATAACCCCATCTATTTATACATTGAACAGTTGATGGGCATTTGGATACTGATGTTATGAAAATTATTTTGCATGTCTTTTGATGAAGATACACATTTCTTTTGGTACATGCCTAAAAGAGAAACTATTAAACTCTTATTTAATTTTATAACTAACACTTAACTGTTTTATTAGGATTAATACTTCTGAGGCCCCTCAAGCTTTTAACATGGTTGACATTTTAGAGCATAAAAACCTTAAAAATCTGGCTGCAACTTTAGAGCTGGGAACAGAGAACCGTGCAGTGTAATGGGGTATGAATAATGCTTGAGTCTATTGTCTCAGATCTGATCCAAGTCACCTAAACTCTCTATAAAACGGTCATAACAAAATAGTTGCTATTTATCTTACACATTTTATATGAGGATCAAAAATAATTTTTTTCTGTGTGTGTAAGTAAAATCTTAATTATAAATATAAAACATCAAGGATCCACAGTAGTATCTTTGGATATCTGGATATCTTGGGAAAATGTATAGTTAGATCTGGTTACTAGCCTTGTGAACAGGTTTATTCAAAGACCATTAATGGTCAACGTTAGAAATCCACTAGTATATCAACAGGAAATACTTCTCTATAGTCAAGAGTTGAATTCAAGTCCAGGTTTGATCATTTCTATTCAAATAGTCAATTTATCCTAACTTGATGCAGACTCCTTCTGGCATACATCAATGATTTTTAGATATATAATTCACATAGCATATCTCTTGAACACAGCCTACACTTCTAACTTCTTAAACACAGTTCCATAACTAATGCATACTGTGTGTCCTTAAACCTCTGTCCTACATCACACTCTTCCAACCCAGCACATAGTGTCTTCCACATATGACACCCAAAATGTTTTTGGTTTAACTTACCTCTACCTATAGTTTCCCATGAATATTATTTAATCAAAATTTCATTTAGAGTTCTAATCAAATCTTAATTTCCCCAGTAGAGAAAGTAGCTGTCCCTAGTTGTACCAGTTCATGCTCCAACCTAATTAGGATGCCCTGCAGGCTCCCTATGGAGTCAATACCCTTGTAAGTATTTATGAGAAGTCTCATGGAAATTTCTTGTATATACTCACTTTACTAGGTGGTGATTATTCCCTGGTATTCATTGGGACTTGGTGGTGATACACTATTGGAGACATCCTAAGTATTTCGGCTGTATTAGATACATTTCTTTATTTCTTCATTTCCTATGTGTCTACACTGGCTCACTGTCAGACTTAGATAACAGTCCAAAAAAACTAGGTTGAGTGACAAATTTAAGTAAATGAATAAAGATACCATGCTCTGCTCAGAGTTTATTTTTTATCCACTCCAACGATTGTATTAAGTCAAGTTATCATGCCTGGCTTTTTCCCTGAGAAAAAATGTATTCCCAGCAGATCCCCAAGCCTCATGCAAATTAACTTTTGGGTGACTTTAGCCATCAGTTTTTCATGCATATTCAGGGCTGTTAGAATCTCACTTAGCTTCACATAGAGACCCCATGCAAATATTCAATCTTAATCTTTATCTTATCCCAAATGTCATGGTTGATTTCACCAGACTCCTTCATACACTTAAAGCTGTACTGCTTTCCAGTTTGGGGGTAGACAGACGTAATGAATATGGAAACATGAAGTAATTAGGCCATTATTTCTTTTTCACTGAATAGATAAGGCACCTGAAAAAAAAATCACAGGCGAAGCACAATATTTACTTGCAAAGTCAAAATTACAAACATTAATTTAGCAAGAAGTGTGTATATAATCTATTAACCTTTTGTTTTGTTTCCAGCATTCCTATCTCCTTTAGCATCCACACTTACTTCCTTTCCCAGATTAAATCCCATTTTCCATTTTTCTTCCATTGTGAAAGAAAATGATGAGTACGCCTCTATTGATGAGTGCGCCTCTATTTCTCCACCATCCCTCTACCTCTCTGCATGTGTCTGTACCCATGCCACTTACTTTACCTTCCTCCTCTCACAGTGGATGGACTTTTCTACTACTTTCTAAAACTGACTCGGTCACTTGTGTCCTAGTCCCCATCCCACTTTTCCTACTCCAGGCCTTTGCTCCAGCAGTTACGTCTTCAGATTTCCCCTTTCCACTGGACCAGCAATGGCAGGCAATCTTTAGATTGCACTGAGAGTTGTTTAGACTCGCTGCCTGTGCTTCCCCAACTCATTCTTTCTTGAACACACTCCACTCAAGTACTTATCCATGAACAAAACTGAAACCCATTTTTCAAGGTTGCCATTGATTTTATCATTGTCAGAATTAGTGGTCAATTATCAGCCTTCATCTCCCTTAATCTTTAAGATGTTTTTAACATAGATAAAACCATTTGACACTTTTTTTGTTGTTTTTGAGACAGAGTCTCACTCTATTGCCCAGGCTGGAGTGCAGTGGCATGATCTCAGCTCACTGCAACCTCTGCCTCCCGGGTTTAAGACATTCTTGTGCCTCAGCCTCCTGAGTAGCTGAGACTACAGGCGCATGCCACTATGCCCAGCTAAGTTTTGTATTTTTAATAGAGACAGGGTTTCGCCATGTTGCCCAAGGTGGTCTCGAACTCCTGGCCTAAAGTGATCCACCATAGCCTCCCAAACTGTTGGGATTACAGGCATGAGCCTCTGCACCTGGCCTTGGCATATTTTTTACTTGATCTCTCCACTTTCATTTTCCTTTGACTTCACTGTCTACTTGATCTTTGTCTCTTTTATGGTTCACCCTCTTTCTCTTGATCTATACATGTTGCAGTGCCCTTATTAAGCACTGCATTAATTAGATGATCTTTCCATGTTGGACTAGCTACACTGCAATTCAGTTCTTAAGATTCCCAAAATTTTATCTCCAGTCAAAATTCTACCCTGAATTTAGGCTCCTAGTGATGGCTCCACTGGGCTCAGATCAAACTTCACCTGCCACAACTGATCTCTTGACCCCACTCTCCTCAGCTTCCCTGTCTCCCAGTGTTTCCTATGCCCATCTACAGCACCACTCCGAACCTGATACACCAGAATCTTCCCCTTATCCTTGCTGCCTCTCTTTTTATTGCACCGGAGAGCAACACATCTCATATATGCCGCCTTCACAATACATTCAAACAAAAACTCTGAAAAGGTCCACTTCTATAGCATTGTCTGAGGTATTGTTCTTTCCCACATAGATTTTGTACTATACCTTCTGAACTAGTTCTGCTGCTGCCCTCTTACCAAGCCTTCTGTTTGCCCCCCACATATCAACCTTTGAAATATAAAACATGATCTATAACTTTCTTGCTCAAAACTACTCAATGTCTTCTCATCCCAGTGTAATAAACTTCAAGGTTCCTGCCTTGTGCTAAGAATTCCTGCTTTTAGGATCTGGCTCCTGAGACCACACTGGCTGCATAACTTGGCTGTCTTTCCTTTGCTCACACACTTGCAGCAATACTGGCTTTCTTGCTACTTCTTAAACAAGTTAAGCAAGTTCCCATCCCAGGTCATTGTACCTTGTAGTCACCCGGTCTAGAACACATAAACTGTTGCCTCATTTTATGCAAGTTTCTGTCTAAAAGTCTCCTCCCTAGAAATGAAAATAATTTACTTATCAGCCTGTCTACAATAGCCACCCCTACTGGTCAGAACTCCATTACTCTGGGCTATTTTTCATCCTAGAGCACGTGTGTATTCATGGAGTTTTGTTTTTTCCTTCACTTTTGGCCCATTTTAGCCACTTAATTGTAAAATGCATATAGTCAGAGCCTGTATTTTGTTTACCATTCTATTCTTGCACATATAACAGTGTCTGACATGAAGTAGGTGATTAGTAAATATTTGTTAAGTACATGAATTAAATCGGAAGGAAATAACTAATTATTTATCTGGGAATGTTCAGTCTTTTTAGAAGCACCACGAGTTAACAAATGAATCTTGTGTTTGTGAGGACAAATCTCCCCAAATCCCCACTGCAGAAAGAGGAAGGAATTTTTTTCTAAATAGTCTGGTTAAAAAACAGGTGGTGGGGGAGGGAGAGCAATTCAGAGAGACTTTGGGTGTTGGCCAAGTCCAGGAGATGGGAGAATGGATCGCAATTGCCTAATGCAGCTCAGCGATTGGTTTAGCTCCTAACCAGCTTCCTTGCTGCTTCTTTGTTTGACTGACTGTCCTTCACATTCTTCTCTACTGATAGAGTTTGTTTTTTGTTGTTGTTGTTGTTGAGATGGAGTCTCACTGTGTCCAGGCTGGAATGCAGTGGTGGCGTGGTCTCTGCTCACTGCATACTCCACCTCCCAGGTTCATATGATTCTCCTGCCTCAGCCTCCCGAGTAGCTGAGACTGTAGGTGCGTGCCACCACACTTGGCTAATTTTTGTATTTTTAATAGAGATGGGGTTTCACCGTGTTGGCCAGGCTGGTCTCAAACTCCTGACCTCCAGTAATCTGCTGCCTCGGCCTCCCAAAGTACTGGGATTATAGGCCTGAGCTACCTTGCCAGGCCTCTACTATTAGGTTTTAATGATAGCAGAATGGTGAAGTCCATGTGACCGTGGACTTGCTTTTAAGATTTCAAAAACCATTTTTTTTTTTTTTGAGATGAAGTCTTGCTCTTGTCCCCCAGGTTGGAGTGCAATGGCGTGATCTTGGCTTACTGCAACCTCCGCCTCCCGTGTTCAAGTGATTCTCCTGCCTCAGCCTCCCGAGTAGCTGGGATTACAGGCACCTGCCACCACGCCTGGCTAATTTTTGTGTTTTTAGTAGAGACGGGGTTTCACCATGTTGGCCAGGCTGGTCTCAAACTTCCGACCTCAGGTGATCTGCCTGCCTTGGCCTCCCAAAGTGCTGGGATTATAGGCATGAGCCACCACGCCTGGCCTGAAAACTTTTAAGATTTTGAAAAACATGGAAGGAATTTGTAGTATTTTGAAATTACTTATTATGTAGATATGTTCTTTATTTTTCTTTTTAAAATTAAAATAATTGATGTAACACATGTCAAGAGAGATTTTAAACGATAATATTGAAACAAATACCTGGGCACTCACTATTTGGTTGAAGAACTAAAACATTACACTGATATATGTGAGGCTCACTGTGTTCCTCACCTTGTCTAGATTACCTTCCACATACATATACCTTGCAGGAAACCCCTGTCCTGAATGATTAACCATTCCCTTAGTTTCTTTATAGTCTTACTACATATTCATGTTTTCCTGAAAATATCAAGTTTAGTCACTTTGAGTAAAAATAATATTCTATTAGTATCCTTTTATAATTTGCATTTTCACACAAATTACTATCTGGGCAGGCTGCTGGTGGGGAACTGTGTTTTTTTTTTCTAATTTACATTTTTATGTTCCCTTTTATGACTCCCATCTTTCGTGGGCGCTAGCTTTATCTCTTATTTCTTGTTATGCCTGTCAAGACTCACTTTTAGCCACCAGGAATTCATACACGCAATTGGATGAACATGGATTCAGGATATGCCTGCTTCCCTGGATGCTTTCTAGTCGTTTCTAGAGTCCAAGGATTTTTCTTATTTCCTTCTAGTTCAATAGTTAATATAAAATATTTAAAATGTGTATTTGGCACATTTTTTGGATATTCTTTATTGGCTTATCTACTTCTATGGGAGGTTAATCCATCCTATTTCTTTCTTTAATTGTGACACCAACTCTGAGACTGAACTGTTTGAATGTTGGCTTTATGATAGATTTAAATGAGGTCTTACCTTAGGTAAACAATGGTAGAGAGGGCATAAGTGTCTAGGAGATTCCATGAATTTGAAACTAGATACTTTCATGTGACAAAGGCAGGTATGCCCATCTCCTACAATATGAGTGACATCAACACTCAGCCACTGCTTGCTATGTGCCATGCACATTTCTAACCATATTATTTAATTCATTCAGTTAATACTCACAGAGGTTTTATGAGGTAGGTGTGAACTTTATAACATTTTTTAGATCACGAAACTGAGGCACAGAGTGCTTAAGAACCATGCTCAAGTTCACAGTGAAGAAGTAGAAGAGCTGGAATCAAAGAAGTCTAAAGAGAAAAACAGCTGTAATATGTTCACAAGGATCACTGAAGATAAGAAATAGAAGACTAGAGTAAAGAAGAGAGATCTTGAAAATACCAGCCGTTGAGAACTCCCAGTGGGGAAGAAAGATTTTTTTCTCCCTACTCAAATTCAGTCTTCTTGTAAGTTTCTAATCATGTGTGGCCATTTCCAGTGTCATAGCTGACTTTCTTTGGTGTTAGCAAAATCAGGCAGGAAAATAAAAAAAAATAAAATAAGGAAAATAAGAACCAAATACCCTATCAGAGATGTTGGGTTACTTGAAACACTATAGTATAAATACAGCTAAATGCCCTTTAGAGACAAGGATGTGCACTCTCACCACTCTTGTTTAACTTATTGCTGGAAGCTCTTACCAGAGAAATCAGGCAAGAGAAGGAAATAAAAGGCATCTACGTTAGAGAAGAGGAAGCGAAAATTTTCTTTTTTGCAGATGACATGATCTTATATATAGAAAAACTTAAGTACTCCACCAAAAAGGTCTTAGAACTAATAAATTTAGCAGAGTTTCAGGATACAAAATCAGCATAAAAAATCAGTAGCATTTTTACACACCAATAACAAACTAGCTGAAAAAGAAATCAAGAAAGCAATCCCATTTACGATATCTACAAAAAAACCTCTCAGAATAAATTTAATAAAGGAGTTGAAAGATCTCTTCTATGAAAACTACAAAACACTGATGAAAGAAATTGAAGAGGACACCAACAAATGGAAAGATATCCCATGCTCATGGATTAGAAAAATCGATATTGTTAAAATGGCCATATTGCCCAAAGCCATCTACAGATTCAATGCAATCCCTATGAAAATACAACAATTACAGGATTAGAAAAAAGAATTATAAAATTCACAAGGAACCAAAACAAACAAAAAAGCCCAAAGAGCCAAGCAATCCTGAGCCAAAAGAACAAAGATGTAGACATTACCTTACTTGACTTCAAAATATATGACAAGGCTCTCGTACAAAATAGCATGGTATTGATATAAAAGTGAACAAAAGGGACTATATTAAACTAAAACCTTCTGTAAAACAAAGGAAACAATCAGTAGAGGGAAGAGGCAGTCTGTAGAATGGGAGAAAATATTTGTGAACTATTCATCTTATAAGGGACTAATATCCAGAATATACAAGGAACTCAAACAAATCAACAGCGAAACAAAACAAATATTTCTATTAAAAAGTGGGCAAAGGATCTGAACAAATGTTTTTCAAAAGAAAGCATACAAATGGCCAACAGGTGTATGAAAAGATGCTCAAGATTACTAATCATCAGAGAAATGGAAATTAAAACCACAATGAGATATCCCCTTACCCAGTTAAAATGGCTATTATCAAAAAGATAAAAAGCAACAGATGGTGAGGAGGTGGAGAAAAAAGAATGCATACAGTTTTGGTGAGATTTTAAAGTAGTGCAGTAGTGCAGCCATTCTGGAAAACAGTATAAGTTTTCTCAAAAACTAAAAATGGAACTATTATACAATTCAGCAATCCCACTGCTTGGTATTTATCCAAAGGGAAGAAAACCAGTATATCAAAGGGATACCTGCAGTGCCATGTTCATTGCAGCATTAATCACAGTAGCTGAGATATGGAATCAACCTAAGTGACCAGTAATGGACGAAAAGATAAAGAAAATGTGGTATATATACACAATGGAATTCTATTTGGGGGCACAAAAAATAATGAAATCATGGGAGAGAAAATGAATGAATGAATTAAGCCAAGAACAATGAAAGCTTGTGAATCTGGAAAAAGGGCTGAGGAGGTAATAAGTTCTAAATTGGCAGGTTTAATATGTGTACAGAAAGAAAAGAACTGGTGGAAGTACATGAACGCAAAAGGGCATGTTCTGATAAAAATGGGCATCAGAGTCTTATCAAGGAAATACACCAATAAATCAGAGCCGTAGAAATGGTAGTTATGACAGCAGGGATTGGAATCCAAGAATTGGATGCTAAGGCAAGACAACAGGAGTTTCACAACTGGATGACCAAAACATAGCAAGTCAGACTTGACAATAAGCTGGATAAATCTGATTAATGCTCTTAATATTCCCTGCTTCCCAAGAATTAATTTTTCAGTTCATGTGGTAGAGGTTGAAAATAAGGGTAGTAGTTTAGTGGCCACATCTGCTAAGTTTAAAAAGAGCGAGGGACGAGGAGCCAGGTGGACCATTAGCAAGCTTAATATGCCATTAGAACCAGTCTTGGCAGCATGGCCTCTGTCACTTAAGTTAACAAAAACATCATTAAAATGGTCACCTTTCAGCCAGGAAACGACGGATTATTGCCTTCCTGGTCCCACCTTTCTGCTCTGTGTTCTCGTACTTGTTCCTAAAAATCTAGTGCTGTCAGCAAGAGTGGATAACAGGAAGGGGAACATCACACTCTGGGGACTGTTGTGGGGTGGGGGGAGGGGGGAGGGATAGCATTGGGAGATATACCTAATGCTAGATGACGAGTTAGTGGGTGCAGCACACCAGCATGGCACATGTATACGTATGTAACTAACCTGCACAATGTGCCCATGTACCCTAAAACTTAAAGTATAATAATAATGATAAATAAATAAATAAATAAAAAGAAAGAATAAAACAAAATACTTTAAATAAAAATTTTAAAAAATTAAAAAAAAAATCCTTTTTTTAAATTTGCCTCTGACCTAGACTGTGGCTCAAGATTCTGTTGAATAGATGTGTTCAAAACCATCATTAAATATTTTTATCCTGCCAAACAAAATCATAAGAATGCTATTTTAGAATAAATTTATTTGGATACTAAGAAATTCTATTACTACTTTCTATGCCAAATATTTAGTAAATACTGACCTAAATGAGTGTCTTTTACAATATACCCTATTCATGTTGACTGCTTTAATGAAGTGTATGAAGAATAATGAACCTGAAGACTATGGAATTATATGTTACAGATGTATAAAGTCACTAGAGAAAGATGAATAAAGGGAAAAGCAAGTTCAAGTCAATAAAAGATTAAACTAACATTTGGAAGAAGCTAATGGAGGGTCAGCTGGCAATGAAAGCTCAGCCTCTCTCATTGAACTGAGTCCTTGCAAACTCACTAGCCCTTCTCACTGCGTGCACACCACCACAGTAAAAAATGGTAAAATTTTGAGCTAGGGGAGATATTGGAGATTATCTAATCCTTCTAGCCTCTCATGTTGAGGATTGTGTAACCCAGAGAGGTTAAGAGACATGCTTAAAATAAGACAGCGTCATGTGGCAAAAGTAGCCAATTATGGCAAACATTACACAAGTTTCAAGGAAGAAACAAACAGAAACTAAAAAGATCAAGCAGGTGTTTCATTGGGCTTCTTGGGGGAAATGCTTTTGTTAATGATTCATTGTCTTTAGTGTGAAGTTTATCTGATATAATTTCAAAATGATTTTTGTCTTAGTAAGGTCAGATAAGAAAAAATATCCTTAAGGAGACTTTGTGTCAAGAAGAGGAGGAACAAGAAAAGTGAGAGAGAGTGTTAGAGGAGAGAATGATAGAAAGGGAAGTGAAAGCCTTCAAAAGGTAAAAGAGAGCAACATAAGAGACATATTTGTGTGATTCCTTCTTGGACACTTGGATTTGCAACTTGGAAATGTTTCAATTAGAGTGTCATTATATAGCGATCAGTCCTGAGAACTTAATGAGAAGAGTGAATTTTGATTATCTGAAAGTGCTTTCTCACTTAAAAGAGCATTTAATCCAAAGGACAGTCTCAAAGCCTTTAATGGGACAGAACTACTTGCCACAAAAATATAACATCAATAATTTCTCCGTTAGTTTCTCATTATTTGTATACTTTCCAATTAGACTGCAATCCAGGAATCTCTCTCTTTCTCCCTTGCCCCCAACTCTCTCTCTCTGAAACACACACACACACACACACACACACACACACACACACATTCACCATTACCTCTTTGTAATTGGCTCAAGCTTTGCTTTTTGTGTTTGTTTGTTTTGTTTTTGTTTTTGTTTTTGTTTTTTGAGACAGAATTTCACTGTCACCCAGGCTGGAGTGCAGTGGGGTGATCTCGGCTCACTGCAGCCTCATCTCCCTGTCTCAATTGATCCTCCCACCTCAGCCTCCTGAGTAGCTGGGACCACAGGTATGCACCACCATGCCCGGCTGTTTGTTTGTATTTTTAGTAGAGATGGGGGTCTCACCATGTTGACCAGGCTGGTCTCAAACTCCTGAGCTCAAGCAATCCACCTGCCTCGGCCTCCCAAAGTGCTGGGATTACAGGTGTGAGGCACTGCGCCCAGCTGGCTCAAGCTTAAATGTGAAAAAGAAAACATTTTATTTTAAGTAAGTAAAAATGAAATAATTACTTTTCTTCCATTTACCTGCCTGCTATTATTGAGAGGTGACAGCATGCTGGCAGTCCTCAGAGCCCTCGCTTGCTCTCGGCACCTCCCCTGCCTGGGCTCCCACTTTGGTGGCATTTGAGGAGCCCTTCAGCTCCCCCACTGCACTGTGGGAGCCCCTTTCTGGGCTGGCCAAGGCTGGATCACACTCCCTCAGCTTGCAGGGAGGTGTGGAGGGAGAGGCACGAGCGGGAACCAGGGCTGCGTGCGGCGCTTGCGGGCCAGCTGGAGTTCCGGGTGGGTGGGGACTTGGTGGGCCCCGCACTCGGAGCAGCCAGCCAGCCCTGCTGACCCCGGGCAGTGGGGGACTTAGCACCCAGGCCAGTGGCTGCGGAGGGTGTACTGGGTCCTCCAGCAGTGCCAGCCCACTGGCGCTGCGCTCGATTTCTTGCCAGGCCTTGGCTGCCTTCCTACGGGGCAGGGTTCGGGACCTGCAGCCCGCCATGCCTGAGCCTCCCACCCCCTCCGTGGGCTCCTGTGCGGCCCGAGCCTCCCCGACGAGCGCCACCCCCTGCTCCACGGCGCCCAGTCCCATCGACCACCCAAGGGCTGAGGAATGCCAGCGCATGGCACAGGACTGGCAGGCAGCTCCACCTGCAGCCCTGGTGCGGGATCCACTAGGTGAAGCCAGCTGGGCTCCTGAGTCTGGTGGGGACCTGGAGAGTCTTTATATCTAGCTCAGGGATTGTAAATACACCAATCAGCACTCTGTGTTTAGCTCAAGGTTTGTGAGTGCACCAATCGACGCTCTGTATCTAGCTGCTCTGGTGGGGCCTTGGAGAACCTGTGTGTCGAAACTCTGTATCTAACTAATCTGATGGGGACGTGGAGAACCTTTGTATCTAGCTCAGGGATTGTAAACGCACCAATCAGCACCCTGACAAAACAGGCCACTCGGCTCTACCAATCAGCAGGATGTGGGTGGGGCCAGATAAGAGAATAAAAGCAGGCTGCCCGAGCCAGCATTGGCAACCAGCTCTGGTCCCCTTCCACACCGTGGAGGCTTTGTTCTTTCGCTCTTTGCAATAAATCTTGCTACTGCTCGCTCTTTGGTGGGTCCACACTGCTTTTATGAGCTGTAACACTCACCGCGAAGATCTGCAGCTTCACTCCTGAGCCCAGCGAGACGACGAGCCCACCGGGAGGAAGGAACAACTCCAGGCACGCTGCCTTAAGAGCTGTAACACTCACCGCGAAGGTCTGCAGCTTTACTCCTAAGCCAGCGAGACTACGAACCCACCAGAAGGAAGAAACTCTGAACACATCTGAACAGGAGAAGGGACAGACTCCAGACGCGCCACCTTAAGAGCTGTAACACTCACCACGAGGGTCTGCGGCTTCATTCTTGAAGTCAGGGAGACCAAGAACCCACCAATTCTGGACACATTATGACCCAAAATTTTGCAAAAAAAAGAAAAAGATGAAAGTGGTTAAAAATTTAATGAAATAAATATGTGTGAAGTGCCCCCCGTGGCATATTGAGCGGGCTAATTCCTCAGGTGTGTGAAAGAAGAGTCAGCTATCAAATAGTTCATATTAGGCAGATTTTCTTTTTGTCCAGAAAGTTGGAAAATGAGTTTAAGACATGGCAAAACCTCAAAGATACTGCCAAACTAGCAGCAGTTTAAAGAGAAGTCAATAAATTTATCAATTCCAAGTGGCACTTACCACCCAGTGTTTACCAACATTATTGGACCCAGGGAATGTTGTTTTCTGACTAACACAGAGCTTACTGAAAGAATAGTCTTTCAATAACACATAGTTAAAGACAAAGCTTTGGTAATACAGAACTGGAAAATTAGCAAGTACAAAAACAGGGAATTTAATAGTATAAACTGCATACAGAGACAGAAGTAAGAGACTAATAAAAGCTACAGAGAAATATTTGGCTATAAGAGTAGTTCAGCATCAGTAGAGGAGAGGAAAACAGCAGACCTATTTTTACACAAGACAGTCCCATCTCATCATTCATACTGAGGGCAAGTTACACAGCAAGGAGTGAGCAGCTCAGAGCAGCTGTTTGTTACGCAAATGGGGTTTAGAAGATATCATTCTGCCCGCTTAATTTGGTAGGCCCCTTTAACCTCAAAAAAATTGGAATGCAAAATGCTAGTTGGAAAAACATCAAAGCTGAAATATTTGTACTTTCAGACTATATGTCATTATTTTAATTAATTTTATTCTTCTACAACCTATTTTCTAACACACAACTGAGAACATGCTTAGGGCAGCTTTATCACCATATGTTATAAACTGAATCATGCCCTGCCAAAATTAATATACTGAAACCCTAACTCATAATGTAACTGTATTTGGAAATAGGGTCTTTTTTGTAGGTAATGAGTCACATACATGAGACCCTAATCCATTAGAACCGGTGGCCTTACAAGAAAAAGAACAGAGGAGCTCTCTCTCTTTTTGCCATGAAAAGACACAATGAGAAGGCTGCTGTCTGCAAGTGAGAAAGAGAGCCCTCGCCAGCAACTGAATCAGCCAAAACTTGTTTCTGAACTTCTAGTTTCCCAAGCTCTGAGAAAATAAATTTTTATTTTTTGTGATTCAGTCTATGGTGTTTCATTTTGGCCATCCAAGCATATTAATATACCATATATTTGGTATAGATTAACTTTTTCTATCTTAATTCTTTTATTAAAGTATTTAGTGAGCATTTACAATTTGTATGCAATTTCTTAGACAATGGAGGCATAAAGATGAAAATCACCTCTTTGTCATCCTCAAGGAGCTTAATTTCTCTGTTTCTTTTTCTTTCTTTCTTTCTTTCTTTCTTTCTTTCTTTTTCTTTCTCTTTCCTTGTTTCTTTCTTTCTTTCTTTCTTTCTTTCTTTCTTTCTTTCTTTCTTTTCTTTCTTTCTTTCCTTCCTTCCTTCCTTCCTTCCTTCTTTCTTTCTTCTTTTTTTTTTTTCGACAGGGTCTTGTTCTGTTGCTTACGCTGGAGTGCAGTGGTGTCATCTTAGCTCATGGCAACCTCTGTCTCCCGGGTTCAAGTGATCCTCCTGCCTCAGCCTCCCAAGTCGCTGAGATTACAAGTGTGCACCACCAAACTTGGCTAATTTTTGTGCTTTTAGTAGAGACAGGGTTTCACCATGTTTGCCAGGCTGGTCTCAAACTCCTGACCTTGAGTGATCCACCCATGGTGGCCTCCCAAAGTGCTGGGATTACAGGCATGAGTCACCGTGCCCAGCCAAGGAGCTTAATTTCTAATAGCAGAGAGGACAAGTACATAAATAATTAAAAAACAAAGTCAAAAGTTATGAATATCTCATGAGAGTGACAGAAGCATGCTATTATAGTTCATTCAACATTCAACAAATATTTATTGCACACTTTTTGTCTGGCAAGTACCTCGAAGGGTGCTGGTGATACAGTGGAAAAAACCTCTGCCTTCATGGAGTATGTATACTAGTGGGAAGACACAGACATGAAGTAAACAAAAAATATAATGCATTATGTCATGGTAAATGTTTCAGTGTGAAATAAAGCAGGAGGGGGGATAGTAAGTGCTGGCAGTGATAGAGAGTGCTGGGGAGTGCTGGCAAGCCTGGGGGTTTATATGGGAGTTGGTATGAGATCTGCTATTTTCAGGATGGTAGTCAGGTAAGATTTCTCTTAATAAAGTTAAATTTGAACAATCACCTAACAGAATTGAGTAACAGAGCCATTAGAATATTTGGGATTGAAGTGTGGGATACTTTGAAATGTGGCCCCCTAAATTCTGTCATTGAAAATGTCAAGAAATCCCCATTTTATCTGAGCAGGATTATAACTACTTCAACCAACACAGTAGGGAGGAAGTGATGCTGTGTAATCTGAGGCCATGTCATCAAAGCCCACGTAGCTCTCATTTGTTTTCTTGGGATGCCCCCTGTGAGGAAATCCAGTAGCCATGTGAGATATCCACCTACTCCGAGACTACCATTAGAGGGAGAACACATATGGTGTGAGTGTTATGTTTGACAGTCTCAGTTGAGTTTTCAAAGAGTTGTCAAGTAAGAATTGCCTAGCGTGGTCACGGTGGCTCACTCCTGTAATGCCAGCACTTTGGGAGGCCGAGGCTGGCAGATCACAAGGTCAGGAGATCAAGACCATCCTGGCTAATATGGTGAAAACCTGTCTCTACTAAAAATACAAAAAATTAGCCAGGTGTGGTGGCATGTACCTGTAGTCCCAGCTACTCGGGAGGCCGAGGCAGGAGAATCACTTGAACCCAGGAGGCAGAGGTTGCAGTGAGCTGAGATTTCACCACTGCACTCTAGCCTGGGCAACAGAGCGGACTTCGTCTCAAAAAAAAAAAAAAAAAAAAAAAAAAAAAGAATTGCCTAGTGAAGTCCTTCCTGGCTCACAAAATCATAAACAAAATAAATAGTTGTCATTTTATACCAATAAGATGTAGGGTAATTTGTTATGCAGGAATGGTAATTAGAACAGGTGTGGAAGAGTACTCCAGACATGATCAGTAAGAAGCGGCATCAATATTGTAGGAGGCCTAAACCAAGGTGAGCAAAGGAAAGAGTCAGGGGTGGGGATGGTGTGGTACACATATCAAGTAGGGACTCCTAGGCTCTTCTGTTTTCTTGTGAGTTGAAAACTACTGAAGCATTCTGAGAAGAATTGCATAATCTAACCTCACATTTTTAAAGGATCACTCTCACTGCTTTGTGGAAAAAAGACTTAATGAGCAAGAGTGGAAGCAGGGAGTCCAGTTAAGTGGCTATTGCAATAATCCTGGGGAAAGATGGTGGTGAAAGTGGTCAGAGTCTACATACATTTTAAAGATGGACTTGCTAATGGATTGGATGTGGAAGTGAGAAAAGGAAAGAAATCAAGTTTCATTCTTGGCTTTAGCCAATCAACTGAAAGAATGGAGTTCTCAGTTTCTTATATGGAAAATACAAGCAGAAGAACAGATTTGTAGGGGGAAAATCAATCATGGGATTTGGTTAAATTTAAGATTCATGTTAGACATACAAGTGGAGATTTTTCATAAGTAGATGGATACACAAGTCTATAGTTCAAAGAAGTGGTTGGGACAGCATTATACATTAAGGAATCATGACAGTATAGATGATGTTTTAAAACAAGATCCTGAGTAAGTTTGTGAGGTAGATAAAGAAGAAAAGGGGTCTGAAGTCCGAGTCTCAGAACACTATAAAGAAGCTGGAGAGATTGGAGGAACCAGCAAAATATGCTTTGAAGGAGAGAGAGTGTTGTCTCAGAACTCAAGTGAAGTGAAGAATTTATCAACCAATAATAAAGTAACATTAGGACTGAGAATTGGTCTTTGCTTTTATAGATGTCAAGAGCCATTTTGCTGCATTGGTGGGGAAATCTGATTGGAACCATCAAGAAGGAATCAGGGGAAAGGAATTGGAGACAGCAGAGTTGATAATACTTGAGAAGTTGTTCTGTAGAGAGCCACAAAAAATGGGTGATTTCTAGATGAGAGTGTGAGATTTTTTTTCTTAATTATTGATAAGACATACTGTAGATAGTTCTGATGGAATGGAGGTACTGATGGGAGAATGCTTCAGGTTTTTATGCTGATGGTATTCATCCAGTAAAAGGTAAACATTTGAAGATTAAAGACAAAGTGTACAATTATTACAGCAACTTCCTTGAATAGGAAGAAGGAATATAATTCAGTACATGAGAAGGGGTTGAATTCAGTAGCTGGCAGAGTTCATCCATATTACTAAGCTTGAAGGCAGAGCATGAAGATACAGAATTAAATATGCTTGCAGAATTTGTGGTGGAAGAATGGCAAAGTTCCCTCTTTCTTGCTTATTTTTTTAAGTGATATAAAAATCACATGAGCTGGGAGTGAGTAGTGTGTAAAGGGATATCAGAGAGTTAAGGATATGCAGTAATTGCCTGGGAGACTAAAGAAACTAAAGCAATGTAGCAGGACTGCCAAACAGCTCTAAGAACCCATCTGAAGTCAGTCATAAAATGTGGAAAGTGGGGCCAGCCAGCAGAATTAGGAGTTTATCTTCAGCTACATTCAATTGCCTGATACCACCACAGAGAAGATGGGAAATTGGATTTAGCTAGGGTTGAAGTTTTCCTAGGTGGTATAACACAGTGAGAGGGCAACAAGAGAATGAAGGTGGTATGCAAGGAGATGACCATAATATAAGCTAAGGAAAGAGTGCAGTAGGGATATGAGGGAACAGAGAAAATGTCATAGGATTGATGGGTGGTAGAACTGATAACGTCAAAGTGTCTGGGGAGGCAAAGTATGGGAGTGAGTGATTGGAAAAATAAGAGGTAGGCTGGAGAGGGAAATTCTTGAAATTGAGATTACGGATGTGATACATTATTCTTAATGAAAAATGGAATGTGCCAGCCAGACACGGTGGCTCAATCCTGTAATCCTAGCACTTTGGGAGGCTGAGGCGGGCGGGTTGCCTGAGCTCAGTTCAAGACCAGCCTGGGCAACATGGTGAAACTGTCTCTACTAAAATACAAAAAAAAAAAAAAAAAAAAAATAGCCGAGCATGGTGGTGTGTACCTGTAGTCCTAGCTGCTTGGAAGGCTGAGGCAGGAGAATTGCTTGAGCCCAGGAGGTGGAGGTAGCTGTGAGCCAAGATCCTGCCACTGCACTCCAGCAAGGTGACAGAGTGAGAGTCCGTCTAAAAAAAAAAAAAAAAAAGAAAAATGGAATGTGTCCATGAAAATGGGTAGAGGGCAAGATTATCTACATGAAATTGGAGAGAGGCACACACATATTCTTGAAACGTGGGTGTATGCAAACCATGGAGCCATAGATGACTGAAATAAGGAAGAGTAGCAGGTGTTATAATGTGATGGCATGAGTTTCAAGGTGAGGTGGTAGGTAGGATGGGGGTTGGGGGCCTGTAGTTCCGAGGAAAAAAAATTGAAGTAACATTGAAGAGCAAGAATTATATCCATCTCTTTCCAGGACCAGTAATTTGAGGGTATGGAAAAAAACACAGCCTCTACTTGAGAGAGTCACAGGGAAATTGGTGTCCTCATGGAAGAGCCAGGTTAGAGCAAGTAGATGGACAGTTTAGATTATATGGGTTCATTGGATTTCTTGTGGAGAATGATGTGCACAGGGATGTGGGCACAATGGAATTACCCCCAAGTTCTGCTGGGCAGATTGGGTTGGTAAAACTGGAGAGGAGCGGTTTCTTTCAGGTATATTCAGGGTCTCACTTCTACTGCTAATGTGTGAGGCTGGGGGACAGGCTGTATTATGGGGACCATGTGGATGTAGTTCAAATAAGCGAGTTGTTTTCGTCGAAGGGCTAGGAAAAGTTGTGGGTATTTGAAATTGACATGCTTATTAGATACTCTTATAGAACGCTGTTTTTTTTTTTACCAGAATATTGTACCAATTTTTATTTTATAGTATTTGTTTGTTTTGCTTAATGTCTGCTTACCATGATGGGTTAGTTATAAGCTCCTCAAGGGTAAGGGACAGGTCTAACATATTTGTTCATTTTCACAGTTTGTAGCACAGAGATGCTTGCTATGTACCTATCAATAACTACTGAGAGAGAGAGAGAGAGAGAGAAATAAAGAGAGAGAAATAGACTCAAGAATAGCATTTACACTTACTTGGTATGGGGGTTGTCAAACAGATCCAAGATACATTAAGTTTCTAAAAGTCCAGGTGAAGTCTATGGCAAAGTAGAGGCAATTTGCCCTGCCTAAATGCTTTTAAATATCAACAAAATACATACATACATATATATACATATATATATATGTAATATAAAGATAAATACCCAATATTTAGAATATAGAATGTTTAATAGAATAGAATATGGCTGCCTCAGGCAGCCTCTATCTTCACGCGAGCAGGGGGACTACTATTTTCTATCACCTGAAAATCTCGATGAAAGTGTTTTAGCCTAAAGATGACTTTATGCCTTGCCTTCTCTGCTCTGTTTCTCTGGGAAAAGAATGGAAATAGTTCATGTGTAGTCACATGTTTGAGTGCCTGAAGGGGGCAGGTTTGCTGAAAAGAGACTTACTTTAACAATATATAACTTTTAGGACAGATAGAAGCAAGTTCTGAACAAGTAATAACACTGCGTTTTTGGCCCTTTGGCTCTGAATAACAGCAAAAGTACACTAAACACTTTTTCATTACATTGCTTTTAGTTTCTTTTGGTGCTCTGTGTCTGTATCCTTTTTTAATTTTCTGTGTCATAAGCGGTTTCACGCAGAAGTCTGTGCTTTTAAGATGAGAATTTTGTAGTGATCTCTTGCTAAAATACCAGGCCAGTAAGGCAGTTCAGAGAGTTGAGAATATTTTACTGAAGAATTAGTGTGGCCTGAGTAGGGGGAGATGACCTACATTTTGGGAGAATCCATCTAGAGAAAAGGTCAGCAAACTATTTCCATGAAAAGCCAGAGAGTACATAGTTTGGGCTTTACAGGCGATATGGTCTCTATCCTAACTACTCAGCTCTGCCATTGCAGCATGAAAGCAGCCAGAGACGATGCATAAATAAATGGGTGTGGATGTTTGCCAATAAAACTTTATTTTCAAACCCAGGCAATTGGCTGGATTTGGCCTCTCAGCCATAGTTTGCCAACCCCTGATCCAGAGAATCCAATTGTTGCTGCCACAGTCTGGCCCTAAGTATCTCTTCAACAAGTCCTTCATTAGTTTCCCTGTCTCCGGTTGGCCTCTCACCATTCTGTCCTCCACATGTATGCCAGAGAGATTTTTCTACAACCCATATGAAATCATGTCATTTTTCGGCTTCAGTTCCTTTGTTCTTCGATCATATTGTCTATGTCTGTCACTTAGCCATGTTTGCTGGGCTGGTTCATCTACTGCCTTCTCAGACATGGCTTCAAATTATATCTGCTATTGAAAACTGACTCTTCCACCCATAGGCAAGCCTGTCATCAGGGCCCCACTTTCCCCAACTACATTTCAAGTATGGCTGAAACTTAGGTTCTGTCTTCCCCATTGACACCGAGACTGCCTAGACAGAGGTAATAAAACTTCCTTCATATGAAGGAATCAAGAAATATATTAGTAAGGGTAAAACCTAGCGAGGCAAGATCTCAGCTGTTTTAGGCCTTCAAAGATACTATTTATTCTTTTTTTTTTGTGACAGAGTCTCATTCTGTCACCTAGGCTGGAGTCAGTGCCATGATCTCCACCCACTGCAACCTCAGCCCCCCGGGTTCAAGTGATTCTTTTGCCTCAGCCTCCCAAGTGGCTGGGACTACAGGCGTGCACCACCATACTGGCTAATTTTTGTATTTTTAGTAGAGTCAGGGTTTCACCACGTTGGCCAGGCTGGTCTCAAACTCCTGACCTCATGATCCACCCGTCTCGGCCTTCCAAAGTGCTGGGATTACAGGCATGAGCCACCATGCCTGGCCGATACTATTTCTTCTAATGCACAATTTCACTGAGCTTTGCATGACACTCCTCACAGTCTAGACTGTTCAAAGTCTAGAGTTCCTATATATATACAGCAAACAGATGGAAGGGGTAGTGAATGAAGTAAAATTGTTCAAGTCTAGAGTCCCTAGACTTTGTTCTAAAAGTTCTTAAGGCTGCAATATTTGCTAAGCCCATTTTCACTTCTTGCTGATACCAATGCATAAAGTATGCTTTTATTAAAAAATGCATTTTTAAAACTTGCATTTGATCAGTACTCTAGCCAAGGTCATCCCATTAATCTTGCACTGTTAAGATCTTAGAAAGATATTTCTTTGACCCAGCAATCCCATTACTAGGTATGTACCCAAAGGAATATTAATCATTCCATTATAAAGACACATACACTTGGATGTTTGTTGCAGCACTATTCACGATAGCAAAGACATGAAATCAACCTAAATGCCCATCAATGATAGACTGGATAAAGAAAATGTGGTACATATACACTATGGAATACTATGCAGCCATAAAAAGAATGAGATCATGTGCTTTGCCGGGATATGGATGGAGCTGTAGGCCATTATCCTTAGCAAACTGAGGGGAAACAGGAAACCAAATACTGCATGTTCTCACGTATAAGTGGGAGCTAAATGATGAGAACAACTGGACACATAGAAGAGAACAACACATGCTGGGGCTATTAGAGGGTGGAGGGTAGGAGGAGGGTACTAGGCTTAATACCTGGGTAAAGAAATGATCTGTATAACAAACCCACATGACACACATTTACCTGTGTAACAAACCTGCACATGTACCCTTGAACTTAAAAGTTTAAAAAAAAAAGATCTTACAAAGGCTCAAAAAACTTCTCAACTATTGATTTGCTAATTTTCTAATTGCTTTATTTGAATTAATACATTTAATCCCCAGGGATTCTTTAAAAATAAGTGTGGATTATTGTCTCTGTTTTTTGGTGAGGATACTAAGGGGAAAGGGGCAGAAGTACCTGGTTTGTAGTATACGCTGAAGAACTGGAGTCCCTCACTTGTCCATTTCCTGATATCATTTACTTGTCTCTATTTTTCATTCCAGTCACAGTTGCTACAACTAGTTTTCTGTCTAGAGATGAGGCACTGAAGTACTGTTAAGATGGCTCCACACTCATCTACACACTGACATTAAATGAACATCTATTATACATCTGTACCATAACTGACAGTTGTCTCTTAAATACACTTGATAGATGACAAGAGTGACAAGAAAAAATAATTTTACAAACCCTAAAGGTATATGTAAATGTTAGTAAATGTACTGACTTTCAAACATAATGTAAATGTATTGACGTTCAGACATAATTGTGTTGTATGTAATAAAACACAAACAATATATATATTATAAATAACATACATTACATACATAACACACACATATATAAAGAGAGAGAAGACATATCACATAATGGAAAAGTAAAAATTATTCAACTATGCATTAAAAAAACATGATATGCACAATCATTTGTTCAACACAATTCCTTCTTTGCTCTTTAGTTTTAGCAGGACACTTGGCTTTTATATGCATAGCCTATTGACTTTCTGTCCACACTTGTATAAGTAAAAGTATAGTAAATTACTGAGTTTTCTGATATTAGTCATTGTGTTTCTCAGAAGATATTGCTATATTCTGCAAAGGCTCAGCTATCAGCCTTTTGACACCCTCCTAAAGGAAGATAAACTCAAAAAGGAATTCCTGATTATATAATTTTGTCTAAGTAAAGATAGAGACTTACATTTATAAAACCTCTTTATTCCTTCCAAAGCACCTACACTTTCATTATTTTATTTGATCCTAACAATGGTGTTGTGAGAGGTATAGAAACAATTGTATTGTCCTCATTTTACCCAGGAGGAAACTGAAGCTTAAAAAATGGAAGTAACTGATGCGTGCACACAGATAAGGAGCTGTTCTGAAACTTGCATCAAAGTGTTCTGAGGGACCTGACTGTTAGACAGAAAACTAACAAACAGAAAGGAATAGCATCAACATCAACAAAAAGGGCATCCACACCAAAACCCCATCTGTAGGTCACCATCATCAAAGACAAAAGGTAGATAAAACCACAAAGATGAGGAGAAACCAGAGCAGAGAAGATGAAAATTCTAAAAACAAGAGTGCCCCTTCTTCTCCAAAGGATCACAGCTCCTCGCCAGCAATGGAACAACGCAGGACGGAGAATGATTTTTGACGAGGTGACTGAAGTAGATTTCATAAAGTCAGTAATAACAAACTTCTCTGAGCTAAAGGAGGATGTTCGAACCCAATGCAAGGAAGCTAAAAACCTTGAAAAAAGATTAGACGAATGGCTAACTAGAATAAACAGTGTAGAGAAGACCTTAAATGACCTGATGGAGCTAAAAACCATGGCATGAGAACTATGTGACACATGTACAAGCTTCAGTAGCTGATTCGATCAAGTGGAAGAAAGGGTATCAGTGATTGAAGATCAAATTAATGAAATGAAGCAAGAAGAGAAATTTAGAGAAAAAAGAGTAAAAAGAAATGAACAAAGCCTCCAAGAAATATGGGACTATGTGAAAAGACCAAATCTGCGTTTGATTGGTGTACCTGAAAGTGATGGGGAGAATGGAAGCAAGCTGGAAAACACTCTTCAGGATATTATCCAGGAGAACTTCCCCAAACTAGCAAAGCAGGCCAACATTCAAATTCAGGAAATACAGAGAACATCACAAAGATACTCCTCGAGAAGAGCAACCCCAAGACACATAATTATCAGATTCACCAAGGTTGAAATGAAGGAAAAAATGCAAGGGCAGCCAGAGAGAAAGGTCAGGTTACCCACAAAGGGAAGCCCATCAGACTAACAGAAGATCTCTCTGCAGAAACCCTACAAGCCAGAAGAGAGTGGGGACCAATATTCAACATTCTTAAAGAAAATAATTTTCAACCCAGAATTTCATATCCAGCCAAACTAAGCTTCATAAGTGAAGGAGAAATAAAATCCTTCACAGACAAGCAAATGCTGAGAGATTTTGTCACCACCAGGCCTGCCTTACAAGAGCTTCTGAAGGAAGCACTAAGCATGGAAAGGAATAACTGGTAACAGCCACTGCAAAAACATGCCAATTGTAAAGACCATCGAGGCTAGGAAGAAACTGCATCAACTAATGAGCAAAACAACCAGCTAACATCATAATGACAGGATCAAATTCACACATAACAATATTAACCTTAAATGTAAATGGGCTAAATGCCCCAATTAAAAGGCACAGACTGGCAAATTGGATAAAGAGTCAAGACCCATCAGTGTGCTGTATCCAGGAGACCCATCTCATGTGCAGAGACACACATAGGCTCAAAATAAAGGGATGGAGGAAGATTTACCAAGCAAATAGAAAACAAAAAAAAGCAGGGGTTGCAACCTTAGTCTCTGATAAAACAGACTTTAAACAAACAAAGATCAAAAGAGACAAAGAAGGCCATTACATAATGGTAAAGGGATCAATTCAACAAGAAGAGCTAACTATCTAAATATATATGCATCCAATACAGGAGCACCCAGATTCATAAAGCTAGTCCTGAGAGACCTAAAAAGAGACTTAGAGTCCCACAAAATAATAATGGGAGACTTTAACACCCCACTGTCAATATTATACAGGTCAACGAGACAGAAGGTTAACAAGGATATCCAGGACTTGAATTCAGCTCTGTACCAAGCAGAACTAATAGACATCTACAGAACTCTTCACCCCAAATAAACAGAATATACATTCTTCTCAGCACCACATTGCACTTATTCCAAAATCGACCACATAGTTGGTAGTAAAGCACTCCTCAGCAAATGTAAAAGAACAGAAATCACAACAAACTGTCTCTCAGACCACAGTGCAATCAAATTGAAGTGAGGATTAAGAAAGTCACTCAAAACCACACAACTACATGGAAACTGAACAACCTGCTCCTGAATGACTACTGGGTAAATAACAAAATGAAGGCAGAAATAAAGATGTTCTTTGAAACCAATGAGAACAAAGACACAACGTACCAGAATCTCTGGGACACATTTAAAGCAGTGTGTAGAGGGAAATTTATAGCACTAAATCCCCACAACAGAAAGCAGGAAAGATCTAAAATCCACACCCTAACATCACAATTAAAAGAACTAGAGAAGCAAAAGCAAATAAATTCAAAAGCTAGCAGAAGGCAAGAAATAACTAAGATGAGAGCAGAACTGAAGGAGATACAAAAAAACCTTTCAAAAAATCAATGACTTTTACACTGTTGGTGGGACTGTAAACTAGTTCAATCGTTGTGGAAGTCAGTGTGGCGATTTCTTAGGGATCTAGAACTAGAAATACCATTTGACCCAGCCATCCCATTACTGGGTATATACCCAAAGGATTATAAATCATGCTGCTATAAAGACACATACACACATATGTTTATTGCGGCACTATTCACAATAGCAAAGACTTGAGACCAACTCAAATGTCCATCAATGATAGACTGGATTAAGAAAATGTGGCACATATACGCCATGGAATACTATGCAGCCACAAAAAAGGATGAGTTCATGTCCTTTGTAGGGACATGGATGAAGCTGGAAACCATCATTCTCAGCAAACTATCGCAAGGACAGAAAACCAAACACTGCATGTTCTCACTCATACTTGGGAACTGAACAATGAGAACACTTGGATACAGGATGGGGAACATCACATACCAGGGCCTGTCATGAGGTTGGGGGATGGGGGAGGGATAGCATTAGGAGATATACCTAATGTAAATGATGAGTTAATGGGTGCAGCAAACCAACATGGCACATGTATACATCTATAACAAACCTGCACGTTGTGCACATGTACCCCAGAACTTAAAGTATAATAAAAAAGAAAAAAAAATCAATGAATCCAGGAGCTGGTTTTTTGAAAAGATCAACAAAATTGATGGACTGCTAATAAGACTGCTAACTAATAAAGAAGAAAAGAGAGAAGAATCAAATAGACACAATAAAAAATGATAAAGAGGATATCACCACTGATCCCACAGACATACAAGCTACCATCAGAGAATACCATAAACACCTGTATGCAAAGATACTGGAAAATCTAGAAGAAATGGATAAATTCCTGGACACATACACCCTCCCAAGGCTAAACCAGGAAGAAGTTGAATCACTGAAAAGACCAATAACAGGCTCTGAAATTGAGGCAATAATTAATAGCCTACCAACCAAAAAAAGCCCAGGACCAGACGGATTCACAGCCAAATTCTACCAGAGGTAAAAAGAGGAGCTGGTACCATTCCTTCTGAAATTATTCCAAGCAATAGAAAAAGAGGGAATCCTCCCTAACTCATTTTATGAGGCCAGCATCATCCTGATACCAAAGCCTGGCAGAGACACAACAAAGAAAGATAGTCTTAGACCAATATCCCTCATGAACATCAATGCAAAAATCCTCAATGAATTACTGGTAAACTGAATCCAGCAGCACATCAAAAAGCTTATCCACCATGATCAAGTTGGCTTCATCCCTGGGATGCAAGGCTGGTTCAACATATGCTAATCAATAAATGTAATCCAGCATATAAACAGAACCAAAGACAAAAAGCACATGATTATCTCAATAGATGCACAAAAGGCCTTAGAAAAAATTCAACACCACTTCATGCTAAATACTTGCAATAAACTAGGTATTGATGGAATGTATCTCAAAACAATAAGAGCTATTGATGACAAACCCACAGCCAGCATCATACTGAATGTGCAAAACCTGGAAGCATTCCCTTTGAAAACTGGCACAAAACAGGGAGGCCCTCTCTCACCACTCCTATTCAACATAGTGTTGGAAGTTCTGGCCGGGGCAATCAGGCAGGAGAAGGAAATAAACGGTATTCAATTAGGAAAAGAGGAAGTCAAATTGTCCCTGTTTGCAGATGGTATGTTTGTATATCTAGAAAACCACATCATCTCAGCCCCAAATCTCCTTAAGCTGATAGGCAACTTCAGCAAAGTCTCAGGATACAAAATCAATGTGCAAAAATCACAAGCATTCTTATACACCAATAACAGAGAAACAGAGAGCCAAATCATGAGTGAACTCCCATTCACAATTGCTTCAAGGAGAATAAAATACCTAGGAATACAACTTACAAGGGATGTGAAGGACCTGTTCAAGGAGAACTACAAACCACTGCTCAACAAAATAAAAGAGGACACAAACAAATGGAAGAACATTCCATGCTCATGGATAGGAAGAATCAATATCTTGAAAATGGCCATACTACCAAATGTAATTTATAGATTCAATGCCATCCCCATCAAGCTACCAATGACTTTCTTCACAGTATTGGAAAAAACTACTTTGAAGTTCATATGGAACCAAAAAAGAGCCCGCATCGCCAAGTCAATCCTAAGCCAAAAGAACAAAGCTGGAGGCATCACACTACCTGACTTCAAACTATACTACAAGGCTACAGTAACCAAAACAGCATGGTACTGGCACCAAAACAGAGATATAGACCAATGGAACACAACAGAGCCCTCAGAAATAACACCACACATCTACAGCTATCTGATCTTTGAGAAACATGACAAAAACAAGCAATGGGGAAATGATTCCCTATTTAATAAATGGTGCTGGGAAAACTGGCTAGCCATATGTAGAAAGCTGAAACTGGATCCCTTCCTTACACCTTATACAAAAATTAATTCAAGATGGATGAAAGACTTAAATGTTAGACCTAAAACCATAAAAACTCTAGAAGAAAACCTAGGCAATACCATTCAGGACATAGGCATGGGCAAGGACTTCATGTCTAAAACACCAAAAGCAATGGCAACAAAAGCCAAAATTGACAAAAGAGATCTAATTAAACAAAAGAGCTTCTGCACAGCAAAAGAAACTACCATCAGAGTGAACAGGCAACCTACAGAATGGGAGAAAATTTTTGCAATCAACCCATCTGACAAAGGGCTAATATCCAGAATCTACAATGAACTTAAACAAATTTACAAGAAAAAAATCAAACAACCCCATCAAAAGTGGGCAAAGGATATGAGCAGGCACTTCTCAAAAGAAGACATTTATGCAGCCAAAAGATGCATGAAAAAATGCTCATCATCACTGGTCATCAGAGAAATGCAAATCAAAACCACAATGAGATACCATCTCACACCAGTTAGAATGGCAATCATTAAAAAGTCAGGAAACAACAGGTGCTGTAGAGGATGTGGAGAAATAGGAACACTTTTACACTGTTTGTGGGACTGTAAACGAGTTCAACCATTGTGGAAGACAGTGTGGCGATTCCTCAAAGACCTAGAACTAGTAATACCATTTGACCCAGCCATCCCATTACTGGGTATATACCCAAAGGATTATAAATCATTCTACTCTGAAGACATATGCACACATAAGTTTATTGCATCACCATTCACAACAGCAAAGACTTGGAACCAACCCAAATGTCCAACAATGTTAGACTGGATTAGGAAAATGTGGCACATATACACCATGGAATACTATGCAGCTATAAAAAGGATGAGTTCATGTCCTTTGTAGGGACATGGATGAAGCTGGAAACCATCATTTTGAGCAAACTATTGCAAGGACACAAAACCAAACACCACATGTTCTCACTCATAGGTGGGAATTGAACAGTGAGAACACTTGGACACAGGGCAGGGAACATCACACACCAGGGCCTGTCATGGTGGGGGGATGGGGGAGGGATAGCATTAGGAGAAATACCTAATGTAAATGACGAGTTAATGGGTGCAGCAAAACAACACGGCACATGTACACATATGTAACAAACCTGCACATTGTGCACATGTACCCTAGAACTTAAAGTATAATAATAGTAATATTAATAAAAGTGTTCTGAACTAAAGCCTAGGAAAAGGCGTAAGCACAGTTTCTACTATCTTACTTCTTGAAAAAATACAGCCTGCTGATGTCCTTCAGAAA	GTAGGGGT	20	PASS	ClusterIDs=HG3_Ill_MetaSV_2617:HG3_PB_pbsv_1791:HG2_PB_pbsv_1808:HG2_10X_allpass_261:HG3_10X_allpass_3658:HG3_PB_SVrefine2PBcRDovetail_976:HG3_Ill_SVrefine2DISCOVARDovetail_1227:HG2_PB_SVrefine2PBcRplusDovetail_5578:HG2_PB_SVrefine2PB10Xhap12_1420:HG2_PB_SVrefine2Falcon2Bionano_670:HG2_10X_SVrefine210Xhap12_1369:HG2_Ill_tnscope_182:HG3_Ill_Krunchall_2334;NumClusterSVs=13;ExactMatchIDs=HG2_10X_SVrefine210Xhap12_1369:HG2_PB_SVrefine2Falcon2Bionano_670:HG2_PB_SVrefine2PB10Xhap12_1420:HG2_PB_SVrefine2PBcRplusDovetail_5578:HG3_Ill_SVrefine2DISCOVARDovetail_1227:HG3_PB_SVrefine2PBcRDovetail_976;NumExactMatchSVs=6;ClusterMaxShiftDist=0.000343702;ClusterMaxSizeDiff=0.000343702;ClusterMaxEditDist=0.000343702;PBcalls=6;Illcalls=4;TenXcalls=3;CGcalls=0;PBexactcalls=4;Illexactcalls=1;TenXexactcalls=1;CGexactcalls=0;HG2count=7;HG3count=6;HG4count=0;NumTechs=3;NumTechsExact=3;SVLEN=-40730;DistBack=-8549;DistForward=-32212;DistMin=-32212;DistMinlt1000=TRUE;MultiTech=TRUE;MultiTechExact=TRUE;SVTYPE=DEL;sizecat=gt1000;DistPASSHG2gt49Minlt1000=FALSE;DistPASSMinlt1000=TRUE;MendelianError=FALSE;HG003_GT=1/1;HG004_GT=0/0;TRall=FALSE;TRgt100=FALSE;TRgt10k=FALSE;segdup=FALSE;REPTYPE=SUBSDEL;BREAKSIMLENGTH=0;REFWIDENED=2:34695830-34736567;PctSeqSimilarity=1;PctSizeSimilarity=0.9998;PctRecOverlap=1;SizeDiff=-7;StartDistance=0;EndDistance=0;GTMatch=0;TruScore=99;MatchId=1906.0.0	GT:GTcons1:PB_GT:PB_REF:PB_ALT:PBHP_GT:PB_REF_HP1:PB_ALT_HP1:PB_REF_HP2:PB_ALT_HP2:TenX_GT:TenX_REF_HP1:TenX_ALT_HP1:TenX_REF_HP2:TenX_ALT_HP2:ILL250bp_GT:ILL250bp_REF:ILL250bp_ALT:ILLMP_GT:ILLMP_REF:ILLMP_ALT:BNG_LEN_DEL:BNG_LEN_INS:nabsys_svm	0/1:0/1:0/1:30:71:0|1:27:0:0:35:1|0:0:33:57:0:0/1:68:21:0/1:424:238:40882:.:.
chr2	35974078	HG4_PB_SVrefine2PBcRDovetail_971	GATATCATACTGAATGGGCAAAAACTGGAAGCATTCCCTTTGAAAACTGGCACAACACAGGGATGCCCTCTCTCACCACTCCTATTCAACATAGTGTTGGAAGTTCTGGCCAGGGAAATCAGGAAGGAGAAGGAAATAAAGGGTATTCAATTAGGAAAAGAGGAAGTCAAATTGTCCCTGTTTGCAGATGACATGATTGTATATCTAGAAAACCCCATCGTCTCAGCCCAAAATCTCCTTAAGCTGATAGGCAACTTCAGCAAAGTCTCAGGATACAAAATCAATGTGCAAAAATCACAAGCATTCTTAGACACCAATAACAAACAGACAGCCAAATCATGAGTGAACTCCCATTCACAATTGCTTCAAAGAGAATAAAATACCTAGGAATCCAACTTACAAGGGATGTAAAGGACCTCTTCAAGGAGAACTACAAACCACTGCTCAATGAAATAAAAGAGGATACAAACAAATGGAAGAACATTCCATGCTCATGGGTAGGAAGAATCAATATCGTGAAAATGGCCGTACTGCCCAAGGTAATTTATAGATTCAATGCCATCCCCATCAAGCTACCAATGACTTTCTTCACAGAATTGGAAAAAACTACTTTAAAGTTCATATAGAACCAAAAAAAGAGCCCACATTGCCAAGTCAATCCTAAGCCAAAAGAACAAAGCTGGAGTCATCACGCTACCTGACTTCAAACTATACTACAAGGCTACAGTAACCAAAACAGCATGGTACTGGTACCAAAACAGAGATATAGACCAATGGAACAGGACAGAGCCCTCAGAAATAATGCTGCATATCTACAACCATCTGATCTTTGACAAACCTGACAAAAACAAGAAATGGGGAAAGGATTTGCTATTTAATAAATGGTGCTGGGAAAACTGGCTAGACATATGTAGAAAGCTGAAACTGGATCCCTTCCATACACCTTATACAAAAATTAACTCAAGATGGATTAAAGACTTACATGTTAGACCTAAAATCATAAAAGCCCTAGAAGAAAACCTAGGCAATACCAGTCATGACATAGGCATGGCCAAGGACTTCATGTCTAAAACACCAAAAGCAATGGCAACAAAAGCCAAAATTGACAAATGGGATCTAATTAAACTAAAGAGCTTCTGCACAGCAAAAGAAACTACCATCAGAGTGAACAGGCAACCTACAGAATGGGAGAAAATTTTTGCAGTCTACTCATCTGACAAAAGGCTAATATCCAGAATCTACAATGAACTCCAACAAATTTACAAGAAAAAAACAAACAACCCCATCAAAAAGTTGGCAAAGGACATGAACAGACACTTCTCAAAAGGAGACGTTTATGCAGCCAAAAAACACATGAAAAAATGCTCACCATCACTGGCCATCAGAGAAATGCAAATCAAAACCACAATGAGATACCATCTCACACCAGTTAGAATGGTGATCATTAAAAAGTCAGGAAACAACAGGTGCTGGAGAGGATGTGGAGAAATAGGAACACTTTTACACTGTTGGTGGGACTGTAAACTAGTTCAACCATTGTGGAAGTCAGTGTGGCGATTCCTCAAGGATGTAGAACTAGAAATACCATTTGACCCAGCCATCCCATTACTGGGTATATACCCAAAGGATTATAAATCATGCTGCTATAAAGACACATGCACACGTATGTTTATTGCGGCACTATTCACAATAGCAAAGACTTGGAACCAACCCAAATGTCCAACAATGATAGACTGCATTAAGAAAATGTGGCACATATATACCATGGAATACTATGCAGCCATAAAAAAGGATGAGTTCATGTCCTTTGTAGGGACATGGATGAAGCTGGAAACCATCATTCTCAGCAAACTATAGCAAGGACAAAAACCCAAACACCTCATGTTCTCACTTATAGGTGTGAATTAAACAATGAGAACACATGGACACAGGAAGGGAACATCACACACTGGGGCCTGTTGTGGGGTGGGGGGAGGGGGGAGGGATAGCATTAGGAGATATACCTAATGTTAAATGACGAGTTAATGGGTGCAGCACACCAACATGGCACATGTATACATATGTAACTAACCTGCACGTTGTGCACATGTACCCAAAAACTTAAAGTATAAAAAAAAAAAGAAAGTCAAGTGATAGAGCATAGCCACACACACACACAAAAATGAGCTAAATTAGAGGACTCACACTTAAAGATTTCAAAACTTACTACAAAACTACAATAATAAAAACAGTATGTACTGGCATAAGGATAAACGTGTGTGTGTGTGTGTGTGTGTGTGTGTGTGTGTATGTGTGTATTTTAACTAAAAAGGATTAAAATCCACAAAATAAACTTTTACATGTATGGTGAATCAATTTCTGAAAATGGGGCCAAGACAATTCGAAGAGAAAAAGCATAGTCTTTTCAACAAATGGTGCTGGGGCATTTGCATAGCCACATGAAGAAGGAAAAAGTTAGACCCGTTTCTCACACCAGACACAAAATCTACAAAAATTGGATCACAGACCTAAATATAAGAACTAAAATTATAAATCTCCTAGAAGAAAATATATAAATATATATGTATATAAGACCTCAATATGAGAAAATTATAAATCTCCTAGAAGGAAATATATAAATCTATATCTGTATGATTTTTGGTTACATAAAGCCTTTTTAAATACAACACCAAAAGCATAATCAACAAAAGAAAATATACAAAATTGGGTTTAAGATTCATTGTGCTTCAAATGATATGACATTAACAAAGTGAAAAACACCATGGAAATAAAAATATTTAAAAATAATATATTTGATAAAGGAAGGACTTTTATTTAGAATATGTGAAAATTATTACAACTCAATAATAAAACAATTTTTGAAAATGTGTAAAAAATGTGCATAGACATTCCTCCAGAGAAGATATACAAATGGCCAAATGCACATGACAAGATGCTCAATATCATTAGACATCAGGGAAATGCAAATTAAAATCATAATCTTACAGCAAATCAAAACCATAATCTTCCCACCCACTAGAATGGCTAGAGAATAAAAAGTGTCAGCAGATAGTAAAAAGTGTTAAAAAATTGAAACCCTTGTATAATCCTGGTGAGAAATGAAAATAGTGCAGCCACTTTGGAAAGCAGTCTGTTAATTCCTCAAATGTTATACATGGAGTTATCATATAACCCAACAATTTCACTCCTGCTATATCTCAAGATAAACGAAAATATATATTCACACAAAAATGTGTGCACAAAAGTTTGTAGCAGCACTATTTACAATACCAAAAAGTGAAAACAAACCAAATGTCCATGTACTGATAAATGAAGAAAGTATGTAATATTCATACAATAAAATATTTTTTGTTTTTTGTCTTTTTATTTTTTAAGTTTTTGTGAGTACATAGTAGATGTATATATTCATGGGGTCAAGAGATGTCTTGATACAGGCATGCAACATGAAATAAACACATCATGGAGTATGTGGTATCCATCCCTTCAACCATTTATCCTATGAGTTACAAACAATCTGATTACATTAGTTATTTTAAAATATACAATTAATTTACTATTGATTATATTCACCCTGTTGTGCTATCAAATAGAAAGTCTTATTCATTCTTTCTAATTTTTTCTACACATTTACCATCCCCACTTTCCCACTATCCCCGCCACACCCTTCCCATCCTCTGGTGACCATCCTTCTACTCTCTATGACCATGAGTTCAATTGCTCTGATTTTTAGATTCCACAAATAAGTGAGAACATGCAATGTTTGTCTTTCTGTGCCTAGATTCATTCACTTAACATAAGAATCTCTAATTCCATCTGTGTTGTTGCAAATGACTGGATCTCATACTCTTTTATGGCTGAATACTACTCTCCATTGTGTATGTGCTACCACATTTTCTTTATCCATTTATCTGTTGATGGACATTTAGGTTGCTTACAAATCTTAGCCATTGTGAACAGTGCTGCAACAAACACAGAAGTGCAGATAACTCTTTGACATACTGATTTCCTTTTGGGGGGTATATACCCAGCAACAGGATTGCTGAATTGTATGGTAGCTCTGTTTTTAGTTTTTTGAGAAACGTCCTAACTGTTCTCCATACTGATTGTATTAATTTGCATTCCTGGCAGGGTGCAGTGGCTCACGCCTGTAATCCCAACACTTTGGAAGGCCAAGGGAGGCAAATCACTTGAGCCCAGGAGTTCAAGATCAGTCTGAGCAACATGGTGAGACCCTACCCCTACAAAAAATAAAAAATAAAGTGTAGTTTACGTTCCTACCAACAGTATACAAGGGTTGACTTTTCTTCACATTCTCGTCAGCATTTGCTGTTGCCAGTCTTTTGGATATCAGCCATTTTAACTGGGGTGAGATGATATCTCATTGTAGTTTTGATTTGCATGTCTCTGATGATCAGAAATGTTGGGCACCTTTTCCTATGCCTGTTTGCCATTTGTATGTATTCTTTTATGAAATGTCTGTTCAAATCTCTCACCCATCTTTTGATCAGATCATTAGATTTTTTTTGCCATAAAATTGTTTGAACTCTTTATGTATTTTGGTTATTAATTCCTTGTCAGAAGGGTAGTTTTTGAATATTTTCTCCCATTCTGTGGGCTGTCTCTTCCCTTTGTTGGTTGTATCCTTTATTGTGCAGAAACTTTTTAACTTATGTTATCTCATTTGTGTCCATTTTTGTTTTGGTTGCCTGCACTTATGAGGTATTGCTCAAGAAATTTTTGCCCAGACCAATGACCTGGTTGTTTTTCCCAGTGTTTTCTTGTGATGGTTTCATGGTTTGACATCTTAAATTTAAATCCACTTTGACTTTATTTTTGTATATGGAGAGAGATAGGAGTCTAGTTTCATTCTTTTGCACATGGATATCCAGTTTTCCTAGCACCATTTATTGAAGAGACTGTCTTTTCCCCAGTGTAGATTCTTGGCACCTTTGTCAAAAGTAAGTTTACTATAGGTGGGTGGATTTGTTTCTGGGTTCTCTATCTGTTCCATTGGTCTATGTGTCTGTTTTAATGCCAGTACCAGCCGGGCACGGTGGCTCACGCCTGTAATCCCAGCATTTTGGGAGGCTGAGGTGGGCAGATCATCTGAGGTCAGGAGTTTGAGACCAGCCTGGACAACATGGTGAAACCCCGTCTCTACTAAAAACACAGAAATTAGCCGGGCGTGGTGATGCGTGCCTGTAGTCTTAGCTACTAGGGAGGCTGAGACAGGATGATTGCTTGAACTCAGAGGTTGCAATGAGCCGAGATTGCACCACTGCACTCTAGCCTGGGCAACAGAGTGAGACCCTGTCTCAAATAATAATAATAATGCCAGTACCATTCTGTTTTAGTTACTGTAGCTGGGTAGTATAATTTGAAATCAGGTAATGTGATTCCTCCAGTTTTGTTCTTTCTGCTTAGGATAGCTTTGGGTGTTCTGAGTCTTTTGCAGTTCCACATAAATTCTAGGGCTGTTTTTTTGTTTGTTTGTTTGTTTTCTATTTCTGTGAAAAATGTTATTGATACTTTATAGGGACTGCATTGAATATGTAGATTGCTTTGGGTAGTATGGATATTTTAACACTACTGATTCTTCCAATCCATGAACATGAAGTATCTTTTCATTTTTTATTGTCTTCAATTTCTTTTATTAGTGTGCTATAGTTTTAATTATAGAAATCTTTCACTTCTTTGGTTAATTCCTAGGAATTTAATTTTATGTGTGGCAATTGTAAATGAGACTACTTTTTTATTTCTTTTTCACATTGTTCACTGTTGGCATATAGAAACGCTACTGATTTTTATATGTTGGTTTTGTATCCTGCAACTTTACTAAATCTGTTTATCAGTTCTAATAGCGTTCTTGTGGAGCCTTTGGATTTTTCCAAATATAAGATCATATCATCAGTAAACAAGAATAATTTGACTTATTTTCCAATTTGAATGTTCTTTATATCTTTCTTCTATCTGATTGCTCTAGATAGGACTTCCAATACTATGTTGGATAACAGTGGTAACAGTGGGCATCCTTGTCATGTTCCAGATCTTAGAAGAAATAGTTTCAATTTTTTTCCTTATTCAATATGCTATTAGCCGTGGGTCTGTCATACATGGCTTTTATTACATTCGGATATGTTCCTTCTATCCCGTTTTTTGAGGATTTTTATCATGAAGTGACATTGAATTTTATCAAATTCTTTTTAGCATCAATTTAAATAATCATATGGTTTTTATTCTTTATTCTGAAGATATGATGTAGCACCTTGATTTGTGTGTGTTGAACCATCCTTGCATCCCAGGGATAAATACCACTTTGTCCTGATGAATGATCTTTCTAATATATTGCTAAACTCAATTTACTAATATTTCGTTATTTTGTTGAGGATTTTGGCATAAATATTCATCAGAGATATTGGCCTGTAGTTTTCTTTCTTTTTTTTTTTTTTTTTTGGATGTATCTCTGTCTTGTTTTGATATCAGGGTAATACTGGCCTCATAGAATGAGTCTGGAAGTATCTTCTCTTCTATTTTTTGGAATAGTTTGATTTGGATTGGTATTAGTTCTTTAAATGCTTGGTAGAATTCAGCAGTGAAGCCATCAGCTACCTGGATTTTCTTTACTGGAAGACTTTTTATTAGGGCTTCAATCTCATTACTCATTATTTATCTGTTCAGGCTTTAGAATTCTTCCTGGATCAATCTTTGTAGGTTGTGTGTGTCTAAGAATTTATCAAGGAATTTGTCCAGTTCTTCTAGATTTTCCAATATATTGGCATACAGCTACTCATAGTAGCCACTAATGATTCTTTGAATTTCTGCAGTATCAGTTGTAATGTCTCCTGTTTCATTCGTGATTATCTTTTTTTTATCTTCTCTCTTTTTTTCTTGGTTACTCTGTCTAAACATTTGTCAATTTTGTTTAATTTTCCAAAAATCAACTTTTAGTTTCATTGATCTATTGTGTTGTTTATTTCAATTTCCTTTATTTCTGCTCTGATCTTTATTATTTTTTTTCTTCTACTAATTTTGGGTTTAGTTTGCTCTTGCTTTTCTAGATGCATCATTAGATGGTTTATTTGAAGATTTTCCTCTGTTCAGATGCATGCACTTTTAGCTATTAACTTTCCTCTTAGTAGCTTTAGCTGTAACCCATAGGTTTTGGTATGTTGTGTTTCCATTATCATTTCTTTCAAAACATTTTTCCATTTCCTTCTTAATTTCTTCATTGACTCACTAGTCTTTCAGGAACATATTGTTTAATTTTCATGTATTTATGTAGTTTTTAAAATTCCTTAATTCCTTAATTAAATTATTTTCAGTTTTATTCCATTGTTTTCAGAGAAGATGCTCAATATTATTTCAATATTTTTGAATGTTTTAAGGCTTGCTTTGTGACCTTACATATGGTATATCTTTGAGAATGATCCATGTGCTAAGGAAGAAAATGGGTATTCTGCAGTTCTTGGATGAAATGTTCTGTAAATGTCTATTAGATCCCTTTGGTCTATAGTGCAGATCGAGTCTGATGTTTCTTTGTTGATTTTCTGCCTGGAAGATCTATCCAATGCTGAAAGTTGGGAGCTGAAGTCTCCAGCTTTTATTGTATTGTTATTATGCTTCTCTTTAGCTCTAATAATTTTCTATTATATATCTGTGTGCTTTAGTGTCGGGTACATATATATTTAAAATCGTTATATCCTCTTGCTGAATTCACTGGTTTATCATCATGTAGTGACCATCTTTGTCTTTTCTTACAGTTTTTGTCTCAAAAACTAGGCATTTAATTTTATGTGTGGCAATCTTATGCAAGTATAATGATGCCTGCTCTTGTTTTCCATTGGCATGGAATATCTTTTACCATCCCTTTATTTTCAATCTATATGTGTCTTTATAGGTGAAGTATGTTTCTTCTAGGCAACAGACCAATCGGTCTTGTTTTTTTTAATCCATTAAGCCAGTCTATGTCTTTTGATTGGAGAATTTATGCCATTTGCATTCAATGTTATTATTGATAAGTAAGAACTTACTCCTGCCATTTTGTTATTTGTTTTCTGGTTGTTTTGTGGTCTTCTCTTCCTTCTTCCATTCCTGTCCTCTAGTGAAGATGATTTTCTCTGGTGGCATGATTTAGTTTCTGGATTTTTATTTTTTGTTTATCCATTGTATGTTTTTTGGTTTGAGGTTACCATGAAGCTTGCAAATAATATCTTATAAACTAGTATTTTAACCTAACAATTTAACAGTATTTTGATAAACAAGCAAGCAAAAAAGGAAAACTAATAAAACCTCACTTTAACTTAATCTCCTCACTTTTTAAATTTTCGTTGTTTCTATTTATATCTTATTGTATGGCCTATAACTTGAAAAGTTGTTGTGGTTATTATTTTTTATTGGTTCATCATTTAGTCTTTCTACTTAGGATAAAGTTACTTTACACACCACAGTTACAGTGTTGTAATATTCTGTTTTTCTGTGTAACTACTATTGCCAGTAAGTTTTTTACCCTCAGGTGGTTATTTATTGCTCATTTGTGTCCTTTTCTTTCTGGTTGAAGTACTCTCTTTACCATTTCTTGTAGGATGGCCCTGGCATTGATGAAATCCATCAGCTTTTGTTTGTCTGAGAAAATCTTTAATTTGCCTTCATGTTTAAAGGATATTTTCACCAGATATACTATTTTAGGGTAAAAGTTTTTCTCCCCCTCAGTTCTTTAAATATATCTTGCCATTTTTTCCTGGTCTATAAGGTTTCCACTGAAAAGCCTGCTGCCAGATGTGTTGAAGCTCCATTGATGTTATTCGTTTCTTTCTCTTGCTGCGTTTAGGATCTTTTCTTTATCCTTGACCTTTGGGAGTTTGACCATTAAATTCCTTGAGGTAGTCTTCTCTGTGTTAAATCTGCTTGGTGTTCTATAACCTTCTTATACGCGAATATTGATATCTTTTTCTGGGTTTGGGAAGTTTTCCATAATTATCCAATTGAATAAACTTTCTACACCTATCTCTATCTCTACCTCCTCTTAAATAACAGCAATAACTCTTAGATTTAGCCTTCTGAGGCTATTTTCTAGGTCCTGTAGGTGTATTTCATTGTTTTCTATTCTTTTGTTTGTTTTGTCTCCTTTAACTGTATTTTTAAATAACCTGTCTTTAAGCTCACTAATTCTTTCTTCTGCTTGATTTATTCTGCTATTAAAGGACTCTGTTGTATTCTTCAGTATGCTAATTGCATTTTTCACCTTGAGAATTTCTGCTTCTTTTTAATTATTTCTATGTCTCAGTTAAATTTCTCTGATAGAATTCTGAGTTCCTTTTCTGTGGTATCTTGAATTTCCTTGATTTTCCTCAACACAGCTATTTTGAATTCTCTGTCTGGAAGGTCACATAAATCTGTTTCTCCAAACTTATAGTGCTTTATTTAGTTCATTTGGAGTAGTCATGTTTCCCTGGATGGTACTGATGCTAGTAGATAGACTTCAATGTCTTGGCATTGAAGAGTTAGTATTTATTATATTCTTCACAGTCTGGGCTTATTTGTAGCTGTTCTTCCTGAGATGGCTTTCCAGTTACTTAAAAAAGTTTGGGTGTTGTAATCTAAGCTATATCTGCCTTAGGGTGCACCCCCAAGCCTAGTAATGCTGTGATTCTTGCAGTCTCACAGAGGTACTGCTTAGATGGTCTTGGACATGATCAGGGAGAATTCTCTGGATTACCAGGCAGAGACTCTTGTTCTTTCCCTTACTTTCTTCTAAACATACAGAGTCTCGGTCTCTCTTCCAAGTCACCTAAAGCTGAGGGTGTAGTAACATAGGCACCCCTGTGGTCATCACCACTATGACTGTACTGGGTGAGACCTGAAGCCAGCACAGCACTGGGTCTCACCCAAGACCAGCTGTAACCACTCCCTGGCTACTGTCTAGGTTCACTCAAAACCCTGGGGCTCTACAATCAGAAGGTGGCAAAGCCAGCCAGGCCTGTGTCCTTCTTTTTAGAGTGGTGAGGTTCTGCAGGCCCTGGGTGGGTCTAGAAGTTGTCCAGGAGTCAGGGACTAGAGTCAAAAATGTTAGAGGTATACCTGGTATTCTATTGTATTGTGGGCCTGGAACATGGGCCTCTTGACTGTGACTGCGGCCCTATCCTGCTGTGGCTGAGCTGCTATCCAAGATGCAAGACAAAGTCCTTCCCCTCTTCCTTCTCCTCTCCTCAAGTGACAGGAAGGGGTCCCTTTTGGAGTCATCAACTGTGCAGCATGCGGTTAGGAGAGAGGTGATGCCAGCACTCCCTTGGTTGCTCTAGCTGGTGTCTCAGTAGGTCGCATGCACCCCCAGTCCACTGTCTTTTGGCCTAGTTCAGCCCTAGGGCTTGACCACAACTTGCAGTCTTTATGGTCTAGACTGCCTTTCAAGTTTACTTAGAGACCAACAGTACATTATCCCTAGGTGGTGAGGTTTGGAGGCACTCAAGTTCAAGTTCAGACCACTAGGATCGGTGATTCCCCTCTCACTAGGGCTCATTTAAATGCTCCCTCTGTGGGGAGGCATCAGCTGAGTTGGTCCCATTTTCTTTATGTTCTCACAGGACAGCACTGAGCTTACTGCCTCACAATTGCTGTATTCTACCTCCCCTAATGCCCAGAGATGCTCTCTGCATCATGCTGCTGCCAGGGGTTGGGGAGGGCTAGTGTTGAGGATTCAGGACTATTTTTTCTATCCCTTCAGTGCCTCTTTCAGTGATATGAGGTTGAAACCAGGTACTGTGAATGCTCACCTGAATTCTGGTTCTTATGAAAGTGGTTTTTTTCTGTGTAGATTGTTGTTAACGAAGTGTCCTTGCAGGCAGTATGATCAGTGGAGCTTTCTATTCTGCCATCTTGCTCTGCCTTTCCCTGTGAAATATTTGAAAATAAAAAACAAACACTGATACTAGCATACCTTGTTTTATTTTGTTTCACTTGGTTACACTTTACAGATATTATAATTTTTTTGAAATTAAGGGTTTGTGGCAACCTTGCATTGTACAACTCTATCTATTGGTGCAGTGTTTCCAACAACATGTGCTCACTTCATGTCTGTGTTTTACATTTTGGTAATTCTCACAATATTTCATATATTTTCATTATTATTATATCTATTATGGTTATCTTGATCAGTGATCTTTGATATTAGTGTTGTAATTGTTTCTTTACCAATTACATGTAATCGATAAAGAGTGTGTGTATTTTGAAAGATCAACCAATTGGCCATTCTTCCATCGCCTCCCCTCACCTTGGGCTTCCCTATTTCCTCAGACACAAGGATATTGAAATTAAGCAAATTAATGACCTTGTAGTGTCTTCTACATGCTTACATAAAGAGTTACACGTGTCTCACTTTAAATCAAAAGCTAGAAATGATTATGCTTAGTGAAGAAGGCATGTCCAAAGATGAGACAGGCCAAAAGCTAGGCCTCTTGTGCCAGACAGTTAGCCAAGTTGTAAATGCAAAGGAAGAGTTCTTGAAAGAAATTAAAATTGCTACTCCAGTGAACAGATGAATAAAAAGAAAGCAAAACAGATTAATTGCTGATATACAGAAGGTTTTAATGGTCTAGATAGAAGATCAAACCAACCATAACATTCCCTTAAGCCAAAGCCTAATCTAGAAGAAGGCACTAACTCTGTTTCATTTTGTGAAGGCTGAGAGAGTGATGAAGCTGAAGAGGAAAAGTTAGAAGCTAGCAGAGGTTGGTTTGCGAGGTTTATGAAATGAAGCCACCTTCATAACATAAAAGTACAAGGTGAAACAGCAAGTGTTAAGGTAGAAGCTGCCGCAAGTCATTCAGAAGATCTAGCCAAGGTCACTGACAAATGTGGTTACACTTAACAGATTTTCTATGTAGATAAAATAGCCTTATGTTGGAAGATGATGCCATCAAAAACTTTCTTAGCTAGAGAAGATAAAAGTCAATGCCTGGCCTCAGAGTTTCAAAGGAAAGGCTGACTCTCTTGTTAAGGGCTAATGTGGCTGATCTGGTAACTTGTGAAGGTAAAGCCAATGCTCAGTTACCATTCCATAAATCCTAGAGCCCTTAATAATTACGCTAAATCTACCCTGTCTGTGCTCTATAAGTAGAATAAAGCCTGGATGACAGCATGATTTACTGGATATTTCAAGCTCATTTTTGTCATTACTGCTCAAAATATATATATATTTCTTTTAAAATATTATTGCTCATTGACAATCCACCTGGTCACCAAAAGCTCTGATGGGAAGGTACAGGGATATTAATGTTATTATATTTTCATCCCTGCTAACACAACATCCATTCTGCATCACATGCATCACGGAGTAATTTTGATTTTCAAGTCTCATTGTTTTAGAAATACATTTTATAGAGGGATAGCTGCCATGGATAGTGATTCCTCTGATGCATCTGGACAAAGTCAATTGAAAACCTTTGAAAAGGATTCACCATTTTAGATTCCATTAAGAACATTTGTGATTCCTTCAAGAAAGTAAAAATATCCACATTAACAGGAGTTTGGAAGAAGTTGATTCCAACCCTCATGGATAACTTGGAGGGATTCAAGACTTCAGTGAAAGAAATAACTACAGATGTTTTGGAAGTAGCAAGAGAGTTAGAATTAGATGCTAAGCCTGAATATATGATGGAATTGCTGTAATATCATAATAAAACTTGAATGAATAAGGAGTTGCTTCTTATGGATGAACAAAGAAAGTGCTTTCTTGAGATGGAGTCTACCTCTGGTAAAGATGCTTTGAACATTGTTGATAATAAGGAATAAAGAATATTACATAAATGTAGATGATAAAGGAGCAACAGAGGTTGAGAGGATTAACTCCAATTTTGAAAGAAGTTCTACTATAGGTAAAATGCTACCAAACAGTATTGCATGCTACAGAGAAGTCTTCCATGAAAGCAAGAATCAATCAATATGGCAAACTTTATTGTTGTCTTATTTAAAGAAACTGCCACAGCCACCCCAATCTTTATCAGCCATCACTCTGGTCAGTCAGAAGCCATGAACATCAAGGGAAGACCCTCCGCCAGCAAAAAGATGACAACTCTCTGAAGGCTCTGATGATCATTACCATTTTTAACAAGGAAGTATTAAGTAAGGTATGTACATTTTTACATAATTTTGTTGCACTCTTAGTAGACTACATTATAATATAAACACAACTTTTAAATGCACTGGGAAACCAAAAGTTTATGTGACTTGCTCTATTGTGATATTCACTTTATTGTGGATGTCTGGAACTGAACCTGCAACATCTCTAAGGTATGCCTGTATATTCTATGACATGGATGATTCTCAGAAACGTTAAGTGTTAAAAGACAGTCATAAAATATCACATAATGTATGGTTTCAATCTTATGAAATGTCCAGGATAGCCGAACATATAGAAAGAGAAAAGTAGATTAATGGTTACCCTGGACTGCAATACAGGAGTTATTGCTAAGACACAGGGAGCCACTGCTAAAAGGTTTTCTTCTGGGATGTTGAAACACTAAAATTTATTGTGGTAATGATCCTACAACTTTGTGAATACACTAAGAATGCTTAAAATGTACATATTAAGTGCATGCATAGGCTTTTTTGATATATAAAGTATATATCGATAAAGTTGTTAATAAGAAAAAATGTGCAACCACAGTATGTATGTGTATATATATTTCTCTGGGTGCAATGGATATGGAAGAACACACGTTTAACTAAGGGTTTTACCAGGTCATAAGTAATTATATGAGATCCACTCTTTAATTACAGCAATTATTAAACACATTATAACTCCTAGACAGACTAGTATAACACCTCACCCTAATGTACTTTTACCTCAGTTCCTAGTACCTGATACATCATGTATGGCTTTCAACCAAAAATTATAAGGCATGTTAAAAGGCAAAGGAAGAAAACACACACAAAAAAATCAGTCTGAAATGAAAAAGCAAGCATCACAACCAGACTAGATATGGCAATATTTTGGAATTATCAGATGGAATTTAAAATTATTCTAACTCATATATTAAGGGCTCTAAAGGAACAAGAAAATAACATGCAAAAACAGATAAGAAATATAAATACAGAAATGGACACCCTAGTAAAGTATCAAATAAAATGTTTGTGTTTAATGGGCTCATCAGTAGACTAGACACAACTGAGAAATTTATCAACTGACACTTCCCAAACTAAAATACAAAGAGAAAAAAAAGAACAAATAAGGAGAACAGAACATTCAAGAACTGTGGGACAACTTCAGAGGTATAACACAGTTATAAATGGAATACCAGAAGAAGAAAAAGAACAGAAGAAATGCATAAAGTGATAATGACCAATTATTTCCAAACCACAGATCTAAGCCAAGAATAAATGCAAAAAAAAAAGTTTCATCTGAGTATATCCTATGCAAACTGCAGAAAACTGACGACAAAGAAAAAAAATCTTAAGCACCCAGGAGATGAGGGACACACATTGCCTGTGAAGAAACAAGGACATTAATTACAGTGGACTTCTTGTAAGAAATCATAAATTCAAGAGAGTTGAGTGAAATAGTTAAAGAGGTGAAAAAAAAAATAGCACCAACCTAGAATTCTCCATCCAGTGAAATTTTTCTTCAAAATTGTAGACAACAAAGATGTTCTCAAACAAAAACTGAAGAAATTTATTGCCCACAGACTTACTCCACATGAACTGTTAAAGGAAGGTTTTCAGGCACAGACAAATTATATCAGACTGAATCTTGGATCTACACAAAGAAATAAAGAGGATAGAAAATTGACAAAATGAAAGAATTTTTTGTAGTTGCATTAAAAGATAACTGTCTTAAAGTACAAAGAGTAGCTATATACTGTTTTTAACATATAAAAACTAAAAGGTTTAACATGATAGCACAGAGGACGAAGGAAGAAAATGGAAATAAAATGTAGGTCATTCAACTACACATAAACCAATATGATAATATTTCACAACAGACTGATTACATTTATATAGATAAATGATAGATAAATAAATAGATAGATAGATAGACATAGATATGGAACAACTAGAAAAGAGCTAGCAAAGTGGTAACATTTAATTGTATTAGTAGTTATATTTAGTGTGAATGCTCTAAATAGGCCAATTGTAAAATACCGATTATCTGAAAGAATACAAAAGTAAGACTCCACTATATGTTTTTTTCCAAGATACTCACTTTAATATCAAATAGATTAAAAGTAAAAGAATGGAGAAAGATAATGCCATGCAAACAGTGAACAAAAGAAGGTTAAGAATATTAATGTTAGATAATGTAAAGTAGACTTTATAATAAGGCATATTATCAGGGCTAATTAAGGATATTACAAGATTGTAAAAGTGAATTCTGTAAGAAGACATAACAATTCTTGATGTGTATACTCAATACAATATATCTTAAAAATAATTGAGGGAGGAAATGACAGAACTAAAAGGAGAAACAAGTAAATCTGTAATTACAGTTGGATAGTTCAACACTTCACTCTAAGTAATTGATAGAAAAAGTAGACAGAGAATCAGTATGAATATAGAAGACCTCAGTAACCCTATCAACCAATAAACCTACTTTAACGTTATAGAACACACTACCCAACAACAGAAAAATATACATTTTTTCAAATGTGCGTGCAACATACACTAAGGCCATATTTTGAGCCAGTAAACAAGCCTTAACAAATTTAAAAGAATACCAATCCTACAAGGCATATCTGTCTATAATTATAATAAAGTAGAAATTAATAACAGCTTGGATACCTCAAATTAAATAATAAATTAAATAATACATTTGTAAATAACTCATGGGTCAAAGGAGAAGTCAAAATAAATTAAAATATTTTGAGCTTAATAAAAATTTAAATACAGCATATCAAAATGTGTAATATATGGTTAAAGTAGTACTTAGATGGAAATTTATAACTTTAAGTGTTTATATTAGAGAAGACAAGTCTTAAATCAATAACCTAAGCTTCTCCCTTTAAAAAAAGCATACAAGGAAAAGAGAAGCAAATTAATACATGATTTTACGGCATATAATTCACAGTTTATATTTAACAGATTGCAGAATTCAAGGTCAATATACAAAAGTTGATAATATACCTATATATCACCATAAAAAATAGGAATTTAAATTTTAAAAAAATTTATAATAGTATTTAAAAATGAAATAGATATATAGCTAATGAAAGGAGTGTCTATATAATAAACACTACACACCATTAATGAAAGAAATCAATTTAGATATAAATAAAGGAAGAGTTATACTGTCTTTAAAGATAAAAAGACAATATTTTTAAGGTCCTAGTTCTCCATAATTGGCTCTATAGATTTAACACCAATCTTAACAAAAAAGCCAGGAATCTGTTTTTTACATATCAACAAACTGGTTCTAAAATTTCTGGGTATAGGTAAACTAATTAGAATATATTTTAATATAAAATATTATATTTATAATGGATTTCAAATTAGATAACCTAATCATTTATTGTACATATTTAAAGACAGTAGAGTTCAGCTGACCCTGAATGTTGAGCTACATATGTTCATGTACTTGTATATGTTTTTGTATTTATAAATGTATAATTTTGCCAAGTTCTAATTCTTGAAAACACTAATTTTCCCAAGTGCAGAAATTTCAGCTATGAATTTCAAATGTGAGATTTGGTGTAATACAAAAGGTCAGATGCCATAAAATCAGCATTTTTTTTACATTCAAAAATTTCAAACACAATTTTCTAGGCTCAGTAAACACGAAACTAGAGAGGCCGACTGTGCCTCAAACTTCTGTTTGAGATTTGTTGTTTATTTATATGTTTATTCATTTTAATGACATACGGTGGGCCTCAATGCAGGTTATACATCTGCAGGTTCAATCAACCAAGAATTGAAAATGTTAGAAGAAGAAGAAAGAGGAGGAAGAGGTGGAGGAGGAGGCAGAAGAGGAGGAGGCAGTGGCAAAAGAAAGAGGTAACAACTCAATAAAAAATAACACAAATACAAATATAGTATAATAACTCTTACATGGTATTAGATATTATAAGTAATCTAGAAATGATTTAAAGTAAACAGGACATTGTGCATAGGTTAGATGCAACTTCTGTGTCATTTTGTGTAACAGACTTGAGCATCCACAGACTTTGGTATGGTGGGTTGGGGATTGCGGGTTGGATTCTGGAACCAATCCCCCATGGATAAGTGAGAAGAGACTGTATTAAGTTGTGTCCTAGGAGATGCCTGGAATATTCTTTCTTCATCATATTCCTGGAGTTCCTCTGAGCTCTTAAAGAATTGCCATAACTGGAAGTCTTTTTTGAACTATATTTGTAGTTCAATTGGGATTACTCAATCAGCAAGCTCAAAATAACAAAGGTAGCTTAAAATGGGAGTTTACTGTCTCAGACAATATAAATTTCAAAGGAGGGGGTGGAACCAAGATGGCTGAATAGGAACAGCTCCAGTCTACAGCTCCAGCTCCCAGCGTGAGAGATGCAGAAGACGAATGATTTCTGCATTTCCAACTGAGATACCGGGTGCATCTCACTGGGGATTGTCAGACAGTGGGTGCAGGACAGTGGGTGCAGTGCACCGAGCCTGAGCCAAAGCAGGGCAAGGCATTGCCTCACCTGGAAAGCACAAGGGGATGGGGAATTCCCTTTCCTAGCCAAGGAAAGGGGTGACGGACGGCACCTGGAAAATCGGGTCACTCCCATCCTAATATTGTGCTTTTCCAACAGTCTTAGCAAATGGCACACCAGGAGATTATATCCCGTGCCTGGCTCGGAGGGTCCTACACCCACGGAGCCTCGCTCATTGCTAGCACAGCAGTCTGAGATCGAACTGCAAGGGGGCAGCGAGGCTGGGGGAGGGGCGCCCGCCATTGACCAGGCTTGAGTAGGTAAACAAAGCAGACCAGAAGCTCGAACTGGGTGGAGCCCACCGCAGCTCAAGGAGGCCTGCCTGCCTCTGTAGACTCCACCTCTGGGGGCAGGGCATAGCCAAACCAAAGGCAGCAGAAACCTCTGCAGACATAAATGCCCCTGTCTGACAGCTTTGAAGAGAGTAGCGGTTCTCCCAGCACGCAGCTGGAGATCTGAGAATGAACAGACTACATCCGCAAGTGGGTCCCTGACCCCTGAGTACCCTAACTAGGAGGCACCCCCCAGTAGGGGCAGACTGACACCTCACACGGCTGGGTACTCCTCTGAGACAAAACTTCCAGAGGAACAATCAGGCAGCAACATTTGCTGTTCACCAATATCCGCTGTTCTGAAGCCTCTGCTGCTGATACCCAGGCAAAGAGGGTCTGGACTGGACCTCCGGCAAACTCCAACAGACCTGCAGCTGAGGGTCCTGACTGTTAGAAGGAAAACTAACAAACAGAAAGGACATCCACACCAAAACCCCATCTGTATGTCACCATCATCAAAGACCAAAGGTAGATAAAACCACAAACATGGGGAAAAGACTGAGCAGAAAAACTGAAAAATCTAAAAATCAGAGCGCCTCTCCCCCTCCAAAGGAATGCAGCTCCTCACCAGCAATGGAACAAAGCTGGATGGAGAATGAATTTGACGAGTTGAGAGAAGAAGGTTTCAGATGATCAAACTACTCTGAGCTAAAGAAGGAAGTTTGAACCCATGGCAAAGAAGTTAAAAACCTCAAAAACAGATTAGACGACTGGTTAACTAGGATAACCAACGCAGAGAAGTCCTTAAAGGACCTGATGGAGCTGAAAACCATGGCATGAGAACTACGTGACAAATGAACAAGCCTCAGTAGCCGATTTCATCAACTGGAAGAAAGGGTATAAGTGATGGAAGATCAAATGAAAGAAAAGAAGCATGAAGAGAAGTTTAGAGAAAAAAGAATAAAAAGAAATGAACAAAGCCTCCAAGAAATATGGGACTATGTGAAAAGACCAAATCTACGTCTGATCGGTGTACCTGAAAGTGACGGGGAGAATGGAACCAAGTTGGAAAACACTCTGTAGGATATTATCCAGGAGAACTTCCCCAATCTAGCAAGGGAGGCCAACATTCAAATACAGACAAGCAAATACTGAGAGATTTTGTCACCACCAAACCTGCCTTACAAGAGCTCCTGAAGGAAGCACTAAACATGGAAAGGAACAACCAGTATGAGCCACTGCAAAAACATGCCAAATAGTAAAGACCATCGAGGCTAGGAAGAAACTGCATCAACTAATGAGCAAAATAACCAGCTAACATCATAATGACAGGATCAAATTCAAATATAACCATATTAACCTTAAATGTAAATGGGCTAAATGCTCCAATTAAAAGACACAGACTGGCAAATTGGATAAAGAGTCAAGACCCAACAGTGTGCTCTATTCAGGAAACCCATCTCACGTGCAGCGACACACATAGGCCCAAAATAAAGGGATGGGAGGAAGATCTACCAAGCAAATGGAAAAAAAAAAGCAGGGGTTGCAATCCTAGTCTCTGATAAAATAGACTTTAAACCAACAAAGATCAAAAGAGACAAAGACGGCCATTACAGAATGGTAAAGGGATCAATTCAACAAGAAGAGCTAACTATCCTAAATATATATGCACCCAATACAGGAGCACCCAGATTCATAAAGCAAGTCCTTAGAGACCTACAAAGAGACTTAGACTACCACACAACAATAATGAGAGACTATAACACCCCACTGTCAACATTAGACAGATCAACAAGACAGAAATTTAACAAGGATATCCAGGAATTGAACTCAGCTCTGCACCAAGGGGACCTAATAGACATCTACAGAACTCTCCACCCCAAATCAACAGAATATACATTCTTTTCAGCACCACACCACACCTATTCCAAAATTGACCACATAGTTGGAAGTAAAGCACTCCTCATCAAATGCAAAAGAACAGAAATTATAACAAACTGTCTCTCAGACCACAGTGCAATCAAACTAGAACCCAGGATTAAAAAACTCACTAAAAATCGCTCAACTACATGGTAACTGAACAAACTGCTCCTGAATGACTACTGGGTACATAGCGAAATGAAGGCAGAAATAAAGATGTTCTTTGAAACCAACGAGAACAAAGACACAACATACCAGAATCTCTGGGACACATTCAAAGCAGTGTGTACAGGGAAATTTATAGCACTAAATGCCCACAAGTGAAAGCAGGAAAGATCAAATATTGACATCCTAACATCACAATTAAAAGAACTAGAGAAGCAAGAGAAATCACATTCAAAAGCTAGCAGAAGGCAAGAAATAACTAAGATCAGAGCAGAACTGAAGGAAATAGAAACACAAAAGACCCTTCAAAAAATCAGTGAATCCAGGATCTGGTTTTTTGAAGAGATCAACAAAATTGATAGACCACTAGCAATACTAATGAAGAAAAGAGAGAAGAATCAAATAGACGCAATACAAAATGATAGAGGGGATGTCACCACCGATCCCACAGAAATACAAACTACCATCAGATAATACTATAAACACCTCTATGCAAATAAACTACAAAATCTGGAAGAAATGGATAAATTCCTCGACACATACACCCTCCCAAGACTAAACCAGGAAGAAGTTGAATCTCTGAATAGACCAATAACGGGCTCTGAAATTGAGGCAATAATTAATAGCTTACCAACCAAAAAAAGTCCAGGACCAGATGGATTCACAGCCGAATTCTACCAGAGGTACAAGGAGGAGCTGGCACCATTCCTTCTGAAACTATTCCAATCAACAGAAAAAGAGGGAATCCTCCCTAACTCATTTTATGAGGCCACCATCATCCTGATACCAAAGCCTGGCAGAGACACAACAAAAAAAGAGAATTTCAGACCAATATCCCTGATGAATATTGATGCAAAAATCCTCAATAAAATACTGGGAAACCGAATCCAGTTGCACATCAAAAAGCTTATCCACCATGACCAAGTGGGCTTCATCCCTGGGATGCAAGGCTGGTTCAACATATGAAAATCAATAAATGTAATCCAGCATATAAACAGAACCAATGACAAAAACCACATGATTATCTCAATAGATGCAGAAAGGGCCTTTGACAAAATTCAACAGCCCTTCATGCTAAAACTCTCAATAACTTAGGTATTGATGGGATGTATCTCAAAATAATAAGAGCTATTTATGACAAACCCGCACCCA	G	20	PASS	ClusterIDs=HG2_PB_SVrefine2PBcRplusDovetail_5584:HG2_PB_pbsv_1816:HG2_10X_allpass_262:HG3_10X_allpass_322:HG2_PB_HySA_3358:HG4_PB_pbsv_1816:HG4_Ill_MetaSV_2566:HG3_Ill_MetaSV_2618:HG4_PB_HySA_2679:HG3_PB_pbsv_1796:HG4_PB_pbsv_1815:HG2_PB_pbsv_1815:HG4_PB_SVrefine2PBcRDovetail_971:HG4_PB_SVrefine2Falcon1Dovetail_1140:HG3_PB_SVrefine2PBcRDovetail_979:HG3_PB_SVrefine2Falcon1Dovetail_1125;NumClusterSVs=16;ExactMatchIDs=HG2_PB_SVrefine2PBcRplusDovetail_5584:HG4_PB_SVrefine2PBcRDovetail_971:HG4_PB_SVrefine2Falcon1Dovetail_1140:HG3_PB_SVrefine2PBcRDovetail_979:HG3_PB_SVrefine2Falcon1Dovetail_1125;NumExactMatchSVs=5;ClusterMaxShiftDist=0.00639992;ClusterMaxSizeDiff=0.00635252;ClusterMaxEditDist=0.0106201;PBcalls=12;Illcalls=2;TenXcalls=2;CGcalls=0;PBexactcalls=5;Illexactcalls=0;TenXexactcalls=0;CGexactcalls=0;HG2count=5;HG3count=5;HG4count=6;NumTechs=3;NumTechsExact=1;SVLEN=-21156;DistBack=757;DistForward=13742;DistMin=757;DistMinlt1000=TRUE;MultiTech=TRUE;MultiTechExact=FALSE;SVTYPE=DEL;sizecat=gt1000;DistPASSHG2gt49Minlt1000=FALSE;DistPASSMinlt1000=TRUE;MendelianError=FALSE;HG003_GT=0/1;HG004_GT=0/1;TRall=FALSE;TRgt100=FALSE;TRgt10k=FALSE;segdup=FALSE;REPTYPE=SIMPLEDEL;BREAKSIMLENGTH=2128;REFWIDENED=2:35974079-35997362;PctSeqSimilarity=0.9738;PctSizeSimilarity=0.9999;PctRecOverlap=0.9098;SizeDiff=-2;StartDistance=-1906;EndDistance=-1908;GTMatch=0;TruScore=96;MatchId=1911.0.0	GT:GTcons1:PB_GT:PB_REF:PB_ALT:PBHP_GT:PB_REF_HP1:PB_ALT_HP1:PB_REF_HP2:PB_ALT_HP2:TenX_GT:TenX_REF_HP1:TenX_ALT_HP1:TenX_REF_HP2:TenX_ALT_HP2:ILL250bp_GT:ILL250bp_REF:ILL250bp_ALT:ILLMP_GT:ILLMP_REF:ILLMP_ALT:BNG_LEN_DEL:BNG_LEN_INS:nabsys_svm	0/1:./.:0/1:68:42:0|1:50:1:5:26:0/0:52:0:30:0:0/0:93:0:0/1:495:160:21366:.:.
chr2	49532029	HG2_10X_SVrefine210Xhap12_1433	AGAACAGAACAGATCCCTCAGAAATAACTCCACATATCTACAACTATCTGATCTTTGACAAACCTGAGAAAAACAAGAAATGGGGAAAGGATTCCCTATTTAATAAATGGTGCTGGGAAAACTGGCTAGCCATATGTAGAAAGCTGAAACTGGATCCCTTCCTTACACCTTATACAAAAATTAATTCAAGATGGATTAAAGACTTAAACGTTAGATCTGAAACCATAAAAACCCTAGAAGAAAACCTAGGCATTACCATTCAGGACATAGGCATGGGCAAGGATTTCATGTCTAAAACACCAAAAGCAATGGCAACAAAAGCCAAAATTGACAAATGGGATCTAATTAAACTAAAGAGCTTCTGCACAGCAAAAGAAACTACCATCAGAGTGAAAAGGCAACCTACAAAATGGGAGAAAATTTTCACAACCTACTCATCTGACAAAGGGCTAATATCCAGAATCTACAATGAACTCAAACAAATTTACAAGAAATAAACAACCCCATCAAAAAGTGGGCGAAGGATATGAACAGACACTTCTCAAAAGAAGACATTTATGCAGCCAAAAAACACATGAGAAAATGTTCACCATCACTGGCCATCAGAGAAATGCAAATCAAAACCACAATGAGATACCATCTCACACCAGTTAGAATGGCAATCATTAAAAAGTCAGGAAACAACAGGTGCTGGAGAGGATGTGGAGAAATAGGAACACTTTTACACTGTTGGTGGGACTGTAAACTAGTTCAACCCTTGTGGAAGTCAGTGTGGCGATTCCTCAGGGATCTAGAACTAGAAATACCATTTGACCCAGCCATCCCATTACTGGGTATATACCCAGTGGATTATAAATCATGCTGCTATCAAGACACATGCACATGTATGTTTATTGCGGCACTATTCACAATAGCAAAGACTTAGAACCAAGCCAAATGTCCAACAATGATAGACTGGATTAAGAAAATGTGGCACATATACACCATGGAATATTATGCAGCCGTAAAATACGATGAGTTCATGTCCTTTGTAGGGACATGGATGAAATTGGAAATCATCATTCTCAGTAAATTATCGCAAGAACAAAAAACCAAACACCGCATATTCTCACTCATAGGTGGGAAATGAACAATGAGAACACATGGACACAGGAAGGGGAACATCACACTCTGGGGACTGTTGTGGGGTGGGGGGAGGGGGGAGGGATAGCTTTAGAAGATATACCTAATGCTAAATGACGAGTTAATGGGTGCAGCACACCAGCATGGCACATGTATACATATGTAACTAACCTGCACATTGTGCACATGTACCCTAAAACTTAAAGTATAATAAAAAAACAAAGAAAGAAATGGTGAGAGGCTCATGGATATGACCTCAAATCTGAAGTGAAGGCAGAGTTGGAATGGAGTTTAGAGCAAATAGAAATATTGGAGTAATTCGTGCTCATGGCCAGCTCCTTCAAAGCGCTGAAGTGTATAGAATGGCTGCAAGGAAAGACCTGAGCTTCTCTGTCTTGTGATGAAAGTGAGTTTTGTTTTTCTAAAACAAACCAGTTCTCTGCCCAAATTTACATTTTTATAGATGCACATAGATTTTCAACCTCTAAAATATTTTGGTTAAGATGTTTTCAAAATAATAAATCTTCAAAATAAAAAAAAAAAAGAGAACAAATGGCTGGACCAATTTGGCTAGATAAATGGTTAAGTAATCCACCCATTTTTTGTTCTAATGAGTGGGATGCGTAAAAGATATAAACTTAGTATAATATCAAAGACACCCCACATTAAAAGTATATCTTTAAAAAGTATAGCTATTACATTTTCATTTACATTTAGTTCAGAACTCGTATCCAGGAGTAGTGGGGTTAACTGCTTATGATAGGAAGCTTACAGTCTTTCTGTGCAGTATTTATTTCTTCATAGTTTTCCTACCTGTGCAGGAGATTTCCTCCTTTCTTCTGTGTAAATCCCTTTTCACTTGTGTGCAAACATGAACTGTTCAGCACAATGTGCTAATTAAAACACCCATTTTGCTTGAGTGGTCTTCGTCAAAGGCTTAAAGAAAGCTTGTGTTTTGCCTGGATCGCCTTGAGATTACTGTGAGAAACCTATCAGGATTAGTTGAGAGACATATTCTAAGTGTCTACAATTTGTCAGGCACTGAGGTTACCCAGATGATTAAAGGACAGTTTGTACTCTCAAGAACTTCATGGCCCAGGAGGAAGCAGCGTGTAAATAAATGATCAAAGAGGATATGTGACTCATAATGTACAGGACACTGGGAGCACAAACAGAGGGACAGCTTTTTATTCATTCACATCTTTATTGATCATCAAGTATGGGATAGACAGGCACAGGGTGGTGAGGAAAAGTGACAGTAAAAATAAAAGATCAAAGGTAAGAAAGGCATATTTTCTGCCTTCTTTTTCTTTGTAAAATTGTTCCTTTTTCCAGGAAGAAAATAGTAAAAGAAATCTTTTGATCTCTGTGTTCCACCATATAAGCATTTTTTAGATTATCCCTTTTCTAACTGCTATTTGATTCTGAATTTATGTGTACACTCAATTAAACCAGACAATAAAAAAAAAACCCTAACAATTTACCTGAACATTTAAGGCTACTATAAACATTAATTTCCCTGGCCAAATTAATAAAGAGGGGGCTCTAATTAATAGAGTTGCTGTATATATGCAAAATATAATTTGGTAATCCACTTTCTGTTAAATATTATAATACAATCAACTTAACTTTAAATCTCTCTTAAAATTACTTTATTCTATTTTTGCTAAATTACAATGTTTTTCAATATCTTGCAGGGTCTTAGAATCTTTACCAGATACAAAAATAATAACTTCACAATGGAAATGTGGACTTATGGTGAGTTGTGTATTTTTCGAAAAGAATTGTATCCTAGGCAGAGCCTTTATATAGCAAGTTTTTCCTCTTCAAATTTGTTTTTAATTCAGTCTCATAGTAGTCCTATAAGGTTAAAACATTATTACAGTATTATTTTTCTCATTTTATGGATAGATCAACGGACCACAAAAAGATTAAGTGACTTGCCTGGGGTTATGTAAAATAACTTTACTGGCAAAGCCAGGACTATATCTCACGTTTCCCGAGTCTCAGTCTTTGAGCCTAATCAGAGAATTTCTACTTATTTTACGTACAATTTATCTAACTTTTAATTGATTATTTGACAAATTTCTATCCTTTAAATATTTTAATATCATTCCTATTTACCTATTAGTTGGGAAACTTCCTAGTTTGAGGTAATCGATCATTGAATATCTATTAGGTATGGGATGGCCTACTACAAAACAGGCAGAAGAAATGCTTTTCTCAAGAAACTTGGAATGTAAATATTGATGTATAAGATCACTTTCACATGGGTTAGACTAATTATAATGCTTAGCATGAAACATGTTAGTTCTTGTAACCAAGGAAAGTATTATGGTCAGAAATCACTGTACAGTTATTCCATCTTTGGTCCTAGAGTTGATGTGATATTGGCAAGAGGTTAGACAAATAGACCAAAGGAACAGAATAAAGAGTTCAAAGATATACTCACATGTCCACAGTCATCTGATACATAGCAAATATGCCATTACAATTCAGGGAAGAAAGAATGGTCTTTTCCGTAAATGGTGCTTAGTTACATGGTTACTCATATGTGAAATAAATATAACTTGACCTCTACCTCATACCATATGAAGAGTAATTTAGGATTAACCATGGACCTAAGTGTGAAAGGCAAAGGCATAAAGCATCTAGATGAACATAGGAGAATGGCTTGGTGTCTTCAGGGAGGCCCAGTCTAATCAAACAGGTCCTTAAAAGTGGAAAAAAAAGAAAGAAGAGTGGTCAGAAAGATGAGGCATGAGATGGTCTCAATCTACCACTACTGGCTTTGAAGATGGAAGAAGGGCTTTGAGCCAATGACTATGGCAGCTTGCAAGCTGGAAAAGGCAAGGAAACAGATTCTTATAATATCCAGAAAGCAGTATAGCCCCAGTGACGGTTTTATTTTAACAAACTGAGACTTGTGTCAGACTTCTAACCTATAGAATTGTAAAGTTACACATGTGTGATATTTGAAACCACTAAGTTTGTGATAATTTATTATGGCAGCAATACAAAATTTAAAAAAAAAGGAAATTTAAAAACAAAACATTCCTATTCCTCCTTTATGAAGAAGCTTAAAAGTGACACTCACCTGCTTCCTTTAAACCTAGTTACTCTACCCCTGGAGAGCTCAGAGAACTCTATTTTACTACCATTCATCTTGTTTTACCTTATATTTCTACTGGATTGTGGATTCTCTGTAGGCATCTTTACATCTTCCATTGTATATATGCCAGGCACCGTACATGTGTTCACTTTATATACTAGGTGCTCTATGCATCTTTGGTAAATTACTTTAAATTGAACCATTTATTTGCATGAGGGGCAGCAACCAGGAAAGACAAGATTCCACTAATGTGTTCTCTTAGCCTGCTTAGCAAGCTTTCCACTGCAAAGATACATTAATGCTAGGGTTCTGAATAATGAAGCTGAGGTTGTTTAAAACAGCAGGCTGGCATCAGATGAAACATTTCCATATCATTCTACATTAAATAAAACATTTACCATTTCATGCTTTCTTTTCTGGTAATTTTGCCTTGTCCTTCACGTTAGTGATTTGTTCCACATGGCCACTCATTTAAGATAACAGCAGGCCAAGAGGTGTGACAAATGGAGACAGGGCCATACCTGATCACCAGGATTCCATTACGCTTCCTTGAGTTTAGAACTAGTAAAACTGTCAGTATCTTAAAACAAAGGAACTGTGCTTGAGTCTACATATTAGGAATTCAGTGACTGCAGTAGCAGTGATCGCATTATATAGCAAATGGACAGACATGGCTATAAAGGGAGCCTACAGTCAAAATAAATGAACTGTTTTTCTGTGTCCAGTCAAACAACAAATATTTTCCAGTACCTATTATATGTGTAGCCCTGTGATAAGTACTGCAAAGGGATATGAGGGGGAGAAGATAGATGCTTTATATTTCAAAAATATTTAACAGTGGGGAAAGAAAAGATTAGGAAAAGTAACACAAGGGTGAAACAAGTATATGCAATAAAAATTCAGTGGAGCGAGGGAGCATTTCACCAGGAAGGCTTTGGAGAATTGATAGGAATAAAGGTAGTAGTAACATTTAAGCATTAAGTTGGACAGCTGAAGATGTATGGTGTTGGTATGTGCGGGGTACATTCTAGGAAACACTCTCAGTCCCATTTGTCTCAAACAGGGTTTGTCAACCTCTGCTCTACTGACCTCCCAGTCTGTGTAGTTCTCTGTTGAGGTGGGGGGGGGGCATTGTAGGATGTTTAGCAGCATCTTTTGCCCCTACCAACTAGATGCCAGTTACTTTACCTCCTCTTGGAGGTATGACAACCAAATGTCCCCTGAGAAGCAAAATTGTCCCCAGTTAAGAACCACTGTCGTGGAGTAAAAGTTCAGAGAGAGGAGACATGAGAGTTACATGCCATGTCAAAGAGTTGGGAATTTCATTCCAAAGGTAATGAGGAACCACTGAAAACATTTATGCTGGAGAATGGCAAGTTAAAAAATTGTTTGAACGCAATTTATGTGATGGAAGCACCCGAGAAAAACTGGAGGGAGGTGTTGTAGGGAAAGGGAAGAACAACTTAAAAGCTATCACAATTGTCCAAGCATAAAATGAGGAGGTTTGGTGGCAGCAGAACTAGAGAGCACTCGGTGGCTATAGGTATTCTTTTTTGTATTTTTAAATTTTATTTTAAATTCAGGATGTACATGTGCATGTTTGTTACATGAGTATATTGCATACTGGTGGGGATCAGTCCTGTAGTATACCCATTACCCAAATAGTGAACATTGCACTTGATAGGTGATTTTTCAACCCTCAACCCCTTCTTCCATTCTCCCCACTGTTGGAGTCCCCAAGGTCTATTATTCTCCTCTGTATGTCCATGTGTACTCGTTGTTTAGCTCCCACTTATAAGTGACTGCGTGAGGTATTTAATTTTGATTTTCTGTTTTTGAATTAGTTCCCTTAGGATAATTGCCTACAGCTTCATGCTGCAAAGAACATGATTCATTCTTTTCATGGCTGCGTAGTATTCCATGGTGTATATCTACCACATTTTCTTTATCCAGTCAACCATTGATGGAAACTTAGGTTGGTTCCATGACTTTGCTATTACAAATAGTGCTGTGATGAACATATGAGTGCAGATGTATTTTTTATATAATTTTTTTTCCTTTGGTAGGTACTCAGTAGTAGGATTGCTGGGTTGAATGTTCTATTTTTAGTTATTTGAGAAATCTCCACACTGTTTTCTATGGAGGTTGAACGAATTTACATCCCCATCAACAGTGTCTAAGTGTTTTTCCCCACATCCTGGTCCTGTGTGTAAGCTTAGATGGAGAAAGGAACAGCCACAAGCAGCAGCTAAAGCAATCTGTAGCTTGGGAACCTTGGCTAGGAACGATTCACAGACTGTTGGTTAGGAAAAAGCAGTGTAGCAGCATAGAAGCAGGCATGTGGTGCCAATCTTCTGAGACCATCTTTCAGGCCCATGGAGAGAAACTAGCAGCAACTTCCAAGCCACCAGAAGCCTCTAAAACAATACATTTTCACTTTCACTCCATTCTGTCTATAAATTTTAAATTCATATCCAATTATGGTAAAAATATTTTAGTAAGTTTTTTTAAATAGTTAAATAGCACTGAAAGGAAAAAGAGGGGAATATATGCTTGGTTCTCCATTCTGTGGCCATTTTTGAAGTTCACTGAACCCAGTTTGGAATTTTGGAAAACCTGTTATTGTGGCTGAGCTCCATGGAAGGTCACTTCCTTCATGTTTTAAAAGTGACACTGAAACACAATAGGTAATTTTCCACGTTTAGGCTACAATGATATAATTAATTAATAAGATTTCCTCAACTGATTAAAAGTTCCATAAGGGCAATTACCACATCATATATTGTTATTCTCTACGTCTTTGCGCAGTAAAATAGGGGCAAATAACAGCTTACGCTTGTCACCTGCCTGAAGTTAAATTCACTGTTACTCATGAGCAAAATGACTTGTGAAAAGAATGAAGTTCTTGATATCACAGGTTGAGGAAATATTCTACCCAAGAGGCATGTGGTATATTACCTTGGAGCACAGGATCAGGAATCAGACAAACTGTGTTCAATTCCTGCAATCACCACTTCTATGTGTATGAACTTGAGAGATCTGTTTACTCTCAGTGCCCCAGACTGACACCTCACACGGCCGGGTACTCCTCTGAGACAAAACTTCCAGAGGAACGATCAGGCAGCAGCATTTGTTGTTCACCAATATCTGTTGTTCTGCAGCCTCTGCTGCTGATACCCAGGCAAACAGGATCTGGAGTGGACCTCCAGCAAACTCCAACAGACCTGCAGCTGAGGGTCCTGACTGTTAGAAGGAAAACTAACAAACAGAAAGGACATCCACACCAAAACCCCATCTATATGTCACCATCATCAAAGACCAAAGGTAGATAAAACCACAAAGATGGGGAAAAAACAGAGCAGAAAAACTGGAAACTCTAAAAATCAGAGCACCTCTCCTCCTCCAAAGGAACACAGCTCCTCACCAGCAATGGAGCAAAGCTGGACGGAGAATGACTTTGACAAGATGAGAGAAGAAGTCTTCAGATGATCAAACTACTCCGAGCTAAAGGAGGAAGTTCAAACCCATGGCAAAGAAGTTGAAAACCTTGAAAAAAATTAGACGAATGGCTAACTAGAATAACCAATGCAGAGAAGTCCTTAAAGGACCTGATGGAGCTCAAAACCATGGCAAGAGAACTACGTGACAAATGTACAAGCCTCAGTAGCTGATTCGATCAACTGGAAGAAAGGGTATCAATGATGGAAGATGAAATGAATGAAATGAAGCGAGAAGAGAAGTTTAGAGAAAAAAGAATAAAAAGAAATGAACAAAGTCTCCAAGAAAGATGGGACTATGTGAAAAGACCAAATCTATGTCTGACTGGTGTACCTGAAAGTGACGGGGAGAATGGAACCAAGTTGGAAAACACTCTGCAGGATATCATCCAGGAGAACTTCCCCCAATCTAGCAATGCAGGTCAACATTCAACTTCAGGAAATACAGAGAATACCACAAAGATACTCCTCAAGAAGAACAACTCCAAGATACATAATTGTCAGATTCACCAAAGTTGAAATGAAGGAAAAAATGTTAAGGGCAGCCAGAGAGAAAGGTCGGGTTACCCACAAAGGGAAGCCCATCAGACTAACAGCGGATCTCTCAGCAAAAACTCTACAAGCCAGAAGAGAGTGGGGGCCAATGTTCAACATTCTTAAAGAAAATAATTTTCAACCCAGCATTTCACATCCAGCCAAACTAGGCTTCATAAGTGAAGGAGAAATAAAATACTTTACAGACAAGCAAATGCTGAGAGATTTTGTCACCAACAGGCCTGCCCTAAAAGAGCTCCTGAAGGAAGCGCTAAACATGGAAAGGAACAACCAGTACCAGCCACTGCAAAAACATGCCAAATTGTAAAGACCATCAAGGCTAGGAAGAAACTGCATCAACTAACGAGCAAAATAACCAGTTAACATCATAATGACAGGATCAAATTCACACATAACAATACTAACCTTAAATATAAATGGGCTAAATGCTACAATTAAAAGACACAGACTGGCAAATTGGATAAAGAGTCAAGACCCATCAGTAAGCTATATTCAGGAAACCCATCTCATGTGCAGAGACACACATAGGCTCAAAATAAAGGGATGGAGGAAGATCTACCAAGCAAATGGAAAACAAAAAAAGGCAGGGGTTGCAATCCTAGTCTCGGATAAAACAGACTTTAAATCAACAAAGATCAGAAGAGACAAAGAAGGTCATTACATAATGGTAAAGGGAACAATTGAACAAGAAGAGCTAACTATCCTAAATATATATGCACCCAATACAGGAGCACCCAGATTCATAAAGCAAGTCCTTAGAGACATACAAAGAGACTTAGACTCCCACACAATAATAATGGGAGACTTTAACACCCCACTGTCAACATTAGACAGATCAATGAGACAGAAAGTTAACAGGGATATTCAGGAATTGAACTAAACTCTGCACCAAGCGGACCTAATAGACATCTACAGAACCCTCCACCCCAAATTAACAGAATATACATTCTTTTCAGCACCACACCACACCTATTCCAAATTTGACCACATAGTTGGAAGTAAAGCGATCCTCAGCAAATGTAAAAGAACAGAAACTATAACAAACTATCTCTCAGACTACAGTGCAATCAAACTAGAACTCAGGATTAAGAAACTCACTCAAAACCGCTCAACTACATGGAAACTGAACAACCTGCTCCTGAATGACCACTGGGTACATAACGAAATGAAGGCAGAAATAAAGATGTTCTTTGAAACCAATGAGAACAAAGACACAACATACCAGAATCTGTGGGACACATTCAGAGCAGTGTGTAGAGGGAAATTTATAGCACTACATGCCCACAAGAGAAAGCAGGAAAGATCTAAAATTGACACCCTAACATCACAATTAAAAGAACTAGAGAAGCAAGAGCAAACACATTCAAAAGCTAGCAGAAGGCAAGAAATAACTAACATCAGAGCAGAACTGAAAGAGATAGAGACACAAAGAACCCTTCAAAAAATCAATGAATCCAGGAGCTGGTTTTTTGAAAAGGTCAACAAAATTGATAGACCACTAGCAAGACTAATAAAGAAGAAAAGAGAGAAGAATCAAATAGATGCAATAAAAATGATAAAGGGGATATCACCACTAATCCCACAGAAATACCAACTACCATCAGAGAATACTATAAACACTTCTATGCAAATAAACTAGAAAATCTAGAAGAAATAGATAAATTCCTAGACACATACACCCTCCCAAGACTAAACCAGGAAGAAGTTGAATCACTGAATAGATCAGTAACAGGCTCTGAAATTGAGGCAATAATTAATAGCTTACCAACCAAAAAAAATCCAGGACCAGACGGATTCACAGCCGAATTCTACCAGAGGTACAAGGAGGAGCTGGTACCATTTCTTCTGAAACTATTCCAATCAATAGAAAAGGAAGGAATCCTCCCTAACTCATTTTATGTAGCCAGCATCATTCTGATACCAAAACCTGGCAGAGACACAACCAAAAAAGAGAATTTTAGACCAATATGCCTGATGAACATCGATGCAAAAATCCTCAATAAAATACTGGTAAACCGACTCCAGCAGCACATCAAAAAGCTTATCCACCATGATCAAGTGGGCTTCATCCCTGGGATGCAAGGCTGGTTCAACATACACAAATCAATAAACGTAATCTAGCATATAAACAGAACCAAAGACAAAAACCACATGATTATCTCAATTGATGCAGAAAAGGCCTTTGACAAAATTCAATAACCCTTTATGCTAAAAACTCTCAATAAATTAGGTATTGATGGGACATATCTCAAAATAATAAGAGCTATCTATGACAAACCCACAGCCAATATCATACTGAATGGACAAAAACTGGAAGCATTCCCTTTGAGAACTGGCACAAGACAGGGATGCCCTCTCTCACCACTCCTATTCAACATAGTATTGGAAGTTCTGGCCAGGGCAATCAGGCAGGAGAAGGAAATAAAGGGTATTCAATTAGGAAAAGAGGAAGTCAAATTGTCCCTGTTTGCAGATGACATGATTGTATATCTAGAAAACCCCATCATCCCAGCCCAAAATCTCCTTAAGCTGATAAGCAACTTCAGCAAAGTCTCAGGATACAAAATCAATGTGCAAAAATCACAAGCATTCTTATACACCAATAACAGACAAACAGACAGCCAAATCATGAGTGAACTCCCATTCACAATTGCTTCAAAGAGAAGAAAATACCTAGGAATCCAACTTACAAGGGATGTGAAGGACCTCTTCAAGGAGAACTACAAACCACTGCTCAATGAAATAAAAGAGGATACAAACAAATGGAAGAACATTCCATGCTCATGGGTAGGAAGAATCAGTATCATGAAAATGGCCATACTGCCCAAGGTAATTTATAGATTCAATGCCATCCCCATCAAGCTACCAATGACTTTCTTCACAGAATTGGAAAAAACTAAAGTTCATATGGAACCAAAAAAGAGCCTGCATTGCCAAGTCAATCCTAAGCCAATAGAACAAAGCTGGAGGCATCAGGCTACCTGACTTCAAACTATACTACAAGGCTACAGTAACCAAAACAGCATGGTACTGGTACAAAAACAGAGATATAGACCAATG	A	20	PASS	ClusterIDs=HG2_10X_SVrefine210Xhap12_1433:HG2_PB_pbsv_1897:HG4_10X_allpass_314:HG2_10X_allpass_277:HG4_PB_pbsv_1893:HG2_PB_SVrefine2PBcRplusDovetail_5621;NumClusterSVs=6;ExactMatchIDs=HG2_10X_SVrefine210Xhap12_1433:HG2_PB_SVrefine2PBcRplusDovetail_5621;NumExactMatchSVs=2;ClusterMaxShiftDist=0.00220099;ClusterMaxSizeDiff=0.00220099;ClusterMaxEditDist=0.00555262;PBcalls=3;Illcalls=0;TenXcalls=3;CGcalls=0;PBexactcalls=1;Illexactcalls=0;TenXexactcalls=1;CGexactcalls=0;HG2count=4;HG3count=0;HG4count=2;NumTechs=2;NumTechsExact=2;SVLEN=-11345;DistBack=65710;DistForward=16172;DistMin=16172;DistMinlt1000=FALSE;MultiTech=TRUE;MultiTechExact=TRUE;SVTYPE=DEL;sizecat=gt1000;DistPASSHG2gt49Minlt1000=FALSE;DistPASSMinlt1000=FALSE;MendelianError=FALSE;HG003_GT=0/0;HG004_GT=0/1;TRall=FALSE;TRgt100=FALSE;TRgt10k=FALSE;segdup=FALSE;REPTYPE=SIMPLEDEL;BREAKSIMLENGTH=1352;REFWIDENED=2:49532030-49544726;PctSeqSimilarity=0.9776;PctSizeSimilarity=0.9996;PctRecOverlap=0.9349;SizeDiff=-4;StartDistance=-735;EndDistance=-739;GTMatch=0;TruScore=97;MatchId=1936.0.0	GT:GTcons1:PB_GT:PB_REF:PB_ALT:PBHP_GT:PB_REF_HP1:PB_ALT_HP1:PB_REF_HP2:PB_ALT_HP2:TenX_GT:TenX_REF_HP1:TenX_ALT_HP1:TenX_REF_HP2:TenX_ALT_HP2:ILL250bp_GT:ILL250bp_REF:ILL250bp_ALT:ILLMP_GT:ILLMP_REF:ILLMP_ALT:BNG_LEN_DEL:BNG_LEN_INS:nabsys_svm	0/1:./.:0/1:73:39:./.:19:14:40:8:0/0:63:0:29:0:0/0:87:0:0/1:446:190:11587:.:.
chr2	53625762	HG2_Ill_SVrefine2DISCOVARplusDovetail_6553	TGAAATTATATCTTGAATTGATTTTTGTATAAGGTGTAAGGAAGGGATCCAGTTTCAGCTTTCTACATATGGCTAGCCAGTTTTCCCAGCACCATTTATTAAATAGGGAATCCTTTCCCCATTGCTTGTTTTTCTCAGGTTTGTCAAAGATCAGATAGTTGTAGATATGCGGCATTATTTCTGAGGGCTCTGTTCTGTTCCATTGATCTATATCTCTGTTTTGGTACCAGTACCATGCTGTTTTGGTTACTGTAGCCTTGTAGTATAGTTTGAAGTCAGGTAGTGTGATGCCTCCAGCTTTGTTCTTTTGGCTTAGGATTGACTTGGCGATGCGGGCTCTTTTTTGGTTCCATATGAACTTTAAAGTAGTTTTTTCCAATTCTGTGAAGAAAGTCATTGGTAGCTTGATGGGGATGGCATTGAATCTGTAAATTACCTTGGGCAGTATGGCCATTTTCACGATATTGATTCTTCCTACCCATGAGCATGGAATGTTCTTCCATTTGTTTGTGTCCTCTTTTATTTCCTTGAGCAGTGGTTTGTAGTTCTCCTTGAAGAGGTCCTTCACATCCCTTGTAAGTTGGATTCCTAGGTATTTTATTCTCTTTGAAGCAATTGTGAATGGGAGTTCACCCATGATTTGGCTCTCTGTTTGTCTGTTGTTGGTGTATAAGAATGCTTGTGATTTTTGTACATTGATTTTGTATCCTGAGACTTTGCTGAAGTTGCTTATCAGCTTAAGGAGATTTTGGGCTGAGACGATGGGGTTTTCTAGATAAACAATCATGTCGTCTGCAAACAGGGACAATTTGACTTCCTCTTTTCCTAATTGAATACCCTTTATTTCCTTCTCCTGCCTGATTGCCCTGGCCAGAACTTCCAACACTATGTTGAATAGGAGCGGTGAGAGAGGGCATCCCTGTCTTGTGCCAGTTTTCAAAGGGAATGCTTCCAGTTTTTGCCCATTCAGTATGATATTGGCTGTGGGTTTGTCATAGATAGCTCTTATTATTTTGAAATACGTCCCATCAATACCTAATTTAAATCAATTCAAGATGGATTAAAGATTTAAACGTTAGACCTAAAACCATAAAAACCCTAGAAGAAAACCTAGGCATTACCATTCAGGACATAGGCGTGGGCAAGGACTTCATGTCCAAAACACCAAAAGCAATGGCAACAAAAGCCAAAATTGACAAATGGGATCTAATTAAACTAAAGAGCTTCTGCACAGCAAAAGAAACTACCATCAGAGTGAACAGGCAACCTACAACATGGGAGAAAATTTTCGCAACCTACTCATCTGACAAAGGGCTAATATCCAGAATCTACAATGAACTCAAACAAATTTACAAGAAAAAAACAAACAACCCCATCAAAAAGTGGGCGAAGGACATGAACAGACACTTCTCAAAAGAAGACATTTATGCAGCCAAAAAACACATGAAGAAATGCTCATCATCACTGGCCATCAGAGAAATGCAAATCAAAACCACTATGAGATATCATCTCACACCAGTTAGAATGGCAATCATTAAAAAGTCAGGAAACAACAGGTGCTGGAGAGGATGTGGAGAAATAGGAACACTTTTACACTGTTGGTGGGACTGTAAACTAGTTCAACCATTGTGGAAGTCAGTGTGGCGATTCCTCAGGGATCTAGAACTAGAAATACCATTTGACCCAGCCATCCCATTACTGGGTATATACCCAAAGGACTATAAATCATGCTGCTATAAAGACACATGCACACATATGTTTATTGCGGCACTATTCACAATAGCAAAGACTTGGAACCAACCCAAATGTCCAACAATGATAGACTGGATTAAGAAAATGTGGCACATATACACCATGGAATACTATGCAGCCATAAAAAATGATGAGTTCATATCCTTTGTAGGGACATGGATGAAATTGGAAACCATCATTCTCAGTAAACTATCACAAGAACAAAAAACCAAACACCGCATATTCTCACTCATAGGTGGGAATTGAACAATGAGATCACATGGACACAGGAAGGGGAATATCACACTCTGGGGACTGTGGTGGGGTCGGGGGGAGGGGGGAGGGATAGCATTGGGAGATATACCTAATGCTAGATGACACATTAGTGGGTGCAGTGCACCAGCATGGCACATGTATACATATGTAACTAACCTGCACAATGTGCACATGTACCCTAAAACTTAGAGTATAATAAAAAAAAAAAAAGAAAGAAAAAAAAAAAAAAAA	T	20	PASS	ClusterIDs=HG3_Ill_MetaSV_2643:HG3_10X_allpass_346:HG2_PB_assemblyticsfalcon_13481:HG2_PB_assemblyticsPBcR_13068:HG2_PB_pbsv_1911:HG2_Ill_tnscope_196:HG4_PB_SVrefine2Falcon1Dovetail_1163:HG3_PB_pbsv_1882:HG3_PB_SVrefine2PBcRDovetail_1017:HG3_PB_SVrefine2Falcon1Dovetail_1175:HG3_Ill_SVrefine2DISCOVARDovetail_1322:HG3_Ill_GATKHCSBGrefine_1224:HG2_PB_SVrefine2PBcRplusDovetail_5628:HG2_PB_SVrefine2PB10Xhap12_1482:HG2_PB_SVrefine2Falcon2Bionano_715:HG2_PB_SVrefine2Falcon1plusDovetail_6097:HG2_Ill_breakscan11_252:HG2_Ill_SVrefine2DISCOVARplusDovetail_6553:HG2_Ill_MetaSV_2504:HG2_Ill_GATKHCSBGrefine_1237:HG2_10X_SVrefine210Xhap12_1442:HG2_10X_allpass_281:HG3_Ill_Krunchall_2498:HG2_Ill_Krunchall_2479;NumClusterSVs=24;ExactMatchIDs=HG2_10X_SVrefine210Xhap12_1442:HG2_Ill_GATKHCSBGrefine_1237:HG2_Ill_MetaSV_2504:HG2_Ill_SVrefine2DISCOVARplusDovetail_6553:HG2_Ill_breakscan11_252:HG2_PB_SVrefine2Falcon1plusDovetail_6097:HG2_PB_SVrefine2Falcon2Bionano_715:HG2_PB_SVrefine2PB10Xhap12_1482:HG2_PB_SVrefine2PBcRplusDovetail_5628:HG3_Ill_GATKHCSBGrefine_1224:HG3_Ill_SVrefine2DISCOVARDovetail_1322:HG3_PB_SVrefine2Falcon1Dovetail_1175:HG3_PB_SVrefine2PBcRDovetail_1017:HG3_PB_pbsv_1882:HG4_PB_SVrefine2Falcon1Dovetail_1163;NumExactMatchSVs=15;ClusterMaxShiftDist=0.04741;ClusterMaxSizeDiff=0.04741;ClusterMaxEditDist=0.04741;PBcalls=11;Illcalls=10;TenXcalls=3;CGcalls=0;PBexactcalls=8;Illexactcalls=6;TenXexactcalls=1;CGexactcalls=0;HG2count=15;HG3count=8;HG4count=1;NumTechs=3;NumTechsExact=3;SVLEN=-2237;DistBack=86777;DistForward=7288;DistMin=7288;DistMinlt1000=FALSE;MultiTech=TRUE;MultiTechExact=TRUE;SVTYPE=DEL;sizecat=gt1000;DistPASSHG2gt49Minlt1000=FALSE;DistPASSMinlt1000=FALSE;MendelianError=FALSE;HG003_GT=0/1;HG004_GT=0/0;TRall=FALSE;TRgt100=FALSE;TRgt10k=FALSE;segdup=FALSE;REPTYPE=SIMPLEDEL;BREAKSIMLENGTH=10;REFWIDENED=2:53625763-53628009;PctSeqSimilarity=1;PctSizeSimilarity=1;PctRecOverlap=1;SizeDiff=0;StartDistance=0;EndDistance=0;GTMatch=0;TruScore=100;MatchId=1941.0.0	GT:GTcons1:PB_GT:PB_REF:PB_ALT:PBHP_GT:PB_REF_HP1:PB_ALT_HP1:PB_REF_HP2:PB_ALT_HP2:TenX_GT:TenX_REF_HP1:TenX_ALT_HP1:TenX_REF_HP2:TenX_ALT_HP2:ILL250bp_GT:ILL250bp_REF:ILL250bp_ALT:ILLMP_GT:ILLMP_REF:ILLMP_ALT:BNG_LEN_DEL:BNG_LEN_INS:nabsys_svm	0/1:0/1:0/1:46:79:0|1:35:11:6:31:1|0:0:23:35:0:0/1:43:27:0/1:158:84:2186:.:.
chr2	54565494	HG2_PB_SVrefine2Falcon2Bionano_718	CTCAGGAGTTCAAAGCTGCAGTGAGCAATGATTGTGCCACTGTGCTCCAGCCTGTGCAACAGAGCAAGACCCCATCTCTAAAAACAAATTTTAAAATAATAAAATAAAAACCAAAAACAATGAACTTAAATGTACTCATTTCTAACTATCCAAGAAATAATAAAGAATGTATATTTCACATATTTGTAAACTGTTCCTTTAAGATGACAGGTTTCTTTTTAAAGGTTAGCCTGGTTAAGAAAAAAACTGGTTGACGGTAATGCTGTCTTTATAATAAGAGTAAAGAAAATAAACTTGCCTAAATATTTTAAATGACACCTGTTGTTTTAAGTGTTTTTGCTAAGATAATATCTTTAGGATGCAAGACGAGATTGGTTGGTTTTATTTGTTTAGAAGATTTTTAAGATTTCGTACATTTCTACCTAGGAACATAAAATTGGGGATGCTAAAAAAAGTAAGTTGTTTTAGCTCAGTCACTTCCAAAGAAAACTGGTTTGATTGTCTTATATTTTTGGCTGGGTGCGGTGGCTCATGCCTGCTATCCCAGCACTTTGGGAGGCTGAGGTGGGCAGATCATGAGGTCAGGAGTTCGAGACCAGCCTGGCCAACATGGTGAGACCCCCCCCCATCTCTACTAAAAATACAAAAAATTAGATGGGCATGGCGGTGCGTGCCTGTAGTCCTAGCTATTTGGGAGGCTGAGGCAGGAGAATTGCTTGAACCTGGCAGGCAGAGGTTGCAGTGAGCCAAGATCGTGCCACTGGACTCCAGCCTGGCAACAGAACAAGACTCCATCTCAAGAAAAAATAAAATAAAATAAAATAAAAATATTTTTAAATATTGGTACTTTAAAGGAGATTATACTAGGTTGGTATTTTCAAAAGTTTAATTTTCAGAGCACTGACCCTTGCCTACATGCTTAACAAAATAAATTTGCAAAGTCAAATATGTTTTGGAAAAGCTGTATTTTTATAAACCTTTCTCAGAGCTTCACAATTCACATTGGTATATAAAGGTTCTGAGAAATCTTGTGATAAACTTATTTAACTTTGCTTTTCTCACTATTTCCCAAAGTCATTTAACTGTGGACTCCTTTGTATAACACCTATTAATATGCTGGAGAACTAGTGTTCCACAGAACACAATTTTGGAATTTTTTATGGGGGGGTGCATTATGAACTGCTTAAAAACATTTTTTTAAAGCACTCATAGCATCTATAGCAAAATAGAGATGAATTTAGGTACAGTGTAACCAATGTGACCTTAGCTGCCCTAGTGTTTGTGATAGTACTTCAATTTTTTAAAGCCACTGAGCTCTACCAACAAAATGCGATTGTTTATGTTTAGGTTTTGTCAAAAGCCCACATTTCCTTGGGAATCCACAAAGTATGATTTTATGTTCCACAGATGACCACCACCAGCCATCTTGGCTACGCGATTGTGGCTGTGGAGCTTGGCTTACGACCTCTTGCATTCACTTAACTAGTTCCTCTAGGATACTTCACTTGCTTTTTACTACTTCTCCTCTGAGGATTCTCCCTTAATTTCTCAAAGAATGGAAAATAGGTAATCTTTACTAAAACATCTCTGAGAGCTTAGGGATACTAGGAGTATAACATAGAGACTGCCTTACACTGGCTTCCAAATGTGACTAAGGGACCCACAGTGCAACAGCCCTTGGCCTTCCCAGAGCTGCAGGTTAGAAGGAGCCCCGTCATCCGGAATCTCCAGGCAACTCCTGACCATGGAACCCAGTGACTATCATCCTGGGGCAGGAAAGAAGACAGTCCTTAGACTGGTAGGGATAACTCCTCTCTGGGTCCAAAGTTTGAGTTAGGCAAAACCCCCTCTACAATCTGCAAGATATGATCTGTTCCCCAGAGCCTAGACAAAGCCATCACGCTAGGTAACTTCCCAGCTTATTTTGTCATAAATAACTGTGTTAACCCCCCACAATCCAATGTAAGTGATGGTACACAG	TAA	20	PASS	ClusterIDs=HG2_Ill_Krunchall_2487:HG4_Ill_GATKHCSBGrefine_1270:HG3_PB_pbsv_1886:HG4_PB_pbsv_1913:HG2_PB_pbsv_1915:HG2_PB_assemblyticsPBcR_13074:HG2_PB_SVrefine2PBcRplusDovetail_5631:HG4_PB_assemblyticsfalcon_13311:HG4_PB_SVrefine2PBcRDovetail_1012:HG4_Ill_SVrefine2DISCOVARDovetail_1349:HG3_PB_assemblyticsfalcon_13544:HG3_PB_SVrefine2PBcRDovetail_1019:HG3_PB_SVrefine2Falcon1Dovetail_1177:HG2_PB_assemblyticsfalcon_13484:HG2_PB_SVrefine2Falcon2Bionano_718:HG2_PB_SVrefine2Falcon1plusDovetail_6099:HG2_Ill_SVrefine2DISCOVARplusDovetail_6559:HG2_10X_SVrefine210Xhap12_1448:HG2_Ill_tnscope_197:HG3_Ill_MetaSV_2644:HG4_Ill_MetaSV_2591:HG4_10X_allpass_320:HG3_10X_allpass_348:HG2_Ill_MetaSV_2505:HG2_10X_allpass_283:HG4_Ill_Krunchall_2582:HG3_Ill_Krunchall_2507;NumClusterSVs=27;ExactMatchIDs=HG2_10X_SVrefine210Xhap12_1448:HG2_Ill_SVrefine2DISCOVARplusDovetail_6559:HG2_PB_SVrefine2Falcon1plusDovetail_6099:HG2_PB_SVrefine2Falcon2Bionano_718:HG2_PB_assemblyticsfalcon_13484:HG3_PB_SVrefine2Falcon1Dovetail_1177:HG3_PB_SVrefine2PBcRDovetail_1019:HG3_PB_assemblyticsfalcon_13544:HG4_Ill_SVrefine2DISCOVARDovetail_1349:HG4_PB_SVrefine2PBcRDovetail_1012:HG4_PB_assemblyticsfalcon_13311;NumExactMatchSVs=11;ClusterMaxShiftDist=0.0422463;ClusterMaxSizeDiff=0.0422463;ClusterMaxEditDist=0.0422463;PBcalls=13;Illcalls=10;TenXcalls=4;CGcalls=0;PBexactcalls=8;Illexactcalls=2;TenXexactcalls=1;CGexactcalls=0;HG2count=12;HG3count=7;HG4count=8;NumTechs=3;NumTechsExact=3;SVLEN=-1977;DistBack=-78;DistForward=48856;DistMin=-78;DistMinlt1000=TRUE;MultiTech=TRUE;MultiTechExact=TRUE;SVTYPE=DEL;sizecat=gt1000;DistPASSHG2gt49Minlt1000=FALSE;DistPASSMinlt1000=FALSE;MendelianError=FALSE;HG003_GT=0/1;HG004_GT=1/1;TRall=FALSE;TRgt100=FALSE;TRgt10k=FALSE;segdup=FALSE;REPTYPE=SUBSDEL;BREAKSIMLENGTH=0;REFWIDENED=2:54565494-54567473;PctSeqSimilarity=0.9815;PctSizeSimilarity=1;PctRecOverlap=0.9985;SizeDiff=0;StartDistance=1;EndDistance=3;GTMatch=0;TruScore=99;MatchId=1943.0.0	GT:GTcons1:PB_GT:PB_REF:PB_ALT:PBHP_GT:PB_REF_HP1:PB_ALT_HP1:PB_REF_HP2:PB_ALT_HP2:TenX_GT:TenX_REF_HP1:TenX_ALT_HP1:TenX_REF_HP2:TenX_ALT_HP2:ILL250bp_GT:ILL250bp_REF:ILL250bp_ALT:ILLMP_GT:ILLMP_REF:ILLMP_ALT:BNG_LEN_DEL:BNG_LEN_INS:nabsys_svm	0/1:0/1:0/1:28:64:0|1:20:1:0:38:0|1:59:0:0:19:0/1:63:20:0/1:171:75:1916:.:.
chr2	57604681	HG2_PB_SVrefine2PB10Xhap12_1490	AAGGAAAGGAGAGGGTAGGAGAGGGAAGGGGAGGGGAGGGGAGGAGAGGAAAGGGGAGGGG	A	10	PASS	ClusterIDs=HG2_PB_SVrefine2PB10Xhap12_1490:HG4_PB_pbsv_1928:HG3_PB_assemblyticsfalcon_13573:HG2_PB_assemblyticsPBcR_13096:HG2_PB_pbsv_1923:HG4_PB_HySA_2839:HG4_PB_SVrefine2PBcRDovetail_1021;NumClusterSVs=7;ExactMatchIDs=HG2_PB_SVrefine2PB10Xhap12_1490:HG4_PB_SVrefine2PBcRDovetail_1021;NumExactMatchSVs=2;ClusterMaxShiftDist=0.301887;ClusterMaxSizeDiff=0.301887;ClusterMaxEditDist=0.358491;PBcalls=7;Illcalls=0;TenXcalls=0;CGcalls=0;PBexactcalls=2;Illexactcalls=0;TenXexactcalls=0;CGexactcalls=0;HG2count=3;HG3count=1;HG4count=3;NumTechs=1;NumTechsExact=1;SVLEN=-60;DistBack=-121;DistForward=21713;DistMin=-121;DistMinlt1000=TRUE;MultiTech=FALSE;MultiTechExact=FALSE;SVTYPE=DEL;sizecat=50to99;DistPASSHG2gt49Minlt1000=FALSE;DistPASSMinlt1000=FALSE;MendelianError=FALSE;HG003_GT=./.;HG004_GT=0/1;TRall=TRUE;TRgt100=TRUE;TRgt10k=FALSE;segdup=FALSE;REPTYPE=CONTRAC;BREAKSIMLENGTH=168;REFWIDENED=2:57604682-57604909;PctSeqSimilarity=0.9594;PctSizeSimilarity=0.9167;PctRecOverlap=0.1803;SizeDiff=5;StartDistance=-50;EndDistance=-45;GTMatch=1;TruScore=68;MatchId=1946.0.0	GT:GTcons1:PB_GT:PB_REF:PB_ALT:PBHP_GT:PB_REF_HP1:PB_ALT_HP1:PB_REF_HP2:PB_ALT_HP2:TenX_GT:TenX_REF_HP1:TenX_ALT_HP1:TenX_REF_HP2:TenX_ALT_HP2:ILL250bp_GT:ILL250bp_REF:ILL250bp_ALT:ILLMP_GT:ILLMP_REF:ILLMP_ALT:BNG_LEN_DEL:BNG_LEN_INS:nabsys_svm	1/1:./.:./.:14:48:1/1:5:21:7:26:0/0:19:0:18:0:./.:11:1:./.:.:.:.:.:.
chr2	146862619	HG2_PB_pbsv_2344	TGTAACTTAGATACTATGATGTAAAGTTACAGATACCTAAATACTATGATGTATAGTTAATATATCTTAACTGAAGAAAGAATTTGACCTGGGGGCATAAGGCAGAGTGAGAGACTAAGGCAAGTTTTCGATCAGGAATGAAAGTTTATTAAAGTTTTAGAGCAGAAACAAAAGGAAGTAAAGTGTACTTGGAAGAGCAGGAGTCTTGAGTGATCCAAGTGGGCTGTCTGACCTTTGACTTGGGTTTTTTTTTTTTTCATGTTGGGAGGCTTCCAGAGTCTTTCACTTCTTCTCCCTTGATTGTCCCCTTGGGGTGGGCATCTGCATGTGCAGTGGCCTGCCTGCTAGCACTTGAGAGAAGCTGCATGCTCAGTGCGTTTACTGAAGTTGTGCACCTGCTCACTTGAGGTGTTTTTCCCTTACCAGTTGAGAGTTCCTAGAGGAAGGTCATATACCAGCTAAACTGCCATTTTGCCTCTTAGTGCACATACTTGAGCCCACTCACAAAACTCCGGAGATCTTATTGGGAAGCTGCTGATCACTAGCTTTAGGGTTTTGTTTTATCTATTAGAAGACTACCTTTTCCTAGCACCAACTGCAACCAATTGTTATTTTAGAGAGATAATATTACTTGACATTCCTGATTGGAGGGGTCCTTTTCTGCTCTGCTCATGTCTGACTAACTACCTACTGTAACATTTCCAGTTCTCCTTCTTTGCCTTCCTCTACCTTATTCCCCAACTGTCTATTATTTTCCAATAAATGTGGCTGTGTCATAGACTTATGAGATCTGAGTAAAAGGCAGTCTTTCTCCAAAGTACTAGAAATTGTTTATGAGGACAGTGATCATCTCTACTATCCTGCATAGCTCCTCACTGTTCACTGGGATTAGTCAAATTGATTTTGTAAAGTGCTTCAGGCTCCTCAGAACTGTTATATAAATAGCACATAATATTTTAATCATGTATTGTTTTTGATAGGTCTTTTGCCCTGCAGGAGATCAGCTTCCTCCTAATTTCACCTGCCAAAAGACGTTCATGACTTCTTTCCCTTTTCAGTTGTTTTTACTGTATTTGAAGACTAAGAAACCTACACACAAAATATTAGCACAAATACTATGCAATGATTAATGTATATAAAACAAACTAAAACAATAAGCAAACAAACAAAAACCTTTTAAAGTTTTGTTTAATCATGAGCCCAGCATAAACCCATGAAAAGAAGGTTAGATCAGTCCACCTCAGGAACTACAAGCTTGACCTTATCATTGGAAGTGAGTCGGCGCTGACTTGCTACTTAACTCTGTGGGAATTGATAAGCCCGTTCATCTTGTAATTTTTTGTCTATTAAAAGGATGAATTAATGGTACAAATGTCTGTGAGGATCCAATGTTGCAGTATACGTGAATGCAGTTTGTAGATTTTACTATATACAAAATACTACTATGTGAAAAGTACCAAGGTTTGTCTCATTTTCCATTAAAGTATGGTTTATTTAGGGACCATATCTTCTAAGACATGTACTTAACATGTCCTATTGTAACCAAGTGAAGTTCAGCTACTCACTGCTCAGAGGTAAGAACACGAGAAGTGAGGTATACTGAAAGGAAAGAAACATTATTCAAGTGCTAGCAGTTGGAAAATGGGCAGACTCGTGCCTCTGAAAGATCATTTCATATTTTGGGCTGGATAAGGGATTTAAGAAGGGAAACTCATTATGAGAAACATGCAGAAGTAGTATTGGATATAGGGTCTGCATATCTTGCTCCAATGTCTACCTTGAGTTATTGTCCACCTGGAGTGCAGGCTGGCTCCATCTCAGCACTGGCCAGGTTGTAGATTAACTCCCTTGAGGTAATCTCTAGATGGGAAGGATTTCTCAGCTGAGTCTCTGGGCCTGGTTCATTTCAAGATTAGCCCCTGGAATTTCTAAGCAAGCAGTTAATTAGATAAGCTGGCAGAGTGCAAGGAATGTCTAGTGGAAAGGGAGGAAAACCAAGAGTTTCAAAGTGTATTTTAAGGCTAAGACTAGACAGAATTTTAAAAAAAGGTTTAAGATGCATTTTGAAGCTAAACTAGTCAGTTACACTATAGCCTTTATAGGAAAGTCAATTCTCAAGTGGGAAAAGATGAGTACATGTTTAAAACCCATTATATATATTTGTGTGTGTGTATATATATTATATATATTATATTATATATAATATATATACACATATATAATATATTTTTTAAAAACATATATGCTTTAAAAATATATTGTATATATGCATATATAATGCAACATGCTTATATCATGTAAGCACAGAATAATACGTTTACAGTGTAGAAGCAGAAGACCAAAATCAAAATGCAAGAGCAAGTCCGAATAAAAAGCAACTCTTGCATCTTGATTTCAGTCTTGTGCTTCTAAATTGTAAAGGTATTATTCCGTGCTTACATGTTATAACCACTCTTAGAAAATGCCAGCAACACATCATCATATCTTTTTCCATATCATTACTTCTTAAATGTTGCACCATAATGATGTTGAAAAAGACATCATTACTACTACAAAGGTTGTATGCCACTAAGAACATTAAAAGATTACTGAGTAGATATGATTTTTATTTTCGTTATTATGCTGGTGTCAACTAGAAAGTTTGATCAAGAATGTAATATTCAAATTACATATTTCAGAATTTTTTCATCAAATTATGTCATATGTTGCAATAATGCGCTGTTAAAACTTTCAAATATGTCCCTGTCTCTCTTTATAAAAATCTGGCCCAAAACAAGGGCTTCTGAAACTGTTTCTGAAAACCCGTCAAAATAATAAAAGACATGAGAACATTAAAAATACATTGGAATAAAAATACCTCTGGAATGAACATGTCATTTCTTCTCTAATCTTTTATTGCCATTAAATTGTAACATTGGTTGAATTTCAAATACAATATGAGATCTCCTAAATTCAACTGTCATATTATGTTATTCTATGTGATTTTATGAGATGTTGTGTTAGCAAAGAATGGGAAAACACTGGATATAACTCAGAGTAGTATAAACTAGATAACATGATTTGACAACTGAAATTTAAAAGGGAAAGTAGGTACAGTAGTTTTAGATCAGATATCCCCCATCAAGTTGTAAATCTAGTAGAAGTGAAGTATAAAAGTTGGGAAGGATATATTGCCAGGAAAACTGTAGATCAAAATGTGTTGTGTAGAGCAGTTTTAGGATACTTCTTATTTTTGAAAAATAATTTATCTCTTTAGGTGTTACAGTGTGTTATATATAAAAAAAAGCAAGGTTAACTTTAACGATAGTATTATTAAACAACAATTAGAAACCAAATTCTTACTCTTGCACATTTTATCTTGGAGAAGAAAGCAAGATAAGATCTCTAGCTTTGAATAATAGATATTTTACATAGTAAAAACCTTCTCCAAATGAATACCCTTTTAAAAGTCATGATATTATTTTATTTAAATCATCAATATTCTGGGCATGGCTTACTTCACCAAAAGAAGATTCGTTCTTTACTGAAGCATAATTACATTATCAGATATTAAGAAGAAGCCATAAACCACAAAATGGAAATCAACCCTCCAGTGGCCATTTCATACTTTGAAGATGATTGTATTTTAACATTTTTGTTGCCAACCACAGCAGTAGCATGCTAGAATGTGAAACTCAAGCTTCAACATCACTCTAACCTGAATAAAATGTAAATATATGAACACTAAATTGAATAATCAATAATAGATTTTAGTCAGATAACCATCTCTTTGGTAGTAAGTGGCATATAGGCAAATCCATCTAAGCAAACTCCATCTTCATTAGTGTTGCGGTATTGCAAGATATTTTAGAAACAAGAAGATATTTTCATGTTTTCCGTCCTTTGTTTTTAGTCTCCATTAAAAATTTGCAGCTATACTACCACTTTCTCTTCATTGCCTATTCAGATTTGTAGGAATTCATTGAAAGAAATATCATTTTACAGATTAAATTAATGTTATTATAAAAAGCTTTAAAACTCAAACATATTTATGAGTCATGCTGAGAAAGACCTGTACTCAGTTACAATGATTAATACAAGTTGCCCAAGTTTTACAGATGAAATCACCACCATTTGCATATTTTGAGCAAGAAACAGATAACTATAATTCTAAAAGAACAACAGAAGAAGCACTGTGCTACTGATGTATCTGTTGGGATGAGCTTGCTGTTGTATTGAGCAATGTCTTGCTTTTCGGTTTCATTCATCTGTGCTAGGCAAATTTAAAAGTATTGAAAACCAAGTGTTTGTGTATTTGAGCCTATCGCGGTAGATCACCAAAATATTTCCTAATCCATTTCACTTCTTTGCAATGCAATGTGTTTTGTTGTTGTTTGTTTGTTTGTTTGTTTTTTGAGATGGAGTCTCACTCTGTTACCCAGGCTGGCATGCAGTGGCATGATCTCAGCTCACTGCAACCTCCACGTCCTGGATTAAAGCAGTTCTCCTGCCTCAGCCTCACTAGTAGCTGGAATTAACAGGCATGCGCCACCACATCTGGCTAATTTTTGTATTCTTAGAAGAGACGGGATTTCACCATGTTGGCTAGGCTGGTCTCGAACTCCTGATCTCAGGTAATCCTCCTGCCTCAGCCTTCTAAACTGTTGGGATTACAGGCGTGAGCGCAATGTAATGTTGATGTTTCTACCATCAATAGGTGGTATCTATTTGTCTATTCTCCTGTATAGGAGCAGATTTTGTGACTTGCTTTGGCAAATAGAGTATGGCTTTTCTAGTCTTTATCTCAATGCACCAGTGTGCATGAACCTAGGTAAGACAACCTAGGTCAGGCCAGCCAACCCTAGGCAGTCATGAAATATCATAAATCACTATTGTTTAAGCTGCTAAGATTTGAGGCAAGCCGTTTCACTGGCATAAACAAACAAAACTGTATCAAAACTAAAATGATAATTTTGAAACATAATCAGCTATAACATCAAACTTCCAAACGTGTTATGTTTCTGTTACTTATATGGGAAGTACAAGATTCATGTTTCAAGAACTTAAACACTTGGAATTTACCATTTATTAGTTATGAGGGCTGGGGAGTACAAAATGTTTTTTAAAATGCAAACCATTATTTTCATCAGAACAAAACTTAAATTTTAGTCAAATCAGAAAAAAAGAAAAATAATGACAAAGTAAGCTAATGTTAATTGTTTGAATTTAGATGTAATTTTCGGTAATGTTTTGAGGACAGTGGTTCTTAAATTTGGAGAGTTTTAAAAACCCTAATACCTTACTTCCACTCTGGAGACTGCTTTAATTGATATGTGTAAGGCCCGGATATCAGTATTTTTACTCAGCTAAAGGATATAATCTAAATTCCTACCCCATATGTGTTTACAGAAATGATACAGTGAAAAACAATGGTACCTCTGCCTCCTGGGTTCAATCTTGTACTGCTACAAGATTCAAAAACAGGAAATAATTTTGTTTATATTATTTTGTAAAAAAGATAGTATATCAATATATTTAGAAATATTTGCAGCAGAAAAGACTGAAATGTTGGGAATGTCTCTGGCTAATTGAGACTTACTTATTAACAGAAACTGTTATCTATATTACTCTATTTACTTGGAATTACTGTTTGATAGGTTTACTAGACTGAATTTCTGAAACAGTTTACATATGTGTTTTGTTTTATTTTTCAAATATGGCTAAGAATCTTAAAATTTACATAATACTATTATTGTAAATAATCTAATTATAATTTCTATATCTTAAGCAAAATACATTTTCAAGTTTAATCATGATAACATAAGAAAGAAAATTGCCATTTTAGAAATAGATGTCATTGTAATACAAATATTCTATACCTTGATCTTTTTACATACTTGTAGTTTATTTATAGGCTATATAAATCCTAATTCCAAGACAATTCTCTTTCTCTCTCTCTCTCAAAATAATAGGCATTAAAATTTTTGCTAAGTAGATTTAGCTGAATTTATTTGAATTAATTTTTTAAAATATATAAAATTATATGCAATTAAATAATTATTTTCTCTGTATTTTTAGATTTAAAATTTTACTTGGATTTCACACAAAATTAATTCAAATGTTATAGTCTCCTCATCCTATTCTGTACATGTGAAAAATTAATTTTCTCTTCAAAGATACTACATTTCACTTTTCCTAGTTTGAAAAGCCTCACTATTTAAATTATCCCAAAGTGGGGTGCTCAATAAATTGAAGTCAACTTATTCTAAACATCCAGCTATTTCCTAAAGTTCTTCTACCCATTTTGACTTTCACTGCAGAATTTGGTAAGTATTGCATACATTTCCTTGTTGTTTTTACACCTTTTAAGAAGGAAAAAATTATTTGTCTGTTGATACCAGATATTAATACAAATATGATGATTGACTAAATTTTGAAATGTATTAGGATTTTCTCGCAGAACCCATACATGGCTTCTAGGATTATAGCTCTGTTGTTCAAATGCAATTGAGAATACAACAGTTTTGAGTACTATTTCCAAAGTAATGCATCTTGAAACTATGATGGTATTTTCTCCATAGGACTGTCAGTCAGTAGTAGCGATTGCGGCTGATGAATATGTTTACATCAAGACAGAAGGGCCTTTACTCTAAGTAACTGGATGATCTTGAATGACCATTTCTAGAACCCAATACCATATCCTTTGTCAAAAAGCACATAATTAAAATATCTGCTATCAAACCTGCAAATAGACTTTGTGAAAATGCACACATTTGTACCTGATGGGAAACATAACCTACCAAGACTGAATTATGAAAAAATAAAATATCTAAACAGACCAATGGGTAGTTCAGTTGAATCAGTGATTTTTAAAAATCTCCCATCAAAGAAAAGCCAAAAATCTTATGGCTTCACTGATAAATTCTACCAGAAATTTAAAGAGAACTAACACCATTCCTTTTCAAATTCTTCCAAAAAAATTAAAGAAGAGAGAGCACTTCCAAACTCATCTTATAAGGCCAATATCACTCTGATACTAAAGCCAGACAAGAACACTATAAGAAAAGAAAATTACAGGCCAATATCCCTGATGGTCATACATTTAAACCTCCAACAAAATACTAGCAAATTAAATTCAATAGCACCTTGAAAGGATCACACAGCATAATAAACTGGGATTTATTTCTGTGAAACAAGGGTGGTTCAACATTTGCAAATCAATAAATGTGATATGCTACATTAACAGAATACAAGAAAAATCACATGATAATTTTAGTTGATGCAGAAACAGCATTTGACAAAAATCACCATCCTTCATGATAAAAACTCTCAACAAATTACGTATAAAATGAATGTACCTTAACACAACAAAAGCTGCATATGACAAGCCCGCAGCTCACATCACAGTCGATGGTGAAAAGCTGAAAACCTCTTATCTTAGATCAGGAAGAAGACAAAGTTATCCATTCTCACCACTTCTATTCAATACAGTACTGGCAGTCCTAGCCAGGGAAATCAGACAGGAAAAAGAAATAAAAGGGGTCAAAATAGAAAAGGAATAATTAAATTATCTGTTTGCAGATGACATGATATTATATATAGAAAACTTTAAAGACTCCATCAAAAATCTATTAGAATTAACCAACAAATTCATTAACGTTGTAAGATACAAAATCAACCTACAAATTTCAGTTGCATTGCTATATACTAACAACAAACTATTTGAACAAAAAATTAAGAAAATAATTCCATCTACAATAGCATCGAAAAATACTAAAGTATCAATTTAACCAAGAAAGTAGAAGATATGTACACTGAAATATAAAAAGAAATCAAAGCACAAATAAATAGAAAGATATCCTATATTCATAGGTTCGAAGAATTGTCAAAATGTCTATATTGAAAGCAATCCGCTGATTCAACGCAATCGCTATCAAAATTCCAACGGAGTTTTTCACAGAAATAGAAAAAACAATACTAAAATTTGTGTGGAAGTATAACAGACTCCATGTACCTAATGCAATCTTGAGAAAGAAGAATAAAGCTGGAGACATCACACTACCTGATTTCAAATTATATTACAAAGCTGTACTTATCAAGCAGTACAGCACTAGTATAAAAATAGACACATAGACCAATGGATTAAAATAGAAAGCACAGAAATAAACACACAGGTAGATGATCATCTAATCTGCAACAAAGGTACCAAGAATATACAATGGAGAAGGGATAGTTTCTTCAATAAGAAAACCACATTTTCATGTGAAAAAAAAATTGGTTCCTAATTTTATACTAGAGATGAAAAATCAACTCAAAATTGTTAAGGACTTAAATGTAAGACATGAATTGTAAAACTCCTAGAAGAAAACAAGGAGAAGAGCTCCATGACATTGGTCTTGTGAATAATGTTTTTGGAGATGAAGTCAAAAGCACAGGCAACAAAAGAAAAAAATAAACAAGTGGGTCTACATCAAACTAAAAAGTTTGGACACAGCAAAGGAAATATTCAACAAAATGAAGAAGCAATCTATAAAATGGGAGAAAATATTTGTTAACCATGCATATAATAAGGGATTAGTTAATATCCAAAATATATAAGGAACTCATACAATTCAATCTCAAAAAACAACCTGTTTGAAAATGGTTAAAGTACCTGTATAGACATTTTTACAAAGATGAAAATGTGTTCAACATCACCAATCATGAGGGAAATGCAAATCAAAATCACAATATCACCTCACACCTGTTAGGATAGCTATTATAAAAATGTCAAAAGATATCTAGGATTGATGAGGTTGTAGAGAGAAGGGAAACTTTATGCATTATTGGTAAAAATTAGTTCAGACATTATGGAAAATAGTATGAAGGGTCCTCAAAAAATTACGAACAACTACTGTATGATACAGTAATCTCACTTTTGTGTATATATTCAAAGGAAATAAAATCACTATCTCAAAGAAATTGCTGCAATTCCATGTTCATCATAACATTATCCACAATAGCTGACACATGGAAATAAGTTGTGTCTGCCGACAGATGAATGAATAAAGAAAATGTAGTGAATATATATATCACTATATCTGTCTGTCTATCTATCTATCTATCTATCTATCTATCTATCAATCATCTATCTATCTATGGAATATTATTCAGCTATTAAAAAGAGGAAACTCCACCATTTGTGACAACATAGATTGACCTAGAGGATATTAAATAAAATATGCCAGACATAGAAAGACAAACACTTATGTTCTCACTTATATAAATGTGGAATCTAAAAAAGTCAAATTCATAGAAAGAGTGAGAGGAAGGGTGTTTACCAGGGCTCAGGGGGTGAGGTTAATGGGGAGATGCTGGTCAATGTGTATCAACTTTTAGTTGTAAAGCAAGTAAGTCCCAGAGACTTAATGTACAGCATAGTGACTGTAATGAATAATATTACGCATTGCATAGTTGAAATTTGCTAAGAGACTACATCTTAAGTATTCCTACAAGAAAAAAAGGTATTTACATGAGATAATTGATATGTTAATGAGCTTACCTTTGATAGTCATTTCACATTGTGTATATATAATATCATGTTCTACACCTTAGACAGATACAATTTTCATTGATCAGTCATATCTCAATATAACTGGGAGGAGAAGGCATATTTATTGTAACTACTCAGAAAGAGGGCAATTTGTAGTGGTTTTGTTTTGTGCTGTTTTGTTTTTCTGAATAAGACCAAAAGACAATCATATAGTAAATAATTTTCTTGGGAATAAGTAGAAGCTTATATTTAAGATCTATAGTTAACTGGTTTTATTGTTGACCTAATAAAAAGGAAATGCTCAGGCATTCTGGAAGAGTAAACTTTAGATGGGTCAAATTTGTTCATATATTTTATAATGGAATACTAGCCTGAGGGGGCATTGTAATTATGTTATTATTTCCAGTAAATTTATCATGCAAGTTTGGAGCTTGAATTTGGGAATATACAATAAATCCACAAAGTAATTAATCCAGTGTAATAAATTGTTTTGATATAACAAGATCGATGCTAACTTCTGTCCTCAGACCAGCTGTAGTTTTCAGTCTAGGAAAGTGAAAGTTCTTCACTGCTGGGATGGAAGTAAAGAGGTAGTTGGAGGAAATGGCCAGCACAGCAGGAAAACAATAGGAAGCTCCACCCCAGGAAGGAATGAAAGGCAGAGGTTAGCCCTGTAGCTCCAGTGTTCTACCCAAATCCTTCCTTTTCAGAATATAAGCAATTAACCAGAAGACCCCTGAAATCACTAACACTGTTTATATGCTCCAGTAAGCCACAGAACCAACAATCTCCTCTAATACTATTGAAGCTGAAGCTGACAAGTACCACAGGGTGGGACCACAATGCATTTGGGACATGAAAGAATTGGAATCTCAACCACACTCAAAGACACCCTCAACTATTGCACAGGATCACTTCAATTATGCTCTTTATAATACAATGTCCATTTTAGACAATTGAATTTTCAGACTCCCTTTACTGTGAAGTTTTACTGCATATATCAACTAAAACCAAATTCTGTAAGCTGTACTACCTGAGAAGCCAATATCATTTAGAGACAAAGGGTATTAGCTAATATAAGGAAACTACATAGATGATAGATTGCTCTGGAAATCACCTGATGACTTACCCATCCAGTGAAAATGAATTACAATATTTGGGTCAACCTGCCCCCAGAGGAAAAGCTAAAAAACAAACAAACAAAAAACAAACCCCACCAAAAGAAGCCAAAAAACCCACATTTGACCAATTTTTTTTTCTTAAAAATATCAAAGAGATAATAAGATGGCCAAAATAAAGGAGAAAATGAAAACCTGGAGGACATTTGCTGACCTTGAAGAAGAACCAAGGGGGAGTCCTGCTCTCAGTATTAGAAGTAATTTCCTAACAAACCAGTATCTCACAGGTAAAAACTGCAAAATTTGGGCAAAACATGACCATCTGGAAAAGAAAAGCTGGCCAATTTTGAAGAAAACTCAAAACCTAAAGAAAACTGTGGCCTGGGTGAGTTTCCTGTTTTGAGAGCTTTAAACTGAAGCTAGTGACCCACAAAAAAAGTTCAATAGAATGTCTTACATTATTCCGGCTGGGAAACAAACAAACAAAGAAGGAATGAGCTATATAGCCAGAGCTGCCAGTGAGTCGGGGAATTTCGGAGAGGAGAGAGAATGATCCACAAAGAGAGAAGGGGTCTAAAATTTCTGTGTATAAATTCTGTTCATATTTCTGGCCCACCTGTGAAGCATGCATTTATAGAGTAAGCTGAGAACAATCTGGAACAAGGTTTGATATGCTGTCCATGGGCAGGCGGGGCTGAGTTTTTGGTTTGAGTCTAACCACATTAGTTTTTTTCTAAAGCAAAAACCCTCTTTGGAGGATGGTAACAGTGTCTAGATCTCTACAACAAAACCTTCATTATATCCAGGATGTTACGGACAACTTCGTGCAAACAAATTGGAAAATTTAGACAAATGAATAAACCCCTAGGAAAACTCTTACTTAGCTGATATCAAAAATTATGAATTTATATGAAGTATGATATTAACACAAGGATAGAAAAAATGGAAGAATGAAAGTGGAGACAGAGCCAAGAAACACACATCTTTGTGTATATCAACACTGGATTTACAAAAAAGGTGTTACTAAAGACTGTGAGGGTAGGGAATGAAATTGAGCCCTATCTCACAGAATAGTCATCTTGACATCGGCATATGCCTAAGTGTGAGATGAAAAACTATAATGTTTTTTAAGCATAATATAGAAAAATAGCGTATTACTTTGTATATGCCGTTCCCTTTAATCAAGGCAAAAGTAACCACTGTATTAGTCAGGGTTCTCTAAAGGGACAGAACTAATAGGATAGATGAATATTTGAAGGGGAGTTTATTAAGAGAATTGACTCACATGATCACAACATGAAGTCCCACAATAGGCCGTCTGTAAGCTGAGGAGACAGCAAGCCAGTCTGAGTCCCTAAACCACAAAAGTAGGCAAGCCGATAGTACAGCTTTCAGTCTGTAACTGAAGGCCCCTGGCAAATCACTGGTGTAAGTCTAAGGGCCCAAAAGCTGAAGAACTTGGAGTATGATGTTCAAGGGCAGGAAGCATCCAGTATGGCAGAAAGATGAAGGCTGGAAGACTCAAACTTCTAGTCCTTCCACATTCCTCTGCCTGCTTTTATTCTAGCCACCCTGGCAGCTGATCAGATAGTACCCACCCAGATGGAGGGTGGGTTTGTCTCTCCCAGTCCACTGACTCAAATGTCAATCTCCTTTGGCCACACCCTCACTGACACACCCAGGAACAATAGTTTGCATCCTTCAAAGTTGACACTCAGTACTATCACAACCACTAAGCAAGCAAGAAAAGGCTGATAAATTTAACTACATTAAAATTAAGGATTCCTATTCCTCAAAAGATACCATAATATAATAATATAGAAATAAATATTGAAACCACAATGGAATTCCATTAAATACCAACCAGATTGGCAAACATTTTTAAATTTGACATTATCAAGGATTGGGTTTTTTTTTCCCATTCAATCCTGCATATGACAAATCAAGTATTGCTGATGATATGAAGCAATGTAGAATTTTTATACACTGTTGAAGGACATAAAAATGTATCCAGCCATTTTTGAAAGTATTATATTCTATTCAACATATTTGAAGAGACTGGAAATCCACTTTTGATTGTACCCACTATAGAAGTAGCTGGAATCTTTTTTAAATAGCCCCAAACTGGAAACAACATAACTTTCGATCTACAGTAGAACAGATAATAATTAATGGTAGGTATATTAATCAGTGGAATACTATACAGTAGTTCTATGTAAAATGTCCACTAACTGGCACTGGTACAAGAAATGTTTGATAATGTTCTATGAAGACGTAAGGATCTTGTAACATAATAAAAATTACTTCACTTAGCATATTAGGCTTTGTTTTTGTTGCTGTTGTTGGTTTTAGCAAGAATTTCTCAATAAAGATGCAGTACATTAATTTACATTCTTGTATGTTCATTTATATTTATCCTGGACTGATAATTTCTGAATCTACTCTGAGTAGCACAGATATACATGACATGGATAACTAATGAACTAGACATAAATACTGTAATATAATTCTAAAATATGTATTTAGCAAAAAAAAAAAAAGCACCAGTAATTCACACTAAGTTTCCCTGTACTTAAAGATCTAAATAGGCAAACTGATCTATATTAAGCATATTGACTATAAAAAGATGATTATCTTGAATGTTGGCAAGTTGGTTCTTTATAATGAATATGTTGTACCTATGATCAGGAAAAAAAAAACTGACAGGAAACTTGGGGTTGCCACTAATATTCTATAGGTTGATTTGTTTGATAGTTACATGGGTTTAAAATTCGTAATTATTTTTAACATTTTAAATGTGTGCCTTATGCAACTTTATATGTTTGTGGGCTATATCTCACATTAGACAAGATTTGAATAAAGAAGTTATCTGTGTGTAATGTCCAAACTAAAAAAAATGTTCCAGGTAAGAGAATAAAGTTGCAAAGAAGACACCTAAAAAAAAAAAAAAAAAAAGGAGGAAGTTTGTCTCTTTTCCAAATAAAGACCAAAAAAATCCACTTATCTGAACTGAATAATGATTTTTTAAAAATTAGATGATAACATTAGGATGAAGAATCCCAAATAAAAGGAAATTTGAGATTGTTGCACCAGTAATATATACCCTACAACTGCTGAAAGTAATGAGGTGGTGATTAGATAAAGCTGGGATGATAAAAGGCAGTTACAGAAAGGAGTGAGGACATAATATAGACAGACTTTAAAGGTCATAGGGAAAAATCTTAGCTAGGTAACTACAGATGATGTAAAAAAATGAAGGGAGGGAGGAAGGGAGATAGGGAGAAAGGAAAGGAGGATAGGAGAAAGGAAAGTAAGAAACAACAAAGAAAGGGAAGGAGGGAGGGAGGAAGGAAAGATAGAAGTAAAAAAGAAGGAAGGAAGAAAAGGAGGAAGGGAGGGAGGAAGAGAGTAACAATCACCCTCTCCATCACTCCCCAAAAACAAACTCCAATGAGAGGGAAGAAAACAAAAGATAAAATTTACTTAAAAGAAAATTTGGAGATCATAGAAAAGGACTAGGAGAAGAATACACTATAATGAGTAGAATAAGTGAATATAAATAAAAAAGACCACCATCTATAAAATCCTAGTGCCAGAAGAAAGAGAAGTTTAGTG	T	20	PASS	ClusterIDs=HG3_Ill_Krunchall_3169:HG3_PB_pbsv_2327:HG4_10X_allpass_401:HG3_10X_allpass_432:HG2_10X_allpass_344:HG2_Ill_tnscope_241:HG4_PB_pbsv_2361:HG4_Ill_MetaSV_2734:HG3_PB_pbsv_2326:HG3_PB_SVrefine2Falcon1Dovetail_1445:HG3_Ill_MetaSV_2778:HG2_PB_pbsv_2344:HG2_PB_SVrefine2PBcRplusDovetail_5916:HG2_PB_SVrefine2PB10Xhap12_1786:HG2_PB_SVrefine2Falcon2Bionano_945:HG2_PB_SVrefine2Falcon1plusDovetail_6387:HG2_10X_SVrefine210Xhap12_1771:HG2_Ill_MetaSV_2639:HG4_Ill_Krunchall_3314;NumClusterSVs=19;ExactMatchIDs=HG2_10X_SVrefine210Xhap12_1771:HG2_PB_SVrefine2Falcon1plusDovetail_6387:HG2_PB_SVrefine2Falcon2Bionano_945:HG2_PB_SVrefine2PB10Xhap12_1786:HG2_PB_SVrefine2PBcRplusDovetail_5916:HG2_PB_pbsv_2344:HG3_Ill_MetaSV_2778:HG3_PB_SVrefine2Falcon1Dovetail_1445:HG3_PB_pbsv_2326:HG4_Ill_MetaSV_2734:HG4_PB_pbsv_2361;NumExactMatchSVs=11;ClusterMaxShiftDist=0.00810573;ClusterMaxSizeDiff=0.00810573;ClusterMaxEditDist=0.0131111;PBcalls=9;Illcalls=6;TenXcalls=4;CGcalls=0;PBexactcalls=8;Illexactcalls=2;TenXexactcalls=1;CGexactcalls=0;HG2count=9;HG3count=6;HG4count=4;NumTechs=3;NumTechsExact=3;SVLEN=-14243;DistBack=-12043;DistForward=-14243;DistMin=-14243;DistMinlt1000=TRUE;MultiTech=TRUE;MultiTechExact=TRUE;SVTYPE=DEL;sizecat=gt1000;DistPASSHG2gt49Minlt1000=FALSE;DistPASSMinlt1000=FALSE;MendelianError=FALSE;HG003_GT=0/1;HG004_GT=0/1;TRall=FALSE;TRgt100=FALSE;TRgt10k=FALSE;segdup=FALSE;REPTYPE=SIMPLEDEL;BREAKSIMLENGTH=2;REFWIDENED=2:146862620-146876864;PctSeqSimilarity=1;PctSizeSimilarity=1;PctRecOverlap=1;SizeDiff=0;StartDistance=0;EndDistance=0;GTMatch=0;TruScore=100;MatchId=2042.0.0	GT:GTcons1:PB_GT:PB_REF:PB_ALT:PBHP_GT:PB_REF_HP1:PB_ALT_HP1:PB_REF_HP2:PB_ALT_HP2:TenX_GT:TenX_REF_HP1:TenX_ALT_HP1:TenX_REF_HP2:TenX_ALT_HP2:ILL250bp_GT:ILL250bp_REF:ILL250bp_ALT:ILLMP_GT:ILLMP_REF:ILLMP_ALT:BNG_LEN_DEL:BNG_LEN_INS:nabsys_svm	0/1:0/1:0/1:76:54:0|1:52:0:1:25:0|1:46:0:0:29:0/1:63:22:0/1:366:176:14275:.:.
chr2	176677800	HG2_PB_pbsv_2471	AAAAAAAAAAAAAAAAGAAAAAGAAAACACCACTTAGAGTTTTTGAAATAGAGGGAGTTTAGAAAATGTGTCCAGTTGTGAAGAACATGAAAGCTTAATCCAAAATAATCAGGTCAAAAAATTCCAGATTCTGGGAAATTGTATAACGCCATTTGTTGGAGAAAATGTACCTGCAGGAGAGACTGGAAGAAGAATGGCCAGAGCTCTGGGTTCAAAGACAGCTCTGTCACCAGTCTCTGTGGTCTTATCTCTAAGAGGGGCGCGTACCTTCACAGTTTCACAATGACCCTCCCAGGCTGGTGTTTAAAGATTACAAGTTGCGGCCGGGCGCGGTGGCTCATGCCTGTAATCCCAGCACTTTGGGAGGCTGAGGCGGGCGGATCACCTGAGGTCCGGAGTTCGAGACCAGCCTGACCAACATGGAGAAACCCCGTCTCCACTAAAAATACAAAATTAGCCCAGCGTGGTCGCACATGCATGTAATCCCAGCTACTCCGGAGGCTGAGGCAGGAGAATGGCTTGAACCTGGGAGGTGGAGGTTGCTGTGAGCCGAGATCGTGCCGTTGCACTCCAGCCTGGGAAACAAGAGCGAAACTTCCTCTC	A	20	PASS	ClusterIDs=HG3_Ill_SVrefine2DISCOVARDovetail_1812:HG3_PB_pbsv_2462:HG4_PB_pbsv_2483:HG2_PB_SVrefine2Falcon2Bionano_1018:HG3_PB_pbsv_2461:HG2_PB_SVrefine2PB10Xhap12_1865:HG4_PB_SVrefine2PBcRDovetail_1304:HG3_PB_SVrefine2Falcon1Dovetail_1533:HG2_PB_pbsv_2471:HG3_PB_SVrefine2PBcRDovetail_1265:HG3_PB_HySA_3861:HG2_PB_SVrefine2Falcon1plusDovetail_6471;NumClusterSVs=12;ExactMatchIDs=HG2_PB_pbsv_2471:HG3_PB_SVrefine2Falcon1Dovetail_1533:HG4_PB_SVrefine2PBcRDovetail_1304;NumExactMatchSVs=3;ClusterMaxShiftDist=0.0281224;ClusterMaxSizeDiff=0.0281224;ClusterMaxEditDist=0.0451883;PBcalls=11;Illcalls=1;TenXcalls=0;CGcalls=0;PBexactcalls=3;Illexactcalls=0;TenXexactcalls=0;CGexactcalls=0;HG2count=4;HG3count=6;HG4count=2;NumTechs=2;NumTechsExact=1;SVLEN=-602;DistBack=3830;DistForward=-599;DistMin=-599;DistMinlt1000=TRUE;MultiTech=TRUE;MultiTechExact=FALSE;SVTYPE=DEL;sizecat=300to999;DistPASSHG2gt49Minlt1000=FALSE;DistPASSMinlt1000=FALSE;MendelianError=FALSE;HG003_GT=1/1;HG004_GT=0/1;TRall=TRUE;TRgt100=TRUE;TRgt10k=FALSE;segdup=FALSE;REPTYPE=CONTRAC;BREAKSIMLENGTH=651;REFWIDENED=2:176677794-176679047;PctSeqSimilarity=0.9992;PctSizeSimilarity=0.9983;PctRecOverlap=0.9983;SizeDiff=1;StartDistance=-1;EndDistance=0;GTMatch=0;TruScore=99;MatchId=2088.0.0	GT:GTcons1:PB_GT:PB_REF:PB_ALT:PBHP_GT:PB_REF_HP1:PB_ALT_HP1:PB_REF_HP2:PB_ALT_HP2:TenX_GT:TenX_REF_HP1:TenX_ALT_HP1:TenX_REF_HP2:TenX_ALT_HP2:ILL250bp_GT:ILL250bp_REF:ILL250bp_ALT:ILLMP_GT:ILLMP_REF:ILLMP_ALT:BNG_LEN_DEL:BNG_LEN_INS:nabsys_svm	0/1:0/1:0/1:33:47:0|1:24:0:2:40:0|1:24:0:0:11:0/1:13:3:0/1:11:9:.:.:.
chr2	194689501	HG2_PB_SVrefine2PBcRplusDovetail_6063	TGAACTCTGACAAATAAGCAGAAAGCAAAGAATCATCAGACACTTGTGCAAAGTGTCTGTCAGGAAAGATATAGAGATACTGTCATGTGTAGGAAAGACACATTTTTGTGGGAAGAAGAAAAAATTCAAAACTATCATTAATATTATTTGAAAGAAAAATGCTACAGATGGAACAAAACTGAGTATTATAAAGGTGAATTATTCAAAGAACAAAATTGCTTTAGAATATTAAAGTATTTTTAAAACTGTGATGAAGCATATGAAAAGATACATGTTCCACTTCCTCATATGTAACCAGGGAAATGCAAATTTTTAAAAAATGAGATACCACCACACACCTATTACAATAGCCAAAATACAGAACGCTGACAATACCAAATAATGGAAAGGATTTGGAGCAATAGGAACTCTAATTTATTGCCAGTTATTTTATTATTTATTAAATAAAAAATTATACAGAAATTTTGGAAGACCATTTTGTGGTTTATTAGAACACAGAATGTATCCCTATCATGTTTTCCAGTAATCGTGTTCCTTGGTATTTACCCAAAGGAGTTAAAAGCATATCCACCTAAGATCCTGCACACTGCTATTCATAGTGGCTTTGTTCATAATTACCAAACTTGGAAGCCACCAAGATGTCTTTCAGTAGGTGAGTGAATAAACAAACTGTGGTACATGCAGACTATGAAATATTATTCAGTGCTAAAAAGAAATGAGCAACCAAGTCATGAAAAGACATGAAGAAACCTCAAATGCGTATTACTAAGTATAAAAAGTCAATCTGAAAAGGCTAAATATTGTATGAGTCCAACGATATGACACTCTGAACAATGCAAAACTATAGAGACAGTAAAAATATTAGGATTAGTGGTTGCCAGGGGGAGGATGTGAGTGGGATAAATAGAATATACAGAATTTTTAGGGCACTGGAAATTCTCTGTATGATACTATAATGTTCAATACATGTCATTTTGCATTGTCCAAACCCACAGAATATGCAGGAAGAGTGAACACTAATGTAAACTATAGAGTCTGGGTGGTAAGGATGTGCCAATTATAGTTTCATCAATTGTAACAAATACAACATTGGCAGAGATGTTGATAACGGCGGGGGGTGCTACTCTGGTGTAGAGGGAAGGAGTATATGGGAAATCTCTGTAGCGTCCTCCAATTTTGCTTTGAACCTACAACTGCTCTAAAAAAGTTTTTTTTAAAAAATCATAGGAAAAAGAAAATAAGACAACAACAAAAACTATAAAGTTTAATAGTTGAGGAAATGTCCTATAAAATAGCGCAAACAAAACACAGAAGTTAAAGGAAATAAAATTCAAAGTCTACGCCAGAAGATATACCTGAATAATATTCCTTGCAAAAAGCAAAACCAGAAGCTGAGTGCTATAAACTATAAAATAATTCAAGAAAATTTCCCAAAATTAAAAATTAGAATATCCAGATTTAAATGAGTCACTCAATACGAAATGTAGAATTCCTTGAATATCTTAATAACCTGAGCATATGGAGAAATTTAAACAATTCATGCCAAGTTTTCAATCAGAGTAGTAATGATTTTACAGAAAAGTGAGAAAAAATAAGTAGGTTTACTTCCAGTGAAAATAATCTATATAAATCACCTATAAATAGCATTTACAAAGTCCTAAAAATATAACTATCTGACATTAATCTTTTAAATGACAATATAATAAAGTCAGGAATTCGATAGGATGGAAAACATGATTATTTTGAAAGGATGATAGAATACAGTGGTACTGACTGGGAGCGCTGGCTCACACCTGTAATCTCAGCATTTAGGGAGGCCAGCGCGGGTGGATCACAGGAGGTCAGGAGATCGAGACCAGCCTGGACAACATGGTGAAATCCCATCTCTACTAAAAATACAAAATCAGCTGGATGTGGTGGCATATGCCTGTAATCCCAGCTACTTGGGAGGCTGAGGTAGGAGAATCACTTGAACCTGGGAGGCGGAGGTTGTGGGGAGCCAAGATTGCACCATTGCACTCCAGCCTGGGCAAAAAGAGCAAAATTCCATCTCAAATAATAGTAAAAATACAGTAGTACATTTTCATATCCTAGTGTTAATTTCATAGCTAAAGCTAAATAATGAAAATCAAGAAGTAGTGATGTAAGTACAAGCATATAACTGTTTTAAAAAAAGATAAGTACTTAGGATGGTTTCAGGGTTGCTGGCATAGACACTCGGGTGGATTGTGATGTTATTCACAGAAGGGGAAACACCAAAGAAAAGGAGCATATTGGGGCTGTGGGAGAGAGGACGTGAAAATGAGGAATGTGATTTAATTGTATTAAGTTTGCAATGCTTCCAGGTAATGCAAGCAGAAATAGAAGCTGTTGAAGTTAACCACTCCATAATAAGTTGTTAAAGTTATAACATATATTTGAGAGTTATCAACATATAGCTTATGATCAAAGCCTGTAGTTGATTTCCAGGGAGGATTTTATGGAAGGAGAAAAGAAGAGAACCTTGGACTGAATGCTGTGAAATAAAGTGTCATAGATATTCTGAAAAGGAGTCTAAAAGAGGTCAGTGGAAAACAAGGCACAAACAATTTCTCAGAGGCCAAAGGAAGTGAGTGATCCAAAAAGCAAGATGTTTTTACTTGGTATTTTGAAAGCAACCTTTTTCACTTTCTACTGTTCATCCGACTGATTATACATTTTCTGATTTTCTGTTCTACTCTTCCTGTGTGATATGACTGAAAGGAAAATAATTTATGTTTTAGTCACCTCTCTGACCTCAGTGCCTAAAACAATGAGGAGTGACAGGAAGATGCAATTAATAAATTAACTGAAGGTTGCTGGGAGCAATGACTCACACCTGTAATCCCAGCACTTTGGGAGGTCGAGGAGGGTGGATCACGAGGTCAGGAGTTCAAGACCAGCCTGGCTGAGATAGTGAAACCCCGTCTCTATTAAAAAGACAAAAATTAGCCTGGCACAGTGGCAGGTGCCTGTAATCCCAGCTACTCGGGAGGCTGAGGCAGGAGAATCGCTTGAACCCAGGAGGTGGAGGTTAGAGTGAGTCAAGATCTCACCACTGCACTCCAGCCTGGGTGACAGAGCAAGACTCTTGTCTCAAAATAAATAAATAAAATAAAATAAATTAAATTAACTGAAGGTTAATCCTATTTTTAACATATTGTGTCTCCACAAATTTGTTAGAAAACCTATAATATGCACAATTGGTTTAATTGTTCAATACTATTAATATTATTCATTAAATATATTTAATATAATTAACTAAAGCTAATGTGGACTCAAGTACTAAGTGCCTTTTGGTTAAAGCTCTCTTCAAAATCTCATTCTTAAAAATGTCCTATAGTTCTACCATCAATTCACCAGGGTAATCAGCACTTTTACCTGTTTTCAAAGTACATTTCTAATGATAAAATGGAAAAAAAATACATAAAGTATTATAAAATATTTAACTTTCAGTTTCAATAAAGGAATCATTACATAAAACTCAAAAGCCCTCAGCTTCCCTATCCTTTGCAACTATTAATCTATTTTCTATCCCTATAATTTTGTCATGTTAAGAATGTTATATAAGTGGAATACTATTATCTGTGATTTTTTGAGATTGACTTTTTTACTCAACATAATAGCCTTGAGATCATCCAAATTTTTGTATGTCAGTAGCTCATTACTTTTTATTGCTGAGTAGTATTCCATGGTATAAATGCACCACAGTTTGTTTAACCATTCACCTATTAAGAGAAATTTTGGTTGTTTCCAGTTTTAGTCTATAATATGTAAAGCTTCTATGAGCAATAAAACTATTGTGTAAAGGTCTTTGTGTGGACAAGAGTCATATTTCTCTGGCCTAAAGGCCTAACAGTGCAATTACTGGGCCATATTGCAAGTGCATGCTTAACTTAAAACTAATTTCCTGGATCTATTCATTTTGATAAATTTTCTTTGAGCACTTGAAACACATGCTACTTTATTCTGTCCCCAAAGGTCTCAAATAAAAATTTCACTGTTACTTAAATTGTTTTTTTCCCCTACGTGAAAGGTATAATTTCTCTCACTAATTTCAGGATTTGTCTTTGTCATTAGTTTCCAGAAGTTTGACTCTGATGTCTTTTGATTTGGGCTTATAGTCCTGCATTATTTACCAATGGGGGCATATTCTGAGAAATGTGTCATTAGGTGATTTCATGATTGTATCAACACCATGGAGTGTACTAACACAAACCTAGACGGTATAGCCTACCACACATCTGGGGTATGTGGTATAGTCCATTGCTCCTCAGCTACAAACTTGTACAACATGTTATTGTACTAAATGCTGTAGGCAACTGTAACACAATGGTAAGTATTTGTGTATGTAAACATAGAAAAGGGAGAGCAAAAATTGATTTTTTAATCTTACGAGGTCATGATTGTATACGTGGTTCGTTGTTGACAAAAACATCTTTACGCTTGACTGTATTTGAGTTTATTCGGCTTGGAATTCATTCAGCTTCTTGAATCTGTGGTTTTATGCTTCTCTGTCAAATTTCCAAAAAAAGTTGTAAGTAATTACCTTTTACTTCATAGTAAACTCCATGAACTATGTTGACACACAGATATAGTGTTTTTTTTCCTAGTAACACAGTGATTGAGTTTCTTCTCATTTTTCTAATTTTTCTCTGTTGTGTATATAATCTTATTGTATCTTCACATTTGTTAATTTTTGCCTTTGTTCTTTACGTTTGTGTTGAGCCCACACAATGAAGATTTTCTTCTTTTTCTTCTTCCAGTAATTATATTTTTCACTTCTAAAATTTCTGTTTGGTTCCTTTTAACATATTTTTTTCTCTGCTGATACTCTGCTTCTTTGATGTGATTTATTGTCTTTCCATTTGTTGCAAGCACATTTATAATTGCTCATTGAAGCATTTTTATAATGGCTGCTTTAAAATCATTGTCAGATAATTCTAATATATGTGTCACCTTATTGTTGGGAGTTATTGATTGTCTTCCCCATTCAAGGTGAGGTCTTTTTTCTTAATATGATGAGTGATTTTAGAGTGTAACCTGAAATTTTGTGTGAATTATTTTATGATGCTCTAGATATTATTGCAATCTTGTGTTTTAAAAGATCTTTCCTAACACTACTCTATTTTTAGGAGGGGGTTGTTCTTTCCTTATTCGCAGGTGAAAGTTCAAGTCCAGGTTTTCCATTTGGCCTCCATTGACCCAAGTTCTGCATTTGGCCTCTACTTGATCTCCATTGACCTAGAGGGGCTTCTTATTAATGCTGGGTGGGATTCAGAATTTAGGTTTGCCCTATTAGGTTTCCACTGATATTATTCTTGCTGTGAGTGAGAAGTGCTCCTTTTTCTTGCTTCCATGTGGCCTCCAATGACACCACAGAGGGGTGATGAATAGTGTTGAAGATACGGAATCTCCACTAGCTACTCTGACACCATCCCACTAAGGAGTAGAAGGTGCATTTTGTTATCATTGGTGAAGATGGCAATGCCATGTACCCACCTGGTCTCCAATGATGTAAAGTGAAGGAGGTCTTTGTACAGAGTAACAAAGTAGCATGAAAATCCTACTCCAAATTGGGCATTTATTGACATTACAGAAATGGCCTCTTAGAAGCCTTGAGAGTAGAAGGCTCCAGGATCTTCACTCATCATTTGCCGGGAAGGGTGGAAGTATGAAGAGCCACAGCTTTATCTGTGGTATTTGGATGGAAATAAATAAATATTATTGGAAAGCTTTCTGACTTGCTAGGCAGGCCCATTCTTAGTCCTTGGGCTAGAGAGAGTAAAATTTTTTAGAGCTTTGTTTTTGTGTGTTCATTGGTATTTTCAGATTGCCAGCTTCTCCAATCTTTACTTTGGCTGGGATATACAGGGCAAAAAGAAAACTCAGAAACCTTACCACTGAATTGTTCTTTAGGTCCCAAGGTCTCCTATAGCTTTCAAAGTCTTATTAAATTTGTTTTACATATAATGCACACGGTTTTAGCTGTATTTAGTAAAAGAAACAGAGAAATATACATCAGTTCTATCTTTCCAGAAGTAGAAGTCTCAAAAAGCTTTTGAATATAGCATTTTATTTTTTTTTAAATTATACTTTAAGTTCTAGGGTACATGAGCACAATGTGCAGTTTGGTACATATGTATACATCTGCCACGTTGGTGTGCTGCACCCATTAACTCGTCATTTACAGTAGGTATATCTCCTAATGTCATGCCTCCCCCCTCCCCCAACCCCATGACAGGCCCCAGTGTGTGACATTCCCCATCATGTGTCCAAGTGTTCTCATTGTTCAATTCCCACCTATGAGTGAGAACATGTGATGTTTGGTTTTCTGTCCTTACGATAGTTTGCTGAGAATGATGGTTTCCAGCTTCATCCATGTCCCTACAAAGGACATGAACTCATACTTTTTTATGGCTGCATAGTATTCCATGGTGTATATGTGCCACATTTTCTTAATCGAGTTTATCATTGATGGACATTTGGGTTTGTTCCAAGTCTTTGATATTGTGAATAGTGCTACAGTAAACATACGTGTGCATGTGTCTTTATAGCAGCATGATTTATAATCCTATGGGTATATACCCAGTAATGGGATGTCTGGGTCAAATGGTATTTCTAGTTCTAGATCCTTGAGGAATCTCCACACTGTCTTCCACAATGGTTGAACTACTTTACAGTCCCACCAACAGTGTAAAAGTCTTCCTATTTCTCCACATCCTCTCCAGCACCTGTTGTTTCCTGACTTTTTAATGATTGCCATTCTAACTGGTGTGAGATGGTATCTCATTCTGGTTTTGATTTGAATTTCTCTGATGGCCAGTGATAATGAGCATTTTTTCATTTGTGTGTTGGCTGCATAAATGTCTTCTTTTGAGAAGTGTCTGTTCATATCCTTCGCCCACTTTTTGATGGGGTTGTTTGATTTTTTTTCTGTAAATTTTTTTAAGTTCTTTGTAGATTCTGGATATTAGCCCTTTGTCAGATGGGTAGATTGCAAAAATTTTCTCCCATTCTGTAGGTTGCCTGTTCATTCTGATGGTAGTTTCTTTTGCTGTGCAGAAGCTCTTTAGTTTAATTAGATCCCATTTGTCAATTTCGGCTTTTGTGGCCATTGCTTTTGGTGTTTCAGACATGAAGTCCTTGCCCATGCCTATGTCCTGAATGGTATTGCCTAGGTTTTCTTCTAGGGTTTTTATGGTTTTAGGTCTAACATGTAAGTCTTTAATCCATCTTGAATTAATTTTTGTATAAGGTGTAAGGAAGGGATCCAGTTTCAGCTTTCTACATATGGCTAGCCAGTTTTCCCAGTACCATTTATTAAATAAGAAATCCTTTCCCCATTGCTTGTTTTTGTCAGGTTTGTTAAAGATCAGATGGTTGTAGATGTGTGGTATTATTTCTGAGGGCTCTGTTCTGTTCCATTGGTCTATATCTCTGTTTTGGTACCAGTACCATGGTGTTTTGGTTATTGTAGCCTTGTAGTATATTTTGAAGTCAGGTAGTGTGATGCCTCCAGCTTTGTTCTTTTGGCTTAGGATTGTCTTGGCAATGCGGGCTCTTTTTTGGTTCCATATGAAGTTTAAAGTAGTTTTTTCCAATTCTGTGAAGAAAGTCATTGGTAGCTTGATGGGGATGGCATTGAATCTATAAATTACCTTGGCAGTATGGCCATTTTCATGATACTGATTCTTCCTATCCATGAGCATGGAATGTTCTTCAATTTTTTTGTGTCCTCTTTTATTTCGTTGAGCAGTGGTTTGTAGTTCTCCTTGAAGAGGTCCTTCCCATCCCTTGTAAGTTGGATTCCTTGTTATTTTATTCTCTTTGAAGCAATTATGAATGGGAGTTCACTCATGAATTGGCTCTCTGTTTGTTTGCTATTGGTGTAGAGGAATACTTGTGATTTTTGCACATTGATTTTGTATCCTGAGACTGCTGAAGTTACTTATCAGCTTAAGGATATTTTGGGCTGAGACAATGGGGTTTTCTAAATATACTATCATGTCATCTGCAAACAGGGACAATTTGACTTCCTCTTTTCCTAATTGAATACCCTTCATTTGTTTCTCCTGCCTGATTGCCCTGGCCAGAACTTCCAACACTATGTTGAATAGGAGGGTGAGAGAGGGCATCCCTGTCTTGTGCCAGTTTTCAAAGGGAATGCTTCCAGTTTTTGCCCATTCAGTATGATATTGGCTGTGGATTTGTCATAAATAGCTCTTACTATTTTGAGATACATCTCTTCAACACTGAATTTATCGAGAATTTTTAGCATGAGGGGCTGTTGAATTTTGTCAAAGGCCTTTTCTGCATCTACTGAGATAATCATGTGGTTTTTGTCTTTGGTTCTGTTTATATGCTGGATTACGTTTATTGATTGGTGTATGTTGAACCAGCCTTGCATCCCAGGGATGAAGCCCACTTGATCATGGTGGATAAGCTTTTTGATGTGCTGATGGATTTGGTTTGCCTGTATTTTATTGAGGATTTTTGAATCGATGTTCATCAGGGATATTGGTCTAAAATTTTCTTTTTTTGTTGTGTCTCTGCCAGGCTTTGGTAGCAGGAAGATGCTGGCCTGATAAAATGAGTTAGGGAGGATTTCCTCTTTTTCTATTGATTGGAATAGTTTCAGAAGGAATGGTAGCAACTCCTCCTTGTACCTCTGGTAGAATTCGGCTGTGAATCCATCTGGTCCTGGACTTTTTTTTGTGGGTAGGCTATTAATTATTGCCTCGATTTCAGAGCCTTTTATTGGTCTATTCACGGATTCAACTTCTTCCTGGTTTAGTCTTGGGAGGATGTATGTGTCGAGGAATTTATCCATTTCTTCTCGATTTTCTAGTTTATTTGCATAGAAGTGTTTATAGTATTCTCTGATGGTAGTTTGTATTTCTGTGGGATTAGTGGTGGTATACCCTTTATCATTTTTTATTGCATCTATTTGATTCTTTTCTCTTTCTTCTTTGTTACTCTTGCTGGCGGCCTATCAATTTTGTTGATCTTTTCAAAAAATCAGCTTCTGGATCCATTGACTTTTTGAAGGGTTTTTTTTTTCTCTATCTCCTTCAGTTCTGCTGTGATCTTAGTTATTTCTTGCCTTCTGCTAGCTTTTGAATGTGTTTGCTCTTGCTTCTCTAGTTCCTTTAATTGTGATGTTAGGGTGTCAATTTTAGATCTTTCCTGCTTTCTCTTGTGGGCATTGAGTGCTATAAATTTCCCTCTACATACTGCTTTAAAG	T	20	PASS	ClusterIDs=HG3_Ill_MetaSV_2855:HG4_PB_pbsv_2567:HG3_10X_allpass_498:HG2_10X_allpass_400:HG3_PB_HySA_3996:HG2_Ill_tnscope_279:HG4_PB_assemblyticsfalcon_14330:HG4_PB_SVrefine2PBcRDovetail_1352:HG4_PB_SVrefine2Falcon1Dovetail_1537:HG4_Ill_SVrefine2DISCOVARDovetail_1923:HG3_PB_pbsv_2550:HG2_PB_pbsv_2558:HG2_PB_assemblyticsfalcon_14555:HG2_PB_assemblyticsPBcR_14153:HG2_PB_SVrefine2PBcRplusDovetail_6063:HG2_PB_SVrefine2PB10Xhap12_1917:HG2_PB_SVrefine2Falcon2Bionano_1075:HG2_PB_SVrefine2Falcon1plusDovetail_6536:HG2_Ill_SVrefine2DISCOVARplusDovetail_7157:HG2_Ill_MetaSV_2717:HG3_PB_assemblyticsfalcon_14558:HG4_Ill_Krunchall_3706:HG4_10X_allpass_459:HG3_Ill_Krunchall_3567:HG2_Ill_Krunchall_3539:HG4_Ill_MetaSV_2803;NumClusterSVs=26;ExactMatchIDs=HG2_Ill_MetaSV_2717:HG2_Ill_SVrefine2DISCOVARplusDovetail_7157:HG2_PB_SVrefine2Falcon1plusDovetail_6536:HG2_PB_SVrefine2Falcon2Bionano_1075:HG2_PB_SVrefine2PB10Xhap12_1917:HG2_PB_SVrefine2PBcRplusDovetail_6063:HG2_PB_assemblyticsPBcR_14153:HG2_PB_assemblyticsfalcon_14555:HG2_PB_pbsv_2558:HG3_PB_pbsv_2550:HG4_Ill_SVrefine2DISCOVARDovetail_1923:HG4_PB_SVrefine2Falcon1Dovetail_1537:HG4_PB_SVrefine2PBcRDovetail_1352:HG4_PB_assemblyticsfalcon_14330;NumExactMatchSVs=14;ClusterMaxShiftDist=0.000863651;ClusterMaxSizeDiff=0.000863651;ClusterMaxEditDist=0.000863651;PBcalls=14;Illcalls=9;TenXcalls=3;CGcalls=0;PBexactcalls=11;Illexactcalls=3;TenXexactcalls=0;CGexactcalls=0;HG2count=12;HG3count=6;HG4count=8;NumTechs=3;NumTechsExact=2;SVLEN=-9264;DistBack=80137;DistForward=-9264;DistMin=-9264;DistMinlt1000=TRUE;MultiTech=TRUE;MultiTechExact=TRUE;SVTYPE=DEL;sizecat=gt1000;DistPASSHG2gt49Minlt1000=FALSE;DistPASSMinlt1000=FALSE;MendelianError=FALSE;HG003_GT=0/1;HG004_GT=1/1;TRall=FALSE;TRgt100=FALSE;TRgt10k=FALSE;segdup=FALSE;REPTYPE=SIMPLEDEL;BREAKSIMLENGTH=1;REFWIDENED=2:194689502-194698766;PctSeqSimilarity=1;PctSizeSimilarity=1;PctRecOverlap=1;SizeDiff=0;StartDistance=0;EndDistance=0;GTMatch=0;TruScore=100;MatchId=2111.0.0	GT:GTcons1:PB_GT:PB_REF:PB_ALT:PBHP_GT:PB_REF_HP1:PB_ALT_HP1:PB_REF_HP2:PB_ALT_HP2:TenX_GT:TenX_REF_HP1:TenX_ALT_HP1:TenX_REF_HP2:TenX_ALT_HP2:ILL250bp_GT:ILL250bp_REF:ILL250bp_ALT:ILLMP_GT:ILLMP_REF:ILLMP_ALT:BNG_LEN_DEL:BNG_LEN_INS:nabsys_svm	0/1:0/1:0/1:62:66:./.:16:15:9:13:1|0:0:19:58:0:0/1:51:13:0/1:446:219:9222:.:.
chr2	215728761	HG2_Ill_SpiralSDKrefine_9370	ATACAAAAATCAGTAGCATTTGTGTATGCCAACAGTGAACAATGTGAGAAAGAAATCAAGAAGTAAAGAGTACAGACAACTCTGGAGGGGAAAATCTACGAATCTGATTAAAAATGAGCAAAAGATCTGAATAGACATTTTTTAGAAGAAGACATACAAATGGAAAGTGTATATGAAAAGGTACTTAACATCACTGGTCATCAGAGAAATGCAATCAAAAGTACAATGAGATAGCATCTCACCCCACTAAAGTGGCTTTTGTCCAAAAGTCAGGTAATAACAAATTCTCGCAAGGATATGGAGAAATGGGAACCCTCATTCACTGTTGGTGGGAATGTAAATTAGTACAACCACTATGGAGAACAGTTTAGAGGTTCCTCAAAAAACTAAAAATAGAACTACCATAAGATCCAGCAATCCCACTTTTAGGTATATACCCAAAAGAAAGGAAGTCAATCTATTGAAGAGGTATCTGCACTCCCAAGTTTATTGCAGCACTATTCACAATAGCTAAGATTTGGAAGCAACCTAAGTGTCTGTCCATCAACAGATGAATGTGTAATGAAAATGTACATATACGCAGTGGAGTACTATTCAGCCATAACTAAGAATGAGATTTGGTCATTTGCCACAACACAGATGAAACAGGAGGTCATTAAGTATAATAAGCCAAGCACAGAAAGACAAACATCACATGTTTTCACTTATCTGTGGGAGCTTAAAATTAAAACAGTTGAAGTCATGGAGATAGAGAGTAGAAGGATAGTTAACAGAGGCTGAGAAGGGTAGTTGGAGGGTGGGGGGAAGGAAGGGACGATGGTTAATGGGTACAAAAATATAATTAGAATAAATAAGATCTAGTATTTGCTAGCACAACAGTGTGACCATAGTAAAAATAATTTAATTGTTCATTTTAAAATAACTAAAAGAGTACAATTATATTGTTGGAAACACAAAGAATAAATGCCTGCGGTGATGGATATCCTATTTACTCTGATGTGATTAATATGCATTGTTTGCCTATATCAAAATATCTCCTGTAGCCCATAAACATATATACCTACTATGTACCCACAAAAACTGAAAATAAAAAATTAAAGGAATATATATGTCTACTAAATAGAATGACACATGCTGTCGTAGAGGTAAGCATGGACTTCTCTGGAAAGCACAGAGGACATGGACTTAGCTGAGATGATGGCAGCGCCATAAATGAAGGCTCTCTGGTGGCTATGTGGAGGAGGTGATATCGCCAGTTTTGAATAGGACAGTTAACTTGGGAAAAAAGGACAGTGTTTGGATGATCAAGGCTTTCCAAGAAGAAAGAACAAGAAATGGAAGGTCTGTAGCCTTTGACCGGATGGCAAAAAAGGATGAGATCATGAAGAATTTGTATTACATGGTAGTAAGAGTAAAGGTATGAATGCTGTACATAACTAGGCAGTTACTTTAATGAAGGGAATTACATCATCAGAATTGTGTTGTAGAAAATGTGGTCTGTCATTTGTGTGAAGTGTATATTGGAAGAGGGCAAAACCGGAAGTGGTATGGTAATCTAGACAAGAAGGATGATGCAATAGATGAGATTAAACCATCCATTCCCTTCTATTGGATAGAAGAATTTGTCCCCCTAGCTCCTGGGAGTGCTGCTGACAGGCAGTTCTCAGCTGTCAGCCCTCTACATAATTGCCTTAGCTAAATAGATTTCTCTCCTAAGGTCATTTTGCCCTCTCATGACAGCCCATATCCAATAACTGGTTAATGCAAATGAATAAAAACCCTTCCCCTTTCCTCCTGTATGAGGCAGAATTCCAAGATGATCCCCAAGATTCCAGGCCCCTGGTATATACACACCTTCTCCCAGTTATTCAATCAGATACTAATGTAAGTATTGCTGGGAAGGAATTTTGCAGGTATAATTAGGGTCTTAAATCAGCTGACCTTAAGATAGATTATCTAGGTGAGTCTGACCTATTCAAATGAACCTTTTAAAAGAAAGCTTTCTACAGCTGGTTGATGAAGGGGAAGTCAGTTATTAAAAGAAAGAGAAGGCTTTGACACAGCAAGTTGC	A	20	PASS	ClusterIDs=HG3_PB_pbsv_2652:HG2_10X_allpass_421:HG3_10X_allpass_526:HG3_Ill_Krunchall_3774:HG3_PB_assemblyticsfalcon_14750:HG2_PB_assemblyticsfalcon_14751:HG2_Ill_tnscope_298:HG3_PB_SVrefine2PBcRDovetail_1333:HG3_PB_SVrefine2Falcon1Dovetail_1666:HG3_Ill_SVrefine2DISCOVARDovetail_2001:HG3_Ill_MetaSV_2894:HG3_Ill_GATKHCSBGrefine_1809:HG2_PB_pbsv_2668:HG2_PB_SVrefine2PBcRplusDovetail_6134:HG2_PB_SVrefine2PB10Xhap12_1991:HG2_PB_SVrefine2Falcon2Bionano_1142:HG2_PB_SVrefine2Falcon1plusDovetail_6616:HG2_Ill_breakscan11_366:HG2_Ill_SpiralSDKrefine_9370:HG2_Ill_MetaSV_2759:HG2_Ill_GATKHCSBGrefine_1795:HG2_10X_SVrefine210Xhap12_2044;NumClusterSVs=22;ExactMatchIDs=HG2_10X_SVrefine210Xhap12_2044:HG2_Ill_GATKHCSBGrefine_1795:HG2_Ill_MetaSV_2759:HG2_Ill_SpiralSDKrefine_9370:HG2_Ill_breakscan11_366:HG2_PB_SVrefine2Falcon1plusDovetail_6616:HG2_PB_SVrefine2Falcon2Bionano_1142:HG2_PB_SVrefine2PB10Xhap12_1991:HG2_PB_SVrefine2PBcRplusDovetail_6134:HG2_PB_pbsv_2668:HG3_Ill_GATKHCSBGrefine_1809:HG3_Ill_MetaSV_2894:HG3_Ill_SVrefine2DISCOVARDovetail_2001:HG3_PB_SVrefine2Falcon1Dovetail_1666:HG3_PB_SVrefine2PBcRDovetail_1333;NumExactMatchSVs=15;ClusterMaxShiftDist=0.0745372;ClusterMaxSizeDiff=0.0745372;ClusterMaxEditDist=0.0745372;PBcalls=10;Illcalls=9;TenXcalls=3;CGcalls=0;PBexactcalls=7;Illexactcalls=7;TenXexactcalls=1;CGexactcalls=0;HG2count=13;HG3count=9;HG4count=0;NumTechs=3;NumTechsExact=3;SVLEN=-2070;DistBack=14442;DistForward=-2070;DistMin=-2070;DistMinlt1000=TRUE;MultiTech=TRUE;MultiTechExact=TRUE;SVTYPE=DEL;sizecat=gt1000;DistPASSHG2gt49Minlt1000=FALSE;DistPASSMinlt1000=FALSE;MendelianError=FALSE;HG003_GT=1/1;HG004_GT=0/0;TRall=FALSE;TRgt100=FALSE;TRgt10k=FALSE;segdup=FALSE;REPTYPE=SIMPLEDEL;BREAKSIMLENGTH=2;REFWIDENED=2:215728762-215730833;PctSeqSimilarity=1;PctSizeSimilarity=1;PctRecOverlap=1;SizeDiff=0;StartDistance=0;EndDistance=0;GTMatch=0;TruScore=100;MatchId=2148.0.0	GT:GTcons1:PB_GT:PB_REF:PB_ALT:PBHP_GT:PB_REF_HP1:PB_ALT_HP1:PB_REF_HP2:PB_ALT_HP2:TenX_GT:TenX_REF_HP1:TenX_ALT_HP1:TenX_REF_HP2:TenX_ALT_HP2:ILL250bp_GT:ILL250bp_REF:ILL250bp_ALT:ILLMP_GT:ILLMP_REF:ILLMP_ALT:BNG_LEN_DEL:BNG_LEN_INS:nabsys_svm	0/1:0/1:0/1:39:36:0|1:36:0:0:22:1|0:0:25:45:0:0/1:72:17:0/1:204:64:2206:.:.
chr3	15634392	HG3_PB_SVrefine2Falcon1Dovetail_1907	CATGTGTGCGTGTATACACATGTACGCACATGTGTGCGTGTATACACATGTACGCACATGTGTGCGTGTATACACATGTACGCACATGTGTGCGTGTATACACATGTACGCACATGTGTGCGTGTATACACATGTACGCAT	C	10	PASS	ClusterIDs=HG2_PB_pbsv_3085:HG4_PB_assemblyticsfalcon_16894:HG4_PB_SVrefine2PBcRDovetail_1633:HG4_PB_SVrefine2Falcon1Dovetail_1855:HG3_PB_assemblyticsfalcon_17188:HG3_PB_SVrefine2Falcon1Dovetail_1907:HG4_PB_pbsv_3092:HG2_PB_SVrefine2Falcon2Bionano_1373:HG2_PB_SVrefine2Falcon1plusDovetail_7850:HG3_PB_pbsv_3044;NumClusterSVs=10;ExactMatchIDs=HG3_PB_SVrefine2Falcon1Dovetail_1907:HG3_PB_assemblyticsfalcon_17188:HG4_PB_SVrefine2Falcon1Dovetail_1855:HG4_PB_SVrefine2PBcRDovetail_1633:HG4_PB_assemblyticsfalcon_16894;NumExactMatchSVs=5;ClusterMaxShiftDist=0.229249;ClusterMaxSizeDiff=0.229249;ClusterMaxEditDist=0.229249;PBcalls=10;Illcalls=0;TenXcalls=0;CGcalls=0;PBexactcalls=5;Illexactcalls=0;TenXexactcalls=0;CGexactcalls=0;HG2count=3;HG3count=3;HG4count=4;NumTechs=1;NumTechsExact=1;SVLEN=-140;DistBack=-13;DistForward=-139;DistMin=-139;DistMinlt1000=TRUE;MultiTech=FALSE;MultiTechExact=FALSE;SVTYPE=DEL;sizecat=100to299;DistPASSHG2gt49Minlt1000=FALSE;DistPASSMinlt1000=TRUE;MendelianError=FALSE;HG003_GT=0/1;HG004_GT=1/1;TRall=TRUE;TRgt100=TRUE;TRgt10k=FALSE;segdup=FALSE;REPTYPE=CONTRAC;BREAKSIMLENGTH=359;REFWIDENED=3:15634066-15634536;PctSeqSimilarity=1;PctSizeSimilarity=1;PctRecOverlap=1;SizeDiff=0;StartDistance=0;EndDistance=0;GTMatch=0;TruScore=100;MatchId=2484.0.0	GT:GTcons1:PB_GT:PB_REF:PB_ALT:PBHP_GT:PB_REF_HP1:PB_ALT_HP1:PB_REF_HP2:PB_ALT_HP2:TenX_GT:TenX_REF_HP1:TenX_ALT_HP1:TenX_REF_HP2:TenX_ALT_HP2:ILL250bp_GT:ILL250bp_REF:ILL250bp_ALT:ILLMP_GT:ILLMP_REF:ILLMP_ALT:BNG_LEN_DEL:BNG_LEN_INS:nabsys_svm	0/1:0/1:0/1:47:36:1|0:4:25:36:1:./.:0:0:0:0:1/1:0:14:./.:.:.:.:.:.
chr3	21009517	HG2_PB_SVrefine2PBcRplusDovetail_7293	GGGATGGTATGGAGAGATAATGGGCGATGTTTCTCAGGGCTGCTTTGAGCAGGATTAGGGGCGGCATGGGAACCTAGAGTGGGAGAAATTAAGCTGAAAGAAGATTTTGTGGTAAGGGTGATATTGTGGGGTTGTTAGAAGAAACATTTGTCATGTAGAATTATTGGTGATGGCCTGGATATGGTTTTGTATGAATTGAAAAACTAAATGGAATAACGGAGAAAAACAGGTATAAAAGGTCTAAGAATTGGGACGACTCAGGATATCTGATTAGAGAGTGCCTAAGGAGATTCAGCATAGTCCTGCCAGCAAAGATTATTTATTTACTTTAAGAGTTAAGAGTGGCAGTTTGGGGATAGCACCAGGAGATATCAGCTGTGATGGCTTGAAGAAACAGTGTAAACCGGCAGTGTAAACAAGAGCGGGCATGTATGAGTAGTTGAGAATGGTGAATAGGAGTATGACTAGACAGAAGATAGTAGGGATGACAAGTTTTTGGGGGCACAGTCTAAGTTGGTCTGATGTCCGGAATGAGACTGGGGCCTAATAAAAAGGAGCATCTATACGGGAGCTTAAGTAGGCTGTACCTTGTAGCATTCTGAGGACAGGTCTGACTTCTGAGAAGGGAAAGTGGTAAAAGTATTGTCCAGTCCTTTTTAAGTTGGTGGCTGAGCTTGGTGAGGTGTGTTTTTAAAAGACCTTTAGTCCATTCTACTTTTCTTGAAGATGGAGGACCGTAAGTGATATAAAGGTTTCACTGAATACTAAGAGCCTGAAAAACTGCTTGGCTGATTCGACTAATAAAGGCTCATCTGTTATCAGACTGTATAGAGGTGGGAAGGCTAAACTGAGGAATTATGTCTGACAGAATGGAAGAAATGACTGCGGTGGCTTTCTCAGACCCTGTAGGAAAGGACTCTACCTATCCAGTGAGAGTGTCTACCTAGACTAAGAGGTATTTTAGTTATCTGACTCGGGGCATGTTGAGTAAAGCTAATTTGCCAGTCCTGGGTGGGGGCAAATCCTCGAGCTTGATGTGTAGGGAAGGGAGGGGGCCTGAATAATCCCTGAGGAGTAGTAGAATAGCAGATGGAACACTGAGAAGTTATTTCCTTGAGGATAGATTTCCACGATGGAAAGGAAATGAGAGGTTCTAAGAGGTGGGCTAGTGGCTTGTACTATAGCATAGCCTGCCTTTGCTAGTGTGTGGCAATTAGGCCTGGTGGAACCGCCGTCAATAAATCAAGCGTGATCAGGGTGAGGAACAGGAAAGAAGGAAATTTGGGGAAATGGGGTGAATGTCAGGTGGATCAGAGAGATACAGTCATGGGGGTCCGGTGTGGTATCAGGAATAATGTGGGAGGCCAGATTGAAGTCTGGGCCGGGAACAATGGTAATTGTAGGACTTAACAAAGAGTGAGTACAGCTGAAGGAGCCGGGGAGCAGAAAGTATATGCGTCAGGTATGAGGAAGAAAATAGATTTTGGAAGTTAGGAGAAATGTAGGGAGTGAGTTGAGCATAGTTTGTAATTTTTAGGGCCTCTAAAAGTATTAAAGCAGCAGCAGCTGCTGCATGCAGACATGAGGGCTAGGCTAAAACAGTAAGGTCAAGTTGCTTGCACAGAAAGGCTACCGGGTGAGGTCCTGGCTCTTGTGTAAGAATTCTGACCGCACTAACCATGCCTAGGAAGGAAAGGAATTGTTTTGTAAGGGATTGAGGTTTGGGAGATTAATTGGACCCGATCAGCAGGGAAAGCACGTGTGTTTTTATGAGAATTATGCCGAGATAGGTAACAGATGAGGATGAAATTTGGGCTTGACTGAAGTAATAGGAGCTGTCTGTGAAGCCTTGCGGCAGGACAGCCCAGGTAATTTGCTGAGCCTAATGGGTGTCAGGGTCAGTCTAAGTGAAAGCAAAGAAAGGCTGGGACAAGGGGTGCAGGGGAATAGTGAAAAAACCATCTTTAAGATTGAGAACGGAATAGTGAGTTGTGGAGGAAGGTATTGAGGACAAAATTGTGTACAGGTTGGGCACCACAGGGTGGATAGGCAAAACAATTTGGTTGGTAAGGCACAGATCCTGAACTAATCTGTAAGACTTGTCCGGTTTTTGGACAGGTAAAATGGGGGAATTGTAAGGAGAGTTTATAGGCTTTAAAGGGCCGTGCTGTAGCAGGCGAGTGATAACAGGCTTTAATCCTTTCAAAGCATGCTGTGGGATGGGATATTGGCATTGAGTGGGGTAAGGGTGATTAGGTTTTAATGAGATGGTAAGGGGTGCATGATCGGTAGCCAAGGAGGGAGTAGAGGTATCTTATACTTGTGGGGTAAGGTGGGGGAATACAAGAGGAGGATGCAAAGGAGGCTTTGGATTGGGAAGACAGGTAGCAATGAGATGTAGCTGTAATCCAGGAATAGTCAGGGAAGCAGATAATTTACTTAAAGTGTCTCGGCCTAATAAGGGAGCTGGGCAGGTGGGGATAACTAAAAGGATTGCTTAAAAGAGTATTGTCTAAGTTGGCACCAGAGTTGAGGAGTTTTAAGAGGTTTAGAAGCCTGGCTGTCAATACCCACAACAGTTATGGAGGCAAGGGAAACAGGCCTTTGAAAATAAGGTAATGTGGAGTGAGTAGCCTCGGTATTGATTAAGAAGGGGACAGACTTACCCTCCACTGTGAGAGTTACCTGAAGCTCAGCGTCTGTGATAGTCCTGTAGGCTTCCGAGGCAATCAGGCAGCGTCAGTCTTCAGCCGCTAAGCCAAGAAGATCTGGGAAGGAGTCAGTCAGAGAGCCTTGGGCCAGAGTTCCAGGGGCTCTGGGAGTGGCTGCCAGGTGAGTTGAACAGTCTGATTTCCAGTGGGGTCCCGCACAGTTGGGACGCGGCTTAGGAGGAATCCTGGGCTGCAGGCATTCCTTGGCCTTGTGGCCAGATTTCTGGCACTTGTAGCAACCTCCTTGGGGAGGAGGTTCTGGAGGAATGCCTGGCTGCTGTGGCTCAGGCGTTTGGAAGTTCTTGTGTGCTGGAGATGTGGGTGGGGTGTGTCTCACAGTGGAGGTAAGGAATTGCAACTTTTTTCTGTTATTGTAAACCTTGAAGGCGAGGTTAATTAAATCCTGTTGTAGGGTTTGAGGGCCGGAATTTAATTTTTGGAGTTTTATTTAATGTCGGGAGCAGATTGGGTAATAAAATGTATTTTGAGAATAAGACGGCCTTTTGACCTTTTAGGGTCTAGGGCTGTAAAGCGTCTCAGGGTTGCTGCCGAACAAGCCATGAACTGGGCTGGGTTTTTTATATTTGATGAAAAAGAGTCTAAACGCTATTTGATTTGGGAGAGGTCGGATAAAGAAAAAGGAGCATTAACCTTGACTATGCCTTTAGCTTCAGCCACCTTTTTAAGAGTAAATTGCTGGGCAGGTTGGGGAGGGCTACTCACGGACTGAAACTGTAAACCGGACTGGGTGTGAGGAGGGGAGGTGATAAAAAGATTATAGGGTGGAGGAGCAGAGGCTGAGGAAGAATTGGGACTTAGCTCGGCCTGGTGATGAGCAGCCTGAGGAGGAGGGGAAATATCAGATGGGTCTGTAGAAAAGGAAGACTGGAAAGACTCAGCAACGCTTGGGGTTGGGACTGAGGGGACAACCTCAGTCAGGAGAGAAAGAAGGAGGATTTGGGAGGAATTGCATTGGGAACAGAGACTAGAGAGGGACAGATGTGTAAAAGAATGCCTGGATGTCAGGCACCTCAGACCATTTGCCCGTTTTATGACAAGAATTATTTAGATCTTGTAGGATGGAAAAATTGAAAGTGCCATTTTCTGGCTATTTGGAACTACTGTTGAGTTTGTATTGGGGTCAAGCGGCATTGCAGAAGAAAATAAGATGCTTAGATTTTAGGTCAGGTGAGAGTTGAAGAGGTTTTAAGTTCTTAAGAACACAGGCTAAGGGAGAAGAAGGAGGAATGGAGGGTGGAAGGTTGCCCATAGTGAA	G	20	PASS	ClusterIDs=HG3_Ill_MetaSV_3334:HG2_10X_allpass_473:HG3_10X_allpass_589:HG2_PB_HySA_5847:HG2_PB_assemblyticsPBcR_16725:HG2_PB_assemblyticsfalcon_17309:HG3_PB_pbsv_3077:HG3_PB_SVrefine2PBcRDovetail_1551:HG2_PB_pbsv_3115:HG2_PB_SVrefine2PBcRplusDovetail_7293:HG2_PB_SVrefine2PB10Xhap12_2291:HG2_PB_SVrefine2Falcon2Bionano_1390:HG2_Ill_MetaSV_3175:HG4_PB_assemblyticsfalcon_16943:HG4_PB_SVrefine2Falcon1Dovetail_1876:HG3_PB_HySA_4763:HG2_PB_SVrefine2Falcon1plusDovetail_7874:HG2_Ill_tnscope_319:HG3_PB_assemblyticsfalcon_17241:HG3_PB_SVrefine2Falcon1Dovetail_1931;NumClusterSVs=20;ExactMatchIDs=HG2_Ill_MetaSV_3175:HG2_PB_SVrefine2Falcon2Bionano_1390:HG2_PB_SVrefine2PB10Xhap12_2291:HG2_PB_SVrefine2PBcRplusDovetail_7293:HG2_PB_pbsv_3115:HG3_PB_SVrefine2PBcRDovetail_1551:HG3_PB_pbsv_3077;NumExactMatchSVs=7;ClusterMaxShiftDist=0.0340993;ClusterMaxSizeDiff=0.0340993;ClusterMaxEditDist=0.0340993;PBcalls=15;Illcalls=3;TenXcalls=2;CGcalls=0;PBexactcalls=6;Illexactcalls=1;TenXexactcalls=0;CGexactcalls=0;HG2count=11;HG3count=7;HG4count=2;NumTechs=3;NumTechsExact=2;SVLEN=-3986;DistBack=-4793;DistForward=-3985;DistMin=-4793;DistMinlt1000=TRUE;MultiTech=TRUE;MultiTechExact=TRUE;SVTYPE=DEL;sizecat=gt1000;DistPASSHG2gt49Minlt1000=FALSE;DistPASSMinlt1000=FALSE;MendelianError=FALSE;HG003_GT=0/1;HG004_GT=0/0;TRall=FALSE;TRgt100=FALSE;TRgt10k=FALSE;segdup=FALSE;REPTYPE=SIMPLEDEL;BREAKSIMLENGTH=3;REFWIDENED=3:21009518-21013506;PctSeqSimilarity=1;PctSizeSimilarity=1;PctRecOverlap=1;SizeDiff=0;StartDistance=0;EndDistance=0;GTMatch=0;TruScore=100;MatchId=2491.0.0	GT:GTcons1:PB_GT:PB_REF:PB_ALT:PBHP_GT:PB_REF_HP1:PB_ALT_HP1:PB_REF_HP2:PB_ALT_HP2:TenX_GT:TenX_REF_HP1:TenX_ALT_HP1:TenX_REF_HP2:TenX_ALT_HP2:ILL250bp_GT:ILL250bp_REF:ILL250bp_ALT:ILLMP_GT:ILLMP_REF:ILLMP_ALT:BNG_LEN_DEL:BNG_LEN_INS:nabsys_svm	0/1:0/1:0/1:34:47:./.:23:16:6:11:./.:0:0:0:0:0/1:41:20:0/1:289:136:4074:.:.
chr3	47490667	HG2_10X_SVrefine210Xhap12_2428	TGCTGTTTAGGGTCAGATGCACGTATGTTAGTTCTGAGGAACAGCCCAAGAGTTCATATGCAACTTTATGAGTTCAATTTGTTGAGCTCCTTCCTCTACACAATCTTCCTAACACTTTCCAGATCCCAAGGGCCCCTTTCCTGGTCTTCTGGCTAAAAGTCAGGGGTTTAATTTCCCTAACCTGCTGAGTACCTCCCACAACTGTGACTACCTCCAAGGAAAAGCAATGAGAGAAAGGAAAGAACAAAATCAAGGATTCCCTCCATGCTCCTGGGACCACAGTCCCTTTAAATAGAAGACTTCCTCTCCTATCCATTTGCCAATGTCACTGCTGTCTCCACCACTACACAATTACGTGGAGGGCCAGAGCAAGAGAAAAGGAGAAAAGACAAAGCAAACAACACACGAGATTTCTTCCTCCATCCCCATTCCTGACCCATGAGGATCCCCTTTCCTGCTCCTCAAACTAGAAAGATGGCTTCTGTTAGACCTCTTTCTGTGCACATCCAGCACACATTTCCAGGTTTGGGGCTGACTTTAAGTGCAGGCTGGAAAATATTGTATGGAGGAAAAAAAATTATGGGAAACTCACTACCAGTTCACTGGTATTTGGAGTTCTGGTTTCCTTCTCCAATTCGCATGCTAACATTTATCTTTCTGGGGTTACTCCACTGATCCATGCATTCTGTCCAGGGATTTCAGTTGCTCTCTTCAGACATAAAGGGTGGAGTATGTTTACTCCATCTTTATCACATCAGAACTCTTAAATTTTTTTAATGTGATAATCTTCCTACATTTCAGGATTCTTTGCCTTCAAAGAAACTTTTTTTTCTTTTTTTGAGATGGAGTCTTGCTCTGTCACCCAGGCTGGAGTGCAGTGGCGTGATCTCGGCTCACCGCAACCTCCGCCTCCTGGGCTCAAGCAATTCTTGTGCCTCAGCCTCCCAAGTAGCTGGAGTTACAGGCGTGCGCCACCCCACCCAGCTAATTTTTATATTTTTGGTAGAAACGGGGTTTCACCATGTTGGCCAGGCTGGTCTCCAATTCCTGACCTCAATGAATCTGCCTGCCTCAGCCTCCCAAAGTGCTGGGATTACAGGTGTGAGCCACTGCTCCTGGCCCTAAGGAAACTTTTCACACTACGCCTACTGGCATTTTTCTGTCAATCACATCATTTCATTGTGAGAAGCATGTAGTAAAGTTTTCTACAAAAAGCACACATTACTTTTACAATTTGAAAAAATAAAAATTATATACAAAAAGTGCACAAAAGGAGAATAGAGGGAAACGTTAGTAGTGGTTGCTTGTCTTTGTGTAATGTGATTATATGCAGGGTTTTTTTTTTTTTTTCCTTGAGACAGAGTCTCACTCTGTCACCCAGGCTGGAATGCAGTGGCAGGATCACAGCTCACTGCAGCCTCAATCTCCCAGGCTCAGGTGATCCTCCCACTTTAGCCTGCCTATAGGCACGTACCACCATGAGAGATAATTTTTGGTAATTTTAGTAGAGACAGGGTTTTGCCACGTTGCCCAGGCTGGTCTCAAACTCCTGGGCTCAAGCAATCCTCCTGCCTCAATTTCCCAAACTGATTATAGGTGTGAGCCACCACACCCAGCAGAGAAATTTTTAAACTCAAATCTCAGTATCTTTACATTTTTCACTATAAGCATTTATTTATTTTTCTTTTTTTAGAGATGGGGTCTCACTCTGTCACCCAGGCTGGGGTACAGTGGCACTATCATGTCTTACTGTAGCCTTGAATTCCTGGACGCAGTCCTCCCAGCTCAGCTTCCCGTGTAGCTAGGATTACAGGCATGTGCCACCATGGCCAGCTAATTAAAAAAAAAAAATGTTGTGGGGAGACAGGGTCTCAATATGTTGCCCAGGTTGGTCTTGAACTCCTGGTTTCAAGCAATCCTCCTGCCTCAGCCTCCCAAAGTGTTGGGATTACAGACATGAGCCACCGTGCAAGACTATTTTAAATAAACTTTTGAAGTTTAGTATAACATATCACAGAAAAGCACACAAATTATAAGCACACAGCTCCATGAATTACCACCAAGTAAACAAAGCCATGTAACCTAAACACCATTCCATCAAGAAACAGAACATTACCCCAAAGGTCCCCTTTATGAGCCCCAATGCTGACTATTTTTCAATTATAAAAGTAAAAATATACATGTTTATATTCAAATATTCAAACAGTCCTGGAATGCCTTTTTTTTTTTTTTTTTTTTTGAGACAGGGTCTCACTCTGTCACCCAGGCTGGAGTGCAGTGGCACGATCATGGCTCACTGCAGCCTCCACCTCCCAGGCTCAATCAATTCTCCCACTTCAGCCTCCCAAGTAGCTAGGACTATAGGCGTGCACCACCACACCCAACGAAATGTTTGTATTTTTAATAGAGATGGGGTTTTACCATGTTGCCCAGGCTGGTCTTAAACTCTTAGACTCCAGCAATCCTCCTGCCTCAGCCTCCCAAAGAGTTGGGATTACAGGCTGAGCCACCCACCATGCCTGGCCCTCATAGACCCCTTCCTACCTATCCCTTTACAATTCACTTTATCTCAGAGGTCAGAGTGGACACAGATTCTACTAATGCTGTGAGCTGGATACCCTTCTGCACTTAGAACAAAGCCCAAATGCCTCCCCCTAGCTCTCAGGGCTCTGCACAACCCACCCCGGTCCTCTGCAACTTCACTTCGTGTCACCTCTCCCTGTTCTGGTTTCTTCCAATGCCTTATGTGTGCCAACCTCATTCCCATCTCAGGG	T	20	PASS	ClusterIDs=HG2_Ill_MetaSV_3221:HG2_10X_allpass_497:HG4_PB_pbsv_3254:HG3_10X_allpass_618:HG3_PB_HySA_4998:HG4_PB_assemblyticsfalcon_17155:HG2_PB_assemblyticsPBcR_16939:HG4_10X_allpass_587:HG2_Ill_tnscope_333:HG4_PB_SVrefine2Falcon1Dovetail_1955:HG4_Ill_SVrefine2DISCOVARDovetail_2406:HG4_Ill_MetaSV_3358:HG4_Ill_GATKHCSBGrefine_2257:HG3_PB_SVrefine2PBcRDovetail_1587:HG3_PB_SVrefine2Falcon1Dovetail_2015:HG3_Ill_SVrefine2DISCOVARDovetail_2408:HG3_Ill_MetaSV_3381:HG2_PB_pbsv_3235:HG2_PB_SVrefine2PBcRplusDovetail_7367:HG2_PB_SVrefine2PB10Xhap12_2382:HG2_PB_SVrefine2Falcon2Bionano_1471:HG2_PB_SVrefine2Falcon1plusDovetail_7950:HG2_Ill_breakscan11_447:HG2_Ill_SpiralSDKrefine_10984:HG2_Ill_SVrefine2DISCOVARplusDovetail_8476:HG2_10X_SVrefine210Xhap12_2428:HG4_Ill_Krunchall_4698:HG3_PB_pbsv_3190:HG3_Ill_Krunchall_4471:HG3_PB_assemblyticsfalcon_17456;NumClusterSVs=30;ExactMatchIDs=HG2_10X_SVrefine210Xhap12_2428:HG2_Ill_SVrefine2DISCOVARplusDovetail_8476:HG2_Ill_SpiralSDKrefine_10984:HG2_Ill_breakscan11_447:HG2_PB_SVrefine2Falcon1plusDovetail_7950:HG2_PB_SVrefine2Falcon2Bionano_1471:HG2_PB_SVrefine2PB10Xhap12_2382:HG2_PB_SVrefine2PBcRplusDovetail_7367:HG2_PB_pbsv_3235:HG3_Ill_MetaSV_3381:HG3_Ill_SVrefine2DISCOVARDovetail_2408:HG3_PB_SVrefine2Falcon1Dovetail_2015:HG3_PB_SVrefine2PBcRDovetail_1587:HG4_Ill_GATKHCSBGrefine_2257:HG4_Ill_MetaSV_3358:HG4_Ill_SVrefine2DISCOVARDovetail_2406:HG4_PB_SVrefine2Falcon1Dovetail_1955;NumExactMatchSVs=17;ClusterMaxShiftDist=0.0285103;ClusterMaxSizeDiff=0.0285103;ClusterMaxEditDist=0.0285103;PBcalls=14;Illcalls=12;TenXcalls=4;CGcalls=0;PBexactcalls=8;Illexactcalls=8;TenXexactcalls=1;CGexactcalls=0;HG2count=13;HG3count=9;HG4count=8;NumTechs=3;NumTechsExact=3;SVLEN=-2773;DistBack=17909;DistForward=-2772;DistMin=-2772;DistMinlt1000=TRUE;MultiTech=TRUE;MultiTechExact=TRUE;SVTYPE=DEL;sizecat=gt1000;DistPASSHG2gt49Minlt1000=FALSE;DistPASSMinlt1000=FALSE;MendelianError=FALSE;HG003_GT=0/1;HG004_GT=1/1;TRall=FALSE;TRgt100=FALSE;TRgt10k=FALSE;segdup=FALSE;REPTYPE=SIMPLEDEL;BREAKSIMLENGTH=2;REFWIDENED=3:47490668-47493442;PctSeqSimilarity=1;PctSizeSimilarity=1;PctRecOverlap=1;SizeDiff=0;StartDistance=0;EndDistance=0;GTMatch=0;TruScore=100;MatchId=2519.0.0	GT:GTcons1:PB_GT:PB_REF:PB_ALT:PBHP_GT:PB_REF_HP1:PB_ALT_HP1:PB_REF_HP2:PB_ALT_HP2:TenX_GT:TenX_REF_HP1:TenX_ALT_HP1:TenX_REF_HP2:TenX_ALT_HP2:ILL250bp_GT:ILL250bp_REF:ILL250bp_ALT:ILLMP_GT:ILLMP_REF:ILLMP_ALT:BNG_LEN_DEL:BNG_LEN_INS:nabsys_svm	0/1:0/1:0/1:32:40:./.:13:16:8:3:./.:0:0:0:0:0/1:36:19:0/1:239:109:.:.:.
chr3	84104942	HG2_Ill_SVrefine2DISCOVARplusDovetail_8646	CCCTGGCAGCCACATATCTTTTTGACTGTCTTGACAGTTTTTTTTGTCTTTTCCTAAATGTTGTATAGTTGAAACCATACAGTGTGAAGCATTTTCATACTGACTTCTTCACTTAGTAATGTTAATTTAAGTTTCCTTCATGTCTTTTCATGGCTTGATACCTATATATTTTTTTTGCATTGGATAATAATCCAATTTTGGAAGTAGCACAATTTATTCAACCATTTACCTATTGAAAGTCATTTGGTTCTTTTCAAGCTTTGGCACTTGTGAATAAAGCTGATATAAATATACATGTACATGTTTGTTGTAAACATGAGTTTTTAACTTCTTTTGGTAAATAAATACCAAGGGGTGTGATTGATAGTACGGTAAGAACATATACAATTTTGTAAGAAAATGACAAACTATTTCCTAAAGTGTCTGTACTATTTTGTATTCTCACCAGCTATGAATGAGAGTTTCTATTGTTCTATGTACTTGCCAGCATATGGTGATTATAGCCTTCTGGATTTTGGCCATTCTAATAAATGAGTAGTTATATGTCATTGTTATTTTAATTTGTATTGACTTGATTACGTATGATGTCAGATACATTTTTATATGATTAATTGCCATATTTCTGTTTTCTTTGGTAAAGTGTCTTTTAGGGTCTTTGGCTCATTTTTTAATAGGCATGTTTGTTTTCTTATTTTTGAGTTTGAAATTTTTTTTTTGTATATTTCAGATAACACTTTATTATCAGATATATATTTTGCAAATACTTTCTTCCAATCTATGGCATGTCTTTTCATTCTCTTGATAGTGGGTTTAGCAGAGCAGAATTTTTTAAAATTTTATGTTTTAAGTTTTGCTTATCAATTTGCTCTTTCATGGATCATGCCTTTGGTGACATATCTAAAAAGTCATCATAAGTATAAGGTCATACATTTTTTTCTCCCATGTGAAATCCTAGGAGTTTTGTAGTTTTGTGTTTTACACTGAGGTCTATAATTCATTTTTTGTATACATTTTTGTGAAGGGTCTAAGTTATGTGTCTAGATTCACATTTTTGTATGTGCATTTCCACTTGCTCCGGCAGCATTGATGGAAATGACTATCTTATTTCTATTCTATTTCTTTTACTCCTTTATCAACGATCACTTGACTTTATTTGTGTCAATTTCTGGGGTCTCTATTCTGTTCCATAGATTGTCTAATATTTCACCAATACCGCAGTGCCTTCATTACTATAGTCAGAATTTTTAATGTGCAATATTTAAATTATTTAATCTTGTTTTAAGTATATGCTTTATATTGCTATGTTGCCAGAAAATGAGGAAGAGTGTTTTGTTTTTTGGGAAATTCTTCATTTTTTTTTAACTTGGTGTATTATAAATAAGATGATTATAACTTGTGCAATACTCATAGGTGTTTGAGAAAAAATAATCACCTTCTCTCTTAATTAAAACAGATAAAAAGAAAGAGAGAGAGGAGAGGAGGAGTGGAAAAGAGAGGGAGAGGGAGAAAAAGAGAGAAAGAGAAAGAGGACAGAAAGCAATTTGAATAGCAATTAGAATAGGTCAGCTGTGGAAAATGGCTTATAATTAAACCTAACATTTTAATGCCGGCAGGAGAAAATCATAAGACATTATAAAGAATTCATCAAATATTTAATTGACTGCCATAGAGAAAACATGCCTAATGAAGAGCTGGAGGAACCACGAATATAGTCTACAGAGAGCATTATCCTCAACACAAAATGCCTACACTGTGGTTATCAATAATTGAAATTATACTTGAGGTTAACATTGACCCTATGTAATTTTACTTTCCAGTTTGACATTAGAATTATACTCTGTGGAATATTGAACCCACCTTGTATATAATTCCAACATGAAATATCATTTTATACATATTTATTACTTCCTATATGAAAGATAGTATGTTAGGCCTAGGTGACATTAAAGCAAAGATAAGTAATGCCAGATCCAACCAAGCTTTTAGTATTATTGGGAAGAGATAAGAAATGAACAAATAAATTCATAAAACAAAACAGTAACAGTTTTTGAATATGTTGTGGAAAAAACAGAAGTACATAATAGATTGCAATGAAGTAGTACCTCAGATGGAATACTTGGGAGAACTTTTCTGTGGAGTTGGCATTTGTGGAGACACCTGAAAAATGAGAAGATGCCTGCCAATTGAAACACCTTGGAAACAGCCTTCCAGGCGAGGAAGTAGCAAATGCAGAGAAATAGTTAAAGTACTTATCATGGTGAGAAATAGAAATAAGGGCAGTGTGGCTGAACAGACTTCAATATTTGTATAAGGTGAGGATAGGGGTTTAAGAAGGGACCCCATTCTGTAAGATGTGGAAGGCTGTATATAGAGTTTATATTTTATTGAAAATTCAGCAGGAAGATATTGAAGGATTTAAATACAGAAAGGCAAGATCAAATTG	C	20	PASS	ClusterIDs=HG2_PB_pbsv_3451:HG2_PB_HySA_6518:HG2_10X_allpass_530:HG2_Ill_MetaSV_3272:HG2_Ill_tnscope_358:HG4_PB_SVrefine2PBcRDovetail_1792:HG4_Ill_MetaSV_3416:HG2_PB_assemblyticsfalcon_17858:HG2_PB_SVrefine2PB10Xhap12_2521:HG2_PB_SVrefine2Falcon1plusDovetail_8078:HG2_Ill_SpiralSDKrefine_11210:HG2_Ill_SVrefine2DISCOVARplusDovetail_8646:HG2_10X_SVrefine210Xhap12_2558:HG2_Ill_breakscan11_472:HG4_10X_allpass_623:HG4_Ill_Krunchall_4993:HG2_Ill_Krunchall_4792:HG4_PB_pbsv_3455;NumClusterSVs=18;ExactMatchIDs=HG2_10X_SVrefine210Xhap12_2558:HG2_Ill_SVrefine2DISCOVARplusDovetail_8646:HG2_Ill_SpiralSDKrefine_11210:HG2_PB_SVrefine2Falcon1plusDovetail_8078:HG2_PB_SVrefine2PB10Xhap12_2521:HG2_PB_assemblyticsfalcon_17858:HG4_Ill_MetaSV_3416:HG4_PB_SVrefine2PBcRDovetail_1792;NumExactMatchSVs=8;ClusterMaxShiftDist=0.122416;ClusterMaxSizeDiff=0.122416;ClusterMaxEditDist=0.160546;PBcalls=7;Illcalls=8;TenXcalls=3;CGcalls=0;PBexactcalls=4;Illexactcalls=3;TenXexactcalls=1;CGexactcalls=0;HG2count=13;HG3count=0;HG4count=5;NumTechs=3;NumTechsExact=3;SVLEN=-2442;DistBack=112613;DistForward=-2442;DistMin=-2442;DistMinlt1000=TRUE;MultiTech=TRUE;MultiTechExact=TRUE;SVTYPE=DEL;sizecat=gt1000;DistPASSHG2gt49Minlt1000=FALSE;DistPASSMinlt1000=FALSE;MendelianError=FALSE;HG003_GT=0/0;HG004_GT=0/1;TRall=FALSE;TRgt100=FALSE;TRgt10k=FALSE;segdup=FALSE;REPTYPE=SIMPLEDEL;BREAKSIMLENGTH=0;REFWIDENED=3:84104943-84107384;PctSeqSimilarity=1;PctSizeSimilarity=1;PctRecOverlap=1;SizeDiff=0;StartDistance=0;EndDistance=0;GTMatch=0;TruScore=100;MatchId=2563.0.0	GT:GTcons1:PB_GT:PB_REF:PB_ALT:PBHP_GT:PB_REF_HP1:PB_ALT_HP1:PB_REF_HP2:PB_ALT_HP2:TenX_GT:TenX_REF_HP1:TenX_ALT_HP1:TenX_REF_HP2:TenX_ALT_HP2:ILL250bp_GT:ILL250bp_REF:ILL250bp_ALT:ILLMP_GT:ILLMP_REF:ILLMP_ALT:BNG_LEN_DEL:BNG_LEN_INS:nabsys_svm	0/1:0/1:0/1:61:45:1|0:2:21:46:2:./.:0:0:0:0:0/1:59:22:0/1:191:82:2559:.:.
chr3	101357565	HG2_Ill_MetaSV_3292	TACAGCTTGTGCTCAGGTAAACGCCAAGCAGCGTCCTAAACCCAGACCAGGCCACTGCCTCTGGGGAGACTACCAGGAGAAAGGTGGGAAATTGACTTTACAGAGATAAAACTGCACCAGGCAGGGTATAAATACCTCCTGATACTGGTAGACACCTTTTCCGGATGGACTGAGGCATTTGCCACCAGAAACGAGACTGCCACCACGGTAGTTAGGCTTTTACTCAATGAGATCATCCGTCGGCATGGGCTGCCTGCTGCCATAGGGTCTAATAACGGACTGGCCTTCACCTTGTCCATAGCTCGGTCAGTAAGGCACTAAACATTCAATGGAAGCTCCATTGTGTCTATCAACCCCAGAGCTCTGGGGAGGTAGAATGCATGAACCGCACCCTAAAAAGTACTCTTACAAAATTAATCCTAGAAACTGGTGAAAACTGGGTAAAGCTCCTTCCTCTAGCCCTTCTTAGATTAAGATGCACTCCTTATGGGGCTGGGTTTTCACCTTTTGAAATCATGTATGGAAGGGCTCCGCCTATCTTGCTTAAGCTAAGGGATACCCATTTAGCAAAAATCTCACAAGCTAATTTGTTACAGTACGTGCAGTCTCTCCAACAGGTACAAGACATCATCCAGCCGCTTGTCTGGGGAGCTCATCCCAATCCAGTTCCTGACCAGATGGGGCCCTGCCACTCTTTCCAGCCAGGTGACCTGGTGTATGTTAAAAAGTTCCAGAAAGAAGGACTCACTCTTGCCTGGAAACGACCTCATACCGTCATCCTCAGCACGCCGACGGCTCTGAAAGTGGATGGCATTCCGGCTTGGATTCATCACTCTCGCATCAAAAAGTCTAACAGAGTCCAACAAGAAACATAGCTCCCCAAGCCTGGGCCAGGTCCCTTAAAACTGCGCCTAAGTCAAGTGAAGCCATCAGATTAATTCTTTTTATTTACCTCTATTGTTTGTTTCCGCCTATTATGTCCTCTGCTCCATCCTACTCTTTCCTCCTCACTTCTTTCACGACGGGACGTGTGTCTACAAACACTACTTGGAAGGCAGGAACTTCCAAGGAAGTCTCTTTTGCAGTTGATTTATGTGCTTTGTTCCCAGAGCCTGCCCGTACCCATGAAGAACAACGCAATCTGCCGGTCATGGGAGTGGGGAGCGTCAACCTTGCTGCAGGATTTGGAAACTCTGGAAGCCAGACTGGATGTGGAAGCTCCAAAGGTACAGAAAAAGGACTCCAGAATGTTGACTTTTACCTCTGTCCTGGAAATCACCCTGACTCTAGTTGTCAAGATTCTTACCAGTTTTTCTGCCCTGACTGGACATGTGTAACTTTGGCCACCTACTCTGGGGGATCAAGCCAATCTTCTACCCTTTCCATAGCTTGTGCTTCCTGACCTAAACTGTGTACTAAGAGAAATTGTAATCCCCTTACTGTAACTGTCCATAACCCTAATTTAGCTCAATGGTATTACAGCATGTCATGGGGATTAAGGCTTTATATCCCAGGATTTGATGTCGGAACTATGTTCACTATCCAGAAGAAAATCCTGGTCTCATGGAGCCCTCCGAAGCCAATCGGGCCTGTAACTGATTTAGGTGACCCTATATTCCAAAAACATCCAGACAGGGTTGATTTAACTGTCCTGCCGCCATTCCTGGTTCCCAAACCTCAGCTGCAACGACAGTACCTCCAACCCAGCCTGATGTCCATTCTGGGCGGGTTATATCACCTTCTCAATCTCATCCAGCCTAGACTAGCCCAAGATTGTTGGTTGTGCCTAAAGGCCAAACCCCCATATTATGCTGGATTAGGAGTAGAAGCCGCATTTAAAATTGGCTCTCTTTCTTGTTGTACACGCCCCCTGCCCTCACATTAGGAGACATGTCGGGAAATGCTTCTTGTTTAATTAGCGCCGGATATAACTTGTCTCTTCTCCCTTTCAGGCTACCTGTAATCAGTCTCTACTTACTTCTTTAAGTGCCTCAGTCTCCTACTAGGCACCTAACAATACCTGGTTAGCCTGCACTTCAGGTCTCACACGCTGCATCAATGGGACTGAACCAGGACCTCTCCTGTGTGTTTTGGTTCATGTGCTCCCCCAGGTCTATGTGTATAGCGGGCCAGAAGCACAACTTCTCATTGCTCCCCCTGAATTACATTCCAGGTTTCGCCGA	T	20	PASS	ClusterIDs=HG2_10X_allpass_540:HG4_Ill_Krunchall_5130:HG4_10X_allpass_632:HG2_Ill_tnscope_365:HG4_PB_pbsv_3523:HG4_PB_SVrefine2PBcRDovetail_1822:HG4_PB_SVrefine2Falcon1Dovetail_2119:HG4_Ill_MetaSV_3434:HG3_PB_SVrefine2Falcon1Dovetail_2181:HG2_PB_SVrefine2PBcRplusDovetail_7512:HG2_PB_SVrefine2PB10Xhap12_2571:HG2_Ill_breakscan11_479:HG2_Ill_SpiralSDKrefine_11278:HG2_Ill_SVrefine2DISCOVARplusDovetail_8707:HG2_Ill_MetaSV_3292:HG2_10X_SVrefine210Xhap12_2607:HG2_PB_pbsv_3514;NumClusterSVs=17;ExactMatchIDs=HG2_10X_SVrefine210Xhap12_2607:HG2_Ill_MetaSV_3292:HG2_Ill_SVrefine2DISCOVARplusDovetail_8707:HG2_Ill_SpiralSDKrefine_11278:HG2_Ill_breakscan11_479:HG2_PB_SVrefine2PB10Xhap12_2571:HG2_PB_SVrefine2PBcRplusDovetail_7512:HG3_PB_SVrefine2Falcon1Dovetail_2181:HG4_Ill_MetaSV_3434:HG4_PB_SVrefine2Falcon1Dovetail_2119:HG4_PB_SVrefine2PBcRDovetail_1822:HG4_PB_pbsv_3523;NumExactMatchSVs=12;ClusterMaxShiftDist=0.002292;ClusterMaxSizeDiff=0.002292;ClusterMaxEditDist=0.002292;PBcalls=7;Illcalls=7;TenXcalls=3;CGcalls=0;PBexactcalls=6;Illexactcalls=5;TenXexactcalls=1;CGexactcalls=0;HG2count=10;HG3count=1;HG4count=6;NumTechs=3;NumTechsExact=3;SVLEN=-2182;DistBack=52149;DistForward=-2178;DistMin=-2178;DistMinlt1000=TRUE;MultiTech=TRUE;MultiTechExact=TRUE;SVTYPE=DEL;sizecat=gt1000;DistPASSHG2gt49Minlt1000=FALSE;DistPASSMinlt1000=FALSE;MendelianError=FALSE;HG003_GT=0/0;HG004_GT=0/1;TRall=FALSE;TRgt100=FALSE;TRgt10k=FALSE;segdup=FALSE;REPTYPE=SIMPLEDEL;BREAKSIMLENGTH=0;REFWIDENED=3:101357566-101359747;PctSeqSimilarity=1;PctSizeSimilarity=1;PctRecOverlap=1;SizeDiff=0;StartDistance=0;EndDistance=0;GTMatch=0;TruScore=100;MatchId=2576.0.0	GT:GTcons1:PB_GT:PB_REF:PB_ALT:PBHP_GT:PB_REF_HP1:PB_ALT_HP1:PB_REF_HP2:PB_ALT_HP2:TenX_GT:TenX_REF_HP1:TenX_ALT_HP1:TenX_REF_HP2:TenX_ALT_HP2:ILL250bp_GT:ILL250bp_REF:ILL250bp_ALT:ILLMP_GT:ILLMP_REF:ILLMP_ALT:BNG_LEN_DEL:BNG_LEN_INS:nabsys_svm	0/1:0/1:0/1:59:29:./.:35:2:4:10:./.:0:0:0:0:0/1:51:16:0/1:169:71:2228:.:.
chr3	112743115	HG2_PB_SVrefine2PBcRplusDovetail_7538	CCACCAGCCTGTAGGGGTGGGTTGCCCCTACACACCTGTGGGTGTTTCTCGTAAGGTGGGACGAGAGATTTGGAAAAGAAAAAGACACAGAGACAAAGTATAGAGAAAGAAATAAGGGGACCCGGGGAACCAGCGTTCAGCATATGGAGGATCCCGCCAGCCTCTGAGTTCCCTTAGTATTTATTGATCATCTGTGGGTGTTTCTCGAAGAGGGGGATGTGTCAGGGTCACAAGACAATTGTGGGGAGAGGGTCAGCAGACAAACACGTGAACAAAGGTCTTTGCATCATAGACAATGTAAAGGATTAAGTGCTGTGCTTTTAGATATGCATACACATAAACATCTCAATGCTTTACAAAGCAGTATTGCTGCCCGCAGGTCCCACCTCCAGCCGTAAGGCGGTTTTTCCCTATCTCAGTAGATGGAGCATACAATCGGGTTTTATACCGAGACATTCCATTGCCCAGGGACAGGCAGGAGACAGATGCCTTCCTCTTGTCTCAACTGCAAGAGGCATTCCTTCCTCTTTTACTAATCCTCCTCAGCACAGACCCTTTACGGGTGTCGGGCTGGGGGACGGTCAGGTCTTTCCCTTCCCACGAGGCCATATTTCAGACTATCACATGGGGAGAAACCTTGGACAATACCTGGCTTTCCTAGGCAGAGGTCCCTGCGGCCTTCCGCAGTTTTTGTGTCCCTGGGTACTTGAGATTAGGGAGTGGTGATGACTCTTAAGGAGCATGCTGCCTTCAAGCATCTGTTTAACAAAGCACATCTTGCACCGCCCTTAATCCATTTAACTCTGAGTTGACACAGCACATGTTTCAGAGAGCACGGGGTTGGGGGTAAGGTCACAGAATCTCAAGGCAGAAGAATTTTTCTTAGTACATAACAAAATGGAGTCTCCTATGTCTACTTCTTTCTACACAGACACAGTAACAATCTGATCTCTCTTGCTTTTCCCCACATTTCCCCCTTTTCTTTTCGACAAAACCACCGTCGTCATCATGGCCCGTTCTCGATGGTCGCTGCCTCTTCGGAGCTGTTGGGTACACCTGCAGACTAACAACTGACAAAACAGGCACACAAGGATTAATATGAAATTTATAATCGTAGTACTTCCAATGGTCTTAACCCAAGTGACAGGGTTAAGATTTGCGAGGCCAACAGCAACTCCTGCAATTGCCTCAGTTCCTGGCACCAAATTTAAATGGGCTTTAGATGCTTCGAAAATTTGTTCTTTTAATTTGGAAATGTCTAAAGTGAGATTATCTTCTCTTCCCTGTAGATGGCGTCTAACCATGTCCCAGTGATGCTCAGACTCATTATAAATTTGGGGTGTAATACAAAAATCTGACGTATTCCAGTCACACTGTAACTGGAAAAGATGTTCTAAGCTCATGAGTCTGTCTCCCATCCAAATGACAGTTTGTCTAAGATCAATTAATTTGATTTGCCAATTTTTGATCAATACTAGATTGTGAATTCCACAATCTTGTAGAATTCTTTTGCCAATCATTAACAAAGTTTACTGACTGAACAGAAGAGTGCAATGCAACTCCTGCTACAGCAGCCGTAGCTGTGACTGCAATTAATCCCATAATCACTGCAATTAAAGTAAAAATGAATCTTTTGGATCTATTTAAAACACCTTTTAATACTTCAGTTAAAATATGGACGGATAGTGAGGCCTCCCACGGTCGGTCCATGGACACAGGGATCCACACGCCCTCTCTTGCTCTCACCAGCAGAATACGGTGTTGCCAATTAAAAGTTGAATCAATGCAAGTAAGCAATCTCCAATTTTCACAGGTTATAGTCTGGGAGTCTGGTTTAATAACTATATTTCCTACAACTAGCATATAAGGGGGCTTTACGCAACTTTGTAAAGGAACTGTTAGACTGGAATTTAGGTCAACAGTATAAAATGGCTTACGATCTCTTGTTTCTAAAGTTTGATTTCCAGACCAAATTCTAATGTGGTGTGAGGCCACAGTAAGCCTCCATAATTCTGGATGTTCAGGACCAGAAACAGGACTTATTATTTTTGGTCTTGGGGTAGAGATTCCTTTTTCTCCCCATTCCCAAGGGTAGAAAGACTGCAATTTTTTATGCTTATGTTTGTCTAAACTTTCTGTTAAGTCGCTATCAACAGCTGGACTCACTTGTGCACTTGGACACGACTGAGTTTGTCCTGAGCAATTGTGGTAGAATTGACCTCGAGGTGCCCAATCTATAATAGTTCCGAATTCATTGTTTTGTAATATCACCGCACTATTGGCCACACATTCTTCCCAAACTAAAACTTCTGTATTTTTTGATTCTTTGGGAATTTCCTTGGGGCAAGGTTTCCCTTTAGGTCTAAATTTTAATGATCTTTGATAAGAAAAGTCTTGTAAATAATTTACCCGTGGCCTAAGTGACATCCCGCTTACCATGTGATAAGTGAATCTACTGATGGGACTGACAGTAGGTACTTCTACCAACCAATTTTGGACTGCAGGCATTAAACATCCTGGTGCTCTCCCTAGGCAAATAGGAGGATAACGATACCCAATGGAAATATTTATCATCATCCCTTCTTCCTCAGGTTTGGCAGGGCAGCGATCATCTGTGGGGCCAGGTACCCATTCGCTATCATTAACATATACTTCTATAGGATTATCCATCCATGTGACTGGTGTTACCATCTCCGTGGAGGCCCTTTTCTTTGCATCTCCGATGGGTTCATTGTAGAACTTCAAATGTCTAGTGGGTATCCAAACAGGAAGCTGATTTTCTCCTGGTGAAACACAAGCAAAACCTCTCCCCCACGTTATCACCTTCCCTATTTCCCATGTCTTATTTTTATTATCTTTCCACCAAATTAGTTTTCCTTCATGTGGGCTGTTCTTTTTACCAGTAAGATGTTGTTCTGCAGAAGTAGTAGTCTGATTTCTATAAATGTTTAAAAAATTTAAAGTATAGAGTGCTAGATTAAGTTGCATCTGAGGAGTGGTACACTCCTTACTGTCTCCCCCTTCTTTTTGTTTAACTAATTGAGTTTTGAGTGTTCTATTAGTTCTTTCAACTATGGCCTGTCCTTGGGAATTATAAGGAATTCCTGTTGTATGTGAAATTTTCCACTGACTTAAGAATTTTTGGAAAGCTTTACTACAATATCCTGGTCCATTGCCAGTTTTGATTTTTTCTGGAACTCCCATTATAGCAAAACAATAAATGTTTTTTAACATGGGAAGTACTTTCTCCTGTTTGGCAAGTTGCCCATATGAAATGTGAATAAGTATCAACTGTTACATGAACATATGATAATCTTCCAAATGAAGGTACATGCGTGACATGCATTTGCCATAATGCATTAGGACACAGACCTCTGGGATTAACTCCTGCCTCTTGAGTGGGCAGGTGTAAGACTTGACACTGGGTGCAATGTTGTACAATATCTTTTGCCTGTTTCCATGTGACATCAAATTTGTTTTTTAATCCTGCTGCATTTACATGAGTCAAAGCATGAAGTTCTTGTGCTTTTATGAGTGCAGATGATACCAGTAAGTCAGCTTCTTCATTTGCTTTAGTCAAAGGCCCTGGTAAATTAGTGTGTGCTCGAATATGAGTAATATAAAATGGGAAATTTCTTTTTCTTACAGTTTGTTGTAATAAATTGAATAGCTGGTTTAACTGATCATCCATGCTATATTTAATTAGAGCTGTCTCAACATCCCTTGTAGCCTGTACTACATATGCAGAATCTGATATAATATTGATAGGTTGGTCAAAATCTTGTAACACTGTAATGACTGCAACCAACTCTGCTCTTTGAGCTGATTGATATGGAGTTTTGATTACTCGTTCTTTCGGCCCTGTGTAAGCTGCTTTTCCATTGCTGGAACCATCAGTAAATACTGTTAGAGCATTTTCTAAAGGTTCACGTCTGGTAATTTTAGGTAGAATCCAAGTAGTCAGTTTTAAGAACTGGAAGATCTTTGTTTTTGGGTAATGATTATCAATAATTCCCACAAAATTAGCAAGACCAATCTGCCATGCACCAGAATTGATAAAGGCTTGTCTAACTTGTTCCTTGGTTAAAGGGACAACTATTTTGTCTGGGTCATTTCCACATAATTTTATTATTCGTAATCTTGTCTGACCGATTAATGTAGCTATTTGATCCAAGTACAATGTAAAAGTCTTAACTGTACTGTGAGGAAGGAATGACCACTCCACAAGATCAGTATTTTGAATAATGATGCCTGTTGGAGAATGTGCAGTGGCAAAAATCAAAAGTTGGAGTGGGGCTAAGGGATCTATTCTATTTATTTGCGCTGACTGAATTTTTTCTTCCACTAATTTAATTTCTTTTGTTGCCTCTGGGGTTAACATTCTTTTACTATTTAAGTCTGAGTCTCCTCTTAAGATAGAGAACAAATTTGACATGGCATAAGTAGGAATGCCTAGAGTTGGCCAAATCCAATTAATATCTCCTAGTAATTTTTGAAAATCATTTAGTGTTTTTAATGTGTCTTTTCTTATTTCTATTTTTTGTGGCTTAATTTTTCTATTTTCTATCTGCATCCCTAAATAATGAAAAGGAGTAGAGGTTTGGATCTTATCAGATGCTATTGCCAGTCCAGCATTGGCAACCTCTGCTTGCAGAAATGTATAACAGTCAATTAATTTATCTTTCGTTTCTGCAGCACATAAAATATCATCAATATAATGAATAATATAACAGTCTGAAAACTTTTCTCTAACTGGTTGAAGAGCTCGACCTACAAAAGTCTGACAAATAGTTGGACTATTAAGCATTCCCTGAGGTAACACTTTCCACTGAAACCTGGTGGCTGGTTCTTTATTATTTATGGCTGGTATAGTAAAGGCAAATTTTTCACAATCCTGCTCTGCCAGAGGGATGGTAAAAAAGCAATCCTTTAGATCAATTATAATTAAAGGCCAATCTTTTGGGATCATGGCCGGAGAGGGCAACCCGGGTTGGAGAGGCCCCATGGGTTGAATTACGGCGTTTACGGCCCTTAAGTTAGTTAACATACGCCATTTGCCTGATTTCTTCTGAATTACAAACACAGGAGAATTCCAAGGCGAGGATGAAGGCTCAATATGACCCTTTTCTAACTGTTCATTTGCTAATAAATGTAAAGCCTCCAGTTTTTGTTTTGGTAGCGGACACTGATTTACCCACACCGGTTTTTCTGTTTTCCAAGTTAATGGTATGGGTTTAGGAGGCTCTACAGTGGCCGCCCCTAAAAAGGATACCCTATTCCTTCTCTTTTTTGATTTATTTTAGCCTCAACTGGAACTTTAATGCCATCTTCATTTTTCCCTAGTCCCTTTCCTGGTATATATCCCATCTTGGTCATGATTTTTTGACTCGTGGGGCTATATAATGGAGCGGGCATGGTGATTTCCGCACCCCCTTGTTGTAATAAATCTCGACCCCACAGATTAAGAGGAATTTAAGTAATCATTGGCTGAACAGTACTTTCTTGATTATCTGGCCCTAAGCAATGTAAAATCTCCATACTTTGATACACTTCTGAGGCTGTGCCTATGCCGACAAGTCCTGTAACAGCCTTTTGTTTAGGCCAATTTTTTGGCCACTGATTTAAAGCAATGATAGAGACATCTGCTCCAGTGTCTACCAACCCTTCAAACTGTTTTCCTTGAATAATGGCCTTACACACAGGTCTGTTCTCTGAGACCTGACTTGCCCAATATGCAGCCTTTCCTGTTGGATCAGTGCTTCCAAGCCCTCCTATTCTTTTTATTTCACTATTTCCACCCTTAATATATGGCAGGAGTAATAATTGAGCAATCCTGTCTCCTGGACTGGCACTCCAAGGAACTGAAGAGCTAATAACCAATTGAATTTCGCCTTTATAGTCTGAATCAACCACACTAGTATGAATTTGAACTCCTTTTAGATTTAGACTTGATCTTCCCAAGATTAGTCCTACAGTCCCCTCAGGCAGGGGGCCATATACCCCTGTGGGGATTTTTTGTGGGGGCTCCCCTGGAAGCAGAGAGACTGCTTGTATAGTACATAAATCTACTGCTGCACTGCCGCTTGTGGGGGGGACAATTGTTGTATTGTGGTAACTGGCTTATTCCCTGAAACACTTGGGACAGTGGGGGTTGTTGTCCCTGAAAACCCTGAGGAACAAATGGCTGAATTGGGAATGCCCCAGTTTGTTGTGGGGCCTGAGGCTGGCCCCTTTGCTCGTTTCCCGACAATGGTTGCCCATTTTTATCAAATTTAGAACGACATTGACTAGCCCAATGTTTTCCTTTTTTACATCTTGGACATAAGTCAGGTGGCTCTCTACCTGTTGTAGTTGCTTGAATAGTTATATTCTGTTTATTTAAGACTGGGCAATTCTTTTTTAAGTGACCAATTTGACCACAATTATAACATTTTCCTCCAAATGTTCTAACTTGTCCTCCTAAAACAACTCCTGTTATTGCTTGAGCCATAAGCATAGCTTTATGCATAGCTCCTCCGATTCCATCACAGGCTTTTACATATTCTGAGATTACATCTGATCCTGCAGGAACCTTTCCTTTTAATGGCTTAATGGCTGATTGACACTCAGGATTGGCGTTTTCATATGCCATTAACTCCACTATGACCTTACGGGCTTTTTCATCGGCAATTGACTTTTGAGCAACATCTTGGAGCCTTGCCACAAAATCAGGATAGGGCTCTTTTGAACCTTGTCTTACTGTATTAAATGAGGGGCAGGTACTTCCTGGGTCTTGGATTTTTTCCCAGGCTCTAAGGCAGATAGCTCTAACTTGCTCAATGGCCTCATTTTGCATTAATGCTTGTTGACTAATAGTACTCCAATTTTGACCTATTCCTAATAGTTGATCTGCATCTATGTTAACTGGAGGATTGGCAGCCCTATTTCTTCGGACCTGTTCTTGTACCCCATCAATCCACCAAGTCTTAAATTGTAAAAATTGAGAGGGTGAGAGAGACGATTTTGCCAGAATCTCCCAATCATAAGGAATGAGTTTATGTCCATGAGCAATGGAATCTAATAATGTCCTCATATAAGGGGAGTTGGGTCCATACTGTTTTACTCCCTCTTTCATATCTTTTAGCATTTTTATCGAAAAAGACTTGTATCTGGCCTCAACTGTGGGAGGCTCTCCCTCTTGGGCTCCTTCTCCAGGTGGCATCGGTTCTAACGTTACTGGGAATTGCCATGCCTCAGTATCTCCTTCCTTTCTTGATTTATCAATAATTTCATGTAATTCACTACCCCGTCTACTAGGTGGTGCCGTAGGATTAAGTCTCCTAGTGGGTGGCTGAGGGTATGGCGCCCTGCCCTGTGGTGCTGGGGGCATTCCTGGATATCCATACTGACTTTCTGGGGGTGGCCGATACTGAAGTTCAGCCGGCGGCCAGTATTGATAGGCTACTGGCGGTTGGGTCTTATTTTCTTTAACCTGCTTTTGAGGTTGTAATGTTACGGGCACCTGACCTGCTGGAAGATGACTTGTGCCTCGTGGTTTAGACTCTGATGGCCCCACTAATTCTGGACCTTTTCCTTCCAATTTTAACGTTTCAGGATATATCACCTCCTGTAATTGATTATAGTCAACATTTTGCGTTGACTGAGCCATTACCGGCTCTGCTACATATTCGCAATGTAAACCTTCCGTTTCTTTCTGGGATTTTTTCCTTGTGTTTTCATTACAATCTATTATACAGCTTCCAAGGGCATCAGAAACTGAAACACTATCTTCTTCTGTTTGAAATGGTTCTAAAGCTGCTTTAATAATGGCCCAATCATTCCATACTGTAAGTGGAATGACATTACCCTTCCTACCTGCTTGTTTTAGTTCCTTACCAATTCTTTTCCAATCTTTTAGATCTAAAGTTCCTTGTTCTGGAAACCATGGGCAAAATTGTTCTATTATTTGAAATAGCTTGATTAGATTTTTTGTAGATACTTTAACTCCCCCTCTTTTTAAAAGAATTTTAATAAAGCTGAGATAAGAGGCATATTTACTTTTAATTTTACTTTTAGTTTGCCCCATTATCACCCTAGCTTCTTCCGAGCGCACAAGCTTACCGTAAGGCTGACTGTAGACGTACTCGGGATCTCTCGTCGACTTGTCCTCAATGACCACGCTCGAGCGTACCTTCACCCTAGAGAAAAGCCTCCACGTTGGG	C	10	PASS	ClusterIDs=HG2_PB_SVrefine2Falcon1plusDovetail_8146:HG3_PB_pbsv_3483:HG2_PB_pbsv_3558:HG3_PB_pbsv_3482:HG4_PB_SVrefine2Falcon1Dovetail_2154:HG3_PB_SVrefine2Falcon1Dovetail_2213:HG2_PB_SVrefine2PBcRplusDovetail_7538:HG2_PB_SVrefine2PB10Xhap12_2607:HG2_PB_SVrefine2Falcon2Bionano_1645;NumClusterSVs=9;ExactMatchIDs=HG2_PB_SVrefine2Falcon1plusDovetail_8146:HG4_PB_SVrefine2Falcon1Dovetail_2154:HG3_PB_SVrefine2Falcon1Dovetail_2213:HG2_PB_SVrefine2PBcRplusDovetail_7538:HG2_PB_SVrefine2PB10Xhap12_2607:HG2_PB_SVrefine2Falcon2Bionano_1645;NumExactMatchSVs=6;ClusterMaxShiftDist=0.000243917;ClusterMaxSizeDiff=0.000243902;ClusterMaxEditDist=0.000487835;PBcalls=9;Illcalls=0;TenXcalls=0;CGcalls=0;PBexactcalls=6;Illexactcalls=0;TenXexactcalls=0;CGexactcalls=0;HG2count=5;HG3count=3;HG4count=1;NumTechs=1;NumTechsExact=1;SVLEN=-8200;DistBack=40358;DistForward=-7570;DistMin=-7570;DistMinlt1000=TRUE;MultiTech=FALSE;MultiTechExact=FALSE;SVTYPE=DEL;sizecat=gt1000;DistPASSHG2gt49Minlt1000=FALSE;DistPASSMinlt1000=FALSE;MendelianError=FALSE;HG003_GT=0/1;HG004_GT=0/0;TRall=FALSE;TRgt100=FALSE;TRgt10k=FALSE;segdup=FALSE;REPTYPE=SIMPLEDEL;BREAKSIMLENGTH=967;REFWIDENED=3:112743116-112752282;PctSeqSimilarity=0.9829;PctSizeSimilarity=0.9999;PctRecOverlap=0.999;SizeDiff=1;StartDistance=-8;EndDistance=-7;GTMatch=0;TruScore=99;MatchId=2587.0.0	GT:GTcons1:PB_GT:PB_REF:PB_ALT:PBHP_GT:PB_REF_HP1:PB_ALT_HP1:PB_REF_HP2:PB_ALT_HP2:TenX_GT:TenX_REF_HP1:TenX_ALT_HP1:TenX_REF_HP2:TenX_ALT_HP2:ILL250bp_GT:ILL250bp_REF:ILL250bp_ALT:ILLMP_GT:ILLMP_REF:ILLMP_ALT:BNG_LEN_DEL:BNG_LEN_INS:nabsys_svm	0/1:./.:0/1:42:47:./.:10:8:10:10:./.:0:0:0:0:0/0:54:0:0/1:369:177:8160:.:.
[truncated: 651,484 more chars]
