# Supplementary material for: VolcanoSV enables accurate and robust structural variant calling in diploid genomes from single-molecule long read sequencing
Source: Nat Commun. 2024 Aug 13;15:6956. doi: 10.1038/s41467-024-51282-0 (PMC11322167; doi:10.1038/s41467-024-51282-0)
Supplement: Supplementary file 4 — Source Data [file 41467_2024_51282_MOESM4_ESM.zip › Source Data/SupplementaryTable4/bin/vcf2bed.py]

def vcf2bed(vcf, out_dir, flank):
    outbed = out_dir+"/"+vcf.split("/")[-1][:-4]+".bed"
    with open(vcf, "r") as f:
        with open(outbed,"w") as fo:
            for line in f:
                if line[0] != "#":
                    chrom, start, _, ref = line.split("\t")[:4]
                    fo.write(chrom+"\t"+str(int(start)-flank)+"\t"+str(int(start)+len(ref)+flank)+"\n")


if __name__ == "__main__":
    from argparse import ArgumentParser

    parser = ArgumentParser()
    parser.add_argument('--vcf', '-v')
    parser.add_argument('--out_dir','-o_dir', default="./")
    parser.add_argument('--flank', type=int, default=0)

    args = parser.parse_args()

    vcf2bed(args.vcf, args.out_dir, args.flank)
