# Supplementary material for: VolcanoSV enables accurate and robust structural variant calling in diploid genomes from single-molecule long read sequencing
Source: Nat Commun. 2024 Aug 13;15:6956. doi: 10.1038/s41467-024-51282-0 (PMC11322167; doi:10.1038/s41467-024-51282-0)
Supplement: Supplementary file 4 — Source Data [file 41467_2024_51282_MOESM4_ESM.zip › Source Data/SupplementaryTable4/bin/TP-base_vcf_simplify.py]

def simplify(vcf, out_dir):
    outvcf = out_dir+"/"+vcf.split("/")[-1][:-4]+"_simplified.vcf"
    with open(vcf, "r") as f:
        with open(outvcf,"w") as fo:
            for line in f:
                if line[0] != "#":
                    line = line.rstrip("\n").split("\t")
                    line[7] = "."
                    gt_index = line[8].split(":").index("GT")
                    line[8] = "GT"
                    line[9] = line[9].split(":")[gt_index]
                    fo.write("\t".join(line)+"\n")
                elif "##INFO" not in line:
                    if "##FORMAT" in line:
                        if "ID=GT," in line:
                            fo.write(line)
                        else:
                            continue
                    else:
                        fo.write(line)


if __name__ == "__main__":
    from argparse import ArgumentParser

    parser = ArgumentParser()
    parser.add_argument('--vcf', '-v')
    parser.add_argument('--out_dir','-o_dir', default="./")

    args = parser.parse_args()

    simplify(args.vcf, args.out_dir)
