# Supplementary material for: VolcanoSV enables accurate and robust structural variant calling in diploid genomes from single-molecule long read sequencing
Source: Nat Commun. 2024 Aug 13;15:6956. doi: 10.1038/s41467-024-51282-0 (PMC11322167; doi:10.1038/s41467-024-51282-0)
Supplement: Supplementary file 4 — Source Data [file 41467_2024_51282_MOESM4_ESM.zip › Source Data/SupplementaryTable4/bin/gnomAD_AFfilter.py]

import re

def filter_af(vcf, outvcf=None, thresh=0.01):
    if outvcf is None:
        outvcf = vcf[:-4]+"_AFfiltered.vcf"
    pattern = r'AF=(-?\d+(?:\.\d+)?(?:e[+-]?\d+)?)'

    with open(vcf, "r") as f:
        with open(outvcf,"w") as fo:
            for line in f:
                if line[0] != "#":
                    try:
                        af = float(re.findall(pattern, line)[0])
                        if af <= thresh:
                            fo.write(line)

                    except:
                        continue
                else:
                    fo.write(line)


if __name__ == "__main__":
    from argparse import ArgumentParser

    parser = ArgumentParser()
    parser.add_argument('--vcf', '-v')
    parser.add_argument('--output','-o')
    parser.add_argument('--thresh', type=float, default=0.01)

    args = parser.parse_args()

    filter_af(args.vcf, args.output, args.thresh)
