# Supplementary material for: VolcanoSV enables accurate and robust structural variant calling in diploid genomes from single-molecule long read sequencing
Source: Nat Commun. 2024 Aug 13;15:6956. doi: 10.1038/s41467-024-51282-0 (PMC11322167; doi:10.1038/s41467-024-51282-0)
Supplement: Supplementary file 4 — Source Data [file 41467_2024_51282_MOESM4_ESM.zip › Source Data/SupplementaryTable4/bin/phased_gene_analysis.py]

import numpy as np
import re
import gzip
from collections import defaultdict

base_map = {"A":"1", "T":"2", "C":"3", "G":"4", "N":"5"}

def read_sv_vcf(vcf):
    var_dict = defaultdict(list)
    with open(vcf, "r") as f:
        for line in f:
            if line[0] != "#":
                line = line.rstrip("\n").split("\t")
                chrom, start, _, ref = line[:4]
                formt, sample = line[-2:]

                gt_index = formt.split(":").index("GT")
                gt = sample.split(":")[gt_index]
                start = int(start)
                end = start + len(ref) - 1
                info_field = line[7]

                if gt[0] != gt[-1] and "." not in gt:
                    if "|" in gt:
                        phased = 1
                        ps = int(re.findall(r"PS=(\d+)", info_field)[0])
                    else:
                        phased = 0
                        ps = -1
                    var_dict[chrom].append([start, end, phased, ps])
    
    for chrom in var_dict.keys():
        var_dict[chrom] = np.array(var_dict[chrom])

    return var_dict


def read_snv_vcf(vcf):
    var_dict = defaultdict(list)

    with open(vcf, "r") as f:
        for line in f:
            if line[0] != "#":
                line = line.rstrip("\n").split("\t")
                chrom, start, _, ref, alt = line[:5]
                formt, sample = line[-2:]

                # for now we skip INDELs and multi alelle records
                if len(ref) > 1 or len (alt) > 1:
                    continue
                
                start = int(start)
                end = start + len(ref) - 1

                ref = int("".join([base_map[i.upper()] for i in ref]))
                alt = int("".join([base_map[i.upper()] for i in alt]))

                formt = formt.split(":")
                sample = sample.split(":")

                gt_index = formt.index("GT")
                ps_index = formt.index("PS")
                gt = sample[gt_index]
                ps = sample[ps_index]
                
                if gt[0] != gt[-1] and "." not in gt:
                    if "|" in gt and ps != ".":
                        phased = 1
                        ps = int(ps)
                    else:
                        phased = 0
                        ps = -1
                    var_dict[chrom].append([start, end, phased, ps, ref, alt, int(gt[0]), int(gt[-1])])

    for chrom in var_dict.keys():
        var_dict[chrom] = np.array(var_dict[chrom])

    return var_dict

def read_gold_vcf(vcfgz):
    var_dict = defaultdict(list)
    ps_map = dict()
    with gzip.open(vcfgz, "rb") as f:
        for line in f:
            line = line.decode()
            if line[0] != "#":
                line = line.rstrip("\n").split("\t")

                chrom, start, _, ref, alt = line[:5]
                if chrom in [str(i) for i in range(1,23)]:
                    chrom = "chr"+chrom

                # for now we skip INDELs and multi alelle records
                if len(ref) > 1 or len (alt) > 1:
                    continue

                formt, sample = line[-2:]
                
                start = int(start)
                end = start + len(ref) - 1

                ref = int("".join([base_map[i.upper()] for i in ref]))
                alt = int("".join([base_map[i.upper()] for i in alt]))

                formt = formt.split(":")
                sample = sample.split(":")

                gt_index = formt.index("GT")
                ps_index = formt.index("PS")
                gt = sample[gt_index]

                ps = sample[ps_index]
                if ps not in ps_map:
                    ps_map[ps] = len(ps_map)                
                
                if gt[0] != gt[-1] and "." not in gt:
                    if "|" in gt and ps != ".":
                        phased = 1
                        ps = ps_map[ps]
                    else:
                        phased = 0
                        ps = -1
                    var_dict[chrom].append([start, end, phased, ps, ref, alt, int(gt[0]), int(gt[-1])])

    for chrom in var_dict.keys():
        var_dict[chrom] = np.array(var_dict[chrom])

    return var_dict

def phased_gene_analysis(snv_vcf, sv_vcf, gold, gene_bed, output):
   
    sv_var_dict = read_sv_vcf(sv_vcf)
    snv_var_dict = read_snv_vcf(snv_vcf)
    gold_var_dict = read_gold_vcf(gold)

    if output is None:
        output = gene_bed[:-4]+"_PhaseInfo.bed"
    with open(gene_bed, "r") as f:
        with open(output, "w") as fo:
            fo.write("#CHROM\tSTART\tEND\tGENE_NAME\tSV\tSV+SNV\tSV+SNV(CORRECT)\n")
            for line in f:
                chrom, start, end, name = line.rstrip("\n").split("\t")
                start = int(start)
                end = int(end)

                if chrom not in sv_var_dict:
                    continue

                sv_in_gene = sv_var_dict[chrom][(sv_var_dict[chrom][:,1] >= start) & (sv_var_dict[chrom][:,0] <= end)]
                snv_in_gene = snv_var_dict[chrom][(snv_var_dict[chrom][:,1] >= start) & (snv_var_dict[chrom][:,0] <= end)]

                sv_phased = False
                svsnv_phased = False
                svsnvC_phased = False

                if len(sv_in_gene) != 0:
                    if all(sv_in_gene[:,2]==1) and all(sv_in_gene[:,3] == sv_in_gene[0,3]): #Phased and on same PS
                        sv_phased = True
                        if len(snv_in_gene) != 0:
                            if all(snv_in_gene[:,2]==1) and all(snv_in_gene[:,3] == sv_in_gene[0,3]): #Phased and on same PS as SVs
                                svsnv_phased = True

                                gold_in_gene = list()
                                snv_with_gold = list()
                                no_false_call = True
                                for snv in snv_in_gene:
                                    s, _, _, _, ref, alt, _, _ = snv
                                    temp_gold = gold_var_dict[chrom][gold_var_dict[chrom][:,0] == s]
                                    for temp_g in temp_gold:
                                        if temp_g[4] >= 10 or temp_g[5] >= 10: # only consider bialelle SNPs
                                            continue
                                        if temp_g[4] == ref and temp_g[5] == alt:
                                            gold_in_gene.append(temp_g)
                                            snv_with_gold.append(snv)
                                        else:
                                            no_false_call = False

                                if no_false_call:
                                    if len(snv_with_gold) != 0:
                                        gold_in_gene = np.stack(gold_in_gene, axis=0)
                                        snv_with_gold = np.stack(snv_with_gold, axis=0)
                                        if all(gold_in_gene[:,6] == snv_with_gold[:,6]) and all(gold_in_gene[:,7] == snv_with_gold[:,7]):
                                            svsnvC_phased = True
                                        elif all(gold_in_gene[:,6] == snv_with_gold[:,7]) and all(gold_in_gene[:,7] == snv_with_gold[:,6]):
                                            svsnvC_phased = True
                                    else:
                                        svsnvC_phased = True
                            
                        else: # if gene has SV but no SNV
                            svsnv_phased = True
                            svsnvC_phased = True


                fo.write(line.rstrip("\n")+"\t"+str(sv_phased)+"\t"+str(svsnv_phased)+"\t"+str(svsnvC_phased)+"\n")

if __name__ == "__main__":
    from argparse import ArgumentParser

    parser = ArgumentParser()
    parser.add_argument('--sv_vcf','-sv')
    parser.add_argument('--snp_vcf','-snp')
    parser.add_argument('--gold_snp_vcf','-gsnp')
    parser.add_argument('--gene', '-g')
    parser.add_argument('--output','-o')

    args = parser.parse_args()

    phased_gene_analysis(args.snp_vcf, args.sv_vcf, args.gold_snp_vcf, args.gene, args.output)
