# Supplementary material for: VolcanoSV enables accurate and robust structural variant calling in diploid genomes from single-molecule long read sequencing
Source: Nat Commun. 2024 Aug 13;15:6956. doi: 10.1038/s41467-024-51282-0 (PMC11322167; doi:10.1038/s41467-024-51282-0)
Supplement: Supplementary file 4 — Source Data [file 41467_2024_51282_MOESM4_ESM.zip › Source Data/SupplementaryTable4/bin/phased_gene_tp-gt.py]

import numpy as np
from collections import defaultdict

def read_vcf(vcf):
    var_dict = defaultdict(list)
    with open(vcf, "r") as f:
        for line in f:
            if line[0] != "#":
                line = line.rstrip("\n").split("\t")
                chrom, start, _, ref = line[:4]
                start = int(start)
                end = start + len(ref) - 1

                var_dict[chrom].append([start, end])
    
    for chrom in var_dict.keys():
        var_dict[chrom] = np.array(var_dict[chrom])

    return var_dict

def phased_gene_tpgt(del_vcf, ins_vcf, gene_bed, summary):
    #CHROM\tSTART\tEND\tGENE_NAME\tSV\tSV+SNV\tSV+SNV(CORRECT)
    sv_var_dict = defaultdict(list)
    ins_var_dict = read_vcf(ins_vcf)
    del_var_dict = read_vcf(del_vcf)

    for chrom, v in del_var_dict.items():
        sv_var_dict[chrom].append(v)
    for chrom, v in ins_var_dict.items():
        sv_var_dict[chrom].append(v)

    for chrom in sv_var_dict.keys():
        sv_var_dict[chrom] = np.concatenate(sv_var_dict[chrom], axis=0)

    sv_phased = 0
    svsnv_phased = 0
    svsnvC_phased = 0

    sv_phased_tpgt = 0
    svsnv_phased_tpgt = 0
    svsnvC_phased_tpgt = 0

    with open(gene_bed, "r") as f:
        for line in f:
            if line[0] == "#":
                continue

            chrom, start, end, _, svp, svsnvp, svsnvCp = line.rstrip("\n").split("\t")
            start = int(start)
            end = int(end)
            
            if chrom not in sv_var_dict:
                continue

            tpgt_sv_in_gene = sv_var_dict[chrom][(sv_var_dict[chrom][:,1] >= start) & (sv_var_dict[chrom][:,0] <= end)]
            if len(tpgt_sv_in_gene) != 0:
                tpgt_sv_in_gene = True
            else:
                tpgt_sv_in_gene = False

            if svp == "True":
                sv_phased += 1
                if tpgt_sv_in_gene:
                    sv_phased_tpgt += 1
            if svsnvp == "True":
                svsnv_phased += 1
                if tpgt_sv_in_gene:
                    svsnv_phased_tpgt += 1
            if svsnvCp == "True":
                svsnvC_phased += 1
                if tpgt_sv_in_gene:
                    svsnvC_phased_tpgt += 1
    
    with open(summary, "w") as f:
        f.write("SV\tSV+SNV\tSV+SNV(CORRECT)\tSV-tpgt\tSV+SNV-tpgt\tSV+SNV(CORRECT)-tpgt\n")
        f.write(str(sv_phased)+"\t"+str(svsnv_phased)+"\t"+str(svsnvC_phased)+"\t"+str(sv_phased_tpgt)+"\t"+str(svsnv_phased_tpgt)+"\t"+str(svsnvC_phased_tpgt)+"\n")

if __name__ == "__main__":
    from argparse import ArgumentParser

    parser = ArgumentParser()
    parser.add_argument('--del_vcf','-dv')
    parser.add_argument('--ins_vcf','-iv')
    parser.add_argument('--gene', '-g')
    parser.add_argument('--summary','-o')

    args = parser.parse_args()

    phased_gene_tpgt(args.del_vcf, args.ins_vcf, args.gene, args.summary)
