# Supplementary material for: VolcanoSV enables accurate and robust structural variant calling in diploid genomes from single-molecule long read sequencing
Source: Nat Commun. 2024 Aug 13;15:6956. doi: 10.1038/s41467-024-51282-0 (PMC11322167; doi:10.1038/s41467-024-51282-0)
Supplement: Supplementary file 4 — Source Data [file 41467_2024_51282_MOESM4_ESM.zip › Source Data/SupplementaryTable4/bin/vcf2vep.py]

def vcf2vep(vcf, vep):
    with open(vcf, "r") as f:
        with open(vep,"w") as fo:
            for line in f:
                if line[0] != "#":
                    chrom, start, _, ref, alt = line.split("\t")[:5]
                    chrom = chrom.lstrip("chr")
                    end = str(int(start)+max(0, len(ref)-len(alt)))
                    if len(ref) > len(alt):
                        svtype = "DEL"
                    elif len(ref) < len(alt):
                        svtype = "INS"
                    fo.write(chrom+"\t"+start+"\t"+end+"\t"+svtype+"\t+\n")


if __name__ == "__main__":
    from argparse import ArgumentParser

    parser = ArgumentParser()
    parser.add_argument('--vcf', '-v')
    parser.add_argument('--out','-o')

    args = parser.parse_args()

    vcf2vep(args.vcf, args.out)
