# Supplementary material for: VolcanoSV enables accurate and robust structural variant calling in diploid genomes from single-molecule long read sequencing
Source: Nat Commun. 2024 Aug 13;15:6956. doi: 10.1038/s41467-024-51282-0 (PMC11322167; doi:10.1038/s41467-024-51282-0)
Supplement: Supplementary file 4 — Source Data [file 41467_2024_51282_MOESM4_ESM.zip › Source Data/SupplementaryTable4/bin/separate_INS_DEL.py]

def ins_del_sep(vcf, out_dir=None):
    if out_dir is None:
        ins_vcf = vcf[:-4]+"_INS.vcf"
        del_vcf = vcf[:-4]+"_DEL.vcf"
    else:
        base_name = vcf.split("/")[-1][:-4]
        ins_vcf = out_dir + "/" + base_name + "_INS.vcf"
        del_vcf = out_dir + "/" + base_name + "_DEL.vcf"

    with open(vcf, "r") as f:
        with open(del_vcf,"w") as fd:
            with open(ins_vcf,"w") as fi:
                for line in f:
                    if line[0] != "#":
                        _, _, _, ref, alt = line.split("\t")[:5]
                        if len(ref) > len(alt):
                            fd.write(line)
                        elif len(alt) > len(ref):
                            fi.write(line)
                    else:
                        fd.write(line)
                        fi.write(line)

if __name__ == "__main__":
    from argparse import ArgumentParser

    parser = ArgumentParser()
    parser.add_argument('--vcf', '-v')
    parser.add_argument('--out_dir','-o_dir')

    args = parser.parse_args()

    ins_del_sep(args.vcf, args.out_dir)
