# Supplementary material for: VolcanoSV enables accurate and robust structural variant calling in diploid genomes from single-molecule long read sequencing
Source: Nat Commun. 2024 Aug 13;15:6956. doi: 10.1038/s41467-024-51282-0 (PMC11322167; doi:10.1038/s41467-024-51282-0)
Supplement: Supplementary file 4 — Source Data [file 41467_2024_51282_MOESM4_ESM.zip › Source Data/SupplementaryTable4/gnomAD_Match/submit_Truvari_template.slurm]

#!/bin/bash
#
#SBATCH --job-name=Truvari_PREFIX
#
##### Account and Partition ####
#SBATCH --account=[YOUR ACCOUNT]
#SBATCH --partition=[YOUR PARTITION]
#
##### Resources Required ####
###Basic
#SBATCH --ntasks=1
#SBATCH --nodes=1
#SBATCH --cpus-per-task=2
#SBATCH --mem=5G
#SBATCH --time=01-00:00:00
#
##### Environment Related ####
#SBATCH --export=ALL
#
##### Output and Error Information ####
#SBATCH --output=Truvari_PREFIX.out
#SBATCH --error=Truvari_PREFIX.err
#
##### Email Notification ####
#SBATCH --mail-user=[YOUR EMAIL]
#SBATCH --mail-type=FAIL

prefix=PREFIX_gnomAD
vcf=VCF
bench=BENCH

ref=REFFA

out_dir=Truvari_gnomAD

p=1
P=1
O=1
r=0

rm -r ${out_dir}

#mkdir ${out_dir}

python FILTERPY --dipcall -v ${vcf} -o_dir . -p ${prefix}

vcf-sort ${prefix}_DEL_INS_noXY.vcf > ${prefix}_DEL_INS_noXY_sorted.vcf
bgzip -c ${prefix}_DEL_INS_noXY_sorted.vcf > ${prefix}_DEL_INS_noXY_sorted.vcf.gz
tabix -p vcf ${prefix}_DEL_INS_noXY_sorted.vcf.gz

vcf-sort ${bench} > ${bench%%.vcf}.sorted.vcf
bgzip -c ${bench%%.vcf}.sorted.vcf > ${bench%%.vcf}.sorted.vcf.gz
tabix -p vcf ${bench%%.vcf}.sorted.vcf.gz

bench=${bench%%.vcf}.sorted.vcf.gz

truvari bench -b ${bench} -c ${prefix}_DEL_INS_noXY_sorted.vcf.gz -f ${ref} -o ${out_dir} -p ${p} -P ${P} -r ${r} -O ${O} --sizemin 50
