# Supplementary material for: VolcanoSV enables accurate and robust structural variant calling in diploid genomes from single-molecule long read sequencing
Source: Nat Commun. 2024 Aug 13;15:6956. doi: 10.1038/s41467-024-51282-0 (PMC11322167; doi:10.1038/s41467-024-51282-0)
Supplement: Supplementary file 4 — Source Data [file 41467_2024_51282_MOESM4_ESM.zip › Source Data/SupplementaryTable4/gnomAD_Match/tool_list_gt.config]

Hifi_L1	DEL	VolcanoSV	SVIM-asm
Hifi_L1	INS	VolcanoSV	SVIM-asm
Hifi_L2	DEL	VolcanoSV	SVIM-asm
Hifi_L2	INS	VolcanoSV	SVIM-asm
Hifi_L3	DEL	VolcanoSV	SVIM-asm
Hifi_L3	INS	VolcanoSV	SVIM-asm
Hifi_L4	DEL	VolcanoSV	SVIM-asm
Hifi_L4	INS	VolcanoSV	SVIM-asm
Hifi_L5	DEL	VolcanoSV	PAV
Hifi_L5	INS	VolcanoSV	SVIM-asm
CLR_L1	DEL VolcanoSV	SVIM-asm
CLR_L1	INS VolcanoSV	SVIM-asm
CLR_L2	DEL VolcanoSV	PAV
CLR_L2	INS VolcanoSV	SVIM-asm
CLR_L3	DEL VolcanoSV	SVIM-asm
CLR_L3	INS VolcanoSV	SVIM-asm
ONT_L1	DEL VolcanoSV	SVIM-asm
ONT_L1	INS VolcanoSV	SVIM-asm
ONT_L2	DEL VolcanoSV	PAV
ONT_L2	INS VolcanoSV	SVIM-asm
ONT_L3	DEL VolcanoSV	SVIM-asm
ONT_L3	INS VolcanoSV	SVIM-asm
ONT_L4	DEL VolcanoSV	PAV
ONT_L4	INS VolcanoSV	SVIM-asm
ONT_L5	DEL VolcanoSV	SVIM-asm
ONT_L5	INS VolcanoSV	SVIM-asm
ONT_L6	DEL VolcanoSV	SVIM-asm
ONT_L6	INS VolcanoSV	SVIM-asm
