# Supplementary material for: VolcanoSV enables accurate and robust structural variant calling in diploid genomes from single-molecule long read sequencing
Source: Nat Commun. 2024 Aug 13;15:6956. doi: 10.1038/s41467-024-51282-0 (PMC11322167; doi:10.1038/s41467-024-51282-0)
Supplement: Supplementary file 4 — Source Data [file 41467_2024_51282_MOESM4_ESM.zip › Source Data/SupplementaryTable4/gnomAD_Match/run.sh]

# GTMatch: GTMatch=0: TP-gt, GTMatch=1: FP-gt

Source_Data= # path to Source_Data folder
Zenodo= #Path to Zenodo folder

code_path=${Source_Data}/TableS4/bin/
prj_path=${Source_Data}/TableS4/gnomAD_Match/
eval_data=${Zenodo}/Cross_Data_Truvari4/

# Path to 2.1.1/vcf/genomes/gnomad.genomes.r2.1.1.sites.vcf.bgz
# can be downloaded with:
# ${aws} s3 cp --no-sign-request s3://gnomad-public-us-east-1/release/2.1.1/ht/genomes/gnomad.genomes.r2.1.1.sites.ht/ ./2.1.1/ht/genomes/gnomad.genomes.r2.1.1.sites.ht/ --recursive
# or other source from gnomAD v2.1.1
gnomad= 

tabix -H ${gnomad} | sed 's|ID=\([0-9]\+\)\>|ID=chr\1|' | grep -v "^#CHROM" > gnomAD_header.vcf
echo '##FORMAT=<ID=GT,Number=1,Type=String,Description="Genotype">' >> gnomAD_header.vcf
echo -e "#CHROM\tPOS\tID\tREF\tALT\tQUAL\tFILTER\tINFO\tFORMAT\tSAMPLE" >> gnomAD_header.vcf

zcat ${eval_data}/Hifi_L1_VolcanoSV/Truvari_NGMLR_aligned_results_p0.5_P0.5_dist500_S30_O0.01/DEL_50_/tp-base.vcf.gz | grep "#" > TP_header.vcf

cat tool_list_gt.config | while read lib sv tool1 tool2
do
mkdir -p ${lib}/${sv}
cd ${lib}/${sv}
for t in ${tool1} ${tool2}
do
cp ${prj_path}/TP_header.vcf ${t}_tp-gt.vcf
zcat ${eval_data}/${lib}_${t}/Truvari_NGMLR_aligned_results_p0.5_P0.5_dist500_S30_O0.01/${sv}_50_/tp-base.vcf.gz | grep "GTMatch=0" >> ${t}_tp-gt.vcf
done
cp ${prj_path}/gnomAD_header.vcf ${tool1}_gnomAD.vcf
cp ${prj_path}/TP_header.vcf ${tool1}_tp-gt_unique.vcf
bedtools subtract -a ${tool1}_tp-gt.vcf -b ${tool2}_tp-gt.vcf -A -f 1.0 -r >> ${tool1}_tp-gt_unique.vcf
python ${code_path}/vcf2bed.py -v ${tool1}_tp-gt_unique.vcf --flank 50
python ${code_path}/TP-base_vcf_simplify.py -v ${tool1}_tp-gt_unique.vcf
sed -i "s/^chr//g" ${tool1}_tp-gt_unique.bed
tabix ${gnomad} -R ${tool1}_tp-gt_unique.bed | sed 's|^\([0-9]\+\)\>|chr\1|' | sed "s/$/\tGT\t.\/./g">> ${tool1}_gnomAD.vcf
cat ${prj_path}/submit_Truvari_template.slurm | sed "s/PREFIX/${lib}_${sv}/g" | sed "s/VCF/${tool1}_gnomAD.vcf/g" | sed "s/BENCH/${tool1}_tp-gt_unique_simplified.vcf/g" | sed "s@REFFA@${Zenodo}/Ref_Genome/hg19/genome.fa@g" | sed "s@FILTERPY@${Source_Data}/Figure6_S5_S6/Heatmap/vcf_filter.py@g" > submit_Truvari.slurm
sbatch submit_Truvari.slurm
cd -
done


cat tool_list_gt.config | while read lib sv tool1 tool2
do
python ${code_path}/gnomAD_AFfilter.py -v ${lib}/${sv}/Truvari_gnomAD/tp-call.vcf -o ${lib}/${sv}/${tool1}_unique_lowAF.vcf
echo "${lib} ${sv}" >> ${tool1}_gnomAD_summary.txt
echo "Matched:" >> ${tool1}_gnomAD_summary.txt
cat ${lib}/${sv}/Truvari_gnomAD/tp-call.vcf | grep -v "#" | wc -l >> ${tool1}_gnomAD_summary.txt
echo "Matched Low AF (<=1%):" >> ${tool1}_gnomAD_summary.txt
cat ${lib}/${sv}/${tool1}_unique_lowAF.vcf | grep -v "#" | wc -l >> ${tool1}_gnomAD_summary.txt
done

#Collect vcf for VEP
cat tool_list_gt.config | while read lib sv tool1 tool2
do
cp ${lib}/${sv}/${tool1}_tp-gt_unique_simplified.vcf ../VEP/${lib}_${sv}_${tool1}.vcf
done

#Clean up
cat tool_list_gt.config | while read lib sv tool1 tool2
do
#rm ${lib}/${sv}/${tool1}_gnomAD.vcf
rm ${lib}/${sv}/*noXY*
done
