# Supplementary material for: VolcanoSV enables accurate and robust structural variant calling in diploid genomes from single-molecule long read sequencing
Source: Nat Commun. 2024 Aug 13;15:6956. doi: 10.1038/s41467-024-51282-0 (PMC11322167; doi:10.1038/s41467-024-51282-0)
Supplement: Supplementary file 4 — Source Data [file 41467_2024_51282_MOESM4_ESM.zip › Source Data/SupplementaryTable4/Phased_Gene/run.sh]

Source_Data= # path to Source_Data folder
Zenodo= #Path to Zenodo folder

code_path=${Source_Data}/TableS4/bin/

gene_org=${Zenodo}/Ref_Genome/hg19/gene_annotations_gene.gtf
phased_snp=${Zenodo}/LongShot_VCFs/
phased_sv=${Zenodo}/Cross_Data_VCFs/Phased_VCF/
gold_snp=${Zenodo}/Benchmarks/NISTv3.3.2/HG002_GRCh37_GIAB_highconf_CG-IllFB-IllGATKHC-Ion-10X-SOLID_CHROM1-22_v.3.3.2_highconf_triophased.vcf.gz


cat ${gene_org} | sed 's|^\([0-9]\+\)\>|chr\1|' | awk '{print $1 "\t" $4 "\t" $5 "\t" $10 $12}' > genes.bed

for sv_vcf in ${phased_sv}/*.vcf
do
	temp=${sv_vcf##*/}
	lib=${temp%%_VolcanoSV_phased.vcf}
	mkdir -p ${lib}
	python ${code_path}/phased_gene_analysis.py --sv_vcf ${sv_vcf} --snp_vcf ${phased_snp}/${lib}_longshot_chr1_22.vcf --gold_snp_vcf ${gold_snp} -g genes.bed -o ${lib}/genes_PhaseInfo.bed &
done

for i in *L*
do
	python ${code_path}/phased_gene_tp-gt.py --del_vcf ../VEP/${i}_DEL_VolcanoSV.vcf --ins_vcf ../VEP/${i}_INS_VolcanoSV.vcf -g ${i}/genes_PhaseInfo.bed -o ${i}/summary.txt
done
