# Supplementary material for: VolcanoSV enables accurate and robust structural variant calling in diploid genomes from single-molecule long read sequencing
Source: Nat Commun. 2024 Aug 13;15:6956. doi: 10.1038/s41467-024-51282-0 (PMC11322167; doi:10.1038/s41467-024-51282-0)
Supplement: Supplementary file 4 — Source Data [file 41467_2024_51282_MOESM4_ESM.zip › Source Data/Figure4/UpSetPlot/plot_UpSet.py]

''''
input: csv file, columns= (tool, path (truvari dir that includes ins and del evaluations))
'''
import argparse
from argparse import ArgumentParser
parser = ArgumentParser(description="",
	usage='use "python3 %(prog)s --help" for more information',
	formatter_class=argparse.ArgumentDefaultsHelpFormatter)
parser.add_argument('--input_path','-i')
parser.add_argument('--output_path','-o')
parser.add_argument('--label','-lb')
# parser.add_argument('--n_thread','-t', type = int, default = 22 )
# parser.add_argument('--delete_temp_file','-d', action='store_true')
args = parser.parse_args()
input_path = args.input_path
output_path = args.output_path
label = args.label
# n_thread = args.n_thread


import pandas as pd 
import gzip 
from collections import Counter
import matplotlib as mpl
mpl.rcParams['pdf.fonttype'] = 42
df = pd.read_csv(input_path)


def load_vcf(vcffile):
    svids = []
    with gzip.open(vcffile, 'rt') as f:
        for line in f:
            if line[0] != '#':
                svids.append( line.split()[2] )


    return svids 


def load_svids(truvari_dir):
    ins_vcf = truvari_dir + '/INS_50_/tp-base.vcf.gz'
    ins_ids = load_vcf(ins_vcf)
    del_vcf = truvari_dir + '/DEL_50_/tp-base.vcf.gz'
    del_ids = load_vcf(del_vcf)
    return ins_ids + del_ids 


def get_intersect(ids_list, tool_list):

    ids_union = []
    for ids in ids_list:
        ids_union.extend(ids)
    ids_union = list(set(ids_union))

    ids_set_list = [ set(ids) for ids in ids_list]


    
    tools_by_id = []
    for id in ids_union:
        tools = []
        for i in range(len(ids_set_list)):
            ids_set = ids_set_list[i]
            if id in ids_set:
                tools.append(tool_list[i])
        tools_by_id.append(tools)

    tools_by_id_str = [':'.join(sorted(tools)) for tools in  tools_by_id]

    dc = Counter( tools_by_id_str )

    return dc,tools_by_id


tool_list =[]
ids_list =[]
for i in range(df.shape[0]):
    truvari_dir = df['path'][i]
    # print(truvari_dir)
    tool = df['tool'][i]
    tool_list.append(tool)
    ids = load_svids(truvari_dir)
    ids_list.append(ids )


dc, tools_by_id = get_intersect(ids_list, tool_list)


# print(dc)


from upsetplot import from_memberships
from matplotlib import pyplot
from upsetplot import UpSet
# dc = {}
# for i in range(len(tool_list)):
#     dc[tool_list[i]] = ids_list[i]

data = from_memberships(tools_by_id)
# print(data)
ax_dict = UpSet(data, subset_size='count',show_counts=True).plot()
pyplot.title(label)
pyplot.savefig(output_path) 
