# Supplementary material for: VolcanoSV enables accurate and robust structural variant calling in diploid genomes from single-molecule long read sequencing
Source: Nat Commun. 2024 Aug 13;15:6956. doi: 10.1038/s41467-024-51282-0 (PMC11322167; doi:10.1038/s41467-024-51282-0)
Supplement: Supplementary file 4 — Source Data [file 41467_2024_51282_MOESM4_ESM.zip › Source Data/Figure4/UpSetPlot/Readme]

You need to specify the truvari evaluation directory before you run the script.

You can check tool_list_Hifi_L2.csv for example. Under every folder, there should be "INS_50_/" and "DEL_50_/", each contain "tp-base.vcf.gz" in it. (output folder of truvari4).

After making the config file, check plot.sh to see the example run.
