# Supplementary material for: VolcanoSV enables accurate and robust structural variant calling in diploid genomes from single-molecule long read sequencing
Source: Nat Commun. 2024 Aug 13;15:6956. doi: 10.1038/s41467-024-51282-0 (PMC11322167; doi:10.1038/s41467-024-51282-0)
Supplement: Supplementary file 4 — Source Data [file 41467_2024_51282_MOESM4_ESM.zip › Source Data/Figure4/UpSetPlot/tool_list_Hifi_L2.csv]

tool	path
VolcanoSV	./Data/Hifi_L2_VolcanoSV/Truvari_NGMLR_aligned_results_p0.5_P0.5_dist500_S30_O0.01
PAV	./Data/Hifi_L2_PAV/Truvari_NGMLR_aligned_results_p0.5_P0.5_dist500_S30_O0.01
SVIM-asm	./Data/Hifi_L2_SVIM-asm/Truvari_NGMLR_aligned_results_p0.5_P0.5_dist500_S30_O0.01
Dipcall	./Data/Hifi_L2_Dipcall/Truvari_NGMLR_aligned_results_p0.5_P0.5_dist500_S30_O0.01
