# Supplementary material for: VolcanoSV enables accurate and robust structural variant calling in diploid genomes from single-molecule long read sequencing
Source: Nat Commun. 2024 Aug 13;15:6956. doi: 10.1038/s41467-024-51282-0 (PMC11322167; doi:10.1038/s41467-024-51282-0)
Supplement: Supplementary file 4 — Source Data [file 41467_2024_51282_MOESM4_ESM.zip › Source Data/Figure6_SupplementaryFigure5-6/Breakpoint_shift/README]

#Usage:
python Breakpoint_shift_VC.py --truv_rslt_dir [Path to truvari result]

#Example:
python Breakpoint_shift_VC.py --truv_rslt_dir ${Zenodo}/BK_SeqSim/ONT_L1/Truvari4_VolcanoSV/DEL_50_/

#NOTE: you can already find the plot results under: ${Zenodo}/BK_SeqSim/*/Truvari4_*/*_50_
