# Supplementary material for: VolcanoSV enables accurate and robust structural variant calling in diploid genomes from single-molecule long read sequencing
Source: Nat Commun. 2024 Aug 13;15:6956. doi: 10.1038/s41467-024-51282-0 (PMC11322167; doi:10.1038/s41467-024-51282-0)
Supplement: Supplementary file 4 — Source Data [file 41467_2024_51282_MOESM4_ESM.zip › Source Data/Figure6_SupplementaryFigure5-6/Heatmap/submit_single_Truvari.sbatch]

#!/bin/bash
#
#SBATCH --job-name=truvari_resuilt
#
##### Account and Partition ####
#SBATCH --account=[YOUR ACCOUNT]
#SBATCH --partition=[YOUR PARTITION]
#
##### Resources Required ####
###Basic
#SBATCH --ntasks=1
#SBATCH --nodes=1
#SBATCH --cpus-per-task=1
#SBATCH --mem=5G
#SBATCH --time=00-06:00:00
#
##### Environment Related ####
#SBATCH --export=ALL
#
##### Output and Error Information ####
#SBATCH --output=truvari_result.out
#SBATCH --error=truvari_result.err
#
##### Email Notification ####
# for this job template, email notification was disabled (NONE)
#SBATCH --mail-user=[YOUR EMAIL]
#SBATCH --mail-type=NONE
