# Supplementary material for: VolcanoSV enables accurate and robust structural variant calling in diploid genomes from single-molecule long read sequencing
Source: Nat Commun. 2024 Aug 13;15:6956. doi: 10.1038/s41467-024-51282-0 (PMC11322167; doi:10.1038/s41467-024-51282-0)
Supplement: Supplementary file 4 — Source Data [file 41467_2024_51282_MOESM4_ESM.zip › Source Data/Figure6_SupplementaryFigure5-6/Heatmap/README]

#NOTE1: You will need to specify the path to Source_Data and Zenodo folder in each Truvari_*_grid_search.sh
#NOTE2: The original script assumes that you have slurm on your cluster, if you don't have slurm, you might need to modify Truvari_*_grid_search.sh and submit_single_Truvari.sbatch to submit to your own job managing system or run as background bash process

##Take Hifi_L1 as example:

cd Hifi_L1
#launch grid search: NOTE: this will submit hundreds of jobs, you may want to run the next line after the jobs submitted by the previous command finish
bash Truvari_SVIM-asm_grid_search.sh
bash Truvari_PAV_grid_search.sh
bash Truvari_Dipcall_grid_search.sh
bash Truvari_VolcanoSV_grid_search.sh
#plot heatmaps You can also specify --data_type (default f1) and --save_dir (default .)
python ../Truvari_results_heatmap_VC.py --tools_truvari_list tools_truvari_list.config

cd -
