# Supplementary material for: VolcanoSV enables accurate and robust structural variant calling in diploid genomes from single-molecule long read sequencing
Source: Nat Commun. 2024 Aug 13;15:6956. doi: 10.1038/s41467-024-51282-0 (PMC11322167; doi:10.1038/s41467-024-51282-0)
Supplement: Supplementary file 4 — Source Data [file 41467_2024_51282_MOESM4_ESM.zip › Source Data/Figure6_SupplementaryFigure5-6/Heatmap/Truvari_results_heatmap_VC.py]

import os
import numpy as np
import pickle

# plot heatmap #
import matplotlib
matplotlib.use('agg')
import matplotlib.pyplot as plt
import seaborn as sns
import matplotlib as mpl

from collections import OrderedDict
import math

# def plot_heatmap(plot_info,save_dir,data_key,xtks,ytks):

#     for SV_dir in plot_info.keys():
#         fig, ax = plt.subplots(figsize=(10,8))
#         #sns.heatmap(plot_info[SV_dir], annot=False, ax=ax,cmap="viridis",vmin=0, vmax=1)
#         sns.heatmap(plot_info[SV_dir], annot=True, ax=ax,cmap="viridis",vmin=0, vmax=1,fmt='.3f')
#         ax.set_xlabel("r")
#         ax.set_ylabel("p",rotation=0)
#         ax.set_xticklabels(xtks)
#         ax.set_yticklabels(ytks)
#         ax.set_title(SV_dir+data_key)
#         plt.yticks(rotation=0)
#         mpl.rcParams['pdf.fonttype'] = 42
#         plt.savefig(save_dir+'/'+SV_dir+data_key+'_truvari_heatmap.pdf',bbox_inches='tight')
#         plt.close()
#     return 0

def read_truvari_summary(summary_file):
    with open(summary_file,"r") as sumryf:
        summary_dict=eval(sumryf.read().replace("null",'"NaN"'))
    return summary_dict

def heatmap_truvari_results_parser(truvari_results_dir,data_key="f1"): #data_key can be: "TP-call","FP","FN","recall","precision","f1","TP-call_TP-gt","TP-call_FP-gt","gt_recall","gt_precision","gt_f1"
    '''p_0.1_r_100/DEL_50_'''
    Truvari_config_list = [i for i in os.listdir(truvari_results_dir) if os.path.isdir(truvari_results_dir+'/'+i)]
    args = OrderedDict()

    for config in Truvari_config_list:
        config = config.split('_')
        if config[0] not in args:
            args[config[0]] = list()
        if config[2] not in args:
            args[config[2]] = list()
        args[config[0]].append(config[1])
        args[config[2]].append(config[3])


    #args[config[0]] = sorted(set(args[config[0]]),key=lambda x: float(x))
    #args[config[2]] = sorted(set(args[config[2]]),key=lambda x: float(x))

    for key, value in args.items():
        args[key] = sorted(set(value),key=lambda x: float(x))

    heat_map_data = dict()
    
    for config_dir in Truvari_config_list:
        SV_dirs = [i for i in os.listdir(truvari_results_dir+'/'+config_dir) if os.path.isdir(truvari_results_dir+'/'+config_dir+'/'+i)]

        config = config_dir.split('_')
        arg_pair = (config[0],config[2])
        arg1_index = args[config[0]].index(config[1])
        arg2_index = args[config[2]].index(config[3])

        for SV_dir in SV_dirs:
            if SV_dir not in heat_map_data:
                heat_map_data[SV_dir] = dict()
            if arg_pair not in heat_map_data[SV_dir]:
                heat_map_data[SV_dir][arg_pair] = np.zeros((len(args[config[0]]),len(args[config[2]])))
                #heat_map_data[SV_dir] = np.zeros((len(args[config[0]]),len(args[config[2]])))

            summary_dict = read_truvari_summary(truvari_results_dir+'/'+config_dir+'/'+SV_dir+'/summary.json')
            if summary_dict[data_key] == 'NaN':
                summary_dict[data_key] = 0

            heat_map_data[SV_dir][arg_pair][arg1_index,arg2_index] = float(summary_dict[data_key])

    return args, heat_map_data
    #plot_heatmap(heat_map_data,truvari_results_dir,data_key,args[config[2]],args[config[0]])

def truvari_results_heatmap(tools_truvari_list, save_dir, data_key="f1"):
    #sv_tool_name\ttruvari_results_dir

    heat_map_info = dict()
    tool_num = 0
    with open(tools_truvari_list,'r') as ttl:
        for line in ttl:
            if line[0]!='#':
                tool_num+=1
                line = line.rstrip('\n').split('\t')
                args, heat_map_data = heatmap_truvari_results_parser(line[1],data_key=data_key)
                for sv_type in heat_map_data.keys():
                    if sv_type not in heat_map_info:
                        heat_map_info[sv_type] = dict()
                    for arg_pair in heat_map_data[sv_type].keys():
                        if arg_pair not in heat_map_info[sv_type]:
                            heat_map_info[sv_type][arg_pair] = list()
                        heat_map_info[sv_type][arg_pair].append([line[0], args, heat_map_data[sv_type][arg_pair]])

    with open(save_dir+'/heatmap_data.pkl','wb') as hmpk:
        pickle.dump(heat_map_info,hmpk)

    col_hm = math.ceil(tool_num**0.5) 
    col = col_hm+1 #additional axis for colorbar
    row = math.ceil(tool_num/col_hm)

    for sv_type in heat_map_info.keys():
        for arg_pair in heat_map_info[sv_type].keys():
            fig, axes = plt.subplots(row,col,figsize=(col_hm*10+3,row*10),gridspec_kw={'width_ratios': [10]*col_hm+[0.5]},squeeze=False)
            mpl.rcParams['pdf.fonttype'] = 42
            for i, hm_info in enumerate(heat_map_info[sv_type][arg_pair]):
                ax_row = i//col_hm
                ax_col = i%col_hm
                if ax_col == col_hm-1:
                    sns.heatmap(hm_info[-1], annot=True, ax=axes[ax_row][ax_col],cmap="viridis",vmin=0, vmax=1,fmt='.3f',cbar=True,cbar_ax=axes[ax_row][ax_col+1])
                else:
                    sns.heatmap(hm_info[-1], annot=True, ax=axes[ax_row][ax_col],cmap="viridis",vmin=0, vmax=1,fmt='.3f',cbar=False,)

                axes[ax_row][ax_col].set_xlabel(arg_pair[1])
                axes[ax_row][ax_col].set_ylabel(arg_pair[0],rotation=0)
                axes[ax_row][ax_col].set_xticklabels(hm_info[1][arg_pair[1]])
                axes[ax_row][ax_col].set_yticklabels(hm_info[1][arg_pair[0]],rotation=0)

                axes[ax_row][ax_col].set_title(hm_info[0])

                #plt.yticks(rotation=90)

            plt.suptitle(sv_type+' '+data_key+' '+str(arg_pair),y=0.95)
            plt.savefig(save_dir+'/'+sv_type+data_key+str(arg_pair)+'_truvari_heatmap.pdf',bbox_inches='tight')
            plt.close()


if __name__ == '__main__':
    import argparse
    
    parser = argparse.ArgumentParser(
        formatter_class=argparse.ArgumentDefaultsHelpFormatter)

    parser.add_argument('--tools_truvari_list', type=str,)
    parser.add_argument('--data_type', type=str,default="f1")
    parser.add_argument('--save_dir', type=str,default=".")
    args = parser.parse_args()

    tools_truvari_list = args.tools_truvari_list
    data_type = args.data_type
    save_dir = args.save_dir

    truvari_results_heatmap(tools_truvari_list, save_dir, data_key=data_type)
