# Supplementary material for: VolcanoSV enables accurate and robust structural variant calling in diploid genomes from single-molecule long read sequencing
Source: Nat Commun. 2024 Aug 13;15:6956. doi: 10.1038/s41467-024-51282-0 (PMC11322167; doi:10.1038/s41467-024-51282-0)
Supplement: Supplementary file 4 — Source Data [file 41467_2024_51282_MOESM4_ESM.zip › Source Data/SupplementaryFigure8-9/Data/Pacbio_CCS_SRX5633451_VolcanoSV.vcf]

##fileformat=VCFv4.2
##FILTER=<ID=PASS,Description="All filters passed">
##fileDate=20180605
##reference=GRCh37
##contig=<ID=chr1,length=249250621>
##contig=<ID=chr2,length=243199373>
##contig=<ID=chr3,length=198022430>
##contig=<ID=chr4,length=191154276>
##contig=<ID=chr5,length=180915260>
##contig=<ID=chr6,length=171115067>
##contig=<ID=chr7,length=159138663>
##contig=<ID=chr8,length=146364022>
##contig=<ID=chr9,length=141213431>
##contig=<ID=chr10,length=135534747>
##contig=<ID=chr11,length=135006516>
##contig=<ID=chr12,length=133851895>
##contig=<ID=chr13,length=115169878>
##contig=<ID=chr14,length=107349540>
##contig=<ID=chr15,length=102531392>
##contig=<ID=chr16,length=90354753>
##contig=<ID=chr17,length=81195210>
##contig=<ID=chr18,length=78077248>
##contig=<ID=chr19,length=59128983>
##contig=<ID=chr20,length=63025520>
##contig=<ID=chr21,length=48129895>
##contig=<ID=chr22,length=51304566>
##INFO=<ID=SVTYPE,Number=1,Type=String,Description="Type of SV:DEL=Deletion, CON=Contraction, INS=Insertion, DUP=Duplication, INV=Inversion">
##INFO=<ID=SVLEN,Number=.,Type=Integer,Description="Difference in length between REF and ALT alleles">
##INFO=<ID=TIG_REGION,Number=.,Type=String,Description="Contig region where variant was found (one per alt with h1 before h2 for homozygous calls)">
##INFO=<ID=QUERY_STRAND,Number=.,Type=String,Description="Strand of variant in the contig relative to the reference (order follows TIG_REGION)">
##INFO=<ID=SIG_SOURCE,Number=.,Type=String,Description="Source of the variant call signature (order follows TIG_REGION)">
##INFO=<ID=TIG_MAPQ,Number=.,Type=String,Description="Mapping quality of the contigs (order follows TIG_REGION)">
##INFO=<ID=CollapseId,Number=1,Type=Integer,Description="collapse match ID">
##INFO=<ID=CollapseId,Number=1,Type=Integer,Description="collapse match ID">
##FORMAT=<ID=GT,Number=1,Type=String,Description="Genotype">
#CHROM	POS	ID	REF	ALT	QUAL	FILTER	INFO	FORMAT	HG002
chr1	16006871	dippav.chr1.DEL.1	TACCCTCAAATGATTTCTAGGAGAAAAACTGCAATATTTAGCCCTGTCTCATCAAATACTCAGATTGTTCATGGTTGTGAGGACTTTAGACACTGAAATTAGAGTGAAAAAGGAAATCTACCAACCCTTGAGTCAAAATCATAGTTCTCTGAATTTGTCACATCTGCCCAGGTCCAATGTCATGAGAGTAGAATCAGAGTGCCACAGGCATGGCCTGAGACTAGGAAGAGAGCCATGCTCACTGACCCATCCCATGTCTGGGCTTCCAGTTAGAACTAGAGTTTCATTCAACCTACATGTGCCTATAGGTCCTCACTGCAGCAATGACATCTCTCAGCTCAGTAATGGCCACTTGGAGCAGGAATATGATCTTTATATGGAAGACTCAGTGGATCCTTATCACCTTCATAGAAAGGTACTCACCTCCCACGTCAAGAGAAAAGCCAACATGTTTTTCCTCCAATGCATAAAAGGAACTTCCATAGGGCAGGCAGGAGTCAGGCTGTTCAAGACAACTGGAAGGAGTTGAATAACATCTATCCAGTGAGTCCTGCAAGACTTCAGGCTCTACTGCCTCCAGCAGCTCCCTGCTGAGCCTGGAAAAGGAGGAAAAAGTAAAGAATAAGCCAGGGGAAATCAGACACAACAGAGCCCCAACTAGGTTTCATGGGTAGCATAAGGAAGTGGTTGAAAAAGTAAAAGGAGAGATCCATTAATGAGGTAACAAATTATTGCCTTCATGTTGGGACAGAACAGGGCCAAATGGAAAAGAATGAAAGAGAAAGACAGATAGACACACACACACACACACACACACACACACACACACACACACACACACACAGAGAATGAGCTCAGTGAATTGTCCAGGTGACACACTGATGAGGGAGTAACAGGACACTCTGAGTTAGTGCCCTCAGGACACACAGCATACAGTGATCAGGAAAGGACTGTGCTCAATAATTTTCCATAAAATGTGCTCAAGTTTCCATGCAGTCGCCATGAGAATACAGTTTTTGAAGTCTGGTCCACCTACAGTAGGTTAGTAAATGATAAGGGGAGGAAGAAATGGAAACCTAAATATCTACTGCAATGAAACCAACAGCAATGTTAGTAGGAATAATTCAGGCTCGGTTGAAAAGATGTAATCGATAATGTCAGCCCGCCCTGTTTTCCCTGAACCAGGAGTCTCCAGATGTCAACACAGAAGTAGCTGTTCACAATTGCTCAGTTACCTGGAGCATGGTGGGCCTTGGTCTTCTTCCTCTTCTTGGTCCTTTTTAATTCCTGCAATACATTCAGACAGGGACAGACAAAATAAGCCAATTCACCTACACCCGTAACAGTCCACTGTCTAATCCCCACGCAGGGATCTCAGGCTCCTCAGCAAGAGAACAGGACAATGTGAGAGATATACTTCAGGAGGCCTGAAAGCTGGTCATGATATTCTTTGGTTTGCATCTCAGAACCAAGGGTGAAATATCCCTATTCTGGTAGATCGTTATCCCAAAATCATTTATCCCAAGTTTGTGCAAACAGTTATGCCTTATTGTTCCCATCAGTTCAAAGACAATGCCCCAGATGATTTCTAGGAGGAAAACTGCAGTATTCAGCCCTGTCTCATCAAATGCCCAGCTCGTTCATGGATGCAAGAATTTTAGACACTGAAATTAGAATGAGGGAGGAAATCTACAAACCCTTGAGTCCAAATCATAGTTCTGTGAATTTTTTACATCTGCCTGGGTCCAATGTGCTGAGAGCGGGCTCAGGTTGCCACAGGCATGGCTGGAGACTAGGAATAGAGCCTTGCTCACTGACCCATTTCATGTCTAGGCTTCCAGCGGAGACTACAGTTTCATTACAACCTATATGCGCCCATAGGTCCTGCCTGCGGCAATGACATCTCTCGGGTCAGTAAGGGCCACTGGGAACAGGAATATCACCCCTATCTGGAAGACCAGGTGGAGGCTTATCACCTTCATAGTAAGGTACTCACTGTCCACGTCAAGAGCCAAGCCAAGGTACTGTTCCTCCAATGAGTAAACAGCACTTCTGTAGGGCTGGCCTAAGTCAGGCAGTTCAAGATAACCTGAAGGAGTCGAATAACATCTATCCAGGGAGTCCTGCAAGACTTCAGGCTCTTTCTCATCCAGCAGCTCCCTGCTGAGCCTGGAAAAGTAGGAAAAAGTAAAGAATAAGCCAGGGGGAATCAGAAACCACACAGCCCCAGCTACATTTCATGGCTAACATAAGGAACTGTTTAAACAGAAAAAGGACAGATCCATTAGTGAGGTAATGAATTATTGCCTTTATGTTGGGATAGACCAGGGCCAGGTAGAAAAGAATGAAAGAGAAAGACAGGGAGAGGGAGAGGGAGAGAGAGACAGAGGAGAAAGTGAGCTCAGCGAATTGGCCGGGTGACACACTGATGAAGGGGTCAAAGGACACTCTGAGTTAGTGCCCTCGGGACACACAGAGAACAGTGATCATGAAAAGAGTGGGCTCAATAATTTTCCATAAACTTGCTTAAGATTCCATGCAGTTGCCATACAGCCTTTGAGGTATGGTCAACCTACAGTAAGTTAGTAAATGATAAGGGGAGGAAGAAATGGAAACCTAAACATCTACTGCAAGGAAAACCAACAGCAATGTCAGTAGGAGTAATTCAACCTTCGTTGAGAACATGAAATTGAACATACTCTTGTTTTCCCTGGACCTGGCATCTCCAGGTGTCAACACAGAATTAAGCATCCATAATTGCTCAAAGTTACCTGGGGCATGATGGGTCTTGGTCTTCTTCCACTTCTTGGTACTTTTCAATTTCTGCAATAAGTTCAGACATGGACAGACATATTAAGCTGGTTCTCCTACACACATAACAATCCACTGTCTAATCCTCACACAGGGACTTCAGGCTCCTCAGCATGAGAATAGGACACTGTGAGAGATCTTCTTCAGGAGGCCTGAAGGCTGATCATGATAGAGATTCCTGGGTTTTTGTCCCAGAAACTGTGGGTAAAATTCCCTATTCTGGTAGATCGTTATCCCAAGATCATTTGTCCCAAGTTTGTGCAAATGGTTATGCCATATTTTTCCAATCGATTTAAAGCAAATGTCCCCAAATGGTTGCTGGGAGAAAAACTGCAATATTCAGCCCTGTCTCATCAAATACTCAGATTCTTCATGGTAGCGAGGATTTTAGACGCTGAAATTAGAGTGAAGGATGAAATCTACAAGATCTACAAAATTGAGACAAAATCAGAGTTGTGTGAATTTGTCACATCTGCTCAGATCCAACATCTTGAGAGTAGGATTAGGGTGCCACAGGCATGGCCTGAGACTAGGAAGAGAGCCCTGCTCACTGACCCATCCCTTGCCTGGGCTTCCAAGTGGAACTAGAGTTTCATTCAACCTACATGTGCCTATAGGTCCTCCCTGTGGCAATGACATCTCTCAGCTCAGTAAGGGCCATTTGCAGTAGGAATATGACCCTAACCAGAAGACTCAGTGGATCCTTATCACCTTCATAGAAAGGTACTCACCATCCATGTCAAGAGCCCAGCCAACACGCTGTTGCTCCAATATGTAAAAGGCACTTCTGTAGTGCTGGAATGAGTCAGGTAGTTCAAAGAACATTGACGGAGTCGAATAACATCTATCCAGTGAGTCCTGCAAGATTTCAGGCTCTTCCACTTCCATCAGCACACCGCTGAGCCTGGAAAAGCAGACAAAACTAAAGAAGCAGTCAGGGAAAATCAGACACCACAGAGCCCCAGTAGATTTCAGAAGTAACATAAGGAAGTGGTAAGAAAAGAAAAGGATAGATCCATTAATGAGGTAACAAATTATTGCCTTTATGTTGGGATAGAAAAGGGCCAGGTAGAAAACAATGAAAGAGAAAGACAGAGAGACAGAGACAGAGACAGAGACAGAGAGAAAATGAGCTAGTGAATTGGCCAGGTGACATACTGGTAAGGGAGTAAAAGGACACTCTGAGTTAGTGCCCTCATGACACACAGCAAACTGCGATCATGAAAAGAGTGAGCTCAATAGTTTTCCATAAAATATGCTCAAAATTCGATGCAGTGGCCACGAGAGTACAGCTTTTGAAGTATGGTCATCCTATGGTACGTTAGTAAATGATAAGGGGAGGAAGAAATGGAAACCTAAACATCTCCTGCAATGAAAACCAACAGCAATGACAGTAGGAGTAATTCAGCCTTCGTTGAAAACATGAAATCAAACACACTCTGGTTTCCCTGAATCTGTTGCCTCCAGGTGTTAACACAGAATTAAGCATCCACAATTGCTGAAAGTTACCTGGGGCATGGTGGGTTTTGATCTTCTTCCCCTTCTTTTCTTCCCCTTCTCCTTCTTTTCTTCGTTGATCTTCTTCCCCTTCTTTTCTTCCCCTTCCCCTTCTTTTCAATTTCTGCAATAAATTCAGACATGGACAGACACATTAAGCTGATTCCCCTACACACATAACAATCCACTGTCTAATCCTCACACAGGGACCTCAGGCTCCTCAGCATAAGAATAGGAGACTGTGAGAGATATATTTCAGGAGGCCTGAAGGCTGGTCATGATAGAAATTCCTCGGTTTTTCTCCCAGAAACTGTGGGTAAAATGTCCCTATTCTAGTAGATCGTTATCCCAATATCATTTGTCCCGAGTTTGTGCAAACAGTTATGCCATATTTTTCCAATCAATTTAAAGCAAACACCCTCAAATGATTTCTAGGAGAAAAACTGCAATATTTAGCCCTGTCTCATCAAATACTCAGATTGTTCATGGTTGTGAGGACTTTAGACACTGAAATTAGAGTGAAAAAGGAAATCTACCAACCCTTGAGTCAAAATCATAGTTCTCTGAATTTGTCACATCTGCCCAGGTCCAATGTCATGAGAGTAGAATCAGAGTGCCACAGGCATGGCCTGAGACTAGGAAGAGAGCCATGCTCACTGACCCATCCCATGTCTGGGCTTCCAGTTAGAACTAGAGTTTCATTCAACCTACATGTGCCTATAGGTCCTCACTGCAGCAATGACATCTCTCAGCTCAGTAATGGCCACTTGGAGCAGGAATATGATCTTTATATGGAAGACTCAGTGGATCCTTATCACCTTCATAGAAAGGTACTCACCTCCCACGTCAAGAGAAAAGCCAACATGTTTTTCCTCCAATGCATAAAAGGAACTTCCATAGGGCAGGCAGGAGTCAGGCTGTTCAAGACAACTGGAAGGAGTTGAATAACATCTATCCAGTGAGTCCTGCAAGACTTCAGGCTCTACTGCCTCCAGCAGCTCCCTGCTGAGCCTGGAAAAGGAGGAAAAAGTAAAGAATAAGCCAGGGGAAATCAGACACAACAGAGCCCCAACTAGGTTTCATGGGTAGCATAAGGAAGTGGTTGAAAAAGTAAAAGGATAGATCCATTAATGAGGTAACAAATTATTGCCTTCATGTTGGGACAGAACAGGGCCAAATGGAAAAGAATGAAAGAGAAAGACAGATAGACACACACACACACACACACACACACACACACACACACACAGAGAATGAGCTCAGTGAATTGTCCAGGTGACACACTGATGAGGGAGTAACAGGACACTCTGAGTTAGTGCCCTCAGGACACACAGCATACAGTGATCAGGAAAGGACTGTGCTCAATAATTTTCCATAAAATGTGCTCAAGTTTCCATGCAGTCGCCATGAGAATACAGTTTTTGAAGTCTGGTCCACCTACAGTAGGTTAGTAAATGATAAGGGGAGGAAGAAATGGAAACCTAAATATCTACTGCAATGAAACCAACAGCAATGTTAGTAGGAATAATTCAGGCTCGGTTGAAAAGATGTAATCGATAATGTCAGCCCGCCCTGTTTTCCCTGAACCAGGAGTCTCCAGATGTCAACACAGAAGTAGCTGTTCACAATTGCTCAGTTACCTGGAGCATGGTGGGCCTTGGTCTTCTTCCTCTTCTTGGTCCTTTTTAATTCCTGCAATACATTCAGACAGGGACAGACAAAATAAGCCAATTCACCTACACCCGTAACAGTCCACTGTCTAATCCCCACGCAGGGATCTCAGGCTCCTCAGCAAGAGAACAGGACAATGTGAGAGATATACTTCAGGAGGCCTGAAAGCTGGTCATGATATTCTTTGGTTTGCATCTCAGAACCAAGGGTGAAATATCCCTATTCTGGTAGATCGTTATCCCAAAATCATTTATCCCAAGTTTGTGCAAACAGTTATGCCTTATTGTTCCCATCAGTTCAAAGACAATGCCCCAGATGATTTCTAGGAGGAAAACTGCAGTATTCAGCCCTGTCTCATCAAATGCCCAGCTCGTTCATGGATGCAAGAATTTTAGACACTGAAATTAGAATGAGGGAGGAAATCTACAAACCCTTGAGTCCAAATCATAGTTCTGTGAATTTTTTACATCTGCCTGGGTCCAATGTGCTGAGAGCGGGCTCAGGTTGCCACAGGCATGGCTGGAGACTAGGAATAGAGCCTTGCTCACTGACCCATTTCATGTCTAGGCTTCCAGCGGAGACTACAGTTTCATTACAACCTATATGCGCCCATAGGTCCTGCCTGCGGCAATGACATCTCTCGGGTCAGTAAGGGCCACTGGGAACAGGAATATCACCCCTATCTGGAAGACCAGGTGGAGGCTTATCACCTTCATAGTAAGGTACTCACTGTCCACGTCAAGAGCCAAGCCAAGGTACTGTTCCTCCAATGAGTAAACAGCACTTCTGTAGGGCTGGCCTAAGTCAGGCAGTTCAAGATAACCTGAAGGAGTCGAATAACATCTATCCAGGGAGTCCTGCAAGACTTCAGGCTCTTTCTCATCCAGCAGCTCCCTGCTGAGCCTGGAAAAGTAGGAAAAAGTAAAGAATAAGCCAGGGGGAATCAGAAACCACACAGCCCCAGCTACATTTCATGGCTAACATAAGGAACTGTTTAAACAGAAAAAGGACAGATCCATTAGTGAGGTAATGAATTATTGCCTTTATGTTGGGATAGACCAGGGCCAGGTAGAAAAGAATGAAAGAGAAAGACAGGGAGAGGGAGAGGGAGAGAGAGACAGAGGAGAAAGTGAGCTCAGCGAATTGGTCGGGTGACACACTGATGAAGGGGTCAAAGGACACTCTGAGTTAGTGCCCTCGGGACACACAGAGAACAGTGATCATGAAAAGAGTGGGCTCAATAATTTTCCATAAACTTGCTTAAGATTCCATGCAGTTGCCATACAGCCTTTGAGGTATGGTCAACCTACAGTAAGTTAGTAAATGATAAGGGGAGGAAGAAATGGAAACCTAAACATCTACTGCAAGGAAAACCAACAGCAATGTCAGTAGGAGTAATTCAATCTTCGTTGAGAACATGAAATTGAACATACTCTTGTTTTCCCTGGACCTGGCATCTCCAGGTGTCAACACAGAATTAAGCATCCATAATTGCTCAAAGTTACCTGGGGCATGATGGGTCTTGGTCTTCTTCCACTTCTTGGTACTTTTCAATTTCTGCAATAAGTTCAGACATGGACAGACATATTAAGCTGGTTCTCCTACACACATAACAATCCACTGTCTAATCCTCACACAGGGACTTCAGGCTCCTCAGCATGAGAATAGGACACTGTGAGAGATCTTCTTCAGGAGGCCTGAAGGCTGATCATGATAGAGATTCCTGGGTTTTTGTCCCAGAAACTGTGGGTAAAATTCCCTATTCTGGTAGATCGTTATCCCAAGATCATTTGTCCCAAGTTTGTGCAAATGGTTATGCCATATTTTTCCAATCGATTTAAAGCAAATGCCCCCAAATGGTTGCTGGGAGAAAAACTGCAATATTCAGCCCTGTCTCATCAAATACTCAGATTCTTCATGGTAGCGAGGATTTTAGACGCTGAAATTAGAGTGAAGGATGAAATCTACAAGATCTACAAAATTGAGACAAAATCAGAGTTGTGTGAATTTGTCACATCTGCCCAGATCCAACATCTTGAGAGTAGGATTAGGGTGCCACAGGCATGGCCTGAGACTAGGAAGAGAGCCCTGCTCACTGACCCATCCCTTGCCTGGGCTTCCAAGTGGAACTAGAGTTTCATTCAACCTACATGTGCCTATAGGTCCTCCCTGTGGCAATGACATCTCTCAGCTCAGTAAGGGCCATTTGCAGTAGGAATATGACCCTAACCAGAAGACTCAGTGGATCCTTATCACCTTCATAGAAAGGTACTCACCATCCATGTCAAGAGCCCAGCCAACACGCTGTTGCTCCAATATGTAAAAGGCACTTCTGTAGGGCTGGCATGAGTCAGTCAGTTCAAGATAACCTGAAGGAGTTGAATAACATCTATCCAGTGAGTCCTGCAAGACTTCAGGCCCTTTCTCATCCAGCAGCTCCCTGCTGAGCCTGGAACCGTGGGAAAAAGTAAAGAATAAGCCAGGGGAAATCAGAAACCACACAGCCCCAGCTAGATTTCATGGCTAACATAAGGAAGAGTTTGAAAAGAAAAAGGACAGATCCATTAATGAGGTAACAAATTATTGTCTTTATGTTGGGATAGAACAGGGCCAGGTAGAAAACAATGAAAGAGAAAGACAGAGAGACAGAGACAGAGACAGAGACAGAGAGAAAGTGAGCTAGTGAATTGGCCAGGTGACATACTGGTAAGGGAGTAAAAGGACACTCTGAGTTAGTGCCCTCATGACACACAGCAAACTGCGATCATGAAAAGAGTGAGCTCAATAGTTTTCCATAAAATATGCTCAAAATTCGATGCAGTGGCCACGAGAGTACAGCTTTTGAAGTATGGTCATCCTATGGTACGTTAGTAAATGATAAGGGGAGGAAGAAATGGAAACCTAAACATCTCCTGCAATGAAAACCAACAGCAATGACAGTAGGAGTAATTCAGCCTTCGTTGAAAACATGAAATCAAACACACTCTGGTTTCCCTGAATCTGTTGCCTCCAGGTGTTAACACAGAATTAAGCATCCACAATTGCTGAAAGTTACCTGGGGCATGGTGGGTTTTGATCTTCTTCCCCTTCTTTTCTTCCCCTTCTCCTTCTTTTCTTCGTTGATCTTCTTCCCCTTCTTTTCTTCCCCTTCCCCTTCTTTTCAATTTCTGCAATAAATTCAGACATGGACAGACACATTAAGCTGATTCCCCTACACACATAACAATCCACTGTCTAATCCTCACACAGGGACCTCAGGCTCCTCAGCATAAGAATAGGAGACTGTGAGAGATATATTTCAGGAGGCCTGAAGGCTGGTCATGATAGAAATTCCTCGGTTTTTCTCCCAGAAACTGTGGGTAAAATGTCCCTATTCTAGTAGATCGTTATCCCAATATCATTTGTCCCGAGTTTGTGCAAACAGTTATGCCATATTTTCCCAATCAATTTAAAGCAAAC	T	20	PASS	SVLEN=-9437;SVTYPE=DEL;TIG_REGION=contig20_hp2:8956204-8956205;QUERY_STRAND=+;SIG_SOURCE=cigar;TIG_MAPQ=60	GT	0/1
chr1	116445449	dippav.chr1.INS.3	T	TATAGGAAATATATATATATTAGAAATATATAC	20	PASS	SVLEN=32;SVTYPE=INS;TIG_REGION=contig66_hp1:12706310-12706342;QUERY_STRAND=-;SIG_SOURCE=cigar;TIG_MAPQ=60	GT	0/1
chr1	122243630	dippav.chr1.INS.6	C	CATTCAACTCACAGAGTTGAACGTTCCCTTAGACAGAGCAGATTTGAAACACTCTATTTGTGCAATTTGCAAGTGTAGATTTCAAGCGCTTTAAGGTCAATGGCAGAAAAGGAAATATCTTCGTTTCAAAACTAGACAGAATCATTCCCACAAACTGCGTTGTAATGTGTGCGTTCAACTCACAGAGTTTAACCTTTCTTTTCATAGAGCAGTTAGGAAACACTCTGTTTGTAAAGTCTGCAAGTGGATATTCAGACCTCTTTGAGGCCTTCGTTGGAAACGGGATTTCTTCATATTCTGCTAGACAGAAGAATTCTCAGTAACTTCCTTGTGTTGTGTGT	20	PASS	SVLEN=340;SVTYPE=INS;TIG_REGION=contig231_hp2:70295-70635;QUERY_STRAND=+;SIG_SOURCE=cigar;TIG_MAPQ=60	GT	0/1
chr1	122244286	dippav.chr1.INS.7	T	TCAGTAACTTCCTTGTGTTGTGTTTATTCAACTGACAGAGTTGAACTTTCATTTAGAGAGAGCAGATTTGAAACACTGTTTTTGTGGAATTTGCAAGTGGAGATTTCAAGCGCTTTGGGGCCAAAGGCAGAAAAGGAAATATCTTCGTATAAAAACTAGACAGAATCATTCTCAGAAACTGCTGCGTGATGTGTGCGTTCAACTCTCAGAGTTTAACTTTTCTTTTCATTCAGCGGTTTGGAAACACTCTGTTTGTAAAGTCTGCACGTGGATATTTTGACCACTTAGAGGCCTTCGTTGGAAACGGGTTTTTTTCATGTAAGGCTAGACAGAAGAATTCC	20	PASS	SVLEN=340;SVTYPE=INS;TIG_REGION=contig231_hp2:71291-71631;QUERY_STRAND=+;SIG_SOURCE=cigar;TIG_MAPQ=60	GT	0/1
chr1	122500516	dippav.chr1.DEL.4	GGCCTTTGTTGGAAACGGGATTTCTTCATATTCTGCTAGACAGAAGAATTCTCAGTAACTTCCTTGTGTTGTGTGTATTCAACTCACAGAGTTGAACGATCCTTTACACAGAGCAGACTTGAAACACTCTTTTTGTGGAATTTGCAAGAGGAGATTTCAGCCGATTTGAGGTCAATAGTAGAAAAGGAAACATCTTCGTAGAAAAACTAGACAGAATGATTCTCAGAAACTCCTTTGTGATGTGTGTGTTCAACTCACAGAGTTTAACCTTTCTTTTCATAGAGCAGTTAGTAAACACTCTGTTTATAAAGTCTGCAAGTGGATATTCAGACCCCTTTGAGGCCTTCGTTGGAAACGGGATTTCTTCATATTATGCTAGACAGAAGAATTCTCAGTAACTTCCTTGTGTTGTGTGTATTCAACTGACAGAGTTGAACTTTCATTTGGAGAGAGCAGATTTGAAACACTGTTTTTGTGGAATTTGCAAGTGGAGATTTCAAGCGCTTTGGGGCCAAAGGCAGAAAAGGAAATATCTTCGTATAAAAACTAGACAGAATCATTCTCAGAAACTGCTGCGTGATGTGTGCGTTCAACTCTCAGAGTTTAACTTTTCTTTTCATTCAGCGGTTTGGAAACACTCTGTTTGTAAAGTCTGCACGTGGATATTTTGACCACTTAGAGGCCTTCGTTGGAAACGGGTTTTTTTCATGTAAGGCTAGACAGAAGAATTCCCAGTAACTTCCTTGTGTTGTGTGCATTCAACTCACAGAGTTGAACGTTCCCTTAGACAGAGCAGATTTGAAACACTCTATTTGTGCAATTTGCAAGTGTAGTTTTCAAGCTCTTTATGGTCAACGGCAGAAAAGGAAATATCTTCGTTTCAAAACTAGACAGAATCATTCCCACAAACTGCGTTGTGATGTGTTCGTTCAACTCACAGAGTTTAACCTTTCTGTTCATAGAGCAGTTAGGAAACACTCTGTTTGTAAAGTCTGTAAGTGGATATTCTGACATCTTGTGGCCTTCGTTGGAAACGGGATTTCTTCATATTCTGCTAGACAGAAGAATTCTCAGTAACTTCCTTGTGTTGTGTGTATTCAACTCACAGAGTTGAACGATCCTTTACACAGAGCAGACTTGAAACACTCTTTTTGTGGAATTTGCAAGTGGAGATTTCAGCCGCTTTGAGGTCAATAGTAGAAAAGGAAATATCTTCGTAGAAAAACTAGACAGAATGATTCTCAGAAACTCCTTTGTGATGTGTGTGTTCAACTCACAGAGTTTAACCTTTCTTTTCATAGAGCAGTTAGTAAACACTCTGTTTATAAAGTCTGCAAGTGGATATTCAGACCCCTTTGAGGCCTTCGTTGGAAACGGGATTTCTTCATATTATGCTAGACAGAAGAATTCTCAGTAACTTCCTTGTGTTGTGTGTATTCAACTGACAGTGTTGAACTTTCATTTAGAGAGAGCAGATTTGAAACACTGTTTTTGTGGAATTTGCAAGTGGAGATTTCAAGCGCTTTGGGGCCAAAGGCAGAAAAGGAAATATCTTCGTATAAAAACTAGACAGAATCATTCTCAGAAACTGCTGCGTGATGTGTGCGTTCAACTCTCAGAGTTTAACTTTTCTTTTCATTCAGCGGTTTGGAAACACTCTGTTTGTAAAGTCTGCACGTGGATATTTTGACCACTTAGAGGCCTTCGTTGGAAACGGGTTTTTTTCATGTAAGGCTAGACAGAAGAATTCCCAGTAACTTCCTTGTGTTGTGTGCATTCAACTCACAGATTTGAACGTTCCCTTAGACAGAGCAGATTTGAAACACTCTATTTGTGCAATTTGCAAGTGTAGATTTCAAGCGCTTTAAGGTCAACGGCAGAAAAGGAAATATCTTCGTTTCAAAACTAGACAGAATCATTCCCACAAACTGCGTTGTGATGTGTTCGTTCAACTCACAGAGTTTAACCTTTCTGTTCATAGAGCAGTTAGGAAACACTCTGTTTGTAAAGTCTGTAAGTGGATATTCGGACATCTTGTGGCCTTCGTTGGAAACGGGATTTCTTCATATTCTGCTAGACAGAAGAATTCTCAGTAACTTCCTTGTGTTGTGTGTATTCAACTCACAGAGTTGAACGATCCTTTACACAGAGCAGACTTGAAACACTCTTTTTGTGGAATTTGCAAGTGGAGATTTCAGCCGCTTTGAGGTCAATGGTCGAAAAGGAAACTATCTTCATATAAAGACTAGACAGAATGATTCTCAGAAAATCTTTTGTGATGTGTGCGTTCAACTCACAGAGTTTAACTTTTCTTCTCATAGAGCAGTTAGGAAACACTCTGTTTGTAAAGTCTGCAAGTGGATATTCAGACCTCTTTGAGGCCTTCGTTGGAAACGGGATTTCTTCATATTCTGCTAGACAGAATAATTCTCAGTAACTTCCTTGTGTTGTGTGTATTCAACTCACAGAGTTGAAGGATCCTTTACAGAGAGCAGGCTTGAAACACTCTTTTTGTCGAATTTGCAAGTGGAGATTTCAGCCGCTTTGAGGTCAATGGTAGAATAGGAAATATCTTCTTATAGAAACTAGACAGAATGATTCTCATAAACTCCTTTGTGATGTGTGCGTTCAACTCACAGAGTTTAACCTTTCTTTTCATAGAGCAGTTAGGAAACACTCTGTTTGTAAAGTCTGCAAGTGGATATTCAGACCTCCTTGAGGCCTTCGTTGGAAACGGGATTTCTTCATATTCTGCTAGACAGAAGAATTCTCAGTAACTTCCTTGTGTTGTGTTTACTCAACTCACAGAGTTGAATGATCCTTTACACAGAGCAGACTTGAAACACTCTTTTTGTGGAATTTGCAAGTGGAGATTTCAGCCGCTTTGAGGTCAATGGTAGAAAAGTAAATATCTTCGTATAAAGACTAGACAGAATGATTCTCAGAAACTCCTTTGTGATGTGTGCGTTCAACTCACAGAGTTTAACCTTTCTGTTCATAGAGCAGTTAGGAAACACTCTGTTTGTAAAGTCTGCAAGTGGATATCCGACCTCCTTGAGGCCTTCGTTGGAAACGGGATTTCTTCATATTCTGCTAGACAGAAGAATTCTCAGTAACTTCCTTGTGTTGTGTGTATTCAACTCACAGAGTTGAACGATCCTTTACACAGAGCAGACTTGAAACTCTCTTTTTGTGGAATTTGCAAGTGGAGATTTCAGCCGCTTTGAGGTCAATGGTAGAAAAGGAAATATCTTCGTATAAAGACTAGACAGAATGATTCTCAGAAACTCCTTTGTGATGTGTGCGTTCAACTCACAGAGTTTAACTTTTCTTTTCATAGAGCAGTTAGGAAACACTCTGTTTGTAAAGTCTGCAAGTGGATATTCAGACCTCTTTGAGGCCTTCGTTGGAAACGGGATTTCTTCATATTATGCTAGACAGAAGAATTCTCAGTAACTTCCTTGTGTTGTGTGTATTCAACTCACAGAGTTGAACGATCCTTTACACAGAGCAGACTTGAAACATTCTTTTTGTGGAATTTGCAAGTGGAGATTTCAGCCGCTTTGAGGTCAATGGTAGAATAGGAAATATCTTCCTATAGAAACTAGACAGAACGATTCTCAGAAACTCCATTGTGATGTGTGCGTTCAACTCACAGAGTTTAACCTTTCTTTTCATGGAGCAGTTAGGAAACACTCTGTTTGTAAAGTCTGCAAGTGGATATTCAGACCTCTTTGAGGCCTTCGTTGGAAACGGGATTTCTTCCTATTCTGCTAGACAGAAGAATTCTCAGTAACTTCCTTGTGTTGTGTGTATTCAACTCACAGAGTTGAACGATCCTTTACACAGAGCAGACTTGAAACACTCTTTTTGTGGAATTTGCAAGTGGAGATTTCAGCCGCATTGAGGTCAATAGTAGAAAAGGAAATATCTTCGTAGAAAAACTAGACAGAATGATTCTCAGAAACTCCTTTGTGATGTGTGTGTTCAACTCACAGAGTTTAAGCTTTCTTTTCATAGAGCAGTTAGTAAACACTCTGTTTATAAAGTCTGCAAGTGGATATTCAGACCCCTTTGAGGCCTTCGTTGGAAACGGGATTTCTTCATATTATGCTAGACAGAAGAATTCTCAGTAACTTCCTTGTGTTGTGTGTATTCAACTGACAGAGTTGAACTTTCATTTAGAGAGAGCAGATTTGAAACACTGTTTTTGTGGAATTTGCAATTGGAGATTTCAAGCGCTTTGGGGCCAAAGGCAGAAAAGGAAATATCTTCGTATAAAAACTAGACAGAATCATTCTCAGAAACTGCTGCGTGATGTGTGCGTTCAACTCTCAGAGTTTAACTTTTCTTTTCATTCAGCGGTTTGGAAACACTCTGTTTGTAAAGTCTGCACGTGGATATTTTGACCACTTAGAGGCCTTCGTTGGAAACGGGTTTTTTTCATGTAAGGCTAGACAGAAGAATTCCCAGTAACTTCCTTGTGTTGTGTGCATTCAACTCACAGAGTTGAACGTTCCCTTAGACAGAGCAGATTTGAAACACTCTATTTGTGCAATTTGCAAGTGTAGTTTTCAAGCTCTTTAAGGTCAACGGCAGAAAAGGAAATATCTTCGTTTCAAAACTAGACAGAATCATTCCCACAAACTGCGTTGTGATGTGTTCGTTCAACTCACAGAGTTTAACCTTTCTGTTCATAGAGCAGTTAGGAAACACTCTGTTTGTAAAGTCTGTAAGTGGATATTCTGACATCTTGTGGCCTTCGTTGGAAACGGGATTTCTTCATATTCTGCTAGACAGAAGAATTCTCAGTAACTTCCTTGTGTTGTGTGTATTCAACTCACAGAGTTGAACGATCCTTTACACAGAGCAGACTTGAAACACTCTTTTTGTGGAATTTGCAAGTGGAGATTTCAGCCGCTTTGAGGTCAATGGTAGAAAAGGAAACTATCTTCATATAAAGACTAGACAGAATGATTCTCAGAAAATCTTTTGTGATGTGTGCGTTCAACTCACAGAGTTTAACTTTTCTTCTCATAGAGCAGTTAGGAAACACTCTGTTTGTAAAGTCTGCAAGTGGATATTCAGACCTCTTTGAGGCCTTCGTTGGAAACGGGATTTCTTCATATTCTGCTAGACAGAAGAATTCTCAGTAACTTCCTTGTGTTGTGTGTATTCAACTCACAGAGTTGAAGGATCCTTTACAGAGAGCAGGCTTGAAACACTCTTTTTGTCGAATTTGCAAGTGGAGATTTCAGCCGCTTTGAGGTCAATGGTAGAATAGGAAATATCTTCTTATAGAAACTAGACAGAATGATTCTCATAAACTCCTTTGTGATGTGTGCGTTCAACTCACAGAGTTTAACCTTTCTTTTCATAGAGCAGTTAGGAAACACTCTGTTTGTAAAGTCTGCAAGTGGATATTCAGACCTCCTTGAGGCCTTCGTTGGAAACGGGATTTCTTCATATTCTGCTAGACAGAAGAATTCTCAGTAACTTCCTTGTGTTGTGTTTATTCAACTCACAGAGTTGAATGATCCTTTACACAGAGCAGACTTGAAACACTCTTTTTGTGGAATTTGCAAGTGGAGATTTCAGCCGCTTTGAGGTAAATGGTAGAAAAGTAAATATCTTCGTATAAAGACTAGACAGAATGATTCTCAGAAACTCCTTTGTGATGTGTGCGTTCAACTCACAGAGTTTAACCTTTCTGTTCATAGAGCAGTTAGGAAACACTCTGTTTGTAAAGTCTGCAAGTGGATATCCGACCTCCTTGAGGCCTTCGTTGGAAACGGGATTTCTTCATATTCTGCTAGACAGAAGAATTCTCAGTAACTTCCTTGTGTTGTGTGTATTCAACTCACAGAGTTGAACGATCCTTTACACAGAGCAGACTTGAAACACTCTTTTTGTGGAATTTGCAAGTGGAGATTTCAGCCGCTTTGAGGTCAATGGTAGAAAAGGAAATATCTTCGTATAAAGACTAGACAGAATGATTCTCAGAAACTCCTTTGTGATGTGTGCGTTCAACTCACAGAGTTTAACTTTTCTTTTCATAGAGCAGTTAGGAAACACTCTGTTTGTAAAGTCTGCAAGTGGATATTCAGACCTCTTTGAGGCCTTCGTTGGAAACGGGATTTCTTCATATTATGCTAGACAGAAGAATTCTCAGTAACTTCCTTGTGTTGTGTGTATTCAACTCACAGAGTTGAACGATCCTTTACACAGAGCAGACTTGAAACATTCTTTTTGTGGAATTTGCAAGTGGAGATTTCAGCCGCTTTGAGGTCAATGGTAGAATAGGAAATATCTTCCTATAGAAACTAGACAGAACGATTCTCAGAAACTCCATTGTGATGTGTGCGTTCAACTCACAGAGTTTAACCTTTCTTTTCATAGAGCAGTTAGGAAACACTCTGTTTGTAAAGTCTGCAAGTGGATATTCAGACCTCTTTGAGGCCTTCGTTGGAAACGGGATTTCTTCCTATTCTGCTAGACAGAAGAATTCTCAGTAACTTCCTTGTGTTGTGTGTATTCAACTCACAGAGTTGAACGATCCTTTACACAGAGCAGACTTGAAACACTCTTTTTGTGGAATTTGCAAGTGGAGATTTCAGCCGCATTGAGGTCAATAGTAGAAAAGGAAATATCTTCGTAGAAAAACTAGACAGAATGATTCTCAGAAACTCCTTTGTGATGTGTGTGTTCAACTCACAGAGTTTAAGCTTTCTTTTCATAGAGCAGTTAGTAAACACTCTGTTTATAAAGTCTGCAAGTGGATATTCAGACCCCTTTGAGGCCTTCGTTGGAAACGGGATTTCTTCATATTATGCTAGACAGAAGAATTCTCAGTAACTTCCTTGTGTTGTGTGTATTCAACTGACAGAGTTGAACTTTCATTTAGAGAGAGCAGATTTGAAACACTGTTTTTGTGGAATTTGCAATTGGAGATTTCAAGCGCTTTGGGGCCAAAGGCAGAAAAGGAAATATCTTCGTATAAAAACTAGACAGAATCATTCTCAGAAACTCCTTTGTGATGTGTGCGTTCAACTCTCAGAGTTTAACTTTTCTTTTCATTCAGCGGTTTGGAAACACTCTGTTTGTAAAGTCTGCACGTGGATATTTTGACCACTTAGAGGCCTTCGTTGGAAACGGGTTTTTTTCATGTAAGGCTAGACAGAAGAATTCCCAGTAACTTCCTTGTGTTGTGTGCATTCAACTCACAGAGTTGAACGTTCCCTTAGACAGAGCAGATTTGAAACACTCTATTTGTGCAATTTGCAAGTGTAGATTTCAAGCGCTTTAAGGTCAACGGCAGAAAAGGAAATATCTTCGTTTCAAAACTAGACAGAATCATTCCCACAAACTGCGTTGTGATGTGTTCGTTCAACTCACAGAGTTTAACCTTTCTGTTCATAGAGCAGTTAGGAAACACTCTGTTTGTAAAGTCTGTAAGTGGATATTCTGACATCTTGTGGCCTTCGTTGGAAACGGGATTTCTTCATATTCTGCTAGACAGAAGAATTCTCAGTAACTTCCTTGTGTTGTGTGTATTCAACTCACAGAGTTGAACGATCCTTTACACAGAGCAGACTTGAAACACTCTTTTTGTGGAATTTGCAAGTGGAGATTTCAGCCGCTTTGAGGTCAATGGTAGAAAAGTAAATATCTTCGTATAAAGACTAGACAGAATGATTCTCAGAAACTTCTTTGTGATGTGTGTGTTCAACTCACAGAGTTTAACCTTTCTTTTCATAGAGCAGTTAGTAAACACTCTGTTTATAAAGTCTGCAAGTGGATATTCAGACCCCTTTGAGGCCTTCGTTGGAAACGGGATTTCTTCATATTATGCTAGACAGAAGAATTCTCAGTAACTTCCTTGTGTTGTGTGTATTCAACTGACAGAGTTGAACTTTCATTTAGAGAGAGTAGTTTTGAAACACTGTTTTTGTGGAATTTGCAAGTGGAGATTTCAAGCGCTTTGGGGCCAAAGGCAGAAAAGGAAATATCTTCGTATAAAAACTAGACAGAATCATTCTCAGAAACTGCTGCGTGATGTGTGCGTTCAACTCTCAGAGTTTAACTTTTCTTTTCATTCAGCGGTTTGGAAACACTCTGTTTGTAAAGTCTGCACGTGGAAATTTTGACCACTTAGAGGCCTTCGTTGGAAACGGGTTTTTTTCATGTAAGGCTAGACAGAAGAATTCCCAGTAACTTCCTTGTGTTGTGTGCATTCAACTCACAGAGTTGAACGTTCCCTTAGACAGAGCAGATTTGAAACACTCTGTTTCTGCAATTTGCAAGTGTAGTTTTCAAGCTCTTTAAGGTCAACGGCAGAAAAGGAAATATCATCGTTTCAAAACTAGACAGAATCATTCCCACAAACTGCGTTGTGATGTGTTCGTTCAACTCACAGAGTTTAACCTTTCTGTTCATAGAGCAGTTAGGAAACACTCTGTTTGTAAAGTCTGTAAGTGGATATTCTGACATCTTGTGGCCTTCGTTGGAAACGGGATTTCTTCATATTCTGCTAGACAGAAGAATTCTCAGTAACTTCCTTGTGTTGTGTGTATTCAACTCACAGAGTTGAACGATCCTTTACACAGAGCAGACTTGAAACACTCTTTTTGTGGAATTTGCAAGTGGAGATTTCAGCCGCTTTGAGGTCAATGGTAGAAAAGGAAACTATCTTCATATAAAGACTAGACAGAATGATTCTCAGAAAATCTTTTGTGATGTGTGCGTTCAACTCACAGAGTTTAACTTTTCTTCTCATAGAGCAGTTAAGAAACACTCTGTTTGTAAAGTCTGCAAGTGGATATTCAGACCTCTTTGAGGCCTTCGTTGGAAACGGGATTTCTTCATATTCTGCTAGACAGAAGAATTCTCAGTAACTTCCTTGTGTTGTGTGTATTCAACTCACAGAGTTGAAGGATCCTTTACAGAGAGCAGGCTTGAAACACTCTTTTTGTCGAATTTGCAAGTGGAGATTTCAGCCGCTTTGAGGTCAATGGTAGAATAGGAAATATCTTCTTATAGAAACTAGACAGAATGATTCTCATAAACTCCTTTGTGATGTGTGCGTTCAACTCACAGAGTTTAACCTTTCTTTTCATAGAGCAGTTAGGAAACACTCTGTTTGTAAAGTCTGCAAGTGGATATTCAGACCTCCTTGAGGCCTTCGTTGGAAACGGGATTTCTTCATATTCTGCTAGACAGAAGAATTCTCAGTAACTTCCTTGTGTTGTGTTTATTCAACTCACAGAGTTGAATGATCCTTTACACAGAGCAGACTTGAAACACTCTTTTTGTGGAATTTGCAAGTGGAGATTTCAGCCGCTTTGAGGTCAATGGTAGAAAAGTAAATATCTTCGTATAAAGACTAGACAGAATGATTCTCAGAAACTCCTTTGTGATGTGTGCGTTCAACTCACAGAGTTTAACCTTTCTGTTCATAGAGCAGTTAGGAATCACTCTGTTTGTAAAGTCTGCAAGTGGATATTCAGACCTCCTTGAGGCCTTTGTTGGAAACGGGATTTCTTCATATTCTGCTAGACAGAAGAATTCTCAGTAACTTCCTTGTGTTGTGTGTATTCAACTCACAGAGTTGAACGATCCTTTACACAGAGCAGACTTGAAACACTCTTTTTGTGGAATTTGCAAGAGGAGATTTCAGCCGATTTGAGGTCAATAGTAGAAAAGGAAACATCTTCGTAGAAAAACTAGACAGAATGATTCTCAGAAACTCCTTTGTGATGTGTGTGTTCAACTCACAGAGTTTAACCTTTCTTTTCATAGAGCAGTTAGTAAACACTCTGTTTATAAAGTCTGCAAGTGGATATTCAGACCCCTTTGAGGCCTTCGTTGGAAACGGGATTTCTTCATATTATGCTAGACAGAAGAATTCTCAGTAACTTCCTTGTGTTGTGTGTATTCAACTGACAGAGTTGAACTTTCATTTGGAGAGAGCAGATTTGAAACACTGTTTTTGTGGAATTTGCAAGTGGAGATTTCAAGCGCTTTGGGGCCAAAGGCAGAAAAGGAAATATCTTCGTATAAAAACTAGACAGAATCATTCTCAGAAACTGCTGCGTGATGTGTGCGTTCAACTCTCAGAGTTTAACTTTTCTTTTCATTCAGCGGTTTGGAAACACTCTGTTTGTAAAGTCTGCACGTGGATATTTTGACCACTTAGAGGCCTTCGTTGGAAACGGGTTTTTTTCATGTAAGGCTAGACAGAAGAATTCCCAGTAACTTCCTTGTGTTGTGTGCATTCAACTCACAGAGTTGAACGTTCCCTTAGACAGAGCAGATTTGAAACACTCTATTTGTGCAATTTGCAAGTGTAGTTTTCAAGCTCTTTATGGTCAACGGCAGAAAAGGAAATATCTTCGTTTCAAAACTAGACAGAATCATTCCCACAAACTGCGTTGTGATGTGTTCGTTCAACTCACAGAGTTTAACCTTTCTGTTCATAGAGCAGTTAGGAAACACTCTGTTTGTAAAGTCTGTAAGTGGATATTCTGACATCTTGTGGCCTTCGTTGGAAACGGGATTTCTTCATATTCTGCTAGACAGAAGAATTCTCAGTAACTTCCTTGTGTTGTGTGTATTCAACTCACAGAGTTGAACGATCCTTTACACAGAGCAGACTTGAAACACTCTTTTTGTGGAATTTGCAAGTGGAGATTTCAGCCGCTTTGAGGTCAATGGTAGAAAAGGAAACTATCTTCATATAAAGACTAGACAGAATGATTCTCAGAAAATCTTTTGTGATGTGTGCGTTCAACTCACAGAGTTTAACTTTTCTTCTCATAGAGCAGTTAGGAAACACTCTGTTTGTAAAGTCTGCAAGTGGATATTCAGACCTCTTTGAGGCCTTCGTTGGAAACGGGATTTCTTCATATTCTGCTAGACAGAAGAATTCTCAGTAACTTCCTTGTGTTGTGTGTATTCAACTCACAGAGTTGAAGGATCCTTTACAGAGAGCAGGCTTGAAACACTCTTTTTGTCGAATTTGCAAGTGGAGATTTCAGCCGCTTTGAGGTCAATGGTAGAATAGGAAATATCTTCTTATAGAAACTAGACAGAATGATTCTCATAAACTCCTTTGTGATGTGTGCGTTCAACTCACAGAGTTTAACCTTTCTTTTCATAGAGCAGTTAGGAAACACTCTGTTTGTAAAGTCTGCAAGTGGATATTCAGACCTCCTTGAGGCCTTCGTTGGAAACGGGATTTCTTCATATTCTGCTAGACAGAAGAATTCTCAGTAACTTCCTTGTGTTGTGTTTATTCAACTCACAGAGTTGAATGATCCTTTACACAGAGCAGACTTGAAACACTCTTTCTGTGGAATTTGCAAGTGGAGATTTCAGCCGCTTTGAGGTCAATGGTAGAAAAGTAAATATCTTCGTATAAAGACTAGACAGAATGATTCTCAGAAACTCCTTTGTGATGTGTGCGTTCAACTCACAGAGTTTAACCTTTCTGTTCATAGAGCAGTTAGGAAACACTCTGTTTGTAAAGTCTGCAAGTGGATATTCAGACCTCCTTGAGGCCTTCTTTGGAAACGGGATTTCTTCATATTCTGCTAGACAGAAGAATTCTCAGTAACTTCCTTGTGTTGTGTGTATTCAACTCACAGAGTTGAACGATCCTTTACACAGAGCAGACTTGAAACACTCTTTTTGTGGAATTTGCAAGAGGAGATTTCAGCCGCTTTGAGGTCAATAGTAGAAAAGGAAACATCTTCGTAGAAAAACTAGACAGAATGATTCTCAGAAACTCCTTTGTGATGTGTGTGTTCAACTCACAGAGTTTAACCTTTCTTTTCATAGAGCAGTTAGTAAACACTCTGTTTATAAAGTCTGCAAGTGGATATTCAGACCCCTTTGAGGCCTTCGTTGGAAACGGGATTTCTTCATATTATGCTAGACAGAAGAATTCTCAGTAACTTCCTTGTGTTGTGTGTATTCAACTGACAGAGTTGAACTTTCATTTGGAGAGAGCAGATTTGAAACACTGTTTTTGTGGAATTTGCAAGTGGAGATTTCAAGCGCTTTGGGGCCAAAGGCAGAAAAGGAAATATCTTCGTATAAACACTAGACAGAATCATTCTCAGAAACTGCTGCGTGATGTGTGCGTTCAACTCTCAGAGTTTAACCTTTCTTTTCATTCAGCGGTTTGGAAACACTCTGTTTGTAAAGTCTGCACGTGGATATTTTGACCACTTAGAGGCCTTCGTTGGAAACGGGTTTTTTTCATGTAAGGCTAGACAGAAGAATTCCCAGTAACTTCCTTGTGTTGTGTGCATTCAACTCACAGAGTTGAACGTTCCCTTAGACAGAGCAGATTTGAAACACTCTATTTGTGCAATTTGCAAGTGTAGTTTTCAAGCTCTTTAAGTTCAACGGCAGAAAAGGAAATATCTTCGTTTCAAAACTAGACAGAATCATTCCCACAAACTGCGTTGTGATGTGTTCGTTCAACTCACAGAGTTTAACCTTTCTGTTCATAGAGCAGTTAGGAAACACTCTGTTTGTAAAGTCTGTAAGTGGATATTCTGACATCTTGTGGCCTTCGTGGGAAACGGGATTTCTTCATATTCTGCTAGACAGAAGAATTCTCAGTAACTTCCTTGTGTTGTGTGTATTCATCTCACAGAGTTGAACGATCCTTTACACAGAGCAGACTTGAAACACTCTTTTTGTGGAATTTGCAAGTGGAGATTTCAGCCGCTTTGAGGTCAATGGTAGAAAAGGAAACTATCTTCATATAAAGACTAGACAGAATGATTCTCAGAAAATCTTTTGTGATGTGTGCGTTCAACTCACAGAGTTTAACTTTTCTTCTCATAGAGCAGTTAGGAAACACTCTGTTTGTAAAGTCTGCAAGTGGATATTCTGACATCTTTGAGGCCTTCGTTGGAAACGGGATTTCTTCATATTCTGCTAGACAGAAGAATTCTCAGTAACTTCCTTGTGTTGTGTGTATTCAACTCACAGAGTTGAAGGATCCTTTACAGAGAGCAGGCTTGAAACACTCTTTTTGTCGAATTTGCAAGTGGAGATTTCAGCCGCTTTGAGGTCAATGGTTGAATAGGAAATATCTTCTTATAGAAACTAGACAGAATGATTCTCATAAACTCCTTTGTGATGTGTGCGTTCAACTCACAGAGTTTAACCTTTCTTTTCATAGAGCAGTTAGGAAACACTCTGTTTGTAAAGTCTGCAAGTGGATATTCAGACCTCTTTGAGGCCTTCGTTGGAAACGGGATTTCTTCATATTCTGCTAGACAGAAGAATTCTCAGTAACTTCCTTGTGTTGTGTTTATTCAACTCACAGAGTTGAATGATCCTTTACACAGAGCAGACTTGAAACACTCTTTTTGTGGAATTTGCAAGTGGAGATTTCAGCCGCTTTGAGGTCAATGGTAGAAAAGTAAATATCTTCGTATAAAGACTAGACAGAATGATTCTCAGAAACTCCTTTGTGATGTGTGCGTTCAACTCACAGAGTTTAACTTTTCTTTTCATAGAGCAGTTAGGAAACACTCTGTTTGTAAAGTCTGCAAGTGGATATTCAGACCTCTTTGAGGCCTTCGTTGGAAACGGGATTTCTTCATATTATGCTAGACAGAAGAATTCTCAGTAACTTCCTTGTGTTGTGTGTATTCAACTCACAGAGTTGAACGATCCTTTACACAGAGCAGACTTGAAACATTCTTTTTGTGGAATTTGCAAGTGGAGATTTCAGCCGCTTTGAGGTCAATGGTAGAATAGGAAATATCTTCCTATAGAAACTAGACAGAACGATTCTCAGAAACTCCTTTGTGATGTGTGCGTTCAACTCACAGAGTTTAACCTTTCTGTTCATAGAGCAGTTAGGAAACACTCTGTTTGTAAAGTCTGCAAGTGGATATTCAGACCTCTTTGAGGCCTTCGTTGGAAACGGGATTTCTTCCTATTCTGCTAGACAGAAGAATTCTCAGTAACTTCCTTGTGTTGTGTGTATTCAACTCACAGAGTTGAACGATCCTTTACACAGAGCAGACTTGAAACACTCTTTTTGTGGAATTTGCAAGTGGAGATTTCAGCCGCTTTGAGGTCAATAGTAGAAAAGGAAATATCTTCGTAGAAAAACTAGACAGAATGATTCTCAGAAACTCCTTTGTGATGTGTGTGTTCAACTCACAGAGTTTAACCTTTCTTTTCATAGAGCAGTTAGTAAACACTCTGTTTATAAAGTCTGCAAGTGGATATTCAGACCCCTTTGAGGCCTTCGTTGGAAACGGGATTTCTTCATATTATGCTAGACAGAAGAATTCTCAGTAACTTCCTTGTGTTGTGTGTATTCAACTGACAGAGTTGAACTTTCATTTAGAGAGAGCAGATTTGAAACACTGTTTTTGTGGAATTTGCAAGTGGAGATTTCAAGCGCTTTGGGGCCAAAGGCAGAAAAGGAAATATCTTCGTATAAAAACTAGACAGAATCATTCTCAGAAACTGCTGCGTGATGTGTGCGTTCAACTCTCAGAGTTTAACTTTTCTTTTCATTCAGCGGTTTGGAAACACTCTGTTTGTAAAGTCTGCACTTGGATATTTTGACCACTTAGAGGCCTTCGTTGGAAACGGGTTTTTTTCATGTAAGGCTAGACAGAAGAATTCCCAGTAACTTCCTTGTGTTGTGTGCATTCAACTCACAGAGTTGAACGTTCCCTTAGACAGAGCAGATTTGAAACACTCTATTTCTGCAATTTGCAAGTTTAGTTTTCAAGCTCTTTAAGGTCAACGGCAGAAAAGGAAATATCTTCGTTTCAAAACTAGACAGAATCATTCCCACAAACTGCGTTGTGATGTGTTCGTTCAACTCACAGAGTTTAACCTTTCTGTTCATAGAGCAGTTAGGAAACACTCTGTTTGTAAAGTCTGTAAGTGGATATTCTGACATCTTGTGGCCTTCGTTGGAAACGGGATTTCTTCATATTCTGCTAGACAGAAGAATTCTCAGTAACTTCCTTGTGTTGTGTGTATTCAACTCACAGAGTTGAACGATCCTTTACACAGAGCAGACTTGAAACACTCTTTTTGTGGAATTTGCAAGTGGAGATTTCAGCCGCTTTGATGTCAATGGTAGAAAAGGAAATATCTTCGTATAAAGACTAGACAGAATGATTCTCAGAAACTCTTTTGTGATGTGTGCGTTCAACTCACAGAGTTTAACCTTTCTGTTCATAGAGCAGTTAGGAAACACTCTGTTTGTAAAGTCTGCAAGTGGATATTCAGACCTCCTTGAGGCCTTCGTTGGAAACGGGATTTCTTCATATTCTGCTAGACAGAAGAATTCTCAGTAACTTCCTTGTGTTGTGTGTATTCAACTCACAGAGTTGTACGATCCTTTACACAGAGCAGACTTGAAACACTCTTTTTGTGGAATTTGCAAGTGGAGATTTCAGCCGCTTTGAGGTCAATGGTAGAAAAGGAAATATCTTCGTATAAAGACTAGACAGAATGATTCTCAGAAACTCCTTTGTGATGTGTGCGTTCAACTCACAGAGTTTAACCTTTCTGTTCATAGAGCAGTTAGGAAACACTCTGTTTGTAAAGTCTGTAAGTGGATATTCTGACATCTTGTGGCCTTCGTTGGAAACGGGATTTCTTCATATTCTGCTAGACAGAAGAATTCTCAGTAACTTCCTTGTGTTGTGTGTATTCAACTCACAGAGTTGAACGATCCTTTACACAGAGCAGACTTGAAACACTCTTTTTGTGGAATTTGCAAGTGGAGATTTCAGCCGCTTTGAGGTCAATGGTAGAAAAGGAAACTATCTTCATATAAAGACTAGACAGAATGATTCTCAGAAAATCTTTTGTGATGTGTGCGTTCAACTCACAGAGTTTAAGTTTTCTTCTCATAGAGCAGTTAGGAAACACTCTGTTTGTAAAGTCTGCAAGTGGATATTCAGACATCTTTGAGGCCTTCGTTGGAAACGGGATTTCTTCATATTCTGCTAGACAGAAGAATTCTCAGTAACTTCCTTGTGTTGTGTGTATTCAACTCACAGAGTTGAAGGATCCTTTACAGAGAGCAGGCTTGAAACACTCTTTTTGTCGAATTTGCAAGTGGAGATTTCAGCCGCTTTGAGGTCAATGGTAGAATAGGAAATATCTTCTTATAGAAACTAGACAGAATGATTCTCATAAACTCCTTTGTGATGTGTGCGTTCAACTCACAGAGTTTAACCTTTCTTTTCATAGAGCAGTTAGGAAACACTCTGTTTGTAAAGTCTGCAAGTGGATATTCAGACCTCCTTGAGGCCTTCGTTGGAAACGGGATTTCTTCATATTCTGCTAGACAGAAGAATTCTCAGTAACTTCCTTGTGTTGTGTTTATTCAACTCACAGAGTTGAATGATCCTTTACACAGAGCAGACTTGAAACACTCTTTTTGTGGAATTTGCAAGTGGAGATTTCAGCCGCTTTGAGGTCAACGGTAGAAAAGTAAATATCTTCGTATAAAGACTAGACAGAATGATTCTCAGAAACTCCTTTGTGATGTGTGCGTTCAACTCACAGAGTTTAACCTTTCTGTTCATAGAGCAGTTAGGAAACACTCTGTTTGTAAAGTCTGCAAGTGGATATTCAGACCTCTTTGAGGCCTTCGTTGGAAACGGGATTTCTTCATATTATGCTAGACAGAAGAATTCTCAGTAACTTCCTTGTGTTGTGTGTATTCAACTCACAGAGTTGAACGATCCTTTACACAGAGCAGACTTGAAACATTCTTTTTGTGGAATTTGCAAGTGGAGATTTCAGCCGCTTTGAGGTCAATGGTAGAATAGGAAATATCTTCCTATAGAAACTAGACAGAACGATTCTCAGAAACTCCTTTGTGATGTGTGCGTTCAACTCACAGAGTTTAACCTTTCTTTTCATAGAGCAGTTAGGAAACACTCTATTTGTAAAGTCTGCAAGTGGATATTCAGACCTCTTTGAGGCCTTCGTTGGAAACGGGATTTCTTCATATTCTGCTAGACAGAAGAATTCTCAGTAACTTCCTTGTGTTGTGTGTATTCAACTCACAGAGTTGAACGATCCTTTACACAGAGCAGACTTGAAACACTCTTTTTGTGGAATTTGCAAGTGGAGATTTCAGCCGCTTTGAGGTCAATGGTAGAAAAGTAAATATCTTCGTATAAAGACTAGACAGAATGATTCTCAGAAACTTCTTTGTGATGTGTGTGTTCAACTCACAGAGTTTAACCTTTCTTTTCATAGAGCAGTTAGTAAACACTCTGTTTATAAAGTCTGCAAGTGGATATTCAGACCCCTTTGAGGCCTTCGTTGGAAACGGGATTTCTTCATATTATGCTAGACAGAAGAATTCTCAGTAACTTCCTTGTGTTGTGTGTATTCAACTGACAGAGTTGAACTTTCATTTAGAGAGAGTAGTTTTGAAACACTGTTTTTGTGGAATTTGCAAGTGGAGATTTCAAGCGCTTTGGGGCCAAAGGCAGAAAAGGAAATATCTTCGTATAAAAACTAGACAGAATCATTCTCAGAAACTGCTGCGTGATGTGTGCGTTCAACTCTCAGAGTTTAACTTTTCTTTTCATTCAGCGGTTTGGAAACACTCTGTTTGTAAAGTCTGCACGTGGAAATTTTGACCACTTAGAGGCCTTCGTTGGAAACGGGTTTTTTTCATGTAAGGCTAGACAGAAGAATTCCCAGTAACTTCCTTGTGTTGTGTGCATTCAACTCACAGAGTTGAACGTTCCCTTAGACAGAGCAGATTTGAAACACTCTGTTTCTGCAATTTGCAAGTGTAGTTTTCAAGCTCTTTAAGGTCAACGGCAGAAAAGGAAATATCATCGTTTCAAAACTAGACAGAATCATTCCCACAAACTGCGTTGTGATGTGTTCGTTCAACTCACAGAGTTTAACCTTTCTGTTCATAGAGCAGTTAGGAAACACTCTGTTTGTAAAGTCTGTAAGTGGATATTCTGACATCTTGTGGCCTTCGTTGGAAACGGGATTTCTTCATATTCTGCTAGACAGAAGAATTCTCAGTAACTTCCTTGTGTTGTGTGTATTCAACTCACAGAGTTGAACGATCCTTTACACAGAGCAGACTTGAAACACTCTTTTTGTGGAATTTGCAAGTGGAGATTTCAGCCGCTTTGAGGTCAATGGTAGAAAAGGAAACTATCTTCATATAAAGACTAGACAGAATGATTCTCAGAAAATCTTTTGTGATGTGTGCGTTCAACTCACAGAGTTTAACTTTTCTTCTCATAGAGCAGTTAAGAAACACTCTGTTTGTAAAGTCTGCAAGTGGATATTCAGACCTCTTTGAGGCCTTCGTTGGAAACGGGATTTCTTCATATTCTGCTAGACAGAAGAATTCTCAGTAACTTCCTTGTGTTGTGTGTATTCAACTCACAGAGTTGAAGGATCCTTTACAGAGAGCAGGCTTGAAACACTCTTTTTGTCGAATTTGCAAGTGGAGATTTCAGCCGCTTTGAGGTCAATGGTAGAATAGGAAATATCTTCTTATAGAAACTAGACAGAATGATTCTCATAAACTCCTTTGTGATGTGTGCGTTCAACTCACAGAGTTTAACCTTTCTTTTCATAGAGCAGTTAGGAAACACTCTGTTTGTAAAGTCTGCAAGTGGATATTCAGACCTCCTTGAGGCCTTCGTTGGAAACGGGATTTCTTCATATTCTGCTAGACAGAAGAATTCTCAGTAACTTCCTTGTGTTGTGTTTATTCAACTCACAGAGTTGAATGATCCTTTACACAGAGCAGACTTGAAACACTCTTTTTGTGGAATTTGCAAGTGGAGATTTCAGCCGCTTTGAGGTCAATGGTAGAAAAGTAAATATCTTCGTATAAAGACTAGACAGAATGATTCTCAGAAACTCCTTTGTGATGTGTGCGTTCAACTCACAGAGTTTAACCTTTCTGTTCATAGAGCAGTTAGGAATCACTCTGTTTGTAAAGTCTGCAAGTGGATATTCAGACCTCCTTGAGGCCTTTGTTGGAAACGGGATTTCTTCATATTCTGCTAGACAGAAGAATTCTCAGTAACTTCCTTGTGTTGTGTGTATTCAACTCACAGAGTTGAACGATCCTTTACACAGAGCAGACTTGAAACACTCTTTTTGTGGAATTTGCAAGAGGAGATTTCAGCCGATTTGAGGTCAATAGTAGAAAAGGAAACATCTTCGTAGAAAAACTAGACAGAATGATTCTCAGAAACTCCTTTGTGATGTGTGTGTTCAACTCACAGAGTTTAACCTTTCTTTTCATAGAGCAGTTAGTAAACACTCTGTTTATAAAGTCTGCAAGTGGATATTCAGACCCCTTTGAGGCCTTCGTTGGAAACGGGATTTCTTCATATTATGCTAGACAGAAGAATTCTCAGTAACTTCCTTGTGTTGTGTGTATTCAACTGACAGAGTTGAACTTTCATTTGGAGAGAGCAGATTTGAAACACTGTTTTTGTGGAATTTGCAAGTGGAGATTTCAAGCGCTTTGGGGCCAAAGGCAGAAAAGGAAATATCTTCGTATAAAAACTAGACAGAATCATTCTCAGAAACTGCTGCGTGATGTGTGCGTTCAACTCTCAGAGTTTAACTTTTCTTTTCATTCAGCGGTTTGGAAACACTCTGTTTGTAAAGTCTGCACGTGGATATTTTGACCACTTAGAGGCCTTCGTTGGAAACGGGTTTTTTTCATGTAAGGCTAGACAGAAGAATTCCCAGTAACTTCCTTGTGTTGTGTGCATTCAACTCACAGAGTTGAACGTTCCCTTAGACAGAGCAGATTTGAAACACTCTATTTGTGCAATTTGCAAGTGTAGTTTTCAAGCTCTTTATGGTCAACGGCAGAAAAGGAAATATCTTCGTTTCAAAACTAGACAGAATCATTCCCACAAACTGCGTTGTGATGTGTTCGTTCAACTCACAGAGTTTAACCTTTCTGTTCATAGAGCAGTTAGGAAACACTCTGTTTGTAAAGTCTGTAAGTGGATATTCTGACATCTTGTGGCCTTCGTTGGAAACGGGATTTCTTCATATTCTGCTAGACAGAAGAATTCTCAGTAACTTCCTTGTGTTGTGTGTATTCAACTCACAGAGTTGAACGATCCTTTACACAGAGCAGACTTGAAACACTCTTTTTGTGGAATTTGCAAGTGGAGATTTCAGCCGCTTTGAGGTCAATGGTAGAAAAGGAAACTATCTTCATATAAAGACTAGACAGAATGATTCTCAGAAAATCTTTTGTGATGTGTGCGTTCAACTCACAGAGTTTAACTTTTCTTCTCATAGAGCAGTTAGGAAACACTCTGTTTGTAAAGTCTGCAAGTGGATATTCAGACCTCTTTGAGGCCTTCGTTGGAAACGGGATTTCTTCATATTCTGCTAGACAGAAGAATTCTCAGTAACTTCCTTGTGTTGTGTGTATTCAACTCACAGAGTTGAAGGATCCTTTACAGAGAGCAGGCTTGAAACACTCTTTTTGTCGAATTTGCAAGTGGAGATTTCAGCCGCTTTGAGGTCAATGGTAGAATAGGAAATATCTTCTTATAGAAACTAGACAGAATGATTCTCATAAACTCCTTTGTGATGTGTGCGTTCAACTCACAGAGTTTAACCTTTCTTTTCATAGAGCAGTTAGGAAACACTCTGTTTGTAAAGTCTGCAAGTGGATATTCAGACCTCCTTGAGGCCTTCGTTGGAAACGGGATTTCTTCATATTCTGCTAGACAGAAGAATTCTCAGTAACTTCCTTGTGTTGTGTTTATTCAACTCACAGAGTTGAATGATCCTTTACACAGAGCAGACTTGAAACACTCTTTCTGTGGAATTTGCAAGTGGAGATTTCAGCCGCTTTGAGGTCAATGGTAGAAAAGTAAATATCTTCGTATAAAGACTAGACAGAATGATTCTCAGAAACTCCTTTGTGATGTGTGCGTTCAACTCACAGAGTTTAACCTTTCTGTTCATAGAGCAGTTAGGAAACACTCTGTTTGTAAAGTCTGCAAGTGGATATTCAGACCTCCTTGAGGCCTTCTTTGGAAACGGGATTTCTTCATATTCTGCTAGACAGAAGAATTCTCAGTAACTTCCTTGTGTTGTGTGTATTCAACTCACAGAGTTGAACGATCCTTTACACAGAGCAGACTTGAAACACTCTTTTTGTGGAATTTGCAAGAGGAGATTTCAGCCGCTTTGAGGTCAATAGTAGAAAAGGAAACATCTTCGTAGAAAAACTAGACAGAATGATTCTCAGAAACTCCTTTGTGATGTGTGTGTTCAACTCACAGAGTTTAACCTTTCTTTTCATAGAGCAGTTAGTAAACACTCTGTTTATAAAGTCTGCAAGTGGATATTCAGACCCCTTTGAGGCCTTCGTTGGAAACGGGATTTCTTCATATTATGCTAGACAGAAGAATTCTCAGTAACTTCCTTGTGTTGTGTGTATTCAACTGACAGAGTTGAACTTTCATTTGGAGAGAGCAGATTTGAAACACTGTTTTTGTGGAATTTGCAAGTGGAGATTTCAAGCGCTTTGGGGCCAAAGGCAGAAAAGGAAATATCTTCGTATAAACACTAGACAGAATCATTCTCAGAAACTGCTGCGTGATGTGTGCGTTCAACTCTCAGAGTTTAACCTTTCTTTTCATTCAGCGGTTTGGAAACACTCTGTTTGTAAAGTCTGCACGTGGATATTTTGACCACTTAGAGGCCTTCGTTGGAAACGGGTTTTTTTCATGTAAGGCTAGACAGAAGAATTCCCAGTAACTTCCTTGTGTTGTGTGCATTCAACTCACAGAGTTGAACGTTCCCTTAGACAGAGCAGATTTGAAACACTCTATTTGTGCAATTTGCAAGTGTAGTTTTCAAGCTCTTTAAGGTCAACGGCAGAAAAGGAAATATCTTCGTTTCAAAACTAGACAGAATCATTCCCACAAACTGCGTTGTGATGTGTTCGTTCAACTCACAGAGTTTAACCTTTCTGTTCATAGAGCAGTTAGGAAACACTCTGTTTGTAAAGTCTGTAAGTGGATATTCTGACATCTTGTGGCCTTCGTGGGAAACGGGATTTCTTCATATTCTGCTAGACAGAAGAATTCTCAGTAACTTCCTTGTGTTGTGTGTATTCATCTCACAGAGTTGAACGATCCTTTACACAGAGCAGACTTGAAACACTCTTTTTGTGGAATTTGCAAGTGGAGATTTCAGCCGCTTTGAGGTCAATGGTAGAAAAGGAAACTATCTTCATATAAAGACTAGACAGAATGATTCTCAGAAAATCTTTTGTGATGTGTGCGTTCAACTCACAGAGTTTAACTTTTCTTCTCATAGAGCAGTTAGGAAACACTCTGTTTGTAAAGTCTGCAAGTGGATATTCTGACATCTTTGAGGCCTTCGTTGGAAACGGGATTTCTTCATATTCTGCTAGACAGAAGAATTCTCAGTAACTTCCTTGTGTTGTGTGTATTCAACTCACAGAGTTGAAGGATCCTTTACAGAGAGCAGGCTTGAAACACTCTTTTTGTCGAATTTGCAAGTGGAGATTTCAGCCGCTTTGAGGTCAATGGTTGAATAGGAAATATCTTCTTATAGAAACTAGACAGAATGATTCTCATAAACTCCTTTGTGATGTGTGCGTTCAACTCACAGAGTTTAACCTTTCTTTTCATAGAGCAGTTAGGAAACACTCTGTTTGTAAAGTCTGCAAGTGGATATTCAGACCTCTTTGAGGCCTTCGTTGGAAACGGGATTTCTTCATATTCTGCTAGACAGAAGAATTCTCAGTAACTTCCTTGTGTTGTGTTTATTCAACTCACAGAGTTGAATGATCCTTTACACAGAGCAGACTTGAAACACTCTTTTTGTGGAATTTGCAAGTGGAGATTTCAGCCGCTTTGAGGTCAATGGTAGAAAAGTAAATATCTTCGTATAAAGACTAGACAGAATGATTCTCAGAAACTCCTTTGTGATGTGTGCGTTCAACTCACAGAGTTTAACTTTTCTTTTCATAGAGCAGTTAGGAAACACTCTGTTTGTAAAGTCTGCAAGTGGATATTCAGACCTCTTTGAGGCCTTCGTTGGAAACGGGATTTCTTCATATTATGCTAGACAGAAGAATTCTCAGTAACTTCCTTGTGTTGTGTGTATTCAACTCACAGAGTTGAACGATCCTTTACACAGAGCAGACTTGAAACATTCTTTTTGTGGAATTTGCAAGTGGAGATTTCAGCCGCTTTGAGGTCAATGGTAGAATAGGAAATATCTTCCTATAGAAACTAGACAGAACGATTCTCAGAAACTCCTTTGTGATGTGTGCGTTCAACTCACAGAGTTTAACCTTTCTGTTCATAGAGCAGTTAGGAAACACTCTGTTTGTAAAGTCTGCAAGTGGATATTCAGACCTCTTTGAGGCCTTCGTTGGAAACGGGATTTCTTCCTATTCTGCTAGACAGAAGAATTCTCAGTAACTTCCTTGTGTTGTGTGTATTCAACTCACAGAGTTGAACGATCCTTTACACAGAGCAGACTTGAAACACTCTTTTTGTGGAATTTGCAAGTGGAGATTTCAGCCGCTTTGAGGTCAATAGTAGAAAAGGAAATATCTTCGTAGAAAAACTAGACAGAATGATTCTCAGAAACTCCTTTGTGATGTGTGTGTTCAACTCACAGAGTTTAACCTTTCTTTTCATAGAGCAGTTAGTAAACACTCTGTTTATAAAGTCTGCAAGTGGATATTCAGACCCCTTTGAGGCCTTCGTTGGAAACGGGATTTCTTCATATTATGCTAGACAGAAGAATTCTCAGTAACTTCCTTGTGTTGTGTGTATTCAACTGACAGAGTTGAACTTTCATTTAGAGAGAGCAGATTTGAAACACTGTTTTTGTGGAATTTGCAAGTGGAGATTTCAAGCGCTTTGGGGCCAAAGGCAGAAAAGGAAATATCTTCGTATAAAAACTAGACAGAATCATTCTCAGAAACTGCTGCGTGATGTGTGCGTTCAACTCTCAGAGTTTAACTTTTCTTTTCATTCAGCGGTTTGGAAACACTCTGTTTGTAAAGTCTGCACTTGGATATTTTGACCACTTAGAGGCCTTCGTTGGAAACGGGTTTTTTTCATGTAAGGCTAGACAGAAGAATTCCCAGTAACTTCCTTGTGTTGTGTGCATTCAACTCACAGAGTTGAACGTTCCCTTAGACAGAGCAGATTTGAAACACTCTATTTCTGCAATTTGCAAGTTTAGTTTTCAAGCTCTTTAAGGTCAACGGCAGAAAAGGAAATATCTTCGTTTCAAAACTAGACAGAATCATTCCCACAAACTGCGTTGTGATGTGTTCGTTCAACTCACAGAGTTTAACCTTTCTGTTCATAGAGCAGTTAGGAAACACTCTGTTTGTAAAGTCTGTAAGTGGATATTCTGACATCTTGTGGCCTTCGTTGGAAACGGGATTTCTTCATATTCTGCTAGACAGAAGAATTCTCAGTAACTTCCTTGTGTTGTGTGTATTCAACTCACAGAGTTGAACGATCCTTTACACAGAGCAGACTTGAAACACTCTTTTTGTGGAATTTGCAAGTGGAGATTTCAGCCGCTTTGATGTCAATGGTAGAAAAGGAAATATCTTCGTATAAAGACTAGACAGAATGATTCTCAGAAACTCTTTTGTGATGTGTGCGTTCAACTCACAGAGTTTAACCTTTCTGTTCATAGAGCAGTTAGGAAACACTCTGTTTGTAAAGTCTGCAAGTGGATATTCAGACCTCCTTGAGGCCTTCGTTGGAAACGGGATTTCTTCATATTCTGCTAGACAGAAGAATTCTCAGTAACTTCCTTGTGTTGTGTGTATTCAACTCACAGAGTTGTACGATCCTTTACACAGAGCAGACTTGAAACACTCTTTTTGTGGAATTTGCAAGTGGAGATTTCAGCCGCTTTGAGGTCAATGGTAGAAAAGGAAATATCTTCGTATAAAGACTAGACAGAATGATTCTCAGAAACTCCTTTGTGATGTGTGCGTTCAACTCACAGAGTTTAACCTTTCTGTTCATAGAGCAGTTAGGAAACACTCTGTTTGTAAAGTCTGTAAGTGGATATTCTGACATCTTGTGGCCTTCGTTGGAAACGGGATTTCTTCATATTCTGCTAGACAGAAGAATTCTCAGTAACTTCCTTGTGTTGTGTGTATTCAACTCACAGAGTTGAACGATCCTTTACACAGAGCAGACTTGAAACACTCTTTTTGTGGAATTTGCAAGTGGAGATTTCAGCCGCTTTGAGGTCAATGGTAGAAAAGGAAACTATCTTCATATAAAGACTAGACAGAATGATTCTCAGAAAATCTTTTGTGATGTGTGCGTTCAACTCACAGAGTTTAAGTTTTCTTCTCATAGAGCAGTTAGGAAACACTCTGTTTGTAAAGTCTGCAAGTGGATATTCAGACATCTTTGAGGCCTTCGTTGGAAACGGGATTTCTTCATATTCTGCTAGACAGAAGAATTCTCAGTAACTTCCTTGTGTTGTGTGTATTCAACTCACAGAGTTGAAGGATCCTTTACAGAGAGCAGGCTTGAAACACTCTTTTTGTCGAATTTGCAAGTGGAGATTTCAGCCGCTTTGAGGTCAATGGTAGAATAGGAAATATCTTCTTATAGAAACTAGACAGAATGATTCTCATAAACTCCTTTGTGATGTGTGCGTTCAACTCACAGAGTTTAACCTTTCTTTTCATAGAGCAGTTAGGAAACACTCTGTTTGTAAAGTCTGCAAGTGGATATTCAGACGTCCTTGAGGCCTTCGTTGGAAACGGGATTTCTTCATATTCTGCTAGACAGAAGAATTCTCAGTAACTTCCTTGTGTTGTGTTTATTCAACTCACAGAGTTGAATGATCCTTTACACAGAGCAGACTTGAAACACTCTTTTTGTGGAATTTGCAAGTGGAGATTTCAGCCGCTTTGAGGTCAACGGTAGAAAAGTAAATATCTTCGTATAAAGACTAGACAGAATGATTCTCAGAAACTCCTTTGTGATGTGTGCGTTCAACTCACAGAGTTTAACCTTTCTGTTCATAGAGCAGTTAGGAAACACTCTGTTTGTAAAGTCTGCAAGTGGATATTCAGACCTCTTTGAGGCCTTCGTTGGAAACGGGATTTCTTCATATTATGCTAGACAGAAGAATTCTCAGTAACTTCCTTGTGTTGTGTGTATTCAACTCACAGAGTTGAACGATCCTTTACACAGAGCAGACTTGAAACATTCTTTTTGTGGAATTTGCAAGTGGAGATTTCAGCCGCTTTGAGGTCAATGGTAGAATAGGAAATATCTTCCTATAGAAACTAGACAGAACGATTCTCAGAAACTCCTTTGTGATGTGTGCGTTCAACTCACAGAGTTTAACCTTTCTTTTCATAGAGCAGTTAGGAAACACTCTATTTGTAAAGTCTGCAAGTGGATATTCAGACCTCTTTGAGGCCTTCGTTGGAAACGGGATTTCTTCATATTCTGCTAGACAGAAGAATTCTCAGTAACTTCCTTGTGTTGTGTGTATTCAACTCACAGAGTTGAACGATCCTTTACACAGAGCAGACTTGAAACACTCTTTTTGTGGAATTTGCAAGTGGAGATTTCAGCCGCTTTGAGGTCAATAGTAGAAAAGGAAATATCTTCGTAGAAAAACTAGACAGAATGATTCTCAGAAACTCCTTTGTGATGTGTGTGTTCAACTCACAGAGTTTAACCTTTCTTTTCATAGAGCAGTTAGTAAACACTCTGTTTATAAAGTCTGCAAGTGGATATTCAGACCCCTTTGAGGCCTTCGTTGGAAACGGGATTTCTTCATATTATGCTAGACAGAAGAATTCTCAGTAACTTCCTTGTGTTTTGTGTATTCAACTGACAGAGTTGAACTTTCATTTAGAGAGAGCAGATTTGAAACACTGTTTTTGTGGAATTTGCAATTGGAGATTTCAAGCGCTTTGGGGCCAAAGGCAGAAAAGGAAATATCTTCGTATAAAAACTAGACAGAATCATTCTCAGAAACTCCTTTGTGATGTGTGCGTTCAACTCTCAGAGTTTAACTTTTCTTTTCATTCAGCGGTTTGGAAACACTCTGTTTGTAAAGTCTGCACGTGGAAATTTTGACCACTTAGAGGCCTTCGTTGGAAACGGGTTTTTTTCATGTAAGGCTAGACAGAAGAATTCCCAGTAACTTCCTTGTGTTGTGTGCATTCAACTCACAGAGTTGAACGTTCCCTTAGACAGAGCAGATTTGAAACACTCTATTTGTGCAATTTGCAAGTGTAGATTTCAAGCGCTTTAAGGTCAACGGCAGAAAAGGAAATATCTTCGTTTCAAAACTAGACAGAATCATTCCCACAAACTGCGTTGTGATGTGTTCGTTCAACTCACAGAGTTTAACCTTTCTGTTCATAGAGCAGTTAGGAAACACTGTGTTTGTAAAGTCTGTAAGTGGATATTCAGACCTCCTTGAGGCCTTCGTTGGAAACGGGATTTCTTCATATTCTGCTAGACAGAAGAATTCTCAGTAACTTCCTTGTGTTGTGTTTATTCAACTCACAGAGTTGAATGATCCTTTACACAGAGCATACTTGAAACACTCTTTTTGTGGAATTTGCAAGTGGAGATTTCAGCCGCTTTGAGGTCAATGGTAGAAAAGTAAATATCTTCGTATAAAGACTAGACAGAATGATTCTCAGAAACTCCTTTGTGATGTGTGCGTTCAACTCACAGAGTTTAACCTTTCTGTTCATAGAGCAGTTAGGAAACACTCTGTTTGTAAAGTCTGCAAGTGGATATTCAGACCTCCTTGAGGCCTTCGTTGGAAACGGGATTTCTTCATATTCTGCTAGACAGAAGAATTCTCAGTAACTTCCTTGTGTTGTGTGTATTCAACTCACAGAGTTGAACGATCCTTTACACAGAGCAGACTTGAAACACTCTTTTTGTGGAATTTGCAAGTGGAGATTTCAGCCGCTTTGAGGTCAATAGTAGAAAAGGAAATATCTTCGTAGAAAAACTAGACAGAATGATTCTCAGAAACTCCTTTGTGATGTGTGTGTTCAACTCACAGAGTTTAACCTTTCTTTTCATAGAGCAGTTAGTAAACACTCTGTTTATAAAGTCTGCAAGTGGATATTCAGACCCCTTTGTGGCCTTCGTTGGAAACGGGATTTCTTCATATTATGCTAGACAGAAGAATTCTCAGTAACTTCCTTGTGTTGTGTGTATTCAACTGACAGAGTTGAACTTTCATTTAGAGAGAGCAGATTTGAAACACTGTTTTTGTGGAATTTGCAAGTGGAAATTTCAAGCGCTTTGGGGTCAAAGGCAGAAAAGGAAATATCTTCGTATAAAAACTAGACAGAATCATTCTCAGAAACTGCTGCGTGATGTGTGCGTTCAACTCTCAGAGTTTAACTTTTCTTTTCATTCAGCGGTTTGGAAACACTCTGTTTGTAAAGTCTGCACGTGGATATTTTGACCACTTAGAGGCCTTCGTTGGAAACGGGTTTTTTTTCATGTAAGGCTAGACAGAAGAATTCCCAGTAACTTCCTTGTGTTGTGTGCATTCAACTCACAGAGTTGAACGTTCCCTTAGACAGAGCAGATTTGAAACACTCTATTTGTGCAATTTGCAAGTGTAGATTTCAAGCGCTTTAAGGTCAACGGCAGAAAAGGAAATATCTTCGTTTCAAAACTAGACAGAATCATTCCCACAAACTGCGTTGTGATGTGTTCGTTCAACTCACAGAGTTTAACCTTTCTGTTCATAGAGCAGTTAGGAAACACTGTGTTTGTAAAGTCTGTAAGTGGATATTCAGACCTCCTTGAGGCCTTCGTTGGAAACGGGATTTCTTCATATTCTGCTAGACAGAAGAATTCTCAGTAACTTCCTTGTGTTGTGTTTATTCAACTCACAGAGTTGAATGATCCTTTACACAGAGCATACTTGAAACACTCTTTTTGTGGAATTTGCAAGTGGAGATTTCAGCCGCTTTGAGGTCAATGGTAGAAAAGTAAATATCTTCGTATAAAGACTAGACAGAATGATTCTCAGAAACTCCTTTGTGATGTGTGCGTTCAACTCACAGAGTTTAACCTTTCTGTTCATAGAGCAGTTAGGAAACACTCTGTTTGTAAAGTCTGCAAGTGGATATTCAGACCTCCTTGAGGCCTTCGTTGGAAACGGGATTTCTTCATATTCTGCTAGACAGAAGAATTCTCAGTAACTTCCTTGTGTTGTGTGTATTCAACTCACAGAGTTGAACGATCCTTTACACAGAGCAGACTTGAAACACTCTTTTTGTGGAATTTGCAAGTGGAGATTTCAGCCGCTTTGAGGTCAATAGTAGAAAAGGAAATATCTTCGTAGAAAAACTAGACAGAATGATTCTCAGAAACTCCTTTGTGATGTGTGTGTTCAACTCACAGAGTTTAACCTTTCTTTTCATAGAGCAGTTAGTAAACACTCTGTTTATAAAGTCTGCAAGTGGATATTCAGACCCCTTTGAGGCCTTCGTTGGAAACGGGATTTCTTCATATTATGCTAGACAGAAGAATTCTCAGTAACTTCCTTGTGTTGTGTGTATTCAACTGACAGTGTTGAACTTTCATTTAGAGAGAGCAGATTTGAAACACTGTTTTTGTGGAATTTGCAAGTGGAGATTTCAAGCGCTTTGGGGCCAAAGGCAGAAAAGGAAATATCTTCGTATAAAAACTAGACAGAATCATTCTCAGAAACTGCTGCGTGATGTGTGCGTTCAACTCTCAGAGTTTAACTTTTCTTTTCATTCAGCGGTTTGGAAACACTCTGTTTGTAAAGTCTGCACGTGGATATTTTGACCACTTAGAGGCCTTCGTTGGAAACGGGTTTTTTTCATGTAAGGCTAGACAGAAGAATTCCCAGTAACTTCCTTGTGTTGTGTGCATTCAACTCACAGAGTTGAATGTTCCCTTAGACAGAGCAGATTTGAAACACTCTATTTGTGCAATTTCCAAGTGTAGATTTCAAGCGCTTTAAGGTCAACGGCAGAAAAGGAAATATCTTCGTTTCAAAACTAGACAGAATCATTCCCACAAACTGCGTTGTGATGTGTTCGTTCAACTCACAGAGTTTAACCTTTCTGTTCATAGAGCAGTTAGGAAACACTCTGTTTGTAAAGTCTGTAAGTGGATATTCGGACATCTTGTGGCCTTCGTTGGAAACGGGATTTCTTCATATTCTGCTAGACAGAAGAATTCTCAGTAACTTCCTTGTGTTGTGTGTATTCAACTCACAGAGTTGAACGATCCTTTACACAGAGCAGACTTGAAACACTCTTTTTGTGGAATTTGCAAGTGGAGATTTCAGCCGCTTTGAGGTCAATGGTAGAAAAGGAAATATCTTCGTATAAAGACTAGACAGAATGATTCTCAGAAACTCCTTTGTGATGTGTGCGTTCAACTCACAGAGTTTAACTTTTCTTTTCATAGAGCAGTTAGGAAACACTCTGTTTGTAAAGTCTGCAAGTGGATATTCAGACCTCTTTGAGGCCTTCGTTGGAAACGGGATTTCTTCATATTCTGCTAGACAGAAGAATTCTCAGTAACTTCCTTGTGTTGTGTGTATTCATCTCACAGAGTTGAACGATCCTTTACACAGAGCAGACTTGAAACATTCTTTTTCTGGAATTTGCAAGTGGAGATTTCAGCCGCTTTGAGGTCAATGGTAGAATAGGAAATATCTTCCTATAGAAACTAGACAGAACGATTCTCAGAAACTCCTTTGTGATGAGTGCGTTCAACTCACAGAGTTTAACCTTTCTTTTCATAGAGCAGTTAGGAAACACTCTGTTTGTAAAGTCTGCAAGTGGATATTCAGACCTCTTTGAGGCCTTCGTTGGAAACGGGATTTCTTCATATTCTGCTAGACAGAAGAATTCTCAGTAACTTCCTTGTGTTGTGTGTATTCAACTCACAGAGTTGAACGATCCTTTACACAGAGCAGACTTGAAACACTCTTTTTGTGGAATTTGCAAGTGGAGATTTCAGCCGCTTTGAGGTCAATAGTAGAAAAGGAAATATCTTCGTAGAAAAACTAGACAGAATGATTCTCAGAAACTCCTTTGTGATGTGTGTGTTCAACTCACAGAGTTTAACCTTTCTTTTCATAGAGCAGTTAGTAAACACTCTGTTTATAAAGTCTGCAAGTGGATATTCAGACCCCTTTGAGGCCTTCGTTGGAAACGGGATTTCTTCATATTATGCTAGACAGAAGAATTCTCAGTAACTTCCTTGTGTTGTGTGTATTCAACTGACAGAGTTGAACTTTCATTTAGAGAGAGCAGATTTGAAACACTGTTTTTGTGGAATTTGCAAGTGGAGATTTCAAGCGCTTTGGGGCCAAAGGCAGAAAAGGAAATATCTTCGTATAAAAACTAGACAGAATCATTCTCAGAAACTGCTGCGTGATGTGTGCGTTCAACTCTCAGAGTTTAACTTTTCTTTTCATTCAGCGGTTTGGAAACACTCTGTTTGTAAAGTCTGCACGTGGAAATTTTGACCACTTAGAGGCCTTCGTTGGAAACGGGTTTTTTTCATGTAAGGCTAGACAGAAGAATTCCCAGTAACTTCCTTGTGTTGTGTGCATTCAACTCACAGAGTTGAACGTTCCCTTAGACAGAGCAGATTTGAAACACTCTATTTGTGCAATTTGCAAGTGTAGTTTTCAAGCTCTTTAAGGTCAATGGCAGAAAAGGAAATATCTTCGTTTCAAAACTAGACAGAATCATTCCCACAAACTGCGTTGTGATGTGTTCGTTCAACTCACAGAGTTTAACCTTTCTGTTCATAGAGCAGTTAGGAAACACTCTGTTTGTAAAGTCTGTAAGTGGATATTCTGACATCTTGTGGCCTTCGTTGGAAACGGGATTTCTTCATATTCTGCTAGACAGAAGAATTCTCAGTAACTTCCTTGTGTTGTGTGTATTCAACTCACAGAGTTGAACGATCCTTTACACAGAGCAGACTTGAAACACTCTTTTTGTGGAATTTGCAAGTGGAGATTTCAGCCGCTTTGAGGTCAATGGTAGAAAAGGAAACTATCTTCATATAAAGACTAGACAGAATGATTCTCAGAAAATCTTTTGTGATGTGTGCGTTCAACTCACAGAGTTTAACTTTTCTTCTCATAGAGCAGTTAGGAAACACTCTGTTTGTAAAGTCTGCAAGTGGATATTCAGACATCTTTGAGGCCTTCGTTGGAAACGGGATTTCTTCATATTCTGCTAGACAGAAGAATTCTCAGTAACTTCCTTGTGTTGTGTGTATTCAACTCACAGAGTTGAAGGATCCTTTACAGAGAGCAGGCTTGAAACACTCTTTTTGTCGAATTTGCAAGTGGAGATTTCAGCCGCTTTGAGGTCAATGGTAGAATAGGAAATATCTTCTTATAGAAACTAGACAGAATGATTCTCATAAACTCCTTTGTGATGTGTGCGTTCAACTCACAGAGTTTAACCTTTCTTTTCATAGAGCAGTTAGGAAACACTCTGTTTGTAAAGTCTGCAAGTGGATATTCAGACCTCCTTGAGGCCTTCGTTGGAAACGGGATTTCTTCATATTCTGCTAGACAGAAGAATTCTCAGTAACTTCCTTGTGTTGTGTTTATTCAACTCACAGAGTTGAATGATCCTTTACACAGAGCAGACTTGAAACACTCTTTTTGTGGAATTTGCAAGTGGAGATTTCAGCCGCTTTGAGGTCAACGGTAGAAAAGTAAATATCTTCGTATAAAGACTAGACAGAATGATTCTCAGAAACTCCTTTGTGATGTGTGCGTTCAACTCACAGAGTTTAACCTTTCTGTTCATAGAGCAGTTAGGAAACACTCTGTTTGTAAAGTCTGCAAGTGGATATTCAGACCTCTTTGAGGCCTTCGTTGGAAACGGGATTTCTTCATATTATGCTAGACAGAAGAATTCTCAGTAACTTCCTTGTGTTGTGTGTATTCAACTCACAGAGTTGAACGATCCTTTACACAGAGCAGACTTGAAACATTCTTTTTGTGGAATTTGCAAGTGGAGATTTCAGCCGCTTTGAGGTCAATGGTAGAATAGGAAATATCTTCCTATAGAAACTAGACAGAACGATTCTCAGAAACTCCTTTGTGATGTGTGCGTTCAACTCACAGAGTTTAACCTTTCTGTTCATAGAGCAGTTAGGAAACACTCTGTTTGTAAAGTCTGCAAGTGGATATTCAGACCTCTTTGAGGCCTTCGTTGGAAACGGGATTTCTTCATATTCTGCTAGACAGAAGAATTCTCAGTAACTTCCTTGTGTTGTGTGTATTCAACTCACAGAGTTGAACGATCCTTTACACAGAGCAGACTTGAAACACTCTTTTTGTGGAATTTGCAAGTGGAGATTTCAGCCGCTTTGAGGTCAATAGTAGAAAAGGAAATATCTTCGTAGAAAAACTAGACAGAATGATTCTCAGAAACTCCTTTGTGATGTGTGTGTTCAACTCACAGAGTTTAACCTTTCTTTTCATAGAGCAGTTAGTAAACACTCTGTTTATAAAGTCTGCAAGTGGATATTCAGACCCCTTTGAGGCCTTCGTTGGAAACGGGATTTCTTCATATTATGCTAGACAGAAGAATTCTCAGTAACTTCCTTGTGTTGTGTGTATTCAACTGACAGAGTTGAACTTTCATTTAGAGAGAGCAGATTTGAAACACTGTTTTTGTGGAATTTGCAATTGGAGATTTCAAGCGCTTTGGGGCCAAAGGCAGAAAAGGAAATATCTTCGTATAAAAACTAGACAGAATCATTCTCAGAAACTCCTTTGTGATGTGTGCGTTCAACTCTCAGAGTTTAACTTTTCTTTTCATTCAGCGGTTTGGAAACACTCTGTTTGTAAAGTCTGCACGTGGATATTTTGACCACTTAGAGGCCTTCGTTGGAAACGGGTTTTTTTCATGTAAGGCTAGACAGAAGAATTCCCAGTAACTTCCTTGTGTTGTGTGCATTCAACTCACAGAGTTGAACGTTCCCTTAGACAGAGCAGATTTGAAACACTCTATTTGTGCAATTTGCAAGTGTAGATTTCAAGCGCTTTAAGGTCAATGGCAGAAAAGGAAATATCTTCGTTTCAAAACTAGACAGAATCATTCCCACAAACTGCGTTGTGATGTGTTCGTTCAACTCACAGAGTTTAACCTTTCTGTTCATAGAGCAGTTAGGAAACACTCTGTTTGTAAAGTCTGCAAGTGGATATTCAGACCTCTTTGAGGCCTTCGTTGGAAACGGGATTTCTTCATATTCTGCTAGACAGAAGAATTCTCAGTAACTTCCTTGTGTTGTGTGTATTCAACTCACAGAGTTGAACGATCCTTTACACAGAGCAGACTTGAAACACTCTTTTTGTGGAATTTGCAATTGGAGATTTCAGCCGCTTTGAGGTCAATAGTAGAAAAGGAAATATCGTCGTAGAAAAACTAGACAGAATGATTCTCAGAAACTCCTTTGTGATGTGTGTGTTCAACTCACAGAGTTTAACCTTTCTTTTCATAGAGCAGCTAGTAAACACTCTGTTTATGAAGTCTGCAAGTGGATATTCAGACCCCTTTGAGGCCTTCGTTGGAAACGGGATTTCTTCATATTATGCTAGACAGAAGAATTCTCAGTAACTTCCTTGTGTTGTGTGTATTCAACTGACAGAGTTGAACTTTCATTTGGAGAGAGCAGATTTGAAACACTGTTTTTGTGGAATTTGCAAGTGGAGATTTCAAGCGCTTTGGGGCCAAAGGCAGAAAAGGAAATATCTTCGTATAAAAACTAGACAGAATCATTCTCAGAAACTGCTGCGTGATGTGTGCGTTCAACTCTCAGAGTTTAACTTTTCTTTTCATTCAGCGGTTTGGAAACACTCTGTTTGTAAAGTCTGCACGTGGAAATTTTGACCACTTAGAGGCCTTCGTTGGAAACGGGTTTTTTTCATGTAAGGCTAGACAGAAGAATTCCCAGTAACTTCCTTGTGTTGTGTGCATTCAACTCACAGAGTTGAACGTTCCCTTAGACAGAGCAGATTTGAAACACTCTATTTGTGCAATTTGCAAGTGTAGATTTCAAGCGCTTTAAGGTCAATGGCAGAAAAGGAAATATCTTCGTTTCAAAACTAGACAGAATCATTCCCACAAACTGCGTTGTGATGTGTTCGTTCAACTCACAGAGTTTAACCTTTCTGTTCATAGAGCAGTTAGGAAACACTCTGTTTGTAAAGTCTGTAAGTGGATATTCTGACATCTTGTGGCCTTCGTTGGAAACGGGATTTCTTCATATTCTGCTAGACAGAAGAATTCTCAGTAACTTCCTTGTGTTGTGTGTATTCAACTCACAGAGTTGAATGATCCTTTACACAGAGCAGACTTGAAACACTCTTTTTGTGGAATTTGCAAGTGGAGATTTCAGCCGCTTTGAGGTCAATGGTAGAAAAGGAAACTATCTTCATATAAAGACTAGACAGAATGATTCTCAGAAAATCTTTTGTGATGTGTGCGTTCAACTCACAGAGTTTAACTTTTCTTCTCATAGAGCAGTTAGGAAACACTCTGTTTGTAAAGTCTGCAAGTGGATATTCAGACCTCTTTGAGGCCTTCGTTGGAAACGGGATTTCTTCATATTATGCTAGACAGAATAATTCTCAGTAACTTCCTTGTGTTGTGTGTATTCAACTCACAGAGTTGAACGATCCTTTACACAGAGCAGACTTGAAACACTCTTTTTGTGGAATTTGCAAGTGGAGATTTCAGCCGCTTTGAGGTCAATAGTAGAAAAGGAAATATCTTCGTAGAAAAACTAGACAGAATGATTCTCAGAAACTCCTTTGTGATGTGTGTGTTCAACTCACAGAGTTTAACCTTTCTTTTCATAGAGCAGTTAGTAAACACTCTGTTTATAAAGTCTGCAAGTGGATATTCAGACCCCTTTGAGGCCTTCGTTGGAAACGGGATTTCTTCATATTATGCTAGACAGAAGAATTCTCAGTAACTTCCTTGTGTTGTGTGTATTCAACTGACAGAGTTGAACTTTCATTTAGAGAGAGCAGATTTGAAACAGTGTTTTTGTGGAATTTGCAAGTGGAGATTTCAAGCGCTTTGGGGCCAAAGGCAGAAAAGGAAATATCTTCGTATAAAAACTAGACAGAATCATTCTCAGAAACTGCTGCGTGATGTGTGCGTTCAACTCTCAGAGTTTAACTTTTCTTTTCATTCAGCGGTTTGGAAACACTCTGTTTGTAAAGTCTGCACGTGGAAATTTTGACCACTTAGAGGCCTTCGTTGGAAACGGGTTTTTTTCATGTAAGGCTAGACAGAAGAATTCCCAGTAACTTCCTTGTGTTGTGTGCATTCAACTCACAGAGTTGAACGTTCCCTTAGACAGAGCAGATTTGAAACACTCTATTTGTGCAATTTGCAAGTGTAGTTTTCAAGCTCTTTAAGGTCAATGGCAGAAAAGAAAATATCTTCGTTTCAAAACTAGACAGAATCATTCCCACAAACTGCGTTGTGATGTGTTCGTTCAACTCACAGAGTTTAACCTTTCTGTTCATAGAGCAGTTAGGAAACACTCTGTTTGTAAAGTCTGTAAGTGGATATTCTGACATCTTGTGGCCTTCGTTGGAAACGGGATTTCTTCATATTCTGCTAGACAGAAGAATTCTCAGTAACTTCCTTGTGTTGTGTGTATTCAACTCACAGAGTTGAACGATCCTTTACACAGAGCAGACTTGAAACACTCTTTTTGTGGAATTTGCAAGTGGAGATTTCAGCCGCTTTGAGGTCAATGGTAGAAAAGGAAACTATCTTCATATAAAGACTAGACAGAATGATTCTCAGAAAATCTTTTGTGATGTGTGCGTTCAACTCACAGAGTTTAACTTTTCTTCTCATAGAGCAGTTAGGAAACACTCTGTTTGTAAAGTCTGCAAGTGGATATTCAGACATCTTTGAGGCCTTCGTTGGAAACGGGATTTCTTCATATTCTGCTAGACAGAAGAATTCTCAGTAACTTCCTTGGGTTGTGTGTATTCAACTCACAGAGTTGAAGGATCCTTTACAGAGAGCAGGCTTGAAACACTCTTTTTGTCGAATTTGCAAGTGGAGATTTCAGCCGCTTTGAGGTCAATGGTAGAATAGGAAATATCTTCTTATAGAAACTAGACAGAATGATTCTCATAAACTCCTTTGTGATGTGTGCGTTCAACTCACAGAGTTTAACCTTTCTTTTCATAGAGCAGTTAGGAAACACTCTGTTTGTAAAGTCTGCAAGTGGATATTCAGACCTCCTTGAGGCCTTCGTTGGAAACGGGATTTCTTCATATTCTGCTAGACAGAAGAATTCTCAGTAACTTCCTTGTGTTGTGTTTATTCAACTCACAGAGTTGAATGATCCTTTACACAGAGCAGACTTGAAACACTCTTTTTGTGGAATTTGCAAGTGGAGATTTCAGCCGCTTTGAGGTCAACGGTAGAAAAGTAAATATCTTCGTATAAAGACTAGACAGAATGATTCTCAGAAACTCCTTTGTGATGTGTGCGTTCAACTCACAGAGTTTAACCTTTCTGTTCATAGAGCAGTTAGGAAACACTCTGTTTGTAAAGTCTGCAAGTGGATATTCAGACATCTTTGAGGCCTTCGTTGGAAACGGGATTTCTTCATATTCTGCTAGACAGAAGAATTCTCAGTAACTTCCTTGTGTTGTGAGTATTCAACTCACAGAGTTGAACGATCCTTTACACAGAGCAGACTTGAAACACTCTTTTTGTGGAATTTGCAAGAGGAGATTTCAGCCGCTTTGAGGTCAATAGTAGAAAAGGAAATATCTTCGTAGAAAAACTAGACAGAATGATTCTCAGAAACTCCTTTGTGATGTGTGTGTTCAACTCACAGAGTTTAACCTTTCTTTTCATAGAGCAGTTAGTAAACACTCTGTTTATAAAGTCTGCAAGTGGATATTCAGACCCCTTTGAGGCCTTCGTTGGAAACGGGATTTCTTCATATTATGCTAGACAGAAGAATTCTCAGTAACTTCCTTGTGTTGTGTGTATTCAACTGACAGAGTTGAACTTTCATTTGGAGAGAGCAGATTTGAAACACTGTTTTTGTGGAATTTGCAAGTGGAGATTTCAAGCGCTTTGGGGCCAAAGGCAGAAAAGGAAATATCTTCGTATAAAAACTAGACAGAATCATTCTCAGAAACTGCTGCGTGATGTGTGCGTTCAACTCTCAGAGTTTAACCTTTCTTTTCATTCAGCGGTTTGGAAACACTCTGTTTGTAAAGTCTACACGTGGATATTTTGACCACTTAGAGGCCTTCGTTGGAAACGGGTTTTTTTCATGTAAGGCTAGACAGAAGAATTCCCAGTAAATTCCTTGTGTTGTGTGCATTCAACTCACAGAGTTGAACGTTCCCTTAGACAGAGCAGATTTGAAACACTCTATTTGTGCAATTTGCAAGTGTAGATTTCAAGCGCTTTATGGTCAACGGCAGAAAAGGAAATATCTTCGTTTCAAAACTAGACAGAATCATTCCCACAAACTGCGTTGTGATGTGTTCGTTCAACTCACAGAGTTTAACCTTTCTGTTCATAGAGCAGTTAGGAAACACTCTGTTTGTAAAGTCTGTAAGTGGATATTCTGATATCTTGTGGCCTTCGTTGGAAACGGGATTTCTTCATATTCTGCTAGACAGAAGAATTCTCAGTAACTTCCTTGTGTTGTGTGTATTCAACTCACAGAGTTGAACGATCCTTTACACAGAGCAGACTTGAAACACTCTTTTTGTGGAATTTGCAAGTGGAGATTTCAGCCGCTTTGAGGTCAATGGTAGAAAAGTAAATATCTTCGTATAAAGACTAGACAGAATGATTCTCAGAAACTCCTTTGTGATGTGTGCGTTCAACTCACAGAGTTTAACCTTTCTGTTCATAGAGCAGTTAGGAATCACTCTGTTTGTAAAGTCTGCAAGTGGATATTCAGACCTCCTTGAGGCCTTTGTTGGAAACGGGATTTCTTCATATTCTGCTAGACAGAAGAATTCTCAGTAACTTCCTTGTGTTGTGTGTATTCAACTCACAGAGTTGAACGATCCTTTACACAGAGCAGACTTGAAACACTCTTTTTGTGGAATTTGCAAGTGGAGATTTCAGCCGCTTTGAGGTCAATAGTAGAAAAGGAAATATCTTCGTAGAAAAACTAGACAGAATGATTCTCAGAAACTCCTTTGTGATGTGTGTGTTCAACTCACAGAGTTTAACCTTTCTTTTCATAGAGCAGTTAGTAAACACTCTGTTTATAAAGTCTGCAAGTGGATATTCAGACCCCTTTGAGGCCTTCGTTGGAAACGGGATTTCTTCATATTATGCTAGACAGAAGAATTCTCAGTAACTTCCTTGTGTTGTGTGTATTCAACTGACAGAGTTGAACTTTCATTTGGAGAGAGCAGATTTGAAACACTGTTTTTGTGGAATTTGCAAGTGGAGATTTCAAGCGCTTTGGGGCCAAAGGCAGAAAAGGAAATATCTTCGTATAAAAACTAGACAGAATCATTCTCAGAAACTGCTGCGTGATGTGTGCGTTCAACTCTCAGAGTTTAACTTTTCTTTTCATTCAGCGGTTTGGAAACACTCTGTTTGTAAAGTCTGCACGTGGATATTTTGACCACTTAGAGGCCTTCGTTGGAAACGGGTTTTTTTCATGTAAGGCTAGACAGAAGAATTCCCAGTAACTTCCTTGTGTTGTGTGCATTCAACTCACAGAGTTGAACGTTCCCTTAGACAGAGCAGATTTGAAACACTCTATTTGTGCAATTTGCAAGTGTAGTTTTCAAGCTCTTTATGGTCAACGGCAGAAAAGGAAATATCTTCGTTTCAAAACTAGACAGAATCATTCCCACAAACTGCGTTGTGATGTGTTCGTTCAACTCACAGAGTTTAACCTTTCTGTTCATAGAGCAGTTAGGAAACACTCTGTTTGTAAAGTCTGTAAGTGGATATTCTGACATCTTGTGGCCTTCGTTGGAAACGGGATTTCTTCATATTCTGCTAGACAGAAGAATTCTCAGTAACTTCCTTGTGTTGTGTGTATTCAACTCACAGAGTTGAACGATCCTTTACACAGAGCAGACTTGAAACACTCTTTTTGTGGAATTTGCAAGTGGAGATTTCAGCCGCTTTGAGGTCAATAGTAGAAAAGGAAATATCTTCGTAGAAAAACTAGACAGAATGATTCTCAGAAACTCCTTTGTGATGTGTGTGTTCAACTCACAGAGTTTAACCTTTCTTTTCATAGAGCAGTTAGTAAACACTCTGTTTATAAAGTCTGCAAGTGGATATTCAGACCCCTTTGAGGCCTTCGTTGGAAACGGGATTTCTTCATATTATGCTAGACAGAAGAATTCTCAGTAACTTCCTTGTGTTGTGTGTATTCAACTGACAGTGTTGAACTTTCATTTAGAGAGAGCAGATTTGAAACACTGTTTTTGTGGAATTTGCAAGTGGAGATTTCAAGCGCTTTGGGGCCAAAGGCAGAAAAGGAAATATCTTCGTATAAAAACTAGACAGAATCATTCTCAGAAACTGCTGCGTGATGTGTGCGTTCAACTCTCAGAGTTTAACTTTTCTTTTCATTCAGCGGTTTGGAAACACTCTGTTTGTAAAGTCTGCACGTGGATATTTTGACCACTTAGAGGCCTTCGTTGGAAACGGGTTTTTTTCATGTAAGGCTAGACAGAAGAATTCCCAGTAACTTCCTTGTGTTGTGTGCATTCAACTCACAGATTTGAACGTTCCCTTAGACAGAGCAGATTTGAAACACTCTATTTGTGCAATTTGCAAGTGTAGATTTCAAGCGCTTTAAGGTCAACGGCAGAAAAGGAAATATCTTCGTTTCAAAACTAGACAGAATCATTCCCACAAACTGCGTTGTGATGTGTTCGTTCAACTCACAGAGTTTAACCTTTCTGTTCATAGAGCAGTTAGGAAACACTCTGTTTGTAAAGTCTGTAAGTGGATATTCGGACATCTTGTGGCCTTCGTTGGAAACGGGATTTCTTCATATTCTGCTAGACAGAAGAATTCTCAGTAACTTCCTTGTGTTGTGTGTATTCAACTCACAGAGTTGAACGATCCTTTACACAGAGCAGACTTGAAACACTCTTTTTGTGGAATTTGCAAGTGGAGATTTCAGCCGCTTTGAGGTCAATGGTCGAAAAGGAAACTATCTTCATATAAAGACTAGACAGAATGATTCTCAGAAAATCTTTTGTGATGTGTGCGTTCAACTCACAGAGTTTAACTTTTCTTCTCATAGAGCAGTTAGGAAACACTCTGTTTGTAAAGTCTGCAAGTGGATATTCAGACCTCTTTGAGGCCTTCGTTGGAAACGGGATTTCTTCATATTCTGCTAGACAGAATAATTCTCAGTAACTTCCTTGTGTTGTGTGTATTCAACTCACAGAGTTGAAGGATCCTTTACAGAGAGCAGGCTTGAAACACTCTTTTTGTCGAATTTGCAAGTGGAGATTTCAGCCGCTTTGAGGTCAATGGTAGAATAGGAAATATCTTCTTATAGAAACTAGACAGAATGATTCTCATAAACTCCTTTGTGATGTGTGCGTTCAACTCACAGAGTTTAACCTTTCTTTTCATAGAGCAGTTAGGAAACACTCTGTTTGTAAAGTCTGCAAGTGGATATTCAGACCTCCTTGAGGCCTTCGTTGGAAACGGGATTTCTTCATATTCTGCTAGACAGAAGAATTCTCAGTAACTTCCTTGTGTTGTGTTTACTCAACTCACAGAGTTGAATGATCCTTTACACAGAGCAGACTTGAAACACTCTTTTTGTGGAATTTGCAAGTGGAGATTTCAGCCGCTTTGAGGTCAATGGTAGAAAAGTAAATATCTTCGTATAAAGACTAGACAGAATGATTCTCAGAAACTCCTTTGTGATGTGTGCGTTCAACTCACAGAGTTTAACCTTTCTGTTCATAGAGCAGTTAGGAAACACTCTGTTTGTAAAGTCTGCAAGTGGATATCCGACCTCCTTGAGGCCTTCGTTGGAAACGGGATTTCTTCATATTCTGCTAGACAGAAGAATTCTCAGTAACTTCCTTGTGTTGTGTGTATTCAACTCACAGAGTTGAACGATCCTTTACACAGAGCAGACTTGAAACTCTCTTTTTGTGGAATTTGCAAGTGGAGATTTCAGCCGCTTTGAGGTCAATGGTAGAAAAGGAAATATCTTCGTATAAAGACTAGACAGAATGATTCTCAGAAACTCCTTTGTGATGTGTGCGTTCAACTCACAGAGTTTAACTTTTCTTTTCATAGAGCAGTTAGGAAACACTCTGTTTGTAAAGTCTGCAAGTGGATATTCAGACCTCTTTGAGGCCTTCGTTGGAAACGGGATTTCTTCATATTATGCTAGACAGAAGAATTCTCAGTAACTTCCTTGTGTTGTGTGTATTCAACTCACAGAGTTGAACGATCCTTTACACAGAGCAGACTTGAAACATTCTTTTTGTGGAATTTGCAAGTGGAGATTTCAGCCGCTTTGAGGTCAATGGTAGAATAGGAAATATCTTCCTATAGAAACTAGACAGAACGATTCTCAGAAACTCCATTGTGATGTGTGCGTTCAACTCACAGAGTTTAACCTTTCTTTTCATGGAGCAGTTAGGAAACACTCTGTTTGTAAAGTCTGCAAGTGGATATTCAGACCTCTTTGAGGCCTTCGTTGGAAACGGGATTTCTTCCTATTCTGCTAGACAGAAGAATTCTCAGTAACTTCCTTGTGTTGTGTGTATTCAACTCACAGAGTTGAACGATCCTTTACACAGAGCAGACTTGAAACACTCTTTTTGTGGAATTTGCAAGTGGAGATTTCAGCCGCTTTGAGGTCAATAGTAGAAAAGGAAATATCTTCGTAGAAAAACTAGACAGAATGATTCTCAGAAACTCCTTTGTGATGTGTGTGTTCAACTCACAGAGTTTAAGCTTTCTTTTCATAGAGCAGTTAGTAAACACTCTGTTTATAAAGTCTGCAAGTGGATATTCAGACCCCTTTGAGGCCTTCGTTGGAAACGGGATTTCTTCATATTATGCTAGACAGAAGAATTCTCAGTAACTTCCTTGTGTTGTGTGTATTCAACTGACAGAGTTGAACTTTCATTTAGAGAGAGCAGATTTGAAACACTGTTTTTGTGGAATTTGCAATTGGAGATTTCAAGCGCTTTGGGGCCAAAGGCAGAAAAGGAAATATCTTCGTATAAAAACTAGACAGAATCATTCTCAGAAACTGCTGCGTGATGTGTGCGTTCAACTCTCAGAGTTTAACTTTTCTTTTCATTCAGCGGTTTGGAAACACTCTGTTTGTAAAGTCTGCACGTGGATATTTTGACCACTTAGAGGCCTTCGTTGGAAACGGGTTTTTTTCATGTAAGGCTAGACAGAAGAATTCCCAGTAACTTCCTTGTGTTGTGTGCATTCAACTCACAGAGTTGAACGTTCCCTTAGACAGAGCAGATTTGAAACACTCTATTTGTGCAATTTGCAAGTGTAGTTTTCAAGCTCTTTAAGGTCAACGGCAGAAAAGGAAATATCTTCGTTTCAAAACTAGACAGAATCATTCCCACAAACTGCGTTGTGATGTGTTCGTTCAACTCACAGAGTTTAACCTTTCTGTTCATAGAGCAGTTAGGAAACACTCTGTTTGTAAAGTCTGTAAGTGGATATTCTGACATCTTGTGGCCTTCGTTGGAAACGGGATTTCTTCATATTCTGCTAGACAGAAGAATTCTCAGTAACTTCCTTGTGTTGTGTGTATTCAACTCACAGAGTTGAACGATCCTTTACACAGAGCAGACTTGAAACACTCTTTTTGTGGAATTTGCAAGTGGAGATTTCAGCCGCTTTGAGGTCAATGGTAGAAAAGGAAACTATCTTCATATAAAGACTAGACAGAATGATTCTCAGAAAATCTTTTGTGATGTGTGCGTTCAACTCACAGAGTTTAACTTTTCTTCTCATAGAGCAGTTAAGAAACACTCTGTTTGTAAAGTCTGCAAGTGGATATTCAGACCTCTTTGAGGCCTTCGTTGGAAACGGGATTTCTTCATATTCTGCTAGACAGAAGAATTCTCAGTAACTTCCTTGTGTTGTGTGTATTCAACTCACAGAGTTGAAGGATCCTTTACAGAGAGCAGGCTTGAAACACTCTTTTTGTCGAATTTGCAAGTGGAGATTTCAGCCGCTTTGAGGTCAATGGTAGAATAGGAAATATCTTCTTATAGAAACTAGACAGAATGATTCTCATAAACTCCTTTGTGATGTGTGCGTTCAACTCACAGAGTTTAACCTTTCTTTTCATAGAGCAGTTAGGAAACACTCTGTTTGTAAAGTCTGCAAGTGGATATTCAGACCTCCTTGAGGCCTTCGTTGGAAACGGGATTTCTTCATATTCTGCTAGACAGAAGAATTCTCAGTAACTTCCTTGTGTTGTGTTTATTCAACTCACAGAGTTGAATGATCCTTTACACAGAGCAGACTTGAAACACTCTTTTTGTGGAATTTGCAAGTGGAGATTTCAGCCGCTTTGAGGTCAATGGTAGAAAAGTAAATATCTTCGTATAAAGACTAGACAGAATGATTCTCAGAAACTCCTTTGTGATGTGTGCGTTCAACTCACAGAGTTTAACCTTTCTGTTCATAGAGCAGTTAGGAATCACTCTGTTTGTAAAGTCTGCAAGTGGATATTCAGACCTCCTTGAC	G	20	PASS	SVLEN=-44871;SVTYPE=DEL;TIG_REGION=contig66_hp1:18761412-18761413;QUERY_STRAND=-;SIG_SOURCE=cigar;TIG_MAPQ=60	GT	0/1
chr1	124656421	dippav.chr1.INS.8	G	GAATATGAAGAAATCCCGTTTCCAACGAAGGCCTCAAAGAGGTCTGAATATCCACTTGCAGACTTTACAAACAGAGTGTTTCCTAACTGCTCTATGAGAAGAAAAGTTAAACTCTGTGAGTTGAACGCACACATCACAAAAGATTTTCTGAGAATCATTCTGTCTAGTCTTTATATGAAGATAGTTTCCTTTTCTACCATTGACCTCAAAGCGGCTGAAATCTCCACTTGCAAATTCCACAAAAAGAGTGTTTCAAGTCTGCTCTGTGTAAAGGATCGTTCAACTCTGTGAGTTGAATACACACAACACAAGGAAGTTACTGAGAATTCTTCTGTCTAGCAGAATAGGAAGAAATCCCGTTTCCAACGAAGGCCACAAGATGTCAGAATATCCACTTACAGACTTTACAAACAGAGTGTTTCCTAACTGCTCTATGAACAGAAAGGTTAAACTCTGTGAGTTGAACGAACACATCACAACGCAGTTTGTGGGAATGATTCTGTCTAGTTTTGAAACGAAGATATTTCCTTTTCTGCCGTTGACCTTAAAGCGCTTGAAATCTACACTTGCAAATTGCACAAATAGAGTGTTTCAAATCTGCTCTGTCTAAGGGAACGTTCAACTCTGTGAGTTGAATGCACACAACACAAGGAAGTTACTGGGAATTCTTCTGTCTAGCCTTACATGAAAAAACCCGTTTCCAACGAAGGCCTCTAAGTGGTCAAAATATCCACGTGCAGACTTTACAAACAGAGTGTTTCCAAACCGCTGAATGAAAAGAAAAGTTGAACTCTGAGAGTTGAACGCACACATCACGCAGCAGTTTCTGAGAATGATTCTGTCTAGTTTTTATACGAAGATATTTCCTTTTCTGCCTTTGGCCCCAAAGCGCTTGAAATCTCCACTTGCAAATTCCACAAAAACAGTGTTTCAAATCTGCTCTCTCTAAATGAAAGTTCAACTCTGTCAGTTGAATACACACAACACAAGGAAGTTACTGAGAATTCTTCTGTCTAGCATAATATGAAGAAATCCCGTTTCCAACGAAGGCCTCAAAGGGGTCTGAATATCCACTTGCAGACTTTATAAACAGAGTGTTTACTAACTGCTCTATGAAAAGAAAGGTTAAACTCTGTGAGTTGAACACACACATCACAAAGGAGTTTCTGAGAATCATTCTGTCTAGTTTTTCTACGAAGATATTTCCTTTTCTACTATTGACCTCAAAGCGGCTGAAATCTCCACTTGCAAATTCCACAAAAAGAGTGTTTCAAGTCTGCTCTGTGTAAAGGATCGTTCAACTCTGTGAGTTGAATACACACAACACAAGGAAGTTTCTGAGAAATATTCTGTCTAGCAGAATATGAAGAAATCCCGTTTCCAACGAAGGCCTCAAGGAGGTCTGAATATCCACTTGCAGACTTTACAAACAGAGTGTTTCCTAACTGCTCTATGAAAAGAAAGGTTAAACTCTGTGAGTTGAACGCACACATCACAAAGGAGTTTATGAGAATCATTCTGTCTAGTTTCTATAGGAAGATATTTCCTATTCTACCATTGACCTCAAAGCGGCTGAAATCTCCACTTGCAAATTCCACAAAAAGAGTGTTTCAAGTCTGCTCTCTGTAAAGGATCGTTCAACTCTGTGAGTTGAATACACACAACACAAGGAAGTTTCTGAGAAATATTCTGTCTAGCAGAATATGAAGAAATCCCGTTTCCAACGAAGGTCTCAAAGAGGTCTGAATATCCACTTGCAGACTTTACAAACAGAGTGTTTCCTAACTGCTCTATGAAAAGAAAGGTTAAACTCTGTGAGTTGAACGCACACATCACAAAGGAGTTTATGAGAATCATTCTGTCTAGTTTCTATAAGAAGATACTTCCTATTCTACCATTGACCTCAAAGCGGCTGAAATCTCCACTTGCAAATTCGACAAAAAGAGTGTTTCAAGCCTGCTCTCTGTAAAGGATCCTTCAACTCTGTGAGTTGAATACACACAACACAAGGAAGTTACTGAGAATTATTCTGTCTAGCATAATATGAAGAAATCCCGTTTCCAACGAAGGCCTCAAAGAGGTCTGAATATCCACTTGCAGACTTTACAAACAGAGTGTTTCCTAACTGCTCTATGAGAAGAAAAGTTAAACTCTGTGAGTTGAACGCACACATCACAAAAGATTTTCTGAGAATCATTCTGTCTAGTCTTTATATGAAGATAGTTTCCTTTTCTACCATTGACCTCAAAGCGGCTGAAATCTCCACTTGCAAATTCCACAAAAAGAGTGTTTCAAGTCTGCTCTGTGTAAAGGATCGTTCAACTCTGTGAGTTGAATACACACAACACAAGGAAGTTACTGAGAATTCTTCTGTCTAGCAGAATAGGAAGAAATCCCGTTTCCAACGAAGGCCACAAGATGTCAGAATATCCACTTACAGACTTTACAAACAGAGTGTTTCCTAACTGCTCTATGAACAGAAAGGTTAAACTCTGTGAGTTGAACGAACACATCACAACGCAGTTTGTGGGAATGATTCTGTCTAGTTTTGAAACGAAGATATTTCCTTTTCTGCCGTTGACCTTAAAGCGCTTGAAATCTACACTTGCAAATTGCACAAATAGAGTGTTTCAAATCTGCTCTGTCTAAGGGAACGTTCAACTCTGTGAGTTGAATGCACACAACACAAGGAAGTTACTGGGAATTCTTCTGTCTAGCCTTACATGAAAAAACCCGTTTCCAACGAAGGCCTCTAAGTGGTCAAAATATCCACGTGCAGACTTTACAAACAGAGTGTTTCCAAACCGCTGAATGAAAAGAAAAGTTGAACTCTGAGAGTTGAACGCACACATCACGCAGCAGTTTCTGAGAATGATTCTGTCTAGTTTTTATACGAAGATATTTCCTTTTCTGCCTTTGGCCCCAAAGCGCTTGAAATCTCCACTTGCAAATTCCACAAAAACAGTGTTTCAAATCTGCTCTCTCTAAATGAAAGTTCAACTCTGTCAGTTGAATACACACAACACAAGGAAGTTACTGAGAATTCTTCTGTCTAGCATAATATGAAGAAATCCCGTTTCCAACGAAGGCCTCAAAGGGGTCTGAATATCCACTTGCAGACTTTATAAACAGAGTGTTTACTAACTGCTCTATGAAAAGAAAGGTTAAACTCTGTGAGTTGAACACACACATCACAAAGGAGTTTCTGAGAATCATTCTGTCTAGTTTTTCTACGAAGATATTTCCTTTTCTACTATTGACCTCAAAGCGGCTGAAATCTCCACTTGCAAATTCCACAAAAAGAGTGTTTCAAGTCTGCTCTGTGTAAAGGATCGTTCAACTCTGTGAGTTGAATACACACAACACAAGGAAGTTTCTGAGAAATATTCTGTCTAGCAGAATATGAAGAAATCCCGTTTCCAACGAAGGCCTCAAGGAGGTCTGAATATCCACTTGCAGACTTTACAAACAGAGTGTTTCCTAACTGCTCTATGAAAAGAAAGGTTAAACTCTGTGAGTTGAACGCACACATCACAAAGGAGTTTATGAGAATCATTCTGTCTAGTTTCTATAGGAAGATATTTCCTATTCTACCATTGACCTCAAAGCGGCTGAAATCTCCACTTGCAAATTCCACAAAAAGAGTGTTTCAAGTCTGCTCTCTGTAAAGGATCGTTCAACTCTGTGAGTTGAATACACACAACACAAGGAAGTTTCTGAGAAATATTCTGTCTAGCAGAATATGAAGAAATCCCGTTTCCAACGAAGGTCTCAAAGAGGTCTGAATATCCACTTGCAGACTTTACAAACAGAGTGTTTCCTAACTGCTCTATGAAAAGAAAGGTTAAACTCTGTGAGTTGAACGCACACATCACAAAGGAGTTTATGAGAATCATTCTGTCTAGTTTCTATAAGAAGATACTTCCTATTCTACCATTGACCTCAAAGCGGCTGAAATCTCCACTTGCAAATTCGACAAAAAGAGTGTTTCAAGCCTGCTCTCTGTAAAGGATCCTTCAACTCTGTGAGTTGAATACACACAACACAAGGAAGTTACTGAGAATTATTCTGTCTAGCAGAATATGAAGAAATCCCGTTTCCAACGAAGGCCTCAAAGAGGTCTGAATATCCACTTGCAGACTTTACAAACAGAGTGTTTCCTAACTGCTCTATGAGAAGAAAAGTTAAACTCTGTGAGTTGAACGCACACATCACAAAAGATTTTCTGAGAATCATTCTGTCTAGTCTTTATATGAAGATAGTTTCCTTTTCTACCATTGACCTCAAAGCGGCTGAAATCTCCACTTGCAAATTCCACAAAAAGAGTGTTTCAAGTCTGCTCTGTGTAAAGGATCGTTCAACTCTGTGAGTTGAATACACACAACACAAGGAAGTTACTGAGAATTCTTCTGTCTAGCAGAATAGGAAGAAATCCCGTTTCCAACGAAGGCCACAAGATGTCAGAATATCCACTTACAGACTTTACAAACAGAGTGTTTCCTAACTGCTCTATGAACAGAAAGGTTAAACTCTGTGAGTTGAACGAACACATCACAACGCAGTTTGTGGGAATGATTCTGTCTAGTTTTGAAACGAAGATATTTCCTTTTCTGCCGTTGACCTTAAAGCGCTTGAAATCTACACTTGCAAATTGCACAAATAGAGTGTTTCAAATCTGCTCTGTCTAAGGGAACGTTCAACTCTGTGAGTTGAATGCACACAACACAAGGAAGTTACTGGGAATTCTTCTGTCTAGCCTTACATGAAAAAACCCGTTTCCAACGAAGGCCTCTAAGTGGTCAAAATATCCACGTGCAGACTTTACAAACAGAGTGTTTCCAAACCGCTGAATGAAAAGAAAAGTTGAACTCTGAGAGTTGAACGCACACATCACGCAGCAGTTTCTGAGAATGATTCTGTCTAGTTTTTATACGAAGATATTTCCTTTTCTGCCTTTGGCCCCAAAGCGCTTGAAATCTCCACTTGCAAATTCCACAAAAACAGTGTTTCAAATCTGCTCTCTCTAAATGAAAGTTCAACTCTGTCAGTTGAATACACACAACACAAGGAAGTTACTGAGAATTCTTCTGTCTAGCATAATATGAAGAAATCCCGTTTCCAACGAAGGCCTCAAAGGGGTCTGAATATCCACTTGCAGACTTTATAAACAGAGTGTTTACTAACTGCTCTATGAAAAGAAAGGTTAAACTCTGTGAGTTGAACACACACATCACAAAGGAGTTTCTGAGAATCATTCTGTCTAGTTTTTCTACGAAGATATTTCCTTTTCTACTATTGACCTCAAAGCGGCTGAAATCTCCACTTGCAAATTCCACAAAAAGAGTGTTTCAAGTCTGCTCTGTGTAAAGGATCGTTCAACTCTGTGAGTTGAATACACACAACACAAGGAAGTTTCTGAGAAATATTCTGTCTAGCAGAATATGAAGAAATCCCGTTTCCAACGAAGGCCTCAAGGAGGTCTGAATATCCACTTGCAGACTTTACAAACAGAGTGTTTCCTAACTGCTCTATGAAAAGAAAGGTTAAACTCTGTGAGTTGAACGCACACATCACAAAGGAGTTTATGAGAATCATTCTGTCTAGTTTCTATAGGAAGATATTTCCTATTCTACCATTGACCTCAAAGCGGCTGAAATCTCCACTTGCAAATTCCACAAAAAGAGTGTTTCAAGTCTGCTCTCTGTAAAGGATCGTTCAACTCTGTGAGTTGAATACACACAACACAAGGAAGTTTCTGAGAAATATTCTGTCTAGCAGAATATGAAGAAATCCCGTTTCCAACGAAGGTCTCAAAGAGGTCTGAATATCCACTTGCAGACTTTACAAACAGAGTGTTTCCTAACTGCTCTATGAAAAGAAAGGTTAAACTCTGTGAGTTGAACGCACACATCACAAAGGAGTTTATGAGAATCATTCTGTCTAGTTTCTATAAGAAGATACTTCCTATTCTACCATTGACCTCAAAGCGGCTGAAATCTCCACTTGCAAATTCGACAAAAAGAGTGTTTCAAGCCTGCTCTCTGTAAAGGATCCTTCAACTCTGTGAGTTGAATACACACAACACAAGGAAGTTACTGAGAATTATTCTGTCTAGCATAATATGAAGAAATCCCGTTTCCAACGAAGGCCTCAAAGAGGTCTGAATATCCACTTGCAGACTTTACAAACAGAGTGTTTCCTAACTGCTCTATGAGAAGAAAAGTTAAACTCTGTGAGTTGAACGCACACATCACAAAAGATTTTCTGAGAATCATTCTGTCTAGTCTTTATATGAAGATAGTTTCCTTTTCTACCATTGACCTCAAAGCGGCTGAAATCTCCACTTGCAAATTCCACAAAAAGAGTGTTTCAAGTCTGCTCTGTGTAAAGGATCGTTCAACTCTGTGAGTTGAATACACACAACACAAGGAAGTTACTGAGAATTCTTCTGTCTAGCAGAATAGGAAGAAATCCCGTTTCCAACGAAGGCCACAAGATGTCAGAATATCCACTTACAGACTTTACAAACAGAGTGTTTCCTAACTGCTCTATGAACAGAAAGGTTAAACTCTGTGAGTTGAACGAACACATCACAACGCAGTTTGTGGGAATGATTCTGTCTAGTTTTGAAACGAAGATATTTCCTTTTCTGCCGTTGACCTTAAAGCGCTTGAAATCTACACTTGCAAATTGCACAAATAGAGTGTTTCAAATCTGCTCTGTCTAAGGGAACGTTCAACTCTGTGAGTTGAATGCACACAACACAAGGAAGTTACTGGGAATTCTTCTGTCTAGCCTTACATGAAAAAACCCGTTTCCAACGAAGGCCTCTAAGTGGTCAAAATATCCACGTGCAGACTTTACAAACAGAGTGTTTCCAAACCGCTGAATGAAAAGAAAAGTTGAACTCTGAGAGTTGAACGCACACATCACGCAGCAGTTTCTGAGAATGATTCTGTCTAGTTTTTATACGAAGATATTTCCTTTTCTGCCTTTGGCCCCAAAGCGCTTGAAATCTCCACTTGCAAATTCCACAAAAACAGTGTTTCAAATCTGCTCTCTCTAAATGAAAGTTCAACTCTGTCAGTTGAATACACACAACACAAGGAAGTTACTGAGAATTCTTCTGTCTAGCATAATATGAAGAAATCCCGTTTCCAACGAAGGCCTCAAAGGGGTCTGAATATCCACTTGCAGACTTTATAAACAGAGTGTTTACTAACTGCTCTATGAAAAGAAAGGTTAAACTCTGTGAGTTGAACACACACATCACAAAGGAGTTTCTGAGAATCATTCTGTCTAGTTTTTCTACGAAGATATTTCCTTTTCTACTATTGACCTCAAAGCGGCTGAAATCTCCACTTGCAAATTCCACAAAAAGAGTGTTTCAAGTCTGCTCTGTGTAAAGGATCGTTCAACTCTGTGAGTTGAATACACACAACACAAGGAAGTTTCTGAGAAATATTCTGTCTAGCAGAATATGAAGAAATCCCGTTTCCAACGAAGGCCTCAAGGAGGTCTGAATATCCACTTGCAGACTTTACAAACAGAGTGTTTCCTAACTGCTCTATGAAAAGAAAGGTTAAACTCTGTGAGTTGAACGCACACATCACAAAGGAGTTTATGAGAATCATTCTGTCTAGTTTCTATAGGAAGATATTTCCTATTCTACCATTGACCTCAAAGCGGCTGAAATCTCCACTTGCAAATTCCACAAAAAGAGTGTTTCAAGTCTGCTCTCTGTAAAGGATCGTTCAACTCTGTGAGTTGAATACACACAACACAAGGAAGTTTCTGAGAAATATTCTGTCTAGCAGAATATGAAGAAATCCCGTTTCCAACGAAGGTCTCAAAGAGGTCTGAATATCCACTTGCAGACTTTACAAACAGAGTGTTTCCTAACTGCTCTATGAAAAGAAAGGTTAAACTCTGTGAGTTGAACGCACACATCACAAAGGAGTTTATGAGAATCATTCTGTCTAGTTTCTATAAGAAGATACTTCCTATTCTACCATTGACCTCAAAGCGGCTGAAATCTCCACTTGCAAATTCGACAAAAAGAGTGTTTCAAGCCTGCTCTCTGTAAAGGATCCTTCAACTCTGTGAGTTGAATACACACAACACAAGGAAGTTACTGAGAATTATTCTGTCTAGCAT	20	PASS	SVLEN=8156;SVTYPE=INS;TIG_REGION=contig66_hp1:20872447-20880603;QUERY_STRAND=-;SIG_SOURCE=cigar;TIG_MAPQ=60	GT	0/1
chr1	128745098	dippav.chr1.INS.9	C	CCATTCGATGATTCCTTTCGAGTCCGTTCGATGATTCTATTCGATTGCATTCGATAATTCCATTCGATTGCATTCGATAATTCCATTCGATTCCATTTGAGGATAATTCCATTTGAGTCCGTTCGATGATTGTTCCATTCGATTCTATTTGATAATGATTCCATTCGAGACCATTCGATGATTCCATTCAATTCCATTTTATAATGATTCCCTTCGAGTCCATTCAATGATTCCATTCAAGTCCATTCGTTGATCCCATCTGATTACATTCAATGAAACCATTCGATTCCATTCTATGGTGATTCCATTCATTTCCATCTGATGATGATTCCATTCGATTCCATTCAATGATTCCTTTCGATTCCATTTGATGATGATTTCAATCAATTT	20	PASS	SVLEN=389;SVTYPE=INS;TIG_REGION=contig67_hp1:3594307-3594696;QUERY_STRAND=-;SIG_SOURCE=cigar;TIG_MAPQ=60	GT	0/1
chr1	128938574	dippav.chr1.INS.12	G	GCATGCTAAGCAAGCTACGATGGAGATAAACCTACATCTACATATCTCCTAGAGAAATAGTAAACAATCAGGAAGGGAAAAATATTTCAGTTAGCACTAGAAAAATCATATTACCTTTAATCATATTGATATCTGAAAGCATGAAAGGTAAAATAAACAATATTATTTGTTAAGAATAATAATGCCATTCTGAAATTCTCAACCAAGAAAAATATTCATCAACCTATGGCTAAATAACATATTTAGAGACAAAGAACAAAACGCCACCAGCAGAATTCCACTAAAGAAACTAAAAAGAAACACTGAAAACATGCTTCAGAAAGATTGAAGTTCTGAAATCAAAGAATGAACAGAGAGCAAAAAATATTGTAAACATACAGATAGATCTAAATAAAACATTAAGTGTTGAAACAAAAGGATAATTAAAATTAGATAAGCACTGCAATATATATTTTAAGAAGCAAGTTATTAGGGCTGAAGTATTCAAAGACCCCTTAAGTGTCTGACAAGAGCAGAAAGGTATGACTTTGCAACTCTTTTTTTTTTTTTTTTTTTTTTTGAGAAGGAGTCTCATTCACTCTTTCTCCCAGGCTGGAGTGCGGTGGCGTCATCTCCGCTCACTGCAACCTCTGCCTCCCAGGTTCAAGCAATTCTCCTGCCTCAGCCTCCTGAGTAGCGGGGATTACAATCGCGTGCCACCATGCCTGGCTAATTTTTGTATTTTTAGTAGAGATGGGGTTTCACCACCTTGGTCAGGCTAGTCTCCAACTCCTGTCCTCGTGATCCACACGCCTCGGCCTCCCGAAGTGTTGAGATTACAGGCGTGAGCCACTGCGCGCGACCGACTTTGGAACTTTAATAAATTGACTGGACATTATGCATTTCTCTCTGTTGTATCTATGAAAACAATAAAAATAAAAGTCATAATTTTAAAACAAGAAGACAGAAAGTGATAGGAGAAAATGAGACATTATATATATATATATACACAACGAATTAATAATACAAAATTAATTGTAAATGATCAAAGATTTACTAAAACCTAAGTAGACAATGTTTTTGTTAAAATACAAAGATTGGCAAAATTTAAAACATCCGTCTCTATCATAGTTACAAGAGACACAACTAATATATAAATTTACAGAAACTTTGAAGTTCAAACAACACAGATACTGTGTATATATGATATACATACAAACATACTACATGAATATAATTTTTTAAAAAGTTGCTATGTAGACAAAATAGAATGTAAGTTAGAAACATTTATTAAAATAAGTTAGTCTAACCAGTGTGATAAAAGTTTTAAGTTATTAAAAAGATGTGATGACTTAAATGTGCATTAGCCTGATACATATATATATACACACAAACCACACACTCCCTCTCACACACACAGACACACATATATTTAGAGAGAGAGTCAAATTATATAAAGCAAAAATATCAGAAAGTAAGTAGAAATGGATAAGCCC	20	PASS	SVLEN=1474;SVTYPE=INS;TIG_REGION=contig67_hp1:123689-125163;QUERY_STRAND=+;SIG_SOURCE=cigar;TIG_MAPQ=60	GT	0/1
chr1	128947984	dippav.chr1.DEL.6	CGGCGGCAGGGACAAAAATCCTCGGCGGCGGGGCCAAAAAGTCGCAGTGGCAAAAAGCGGCGGCAACCAGGGCAAAAAGTCGCGGCAGCAAAAAGCCGCGGCGGCGGGGACAAAAAGCCGCTGCGGCGGGGGCAAAAAGCGGCGGCGACAGTGTCAAAAAGTCGCGGCGGCAAAAAGCCGCGGAGGCGGGGGCAAAAAGCCGCGGCTGCGAAAAACTCGCTGCGGAGGGGGGGCAAAAAGCCGCGACAGCGGGGGGCTAAAAGCCGCGCCGGGTAAAAGGCTGTGGCGGGTAAAAAGTCGCGGCGGCAAAAAGCCGTGGCGGCAGGGGGGCAAAAAGCCTCGGCGGCGGGTTGGGGCAGAAAGCCGCGGCGGGCAAAAAGCTGAGGCGGGGTGGGGGCAAGAAGCCGCCGCGGCGGTGGGGCAAAAAGCCGCGGCGGCGGTTGGGTGGCAGAAAGCCGCGGCGGGCAAAAAGTTGCGACGGCGAGGGGGGCACAAAGCCGCGGCGGGCAAAAAGCCGAGGCCGGGTGGGGGGAATAAGCTGAGGCGGCGGGGCTGGAAAAAGCCGCGGCGGGCAAAAAGCCGAGGCGGGGTGGGAGCAAAAAGTCGCGGCGGCGGGGTGGGCAGAAAGCCTCGGGGGGCTTAAAGCCGCGGCGGCGAGGGGCGCACAAAGCCGCGGCAGGTAAAAAGCCGAGGCGGGGTGGGGACAAAAAGCCGCGTCGGCGGTGGGGCAAAAAGCCATGGCGGCGGGGCGAAAAAACCCCAGCGGGCAAAAAGTCGCGGCGGCGGGGGACAAAAAGCCGCTGCAGCAGGGGCTAAAAAGCTGTGGTGGGGAAAAAGCCGCGGCGGCGGGGGGCAAAAAGCCCTGACGGGCAAAAATCCGAGGGGGGTTGGGAGCAAAAAGCCGCGGCGGGTAAAAAGCCGCGGGGTCAGGGTGGAAAAAGCCGCGGCGCAGAAAAAGCCGCGGGGTCAGGGTGGAAAAAGCCACAGCGGAGAAAAAGCCGCAGCGGCGGGGGGGCAAAAAGCCACGGCGGCGGGGGGGCAAAAAGCCACGGCGGCGGGGGGTAAAAAGCCGTGGCGGGCAAAAAGCCGCGGTGGCGGGGGGTAAAAAGCCACGGCGAGGAAAAAGCCGCGGCTGCGGGGGGGCAAAAAGCGGCGGGGTGCAAAAAGCGGAGGGGCGCAAAAAGCCGCAGCGGCGGGGGGGGGCAAAAAGCGGCAGGGGGCAAAAGCCGCGGCGGCAAAATTCGCAGCGGCGAGGGGTCAAAAAGCCGCGGCGGGCTAAAAGCCCTGGCGCCGGGGGGGCACAAAGCCTTGGCGGGGAAAAAACCGAGGCGGGGTGGGGGGAATAAGCCGCGACGGCGGGGCGGGGAAAAGCCTCCGCGGCGCGGGGGCAAAAAGCCGCAGCGGGCAAAAAGCCGAGGCCGGGTGAGAGCAAAAAGTCGCGGCGGCGGGGTGGGCAGAAAGCCGCGGGGGGCAAAAAGCCGCGGCGGCGAGGAGGGCACAAAGCCGCGGCGGGTAAAAAGCCGAGGCGGGGTGGGGACAAAAAGCCGCGTCGGCGGTGGGGCAAAAAGCCATGGCGACGGGGGGTAAAAAGCCCCAGCGGGCAAAAAGTCGCGGCGGCGGGGGACAAAAAGCAGCTGCAGCAGGGGCTAAAAAGCTGTGGTGGGGAAAATGCCGCGGCGGCGGGGGGCAAAAAGCCGCCGCGGCGGGGGGCAAAAAGCCCTGGCGGGTTGGGGGCAAAAAGCTACGGCGGGCAAAAAGCCGCGGCGTTGGTGGGGGCAAAAAGCCGCGGCGGCTGTGGGGCAAAAAGCCACGGCGGCGGGGGCTAAAAAGCCGCTGCGGGCAAAAAGTCGCGGCGGCGGGGACAAAAAGGCGCGGCGGGCAAAAAGCCGTGGCGGCGGGGGGGGGCAAAAAGCCGCGGCGGCGGGGTGGGGGCGGAAAGCCACGGCAGGCAAAAAGCCGCGGCAGCGAGGGGCACAAAGCCGTGGCG	C	20	PASS	SVLEN=-1986;SVTYPE=DEL;TIG_REGION=contig67_hp1:134900-134901;QUERY_STRAND=+;SIG_SOURCE=cigar;TIG_MAPQ=60	GT	0/1
chr1	128949995	dippav.chr1.DEL.7	GGCTAAAAGCCACGGCGGCGGGGGGTAAAAAGCCGCGACTGGCAAACAGCCGCGGTGGCGGGGGGGAAAAAAACCACGGCGGCGGGGGGGGGCAGAAAGCCGCAGCGGGCAAAAAGCGGCGGCAGCGAGGGGGGCACAAAGCCGCGGCGGGCAAAATGCCGAGGCGGGGTGGGGGCAAAAAACCACGGCGACGGGGGGGTAAAAAGCCGCGGCAGGCAAAAAGTCGCGGCGGCAGGGGACAAAAAGCCGCGGCGGCGGGGGTTAAAAAGTCGCGGTGGGGAAAAAGCCGCGGCTGCGGGGGGCAAAAAAGCCGCCGCGGCGGGGGGCAAAAAGCTGCGACGGGTAAAAATCCGAGGCGGGGTGGGGTCAAAAAGCCGCGGCGGGTAAAAAGGCAGGGGGGCAGGGTGGAAAAAGCCATGGCGGTGAAAAAGCCGCGGTGGCGGGGGGGCAAAAAGCGGCGGGGGTCAAAAAGCGGCAGGGGGCAAACAGCCACGGCAGCGGGTGGGGGACAAAGCCGCGGCGAGCAAAAAAGCCAGGGCGGCAAAATTCGCAGCGGCGAAGGGTCAAAAAGCCGCGGTGGTCAAAAAGCCCTGGCGCTGGGGGTCAAAAAGCCTTGGTGGGCAAAAAGACAAGGCACGGTGGGGGAAAAATGCCGCGGCGGCGGGGCGGGAAAAAGCTGCGGCGGCAGGGGGGGCAAAAAGCCGCAGCGGGCGGTGGT	G	20	PASS	SVLEN=-717;SVTYPE=DEL;TIG_REGION=contig67_hp1:134925-134926;QUERY_STRAND=+;SIG_SOURCE=cigar;TIG_MAPQ=60	GT	0/1
chr1	129488919	dippav.chr1.DEL.8	TTCATCATCGAATGGAATCGAATGGAATCATCGAATGGACTCGAATGGAATAATCATTGAACGGAATCGAATGGAATCATCATCGGATGGAAACGAATGGAATCATCATCGAATGGAATCGAATGGGATCATCAAATGGAATCAGATGGAATCATCATCAAATGGAATCGAATAGAATTATGGAATGAAATCCAATGTGATCATCATTGAATGGACTCGAATGGAATCATCATCCAATGGAAACTAATGGAATCAACATCGAATGGAATCGAATGGAAACACCATCGAATTGAAACGAATGGAATTATCATGAAATTGAAACGGATGGACTCATCATCGAATGGATTCGAATGGAATCATCGAATGAAATTGATTGAAATCATCATCAAATGGAATCGAAAGGAATCATTGATTGGAATCGAATGGAATCATCATCAGATGGAAATGAATGGAATCATCATAGAATGGAATCGCATGGATTCATTGAATGGAATCAGATGGAATCATCGAATGGACTTGAATGCAATCATTGAATGGACTCGAATGGAATCATTATTGAATGGAATTGAATAGAATCATCGAATGGTCTCGAATGGAATCATTATCAAATGAAGTCGAATGGAATCACCGAATAGAATCGAATGGAACAATCATCGAATGGACTCAAATGGAATTATCTTCAAATGGAATCAAATGGATTTATCGAATGCAATCGAATGGAATTATCGAATGCAATTGAATAGAATCATCGAATGCACTCGAATGGAATCATCGAATGGAATGCAATGGATTAATCCATGGACTCGAATTCAATCACCATTGAATACAATCGAATGGAGTCATCGAATCGACTCAAATGGAATAATCATTGAATGGAATCGAATGGAATCATCGAGTGGAATCGAATGGAATCATGATCAAATGGAATCGAATGTAATCATCATCAAATGGAATCAAAAATGACCATCATCAATTAGTATTGAATGGAACTGTCATCAAACGGAATTCAAAGGAATCATCATCAAATGGAACCGAATGGAATCCTCATTGAATGGAAATGAAAGGAGTCATCATCAAATGGAATCGAATGGAATCATCATCAAATGGAATCTAATGGAATCACTGAACGGAATTGAATGGAATCGTCATCGAATGAATTGAATGCAACCAACGTATGGTCTCGAATGGAGCCATCTCCAAATGGAATGGAATGGAATCATCGCATAGAATCGAATGGAATTATCATCGAATGGACTCGAATGGAATCAACATCAAACGGAATCAAACGGAGTTATCGAACGGAATAGAAGAGAATCATCGAACGGGCTCGAATGGAATCATCTAATGGAATGGAATGGAAGAATCCATGGACCCGAATGCAA	T	20	PASS	SVLEN=-1381;SVTYPE=DEL;TIG_REGION=contig67_hp1:673167-673168;QUERY_STRAND=+;SIG_SOURCE=cigar;TIG_MAPQ=60	GT	0/1
chr1	129639116	dippav.chr1.DEL.9	CATCGAATGAAATTGATTGAAATCATCATCAAATGGAATCGAAAGGAATCATTGAATGGAATCGAATGGAATCATCATCAGATGGAAATGAATGGAATCATCATAGAATGGAATCGCATGGATTCATTGAATGGAATCAGATGGAATCATCGAATGGGCTTGAATGGAATCGTTGAATGCACTCGAATGGAATCATTATGGAATGGAATTGAATAGAATCATCGAATGGTCTCGAATGGAATCATTATCAAATGAAGTCGAATGGAATCACCGAATAGAATCGAATGGAACAATCATCGAATGGACTCAAATGGAATTATCCTCAAATGGAATCAAATGGATTTATCGAATGCAACCGAATGGAATTATCGAATGCAATCGAATAGAATCATCGAATGGACTCGAATGGAATCATCGAGTGGAATGCAATGGATTAATCCATGGACTCGAATTCAATCACCATCGAATACAATCGAATGGAGTCATCGAATCGACTCAAATGGAATAATCATTGAATGGAATCGAATGGAATCATCGAGTGGAATCGAATGGAATCATGATCAAATGGAATCGAATGTAATCATCATCAAATGGAATCAAAAATAAGCATCATCAATTGGTATTGAATGGAATTGTCATCAAACGGAATTCAAAGGAATCATCATCAAATGGAACCGAATGGAATCCTCATTGAATGGAAATGAAAGGAGTCATCATCTAATGGAATCGCATGGAATCATCATCAAATGGAATCGAATGGAATCATCATCAAATGGAATCTAATGGAATCATTGAACGGAATTGAATGGAATCGTCATCGAATGAATTGAATGCAATCAACGAATGGTCTCGAATGGAACCACCTCCAATTGGAATGGAATGGAATCATCGCATAGAATCGAATGGAATTATCATCGAATGGACTCGAATGGAATCAACATCAAACGGAATCAAACGGAATTATCGAATGGAATCGAAGAGAATCATCGAATGGACTCGAATGGAATCATCTAATGGAATGGAATGGAAGAATCCATGGACTCGAATGCAATCATCATCGAATGGAATCGAATGGAATCATCGAATGGACTCGAATGGAATAATCATTGAATGGAATCGAATGGAATCATCATCGGATGGAAACGAATGGAATCATCAAATGGAATCAGATGGAATCATCATCAAATGGAATCGAATAGAATTATGGAATGAAATCCATTGTGATCATCATCGAATGGACTCGAATGGAATCATCATCCAATGGAAACTAATGGAATCAACATCGAATGGAATCGAATGGAAACTCCATCGAATTGAAACGAATGGAATTATCATGAAATGGAAATGGATGGACTCATCATCGAATGGATTCGAATGGAATCATCGAATGAAATTGATTGAAATCATCATCAAATGGAATCGAATGGAATCATTGAATGGAATCGAATGGAATCATCATCAGATGGAAATGAATGGAATCATCATAGAATGGAATCGAGTTGATTCATTGAATGGAATCAGATGGAATTATCGAATGGACTTGAATGGAATCATTGAATGGACTCGAATGGAATCATTATTGAATGGAATTGAATGGAATCATCGAATGGTCTCGAATGGAATCATTATCAAACGGAATCGAATGGAATCACCGAATAGAATCGAATGGAACAATCATCGAATGGACTCAAATGGAATTATCCTCAAATGGAATCGAATGGAATTATCGAATGGAATTATCGAATGCAATCGAATGGAATAATCGAATACAATCGAATAGAATCATCGAATGGACTTCAAAGGAATCATCTGTTGAAATGGAATGGAATAGTCAATGAACTCGAATGGAATCATCATTGAATGGAATCATCGAGTGCAATCGAATGGAATCATGATCAAATGGAATCGAAAGTAATCATCATCAAATGCAATCAAAAATAACCATCATCAATTGGTATTGAATGGAATTGTCATCAAACGGAATTCAAAGGAATCATCATCAAATGGAACCGAATGGAATCCTCATTGAATGGAAATGAAAGGAGTCATCATCTAATGGAATCGCATGGAATCATCATCAAATGGAATCGAATGGAATCATCGCCAATGGAATATAACGGAAGCATTGAACGGAATTGAATGGAATCGTCATCGAATGAATTGAATGCAATCAACGAATGGTCTCGAATGGAGCCATCTGCAAATGGAATGGAATGGAATCATCGCATAGAATCGAATGGAATTATCATCGAATGGACTCGAATGGAATCAACATCAAACGGAATCAAAGGGAATTATCGAATGGAATCGAAGAGAATCATCGAACGGACTCGAATGGAATCATCTAATGGAATGGAATGGAAGAATCCATGGACTCGAATGCAATCATCATCGAATGGAATCGAATGGAATCATCGAATGGACTCGAATGGAATAATCATTGAACGGAATCGAATGAATCATCATCGGATGGAAACGAATGGAATCATCATCGAATGGAATCGAATGGGATCATCAAATGGAATCAGATGGAATCATCATCAAATGGAATCGAATAGAATTATGGAATGAAATCCAATGTGATCATCATTGAATGGACTCGAATGGAATCATCATCCAATGGAAACTAATGGAATCAACATCGAATGGAATCGAATGGAAACACCATCGAATTGAAACGAATGGAATTATCATGAAATTGAAATGGAAGGACTCATCATCGAATGGATTCGAATGGAATCATCGAATGAAATTGATTGAAATCATCATCAAATTGAATCGAAAGGAATCATTGAATGGAATCGAATGGAATCATCATCAGATGGAAATGAATGGAATCATCATAGAATGGAATCGAATGGATTCATTGAGTGAAATCAGATGGAATCATCGAATGGACTTGAATGGAATCGTTGAATGGACTCGAATGGAATCATTATTGAATGGAATTGAATAGAATCATCGAATGGTCTCGAATGGAATCATTATCAAATGAAGTCGAATGGAATCACCGAATAGAATCGAATGGAACAATCATCGAATGGACTCAAATGGAATTATCCTCAAATGGAATCAAATGGATTTATCGAATGCAATCGAATGGAATTATCGAATGAAATCGAATAGAATCATCGAATGGACTCGAATGGAATCATCGAGTGGAATGCAATGGATTAATCCATGGACTCGAATTCAATCACCATCGAATACAATCGAATGGAGTCATCGAATCGACTCAAATGGAATAATCATTGAATGGAATCGAATGGAATCATCGAGTGGAATCGAATGGAATCATGATCAAATGGAATCGAATGTAATCATCATCAAATGGAATCAAAAATAAACATCATCAATTGGTATTGAATGGAATTGTCATCAAATGGAATTCAAAGGAATCATCATCAAATGGAACCGAATGGAATCCTCATTGAATGGAAATGAAAGGAGTCATCATCTAATGGAATCGCATGGAATCATCATCAAATGGAATCGAATGGAATCATCATCAAATGGAATCTAATGGAATCACTGAACGGAATTGAATGGAATCGTCTTCGAATGAATTGAATGCAATCAACGAATGGTCTCGAATGGAACCACCTCCAAATGGAATGGAATGGAATCATCGCATAGAATCGAATGGAATTATAATCGAATGGACTCGAATGGAATCAATATCAAACGGAATCAAACGGAATTATCGAATGGAATCGAAGAGAATCATCGAATGGACTCGAATGGAATCATCTAATGGAATGGAATGGAAGAATCCATGGTCTCGAATGCAATCATCATCGAATGGAATCGAATGGAATCATGGAATGGACTCGAATGGAATAATCATTGAATGGAATCGAATGGAATCATCATCGGATGGAAACGAATGGAATCATCAAATGGAATCAGATGGAATCATCATCAAATGGAATCGAATAGAATTATGGAATGAAATCCATTGTGATCATCATCGAATGGACTCGAATGGAATCATCATCCAATGGAAACTAATGGAATCAACATCGAATGGAATCGAATGGAAACTCCATCGAATTGAAACGAATGGAATTATCATGAAATTGAAATGGATGGACTCATCATCGAATGGATTCGAATGGAATCATCGAATGAAATTGATTGAAATCATCATCAAATGGAATCGAATGGAATCATTGAATGGAATCGAATGGAATCATCATCAGATGGAAATGAATGGAATCATCATAGAATGGAATCGAGTGGATTCATTGAATGGAATCAGATGGAATCATCGAATGGAGTTGAATGGAATCATTGAATGGACTCGAATGGAATCATTATTGAATGGAATTGAATGGAATCATCGAATGGTCTCGAATGGAATCATTATCAAATGGAATCGAATGGAATCACCGAATAGAATCGAATGGAATAATCATCGAATGGACTCAAATGGAATTATCCTCAAATGGAATCGAATGGAATTATCGAATGCAATCGAATGGAATAATCGAATGCAATCGAATAGAATCATCGAATGGACTTGAAAGGAATCATCGATTGAAATGGAATGGAATAGTCAATGAACTCGAATGGAATCATCATTGAATGGAATCATCGAGTGGAATCGAATGGAATCATGATCAAATGGAATCGAAAGTAATCATCATCAAATGGATTCAAAAATAACCATCATCAATTGGTATTGAATGGAATTGTCATCAAACGGAATTCAAAGGAATCATCATCAAATGGAACCGAATGGAATCCTCATTGAATGGTAATGAAAGGAGTCATCATCCAATGGAATCGCATGGAATCATCATCAAATGGAATCGAATGGAATCATCATCAAATGGAATCTAATGGAATCATTGAACGGAATTGAATGGAATCGTCATCGAATGAATTGAATGCAATCAACGAATGGTCTCGAATGGAACCACATCCAAATCGAATGGAATGGAATCATCGCATAGAATCGAATGGAATTATCATCGAATGGACCCGAATGGAATCAACATCAAACGGAATCAAACGGAATTATCGAATGGAATCGAAGAGAATCATCGAACGGACCCGAATGGAATCATCTAATGGAATGGAATGGAATAATCCATGGACTCGAATGCAATCATCATCGAATGGAATCGAATGGAATCATCGAATGGACTCGAATGGAATAATCATTGAACGGAAACGAATGGAATCATCATCGGTTGGAAATGAATGGAATCGTCATCGAATGGAATCGAATAGAATTATGGAATGAAATCCAGTGTGATCATCATCGAATGGACCCGAATGGACTCATCATCCAACGGAAGCTAATGGAATCAACATCGAATGAATCGAATGGAAACACCATCGAATTGAAACGAATGGAATTATCATGAAATTGAAATGGATGGACTCATCATCGAATGGATTCGAATGGAATCATCGAATAAAATTGATTGAATTCATCATCAAATGGAATCGAATGGTATCATTGAATGGAATCGAATGGAATCATCATCAGACGGTAATGAATGGAATCGTCATAGAATGGAATCGAATGGATTCATTGAATGGAATCAGACGGAATCATCGACTGGACTGGAATGGAATCATTGAATGGACTCGAAAGGCATCATTATTGAATGGAATTGAATGGAATCATCGAATGGTCTCGATTGGAATCATTATCAAATGGAATCGAATGGAATCACCGAATAGAATCGAATGGAACAATCATCGAATGGACTCAAATGGAATTATCCTCAAATGGAATCGAATGGAATTATCGAATGCAATCGAATGGAATTATCGAATGCAATCGAATAGAATCATCGAATGGACTCGAATGGAATCATCGAATGGAATGGAATGGAACAGTCAATGAACTCGAATGGAATCATCATTGAATGGAATCGAATGGAATCATCGAGCGGAATCGAATGAAATCATGATCAAATGGAATCAAATGTAATCATCATCAAATGGAATCAAAAATAACCATCATCAATTTGTATTGAATGGAATTGTCATCAAAGGAATTCAAAGGAATCATCATCAAATGGAAGCGAATGGAATCCTCATTGAATGGAAATGAAAGGGGTCATCATCTAATGGAATCGCATGGAACCATCATCAAATGGAATCGAATGGAATCATCCTCAAATGGAATCTAATGGAATCATGGAACAGAATTGAATGGAATCGTCATCGAATGAATTGAATGCAATCATCGAATGGTCTCGAATGGAATCATCTTCTAATGGAAAGGCATGGCATCATCGCATAGAATCGAATGGAATTAACATTGAATAGACTCGAATGGAATCAACATCAAATGGAATCAATCGGAATTATCGAATGGCATCGAAGAGAATCATCGAATGGACTCGAATGGAATCATCTATTGGAATGGAATGGAATAATCCACGGACTCGAATGCAATCATCATCGTATAGAATCGAATGGAATCATCGAATGGACTCGAATGGAAAAATCATTGAACGGAATCGAATGGAATCATCATCGGATGGAAACGAATGGAATCATCATCGAATGGAAATGAAAGGAGTCATCATCTAATGGAATTGCATGGAATCATCATAAAATGCAATGGAATGGAATCAACATCAAATGGAATCAATAAACGGAATTGAATGGAATCGTCATCGAATGAATTGAATGCAATCATCGAATGGTCTCAAATGGAATGATCTTCAAATGGAATGGAATGGAATCATCGCATAGAATCGAATGGAATTATCATCGAATGGAATCGAATGGTATCAACATCAAACGGAAAAAAACGGAATTATCGAATGGAATCGAAGAGAATCATCGAATGGACCTGAATGGAATCATGTAATGGAATGGAAGGGAATAATCCATGGACTCGAATGCAATCATCATCGAATGGAATCGAAAGGAATCATCGAATGGAGTCGAATGGAATAATCATTGAACGGAATCGAATGGAATCATCATCGGATGGAAACGAATCGAATCATCATCGAATGGAAATGAAAGGAGTCATCATCTAATGGAATTGCATGGAATCATCATAAAATGGAATCAAATGGAATCAACATCAAATGGAATCAAGTGGAATCATTGAACGGAATTGAATGGAATCGTCATCGAATGAATTGAATGCAATCATCGAATGGTCTCGAATGGAATCATCTTCAAATGGAATGGAATGGAATCATCGCATAGAATCGAATGGAATTATCATCGAATGGAATCGAATGGAATCAACATCAAACGGAAAAAAACGGAATTATCAAATGGAATCGAAGAGAATCATCGAATGGACCCGAATGGAATCATCTAATGGAATGGAATGGAATAATCCATGGACTCGAATGCAATCATCATCGAATGGAATCGAATGGAATCATCGAATGGACTCGAATGGAATAATCATTGAACGGAATCGAATGGAATCATCATCGGATGGAAACGAATGGAATCATCATCGAATGGAAATGACAGGAGTGATCTAATGGAATTGCATGGAATCATCATAAAATGGAATCGAATGGAATCATCATCAAATGGAATCAAATGGAATCATTGAACGGAATTGAATGGAATAGTCATCGAATGAATTGAATGCAATCATCGAATGGTCTCGAATGGAATCATCTTCAAATGGAATGGAATGGAATCATCGCATAGAATCGAATGGAATTATCATCGAATGGAATCGAATGGAATCAACATCAAACGGAAAAAAACGGAATTATCGAATGGAATCGAAGAGAATCATCGAATGGACCCGAATGGAATCATCTAATGGAATGGAATGGAATTATCCATTGACTCGAATGCAATCATCATCGAATGGAATCGAATGGAATCATCGAATGGACTCGAATGGAATAATCATCGAACGGAAACGAATGGAATCATCATCCGATGGAAAGGAATGGAATCATCATCGAATGGAATCGAATAGAATTATGGAATGAAATCCAGTGTGATCATCATCGAATGGACCTGAATGGAATCATCATCCAACGGAAGCTAATGGAATCAACATCGAATGAATCGAATGGAAACACCATCGAATTGAAACGAATGGAATTATCATGAAATTGAATTGGATGGACACATCATCGAATGGATTCGAATGGAATCATCGAATAAAATTGATTGAAATCATCATCAAATGTAATCGAATGGTATCATTGAATGGAATCGAATGGAAACATCATCAGATGGAAATGAATGGAATCGTCATAGAATGGAATCGAATGGATTCATTGAATGGAATCAGATGGAATCATCGAATAGACTGGAATGGTATCATTGAATGGACTCGAAAGGGATCATCATTGATTGGAATTGAATGGAATCATCGAATGGTCTCGATTCGAATCATTATCAAATGGAATCGAATGGAATCACCGAATAGAATCGAATGGAACAATCATCCAATCAACTCAAATGGAATTATCCTCAAATGGAATCGAATGGAATTATCGAATGCAATCGAATGGAATTATCGAATGCAATCGAATAGAATCATCGAATGGACTCGAATGGAATCATCGAATGGAATGGAATGGAACAGTCAATGAACTCGAATGGAATCATCACTGAATGGAATCGAATGGAATCATCGAGTGGAATCGAATGGAATTATTATCAAATGGAATCGAATGTAATCATCATCAAATGGAATCAAAAATAACCATCATCAATTGGTATTGAATGGAAATGTCATCAAATGGAATTCAAAGGAATCATCATCCAATGGAACCGAATGGAATCCTCATTAAATGGAAATGAAAGGGGTCATCATCTAATGGAATCGCATGGAATCATCATCAAATGGAATCGAATGGAATCATCATGAAATGGAATCTAATGGAAACATTGAACAGAATTGAATGGAATCGTCATCGAATGAATTGAATGCAATCATTGAACGGTCTCAAAGGGAATCATCTTCTAATGGAAAGGAATGGAATCGTCGCATAGAATCGAATGGAATTAACATTGAATGGACTCGAATGGAATCAACATCAAACGGAATCAAGCGGAATTATCGAATGGAATCGAAGAGAATCATCGAATGGACTCGAATGGAATCATGTAATGGAATGGAATGGAATAATCCACGGACTCGAATGCAATCATCATCGTATACAATCGAATGGAATCATCGAATGGACTCGAATGGAATAATCATTGAACGGAATCGAATGGAACCATCATCGGATGGAAACGAATGGAATCATCATCGAATGGAAAGGAAAGGAGTCATCATCTAATGGAATTGCATGGAATCATCATAAAATGGAATCGAATGGAATCAACATCAAATGGATTCAAATGGAATCATTGAGCGGAATTGAATGGAATCATCATCGAATGAATTGAATGCAATCATCGAATGGTCTCGAATGGAATCATCTTCAAATGGAATGGAATGGAATCATCGCATAGAATCGAATGGAATTATCATCGAATGGAATCGAATGGAATCAACATCAAACGGAAAAAAACGGAATTAGCGAATGGAATCGAAGAGAATCATCGAATGGACCCGAATTGAATCATCTAATGGAATGGAATGGAATAATCCATGGACTCGAATGCAATCATCATCGAATGGAATCGAATGGAATCATCGAATGGACTAGAATGGAATAATCATTGAACGGAATCGAATGGAATCATCATCGGATGGAAACGAATGGAATCATCATCGAATGGAAATGAAAGGAGTCATCATCAACTGGAATTGCATGGAATCATCATAAAATGGAATCGAATGGAATCAACATCAAGTGGAATCAAATGGAATCATTGAACGGAATTGAATGGAATCGTCATCGAATGAATTGAATGCAATCATCGAATGGTCTCGAATGGAATCATCTTCAAATGGAATAGAATGGAATCATCGCATAGAATCGAATGGAATTATCATCGAATGGAATCGAATGCTATCAACATCAAACGGAAAAAAACGGAATTATCGAATGGAATCGAAGAGAATCATCGAACGGACCCGAATGGAATCATCTAATGGAATGGAATGGAATAATCCATGGACTCGAATGCAATCATCATCGAATGGAATGGAATGGAATCATCGAATGGACTCAAATGGAATAATCATTGAACGGAATCGAATGGAATCATCATCGGATGGAAACGAATGGAATCATCATCGAATGGAAATGAAAGGAGTCATCATCTAATGGAATTGCATGGAATCATCATAAAATGGAGTCGAATGGAATCAACATCAAATGGAATCAAATGGAATCATTGAACAGAATTGAATGGAATCGTCATCGAATGAATTGAATGCAATCATCGAACAGTCTCGAAGGGAATCATCTTCTAATGGAAAGGAATGGAATCATCGCATAGAATCGAATGGAATTAACATTGAATTGACTCGAATGGAATCAACATCAAACGGAATCAAGCGGAATTATCGAATGGAATCGAAGAGAATCATTGAATGGACTCGAATGGATTCATCTAACGGAATGGAATGGAATAATCCACGGACTCGAATGCAATCATCATCGTATAGAATCGAATGGAATCATCGAATGGACTCGAATGGAATAATCATTGAACGGAATCAAATGGAATCATCATCGGATGGAAATGAAAGGAGTCATCATCTAATGGAATTGCATGGAAACATCATAAAATGGAATCGAATGGAATCAACATCAAATGGAATCAAATGGAATCATTGAACGGAATTGAATGGAATCGTCATCGAATGAATTGAATGCAATGATCGAATGGTCTCGAATGGAATCATCTTCAAATGGAATGGAATGGAATCATCGCATAGAATCGAATGGAATTATCATCGAATTTAATCGAATGGTATCAACATCAAACGGAAAAAAACGGAATTATCGAATGGAATCGAAGAGAATCATCGAACGGACCTGAATGGAATCATCTAATGGAATGGAATGGAATAATCCATGGACTCGAATGGAATCATCATCGAATGGAATCGAATGGAATCATCGAATGGACTCCAATGGAATAATCATTGAACGGAACCGAATGGAATCATCATCGGATGGAAACGAATGGAATCATCATCGAATGGAAATGAAAGGAGTCATCATCTGATGGAATTGCATGGAATCATCATAAAATGGAATCGAATGGAATCAACATCAAATGGAATCAAATGGAATCATTGAGCGGAATTGAATGGAATAGTCATCGAATGAATTGAATGCAATCATCGAATGGTCTCGAATGGAATCATCTTCAAATGGAATGGAATGGAATCATCGCATAAAATCGAATGGAATTAACATTGAATGGACTCGAATGGAATCAACATCAAACGGAATCAAGCGGAATTATCGAATGGAATCGAAGAGAATCATCGAATGGACTCGAATGGAATCATCTATTGGAATGGAATGGAATAATCCACGGACTCGAATGCAATCATCATCGTATAGAATCGAATGGAATCATCGAATGGACTCGAATGGAAAAATCATTGAACGGAATCGAATGGAATCATCATCGGATGGAAACGAATGGAATCATCATCGAATGGAAATGAAAGGAGTCATCATCTAATGGAATTGCATTCAATCATCATAAAATGCAATCGAATGGAATCAACATCAAATGGAATCAAATGGAATCATTGAACGGAATTGAATGGAATCGTCATCGAATGAATTGAATGCAATCATCGAATGGTCTCAAATGGAATGATCTTCAAATGGAATGGAATGGAATCATCGCATAGAATCGAATGGAATTATCATCGAATGGAATCGAATGGCATCAACATCAAACGGAAAAAAACGGAATTATCGAATGGAATCGAAGAGAATCATCGAATGGACCCGAATGGAATCATCTAATGGAATAGAATAGAATAATCCATGGACTCGAATGCAATCATCATCGAATGGAATCGAATGGAATCATCGAATGGACTCGAATGGAATAATCATTGAACGGAATCGAATGGAATCATCATCGGATGGAAACGAATGGAATCATCATCGAATGGAATCGAATAGTATTATGGAATGAAATCCAGTGTGATGATCATCGAATGGACCCGAATGGACTCATCATCCAACGGAAGCTAATGGAATCAACATTGAATGAATCGAATGGAAGCACCATCGTATTGAAACGAATGGAATTATCATGAAATTGAAATGGATGGACTCATCATCGAATGGATTCGAATGGAATGATCGAATAAAATTGATTGAAATCATCATCAAATGTAATCGAATGGTATCATTGAATGGAATCGAATGGAATCATCATCAGATGGAAATGAATGGAATCGTCATAGAATGGAATCGAATGGATTCATTGAATGGAATCAGATGGAATCATCGAATGGACTGGAATGGAATCATTGAATGGACTCGAAAGGGATCATTATTGAATGGAATTGAATGGAATCATCGAATGGTCTCGATTGGAATCATTATCAAATGGAATCGAATGGAATCACCGAATAGAATCGAATGGAACAATCATCGAATGGACTCAAATGGAATTATCCTCAAATGGAATCGAATGGAATTATGGAATGCAATCGAATGGAATTATCGAATGCAATCCAATAGAATCATCGAATGGACTCGAATGGAATCATCGAATGGAATGGAATGGAACAGTCAATGAACTCGAATGGAGTCAACATTGAATGGAATCGAATGGAATCATCGAGTGGAATCGAATGGAATTATGATCAAATGGAATCGAATGTAATCATCATCAAATGGAATCAAAAATAACCATCATCAATTGTTATTGAATGGAATTGTCATCAAATGGAATTCAAAGGAATCATCATCAAATGGAACCGAATGGAATCCTCATTGAATGGAAATGAAAGGGGTCATCATCTAATGAAATCACATGGAATCATCATCAAATGGAATCGAATGGAATCATCATCAAATGGAATCTAATGGAATCATTGAACAGAATTGAATGGAATCGTCATCGAATGAATTGAATGCAATCATCGAATGGTGTCGAATGGAATCATCTTCTAATGGAAAGGAATGGAATCATCGCATAGAATCGAATGGAATTAACATTGAATGGACTCGAATGGAATCAACATCAAACGGAATCAAGCGGAATTATCGAATGGAATCGAAGAGAATCATCGAATGGACTCGAATGGAATCAGGTAATGGAATGGAATGGAATAATCCACGGACTCGAATGCAATCATCATCGTATAGAATCGAATGGAATCATCGAATGGACTCGAATGGAATAATCATTGAACGGAATCGAATGGAACCATCATCGGATGGAAACGAATGGAATCATCATCGAATGGAAAGGAAAGGAGTCATCATCTAATGGAATTGCATGGAATCATCATAAAATGGAATCGAATGGAATCAACATCAAATGGATTCAAATGGAATCATTGAGCGGAATTGAATGGAATCGTCATCGAATGAATTGAATGCAATCATCGAATGGTCTCGAATGGAATCATCTTCTAATGGAATGGAATGGAATCATCGCATAGAATCGAATGGAATTATCATCGAATGGAATCGAATGGAATCAACATCAAACGGAAAAAAACGGAATTAGCGAATGGAATCGAAGAGAATCATCGAATGGACCCAAATGGAATCATCTAATGGAATGGAATGGAATAATCCATGGACTCGAATGCAATCATCATCGAATGGAATCGAATGGAATCATCGAATGGACTAGAATGGAATAATCATTGAACGGAATCGAATGGAATCATCATCGGATGGAAACGAATGGAATCATCATCGAATGGAAATGAAAGGAGTCATCATCAACTGGAATTGCATGGAATCATCATAAAATGGAATCGAATGGAATCAACATCAAGTGGAATCAAATGGAATCATTGAACGGAATTGAATGGAATCGTCATCGAATGAATTGAATGCAATCATCGAATGGTCTCGAATGGAATCATCTTCAAATGGAATAGAATGGAATCATCGCATAGAATCGAATGGAATTATCATCGAATGGAATCGAATGCTATCAACATCAAACGGAAAAAAACGGAATTATCGAATGGAATCGAAGAGAATCATCGAACGGTCCCGAATGGAATCATCTAATGGAATGGAATGGAATAATCCATGGACTCGAATGCAATCATCATCGAATGGAATGGAATGGAATCATCGAATGGACTCGAATGGAATAATCATTGAACGGAATCGAATGGAATCATCATCGGATGGAAACGAATGGAATCATCATCGAATGGAAGTGAAAGGAGTCATCATCTAATGGAATTGCATGGAATCATCATAAAATGGAGTCGAATGGAATCAACATCAAATGGAATCAAATGGAATCATTGAACAGAATTGAATGGAATCGTCATCGAATGAATTGAATGCAATCATCGAACGGTCTCGAAGGGAATCATCTTCTAATGGAAAGGAATGGAATCATCGCATAGAATCGAATGGAATTAACATTGAATTGACTCGAATGGAATCAACATCAAACGGAATCAAGCGGAATTATCGAATGGAATCGAAGAGAATCATCGAATGGACTCGAATGGATTCATCTAACGGAATGGAATGGAATAATCCACGGACTCGAATGCAATCATCATCGTATAGAATCGAATGGAATCATCGAATGGACTCGAATGGAATAATCATTGAACGGAATCGAATGGAATCATCATCGGATGGAAATGAAAGGAGTCATCATCTAATGGAATTGCATGGAAACATCATAAAATGGAATCGAATGGAATCAACATCAAATGGAATCAAATGGAATCATTGAACGGAATTGAATGGAATCGTCATCGAATGAATTGAATGCAATGATCGAATGGTCTCGAATGGAATCATCTTCAAATGGAATGGAATGGAATCATCGCAGAGAATCGAATGGAATTATCATCGAATTTAATCGAATGGTATCAACATCAAACGGAAAAAAACGGAAATATCGAATGGAATCGAAGAGAATCATCGAACGGACCTGAATGGAATCATCTAATGGAATGGAATGGAATAATCCATGGACTCGAATGGAATCATCATCGAATGGAATCGAATGGAATCATCGAATGGACTCGAATGGAATAATCATTGAACGGAACCGAATGGAATCATCATCGGATGGAAACGAATGGAATCATCATCGAATGGAAGTGAAAGGAGTCATCATCTAATGGAAATGCATGGAATCATCATAAAATGGAATCGAATGGAATCAACATCAAATGGAATCAAATGGAATCATTGAACGGAATTGAATGGAATCGTCATCGAATGAATTGAATGCAATCATCGAATGGTCTCCAATCGAATCATCTTCAAATGCAATGGAATGGAATCATCGCATAGAATCGAATGGAATTATCATCGAATGGAATCGAATGGAATCAACATCAAAAGGAAAAAAACGGAATTATCGAATGGAATCGAAGAGAATCATCGAATGGACCCGAATGGAATCATCTAATGGAATGGAATGGAATAATCCATGGACTCGAATGCAATCATCATCGAATGGAATCGAATGGAGTCATCGAATGGACTCGAATGGAATAATCATTGAACGGAATCGAATGGAATCATCATCGGATGGGAATGAATGGAATCATCCTCGAATGGAATCGAATAGAATTATGGAATGAAATCCAGTGTGATCATCATCGAATGGACCCGAATGGAATCATCATCCAACGGAAGCTAATGGAATCAACATGGAATGAATCGAATGGAAACACCATCGAATTGAAACGAATGGAATTATCATGAAATTGAAATGGATGGACTCATCATCGAATGGATTCGAATGGAATG	C	20	PASS	SVLEN=-15829;SVTYPE=DEL;TIG_REGION=contig260_hp2:11495-11496;QUERY_STRAND=-;SIG_SOURCE=cigar;TIG_MAPQ=60	GT	0/1
chr1	129817770	dippav.chr1.INS.17	T	TTGGAATCATCATCGGATGGAAACGAATGGAATCATCATCGAATGGAAATGAAAGGAGTCATCATCTAATGGAATTGCATGGAATCATCATAAAATGGAATCGAATGGAATCAACATCAAATGGAATCAAATGGAATCATTGAACGGAATTGAATGGAATCGTCATCGAATGAATTGACTGCAATCATCCAATGGTCTCGAATGGAATCATCTTCAAATGGAATGGAATGGAATCATCGCATAGAATCGAATGGAATTATCATCGAATGGAATCGAATGGAATCAACATCAAACGGAAAAAAACGGAATTATCGAATGGAATCGAAGAGAATCATCGAATGGACCCGAATGGAATCATCTAATGGAATGGAATGGAATAATCCATGGACTCGAATGCAATCATCATCGAATGGAATCGAATGGAATCATCGAATGGACTCGAATGGAATAATCATTGAACGGAATCCAATGGAATCATCATCGGATGGAAATGAATGGAATCATCATCGAATGGAATCGAATAGAATTATGGAATGAAATCCAGTGTGATCATCATCGAATGGACCCGAATGGAATCATCATCCAACGGAAGCTAATGGAATCAACATCGAATGAATCGAATGGAAACACCATCGAATTGAAACGAATGGAATTATCATGAAATTGAAATGGATGGACTCATCATCGAATGGATTCGAATGGAATCATGGAATAAAATTGATGGAAATCATCATCCAATGGAATCGAATGGTATCATTGAATGGAATCGAATGGAATCATCATCAGATGGAAATGAATGGAATCGTCATAGAATGGAATCGAATGGATTCATTGAATGGAATCAGATGGAATCATCGAATGGACTGGAATGGAATCATTGAATGGACTCGAAAGGGATCATGATTGAATGGAATTGAATGGAATCATCGAATGGTCTCGATTGGAATCATTATCAAATGGAATCGAATGGAATCACCGAATAGAATCGAATGGAACAATCATCGAATGGACTCAAATGGAATTATCCTCCAATGGAATGGAATGGAATTATCGAATGCAATCGAATGGAATTATCGAATGCAATCGAATAGAATCATCGAATGGACTCGAATGGAATCATCGAATGGAATGGAATGGAACAGTCAATGAACTCGAATGGAATCATCATTGAATGGAATCGAATGGAATCATCGAGTGGAATCGAATGGAATTATGATCAAATGGAATCGAATGTAATCATCATCAAATGGAATCAAAAATAACCATCATCAATTGGTATTGAATGGAATTGTCATCAAATGGAATTCAAAGGAATCATCATCAAATGGAACCGAATGGAATCCTCATTGAATGGAAATGAAAGGGGTCATCATCTAATGGAATCGCATGGAATCATCATCAAATGGAATCGAATGGAATCATCATCAAATGGAATCTAATGGAATCATTGAACAGAATTGAATGGAATCGTCATCGAATGAATTGAATGCAATCATCGAATGGTCTCGAATGGAATCATCTTCTAATGGAAAGGAATGGAATCATCGCATAGAATCGAATGGAATTATCATCGAATGGAATCGAATGGTATCAACACCAAACGGAAAAAAACGGAATTATCGAATGGAATCGAAGAGAATCTTCGAACGGACCCGAATGGAATCATCTAATGGAATGGAATGGAATAATCCATGGACTCGAATGCAATCATCATCGAATGGAATCGAATGGAATCATCGAATGGACTCGAATGGAATAATCATTGAACGGAATCGAT	20	PASS	SVLEN=1776;SVTYPE=INS;TIG_REGION=contig67_hp1:1000637-1002413;QUERY_STRAND=+;SIG_SOURCE=cigar;TIG_MAPQ=60	GT	0/1
chr1	130178606	dippav.chr1.DEL.10	GTTATCGAATGGAATCGAAGAGAATCATCGAATGGACCCGAATGGAATCATCTAATGGAATGGAATGGAATAATCCATGGACTCGAATGCAATCATCATCGAATGGAATCGAATGGAATCATCGAATGGACTCGAATGGAATAATCATTGAACGGAATCGAATGGAATCATCATCGGATGGAAATGAATGGAATCATCATCGAATGGAATCGAATAGAATTATGGAATGAAATCCAGTGTGATCATCATCGAATGGACCCGAATGGAATCATCATCCAACGGAAGCTAATGGAATCAACATCGAATGAATCGAATGGAAACACCATCGAATTGAAACGAATGGAATTATCATGAAATTGAAATGGATGGACTCATCATCGAATGGATTCGAATGGAATCATCGAATAAAATTGATTGAAATCATCATCCAATGGAATCGAATGGTATCATTGAATGGAATCGAATGGAATCATCATCAGATGGAAATGAATGGAATCGTCATAGAATGGAATCGAATGGATTCATTGAATGGAATCAGATGGAATCATCGAATGGACTGGAATGGAATCATTGAATGGACTCGAAAGGGATCATTATTGAATGGAATTGAATGGAATCATCGAATGGTCTCGATTGGAATCATTATCAAATGGAATGGAATGGAATCACCGAATAGAATCGAATGGAACAATCATCGAATGGACTCAAATGGAATTATCCTCCAATGGAATCGAATGGAATTATCGAATGCAATCGAATGGAATTATCGAATGCAATCGAATAGAATCATCGAATGGACTCGAATGGAATCATCGAATGGAATGGAATGGAACAGTCAATGAACTCGAATGGAATCATCATTGAATGGAATCGAATGGAATGATCGAGTGGAATCGAAAGAAATTATGATCAAATGGAAGCGAACGTAATCATCATCAAATGGAATCAAAAATAACCATCATCAATTGGTATTGAATGGAATTGTCATCAAATGGAATTCAAAGGAATCATCATCAAATGGAACCGAATGGAATCCTCATTGAATGGAAATGAAAGGGGTCATCATCTAATGGAATCGCATGGAATCATCATCAAATGGAATCGAATGGAATCATCATCAAATGGAATCTAATGGAATCATTGAACAGAATTGAATGGAATCGTCATCGAATGAATTGAATGCAATCATCGAATGGTCTCGAATGGAATCATCTTCTAATGGAAAGGAATGGAATCATCGCATAGAATCGAATGGAATTATCATCGAATGGAATCGAATGGTATCAACACCAAACGGAAAAAAACGGAATTATCGAATGGAATCGAAGAGAATCTTCGAACGGACCCGAATGGAATCATCTAATGGAATGGAATGGAATAATCCATGGACTCGAATGCAATCATCATCGAATGGAATGGAATGGAATCATCGAATGGACTCGAATGGAATAATCATTGAACGGAATCGAATGGAATCATCATCGGATGGAAACGAATGGAATCATCATCGAATGGAAATGAAAGGAGTCATCATCTAATGGAATTGCATGGAATCATCATAAAATGGAATCGAATGGAATCAACATCAAATGGAATCAAATGGAATCATTGAACGGAATTTAATGGAATCGTCATCGAATGAATTGACTGCAATCATCGAATGGTCTCGAATGGAATCATCTTCAAATGGAATGGAATGGAATCATCGCATAGAATCGAATGGAATTATCATCGAATGGAATCGAATGGAATCAACATCAAACGGAAAAAAACGGAA	G	20	PASS	SVLEN=-1776;SVTYPE=DEL;TIG_REGION=contig108_hp2:142830-142831;QUERY_STRAND=+;SIG_SOURCE=cigar;TIG_MAPQ=50	GT	0/1
chr1	131423470	dippav.chr1.DEL.11	GGAATGGAATCATCGAATGGAATGGAATGGAACAGTCAATGAACTCGAATGGAATCATCATTGAATGGAATCGAATGGAATCATCGAGTGGAATCGAATGGAATTATGATCAAATGGAATCGAATGTAATCATCATCAAATGGAATCAAAAATAACCATCATCAATTGGTATTGAATGGAATTGTCATCAAATGGAATTCAAAGGAATCATCATCAAATGGAACCGAATGGAATCCTCATTGAATGGAAATGAAAGGGGTCATCATCTAATGGAATCGCATGGAATCATCATCAAATGGAATCGAATGGAATCATCATCAAATGGAATCTAATGGAATCATTGAACAGAATTGAATGGAATCGTCATCGAATGAATTGAATGCAATCATCGAATGGTCTCGAATGGAATCATCTTCTAATGGAAAGGAATGGAATCATCGCATAGAATCGAATGGAATTATCATCGAATGGAATCGAATGGTATCAACACCAAACGGAAAAAAACGGAATTATCGAATGGAATCGAAGAGAATCTTCGAACGGACGCGAATGGAATCATCTAATGGAATGGAATGGAATAATCCATGGACTCGAATGCAATCATCATCGAATGGAATGGAATGGAATCATCGAATGGACTCGAATGGAATAATCATTGAACGGAATCGAATGGAATCATCATCGGATGGAAACGAATGGAATCATCATCGAATGGAAATGAAAGGAGTCATCATCTAATGGAATTGCATGGAATCATCATAAAATGGAATCGAATGGAATCAACATCAAATGGAATCAAATGGAATCATTGAACGGAATTGAATGGAATCGTCATCGAATGAATTGACTGCAATCATCGAATGTTCTCGAATGGAATCATCTTCAAATGGAATGGAATGGAATCATCGCATAGAATCGAATGGAATTATCATCGAATGGAATCGAATGGAATCAACATCAAACGGAAAAAAACGGAATTATCGTATGGAATCGAAGAGAATCATCGAATGGACCCGAATGGAATCATCTAATGGAATGGAATGGAATAATCCATGGACTCGAATGCAATCATCATCGAATGAAATCGAATGGAATCATCGAATGGACTCGAATGGAATAATCATTGAACGGAATCGAATGGAATCATCATCGGATGGAAATGAATGGAATCATCATCGAATGGAATCGAATAGAATTATGGAATGAAATCCAGTGTGATCATCATCGAATGGACCCGAATGGAATCATCATCCAACGGAAGCTAATGGAATCAACATCGAATGAATCGAATGGAAACACCATCGAATTGAAACGAATGGAATTATCATGAAATTGAAATGGATGGACTCATCATCGAATGGATTCGAATGGAATCATCGAATAAAATTGATTGAAATCATCATCGAATGGAATCGAATGGTATCATTGAATGGAATCGAATGGAATCATCATCAGATGGAAATGAATGGAATCGTCATAGAATGGAATCGAATGGATTCATTGAATGGAATCAGATGGAATCATCGAATGGACTGGAATGGAATCATTGAATGGACTCGAAAGGGATCATGATTGAATGGAATTGAATGGAATCATCGAATGGTCTCGATTGGAATCATTATCAAATGGAATCGAATGGAATCACCGAATAGAATCGAATGGAACAATCATCGAATGGACTCAAATGGAATTATCCTCAAATGGAATCGAATGGAATTATCGAATGCAATCGAATGGAATTATCGAATGCAATCGAATAGAATCATCGAATGGACTC	G	20	PASS	SVLEN=-1776;SVTYPE=DEL;TIG_REGION=contig67_hp1:2608113-2608114;QUERY_STRAND=+;SIG_SOURCE=cigar;TIG_MAPQ=60	GT	0/1
chr1	135012081	dippav.chr1.DEL.12	CGGACCCGAATGGAATCATCTAATGGAATGGAATGGAATAATCCATGGACTCGAATGCAATCATCATCGAATGGAATGGAATGGAATCATCGAATGGACTCGAATGGAATAATCATTGAACGGAATCGAATGGAATCATCATCGGATGGAAACGAATGGAATCATCATCGAATGGAAATGAAAGGAGTCATCATCTAATGGAATTGCATGGAATCATCATAAAATGGAATCGAATGGAATCAACATCAAATGGAATCAAATGGAATCATTGAACGGAATTGAATGGAATCGTCATCGAATGAATTGACTGCAATCATCGAATGGTCTCGAATGGAATCATCTTCAAATGGAATGGAATGGAATCATCGCATAGAATCGAATGGAATTATCATCGAATGGAATCGAATGGAATCAACATCAAACGGAAAAAAACGGAATTATCGAATGGAATCGAAGAGAATCATCGAAT	C	20	PASS	SVLEN=-468;SVTYPE=DEL;TIG_REGION=contig44_hp1:1255913-1255914;QUERY_STRAND=-;SIG_SOURCE=cigar;TIG_MAPQ=60	GT	0/1
chr1	138332342	dippav.chr1.DEL.14	AAATCGAATGGAATCATCGAATGGACTCGAATGGAATAATCATTGAACGGAATCGAATGGAATCATCATCCGATGGAAACGAATGGAATCATCATCGAATGGAAATGAAAGGAGTCATCATCTAATGGAATTGCATGGAATCATCATAAAATGGAATCGAATGGAATCAACATCAAATGGAATCAAATGGAATCATTGAACGGAATTGAATGGAATCGTCATCGAATGAATTGAATGCAATCATCGAATGGTCTCGAATGGAATCATCTTCAAATGGAATGGAATGGAATCATCGCATAGAATCGAATGGAATTATCATCGAATGGAATCGAATGGAATCAACCTCAAACGTAAAAAAACGGAATTATCGAATGGAATCGAAGAGAATCATCGAATGGACCCGAATGGAATCATCTAATGGAATGGAATGGAATAATCCATGGACTCGAATGCAATCATCATCGAATGGAATCGAATGGAATCATCGAGTGGACTCGAATGGAATAATCATTGAACGGAATCGAATGGAATCATCATCGGATGGAAATGAATGGAATCATCATCGAATGGAATCGAATAGAATTATGGAATGAAATCCAGTGTGATCATCATCGAATGGACCCGAATGGAATCATCATCCAACGGAAGCTAATGGAATCAACATCGAATGAATCGAATGGAAACACCATCGAATTGAAACGAATGGAATTATCATGAAATTGAAATGGATGGACTCATCATCGAATGGATTCGAATGGAATCATCGAATAAAATTGATTGAAATCATCATCGAATGGAATCGAATGGTATCATTGAATGGAATCGAATGGAATCATCATCAGATGGAAATGAATGGAATCGTCATAGAATGGAGTCGAATGGATTCATTGAATGGAATCAGATGGAATCATCGAATGGACTGGAATGGAATCATTGAATGGACTCGAAAGGGATCATGATTGAATGGAATTGAATGGAATCATCGAATGGTCTCGATTGGAATCATTATCAAATGGAATCGAATGGAATCACCGAATAGAATCGAATGGAACAATCATCGAATGGACTCAAATGGAATTATCCTCAAATGGAATCGAATGGAATTATCGAATGCAATCGAATGGAATTATCGAATGCAATCGAATAGAATCATCGAATGGACTCGAATGGAATCATCGAATGGAATGGAATGGAACAGTCAATGAACACGAATGGAATCATCATTGAATGGAATCGAATGGAATCATCGAGTGGAATCGAATGGAATTATGATCAAATGGAATCGAATGTAATCATCATCAAATGGAATCAAAAATAACCATCATCAATTGGTATTGAATGGAATTGTCATCAAATGGAATTCAAAGGAATCATCATCAAATGGAACCGAATGGAATCCTCATTTAATGGAAATGAAAGGGGTCATCATCTAATGGAATCGCATGGAATCATCATCAAATGGAATCTAATGGAATCATTGAACAGAATTGAATGGAATCGTCATCGAATGAATTGAATGCAATCATCGAATGGTCTCGAATGGAATCATCTTCTAATGCAAAGGAATGGAATCATCGCATAGAATCGAATGGAATTATCATCAAATGGAATCGAATGGTATCAACACCAAACGGAAAAAAACGGAATTATCGAATGGAATCGAAGAGAATCTTCGAACGGACCCGAATGGAATCATCTAATGGAATGGAATGGAATAATCCATGGACTCGAATGCAATCATCATCGAATGGAATCGAATGGAATCATCGAATGGACTCGAATGGAATAATCATTGAACGGAATCGAATGGAATCATCATCGGATGGAAACGAATGGAATCATCATCGAATGGAAATGAAAGGAGTCATCATCTAATGCAATTGCATGGAATCATCATCAAATGGAATCGAATGGAATCAACATCAAATGGAATCTAATGGAATCATTGAACAGAATTGAATGGAATCGTCATCGAATGAATTGACTGCAATCATCGAATGGTCTCGAATGGAATCATCTTCAAATGGAATGGAATGGAATCATCGCATAGAATCGAATGGAATTATCATCGAATGGAATCGAATGGAATCAACATCAAACGGAAAAAAACGGAATTATCGAATGGAATCGAAGAGAATCATCGAATGGACCCGAATGGAATCATCTAATGGAATGGAATGGAATAATCCATGGACTCGAATGCAATCATCATCGAATGGAATCGAATGGAATCATCGAATGGACTCGAATGGAATAATCATTGAACGGAATCGAATGGAATCATCATCGGATGGAAATGAATGGAATCATCATCGAATGGAATCGAATAGAATTATGGAATGAAATCCAGTGTGATCATCATCGAATGGACCCGAATGGAATCATCATCCAACGGAAGCTAATGGAATCAACATCGAATGAATCCAATGGAAACATCATCGAATTGAAACGAATGGAATTATCATGAAATTGAAATGGATGGACTCATCATCGAATGGATTCGAATGGAATCATCGAATAAAAGTGATTGAAATCATCATCGAATGGAATCGAATGGTATCATTGAATGGAATCGAATGGAATCATCATCAGATGGAAATGAATGGAATCGTCATAGAATGGAATCGAATGGATTCATTGAATGGAATCAGATGGAATCATCGAATGGACTGGAATGGAATCATTGAATGGACTCGAAAGGGATCATGATTGAATGGAATTGAATGGAATCATCGAATGGTCTCGATTGGAATCATTATCAAATGGAATCGAATGGAATCACCGAATAGAATCGAATGGAACAATCATCGAATGGACTCAAATGGAATTATCCTCAAATGGAATCGAATGGAATTACCGAATGCAATCGAATGGAATTATCGAATGCAATCGAATAGAATCATCGAATGGACTCGAATGGAATCATCGAATGGAATGGAATGGAACAGTCAATGAACTCGAATGGAATCATCATTGAATGGAATCGAATGGAATCATCGAGTGGAATCGAATGGAATTATGATCAAATGGAATCGAATGTAATCATCATCAAATGGAATCAAAAATAACCATCATCAATTGGTATTGAATGGAATTGTCATCAAATGGAATTCAAAGGAATCATCATCAAATGGAACCGAATGGAATCCTCATTGAATGGAAATGAAAGGGGTCATCATCTAATGGAATCGCATGGAATCATCATCAAATGGAATCGAATGGAATCATCATCAAATGGAATCTAATGGAATCATTGAACAGAATTGAATGGAATCGTCATCGAATGAATTGAATGCAATCATCGAATGGTCTCGAATGGAATCATCTTCTAATGGAAAGGAATGGAATCATCGCATAGAATCGAATGGAATTATCATCGAATGGAATCGAATGGTATCAACACCAAACGGAAAAAAACGGAATTATCGAATGGAATCGAAGAGAATCTTCGAACGGACCCGAATGGAATCATCTAATGGAATGGAATGGAATAATCCATGGACTCGAATGCAATCATCATCGAATGGAATCGAATGGAATCATCGAATGGACTCGAATGGAATAATCATTGAACGGAATCGAATGGAATCATCATCGGATGGAAACGAATGGAATCATGATCGAATGGAAATGAAAGGAGTCATCATCTAATGGAATTGCATGGAATCATCATAAAATGGAATCGAATGGAATCAACATCAAATGGAATCAAATGGAATCATTGAACGGAATTGAATGGAATCGTCATCGAATGAATTGACTGCAATCATCGAATGGTCTCGAATGGAATCATCTTCAAATGGAATGGAATGGAATCATCGCATAGAATCGAATGGAATTATCATCGAATGGAATCGAATGGAATCAACATCAAACGGAAAAAAACGGAATTATCGAATGGAATCGAAGAGAATCATCGAATGGACCCGAATGGAATCATCTAATGGAATGGAATGGAATAATCCATGGACTCGAATGCAATCATCATCGAATGGAATCGAATGGAATCATCGAATGAACTCGAATGGAATCATCATTGAATGGAATCGAATGGAATCATCGAGTGGAATCGAATGGAATTATGATCAAATGGAATTGAATGTAATCATCATCAAATGGAATCAAAAATAACCATCATCAATTGGTATTGAATGGAATTGTCATCAAATGGAATTCAAAGGAATCATCATCAAATGGAACCGAATGGAATCCTCATTGAAGGGAAATGAAAGGGGTCATCATCTAATGGAATCGCATGGAATCATCATCAAATGGAATCGAATGGAATCATCATCAAATGGAATCTAATGGAATCATTGAACAGAATTGAATGGAATCGTCATCGAATGAATTGAATGCAATCATCGAATGGTCTCGAATGGAATCATCTTCTAATGGAAAGGAATGGAATCATCGCATAGAATCGAATGGAATTATCATCGAATGGAATCGAATGGTATCAACACCAAACGGAAAAAAACGGAATTATCGAATGGAATCGAAGAGAATCTTCGAACGGACCCGAATGGAATCATCTAATGGAATGGAATGGAATAATCCATGGACTCGAATGCAATCATCATCGAATGGAATCGAATGGAATCATCGAATGGACTCGAATGGAATAATCATTGAACGGAATCGAATGGAATCATCATCGGATGGAAACGAATGGAATCATCATCGAATGGAAATGAAAGGAGTCATCATCTAATGGAATTGCATGGAATCATCATAAAATGGAATCGAATGGAATCAACATCAAATGGAATCAAATGGAATCATTGAACGGAATTGAATGGAATCGTCATCGAATGAATTGACTGCAATCATCGAATGGTCTCGAATGGAATCATCTTCAAATGGAATGGAATGGAATCATCGCATAGAATCGAATGGAATTATCATCGAATGGAATCGAATGGAATCAACATCAAACGGAAAAAAACGGAATTATCGAATGGAATCGAAGAGAATCATCGAATGGACCCGAATGGAATCATCTAATGGAATGGAATGGAATAATCCATGGACTCGAATGCAATCATCATCGAATGAAATCGAATGGAATCATCGAATGGACTCGAATGGAATAATCATTGAACGGAAACGAATGGAATCATCATCGGATGGAAATGAATGGAATCATCATCGAATGGAATCGAATAGAATTATGGAATGAAATCCAGTGTGATCATCATCGAATGGACCCGAATGGAATCATCATCCAACGGAAGCTAATGGAATCAACATCGAATGAATCGAATGGAAACACCATCGAATTGAAACGAATGGAATTATCATGAAATTGAAATGGATGGACTCATCATCGAATGGATTCGAATGGAATCATCGAATAAAAGTGATTGAAATCATCATCGAATGGAATCGAATGGTATCATTGAATGGAATCGAATGGAATCATCATCAGATGGAAATGAATGGAATCGTCATAGAATGGAATCGAATGGATTCATTGAATGGAATCAGATGGAATCATCGAATGGACTGGAATGGAATCATTGAATGGACTCGAAAGGGATCATGATTGAATGGAATTGAATGGAATCATCGAATGGTCTCGATTGGAATCATTATCAAATGGAATCGAATGGAATCACCGAATAGAATCGAATGGAACAATCATCGAATGGACTCAAATGGAATTATCCTCAAATGGAATCGAATGGAATTACCGAATGCAATCGAATGGAATTATCGAATGCAATCGAATAGAATCATCGAATGGACTCGAATGGAATCATCGAATGGAATGGAATGGAACAGTCAATGAACTCGAATGGAATCATCATTGAATGGAATCGAATGGAATCATCGAGTGGAATCGAATGGAATTATGATCAAATGGAATCGAATGTAATCATCATCAAATGGAATCAAAAATAACCATCATCAATTGGTATTGAATGGAATTGTCATCAAATGGAATTCAAAGGAATCATCATCAAATGGAACCGAATGGAATCCTCATTGAATGGAAATGAAAGGGGTCATCATCTAATGGAATCGCATGGAATCATCATCAAATGGAATCGAATGGAATCATCATCAAATGGAATCTAATGGAATCATTGAACAGAATTGAATGGAATCGTCATCGAATGAATTGAATGCAATCATCGAATGGTCTCGAATGGAATCATCTTCTAATGGAAAGGAATGGAATCATCGCATAGAATCGAATGGAATTATCATCGAATGGAATCGAATGGTATCAACACCAAACGGAAAAAAACGGAATTATCGAATGGAATCGAAGAGAATCTTCGAACGGACCCGAATGGAATCATCTAATGGAATGGAATGGAATAATCCATGGACTCGAATGCAATCATCATCGAATGGAATCGAATGGAATCATTGAATGGACTCGAATGGAATAATCATTGAACGGAATCGAATGGAATCATCATCGGATGGAAACGAATGGAATCATGATCGAATGGAAATGAAAGGAGTCATCATCTAATGGAATTGCATGGAATCATCATAAAATGGAATCGAATGGAATCAACATCAAATGGAATCAAATGGAATCATTGAACGGAATTGAATGGAATCGTCATCGAATGAATTGACTGCAATCATCGAATGGTCTCGAATGGAATCATCTTCAAATGGAATGGAATGGAATCATCGCATAGAATCGAATGGAATTATCATCGAATGGAATCGAATGGAATCAACATCAAACGGAAAAAAACGGAATTATCGAATGGAATCGAAGAGAATCATCGAATGGACCCGAATGGAATCATCTAATGGAATGGAATGGAATAATCCATGGACTCGAATGCAATCATCATCGAATGGAATCGAATGGAATCATCGAATGAACTCGAATGGAATCATCATTGAATGGAATCGAATGGAATCATCGAGTGGAATCGAATGGAATTATGATCAAATGGAATTGAATGTAATCATCATCAAATGGAATCAAAAATAACCATCATCAATTGGTATTGAATGGAATTGTCATCAAATGGAATTCAAAGGAATCATCATCAAATGGAACCGAATGGAATCCTCATTGAATGGAAATGAAAGGGGTCATCATCTAATGGAATCGCATGGAATCATCATCAAATGGAATCGAATGGAATCATCATCAAATGGAATCTAATGGAATCATTGAACAGAATTGAATGGAATCGTCATCGAATGAATTGAATGCAATCATCGAATGGTCTCGAATGGAATCATCTTCTAATGGAAAGGAATGGAATCATCGCATAGAATCGAATGGAATTATCATCGAATGGAATCGAATGGTATCAACACCAAACGGAAAAAAACGGAATTATCGAATGGAATCGAAGAGAATCTTCGAACGGACCCGAATGGAATCATCTAATGGAATGGAATGGAATAATCCATGGACTCGAATGCAATCATCATCGAATGGAATCGAATGGAATCATCGAATGGACTCGAATGGAATAATCATTGAACGGAATCGAATGGAATCATCATCGGATGGAAACGAATGGAATCATCATCGAATGGAAATGAAAGGAGTCATCATCTAATGGAATTGCATGGAATCATCATAAAATGGAATCGAATGGAATCAACATCAAATGGAATCAAATGGAATCATTGAACGGAATTGAATGGAATCGTCATCGAATGAATTGACTGCAATCATCGAATGGTCTCGAATGGAATCATCTTCAAATGGAATGGAATGGAATCATCGCATAGAATCGAATGGAATTATCATCGAATGGAATCGAATGGAATCAACATCAAACGGAAAAAAACGGAATTATCGAATGGAATCGAAGAGAATCATCGAATGGACCCGAATGGAATCATCTAATGGAATGGAATGGAATAATCCATGGACTCGAATGCAATCATCATCGAATGAAATCGAATGGAATCATCGAATGGACTCGAATGGAATAATCATTGAACGGAAACGAATGGAATCATCATCGGATGGAAATGAATGGAATCATCATCGAATGGAATCGAATAGAATTATGGAATGAAATCCAGTGTGATCATCATCGAATGGACCCGAATGGAATCATCATCCAACGGAAGCTAATGGAATCAACATCGAATGAATCGAATGGAAACACCATCGAATTGAAACGAATGGAATTATCATGAAATTGAAATGGATGGACTCATCATCGAATGGATTCGAATGGAATCATCGAATAAAATTGATTGAAATCATCATCGAATGGAATCGAATGGTATCATTGAATGGAATCGAATGGAATCATCATCAGATGGAAATGAATGGAATCGTCATAGAATGGAATCGAATGGATTCATTGAATGGAATCAGATGGAATCATCGAATGGACTGGAATGGAATCATTGAATGGACTCGAAAGGGATCATGATTGAATGGAATTGAATGGAATCATCGAATGGTCTCGATTGGAATCATTATCAAATGGAATCGAATGGAATCACCGAATAGAATCGAATGGAACAATCATCGAATGGACTCAAATGGAATTATCCTCAAATGGAATCGAATGGAATTATCGAATGCAATCGAATGGAATTATCGAATGCAATCGAATAGAATCATCGAATGGACTCGAATGGAATCATCGAATAGAATGGAATGGAACAGTCAATGAACTCGAATGGAATCATCATTGAATGGAATCGAATGGAATCATCGAGTGGAATCGAATGGAATTATGATCAAATGGAATCGAATGTAATCATCATCAAATGGAATCAAAAATAACCATCATCAATTGGTATTGAATGGAATTGTCATCAAATGGAATTCAAAGGAATCATCATCAAATGGAACCGAATGGAATCCTCATTGAATGGAAATGAAAGGGGTCATCATCTAATGGAATTGCATGGAATCATCATCAAATGGAATCGAATGGAATCATCATCAAATGGAATCTAATGGAATCATTGAACAGAATTGAATGGACTGGTCATCGAATGAATTGAATGCAATCATCGAATGGTCTCGAATGGAATCATCTTCTAATGGAAAGGAATGGAATCATCGCATAGAATCGAATGGAATTATCATCGAATGGAATCGAATGGTATCAACACCAAACGGAAAAAAACGGAATTATCGAATGGAATCGAAGAGAATCTTCGAACGGACCCGAATGGAATCATCTAATGGAATGGAATGGAATAATCCATGGACTCGAATGCAATCATCATCGAATGG	A	20	PASS	SVLEN=-9204;SVTYPE=DEL;TIG_REGION=contig45_hp2:146693-146694;QUERY_STRAND=-;SIG_SOURCE=cigar;TIG_MAPQ=51	GT	0/1
chr1	138386466	dippav.chr1.DEL.15	CTCGATTGGAATCATTATCAAATGGAATCGAATGGAATCACCGAATAGAATCGAATGGAACAATCATCGAATGGACTCAAATGGAATTATCCTCCAATGGAATCGAATGGAATTATCGAATGCAATCGAATGGAATTATCGAATGCAATCGAATAGAATCATCGAATGGACTCGAATGGAATCATCGAATGGAATGGAATGGAACAGTCAATGAACTCGAATGGAATCATCATTGAATGGAATCGAATGGAATCATCGAGTGGAATCGAATGGAATTATGATCAAATGGAATCGAATGTAATCATCATCAAATGGAATCAAAAATAACCATCATCAATTGGTATTGAATGGAATTGTCATCAAATGGAATTCAAAGGAATCATCATGAAATGGAACCGAATGGAATCCTCATTGAATGGAAAAGAAAGGGGTCATCATCTAATGGAATCGCATGGAATCATCATCAAATGGAATCGAATGGAATCATCATCAAATGGAATCTAATGGAATCATTGAAAGAATTGAATGGAATCATCATCGAATGAATTGAATGCAATCATCGAATGGTCTCGAATGGAATCATCTTCTAATGGAAAGGAATGGAATCATCGCATAGAATCGAATGGAATTATCATCGAATGGAATCGAATGGTATCAACACCAAACGGAAAAAAACGGAATTATCGAATGGAATCGAAGAGAATCTTCGAACGGACCCGAATGGAATCATCTAATGGAATGGAATGGAATAATCCATGGACTCGAATGCAATCATCATCGAATGGAATCGAATGGAATCATCGAATGGACTCGAATGGAATAATCATTGAACGGAATCGAATGGAATCATCATCGGACGGAAACGAATGGAATCATCATCGAATGGGAATGAAAGGAGTCATCATCTAATGGAATTGCATGGAATCATCATAAAATGGAATCGAATGGAATCAACATCAAATGGAATCAAATGGAATCATTGAACGGAATTGAATGGAAACGTCATCGAATGAATTGAATGCAATCATCGAATGGTCTCAAATGGAATCATCTTCAAATGGAATGGAATGGAATCATCGCATAGAATCGAATGGAATTATCATCGAATGTAATCGAATGGAATCAAAACCAAACGGAAAAAAACGGAATTATCGAATGGAATCGAAGAGAATCATCGAATGGACCCGAATGGAATCATCTAATGGAATGGAATGGAATAATCCATGGACTCGAATGCAATCATCATCGAATGGAATCGAATGGAATCATCGAATGGACTCGAATGGAATAATCATTGAACGGAATCGAATGGAATCATCATCGGATGGAAATGAATGGAATCATCATCGAATGGAATCGAATAGAATTATGGAATGAAATCCAGTGTGATCATCATCGAATGGACCCGAATGGAATCATCATCCAACGGAAGCTAATGGAATCAACATCGAATGAATCAAATGGAAACACCATCGAATTGAAACGAATGGAATTACCATGAAATTGAAATGGATGGACTCATCATCAAATGGATTTGAGTGGAATCATCGAATAAAATTGATTGAAATCATCATCGAATGGAATCGAATGGTATCATTGAATGGAATCGAATGGAATCATCATCAGATGGAAATGAAAGGAATCGTCATAGAATGGAATCGAATGGATTCATTGAATGGAATCAGATGGAATCATTGAATGGACTGGAATGGAATCATTGAATGGACTCGAAAGGGATCATTATTGAATGGAATTGAATGGAATCATCGAATGGTCTCGATTGGAATCATTATCAAATAGAATCGAATGGAATCACCGAATAGAATCGAATGGAACAATCATCGAATGGACTCAAATGGAATTATCCTCAAATGGAATTGAATGGAATTATCGAATGCAATCGAATGGAATTATCGAATGCAATCGAATAGAATCATCGAATGGACTCGAATGGAATCATCGAATGGAATGGAATGGAACAGTCAATGAACACGAATGGAATCATCATTGAATGGAATCGAATGGAATCATCGAGTGGAATCGAATGTAATCATCATCAAATGGAATCAAAAATAACCATCATCAAATGGAATCAAAAATAACCATCATCAATTGGTATTGAATGGAATTCTCATCAAATGGAATTCAAAGGAATCATCATCAAATGGAACCGAATGGAATCCTCATTGAATGGAAATGAAAGGGGTCATCATCTAATGGAATCGCATGGAATCATCATCAAATGGAATCGAATGGAATCATCATCAAATGGAATCTAATGGAATCATTGAACAGAATTGAATGGAATCGTCATCGAATGAATTGAATGCAATCATCGAATGGTCTCGAATGGAATCATCTTCTAATGGAAAGGAATGGAATCATCGCATAGAATCGAATGGAATTAACATTGAATGGACTCGAATGGAATCAACATCAAACGGAATCAAGCGGAATTATCGAATGGAATCGAAGAGAATCATCGAATGGACCCGAATGGAATCATCTAATGGAATGGAATGGAATAATCCACGGACTCGAACGCAATCATCGTCGAATGGAATCGAATGGAATCATCGAATGGACTCGAATGGAATAATCATTGAACAGAATCGAATGGAATCATCATCGGATGGAAACGAATGGAATCATCATCGAATGGAAATGAAAGGAGTCATCATCTAATGGAATTGCATGGAATCATCATCAAATGGAATCGAATGGAATCAACATCAAATGGAATCAAATGGAATCATTGAACGGAATTGAATGGAATCGTCATAGAATGAATTGAATGCAATCATCGAATGGTCTCGAGTGGAATCATCTTCAAATGGAATGGAATGGAATCATCGCATAGAATCGAATGGAATTATCATCGAATGGAATCGAATGGAATCAACATCAAACGGAAAAAAACGGAATTATCGAATGGAATCGAAGAGAATCATCGAATGGACCCGAATGGAATCATCTAATGGAATGGAATGGAATAATCCATGGACTCGAATGCAATCATCATCGAATGGAATCGAATGGAATCATCGAATGGACTCGAATGGAATAATCATTGAACGGAATCCAATGGAATCATCATCGGATGGAAACGAATGGAATCATCATCGAATGGAAATGAAAGGAGTCATCATCTAATGGAATTGCATGGAATCATCATAAAATGGAATCGAATGGAATCAACATCAAATGGAATCAAATGGAATCATTGAACGGAATTGAATGGAATCGTCATCGAATGAATTGACTGCAATCATCGAATGGTCTCGAATGGAATCATCTTCAAATGTAATGGAATGGAATCATCGCATAGAATCGAATGGAATTATCCTCTAATGGAATCGAATGGAATTATCGAATGCAATCGAATGGAATTATCGAATGCAATCGAATAGAATCATCGAATGGACTCGAATGGAATCATCGAATGGAATGGAATGGAACAGTCAATGAACTCGAATGGAATCATCATTGAATGGAATCGAATGGAATCATCGAGTGGAATCGAATGGAATTATGATCAAATGGAATCGAATGTAATCATCATCAAATGGAATCAAAAATAACCATCATCAATTGGTATTGAATGGAATTGTCATCAAATGGAATTCAAAGGAATCATCATCAAATGGAACCGAATGGAATCCTCATTGAATGGAAATGAAAGGGGTCATCATCTAATGGAATCGCATGGAATCATCATCAAATGGAATCGAATAGAATCATCATCAAATGGAATCTAATGGAATCATTGAACAGAATTGAATGGAATCGTCATCGAATGAATTGAATGCAATCATCGAATGGTCTCGAATGGAATCATCTTCTAATGGAAAGGAATGGAATCATCGCATAGAATCGAATGGGATTATCATCGAATGGAATCGAATGGTATCAACACCAAACGGAAAAAAACGGAATTATCGAATGGAATCGAAGAGAATCTTCGAACGGACCCGAATGGAATCATCTAATGGAATGGAATGGAATAATCCATGGACTCGAATGCAATCATCATCGAATGGAATCGAATGGAATCATCGAATGGACTCGAATGGAATAATCATTGAACGGAATCGATTGGAATCATCATCGGATGGAAACGAATGGAATCATCATGGAATGGAAATGAAAGGAGTCATCATCTAATGGAATTGCATGGAATCATCATAAAATGGAATCGAATGGAAACAACATCAAATGGAATCAAATGGAATCATTGAACGGAATTGAATGGAATCGTCATCGAATGAATTGACTGCAATCATCCAATGGTCTCGAATGGAATCATCTTCAAATGGAATGGAATGGAATCATCGCATAGAATCGAATGGAATTATCATCGAATGGAATCGAATGGAATCAACATCCAACGGAAAAAAACGGAATTATCGAATGGAATCGAAGAGAATCATCGAATGGACCCGAATGGAATCATCTAATGGAATGGAATGGAATAATCCATGGACTCGAATGCAATCATCATCGAATGGAATCGAATGGAATCATCGAATGGACTCGAATGGAATAATCATTGAACGGAATCGAATGGAATCATCATCGGATGGAAATGAATGGAATCATCATCGAATGGAATCGAATAGAATTATGGAATGAAATCCAGTGTGATCATCATCGAATGGACCCGAATGGAATCATCATCCAACGGAAGCTAATGGAATCAACATCGAATGAATCAAATGGAAACACCATCGAATTGAAACGAATGGAATTACCATGAAATTGAAATGGATGGACTCATCATCGAATGGATTCGAATGGAATCATCGAATAAAATTGATTGAAATCATCATCGAATGGAATCGAATGGTATCATTGAATGGAATCGAATGGAATCATCATCAGATGGAAATGAATGGAATCGTCATAGAATGGAATCGAATGGATTCATTGAATGGAATCAGATGGAATCATCGAATGGACTGGAATGGAATCATTGAATGGACTCGAAAGGGATCATTATTGAATGGAATTGAATGGAATCATCGAATGGTCTCGATTGGAATCATTATCAAACGGAATCTAATGGAATCACCGAATAGAATCGAATGGAACAATCATCGAATGGACTCAAATGGAATTATCCTCAAATGGAATCGAATGGAATTATCGAATGCAATCGAATGGAATTATCGAATGCAATCGAATAGAATCATCGAATGGACTCGAATGGAATCATCGAATGGAATGGAATGGAACAGTCAATGAACTCGAATGGAATCATCATTGAATAGAATCGAATGGAATCATCGAGTGGAATCGAATGTAATCATCATCAAATGGAATCAAAAATAACCATCATTAAATGGAATCAAAAATAACCATCATCAATTGGTATTGAATGGAATTCTCATCAAATGGAATTCAAAGGAATCATCATCATATGGAACCGAATGGAATCCTCATTGAATGGAAATGAAAGGGGTTATCATCTAATGGAATCGCATGGAATCATCATAAAATGGAATCGAATGGAATCAACATCAAATGGAATCAAATGGAATCATTGAACGGAATTGAATGGAATCGTCATCGAATGAATTGAATGCAATCATCGAATGGTCTCGAATGGAATCATCTTCAAATGGAATGGAATGGAATCATCGCATAGAATCGAATGGAATTATCATCGAATGGAATCGAATGGAATCAACATCAAACGGAAAAAAACGGAATTATCGAATGGAATCGAAGAGAATCATCGAATGGACCCGAATGGAATCATCTAATGGAATGGAATGGAATAATCCATGGACTCGAATGCAATCATCATCGAATGGAATCGAATGGAATCATCGAATGGACTCGAATGGAATAATCATTGAACGGAATCGAATGGAATCATCATCGGATGGAAACGAATGGAATCATCATCGAATGGAATCAAATAGAATTATGGAATGAAATCCAGTGTGATCATCATCGAATGGACCCGAATGGAATCATCATCCAACGGAAGCTAATGGAATCAACATCGAATGAATCAAATGGAAACACCATCGAATTGAAACGAATGGAATTACCATGAAATTGAAATGGATGGACTCATCATCAAATGGATTCGAATGGAATCATCGAATAAAATTGATTGAAATCATCATCGAATGGAATTGAATGGTATCATTGAATGGAATCGAATGGAATCATCATCAGATGGAAATGAATGGAATCGTCATAGAATGGAATCGAATGGATTCATTGAATGGAATCAGATGGAATCATGGAATGGACTGGAATGGAATCATTGAATGGACTCGAAAGGGATCATTATTGAATGGAATTGAATGGAATCATCGAATGGTCTCGATTGGAATCATTATCAAATGGAATCGAATGGAATCACCGAATAGAATCGAATGGAACAATCATCGAATGGACTCAAATGGAATTATCCTCCAATGGAATCGAATGGAATTATCGAATGCAATCGAATGGAATTATCGAATGCAATCGAATAGAATCATCGAATGGACTCGAATGGAATCATCGAATGGATTGATGGAACAGTCAATGAACTCGAATGGAATCATCATTGAATGGAATCGAATGGAATCATCGAGTGGAATCGAAAGGAATTATGACCAAATGGAATCGAATGTAATCATCATCAAATGGAATCCAAAATAACCATCATCAATTGGTATTGAATGGAATTGTCATCAAATGGAATTCAAAGGAATCATCATCAAATGGAACCGAATGGAATCCTCATTGAATGGAAATGAAAGGGGTCATCATCTAATGGAATCGCATGGAATCATCATCAAATGGAATCGAATGGAATCATCATCAAATGGAATCAAATGGAATCATTGAACAGAATTGAATGGAATGGTCATCGAATGAGTTGAATGCAATCATCGAATGGTCTCGAATGGAATCATCTTCTAATGGAAAGGAATGGAATCATCGCATAGAATCGAATGGAATTATCATCGAATGGAATCGAATGGTATCAACACCAAACGGAAAAAAACGGAATTATCGAATGGAATCGAAGAGAATCTTCGAACGGACCCGAATGGAATCATCTAATGGAATGGAATGGAATAATCCATGGACTCGAATGCAATCATCATCGAATGGAATCGAATGGAATCATCGAATGGACTCGAATGGAATAATCATTGAACGGAATCCAATGGAATCATCATCGGATGGAAACGAATGGAATCATCATCGAATGGAAATGAAAGGAGTCATCATCTAATGGAATTGCATGGAATCATCATAAAATGGAATCGAATGGAATCAACATCAAATGGAATCAAATGGAATCATTGAACGGAATTGAATGGAATCGTCATCGAATGAATTGACTGCAATCATCGAATGGTCTCGAATGGAATCATCTTCAAATGTAATGGAATGGAATCATCGCATAGAATCGAATGGAATTATCATCGAATGGAATCGAATGGAATCAACATCAAACGGAAAAAAACGGAATTATCGAATGGAATCGAAGAGAATCATCGAATGGACCCGAATGGAATCATCTAATGGAATGGAATGGAATAATCCATGGACTCGAATGCAATCATCATCGAATGGAATCGAATGGAATCATCGAATGGACTCGAATGGAATAATCATTGAACGGAATCGAATGGAATCATCATCGGATGGAAATGAATGGAATCATCATCGAATGGAATCAAATAGAATTATGGAATGAAATCCAGTGTGATCATCATCGAATGGACCCGAATGGAATCATCATCCAACGGAAGCTAATGGAATCAACATCGAATGAATCAAATGGAAACACCATCGAATTGAAACGAATGGAATTACCATGAAATTGAAATGGATGGACTCATCATCAAATGGATTCGAATGGAATCATCGAATAAAATTGATTGAAATCATCATCGAATGGAATCGAATGGTATCATTGAATGGAATCGAATGGAATCATCATCAGATGGAAATGAATGGAATCGTCATAGAATGGAATCGAATGGATTCATTGAATGGAATCAGATGGAATCATCGAATGGACTGGAATGGAATCATTGAATGGACTCGAAAGGGATCATTATTGAATGGAATTGAATGGAATCATCGAATGGTCTCGATTGGAATCATTATCAAACGGAATCGAATGGAATCACCGAATAGAATCGAATGGAACAATCATCGAATGGACTCAAATGGAATTATCCTCAAATGGAATCGAATGGAATTATCGAATGCAATCGAATGGAATTATCGAATGCAATCGAATAGAATCATCGAATGGACTCGAATGGAATCATCGAATGGAATGGAATGGAACAGTCAATGAACTCGAATGGAATCATCATTGAATGGAATCGAATGGAATCATCGAGTGGAATCGAATGTAATCATCATCAAATGGAATCAAAAATAACCATCATCAAATGGAATCAAAAATAACCATCATCAATTGGTATTGAATGGAATTCTCATCAAATGGAATTCAAAGGAATCATCATCAAATGGAACCGAATGGAATCCTCATTGAATGGAAATGAAAGGGGTCATCATCTAATGGAATCGCATGGAATCATCATAAAATGGAATCGAATGGAATCAACATCAAATGGAATCAAATGGAATCATTGAACGGAATTGAATGGAATCGTCATCGAATGAATTGAATGCAATCATCGAATGGTCTCGAATGGAATCATCTTCAAATGGAATGGAATGGAATCATCGCATAGAATCGAATGGAATTATCATCGAATGGAATCGAATGGAATCAACATCAAACGGAAAAAAACGGAATTATCGAATGGAATCGAAGAGAATCATCGAATGGACCCGAATGGAATCATCTAATGGAATGGAATGGAATAATCCATGGACTCGAATGCAATCATCATCGAATGGAATCGAATGGAATCATCGAATGGACTCGAATGGAATAATCATTGAACGGAATAGAATGGAATCATCATCGGATGGAAATGAATGGAATCGTCATCGAATGGACTCGAATAGAATTATGGAATGAAATCCAGTGTGATCATCATCGAATGGACCCGAATGGAATCATCATCCAACGGAAGCTAATGGAATCAACATCGAATGAATCAAATGGAAACACCATCGAATTGAAACGAATGGAATTACCATGAAATTGAAATGGATGGACTCATCATCGAATGGATTCGAATGGAATCATCGAATAAAATTGATTGAAATCATCATCGAATGGAATCGAATGGTATCATTGAATGGAATCGAATGGAATCATCATCAGATGGAAATGAATGGAATCGTCATAGAATGGAATCGAATGGATTCATTGAATGGAATCAGATGGAATCATCGAATGGACTGGAATGGAATCATTGAATGGACTCGAAAGGGATCATTATTGAATGGAATTGAATGGAATCATCGAATGGTCTCGATTGGAATCATTATCAAATGGAATCGAATGGAATCACCGAATAGAATCGAATGGAACAATCATCGAATGGACTCAAATGGAATTATCCTCAAATGGAATGGAATGGAATTATCGAATGCAATCGAATGGAATTATCGAATGCAATCGAATAGAATCATCGAATGGACTCGAATGGAATCATCGAATGGAATGGAATAGAACAGTCAATGAACTCGAATGGAATCATCATTGAATGGAATCGAATGGAATCATCGAGTGGAATCGAATGGAATTATGATCAAATGGAATCGAATGTAATCATCATCAAATGGAATCAAAAATAACCATCATCAATTGGTATTGAATGGAATTGTCATCAAATGGAATTCAAAGGAATCATCATCAAATGGAACCGAATGGAATCCTCATTGAATGGAAATGAAAGGGGTCATCATCTAATGGAATCGCATGGAATCATCATCAAATGGAATCGAATGGAATCATCATCAAATTGAATCTAATGGAATCATTGAAAAGAATTGAATGGAATCATCATCGAATGAATTGAATGCAATCATCGATTGGTCTCGAATGGAATCATCTTCTAATGGAAAGGAATGGAATCATCGCATAGAATCGAATGGAATTATCATCGAATGGAATCAAATGGTATCAACACCAAACGGAAAAAAACGGAATTATCGAATGGAATCGAAGAGAATCTTCGAACGGACCCGAATGGAATCATCTAATGGAATGGAATGGAATAATCCATGGACTCGAATGCAATCATCATCGAATGGAATCGAATGGAATCATCGAATGGACTCGAATGGAATAATCATTGAACGGAATCGAATGGAATCATCATCGGATGGAAACGAATGGAATCATCATCGAATGGAAATGAAAGGAGTCATCATCTAATGGAATTGCATGGAATCATCATAAAATGGAATCGAATGGAATCAACATCAAATGGAATCAAATGGAATCATTGAACGGAATTGAATGGAATCGTCATCGAATGAATTGAATGCAATCATCGAATGGTCTCGAATGGAATCATCTTCAAATGGAATGGAATGGAATCATCGCATAGAATCGAATGGAATTATCATCGAATGGAATCGAATGGAATCAACATCAAACGGAAAAAAACGGAATTATCGAATGGAATCGAAGAGAATCATCGAATGGACCCGAATGGAATCATCTAATGGAATGGAATGGAATAATCCATGGACTCGAATGCAGTCATCATCGAATGGAATCGAATGGAATCATCGAATGGACTCGAATGGAATAATCATTGAACGGAATCGAATGGAATCGTCATCGGATGGCAATGAATGGAATCATCATCGAATGGAATCGAATAGAATTATGGAATGAAATCCAGTGTGATCATCATCGAATGGACCCGAATGGAATCATCATCCAACGGAAGCTAATGGAATCAACATCGAATGAATCAAATGGAAATACCATCGAATTGAAACGAATGGAATTACCATGAAATTGAAATGGATGGACTCATCATCGAATGGATTCGAATGGAATCATCGAATAAAATTGATTGAAATCATCATCGAATGGAATCGAATGGTATCATTGAATGGAATCGAATGGAATCATCATCAGATGGAAATGAATGGAATCGTCATAGAATGGAATCGAATGGATTCATTGAATGGAATCAGATGGAATCATTGAATGGACTGGAATGGAATCATTGAATGGACTCGAAAGGGATCATTATTGAATGGAATTGAATGGAATCATCGAATGGTCTCGATTGGAATCATTATCAAATGGAATCGAATGGAATCACCGAATAGAATCGAATGGAACAATCATCGAATGGACTCAAATGGAATTATTCTCCAATGGAATCGAATGGAATTATCGAATGCAATCGAATGGAATTATCGAATGCAATCGAATAGAATCATCGAATGGACTCGAATGGAATCATCGAATGGAATGGAATGGAACAGTCAATGAACTCGAATGGAATCATCACTGAATGGAATCGAATGGAATCATCGAGTGGAATCGAATGGAATTATGATCAAATGGAATCGAATGTAATCATCATCAAATGGAATCAAAAATAACCATCATCAATTGGTATTGAATGGAATTGTCATCAAATGGAATTCAAAGGAATCATCATCAAATGGAACAGAATGGAATCCTCGTTGAATGGAAATGAAAGGGGTCATCATCTAATGGAATCGCATGGAATCATCATCAAATGGAATCGAATGGAATCATCATCAAATGGAATCTGATGGAATCATTGAACAGAATTGAATGGAATCGTCATCGAATGAATAGAATGCAATCATCGAATGGTCTCGAATGGAATCATCTTTTAATGGAAAGGAATGGAATCATCGCATAGAATCGAATGGAATTAACATTGAATGGACTCGAATGGAATCAACATCAAACGGAATCAAGCGGAATTATCGAATGGAATCGAAGAGAATCATCGAATGGACTCGAATGGAATAATCTAATGGAATTGAATGGAATAATCCACGGACTCGAATGCAATCATCATCGTATAGAATCGAATGGAATCATCGAATGGACTCGAATGGAATAATCATTGAACGGAATCGAATGGAATCATCATCGGATGGAACCGAATGGAATCATCATCGTATGGAAATGAAAGGAGTCATCATCTAATGGAATTGCATGGAATCATCATAAAATGGAATCGAATGGAATCAACATCAAATGGAATCAAATGGAATCATTGAACGGAATTGAATGGAATCGTCATCGAATGAATTGAATGCAATCATCCAATGGTCTCGAATGGAATCATCTTCAAATGGAATGGAATGGAATCATCGCATAGAATCGAATGGAATTTTCATCGAATGGAATCGAATGGAATCAACATCAAACGGAAAAAAACGGAATTATCGAATGGAATCGAAGAGAATCATCGAATGGACCCGAATGGAATCATCTAATGGAATGGAATGGAATAATCCATGGACTCGAATGCAATCATCATCGAATGGAATCGAATGGAATCATCGAATGGACTCGAATGGAATAATCATTGAACGGAATAGAATGGAATCATCATCGGATGGAAATGAATGGAATCGTCATCGAATGGACTCGAATAGAATTATGGAATGAAATCCAGTGTGATCATCATCGAATGGACCCAAATGGAATCATCATCCAACGGAAGCTAATGGAATCAACATCGAATGAATCAAATGGAAACACCATCGAATTGAAACGAATGGAATTACCATGAAATTGAAATGGATGGACTCATCATCGAATGGATTCGAATGGAATCATCGAATAAAATTGATTGAAATCATCATCGAATGGAATCGAATGGTATCATTGAATGGAATCGAATGGAATCATCATCAGATGGAAATGAATGGAATCGTCATAGAATGGAATCGAATGGATTCATTGAATGGAATCAGATGGAATCATCGAATGGACTGGAATGGAATCATTGAATGGACTCGAAAGGGATCATGATTGAATGGAATTGAATGGAATCATCGAATGCTCTCGATTGGAATCATTATCAAATGGAATCGAATGGAATCACCGAATAGAATCGAATGGAACAATCATCGAATGGACTCAAATGGAATTATCCTCAAATGGAATGGAATGGAATTATCGAATGCAATCGAATGGAATTATCGAATGCAATCGAATAGAATCATCGAATGGACTCGAATGGAATCATCGAATGGAATGGAATAGAACAGTCAATGAACTCGAATGGAATCATCATTGAATGGAATCGAATGGAATCATCGAGTGGAATCGAATGGAATTATGATCAAATGGAATCGAATGTAATCATCATCAAATGGAATCAAAAATAACCATCATCAATTGGTATTGAATGGAATTGTCATCAAATGGAATTCAAAGGAATCATCATCAAATGGAACCGAATGGAATCCTCATTGAATGGAAATGAAAGGGGTCATCATCTAATGGAATCGCATGGAATCATCATAAAATGGAATCGAATGGAATCATCATCAAATTGAATCTAATGGAATCATTGAAAAGAATTGAATGGAATCATCATCGAATGAATTGAATGCAATCATCGATTGGTCTCGAATGGAATCATCTTCTAATGGAAAGGAATGGAATCATCGCATAGAATCGAATGGAATTATCATCGAATGGAATCGAATGGTATCAACACCAAACGGAAAAAAACGGAATTATCGAATGGAATCGAAGAGAATCTTCAAACGGACCCGAATGGAATCATCTAATGGAATGGAATGGAATAATCCATGGACTCGAATGCAATCATCATCGAATGGAATCGAATGGAATCATCGAATGGACTCGAATGGAATAATCATTGAACGGAATCGAATGGAATCCTCATCGGATGGAAACGAATGGAATCATCATTGAATGGAAATGAAAGGAGTCATCATCTAATGGAATTGCATGGAATCATCATAAAAAGGAATCGAATGGAATCAACATCAAATGGAATCAAATGGAATCATTGAACGGAATTGAATGGAATCGTCATCGAATGAATTGAATGCAATCATCGAATGGTCTCCAATGGAATCATCTTCAAATGGAATGGAATGGAATCATCGCATAGAATCGAATGGAATTATCATCGAATGGAATCGAATGGAATCAACATCAAACGGAAAAAAACGGAATTATCGAATGGAATCGAAGAGAATCATCGAATGGACCCGAAAGGAATCATCTAATGGAATGGCATGGAATAATCCATGGACTCGAATGCAATCATCATCGAATGGAATCGAATGGAATCATCGAATGGACTCGAATGGAATAATCATTGAACGGAATCGAATGGAATCATCATCGGATGGAAATGAAAGGAGTCATCATCTAATGGAATTGCATGGAATCATCATAAAATGGAATCGAATGGAATCAACATCAAATGGAATCAAATGGAATCATTGAACGGAATTGAATGGAATCGTCATCGAATGAATTGAATGCAATCATCGAATGGTCTCGAATGGAATCATCTTCAAATGGAATGGAATGGAATCATCGCATAGAATCGAATGGAATTATCATCGAATGGAATCGAATGGAATCAACATCAAACGGAAAAAAACGGAATTATCGAATGGAATCGAAGAGAATCATCGAATGGACCCGAATGGAATCATCTAATGGAATGGAATGGAATAATCCATGGACTCGAATGCAATCATCATCGAATGGAATCGAATGGAATCATCGAATGGACTCGAATGGAATAATCATTGAACGGAATCGAATGGAATCGTCATCGGATGGCAATGAATGGAATCATCATCGAATGGAATCGAATAGAATTATGGAATGAAATCCAGTGTGATCATCATCGAATGGACCCGAATGGAATCATCATCCAACGGAAGCTAATGGAATCAACATCGAATGAATCAAATGGAAATACCATCGAATTGAAACGAATGGAATTACCATGAAATTGAAATGGATGGACTCATCATCGAATGGATTCGAATGGAATCATCGAATAAAATTGATTGAAATCATCATCGAATGGAATCGAATGGTATCATTGAATGGAATCGAATGGAATCATCATCAGATGGAAATGAATGGAATCGTCATAGAATGGAATCGAATGGATTCATTGAATGGAATCAGATGGAATCATTGAATGGACTGGAATGGAATCATTGAATGGACTCGAAAGGGATCATTATTGAATGGAATTGAATGGAATCATCGAATGGTCTCGATTGGAATCATTATCAAATGGAATCGAATGGAATCACCGAATAGAATCGAATGGAACAATCATCGAATGGACTCAAATGGAATTATCCTCAAATGGAATCGAATGGAATTATCGAATGCAATCGAATGGAATTATCGAATGCAATCGAAAAGAATCATCGAATGGACTCGAATGGAATCATCGAATGGAATGAAATGGAACAGTCAATGAACTCGAATGGAATCATCATTGAATGGAATCGAATGGAATCATCGAGTGGAATCGAATGGAATTATGATCAAATGGAATCGAATGTAATCATCATCAAATGGAATCAAAAATAACCATCATCAATTGGTATTGAATGGAATTGTCATCAAATGGAATTCAAAGGAATCATCATCAAATGGAACCGAATGGAATCCTCATTGAATGGAAATGAAAGGGGTCATCATCTAATGGAATCGCATGGAATCATCATCAAATGGAATCGAATGGAATCATCATCAAATGGAATCTAATGGAATCATTGAAAGAATTGAATGGAATCATCATCGAATGAATTGAATGCAATCATCGAATGGTCTCGAATGGAATCACCTTCTAATGGAAAGGAATGGAATCATCGCATAGAATCGAATGGAATTATCATCGAATGGAATCGAATGGTATCAACACCAAACGGAAAAAAACGGAATTATCGAATGGAATCGAAGAGAATCTTCGAACGGACCCGAATGGAATCATCTAATGGAATGGAATGGAATAATCCATGGACTCGAATGCAATCATCATCGAATGGAATCGAATGGAATCATCGAATGGACTCGAATGGAATAATCATTGAACGGAATCGAATGGAATCATCATCGGACGGAAACGAATGGAATCATCATCGAATGGGAATGAAAGGAGTCATCATCTAATGGAATTGCATGGAATCATCATAAAAAGGAATCGAATGGAATCAACATCAAATGGAATCAAATGGAATCATTGAACGGAATTGAATGGAATCGTCATCGAATGAATTGAATGCAATCATCGAATGGTCTCAAATGGAATCATCTTCAAATGGAATGGAATGGAATCATCGCATAGAATCGAATGGAATTATCATCGAATGTAATCGAATGGAATCAACACCAAACGGAAAAAAACGGAATTATCGAATGGAATCGAAGAGAATCATCGAATGGACCCGAATGGAATCATCTAATGGAATGGAATGGAATAATCCATGGACTCGAATGCAATCATCATCGAATGGAATCGAATGGAATCATCGAATGGACTCGAATGGAATAATCATTGAACGGAATCGAATGGAATCATCATCGGATGGAAATGAATGGAATCATCATCGAATGGAATCGAATAGAATTATGGAATGAAATCCAGTGTGATCATCATCGAATGTACCCGAATGGAATCATCATCCAACGGAAGCTAATGGAATCAACATCGAATGAATCTAATGGAAACACCATCGAATTGAAACGAATGGAATTACCATGAAATTGAAATGGATGGACTCATCATCAAATGGATTTGAGTGGAATCATCGAATAAAATTGATTGAAATCATCATCGAATGGAATCGAATGGTATCATTGAATGGAATCGAATGGAATCATCGTCAGATGGAAATGAAAGGAATCGTCATAGAATGGAATCGAATGGATTCATTGAATGGAATCAGATGTAATCATTGAATGGACTGGAATGGAATCACTGAATGGACTCGAAAGGGATCATTATTGAATGGAATTGAATGGAATCATCAAATGGTA	C	20	PASS	SVLEN=-16965;SVTYPE=DEL;TIG_REGION=contig45_hp2:191614-191615;QUERY_STRAND=-;SIG_SOURCE=cigar;TIG_MAPQ=51	GT	0/1
chr1	138496494	dippav.chr1.DEL.16	TAATGTAATCATCATCAAATGGAATCAAAAATAACCATCATCAATTGGTACTGAATGGAATTGTCATCAAATGGAATTCAAAGGAATCATCATCAAATGGAACTGAATGGAATCCTCATTGAATGGAAATGAAAGGTGTCATCATCTAATGGAATCGCATGGAATCATCATCAAATGGAATCGAATGGAATCATCATCAAATGGAATCTGATGGAATCATTGAACAGAATTGAATGGAATCGTCATCGAATGAATTGAATGCAATCATCGAATGGTCTCGAATGTAATCACATTCTAATGGAAAGGAATGGAATCATCGCATAGAATCGAATGAAATTAACATTGAATGGACTCGAATGGAATCAACATCAAACGGAATCAAGCGGAATTATCGAATGGAATCGAAGAGAATCATCGAATGGTCTCGAATGGAATCATCTTCTAATGGAAAGGAATGGAATCATCGCATAGAATCGAATGGAATTAACATTGAATGGACTCGAATGGAATCAACATCAAATGGAATCAAGCGGAATTATCGAATGAAATCGAAGAGAATCATCGAATGGACTCGAATGGAATCATCTAATGGAATGGAATGGAATAATCCATGGACCCGAATGCAATCATCATCGTATAAAATCGAATGGAATCATCGAATGGACTCGAATGGAATAACCATTGAACGGAATCGAATGGAATCATCATCGGATGGAAACGAATGGAATCATCATCGAATGGAAATGTAAGGAGTCATCATCTAATGGAATCGCATGGAATCATCATAAAATGGAATCGAATGGAATCATCATCAAATGGAATCAAATGGAATCATTGAACGGAATTGAATGGAATCGTCATCGAATGAATTGAATGCAATCATCGAATGGTCTCGAATGGAATCAACTTCAAATGGAATGGAATGGAATCATCGCATAGAATCGAATGGAATTATCATCGAATGGAATCGAATGGTATCAACACCAAACGGAAAAAAACAGAATTATCGAATGGAATCGAAGAGAATCTTCGAACGGACCCGAATGGAATCATCTAATGGAATGGAATGGAATAATCCATGGACTCGAATGCAATCATCATCGAATGGAATCGAATGGAATCATCGAATGGACTCGAATGGAATAATCATTGAACGGAATCGAATGGAATCATCATCGGATGGAAACGAATGGAATCATCATCGAATGGAAATGAAAGGAGTCATCATCTAATGGAATTGCATGGAATCATCATAAAATGGAATCGAATGGAATCAACATCAAATGGAATCAAATGGAATCATTGAACGGAATTGAATGGAATCGTCATCGAATGAATTGACTGCAATCATCGAATGGTCTCGAATGGAATCATCTTCAAATGGAATGGAATGGAATCATCGCATAGAATCGAATGGAATTATCATCGAATGGAATCGAATGGAATCAACATCAAACGGAAAAAAACGGAATTATCGAATGGAATCGAAGAGAATCATCGAATGGACCCGAATGGAATCATCTAATGGAATGGAATGGAATAATCCATGGACTCGAATGCAATCATCATCCAATGGAATCGAATGGAATCATCGAATGGACTCGAATGGAATAATCATTGAACGGAATCGAATGGAATCATCATCGGATGGAAATGAATGGAATCATCATCGAATGGAATCGAATAGAATTATGGAATGAAATCCAGTGTGATCATCATCGAATGGACCCGAATGGAATCATCATCCAACGGAAGCTAATGGAATCAACATCGAATGAATCAAATGGAAACACCATCGAATTGAAACGAATGGAATTACCATGAAATTGAAATGGATGGACTCATCATCGAATGGATTCGAATGGAATCATCGAATAAAATTGATTGAAATCATCATCGAATGGAATCGAATGGTATCATTGAATGGAATCGAATGGAATCATCATCAGATGGAAATGAATGGAATCGTCATAGAATGGAATCGAATGGATTCATTGAATGGAATCAGATGGAATCATCGAATGGACTGGAATGGAATCATTGAATGGACTCGAAAGGGATCATGATTGAATGGAATTGAATGGAATCATCGAATGGTCTCGATTGGAATCATTATCAAATGGAATCGAATGGAATCACCGAATAGAATCGAATGGAACAATCATCGAATGGACTCAAATGGAACTATCCTCAAATGGAATGGAATGGAATTATCGAATGCAATCGAATGGAATTATCGAATGCAATCGAATAGAATCATCGAATGGACTCGAATGGAATCATCGAATGGAATGGAATGGAACAGTCAATGAACTCGAATGGAATCATCATTGAATGGAATCGAATGGAATCATCGAGTGGAATCGAATGGAATTATGATCAAATGGAATCGAATGTAATCATCATCAAATGAAATCAAAAATAACCATCATCAATTGGTATTGAATGGAATTGTCATCAAATGGAATTCAAAGGAATCATCATCAAATGGAACCGAATGGAATCCTCATTGAATGGAAATGAAAGGGGTCATCATCTAATGGAATCGCATGGAATCATCATCAAATGGAATCGAATGGAATCATCATCAAATGGAATCTAATGGAATCATTGAAAAGAATTGAATGGAATCGTCATCGAATGAATTGACTGCAATCATCGAATGGTCTCGAATGGAATCATCTTCAAATGGAATGGAATGGAATCATCGCATAGAATCGAATGGAATTATCATCGAATGGAATCGAATGGTATCAACACCAAACGGAAAAAAACGGAATTATCGAATGGAATCGAAGAGAATCATCGAATGGACCCGAATGGAATCATCTAATGGAATGGAATGGAATAATCCATGGACTCGAATGCAATCATCATCGAATGGAATCGAATGGAATCATCGAATGGACTCGAATGGAATAATCATTGAACGGAATCGAATGGAATCATCATCGGATGGAAATGAATGGAATCATCATCGAATGGAATCGAATAGAATTATGGAATGAAATCCAGTGTGATCATCATCGAATGGACCCGAATGGAATCATCATCCAACGGAAGCTAATGGAATCAACATCGAATGAATCAAATGGAAACACCATCGAATTGAAACGAATGGAATTATCATGAAATTGAAATGGATGGACTCATCATCGAATGGATTCGAAAGGAATCATCGAATAAAATTGATTGAAATCATCATCGAATGGAATCGAATGGTATCATTGAATGGAATCGAATGGAATCATCATCAGATGGAAATGAATGGAATCGTCATAGAATGGAATCGAATGGATTCATTGAATGGAATCAGATGGAATCATCGAATGGACTGGAATGGAATCATTGAATGGACTCGAAAGGGATCATTATTGAATGGAATTGAATGGAATCATCGAATGGTCTCGATTGGAATCATTATCAAATGGAATCGAATGGAATCACCGAATAGAATCGAATGGAACAATCATCGAATGGACTCAAATGGAATTATCCTCCAATGGAATCGAATGGAATTATCGAATGCAATCGAATGGAATTATCGAATGCAATCGAATAGAATCATCGAATGGACTCGAATGGAATCATCGAATGGAATGGAATGGAACAGTCAATGAACTCGAATGGAATCATCATTGAATGGAATCGAATGGAATCATCGAGTGGAATCGAATGGAATTATGATCAAATGGAATCGAATGTAATCATCATCAAATGGAATCAAAAATAACCATCATCAATTGGTATTGAATGGAATTGTCATCAAATGGAATTCAAAGGAATCATCATCAAATGGAACCGAATGGAATCCTCATTGAATGGAAATGAAAGGGGTCATCATCTAATGGAATCGCATGGAATCATCATCAAATGGAATCGAATGGAATCATCATCAAATGGAATCTAATGGAATCATTGAACAGAATTGAATGGAATCGTCATCGATTGAATTGAATGCAATCATCGAATGGTCTCGAATGGAATCATCTTCTAATGGAAAGGAATGGAATCATCGCATAGAATCGAATGGAATTATCATCGAATGGAATCGAATGGTATCAACACCAAACGGAAAAAAACGGAATTATCGAATGGAATCGAAGAGAATCTTCGAACGGACCCGAATGGAATCATCTAATGGAATGGAATGGAATAATCCATGGACTCGAATGCAATCATCATCGAATGGAATCGAATGGAATCATCGAATGGACTCGAATGGAATAATCATTGAACGGAATCGAATGGAATCATCATCGGATGGAAACGAATGGAATCATCATCGAATGGAAATGAAAGGAGTCATCATCTAATGGAATTGCATGGAATCATCATAAAATGGAATCGAATGGAATCAACATCAAATCGAATCAAACGGAATCATTGAACGGAATTGAATGGAATCGTCATCGAATGAATTGACTGCAATCATCGAATGGTCTCGAATGGAATCATCTTCAAATGGAATGGAATGGAATCATCGCATAGAATCGAATGGAATTATCACCGAATGGAATCGAATGGAATCAACATCAAACGGAAAAAAACGGAATTATCGAATGGAATCGAAGAGAATCATCGAATGGACCCGAATGGAATCATCTAATGGAATGGAATGGAATAATCCATGGACTCGAATGCAATCATCATCGAATGGAATCGAATGGAATCATCGAATGAACTCGAATGGAATCATCATTGAATGGAATCGAATGGAATCATCGAGTGGAATCGAATGGAATTATGATCAAATGGAATCG	T	20	PASS	SVLEN=-4762;SVTYPE=DEL;TIG_REGION=contig45_hp2:284678-284679;QUERY_STRAND=-;SIG_SOURCE=cigar;TIG_MAPQ=51	GT	0/1
chr1	138511275	dippav.chr1.DEL.17	CAATGAACTCGAATGGAATCATCATTGAATGGAATCGAATGGAATCATCGAGTGGAATCGAATGGAATTATGAACAAATGGAATCTAATGTAATAATCATCAAATGGAATCAAAAATAACCATCATCAATTGGTATTGAATGGAATTGTCATCAAATGGAATTCAAAGGAATCATCATCAAATGGAACCGAATGGAATCCTCATTGAATGGAAATGAAAGGGGTCATCATCTAATGGAATCGCATGGAATCATCATCAAATGGAATCGAATGGAATCATCATCAAATGGAATCTGATGGAATCATTGAACAGAATTGAATGGAATCGTCATCGAATGAATTGAATGCAATCATCGAATGGTCTCGAATGGAATCATCTTCTAATGGAAAGGAATGGAATCATCGCATAGAATCGAATGGAATTAACATTGAATGGACTCGAATGGAATCAACATCAAACGGAATCAAGCGGAATTATCGAATGGAATCGAAGAGAATCATCGAATGGACTCGAATGGAATAATCTAATGGAATTGAATGGAATAATCCACGGACTCGAATGCAATCATCATCGTATAGAATCGAATGGAATCATCGAATGGACTCGAATGGAATAATCATTGAACGGAATCGAATGGAATCATCATCGGATGGAAACGAATGGAATCATCATCGAATGGAAATGAAAGGAGTCATCATCTAATGGAATTGCATGGAATCATCATCAAATGGAATCGAATGGAATCAACAGCAAATGGAATCAAATGGAATCATTGAACGGAATTGAATGGAATCGTCATCCAATGAATGAATGCAATCATCGAATGGTCTCGAATGCAATCATCTTCAAATGGAATGGAATGGAATCATCGCATAGAATCGAATGGAATTATCATCGAATGGAATCGAATGGTATCAACATCAAACGGAAAAAAACGGAATTATCGAATGGAATCGAATAGAATCATCGAATGGACCCGAATGGAATCATCTAATGGAATGGAATGGAATAATCCACGGACTCGAATGCAATCATCGTCGAATGGAATCGAATGGAATCATCGAATGGACTCGAATGGAATAATCATTGAACAGAATCGAATGGAATCATCATCGGATGGAAACGAATGGAATCATCATCGAATGGAAATGAAAGGAGTCATCATCTAATGGAATTGCATGGAATCATCATCAAATGGAATCGAATGGAATCAACATCAAATGGAATCAAATGGAATCATTGAACGGAATTGAATGGAATCGTCATCGAATGAATTGAATGCAATCATCGAATGGTCTCGAGTGGAATCATCTTCAAATGGAATGGAATGGAATCATCGCATAGAATCGAATGGAATTATCATCAAATGGAATCGAATGGTATCAACATCAAACGGAAAAAAACGGAATTATCGAATGGAATCGAAGAGAATCTTCGAACGGACCCGAATGGAATCATCTAATGGAATGGAATGGAATAATCCATGGACTGGAAGGCAATCATCATTGAACGGAATCGAAAGGAATCATCATCGGATGGAAACGAATGGAATCATCATCGAATGGAAATGAAAGGAGTCATCATCTAATGGAATTGCATCGAATCATCATAAAATGGAATCGAATGGAATCAACATCAAATGGAATCAAATGGAATCATTGAACGGAATTGAATGGAATCGTCATCGAATGAATTGAATGCAATCATCGAATGGTCTCGAATGGAATCATCTTCAAATGGAATGGAATGGAATCATCGCATAGAATCGAATGGAATTATCATCGAATGGAATCGAATGGAATCAACATCAAACGGAAAAAAACGGAATTATCGAATGGAATCGAATAGAATCATCGAATGGACCCGAATGGAATCATCTAATGGAATGGAATGGAATAATCCGTGGACTCGAATGCAATCATCATCGAATATAATCGAATGGAATCATCCAATGGACTCGAATGGAATAATCATTGAACGGAATCGAATGGAATCATCATCGGATGGAAATGAATGGAATCATCATCGAATGGAATCGAATAGAATTATGGAATGAAATCCAGTGTGATCATCATCGAATGGACCCGAATGGAATCATCATCCAACGAATGCTAATGGAATCAACATCGAATGAATCAAATGGAAACACCATCGAATTGAAACGAATGGAATTACCATGAAATTGAAATGGATGGACTCATCATCGAATGGATTCGAATGGAATCATCGAATAAAATTGATTGAAATCATCATCGAATGGAATCGAATGGATTCATTGAATGGAATCAGATGGAATCATCGAATGGACTGGAATGGAATCATTGAATGGACACGAAAGAGATCATGATTGAATGGAATTGAATGGAATCATCGAATGGTCTCGATTGGAATCATTATCAAATGGAAACGAATGGAATCACCGAATAGAATCGAATGGAACAATCATCGAATGGACTCAAATGGAATCATCCTCAAATGGAATGGAATGGAATTATCGAATGCAATCGAATAGAATCATCGAATGGACTCGAATGGAATCATCGAATGGAATGGAATGGAACAGTCAATGAACTCGAATGGAATCATCATTGAATGGAATCGAATGGAATCATCGAGTGGAATCGAATGGAATTATGATCAAATGGAATCTAATGTAATAATCATCAAATGGAATCGAAAATAACCATCATCAATTGTTATTGAATGGAATTGTCATCAAATGGAATTCAAAGGAATCATCATCAAATGGAACCGAATGGAATCCTCATTGAATGGAAATGAAAGGGGTCATCATCTAATGGAATCGCATGGAATCATCATCAAATGGAATCGAATGGAATCATCATCAAATGGAATCTGATGGAATCATTGAACAGAATTGAATGGAATCGTCATCGAATGAATTGAATGCAATCATCGAATGGTCTCGAATGGAATCATCTTCTAATGGAAAGGAATGGAATCATCGCATAGAATCGAATGGAATTAACATTGAATGGACTCGAATGGAATCAACATCAAACGGAATCAAGCGGAATTATCGAATGGAATCGAAGAGAATCATCGAATGGACTCGAATGGAATAATCTAATGGAATTGAATGGAATAATCCACGGACTCGAATGCAATCATCATCGTATAGAATCGAATGGAATCATCGAATGGACTCGAATGGAATAATCATTGAACGGAATCGAATGGAATCATCATCGGATGGAAACGAATGGAATCATCATCGAATGGAAATGAAAGGAGTCATCATCTAATGGAATTGCATGGAATCATCATCAAATGGAATCGAATGGAATCAACAGCAAATGGAATCAAATGGAATCATTGAACGGAATTGAATGGAATCGTCATCCAATGAATGAATGCAATCATCGAATGGTCTCGAATGCAATCATCTTCAAATGGAATGGAATGGAATCATCGCATAGAATCGAATGGAATTATCATCGAATGGAATCGAATGGTATCAACATCAAACGGAAAAAAACGGAATTATCGAATGGAATCGAATAGAATCATGGAATGGACCCGAATGGAATCATCTAATGGAATGGAATGGAATAATCCACGGACTCGAATGCAATCATCGTCGAATGGAATCGAATGGAATCATCGAATGGACTCGAATGGAATAATCATTGAACAGAATCGAATGGAATCATCATCGGATGGAAACGAATGGAATCATCATCGAATGGAAATGAAAGGAGTCATCATCTAATGGAATTGCATGGAATCATCATCAAATGGAATCGAATGGAATCAACATCAAATGGAATCAAATGGAATCATTGAACGGAATTGAATGGAATCGTCATCGAATGAATTGAATGCAATCATCGAATGGTCTCGAGTGGAATCATCTTCAAATGGAATGGAATGGAATCATCGCATAGAATCGAATGGAATTATCATCGAATGGAATCGAATGGTATCAACATCAAACGGAAAAAAACGGAATTATCGAATGGAATCGAAGAGAATCTTCGAACGGACCCGAATGGAATCATCTAATGGAATGGAATGGAATAATCCATGGACTGGAAGGCAATCATCATTGAACGGAATCGAAAGGAATCATCATCGGATGGAAACGAATGGAATCATCATCGAATGGAAATGAAAGGAGTCATCATCTAATGGAATTGCATCGAATCATCATAAAATGGAATCGAATGGAATCAACATCAAATGGAATCAAATGGAATCATTGAACGGAATTGAATGGAATCGTCATCGAATGAATTGAATGCAATCATCGAATGGTCTCGAATGGAATCATCTTCAAATGGAATGGAATGGAATCATCGCATAGAATCGAATGGAATTATCATCGAATGGAATCGAATGGAATCAACATCAAACGGAAAAAAACGGAATTATCGAATGGAATCGAATAGAATCATCGAATGGACCCGAATGGAATCATCTAATGGAATGGAATGGAATAATCCGTGGACTCGAATGCAATCATCATCGAATATAATCGAATGGAATCATCCAATGGACTCGAATGGAATAATCATTGAACGGAATCGAATGGAATCATCATCGGATGGAAATGAATGGAATCATCATCGAATGGAATCGAATAGAATTATGGAATGAAATCCAGTGTGATCATCATCGAATGGACCCGAATGGAATCATCATCCAACGAATGCTAATGGAATCAACATCGAATGAATCAAATGGAAACACCATCGAATTGAAACGAATGGAATTACCATGAAATTGAAATGGATGGACTCATCATCGAATGGATTCGAATGGAATCATCGAATAAAATTGATTGAAATCATCATCGAATGGAATCGAATGGATTCATTGAATGGAATCAGATGGAATCATCGAATGGACTGGAATGGAATCATTGAATGGACACGAAAGAGATCATGATTGAATGGAATTGAATGGAATCATCGAATGGTCTCGATTGGAATCATTATCAAATGGAATCGAATGGAATCACCGAATAGAATCGAATGGAACAATCATCGAATGGACTCAAATGGAATTATCCTCAAATGGAATGGAATGGAATTATCGAATGCAATCGAATGGAATTATCGAATGCAATCGAATAGAATCATCGAATGGACTCGAATGGAATCATCGAATGGAATGGAATGGAACAGTCAATGAACTCGAATGGAATCATCATTGAATGGAATCGAATGGAATCATCGAGTGGAATCGAATGGAATTATGATCAAATGGAATCGAATGTAATCATCATCAAATGGAATCAAAAATAACCATCATCAATTGGTAATGAATGGAATTGTCATCAAATGGAATTCAAAGGAATCATCATCAAATGGAACCGAATGGAATCCTCATTGAATGGAAATGAAAGGGGTCATCATCTAATGGAATCGCATGGAATCATCATCAAATGGAATCGAATGGAATCATCATCAAATGGAATCTAATGGAATCATTGAACAGAATTGAATGGAATCGTCATCGAATGAATTGAATGCAATCATCGAATGGTCTCGAATGGAATCATCTTCTAATGGAAAGGAATGGAATCATCGCATAGAATCGAATGGAATTATCATCGAATGGAATCGAATGGGATCAACACCAAACGGAAAAAAACGGAATTATCGAATGGAATCGAAGAGAATCTTCGAACGGACCCGAATGAAATCATCTAATGGAATGGAATGGAATAATCCATGGACTCGAATGCAATCATCATCGAATGGAATCAAATGGAATCATCGAATCGACTCGAATGGAATAATCATTGAACGGAATCGAATGGAATCATCATCGGATGGAAACGAATGGAATCATCATCGAATGGAAATGAAAGGAGTCATCATCTAATGGAATTGCAAGGAATCATCATAAAATGGATTCGAATGGAATCAACATCAAATGGAATCAAATGGAATCATTGAACGGAATTGAATGGAATCGTCATCGAATGAATTGAATGCAATCATCGAATGGTCTCGAAGGGAATCATCTTCAAATGGAATGGAATGGAATCATCGCATAGAATCGAATGGAATTATCATCGAATGGAATCGAATGGAATCAACATCAAACGGAAAAAAACGGAATTATCGAATGGAATCGAAGAGAATCATCGAATGGACCCGAATGGAATCATCTAATGGAATGGAATGGAATAATCCATGGACTCGAATGCAATCATCGTCAAATGGAATCGAATGGAATCATCGAATGGATTCGAATGGAATAATCATTGAACGGAATCGAATGGAATCATCATCGGATGGAAACGAATGGAATCATCATCGAATGGAAATGAAAGGAGTCATCATCTAATGGAATTGCATGGAATCATCATAAAATGGAATCGAATGGAATCAACATCAAATCGAATCAAACGGAATCATTGAACGGAATTGAATGGAATCGTCATCGAATGAATTGACTGCAATCATCGAATGGTCTCGAATGGAATCATCTTCAAATGGAATGGAATGGAATCATCGCATAGAATCGAATGGAATTATCACCGAATGGAATCGAATGGAATCAACATCAAACGGAAAAAAACGGAATTATCGAATGGAATCGAAGAGAATCATCGAATGGACCCGAATGGAATCATCTAATGGAATGGAATGGAATAATCCATGGACTCGAATGCAATCATCATCGAATGGAATCGAATGGAATCATCGAATGAACTCGAATGGAATCATCATTGAATGGAATCGAATGGAATCATCGAGTGGAATCGAATGGAATTATGATCAAATGGAATCGAATGTAATCATCATCAAATGGAATCAAAAATAACCATCATCAATTGGTACTGAATGGAATTGTCATCAAATGGAATTCAAAGGAATCATCATCAAATGGAACTGAATGGAATCCTCATTGAATGGAAATGAAAGGTGTCATCATCTAATGGAATCGCATGGAATCATCATCAAATGGAATCGAATGGAATCATCATCAAATGGAATCTGATGGAATCATTGAACAGAATTGAATGGAATCGTCATCGAATGAATTGAATGCAATCTTCGAATGGTCTCGAATGTAATCACATTCTAATGGAAAGGAATGGAATCATCGCATAGAATCGAATGAAATTAACATTGAATGGACTCGAATGGAATCAACATCAAACGGAATCAAGCGGAATTATCGAATGGAATCGAAGAGAATCATCGAATGGTCTCGAATGGAATCATCTTCTAATGGAAAGGAATGGAATCATCGCATAGAATCGAATGGAATTAACATTGAATGGACTCGAATGGAATCAACATCAAATGGAATCAAGCGGAATTATCGAATGAAATCGAAGAGAATCATCG	C	20	PASS	SVLEN=-7330;SVTYPE=DEL;TIG_REGION=contig45_hp2:294697-294698;QUERY_STRAND=-;SIG_SOURCE=cigar;TIG_MAPQ=51	GT	0/1
chr1	138692585	dippav.chr1.DEL.18	CTCATCAAATGGAATCAAAAATAACCATCATCAATTGGTATTGAATGGAATTGTCATCAAATGGAATTCAAAGGAATCATCATCAAATGGAACCGAATGGAATCCTCATTGAATGGAAATGAAAGGGGTCATCATCAAATGGAATCGAATGGAATCATCATCAAATGGAATCTAATGGAATCATTGAACAGAATTGAATGGAATCGTCATCGAATGAATTGAATGCAATCATCGAATGGTCTCGAATGGAATCATCTTCTAATGGAAAGGAATGGAATCATCGCATAGAATCGAACGGAATTATCATCGAATGGAATCCAATGGTATCAACACCAAACGGAAAAAAACGGAATTATCGAATGGAATCGAAGAGAATCTTCGAACGGACCCGAATGGAATCATCTAATGGAATGGAATGGAATAATCCATGGACTTGAATGCAATCATCATCGAATGGAATCGAATGGAATCATCGAATGGACTCGAATGGAATAATCATTGAACGGAATCGAATGGAATCATCATCGGATGGAAATGAATGGAATCATCATCGAATGGAATCGAATAGAATTATGGAATGAAATCCAGTGTGATCATCATCGAATGGACCCGAATGGAATCATCATCCAACGGAAGCTAATGGAATCAACATCGAATGAATCGAATGGAAACACCATCGAATTGAAACGAATGGAATTATCATGAAATTGAAATGGATGGACTCATCATCGAATGGATTCGAATGGAATCATCGAATAAAATTGATTGAAATCATCATCCAATGGAATCGAATGGTATCATTGAATGGAATCGAATGGAATCATCATCAGATGGAAATGAATGGAATCGTCATAGAATGGAATCGAATGGATTCATTGAATGGAATCAGATCGAATCATCAAATGGACTGGAATGGAAACATTGAATGGACTCGAAAGGGATCATTATTGAATGGAATTGAATGGAATCATCGAATGGTCTCGATTGGAATCATTACCAAATGGAATCGAATGGAATCACCGAATAGAATCGAATGGAACAATCATCGAATGGACTCAAATGGAATTATCCTCCAATGGAATCGAATGGAATTATCGAATGCAATCGAATGGAATTATCGAATGCAATCGAATAGAATCATCGAATGGACTCGAATGGAATCATTGAATGGAATGGAATGGAACAGTCAATGAACTCGAATGGAATCATCATTGAATGGAATCGAATGGAATCATCGAGTGGAATCGAATGGAATTATGATCAAATGGAATCGAATGTAATCA	C	20	PASS	SVLEN=-1282;SVTYPE=DEL;TIG_REGION=contig45_hp2:468677-468678;QUERY_STRAND=-;SIG_SOURCE=cigar;TIG_MAPQ=51	GT	0/1
chr1	138910833	dippav.chr1.INS.18	T	TGGACCCGAATGGAATCATCTAATGGAATGGAATGGAATAATCCATGGACTCGAATGCAATCATCATCGAATGGAATCGAATGGAATCATCGAATGGACTCGAATGGAATAATCATTGAACGGAATCGAATGGAATCATCATCGGATGGAAATGAATGGAATCATCATCGAATGGAATCGAATAGAATTATGGAATGAAATCCAGTGTGATCATCATCGAATGGACCCGAATGGAATCATCATCCAACGGAAGCTAATGGAATCAACATCGAATGAATCGAATGGAAACACCATCGAATTGAAACGAATGGAATTATCATGAAATTGAAATGGATGGACTCATCATCGAATGGATTCGAATGGAATCATCGAATAAAATTGATTGAAATCATCATCCAATGGAATCGAATGGTATCATTGAATGGAATCGAATGGAATCATCATCAGATGGAAATGAATGGAATCGTCATAGAATGGAATCGAATGGATTCATTGAATGGAATCAGATGGAATCATCGAATGGACTGGAATGGAATCATTGAATGGACTCGAAAGGGATCATGATTGAATGGAATTGAATGGAATCATCGAATGGTCTCGATTGGAATCATTATCAAATGGAATCGAATGGAATCACCGAATAGAATCGAATGGAACAATCATCGAATGGACTCAAATGGAATTATCCTCCAATGGAATCGAATGGAATTATCGAATGCAATCGAATGGAATTATCGAATGCAATCGAATAGAATCATCGAATGGACTCGAATGGAATCATCGAATGGAATGGAATGGAACAGTCAATGAACTCGAATGGAATCATCATTGAATGGAATCGAATGGAATCATCGAGTGGAATCGAATGGAATTATGATCAAATGGAATCGAATGTAATCCTCATCAAATGGAATCAAAAATAACCATCATCAATTGGTATTGAATGGAATTGTCATCAAATGGAATTCAAAGGAATCATCATCAAATGGAACCGAATGGAATCCTCATTGAATGGAAATGAAAGGGGTCATCATCTAATGGAATCGCATGGAATCATCATCAAATGGAATCGAATGGAATCATCATCAAATGGAATCTAATGGAATCATTGAACAGAATTGAATGGAATCGTCATCGAATGAATTGAATGCAATCATCGAATGGTCTCGAATGGAATCATCTTCTAATGGAAAGGAATGGAATCATCGCATAGAATCGAATGGAATTATCATCGAATGGAATCGAATGGTATCAACACCAAACGGAAAAAAACGGAATTATCGAATGGAATCGAAGAGAATCTTCGAAC	20	PASS	SVLEN=1308;SVTYPE=INS;TIG_REGION=contig44_hp1:4781772-4783080;QUERY_STRAND=-;SIG_SOURCE=cigar;TIG_MAPQ=60	GT	0/1
chr1	138915615	dippav.chr1.INS.19	T	TGGACTCGAATGGAATCATCGAATGGAATGGAATGGAACAGTCAATGAACTCGAATGGAATCATCATTGAATGGAATCGAATGGAATCATCGAGTGGAATCGAATGGAATTATGATCAAATGGAATCGAATGTAATCCTCATCAAATGGAATCAAAAATAACCATCATCAATTGGTATTGAATGGAATTGTCATCAAATGGAATTCAAAGGAATCATCATCAAATGGAACCGAATGGAATCCTCATTGAATGGAAATGAAAGGGGTCATCATCTAATGGAATCGCATGGAATCATCATCAAATGGAATCGAATGGAATCATCATCAAATGGAATCTAATGGAATCATTGAACAGAATTGAATGGAATCGTCATCGAATGAATTGAATGCAATCATCGAATGGTCTCGAATGGAATCATCTTCTAATGGAAAGGAATGGAATCATCGCATAGAATCGAATGGAATTATCATCGAATGGAATCGAATGGTATCAACACCAAACGGAAAAAAACGGAATTATCGAATGGAATCGAAGAGAATCTTCGAACGGACCCGAATGGAATCATCTAATGGAATGGAATGGAATAATCCATGGACTCGAATGCAATCATCATCGAATGGAATGGAATGGAATCATCGAATGGACTCGAATGGAATAATCATTGAACGGAATCGAATGGAATCATCATCGGATGGAAACGAATGGAATCATCATCGAATGGAAATGAAAGGAGTCATCATCTAATGGAATTGCATGGAATCATCATAAAATGGAATCGAATGGAATCAACATCAAATGGAATCAAATGGAATCATTGAACGGAATTGAATGGAATCGTCATCGAATGAATTGACTGCAATCATCGAATGGTCTCGAATGGAATCATCTTCAAATGGAATGGAATGGAATCATCGCATAGAATCGAATGGAATTATCATCGAATGGAATCGAATGGAATCAACATCAAACGGAAAAAAACGGAATTATCGAATGGAATCGAAGAGAATCATCGAATGGACCCGAATGGAATCATCTAATGGAATGGAATGGAATAATCCATGGACTCGAATGCAATCATCATCGAATGGAATCGAATGGAATCATCGAATGGACTCGAATGGAATAATCATTGAACGGAATCGAATGGAATCATCATCGGATGGAAATGAATGGAATCATCATCGAATGGAATCGAATAGAATTATGGAATGAAATCCAGTGTGATCATCATCGAATGGACCCGAATGGAATCATCATCCAACGGAAGCTAATGGAATCAACATCGAATGAATCGAATGGAAACACCATCGAATTGAAACGAATGGAATTATCATGAAATTGAAATGGATGGACTCATCATCGAATGGATTCGAATGGAATCATGGAATAAAATTGATTGAAATCATCATCCAATGGAATCGAATGGTATCATTGAATGGAATCGAATGGAATCATCATCAGATGGAAATGAATGGAATCGTTATAGAATGGAATCGAATGGATTCATTGAATGGAATCAGATGGAATCATCGAATGGACTGGAATGGAATCATTGAATGGACTCGAAAGGGATCATGATTGAATGGAATTGAATGGAATCATCGAATGGTCTCGATTGGAATCATTATCAAATGGAATCGAATGGAATCACCGAATAGAATCGAATGGAACAATCATCGAATGGACTCAAATGGAATTATCCTCCAATGGAATCGAATGGAATTATCGAATGCAATCGAATGGAATTATCGAATGCAATCGAATAGAATCATCGAAT	20	PASS	SVLEN=1776;SVTYPE=INS;TIG_REGION=contig44_hp1:4787862-4789638;QUERY_STRAND=-;SIG_SOURCE=cigar;TIG_MAPQ=60	GT	0/1
chr1	138926943	dippav.chr1.INS.20	T	TGAATGGAATCATCATCGGATGGAAACGAATGGAATCATCATCGAATGGAAATGAAAGGAGTCATCATCTAATGGAATTGCATGGAATCATCATAAAATGGAATCGAATGGAATCAACATCAAATGGAATCAAATGGAATCATTGAACGGAATTGAATGGAATCGTCATCGAATGAATTGACTGCAATCATCGAATGGTCTCGAATGGAATCATCTTCAAATGGAATGGAATGGAATCATCGCATAGAATCGAATGGAATTATCATCGAATGGAATCGAATGGAATCAACATCAAACGGAAAAAAACAGAATTATCGTATGGAATCGAAGAGAATCATCGAATGGACCCGAATGGAATCATCTAATGGAATGGAATGGAATAATCCATGGACTCGAATGCAATCATCATCGAATGGAATCGAATGGAATCATCGAATGGACTCGAATGGAATAATCATTGAACGGAATCGAATGGAATCATCATCGGATGGAAATGAATGGAATCATCATCGAATGGAATCGAATATAATTATGGAATGAAATCCAGTGTGATCATCATCGAATGGACCCGAATGGAATCATCATCCAACGGAAGCTAATGGAATCAACATCGAATGAATCGAATGGAAACACCATCGAATTGAAACGAATGGAATTATCATGAAATTGAAATGGATGGACTCATCATCGAATGGATTCGAATGGAATCATCGAATAAAATTGACTGAAATCATCATCCAATGGAATCGAATGGTATCATTGAATGGAATCGAATGGAATCATCATCAGATGGAAATGAATGGAATCGTCATAGAATGGAATCGAATGGATTCATTGAATGGAATCAGATGGAATCATCGAATGGACTGGAATGGAATCATTGAATGGACTCGAAAGGGATCATGATTGAATGGAATTGAATGGAATCATCGAATGGTCTCGATTGGAATCATTATCAAATGGAATCGAATGGAATCACCGAATAGAATCGAATGGAACAATCATCGAATGGACTCAAATGGAATTATCCTCAAATGGAATCAAATGGAATTATCGAATGCAATCGAATGGAATTATCGAATGCAATCGAATAGAATCATCAAAAGGACTCGAATGGAATCATCGAATGGAATGGAATGGAACAGTCAATGAACTCGAATGGAATCATCATTGAATGGAATCGAATGGAATCATCGAGTGGAATCGAATGGAATTATGATCAAATGGAATCGAATGTAATCATCATCAAATGGAATCAAAAATAACCATCATCAATTGGTATTGAATGGAATTGTCATCAAATGGAATTCAAAGGAATCATCATCAAATGGAACCGAATGGAATCCTCATTGAATGGAAATGAAAGGGGTCATCATCTAATGGAATCGCATGGAATCATCATCAAATGGAATCGAATGGAATCATCATCATATGGAATCTAATGGAATCATTGAACAGAATTGAATGGAATCGTCATCGAATGAATTGAATGCAATCATCGAATGGTCTCGAATGGAATCATCTTCTAATGGAAAGGAATGGAATCATCGCATAGAATCGAATGGAATTATCATCGAATGGAATCGAATGGTATCAACACCAAACGGAAAAAAACGGAATTATCGAATGGAATCGAAGAGAATCTTCGAACGGACCCGAATGGAATCATCTAATGGAATGGAATGGAATAATCCATGGACTCGAATGCAATCATCATCGAATGGAATGGAATGGAATCATCGAATGGACTCGAATGGAATAATCATTGAACGGAATCGAATGGAATCATCATCGGATGGAAACGAATGGAATCATCATCGAATGGAAATGAAAGGAGTAATCATCTAATGGAATTGCATGGAATCATCATCAAATGAAATCGAATGGAATCAACATCAAATGGAATCAAATGGAATCATTGAACGGAATTGAATGGAATCGTCATCGAATGAATTGACTGCAATCATCGAATGGTCACGAATGGAATCATCTTCAAATGGAATGGAATGGAATCATCGCATAGAATCGAATGGAATTATCATCGAATGGAATCGAATGGAATCAACATCAAACGGAAAAAAACGGAATTATCGAATGGAATCGAAGAGAATCATCGAATGGACCCGAATGGAATCATCTAATGGAATGGAATGGAATAATCCATGGACTCGAATGCAATCATCATCGAATGGAATCGAATGGAATCATCGAATGGACTCGAATGGAATAATCATTGAACGGAATCGAATGGAATCATCATCGGATGGAAATGAATGGAATCATCATCGAATGGAATCGAATAGAATTATGGAATGAAATCCAGTGTGATCATCATCGAATGGACCCGAATGGAATCATCATCCAACGGACGCTAATGGAATCAACATCGAATGAATCAAATGGAAACACCATCGAATTGAAACGAATGGAATTATCATGAAATTGAAATGGATGGACTCATCATCGAATGGATTCGAATCGAATCATCGAATAAAATTGATTGAAATCATCATCAAATGGAATCGAATGGTATCATTGAATGGAATCGAATGGAATCATCATCAGATGGAAATGAATGGAATCGTCATAGAATGGAATCGAATGGATTCATTGAATGGAATCAGATGGAATCATCGAATGGACTGGAATGGAATCATTGAATGGACTCGAAAGGGATCATTATTGAATGGAATTGAATGGAATCATCGAATGGTCTCGATTGGAATCATTACCAAATGGAATCGAATGGAATCACCGAATAGAATCGAATGGAACAATCATCGAATGGACTCAAATGGAATTATCCTCAAATGGAATCGAATGGAATTATCAAATGCAATCGAATGGAATTATCGAATGCAATCGAATAGAATCATCGAAAGGACTCGAATGGAATCATCGAATGGAATGGAATGGAACAGTCAATGAACTCGAATGGAATCATCATTGAATGGAATCGAATGGAATCATCGAGTGGAATCGAATGGAATTATGATCAAATGGAATCGAATGTAATCATCATCAAATGGAATCAAAAATAACCATCATCAATTGGTATTGAATGGAATTGTCATCAAATGGAATTCAAAGGAATCATCATCAAATGGAACCGAATGGAATCCTCATTGAATGGAAATGAAAGGGGTCATCATCTAATGGAATCGCATGGAATCATCATCAAATGGAATCAAATGGAATCATCATCAAATGGAATCTAATGGAATCATTGAACAGAATTGAATGGAATCGTCATCGAATGAATTGAATGCAATCATCGAATGGTCTCGAATGGAATCATCTTCTAATGGAAAGGAATGGAATCATCGCATAGAATCGAATGGAATTATCATCGAATGGAATCGAATGGTATCAACACCAAACGGAAAAAAACGGAATTATCGAATGGAATCGAAGAGAATCTTCGAACGGACCCGAATGGAATCATCTAATGGAATGGAATGGAATAATCCATGGACTCGAATGCAATCATCATCGAATGGAATCGAATGGAATCATCGAATGGACTCGAATGGAATAATCATTGAACGGAATC	20	PASS	SVLEN=3552;SVTYPE=INS;TIG_REGION=contig44_hp1:4800966-4804518;QUERY_STRAND=-;SIG_SOURCE=cigar;TIG_MAPQ=60	GT	0/1
chr1	138937198	dippav.chr1.DEL.19	CTCATCAAATGGAATCAAAAATAACCATCATCAATTGGTATTGAATGGAATTGTCATCAAATGGAATTCAAAGGAATCATCATCAAATGGAACCGAATGGAATCCTCATTGAATGGAAATGAAAGGGGTCATCATCTAATGGAATCGCATGGAATCATCATCAAATGGAATCGAATGGAATCATCATCAAATGGAATCTAATGGAATCATTGAACAGAATTGAATGGAATGGTCATCGAATGAATTGAATGCAATCATCGAATGGTCTCGAATGGAATCATCTTCTAATGGAAAGGAATGGAATCATCACATAGAATCGAATGGAATTATCATCGAATGGAATCGAATGGTATCAACACCAAACGGAAAAAAACGGAATTATCGAATGGAATCGAAGAGAATCTTCGAACGGACCCGAATGGAATCATCTAATGGAATGGAATGGAATAATCCATGGACTCGAATGCAATCATCATCGAATGGAATGGAATGGAATCATCGAATGGACTCGAATGGAATAATCATTGAACGGAATCGAATGAAATCATCATCGGATGGAAACGAATGGAATCATCATCGAATGGAAATGAAAGGAGTCATCATCTAATGGAATTGCATGGAATCATCATAAAATGGAATCGAATGGAATCAACATCAAATGGAATCAAATGGAATCATTGAACGGAATTGAATGGAATCGTCATCGAATGAATTGACTGCAATCATCGAATGGTCTCGAATGGAATCATCTTCAAATGGAATGGAATGGAATCATCGCATAGAATCGAATGGAATTATCATCGAATGGAATCGAATGGAATCAACATCAAACGGAAAAAAACGGAATTATCGTATGGAATCGAAGAGAATCATCGAATGGACCCGAATGGAATCATCTAATGGAATGGAATGGAATAATCCATGGACTCGAATGCAATCATCATCGAATGGAATCGAATGGAATCATCGAATGGACTCGAATGGAATAATCATTGAACGGAATCGAATGGAATCATCATCGGATGGAAATGAATGGAATCATCATCGAATGGAATCGAATAGAATTATGGAATGAAATCCAGTGTGATCATCATCGAATGGACCCGAATGGAATCATCATCCAACGGAAGCTAATGGAATCAACATCGAATGAATCGAATGGAAACACCATCGAATTGAAACGAATGGAATTATCATGAAATTGAAATGGATGGACTCATCATCGAATGGATTCGAATGGAATCATCGAATAAAATTGATTGAAATCATCATCGAATGGAATCGAATGGTATCATTGAATGGAATCGAATGGAATCATCATCAGATGGAAATGAATGGAATCGTCATAGAATGGAATCGAATGGATTCATTGAATGGAATCAGATGGAATCATCGAATGGACTGGAATGGAATCATTGAATGGACTCGAAAGGGATCATGATTGAATGGAATTGAATGGAATCATCGAATGGTCTCGATTGGAATCATTATCAAATGGAATCGAATGGAATCACCGAATAGAATCGAATGGAACAATCATCGAATGGACTCAAATGGAATTATCCTCAAATGGAATCGAATGGAATTATCGAATGCAATCGAATGGAATTATCGATTGCAATCGAATAGAATCATCGAATGGACTCGAATGGAATCATCGAATGGAATGGAATGGAACAGTCAATGAACTCGAATGGAATCATCATTGAATGGAATCGAATGGAATCATCGAGTGGAATCGAATGGAATTATGATCAAATGGAATCGAATGTAATCATCATCAAATGGAATCAAAAATAACCATCATCAATTGGTATTGAATGGAATTGTCATCAAATGGAATTCAAAGGAATCATCATCAAATGGAACCGAATGGAATCCTCATTGAATGGAAATGAAAGGGGTCATCATCTAATGGAATCGCATGGAATCATCATCTAATGGAATCGAATGGAATCATCATCAAATGGAATCTAATGGAATCATTGAACAGAATGGAATGGAATCATCATCGAATGAATTGAATGCAATCATCGAATGGTCTCGAATGGAATCATCTTCTAATGGAAAGGAATGGAATCATCGCATAGAATCGAATGGAATTATCATCGAATGGAATCGAATGGTATCAACACCAAACGGAAAAAAACGGAATTATCGAATGGAATCGAAGAGAATCTTCGAACGGACCCGAATGGAATCATCTAATGGAATGGAATGGAATAATCCATGGACTCGAATGCAATCATCATCGAATGGAATCGAATGGAATCATCGAATGGACTCGAATGGAATAATCATTGAACGGAATCGATTGGAATCATCATCGGATGGAAACGAATGGAATCATCATCGAATGGAAATGAAAGGAGTCATCATCTAATGGAATTGCATGGAATCATCATAAAATGGAATCGAATGGAATCAACATCAATTGGAATCAAATGGAATCATTGAACGGAATTGAATGGAATCGTCATCGAATGAATTGACTGCAATCATCCAATGGTCTCGAATGGAATCATCTTCAAATGGAATGGAATGGAATCATCGCATAGAATCGAATGGAATTATCATCGAATGGAATCGAATGGAATCAACATCCAACGGAAAAAAACGGAATTATCGAATGGAATCGAAGAGAATCATCGAATGGACCCGAATGGAATCATCTAATGGAATGGAATGGAATAATCCATGGACTCGAATGCAATCATCATCAAATGGAATCGAATGGAATCATCGAATGGACTCGAATGGAATAATCATTGAATGGAATCGAATGGAATCATCATCGGATGGAAATGAATGGAATCATCATCGAATGGAATCGAATAGAATTATGGAATGAAATCCAGTGTGATCATCATCGAATGGACCCGAATGGAATCATCATCCAACGGAAGCTAATGGAATCAACATCGAATGAATCGAATGGAAACACCATCGAATTGAAACGAATGGAATTATCATGAAATTGAAATGGATGGACTCATCATCGAATGGATTCGAATGGAATCATCGAATAAAATTGATTGAAATCATCATCGAATGGAATCGAATGGTATCATTGAATGGAATCGAATGGAATCATCATCAGATGGAAATGAATGGAATCGTCATAGAATGGAATCGAATGGATTCATTGAATGGAATCAGATGGAATCATCGAATGGACTGGAATGGAATCATTGAATGGACTCGAAAGGGATCATGATTGAATGGAATTGAATGGAATCATCGAATGGTCTCGATTGGAATCATTATCAAATGGAATCGAATGGAATCACCGAATAGAATCGAATGGAACAATCATCGAATGGACTCAAATGGAATTATCCTCAAATGGAATCGAATGGAATTATCGAATGCAATCGAATGGAATTATCGAATGCAATCGAATAGAATCATCGAATGGACTCGAATGGAATCATCGAATGGAATGGAATGGAACAGTCAATGAACTCGAATGGAATCATCATTGAATGGAATCGAATGGAATCATCGAGTGGAATCGAATGGAATTATGATCAAATGGAATCGAATATTATCATCATCAAATGGAATCAAAAATAACCATCATCAATTGGTATTGAATGGAATTGTCATCAAATGGAATTCAAAGGAATCATCATCAAATGGAACCGAATGGAATCCTCATTGAATGGAAATGAAAGGGGTCATCATCTAATGGAATCGCATGGAATCATCATCAAATGGAATCGAATGGAATCATCATCAAATGGAATCTAATGGAATCATTGAACAGAATTGAATGGAATCGTCATCGAATGAATTGAATGCAATCATCGAATGGTCTCGAATGGAATCATCTTCTAATGGAAAGGAATGGAATCATCGCATAGAATCGAATGGAATTATCATCGAATGGAATCGAATGGTATCAACACCAAACGGAAAAAAACGGAATTATCGAATGGAATCGAAGAGAATCTTCGAACGGACCCGAATGGAATCATCTAATGGAATGGAATGGAATAATCCATGGACTCGAATGCAATCATCATCGAATGGAATGGAATGGAATCATCGAATGGACTCGAATGGAATAATCATTGAACGGAATCGAATGGAATCATCATCGGATGGAAACGAATGGAATCATCATCGAATGGAAATGAAAGGAGTCATCATCTAATGGAATTGCATGGAATCATCATCAAATGGAATCGAATGGAATCAACATCAAATGGAATCAAATGGAATCATTGAACGGAATTGAATGGAATCGTCATCGAATGAATTGACTGCAATCATCGAATGGTCACGAATGGAATCATCTTCAAATGGAATGGAATGGAATCATCGCATAGAATCGAATGGAATTATCATCGAATGGAATCGAATGGAATCAACATCAAACGGAAAAAAATGGAATTATCGAATGGAATCGAAGAGAATCATCGAATGGACCCGAATGGAATCATCTAATGGAATGGAATGGAATAATCCATGGACTCGAATGCAATCATCATCGAATGGAATCGAATGGAATCATCGAATGGACTCGAATGGAATAATCATTGAACGGAATCGAATGGAATCATCATCGGATGGAAATGAATGGAATCATCATCGAATGGAATCGAATAGAATTATGGAATGAAATCCAGTGTGATCATCATCGAATGGACCCGAATGGAATCATCATCCAACGGAAGCTAATGGAATCAACATCGAATGAATCGAATGGAAACACCATCGAATTGAAACGAATGGAATTATCATGAAATTGAAATGGATGGACTCATCATCGAATGGATTCGAATCGAATCATCGAATAAAATTGATTGAAATCATCATCAAATGGAATCGAATGGTATCATTGAATGGAATCGAATGGAATCATCATCAGATGGAAATGAATGGAATCGTCATAGAATGGAATCGAATGGATTCATTGAATGGAATCAGATGGAATCATCGAATGGACTGGAATGGAATCATTGAATGGACTCGAAAGGGATCATTATTGAATGGAATTGAATGGAATCATCGAATGGTCTCGATTGGAATCATTACCAGATGGAATCGAATGGAATCACCGAATAGAATCGAATGGAACAATCATCGAATGGACTCAAATGGAATTATCCTCAAATGGAATCGAATGGAATTATCGAATGCAATCGAATGGAATTATCGAATGCAATCGAATAGAATCATCGAAAGGACTCGAATGGAATCATCGAATGGAATGGAATGGAACAGTCAATGAACTCGAATGGAATCATCATTGAATGGAATCGAATGGAATCATCGAGTGGAATTGAATGGAATTATGATCAAATGGAATCGAATGTAATCATCATCAAATGGAATCAAAAATAACCATCATCAATTGGTATTGAATGGAATTGTCATCAAATGGAATTCAAAGGAATCATCATCAAATGGAACCGAATGCAATCCTCATTGAATGGAAATGAAAGGGGTCATCATCTAATGGAATCGCATGGAATCATCATCAAATGGAATCGAATGGAATCATCATCAAATGGTATCTAATGGAATCATTGAACAGAATTGAATGGAATCGTCATCGAATGAATTGAATGCAATCATCGAATGGTCTCGAATGGAATCATCTTCTAATGGAAAGGAATGGAATCATCGCATAGAATCGAATGGAATTATCATCGAATGGAATCGAATGGTATCAACACCAAACGGAAAAAAATGGAATTATCGAATGGAATCGAAGAGAATCTTCGAACGGACCCGAATGGAATCATCTAATGGAATGGAATGGAATAATCCATGGACTCGAATGCAATCATCATCGAATGGAATCGAATGGAATCATCGAATGGACTCGAATGGAATAATCATTGAACGGAATCGAATGGAATCATCATCGGATGGAAACGAATGGAATCATCATCGAATGGAAATGAAAGGAGTCATCATCTAATGGAATTGCATGGAATCATCATAAAATGGAATCGAATGGAATCAACATCAAATGGAATCAAATGGAATCATTGAACGGAATTGAATGGAATCGTCATCGAATGAATTGACTGCAATCATCGAATGGTCTCGAATGGAATCATCTTCAAATGGAATGGAATGGAATCATCGCATAGAATCGAATGGAATTATCATCGAATGGAATCGAATGGAATCAACATCAAACGGAAAAAAACGGAATTATCGAATGGAATCGAAGAGAATCATCGAATGGACCCGAATGGAATCATCTAATGGAATGGAATGGAATAATCCATGGACTCGAATGCAATCATCATCGAATGGAATCGAATGGAATCATCGAATGGACTCGAATGGAATAATCATTGAACGGAATCGAATGGAATCATCATCGGATGGAAATGAATGGAATCATCATCGAATGGAATCGAATAGAATTATGGAATGAAATCCAGTGTGATCATCATCGAATGGACCCGAATGGAATCATCATCCAACGGAAGCTAATGGAATCAACATCGAATGAATCGAATGGAAACACCATCGAATTGAAACGAATGGAATTATCATGAAATTGAAATGGATGGACTCATCATCGAATGGATTCGAATGGAATCATCGAATAAAATTGATTGAAATCATCATCCAATGGAATCGAATGGTATCATTGAATGGAATCGAATGGAATCATCATCAGATGGAAATGAATGGAATCGTTATAGAATGGAATCGAATGGATTCATTGAATGGAATCAGATGGAATCATCGAATGGACTGGAATGGAATCATTGAATGGACTCGAAAGGGATCATTATTGAATGGAATTGAATGGAATCATCGAATGGTCTCGATTGGAATCATTATCAAATGGAATCGAATGGAATCACCGAATAGAATCGAATGGAACAATCATCGAATGGGCTCAAATGGAATTATCCTCCAATGGAATCGAATGGAATTATCGAATGCAATCGAATGGAATTATCGAATGCAATCGAATAGAATCATCGAATGGACTCGAATGGAATCATCGAATGGAATGGAATGGAACAGTCAATGAACTCGAATGGAATCATCATTGAATGGAATCGAATGGAATCATCGAGTGGAATCGAATGGAATTATGATCAAATGGAATCGAATGTAATCA	C	20	PASS	SVLEN=-7104;SVTYPE=DEL;TIG_REGION=contig44_hp1:4814773-4814774;QUERY_STRAND=-;SIG_SOURCE=cigar;TIG_MAPQ=60	GT	0/1
chr1	138951004	dippav.chr1.DEL.20	TCATCATTGAATGGAATCGAATGGAATCATCGAGTGGAATCGAATGGAATTATGATCAAATGGAATCGAATGTTATCATCATCAAATGGAATCAAAAATAACCATCATCAATTGGTATTGAATGGAATTGTCATCAAATGGAATTCAAAGAAATCATCATCAAATGGAACCGAATGGAATCCTCATTGAATGGAAATGAAAGGGGTCATCATCTAATGGAATCGCATGGAATCATCATCAAATGGAATCGAATGGAATCATCATCAAATGGAATCTAATGGAATCATTGAACAGAATTGAATGGAATCGTCATCGAATGAATTGAATGCAATCATCGAATGGTCTCGAATGGAATCATCTTCTAATGGAAAGGAATGGAATCATCGCATAGAATCGAATGGAATTATCATCGAATGGAATCGAATGGTATCAACACCAAACGGAAAAAAACGGAATTATCGAATGGAATCGAAGAGAATCTTCGAACGGACCCGAATGGAATCATCTAATGGAATGGAATGGAATAATCCATGGACTCGAATGCAATCAAAATCGAATGGAATCGAATGGAATCATCGAATGGACTCGAATGGAATAATCATTGAACGGAATCGAATGGAATCATCATCGGATGGAAACGAATGGAATCATCATCGAATGGAAATGAAAGGAGTCATCATCTAATGGAATTGCATGGAATCATCATAAAATGGAATCGAATGGAATCAACATCAAATGGAATCAAATGGAATCATTGAACGGAATTGAATGGAATCGTCATCGAATGAATTGACTGCAATCATCCAATGGTCTCGAAAGGAATCATCTTCAAATGGAATGGAATGGAATCATCGCATAGAATCGAATGGAATTATCATCGAATGGAATCGAATGGAATCAACATCAAACGGAAAAAAACGGAATTATCGAATGGAATCGAAGAGAATCATCGAATGGACCCGAATGGAATCATCTAATGGAATGGAATGGAATAATCCATGGACTCGAATGCAATCATCATCGAATGGAATGGAATGGAATCATCGAATGGACTCGAATGGAATAATCATTGAACGGAATCGAATGGAATCATCATCGGATGGAAACGAATGGAATCATCATCGAATGGAAATGAAAGGAGTCATCATCTAATGGAATTGCATGGAATCATCATAAAATGGAATCGAATGGAATCAACATCAAATGGAATCAAATGGAATCATTGAACGGAATTGAATGGAATCGTCATCGAATGAATTGACTGCAATCATCGAATGGTCTCGAATGGAATCATCTTCAAATGGAATGGAATGGAATCATCGCATAGAATCGAATGGAATTATCATCGAATGGAATCGAATGGAATCAACATCAAACGGAAAAAAACAGAATTATCGTATGGAATCGAAGAGAATCATCGAATGGACCCGAATGGAATCATCTAATGGAATGGAATGGAATAATCCATGGACTCGAATGCAATCATCATCGAATGGAATCGAATGGAATCATCGAATGGACTCGAATGGAATAATCATTGAACGGAATCGAATGGAATCATCATCGGATGGAAATGAATGGAATCATCATCGAATGGAATCGAATAGAATTATGGAATGAAATCCAGTGTGATCATCATCGAATGGACCCGAATGGAATCATCATCCAACGGAAGCTAATGGAATCAACATCGAATGAATCGAATGGAAACACCATCGAATTGAAACGAATGGAATTATCATGAAATTGAAATGGATGGACTCATCATCGAATGGATTCGAATCGAATCATCGAATAAAATTGATTGAAATCATCATCCAATGGAATCGAATGGTATCATTGAATGGAATCGAATGGAATCATCATCAGATGGAAATGAATGGAATCGTCATAGAATGGAATCGAATGGATTCATTGAATGGAATCAGATGGAATCATCGAATGGACTGGAATGGAATCATTGAATGGACTCGAAAGGGATCATGATTGAATGGAATTGAATGGAATCATCGAATGGTCTCGATTGGAATCATTATCAAATGGAATCGAATGGAATCACCGAATAGAATCGAATGGAACAATCATCGAATGGACTCAAATGGAATTATCCTCCAATGGAATCGAATGGAATTATCGAATGCAATCGAATGGAATTATCGAATGCAATCGAATAGAATCATCGAATGGACTCGAATGGAATCATCGAATGGAATGGAATGGAACAGTCAATGAACTCGAATGGAATCATCATTGAATGGAATCGAATGGAATCATCGAGTGGAATCGAATGGAATTATGATCAAATGGAATCGAATGTAATCATCATCAAATGGAATCAAAAATAACCATCATCAATTGGTATTGAATGGAATTGTCATCAAATGGAATTCAAAGGAATCATCATCAAATGGAACCGAATGGAATCCTCATTGAATGGAAATGAAAGGGGTCATCATCTAATGGAATCGCATGGAATCATCATCAAATGGAATCGAATGGAATCATCATCAAATGGAATCTAATGGAATCATTGAACGGAATTGAATGGAATCGTCATCGAATGAATTGACTGCAATCATCCAATGTTCTCGAATGGAATCATCTTCAAGTGGAATGGAATGGAATCATCGCATAGAATCGAATGGAATTATCATCGAATGGAATCGAATGGAAACAACATCCAACGGAAAAAAACGGAATTATCGAATGGAATCGAAGAGAATCATCGAATGGACCCGAATGGAATCATCTAATGGAATGGAATGGAATAATCCATGGACTCGAATGCAATCATCATCGAATGGAATCGAATGGAATCATCGAATGGACTCGAATGGAATAATCATTGAACGGAATCGAATGGAATCATCATCGGATGGAAATGAATGGAATCATCATCGAATGGAATCGAATAGAATTATGGAATGAAATCCAGTGTGATCATCATCGAATGGACCCGAATGGAATCATCATCCAACGGAAGCTAATGGAATCAACATCGAATGAATCAAATGGAAACACCATCGAATTGAAACGAATGGAATTATCATGAAATTGAAATGGATGGACTCATCATCGAATGGATTCGAATGGAATCATCGAATAAAATTGATTGAAATCATCATCGAATGGAATCGAATGGTATCATTGAATGGAATCGAATGGAATCATCATCAGATGGAAATGAATGGAATCGTCATAGAATGGAATCGAATGGATTCATTGAATGGAATCAGATGGAATCATCGAATGGACTGGAATGGAATCATTGAATGGACTCGAAAGGGATCATGATTGAATGGAATTGAATGGAATCATCGAATGGTCTCGATTGGAATCATTATCAAATGGAATCGAATGGAATCACCGAATAGAATCGAATGGAACAATCATCGAATGGACTCAAATGGAATTATCCTCAAATGGAATCGAATGGAATTATCGAATGCAATCGAATGGAATTATCGAATGCAATCGAATAGAATCATCGAATGGACTCGAATGGAATCATCGAATGGAATGGAATGGAACAGTCAATGAACTCGAATGGAAA	T	20	PASS	SVLEN=-3552;SVTYPE=DEL;TIG_REGION=contig44_hp1:4821475-4821476;QUERY_STRAND=-;SIG_SOURCE=cigar;TIG_MAPQ=60	GT	0/1
chr1	139661812	dippav.chr1.DEL.21	GTGGAAACGAATGGAATCATCATCGAATGGAATCGAATAGTATTATGGAATGAAATCCAGTGTCGTCATCATCGTATGGACCCGAATGGAATCATCATCCAACGGAAGCTAATGGAATCAACATCGAATGAATCGAATGGAAACACCATCGAATTGAAACGAGTGGAATTATCATGAAATTGAAATGGATGGACTCATCATCGAATGGATTCGAATGGAATCATCGAATAAAATTGATTGAAATCATCATCAAATGGAATCGAATGGTATCATTGAATGGAATCGAATGGAATCATCATCAGATGGAAATGAATGGAATCGTCATAGAATGGAATCGAATGGATTCATTGAATGGAATCAGATGGAATCTTCGAATGGACTGGAATGGAATCATTGAATGGACTCGAAAGGGATCATTATTGAATGGAATTGAATGCAATCATCGAATGGTCTCGATTGGAATCATTATCAAATGGAATCGAATGGAATCACCGAATAGAATCGAATGGAACAATCATCGAATGGACTCAAATGAAATTATCCTCAAGTGGAATCGAATGGAATTATCGAATGCAATCGAATAGAATCATCGAATGGACTCGAATGGAATCATCGAATGGAATGGAATGGAACAGTCAATGAACTCGAATGGAATCATCATTGAATGGAATCGAATGGAATCATCGAGTGGAATCGAATGGAATTATGATCAAATGGAATCGAATGTAATCATCAACAAATGGAATCAAAGATAACCATCATCAATTGGTATTGAATGGAATTGTCATCAAATGGAATTCAAAGGAATCATCACCAAATGGAACCGAATGGAATCCTCATTGAATGGAAATGAAACGGGTCATCATCTAATGGAATCGCATGGAATCATCATCAAATGGAATCGAATGGAATCATCATCAAATGGAATCTAATGGAATCATTGAACAGAATTGAATGGAATCGTCATCGAATGAATTGAATGCAATCATCGAATGGTCTCGAATGGAATCATCTTCTAATGGAAAGGAATGGAATCATCGCATAGAATCGAATGGAATTAACATTGAATGGACTCGAATGGAATCAACATCAAACGGAATCAAGCGGAATTATCAAATGGAATCGAAGAGAATCATCGAATGGACTCGAATGGAATCATCTAATGGAATGGAATGGAATAATCCACGGACTCGAATGCAATCATCATCGTATAGAATCGAATGGAATCATCGAATGGACTCGAATGGATTAATCATTGAACGGAATCAAATGGAATCATCATCGAATGGAAACGAATGGAATCATCATCGAATGGAAATGAAAAGAGTCATCATCTAATGGAATTGCATGGAATCATCATAAAATGGAATCGAATGGAATCAACATCAAATGGAATCAAATGGAATCATTGAACGGAATTGAATGGAATCGTCATCGAATGAATTGAATGCAATCATCGAATGGTCTCGAATGGAATCATCTTCTAATGGAAAGGAAAGGAATCATCGCATAGAATCGAATGGAATTAAAATTGAATGGACTCGAATGGAATCAACATCAAACGGAATAAAACGGAATTATCGAATGTAATCGAAGAGAATCATCGAATGGACCCGAATGTAATCATCTAATGGAATGGAATGGAATAATCCATGGACTCGAATGCAATCATCATCGAATGGACACGAATGGAATAATCATTGAACGGAATCGAATGGAATCATCATCGGATGGAAACGAATGGAATCATCATCGAATGGAAATGAAAGGAGTCATGTAATGGAATTGCATGGAATCATCATAAAATGGAATCGAATGGAATCAACATCAAATGGAATCAAATGGAATCATTGAACGGAAATGAATGGAATCGTCATCGAATGAATTGACTGCAATCATCGAATGGTCTCGAATGGAATCATCTTCAAATGGAATGGAATGGAATCATCGCATAGAATCGAATGCAATTATCACCGAATGGAATCCAATGGAATCAACATCCAACGGAAAAAAACAGAATTATCGTATGGAATCGAAGAGAATCATCGAATGGACAAGAATGGAATCATCTAATGGAATGGAATGGAATAATCCATGGACTCGAATGCAATCATCATCGAATGGAATCGAATGGAATCATCGAATGGACTCGAATGGAATAATCATTGAACGGAATCGAATGGAATCATCATCGGATGGAAATGAATGGAATCATCATCGAATGGAATCGAATAGAATTATGGAATGAAATCCAGTGTGATCATCATCGAATGGACCCGAATGGAATCATCATCCAACGGAAGCTAATGGAATCAACATCGAATGAATCGAATGGAAACACCATCGAATTGAAACGAATGGAATTATCATGAAATTGAAATGGATGGACTCATCATCGAATGGATTCGAATGGAATCATCGAATAAAATTGATTGAAATCATCATCGAATGGAATCGAATGGTATCATTGAATGGAATTGAATGGAATCATCATCAGAAGGAAATGAATGGAATCGTCATAGAATGGAATCGAATGGATTCATTGAATGGAATCAGATGGAATCATCGAATGGACTGGAATGGAATCATTGAATGGACTCGAAAGGGATCATTATTGAATGGAATTGAATGGAATCATCGAATGGTCTCGATTGGAATCATTACCTAATGGAATCGAATGGAATCACCGAATAGAATCGAATGGAACAATCATCGAATGGACTCAAATGGAATTATCCTCAAATGGAAACGAATGGAATTATCGAATGCAATCGAATGGAATTATCGAATGCAATCGAATAGAATCATCGAAAGGACTCGAATGGAATCATCGAATGGAATGGAATGGAACAGTCAATGAACTCGAATGGAATCATCATTGAATGGAATCGAATGGAATCATCGAGTGGAATCGAATGGAATTATGATCAAATGGAATCGAATGTAATCATCATCAAATGGAATCAAAAATAACCATCATCAATTGGTATTGAATGGAATTGTCATCAAATGGAATTCAAAGGAATCATCATGAAATGGAACCGAATGGAATCCTCATTGAATGGAAATGAAAGGGGTCATCATCTAATGGAATCGCATGGAATCATCATCAAATGGAATCGAATGGAATCATCATCAAATGGAATCTAATGGAATCATTGAACAGAATTGAATGGAATCGTCATCGAATGAATTGAATGCAATCATCGAATGGTCTCGAATGGAATCATCTTCTAATGGAAAGGAATGGAATCATCGCATAGAATCGAATGGAATTATCATCAATTGGAATCGAATGGTATCAACACCAAACGGAAAAAAACGGAATTATCGAATGGAATCGAAGAGAATCTTCGAACGGACCCGAATGGAATCATCTAATGGAATGGAATGGAATAATCCATGGACTCGAATGCAATCATCATCGAATGGAATCGAATGGAATCATCGAATGGACTCGAATGGAATAATCATTGAACGGAATCGAATGGAATCATCATCGGATGGAAACGAATGGAATCATCATTGAATGGAAAAGAAAGGAGTCATCTAATGGAATTGCACGGAATCAACATAAAATGGAATCGAATGGAATCAACATCAAATGGAATCAAATGGAATCATTGAACGGAATTGAATGGAATAGTCATCGAATGAATTGAATGCAATCATCGAATGGTCTCGAATGGAATCATCTTCAAATGGAATGGAATGGAATCATCGCATAGAATCGAATGGAATTATCATCGAATGGAATCGAATGGAATCAACATCAAACGGAAAAAAACGGAATTATCGAATGGAATCGAAGAGAATCATTGAATGGTCCCGAATGGAATCATCTAATGGATTGGAATGGAATAATCCATGGACTCGAATGCAATCATCATCGAATGGAATCGAATGGAATCATCAAATGGACTCGAATGGAATAATCATCGAACGGAATCGAATGGAATCATCATCGGATGGAAATGAATGGAATCATCATCGAATGGAATCGAATAGAATTATGGAATGAAATCCAGTGTCGTCATCATCGTATGGACCCGAATGGAATCATCATCCAACGGAAGCTAATGGAATCAACATCGAATGAATCGAATGGAAACACCATCGAATTGAAACGAGTGGAATTATCATGAAATTGAAATGGATGGACTCATCATCGAATGGATTCGAATGGAATCATCGAATAAAATTGATTGAAATCATCATCAAATGGAATCGAATGGTATCATTGAATGGAATCGAATGGAATCATCATCAGATGGAAATGAATGGAATCGTCATAGAATGGAATCGAATGGATTCATTGAATGGAATCAGATGGAATCTTCGAATGGACTGGAATGGAATCATTGAATGGATTCGAAAGGGATCATTATTGAATGGAATTGAATGGAATCATCGAATGGTCTCGATTGGAATCATTATCAAATGGAATCGAATGGAATCACCGAATAGAATCGAATGGAACAATCATCGAATGGACTCAAATGAAATTATCCTCAAGTGGAATCGAATGGAATTATTGAATGCAATCGAATGGAATTATCGAATACAATCAAATAGAAACATCGAATGGACTCGAATGGAATCATCGAAAGGAATGGAATGCAACAGTCAATGAACTCGAATGGAATCATCATTGAATGGAATCGAATGGAATCATCGAGTGGAATCGAATGGAATTATGATCAAATGGAATCGAATGTAATCATCATCAAATGGAATCAAAAATAACCATCATCAATTGGTATTGAATGGAATTGTCATCAAATGGAATTCAAAGGAATCATCATCAAATGGAACCGAATGGAATCCTCATTGAATGGAAATGAAAGGGGTCATCATCTAATGGAATCGCATGGAATCATCATCAAATGGAATCGAATGGAATCATCATCAAATGGAATCTAATGGAATCATTGAACAGAATTGAATGGAATCGTCATCGAATGAATTGAATGCAATCATCGAATGGTCTCGAATGGAATCATCTTCCAATGGAAAGGAATGGAATCATCGCATAGAATCGAATGGAATTAACATTGAATGGACTCGAATGGAATCAACATCAAACGGAATGAAGCGGAATTATCGAATGGAATCGAATAGAATCATCGAATGGACTCGAATGGAATCATCTAATGGAATGGAATGGAATAATCCCCGGACTCGAATGCAATCATCATCGTATAGAATCGAATGCAATCATTGAATGGACTCGAATGGAATAATCATTGAACGGAATCGAATGGAATCATCATCGGATGGAAACGAATGGAATCATCATCGAATGGAAATGAAAGGAGTCATCATCTAATGGAATTGCATGCAATCATCATAAAATGGAATCGAATGGAATCAACATCAAATGGAATCAAATGGAATCATTGAACGGAATTGAATGGAATCGTCATCGACTGAATTGAATGCAATCATCGAATGGTCTCGAATGAAATCATCTTCAAATGGAATGGAATGGAATCATCGCATAGAATCGAATGGAATTATCATCAAATGTTATCGAATGGTATCAACAACAAACGGAACAAAACGGAATTATCGAATGGAATCGAAGAGAATCATCGAACGGACCCGAATGGAATCATCTAATGGAATGGAATGGAATAATCCATGGACTCGAATGCAATCATCATCGAATGGAATCGAATGGAATCATCGAATGGAACCGAATGGAATAATCATTGAACGGAATCGAATGGAATCATCATCGGATGGAAACGAATGGAATCATCATCGAATGGAAATGAGAGGAGTCATCTAATGGAATTGCACGGAATCAACATAAAATGGAATCGAATGGAATCAACATCAAATGGAATCAAATGGAATCATTGAACGGAATTGAATGGAATTGTCATCGAATGAATTGAATGCAATCATCGAATGGTCTCGAATGGAATCATCTTCAAATGGAATGGAATGGAATCATCGCATAGAATCGAATGGAATTATCATCGAATGGAATCGAATGGAAACAACATCAAACGGAAAAAAACGGAATTATCGTATGGAATCGAAGAGAATCATCGAATGGACCCGAATGGAATCATCTAATGGAATGGAATGGAATAATCCATGGACTCGAATGCAATCATCATCGAATGGAATCGAATGGAATAATCGAATGGACACGAATGGAATAATCATCAAACGGAATCGAATGGAATCATCATCGGATGGAAATGTATGGAATCATCATCGAATGGAATCGAATAGAATTATGGAATGAAATCCAGTGTGATCATCATCGAATGGACCCGAATGGAATCATCATCCAATGGAAACTAATGGAATCAACATGGAATGAATCGAATGGAAACACCATCGAATTGAAACGAATGGAATTATCATGAAAGTGAAATGGATGGACTCATCATCGAATGGATTCGAATGGAATCATCGAATAAAATTGATTGAAGTCATCATCAAATGGAATCGAAGGGTATCATTGAATGGAATCGAATGGAATCATCATCAGATGGAAATGAATGGAATCGTCATAGAATGGAATCGAATGGATTCATTGAATAGAATCAGATGGAATCATCGAAAAGACTGGAATGGAATCACTGAATGGACTCGAAAGGGATCTTCATTGAATGGAATTGAATGGAATCATCGAATGCTCTCGATTGGAATCATTATCAAATGGAATCGAATCGAATCACCGAATAGAATCGAATGGAACAATCATCGAATGGACTCAAATGGAATTATCCTCAAATGGAATCGAATGGAATTATCGAATGCAATCGAATGGAATTATCGAATGCAATCGAATAGAATCATCGAATGGATTCGAATGGAATCATCGAATGGAATGGAATGGAACAGTCAATGAACTCAAATGGAATCATCATTGAATGGAATCGAATGGAATCATCGAGTGGAATCGAATGGAATTATGATCAAATGGAATCGAATGTAATCATCATCAAATGGAATCAAAAATAACCATCATCAATTGGTATTGAATGGAATTGTCATCAAATGGAATTCAAAGGAATCATCATCAAATGGAACCGAATGGAATCCTCATTGAATGGAAATGAAAGCGGTCATCATCTACTGGAATCGCATGGAATCATCATCAAATGGAATCGAATGGAATCATCATCAAATGGAATCTAATGGAATCACTGAACAGAATTGATTGGAATCGTCATCGAATGAATTGAATGCAATCATCGAATGGTCTCGAATGGAATCATCTTCTATTGGAAAGGAATGGAATCATCGCATAGAATCGAATGGAATTAACATTGAATGGACTCGAATGGAATCAACATCAAACGGAATCAAGCGGAATTATCGAATGGAATCGAAGAGAATCATCGAATGGACTCGAATGGAATCATCTAATGGAATGAAATGGAATAATCCATGCACTCGAATGCAATCATCATCGAATGGAATCGAAAGGAATCATCGAATGGACTCAAATGGAATAATCATTGAACGGAATCGAATGGAATCATCATCAGATGGAAACGAATGGAATCATCATCGAATGGAAATGAAAGGAGTCATCATCTAATGGAATTGCATGGAATAATCATAAAATGGAATCGAATGGAATCGACATCAAATGGAATCAAATGGAATCATTGAACGAAATTGAATGGAATCGTCGTCGAATGAATTGAATGCAATCATCGAATGGTCTCGAATGGAATCATCTTCAAATGGAATGGAATGGAATCATCGCATAGAATCGAATGGAATTATCATCGAATGTTATCGAATGGTATCAACAACAAACGGAACAAAACGGAATTATCGAATGGAATCGAAGAGAATCATCGAACGGACCCGAATGGAATCATCTAATGGAATGGAATGGAATAATCCATGGACTCGAATGCAATCATCATCGAATGGAATCGAATGGAATCATCGAATGGACCCGAATGGAATAATCATTGAACGGAATCGAATGGAATCATCATCGGATGATAACGAATGGAATCATCATCGAATGGAAATGAAAGGAGTCAACTAATAGAATTGCACGGAATCAACATAAAATGGAATCGAATGGAATCAACATCAAATGGAATCAAAAATAACCATCATCAATTGGTATTGAATGGAATTGTCATCAAATGGAATTCAAAGGAATCATCACCAAATGGAACCGAATGGATTCCTCATTGAATGGAAATGAAAGGGGTCATCATCTCATGGAATCGCATGGAATCATCATCCAATGGAATCGAATGGAATCATCATCAAATGGAATCTAATGGAATCATTGAACAGAATTGAATGGAATCGTCATCCAATGAATTGAATGCAATCATCTAATGGTCTCGAATGGAATCATCTTCTAATGGAAAGGAATGGAATCATGGCATAGAATCGAATGGAATTAACATTGAATGGACTCGAATGGAATCAACATCAAACGGAATCAAGCGGAATTATCGAATGGAATCGAAGAGAATCATCGAATGGACTCGAATGGAATCATCTAATGGAATGGAATGGAATAATCAACGGACTCGAATGCAATCATCATCGTATAGAATCGAATGGAATCATCGAATGGACTCGAATGGAATAATCATTGAACAGAATCGAATGGAATCATCATCGGATGGAAACGAATGGAATCATCATCGAATGGAAATGAAAGGGGTCATCTAATGGAATTGCATGAAATCATCATCAAATGGAATCGAATGGAATCAACATCAAATGGAATCAAATGGAATCATTGAACGGAATTGAATGGAATCGTCATCGAATGAATTGAATGCAATCATCGAATGGTCTCGAATGGAATCATCTTCAAATGGAATGGAATGGAATCATCGCATGGAATCGAATGGAATTATCATCGAATGGAATCGAATGGAATCAACATCAAACGGAATCAAGCGGAATTATCGAATGTAATCGAAGAGAACCATCGAATGGACTCGAATGGAATCATCTAATGGAATGGAATGGAATAATCCCCGGACTCGAATGCAATCATCCTCGTATAGAATCGAATGCAATCATTGAATGGACTCGAATGGAATAATCATTGAACGGAATCGAATGGAATCATCATCGGATGGAAACGAATGGAATCATCATCGAATGGAAATGAAAGGAGTCATCATCTAATGGAATTGCATGCAATCATCATAAAATGGAATCGAATGGAATCAACATCAAATGGAATCAAATGGAATCATTGAACGGAATTGAATGGAATCGTCATCGAATGAATTGAATGCAATCTTCCAATGGTCTCGAATGGAATCATCTTCAAATGGAATGGAATGGAATCATCGCATAGAATCGAATGGAATTATCATCGAATGTTATCGAATGGTATCAACAACAAACGGAACAAAACGGAATTATCGAATGGAATCGAAGAGAATCATCGAACGGACCCGAATGGAATCATCTAATGGAATGGAATGGAATAATCCATGGACTCGAATGCAATCATCATCGAATGGAATCGAATGGAATCATCGAATGGACTCGAAATGAATAATCATTGAACGGAATCGAATGGAATCATCATCGGATGGAAACGAATGGAATCATCATCGAATGGAAATGAAAGGAGTCATCATCTAATGGAATTGCATGGAATCACCGTAAAATGGAATCGAATGGAATCAACATCAAATGGAATCAAATGGAATCATTGAACGGAATTGAATGGAATCTTCATCGAATGAATTGAATGCAATCATCGAATGGTCTCGAATGGAATCATCTTCAAATGGAATGGAATGGAATCATCGCATAGAATCGAATGGAATTATCATCGAATGGAATCGAATGGAATCAACATCAAACTAAAAAATCGGAATTATCGTATGGAATCGAATGGAATCATCGAATGGACTCGAATGGAATAATCATCCAACGGAATCGAATGGAGTCATCATCAGATGGAAATGAATGGAATCATCATCGAATGGAATCGAATAGAATTATGGAATGAAATCCAGTGTGATCATCATCGAATGGACCCGAATGGAATCATCATCCAACGGAAGCTAATGGAATCAACATCGAATGAATCGAATGGAAACACCATCGAATTGAAACGAATGGAATTATCATGAAATTGAAATGGATGGACTCATCATCGAATGGATTCGAATGGAATCATCGAATAAATTTGATTGAAATCATCATCAAATGGAATCGAATGGTATCATTGAATGGAATCGAATGGAATCATCATCAGATGGAAATGAATGGAATCGTCATAGAATGGAATCGAATGGATTCATTGAATGGAATCAGATGGAATCATCGAATGGACTGGAATGGAATCATTGAATGGACTCGAAAGGGATCATTATTGAATGGAATTGAATGGAATCATCGAACGGTCTCGATTGGAATCATTATCAAATGGAATCGAATGGAATCACCGAATAGAATCGAATGGAACAATCATCGAATGGACTCAAATGGAATTACCCTCAAATGGAATCGAATGGAATTATCGAATGCACTCGAATGGAATTATCAAATGCATTCGAATAGAATCATCGAATGGACTCGAATGGAATCATCGAATGGAATGGAATGGAACAGTGAATGAACTCGAATGGAATCATCATTGAATGGAATCGAATGGAATCATCGAGTGGAATCGAATGGAATTATGATCAAATGGAATCGAATGTAATCATCAACAAATGGAATCAAAAATAACCATCATCAATTGGTATTGAATGGAATTGTCATCAAATGGAATTCAAAGGAATCATCATCAAATGGAACCGAATGCAATCCTCATTGAATGGAAATGAAAGGGGTCATCATCTAATGGAATCGCATGGAATCATCATCCAATGGAATCGAATGGAATCATCATCAAATGGAATCTAATGGAATCATTGAACAGAATTGAATGGAATCGTCATCGAATGAATTGAATGCAATCATCGAATGGTCTCGAATGGAATCATCTTCTAATGGAAAGGAATGGAATCATCGCATAGAATCGAATGGAATTAACATTGAATGGACTCGAATGGAATCCACATCAAACGGAATCAAGCGGAATTATCGAATGTAATCGAAGAGAATCATCGAATGTACTCGAATGGAATCTTCTAATGGAATGGATTGGAATAATCCACGGACTCGAATGCAATCATCATCGTATAGAATCGAATGGAATCATTGAATGGACTCAAATGGAATAATCATTGAACTTAATCGAATGGAATCATCATCGAATGGAAACGAATGGAATCATCATCGAATGGAAATGAAAGGAGTCATCATCTAATGGAATTTCATGGAATCATCATAAAATGGATTCGAATGGAATCAACATCAAATGGAATCAAATGGAATCATTGAACGGAATTGAATGGAATCGTCATCGAATGAATTGAATGCAATCATCGAATGGTCTCGAATGGAATCATCTTCAAATGGAATGGAATGGAATCATCGCATAGAATCGAATGGAATTATCATCGAATGGAATCGAATGGAATCAACATCAAACGGAAAAAAACGGAATTATCGAATGGAATCGAAGAGAATCATCGAATGGACCTGAATGGAATCATCTAATGGAATGGAATGGAATAATCCATGGACTCGAATGCAATCATCATCAAATGGAATCGAATGGAATCATCGAATGGACTCGAATGGAATAATCATTGAACGGAATCGAATGGAATCATCATGGGATGGAAATGAATGGAATCATCATCGAATGGAATCGAATAGAATTATGGAATGAAATCCAGTGTGATCATCATCGAATGGACCCGAATGGAATCATCATCCAACGGAAGCTAATGGAATCAACATCGAATGAATCGAATGGAAACACCATCGAATTGAAACGAATGGAATTATCATGAAATTGAAATGGATGGACTCATCATCGAATGGATTCGAATGGAATCATCGAATAAAATTGATTGAAGTCATCATCAAATGGAATCGAATGGTATCATTGAATGGAATCGAATGGAATCATCATCAGATGGAAATGAATGGAATCGTCATAGAATGGAATCGAATGGATTCATTGAATGGAATCAGATGGAATCATCGAATGGACTGGAATGGAATCATTGAATGGACTCGAAAGGGATCATTATTGAATGGAATTGAATGGAATCATCGAATGGTCTCGATTGGAATCATTATCAAATGGAATCGAATGGAATCACCGAATAGAATCGAATGGAACAATCATCGAATGGAGTCAAATGGAATTATCCTCAAATGGAATCGAATGGAATTATCGAATGCAATCGAATGGAATTATCGAATGCAATCGAATAGAATCATCGAATGGACTCGAATGGAATCATCGAATGGAATGGAATGGAACAGTCAATGAACTCGAATGGAATCATCATTGAATGGAATCGAATGGAATCATCGAGTGGAATCGAATGGAAATATGATCAAATGGAATCGAACGTAATCATCATCAAATGGAATCAAAAATAACCATCATCAATTGGTATTCAATGGAATTGTCATCAAATGGAATTCAAAGGAATCATCATCAAATGGAACCGAATGGAATCCTCATTGAATGGAAATGAAAGGGGTCATCATCTAATGGAATCCCATGGAATCATCATCAAATGGAATCGAATGGAATCATCATCAAATGGAATCTAATGGAATCATTGAAAAGAATTGAATGGAATCGTCATCGAATGAATTGAATACAATCATCGAATGGTCTCGAATGCAATCATCTTCTAATGGAAAGGAATGGAATCATCGCATAGATTCGAATGGAATTAACATTGAATGGACTCGAATGGAATCAACATCAAACGGAATCAAGCGGAATTATCGAATGTAATCGAAGAGAACCATCGAATGGACTCGAATGGAATCATCTAATGGAATGGAATGGAATAATCCATGGACCCGAATGCAATCATCATCGTATAGAATCGAAAGGAATCATCGAATGGACTCGAATGGAATAATCATCGAACGGAATCGAATGGAATCATCATCGAA	G	20	PASS	SVLEN=-13022;SVTYPE=DEL;TIG_REGION=contig104_hp2:64412-64413;QUERY_STRAND=+;SIG_SOURCE=cigar;TIG_MAPQ=60	GT	0/1
chr1	139755491	dippav.chr1.DEL.22	AGAAAAAAACGGAATTATCGAATGGAATCGAAGAGAATCTTCGAACGGACCCGAATGGAATCATCTAATGGAATGGAATGGAATAATCCATGGACTCGAATGCAATCATCATCGAATGGAATCGAATGGAATCATCGAATGGACTCGAATGGAATAATCACTGAACGGAATCGAATGGAATCATCATCGGATGGAAACGAATGGAATCATCATCGAATGCAAATGAAAGGAGTCATCATCTAATGGAATTGCATGGAATCATCATAAAATGGAATCGAATGGAATCAACATCAAATGGAATCAAATGGAATCATTGAACGGAATTGAATGGAATCGTCATCGAATGAATTGACTGCAATCATCGAATGGTCTCGAATGGAATCATCTTCAAATGGAATGGAATGGAATCATCGCATAGAATCGAATGGAATTATCATCGAATGGAATCGAATGGAATCAACATCAAACGGAAAAAAACGGAATTATTGAATGGAATCGAAGAGAATCATTGAATGGACCCGAATGGAATCATCTAATGGAATGGAATGGAATAATCCATGGACTCGAATGCAATCATCATCGAATGGAATCGAATGGAATCATCGAATGGACTCGAATGGAATAATCATTGAACGGAATCGAATGGAATCATCATCGGATGGAAATGAATGGAATCATCATCGAGTGGAAATGAAAGGAGTCATCATCTAATGGAATTGCATGGAATCATCATAAAATGGAATCGAATGGAATCAACATCAAATGAAATCTAATGGAATCATTGAACAGAATTGAATGGAATCGTCATCGAATGAATTGACTGCAATCATCGAATGGTCTCCAATGGAATCATCTTCAAATGGAATGGAATGGAATCATCGCATAGAATCGAATGGAATTATCATCGAATGGAATCGAATGGAATCGAATGGAATCAACATCAAACGGAAAAAAACGGAATTATCGAATGGAATCGAAGAGAATCATCGAATGGACCCGAATGGAATCATCTAATGGAATGGAATGGAATAATCCATGGACTCGAATGCAATCATCATCGAATGGAATCGAATGGAATCATCGAATGGACTCGAATGGAATAATCATTGAACGGAATCGAATGGAATCATCATCGGATGGAAATGAATGGAATCATCATCGAATGGAATCGAATAGAATTATGGAATGAAATCCAGTGTGATCATCATCGAATGGACCCGAATGGAATCATCATCCAACGGAAGCTAATGGAATCAACATCGAATGAATCAAATGGAAATACCATCGAATTGAAACGAATGGAATTATCATGAAATTGAAATGGATGGACTCATCATCGAATGGATTCGAATGGAATCATCGAATAAAATTGATTGAAATCATCATCGAATGGAATCGAATGGTATCATTGAATGGAATCGAATGGGATCATCATCAGATGGAAATGAATGGAATCGTCATAGAATGGAATCGAATGGATTCATTGAATGGAATCAGATGGAATCATCGAATGGACTGGAATGGAATCATTGAATGGACTCGAAAGGGATCATGATTGAATGGAATTGAATGGAATCATCGAATGGTCTCGATTGGAATCATTATCAAATGGAATCGAATGGAATCACCGAATAGAATCGAATGGAACAATCATCGAATGGACTCAAATGGAATTATCCTCAAATGGAATCGAATGGAATTATCAAATGCAATCGAATGGAATTATCGAATGCAATCGAATAGAATCATCGAATGGACTCGAATGGAATCATCGAATGGAATGGAATGGAACAGTCAATGAACTCGAATGGAATCATCATTGAATGGAATCGAATGGAATCATCGAGTGGAATCGAATGGAATTATGATCAAATGGAATCGAATGTAATCATCATCAAATGGAATCAAAAATAACCATCATCAATTGGTATTGAATGGAATTGTCATCAAATGGAATTCAAAGGAATCGTCATCAAATGGAACCGAAAGGAATCCTCATTGAATGGAAATGAAAGGGGTCATCATCTAATGGAATTGCATGGAATCATCATCAAATGGAATCGAAGGGAATCATCATCAAATGGAATCTAATGGAATCATTGAACAGAATTGAATGGAATCGTCATCGAATGAATTGAATGCAATCATCGAATGGTCTCGAATGGAATCATCTTCTAATGGAAAGGAATGGAATCATCGCATAGAATCGAATGGAATTATCATCGAATGGAATCGAATGGTATCAACACCAAACG	A	20	PASS	SVLEN=-2254;SVTYPE=DEL;TIG_REGION=contig104_hp2:145069-145070;QUERY_STRAND=+;SIG_SOURCE=cigar;TIG_MAPQ=60	GT	0/1
chr1	139961317	dippav.chr1.DEL.23	ATCTCGAATGGAATCATCTTCAAATGGAATGGAATGGAATCATCGCATAGAATCGAATGGAATTATCATCGAATGGAATCGAATGGAATCAACATCAAACGGAAAAAAACAGAATTATCGTATGGAATCGAAGAGAATCATCGAATGGACCCGAATGGAATCATCTAATGGAATGGAATGGAATAATCCATGGACTCGAATGCAATCATCATCGAATGGAATCGAATGGAATCATCGAATGGACTCGAATGGAATAATCATTGAACGGAATCGAATGGAATCATCATCGGATGGAAATGAATGGAATCATCATCGAATGGAATCGAATAGAATTATGGAATGAAATCCAGTGTGATCATCATCGAATGGACCCGAATGGAATCATCATCCAACGGAAGCTAATGGAATCAACATCGAATGAATCGAATGGAAACACCATCGAATTGAAACGAATGGAATTATCATGAAATTGAAATGGATGGACTCATCATCGAATGGATTCGAATGGAATCATCGAATAAAATTGATTGAAATCATCATCAAATGGAATCGAATGGTATCATTGAATGGAATCGAATGGAATCATCATCAGATGGAAATGAATGGAATCGTCATAGAATGGAATCGAATGGATTCATTGAATGGAATCAGATGGAATCATCGAATGGACTGGAATGGAATCATTGAATGGACTCGAAAGGGATCATGATTGAATGGAATTGAATGGAATCATCGAATGGTCTCGATTGGAATCATTACCAAATGGAATCGAATGGAATCACCGAATAGAATCGAATGGAACAATCATCGAATGGACTCAAATGGAATTATCCTCAAATGGAATCGAATGGAATTATCGAACTGCAATCGAATGGAATTATCGAATGCAATCGAATAGAATCATTGAAAGGACTCGAATGGAATCATCGAATGGAATGGAATGGAACAGTCAATGAACTCGAATGGAATCATCATTGAATGGAATCGAATGAAATCATCGAATGGAATCGAATGGAATTATGATCAAATGGAATCGAATGTAATCATCATCAAATGGAATCAAAAATAACCATCATCAATTGGTATTGAATGGAATTGTCATCAAATGGAATTCAAAGGAATCATCATCAAATGGAACCGAATGGAATCCTCATTGAATGGAAATGAAAGGGGTCATCATCTAATGGAATCGCATGGAATCATCATCAAATGGAATCGAATGGAATCATCATCAAATGGAATCTAATGGAATCATTGAACAGAATTGAATGGAATCTTCATCGAATGAATTGAATGCAATCATCGAATGGTCTCGAATGGAATCATCTTCTAATGGAAAGGAATGGAATCATCGCATAGAATCGAATGGAATTATCATCGAATGGAATCGAATGGTATCAACACCAAACGGAAAAAAACGGAATTATCGAATGGAATCGAAGAGAATCTTCGAACGGACCCGAATGGAATCATCTAATGGAATGGAATGGAATAATCCATCGACTCGAATGCAATCATCATCGAATGGAATCGAATGGAATCATCGAATGGACTCGAATGGAATAATCATTGAACGGAATCGAATGGAATCATCATCGGATGGAAACGAATGGAATCATCATCGAATGGAAATGAAAGGAGTCATCATCTAATGGAATTGCATGGAATCATCATAAAATGGAATCGAATGGAATCAACATCAAATGGAATCAAATGGAATCATTGAACGGAATTGAATGGAATCGTCATCGAATGAATTGACTGCAGTCATCGAATGGTCTCGAATGGAATCATCTTCAAATGGAATGGAATGGAATTATCCCATAGAATCGAATGGAATTATCATCGAATGGAATCGAATGGAATCAACATCAAACGGAAAAAAACGGAATTATCGAATGGAATCGAAGAGAATCATCGAATGGACCCGAATGGAATCATCTAATGGAATGGAATGGAATAATCCATGGACTCGAATGCAATCATCATCGAATGGAATCGAATGGAATCATCGAATGGACTCGAATGGAATAATCATTGAACGGAATCGAATGGAATCATCATCGGATGGAAATGAATGGAATCATCATCGAATGGAATCGAATAGAATTATGGAATGAAATCCAGTGTGATCATCATCGAATGGACCCGAATGGAATCATCATCCAACGGAAGCTAACGGAATCAACATCGAATGAATCGAATGGAAACACCATCGAATTGAAACGAATGGAATTATCATGAAATTGAAATGGATGGACTCATCATCGAATGGATTCGAATGGAATCATCGAATAAAATTGATTGAAATCATCATCCAATGGAATCGAATGGTATCATTGAATGGAATCGAATGGAATCATCATCAGATGGAAATGAATGGAATCGTCATAGAATGGAATCGAATGGATTCATTGAATGGAATCAGATGGAATCATCGAATGGACTGGAATGGAATCATTGAATGGACTCGAAAGGGATCATGATTGAATGGAATTGAATGGAATCATCGAATGGTCTCGATTGGAATCATTATCAAATGGAATCGAATGGAATCACCGAATAGAATCGAATGGAACAATCATCGAATGGACTCAAATGGAATTATCCTCCAATGGAATCGAATGGAATTATCGAATGCAATCGAATGGAATTATCGAATGCAATCGAATAGAATCATCGAATGGACTCGAATGGAATCATCGAATGGAATGGAATGGAACAGTCAATGAACTCGAATGGAATCATCATTGAATGGAATCGAATGGAATCATCGAGTGGAATCGAATGGAATTATGATCAAATGGAATCGAATGTAATCATCATGAAATGGAATCAAAAATAACCATCATCAATTGGTATTGAATGGAATTGTCATCAAATGGAATTCAAAGGAATCATCATCAAATGGAACCGAATGGAATCCTCATTGAATGGAAATGAAAGGGGTCATCATCTAATGGAATCGCATGGAATCATCATCAAATGGAATCGAATGGAATCATCATCAAATGGAATCTAATGGAATCATTGAACAGAATTGAATGGAATCGTCATCAAATGAATTGAATGCAATCATCGAATGGTCTCGAATGGAATCATCTTCTAATGGAAAGGAATGGAATCATCGCATAGAATCGAATGGAATTATCATCGAATGGAATCGAATGGTATCAACACCAAACGGAAAAAAACGGAATTATCGAATGGAATCGAAGAGAATCTTCGAACGGACCCGAATGGAATCATCTAATGGAATGGAATGGAATAATCCATGGACTCGAATGCAATCATCATCGAATGGAATGGAATGGAATCATCGAATGGACTCGAATGGAATAATCATTGAACGGAATCGAATGGAATCATCATCGGATGGAAACGAATGGAATCATCATCGAATGGAAATGAAAGGAGTCATCATCTAATGGAATTGCATGGAATCATCATCAAATGGAATCGAATGGAATCAACATCAAATGGAATCAAATGGAATCATTGAACGGAATTGAATGGAATCGTCATCGAATGAATTGACTGCAATCATCGAATGGTCTCGAATGGAATCATCTTCAAATGGAATGGAATGGAATCATCGCATAGAATCGAATGGAATTATCATCGAATGGAATCGAATGGAATCAACATCAAACGGAAAAAAACAGAATTATCGTATGGAATCGAAGAGAATCATCGAATGGACCCGAATGGAATCATCTAATGGAATGGAATGGAATAATCCATGGACTCGAATGCAATCATCATCGAATGGAATCGAATGGAATCATCGAATGGACTCGAATGGAATAATCATTGAACGGAATCGAATGGAATCATCATCGGATGGAAATGAATGGAATCATCATCGAATGGAATCGAATAGAATTATGGAATGAAATCCAGTGTGATCATCATCGAATGGACCCGAATGGAATCATCATCCAACGGAAGCTAATGGAATCAACATCGAATGAATCGAATGGAAACACCATCGAATTGAAACGAATGGAATTATCATGAAATTGAAATGGATGGACTCATCATCGAATGGATTCGAATGGAATCATCGAATAAAATTGATTGAAATCATCATCAAATGGAATCGAATGGTATCATTGAATGGAATCGAATGGAATCATCATCAGATGGAAATGAATGGAATCGTCATAGAATGGAATCGAATGGATTCATTGAATGGAATCAGATGGAATCATCGAATGGACTGGAATGGAATCATTGAATGGACTCGAAAGGGATCATGATTGAATGGAATTGAATGGAATCATCGAATGGTCTCGATTGGAATCATTACCAAATGGAATCGAATGGAATCACCGAATAGAATCGAATGGAACAATCATCGAATGGACTCAAATGGAATTATCCTCCAATGGAATCGAATGGAATTATCGAATGCAATCGAATGGAATTATCGAATGCAATCGAATAGAATCATCGAATGGACTCGAATGGAATCATCGAATGGAATGGAATGGAACAGTCAATGAACTCGAATGGAATCATCATTGAATGGAATCGAATGGAATCATCGAGTGGAATCGAATGGAATTATGATCAAATGGAATCGAATGTAATCATCATGAAATGGAATCAAATATAACCATCATCAATTGGTATTGAATGGAATTGTCATCAAATGGAATTCAAAGGAATCATCATCAAATGGAACCGAATGGAATCCTCATTGAATGGAAATGAAAGGGGTCATCATCTAATGGAATCGCATGGAATCATCATCAAATGGAATCGAATGGAATCATCATCAAATGGAATCTAATGGAATCATTGAACAGAATTGAATGGAATCGTCATCAAATGAATTGAATGCAATCATCGAATGGTCTCGAATGGAATCATCTTCTAATGGAAAGGAATGGAATCATCGCATAGAATCGAATGGAATTATCATCGAATGGAATCGAATGGTATCAACACCAAACGGAAAAAAACGGAATTATCGAATGGAATCGAAGAGAATCTTCGAACGGACCCGAATGGAATCATCTAATGGAATGGAATGGAATAATCCATGGACTCGAATGCAATCATCATCGAATGGAATGGAATGGAATCATCGAATGGACTCGAATGGAATAATCATTGAACGGAATCGAATGGAATCATCATCGGATGGAAACGAATGGAATCATCATCGAATGGAAATGAAAGGAGTCATCATCTAATGGAATTGCATGGAATCATCATAAAATGGAATCGAATGGAATCAACATCAAATGGAATCAAATGGAATCATTGAACGGAATTGAATGGAATCGTCATCGAATGAATTGACTGCAATCATCGAATGG	A	20	PASS	SVLEN=-5329;SVTYPE=DEL;TIG_REGION=contig104_hp2:348638-348639;QUERY_STRAND=+;SIG_SOURCE=cigar;TIG_MAPQ=60	GT	0/1
chr1	140342153	dippav.chr1.DEL.24	CGAATGGACTCAAATGGAATTATCCTCAAATGGAATTGAATGGAATTATCGAATGCAATCGAATGGAATTATCGAATGCAATCGAATAGAATCATCGAATGGAGTCGAATGGAATCATCGAATGGAATGGAATGGAACAGTCAATGAACTCGAATGGAATCATCATTGAATGGAATCGAATGGAATCATCGAGTGGAATCGAATGGAATTATGATCAAATGGAATCGAATGTAATCATCATCAAATGGAATCAAAAATAACCATCATCAATTGGTATTGAATGGAATTCTCATCAAATGGAATTCAAAGGAATCATCATCAAATGGAACCGAATGGTATCCTCATTGAATGGAAATGAAAGGGGTCATCATCTAATGGAATCGCATGGAATCATCATCAAATGGAATCGAATGGAATCAACATCAAATGGAATCAAATGGAGTCATTGAACGGAATTGAATGGAATCGTCATCGAATGAATTGAATGCAATCATCGAATGGTCTCGAATGGAATCATCTTCAAATGGAATGGAATGGAATCATCACATAGAATCGAATGGAATTATCATCGAATGGAATCGAATGGAATCAACATCAAACGGAAAAAAACGGAATTATCGAATGGAATCGAAGAGAATCATCGAATGGACCCGAATGGAATCATCTAATGGAATGGAATGGAATAATCCATGGACTCGAATGCAATCATCATCGAATGGAATCGAATGGAATCATCGAATGGACTCGAATGGAATAATCATTGAACGGAATCGAATGGAATCATCATCGGATGGAAACGAATGGAATCATCATCGAATGGAATCGAATAGATTTATGGAATGAAATCCAGTGTGATCATCATCGAATGGACCCGAATGGAATCATCATCCAACGGAAGCTAATGAAATCAACATCGAATGAATCAAATGGAAACACCATCGAATTGAAACGAATGGAATTACCATGAAATTGAAATGGATGGACTCATCATCAAATGGATTCGAATGGAATCATCGAATAAAATTGATTGAAATCATCATCGAATGGAATCGAATGGTATCATTGAATGGAATCGAATGGAATCATCATCAGATGGAAATGAATGCAATCGTCATAGAATGGAATCGAATGGATTCATTGAATGGAATCAGATGGAATCATTGAATGGACTGGAATGGAATCATTGAATGGACTCGAAAGGGATCATGATTGAATGGAATTGAATGGAATCATGGAATGGTCTCGATTGGAATCATTATCAAATGGAATCGAATGGAATCACCGAATAGAATCGAATGGAACAATCATCGAATGGACTCAAATGGAATTATCCTCAAATGGAATCGAATGGAATTATCGAATGCAATCGAATGGAATTATCGAATGCAATCGAATAGAATCATCGAAAGGACTCGAATGGAATCATCGAATGGAATGGAATGGAACAGTCAATGAACTCGAATGGAATCATCATTGAATGGAATCGAATGGAATCATCGAGTGGAATCGAATGGAATTATGATCAAATGGAATCGAATGTAATCATCATCAAATGGAATCAAAAATAACCATCATCAATTGGTATTGAATGGAATTGTCATCAAATGGAATTCAAAGGAATCATCATCAAATGGAACCGAATGGAATCCTCATTGAATGGAAATGAAAGGGGTCATCATCTAATGGAATCGCATGGAATCATCATCAAATGGAATCGAATGGAATCATCATCAAATGGAATCTAATGGAATCATTGAAAAGAATTGAATGGAATCATCATCGAATTAATTGAATGCAATCATCGAATGGTCTCGAATGGAATCATCTTCTAATGGAAAGGAATGGAATCATCGCATAGAATCGAATGGAATTATCATCGAATGGAATCGAATGGTATCAACACCAAACGGAAAAAAACGGAATTATCGAATGGAATCGAAGAGAATCTTCGAACGGACCCGAATGGAATCATCTAATGGAATGGAATGGAATAATCCATGGACTCGAATGCAATCATCATCGAATGGAATCGAATGGAATCATCGAATGGACTCGAATGGAATAATCATTGAACGGAATCGAATGGAATCATCAACGGATGGAAACGAAAGGAATCATCATCGAATGGAAATGAAAGGAGTCATCATCTAATGGAATTGCATGGAATCATCATAAAATGGAATCGAATGGAATCAACATCAAATGGAATCAAATGGAATCATTGAACGGAATTGAATGGAATCGTCATCGAATGAATTGAATGCAATCATCGAATGGTCTCGAATGGAATCATCTTCAAATGGAATGGAATGGAATCATCGCATAGAATCGAATGGAATTATCATCGAATGGAATCGAATGGAATCAACATCAAACGGAAAAAAACGGAATTATCGAATGGAATCGAAGAGAATCATCGAATGGACCCGAATGGAATCATCTAATGGAATGGAATGGAATAATCCATGGACTCGAATGCAATCATCATCGAATGGAATCGAATGGAATCATCGAATGGACTCGAATGGAATAATCATTGAACGGAATCGAATGGAATCATCATCGGATGGAAATGAATGGAATCATCATCGAATGGAATCGAATAGAATTATGGAATGAAATCCAGTGTGATCATCATCGAATGGACCCGAATGGAATCATCATCCAACGGAAGCTAATGGAATAAACATCGAATGAATCAAATGGAAACACCATCGAATTGAAACGAATGGAATTACCATGAAATTGAAATGGATGGACTCATCATCAAATGGATTCGAGTGGAATCATCGAATAAAATTGATTGAAATCATCATCAAATGGAATCGAATGGTATCATTGAATGGAATCGAATGGAATCATCATCAGATGGAAATGAAAGGAATCGTCATAGAATGGAATTGAATGGATTCATTGAATGGAATCAGATGGAATCATTGAATGGACTGGAATGGAATCATTGAATGGACTCGAAAGGGATCATTATTGAATGGAATTGAATGGAATCATCGAATGGTCTCGATTGGAATCATTATCAAATGGAAACGAATGGAATCACCAAATAGAATCGAATGGAACAATCATT	C	20	PASS	SVLEN=-3084;SVTYPE=DEL;TIG_REGION=contig104_hp2:724145-724146;QUERY_STRAND=+;SIG_SOURCE=cigar;TIG_MAPQ=60	GT	0/1
chr1	140413535	dippav.chr1.DEL.25	ATCGAATGGAATCATCGAGTGGAATCGAATGGAATTATGATCAAATGGAATCGAATGTAATCATCATCAAATGGAATCAAAAATAACCATCATCAATTGGTATTGAATGGAATTGTCATCAAATGGAATTCAAAGGAAACATCATCAAATGGAACCGAATGGAATCCTCATTGAATGGAAATGAAAGGGGTCATCATCTAATGGAATCGCATGGAATCATCATCAAATGGAATCGAATGGAATCATCATGAAATGGAATCTAATGGAATCATTGAACAGAATTGAATGGAATCGTCATCGAATGAGTTGAATGCAATCATCGAATGGTCTCGAATGGAACCATCTTCTAATGGAAAGGAATGGAATCATCGCATAGAATCGAATGGAATTATCATCGAATGGAATCGAATGGTATCAACACCAAACGGAAAAAAACGGAATTATCGAATGGAATCGAAGAGAATCTTCGAACGGACCCGAATGGAATCATCTAATGGAATGGAATGGAATAATCCATGGACTCGAATGCAATGATCATCGAATGGAATCGAATGGAATCATCGAATGGACTCGAATGAAATAATCATTGAACGGAATCGAATGGAATCATCATCGGATGGAAACGAATGGAATCATCATCGAATGGAAATGAAAGGAGTCATCATCTAATGGAATTGCATGGAATCATCATAAAATGGAATCGAATGGAATCAACATCAAATGGAATCAAATGGAATCATTGAACGGAATTGAATGGAATCGTCATCGAATAAATTGAATGCAATCATCGAATGGTCTCGAATGGAATCATCTTCAAATGGAATGGAATGGAATCATCGCATAGAATCGAATGGAATTATCATCGAATGGAATCGAATGGAATCAACATCAAACGGAAAAAAACGGAATTATCGAATGGAATCGAAGAGAATCATCGAATGGACCCGAATGGAATCATCTAATGGAATGGAATGGAATAATCCATGGACTCGAATGCAATCATCATCGAATGGAATCGAATGGAATCATCGAATGGACTCGAATGGAATAATCATTGAACAGAATCGAATGGAATCATCATCGGATGGAAATGAAAGGAGTCATCATCTAATGGAATTGCATGGAATCATCATAAAATGGAATCGAATGGAATCAACATCAAATGGAATCAAATGGAATCATTGAACGGAATTGAATGGAATCGTCATCGAATGAATTGAATGCAATCATCGAATGGTCTCGAATGGAATCACCTTCAAATGGAATGGAATGGAATCATCGCATAGAATCGAATGGAATTATCATCGAATGGAATCGAATGGAATCAACATCAAACGGAAAAAAACGGAATTATCGAATGGAATCGAAGAGAATCATCGAATGGACCCGAATGGAATCATCTAATGGAATGGAATGGAATAATCCATGGACTCGAATGCAATCATCATCGAATGGAATCGAATGGAAACATCCAATGGACTCGAATGGAATAATCATTGAACGGAATCGAATGGAATCATCATCGGATGGAAATGAATGGAATCATCATCGAATGGAATCGAATAGAATTATGGAATGAAATCCAGTGTGATCATCATCGAATGGACCCGAATGGAATCATCATCCAACGGATGCTAATGGAATCAACATCGAATGAATCAAATGGAAACACCATCGAATTGAAACGAATGGAATTACCATGAAATTGAAATGGATGGACTCATCATCGAATGGATTTGAAAGGAATCATCGAATAAAATTGATTGAAATCATCATCGAATGGAATCGAATGGTATCATTGAATGGAATCGAATGGAATCATCATCAGATGGAAATGAATGGAATCGTCATAGAATGGAATCGAATGGATTCATTGAATGGAATCAGATGGAATCATCGAATGGACTGGAATGGAATCATTGAATGGACTCGAAAGAGATCATGATTGAATGGAATTGAATGGAATCATCGAATGGTCTCGATTGGAATCATTATCAAATGGAATCGAATGGAATCACCGAATAGAATCGAATGGAACAATCATCGAATGGACTCAAATGGAATTATCCTCCAATGGAATCGAATGGAATTATCGAATGCAATCGAATGGAATTATCGAATGCAAACGAATAGAATCATCGAATGGACTCGAATGGAATCATCGAATGGAATGGAATGGAACAGTCAATGAACTCGAATGGAATCATCATTGAATGGAATCGAATGGAATCATCGAGTGGAATCGAATGGAATTATGCTCAAATGGAATCGAATGTAATCATCATCAAATGGAATCAAAAATAACCATCATCAATTGGTATTGAATGGAATTGTCATCAAATGGAATTCAAAGGAAACATCATCAAATGGAACCGAATGGAATCCTCATTGAATGGAAATGAAAGGGGTCATCATCTAATGGAATCGCATGGAATCATCATCAAATGGAATCGAATGGAATCATCATGAAATGGAATCTAATGGAATCATTGAACAGAATTGAATGGAATCGTCATCGAATGAATTGAATGCAATCATCGAATGGTCTCGAATGGAACCATCTTCTAATGGAAAGGAATGGAATCATCGCATAGAATCGAATGGAATTATCATCGAATGGAATCGAATGGTATCAACACCAAACGGAAAAAAACGGAATTATCGAATGGAATCGAAGAGAATCTTCGAACGGACCCGAATGGAATCATCTAATGGAATGGAATGGAATAATCCATGGACTCGAATGCAATCATCATCGAATGGAATCGAATGGAATCATCGAATGGACTCGAATGGAATAATCATTGAACGGAATCGAATGGAATCATCATCGGATGGAAACGAATGGAATCATCATCGAATGGAAATGAAAGGAGTCATCATCTAATGGAATTGCATGGAATCATCATAAAATGGAATCGAATGGAATCAACATCAAATGGAATCAAATGGAATCATTGAACGGAATTGAATGGAATCGTCATCGAATGAATTGAATGCAATCATCGAATGGTCTCGAATGGAATCATCTTCAAATGGAATGGAATGGAATCATCGCATAGAATCGAATGAAATTATCATCGAATGGAATCGAATGGAATCAACATCAAACGGAAAAAAACGGAATTATCGAATGGAATCGAAGAGAATCATCGAATGGACCCGAATGGAATCATCTAATGGAATGGAATGGAATAATCCATGGACTCGAATGCAATCATCATCGAATGGAATCGAATGGAATCATCGAATGGACTCGAATGGAATAATCATTGAACGGAATCGAATGGAATCATCATCGGATGGAAATGAAAGGAGTCATCATCTAATGGAATTGCATGGAATCATCATAAAATGGAATCGAATGGAATCAACATCAAATGGAATCAAATGGAATCATTGAACGGAATTGAATGGAATCGTCATCGAATGAATTGAATGCAATCATCGAATGGTCTCGAATGGAATCATCTTCAAATGGAATGGAATGGAATCATCGCATAGAATCGAATGGAATTATCATCGAATGGAATCGAATGGAATCAACATCAAACGGAAAAAAACGGAATTATCGAATGGAATCGAAGAGAATCTTCGAACGGACCCGAATGGAATCATCTAATGGAATGGAATGGAATAATCCATGGACTCGAATGCAATCATCATCGAATGGAATCGAATGGAATCATCGAATGGACTCGAATGGAATAATCATTGAACAGAATCGAATGGAATCATCATCGGATGGAAATGAAAGGAGTCATCATCTAATGGAATTGCATGGAATCATCATAAAATGGAATCGAATGGAATCAACATCAAATGGAATCAAATGGAATCATTGAACGGAATTGAATGGAATCGTCATCGAATGAATTGAATGCAATCATCGAATGGTCTCGAATGGAATCACCTTCAAATGGAATGGAATGGAATCATCGCATAGAATCGAATGGAATTATCATCGAATGGAATCGAATGGAATCAACATCAAACGGAAAAAAACGGAATTATCGAATGGAATCGAAGAGAATCATCGAATGGACCCGAATGGAATCATCTAATGGAATGGAATGGAATAATCCATGGACTCGAATGCAATCATCATCGAATGGAATCGAATGGAAACATCCAATGGACTCGAATGGAATAATCATTGAACGGAATCGAATGGAATCATCATCGGATGGAAATGAATGGAATCATCATCGAATGGAATCGAATAGAATTATGGAATGAAATCCAGTGTGATCATCATCGAATGGACCCGAATGGAATCATCATCCAACGGATGCTAATGGAATCAACATCGAATGAATCAAATGGAAACACCATCGAATTGAAACGAATGGAATTACCATGAAATTGAAATGGATGGACTCATCATCGAATGGATTTGAAAGGAATCATCGAATAAAATTGATTGAAATCATCATCGAATGGAATCGAATGGTATCATTGAATGGAATCGAATGGAATCATCATCAGATGGAAATGAATGGAATCGTCATAGAATGGAATCGAATGGATTCATTGAATGGAATCAGATGGAATCATCGAATGGACTGGAATGGAATCATTGAATGGACTCGAAAGAGATCATGATTGAATGGAATTGAATGGAATCATCGAATGGTCTCGATTGGAATCATTATCAAATGGAATCGAATGGAATCACCGAATAGAATCGAATGGAACAATCATCGAATGGACTCAAATGGAATTATCCTCCAATGGAATCGAATGGAATTATCGAATGCAATCGAATGGAATTATCGAATGCAAACGAATAGAATCATCGAATGGACTCGAATGGAATCATCGAATGGAATGGAATGGAACAGTCAATGAACTCGAATGGAATCATCATTGAATGGAATCGAATGGAATCATCGAGTGGAATCGAATGGAATTATGCTCAAATGGAATCGAATGTAATCATCATCAAATGGAATCAAAAATAACCATCATCAATTGGTATTGAATGGAATTGTCATCAAATGGAATTCAAAGGAAACATCATCAAATGGAACCGAATGGAATCCTCATTGAATGGAAATGAAAGGGGTCATCATCTAATGGAATCGCATGGAATCATCATCAAATGGAATCGAATGGAATCATCATGAAATGGAATCTAATGGAATCATTGAACAGAATTGAATGGAATCGTCATCGAATGAATTGAATGCAATCATCGAATGGTCTCGAATGGAACCATCTTCTAATGGAAAGGAATGGAATCATCGCATAGAATCGAATGGAATTATCATCGAATGGAATCGAATGGTATCAACACCAAACGGAAAAAAACGGAATTATCGAATGGAATCGAAGAGAATCTTCGAACGGACCCGAATGGAATCATCTAATGGAATGGAATGGAATAATCCATGGACTCGAATGCAATCATCATCGAATGGAATCGAATGGAATCATCGAATGGACTCGAATGGAATAATCATTGAACGGAATCGAATGGAATCATCATCGGATGGAAACGAATGGAATCATCATCGAATGGAAATGAAAGGAGTCATCATCTAATGGAATTGCATGGAATCATCATAAAATGGAATCGAATGGAATCAACATCAAATGGAATCAAATGGAATCATTGAACGGAATTGAATGGAATCGTCATCGAATGAATTGAATGCAATCATCGAATGGTCTCGAATGGAATCATCTTCAAATGGAATGGAATGGAATCATCGCATAGAATCGAATGAAATTATCATCGAATGGAATCGAATGGAATCAACATCAAACGGAAAAAAACGGAATTATCGAATGGAATCGAAGAGAATCATCGAATGGACCCGAATGGAATCATCTAATGGAATGGAATGGAATAATCCATGGACTCGAATGCAATCATCATCGAATGGAATCGAATGGAATCATCGAATGGACTCGAATGGAATAATCATTGAACGGAATCGAATGGAATCATCATCGGATGGAAATGAAAGGAGTCATCATCTAATGGAATTGCATGGAATCATCATAAAATGGAATCGAATGGAATCAACATCAAATGGAATCAAATGGAATCATTGAACGGAATTGAATGGAATCGTCATCGAATGAATTGAATGCAATCATCGAATGGTCTCGAATGGAATCATCTTCAAATGGAATGGAATGGAATCATCGCATAGAATCGAATGGAATTATCATCGAATGGAATCGAATGGAATCAACATCAAACGGAAAAAAACGGAATTATCGAATGGAATCGAAGAGAATCATCGAATGGACCCGAATGGAATCATCTAATGGAATGGAATGGAATAATCCATGGACTCGAATGCAATCATCATCGAATGGAATCAAATGGAATCATCGAATGGACTCGAATGGAATAATCATTGAACGGAATCGAATGGAATCATCATCGGATGGAAATGAATGGAATCATCATCGAATGGAATCGAATAGAATTATGGAATGAAATCCAGTGTGATCATCATCGAATGGACCCGAATGGAATCATCATCCAACGGATGCTAATGGAATCAACATCGAATGAATCAAATGGAAACACCATCGAATTGAAACGAATGGAATTACCATGAAATTGAAATGGATGGACTCATCATCGAATGGATTTGAAAGGAATCATCGAATAAAATTGATTGAAATCATCATCGAATGGAATCGAATGGTGTCATTGAATGGAATCGAATGGAATCATCATCAGATGGAAATGAATGGAATCGTCATAGAATGGAATCGAATGGATTCATTGAATGGAATCAGATGGAATCATCGAATGGACTGGAATGGAATCATTGAATGGTCTCGAAAGAGATCATGATTGAATGGAATTGAATGGAATCATCGAATGGTCTCGATTGGAATCATTATCAAATGGAATCGAATGGAATCACCGAATAGAATCGAATGGAACAATCATCGAATGGACTCAAATGGAATTATCCTCCAATGGAATCGAATGGAATTATCGAATGCAATCGAATGGAATTATCGAATGCAAACGAATAGAATCATCGAATGGACTCGAATGGAATCATCGAATGGAATGGAATGGAACAGTCAATGAACTCGAATGGAATCATCATTGAATGGAATCGAATGGAATCATCGAGTGGAATCGAATGGAATTATGATCAAATGGAATCGAATGTAATCATCATCAAATGGAATCAAAAATAACCATCATCAATTGGTATTGAATGGAATTGTCATCAAATGGAATTCAAAGGAAACATCATCAAATGGAACCGAATGGAATCCTCATTGAATGGAAATGAAAGGGGTCATCATCTAATGGAATCGCATGGAATCATCATCAAATGGAATCGAATGGAATCATCATGAAATGGAATCTAATGGAATCATTGAACAGAATTGAATGGAATCGTCATCGAATGAATTGAATGCAATCATCGAATGGTCTCGCATGGAACCATCTTCTAATGGAAAGGAATGGAATCATCGCATAGAATCGAATGGAATTATCATCGAATGGAATCGAATGGTATCAACACCAAACGGAAAAAAACGGAATTATCGAATGGAATCGAAGAGAATCTTCGAACGGACCCGAATGGAATCATCTAATGGAATGGAATGGAATAATCCATGGACTCGAATGCAATCATCATCGAATGGAATCGAATGGAATCATCGAATGGACTCGAATGGAATAATCATTGAACGGAATCGAATGGAATCATCATCGGATGGAAACGAATGGAATCATCATCGAATGGAAATGAAAGGAGTCATCATCTAATGGAATTGCATGGAATCATCATAAAATGGAATCGAATGGAATCAACATCAAATGGAATCAAATGGAATCATTGAACGGAATTGAATGGAATCGTCATCGAATGAATTGAATGCAATCATCGAATGGTCTCGAATGGAATCATCTTCAAATGGAATGGAATGGAATCATCGCATAGAATCGAATGAAATTATCATCGAATGGAATCGAATGGAATCAACATCAAACGGAAAAAAACGGAATTATCGAATGGAATCGAAGAGAATCATCGAATGGACCCGAATGGAATCATCTAATGGAATGGAATGGAATAATCCATGGACTCGAATGCAATCATCATCGAATGGAATCGAATGGAATCATCGAATGGACTCGAATGGAATAATCATTGAACGGAATCGAATGGAATCATCATCGGATGGAAATGAAAGGAGTCATCATCTAATGGAATTGCATGGAATCATCATAAAATGGAATCGAATGGAATCAACATCAAATGGAATCAAATGGAATCATTGAACGGAATTGAATGGAATCGTCATCGAATGAATTGAATGCAATCATCGAATGGTCTCGAATGGAATCATCTTCAAATGGAATGGAATGGAATCATCGCATAGAATCGAATGGAATTATCATCGAATGGAATCGAATGGAATCAACATCAAACGGAAAAAAACGGAATTATCGAATGGAATCGAAGAGAATCATCGAATGGACCCGAATGGAATCATCTAATGGAATGGAATGGAATAATCCATGGACTCGAATGCAATCATCATCGAATGGAATCAAATGGAATCATCGAATGGACTCGAATGGAATAATCATTGAACGGAATCGAATGGAATCATCATCGGATGGAAATGAATGGAATCATCATCGAATGGAATCGAATAGAATTATGGAATGAAATCCAGTGTGATCATCATCGAATGGACCCAAATGGAATCATCATCCAACGGATGCTAATGGAATCAACATCGAATGAATCAAATGGAAACACCATCGAATTGAAACGAATGGAATTACCATGAAATTGAAATGGATGGACTCATCATCGAATGGATTCGAAAGGAATCATCGAATAAAATTGATTGAAATCATCATCGAATGGAATCGAATGGTATCATTGAATGGAATCGAATGGAATCATCATCAGATGGAAATGAATGGAATCGTCATAGAATGGAATCGAATGGATTCATTGAATGGAATCAGATGGAATCATCGAATGGACTGGAATGGAATCATTGAATGGACTCGAAAGAGATCATGATTGAATGGAATTGAATGGAATCATCGAATGGTCTCGATTGGAATCATTATCAAATGGAATCGAATGGAATCACCGAATAGAATCGAATGGAACAATCATCGAATGGACTCAAATGGAATTATCCTCCAATGGAATCGAATGGAATTATCGAATGCAATCGAATGGAATTATCGAATGCAATCGAATAGAATCATCGAATGGACTCGAATGGAATCATCGAATGGAATGGAATGGAACAGTCAATGAACTCGAATGGAATCATCATTGAATGGAT	A	20	PASS	SVLEN=-9314;SVTYPE=DEL;TIG_REGION=contig104_hp2:792443-792444;QUERY_STRAND=+;SIG_SOURCE=cigar;TIG_MAPQ=60	GT	0/1
chr1	140599739	dippav.chr1.DEL.26	GGAATCGAATGGAATCATCATCAGATGGAAATGAATGGAATCGTCATAGAATGGAATCGAATGGATTCATTGAATGGAATCAGATGGAATCATCGAATGGACTGGAATGGAATCATTGAATGGACTCGAAAGGGATCATTATTGAATGGAATTGAATGGAATCATCGAACGGTCTCGATTGGAATCATTATCAAATGGAATCGAATGGAATCACCGAATAGAATCGAATGGAACAATCATCGAATGGACTCAAATGGAATTATCCTCAAATGGAATCGAATGGAATTATCGAATGCAATCGAATGGAATTATCGAATGCAATCGAATAGAATCATCGAATGGACTCGAATGGAATCATCGAATGGAATGGAATGGAACAGTCAATGAACTCGAATGGAATCATCATTGAATGGAATCGAATGGAATCATCGCGTGGAATCGAATGGAATTATGATCAAATGGAATCGAATGTAATCATCATCAAATGGAATCAAAAATAACCATCATCAATTGGTATTGAATGGAATTGTCATCAAATGGAATTCAAAGGAATCATCATCAAATGGAACCGAATGGAATCCTCATTGAATGGAAATGAAAGGAGTCATCATCTAATGGAATCGCATGGAATCATCATCAAATGGAATCGAATGGAATCATCATCAAATGGAATCTAATGGAATCATTGAAAGAATTGAATGGAATCATCATCGAATGAATTGAATGCAATCATCGAATGGTCTCGAATGGAATCATCTTCTAATGGAAAGGAATGGAATCATCGCATAGAATCGAATGGAATTATCATCGAATGGAATCGAATGGTATCAACACCAAACGGAAAAAAACGGAATTATCGAATGGAATCGAAGAGAATCTTCGAACGGACCCGAATGGAATCATCTAATGGAATGGAATGGAATAATCCATGGACTCCAATGCAATCATCATCGAATGGAATCGAATGGAATCATCGAATGGACTCGAATGGAATAATCATTGAACGGAATCGAATGGAATCATCATCGGATGGAAACGAATGGAATCATCATCGAATGGAAATGAAAGGAGTCATCATCTAATGGAATTGCATGAAATCATCATCAAATGGAATCGAATGGAATCAACATCAAATGGAATCAAATGGAATCATTGAACGGAATTGAATGGAATCGTCATCGAATGAATTGAATGCAATCATCGAATGGTCTCGAATGGAATCATCTTCAAATGGAATGGAATGGAATCATCGCATAGAATCGAATGGAATTATCATCGAATGGAATCGAATGGAATCAACATCAAACGGAAAAAAACGGAATTATCGAATGGAATCGAAGAGAATCATCGAATGGACCCGAATGGAATCATCTAATGGAATGGAATGGAATAATCCATGGACTCGAATGCAATCATCATCGAATGGAATCGAATGGAATCATCGAATGGACTCGAATGGAATAATCATGGAACGGAATCGAATGGAATCATCATCGGATGGAAATGTATGGAATCATCATCGAATGGAATCGAATAGAATTATGGAATGAAATCCAGTGTGATCATCATCGAATGGACCCGAATGGAATCATCATCCAACGGAAGCTAATGGAATCAACATCGAATGAATCGAATGGAAACACCATCGAATTGAAACGAATGGAATTATCATGAAATTGAAACGGATGGACTCATCATCGAATGGATTCGAATGGAATCATCGAATAAAATTGATTGAAATCATCATCGAATGGAATCGAATGGTATCATTGAATGGAATCGAATGGAATCATCATCAGATGGAAATGAATGGAATCGTCATAGAATGGAATCGAATGGATTCATTGAATGGAATCAGATGGAATCATCGAATGGACTGGAATGGAATCATTGAATGGACTCGAAAGGGATCATTATTGAATGGAATTGAATGGAATCATCGAATGGTCTCGATTGTAATCATTATCAAATGGAATCGAATGGAATCACCGAATAGAATCGAATGGAACAATCATCGAATGGACTCAAATGGAATTATCCTCAAATGGAATCGAATGGAATTATCGAATGCAACCGAATGGAATTATCGAATGCAATCGAATAGAATCATCGAATGGACTCGAATGGAATCATCGAATGGAATGGAATGGAACAGTCAATGAACTCGAATGGAATCATCATTGAATGGAATCGAATGGAATCATCGAGTGGAATCGAATGGAATTATGATCAAATGGAATCGAATGTAATCATCATCAAATGGAATCAAAAATAACCATCATCAATTGGTATTGAATGGAATTGTCATCAAATGGAATTCAAAGGAATCATCATCAAATGGAACCGAAAGGAATCCTCATTGAATGGAAATGAAAGGGGTCATCATCTAATGGAATCGCATGGAATCATCATCAAATGGAATCGAATGGAATCATCATCAAATGGAATCTAATGGTATCATTGAAAGAATTGAATGGAATCATCATCGAATGAATTGAATGCAATCATCGAATGGTCTCGAATGGAATCATCTTCAAATGGAATGGAATGGAATCATCGCATAGAATCGAATGGAATTATCATCGAATGGAATCGAATGGAATCAACATCAAACGGAAAAAAACGGAATTATCGAATAGAATCGAAGAGAATCATCGAACGGACCCGAATGGAATCATCTAATGGAATGGAATGGAATAATCCATGGACTCGAAGGCAATCATCATCGAATGGAATCGAATGGAATCATCGAATGGACTCGAATGGAATAATCATTGAACGGAATCGAATGGAATCATCATCGGATGGAAACGAATGGAATCATCATCGAATGGAAATGAAAGGAGTCATCATCTAATGGAATTGCATGGAATCATCATCAAATGGAATCGAATGGAATCAACATCAAATGGAATCAAATGGAATCATTGAACGGAATTGAATGGAATCGTCATCGAATGAATTGAATACAATCATCGAATGGTCTCGAATGCAATCATCTTCTAATGGAAAGGAATGGAATCATCGCATAGAATCGAATGGAATTAACATTGAATGGACTCGAATGGAATCAACATCAAATGGAATCAAGCGGAATTATCGAATGTAATCGAAGAGAACCATCGAATGGACTCGAATGGAATCATCTAATGGAATGGAATGGAATAATCCACGGACTCGAATGCAATCATCATCGTATAGAATCGAATGGAATCATCGAATGGACTCGAATGGAATAATCATTGAACGGAATCGAATGGAATCATCATCGGATGGAAATGAATGGAATCATCATCGAATGGAATCGAATAGAATTATGGAATGAAATCCAGTGTGATCATCATCGAATGGACCAGAATGGAATCATCATCCAACGGAAGCTAACGGAATCAACATCGAATGAATCGAATGGAAACACCATCGAATTGAAAAGAATGGAATTATCATGAAATTGAAATGGATGGACTCATCATCGAATGGATTCGAATTGAATCATCGAATAAAATTGATTAAAATCATCATCAAATGGAATCGAATGGTATCATTGAATGGAATCGAATGGAATCATCATCAGATGGAAATGAATGGAATCGTCATAGAATGGAATCGAATGGATTCATTGAATGGAATCAGATGGAATCAACGAATGGACTGGAATGGAATCATTGAATGGACTCGAAAGGGATCATTGTTGAATGGAATTGAATGGAATCATCGAATGGTCTCGATTGGAATCATTATCAAATGGAATCGAATGGAATCACCGAATAGAATCGAATGGAACAATCATCGAATGGAGTCAAATGGAATTATCCTCAAATGGAATTGAATGGAATTATCGAATGCAATCGAATGGAATTATCGAATGCAATAGAATAGAATCATCAAATGGACTCGAATGGAATCATCGAATGGAATGGAATGGAACAGTCAATGAACTCGAATGGAATCATCATTGAATGGAATCGAATGGAATCATCGAGTGGAATCGAATGGAATTATGATCAAACGGAATCGAATGTAATCATCATCAAATGGAATCAAAAATAACCATCATCAATTGGTATTGAATGGAATTGTCATCAAATGGAATTCAAAGGAATCATCATCAAATGGAACCGAATGGAATCCTCATTGAATGGAAATGAAAGGAGTCATCATCTAATGGAATCGCATGGAGTCATCATCAAATGGAATCGCATGGAATCATCATCAAATGGAATCGAATGGAATTATCATTAAATGGAATCTAATGGAATCATTGAACAGAATTGAATGGAATCGTCATCGAATGAATTGAATGCAATCATCGAATGGTCTCGAATGGAATCATCTTCTAATGGAAAGGAATGGAATCATCGCATAGAATCGAATGGAATTAACATTGATGGACTCGAATGGAATCAACATCAAACGGAATTAAGCGGAATTATCGAATGGAATCGAAGAGAATCATCGAATGGACTCGAATGGAATCATCTAATGGAATGGAATGGAATAATCCCCGGACTCGAATGCAATCATCATCGTATAGAATCGAGTGGAATCATCGAATGGACTCGAATGGAATAATCATCGGATGGATACGAATGGATTCATCATCGAATGGAAATGAAAGGAGTCATCATCTAATGGAATTGCATGGAATCATCATAAAATGGAATTGAATGGAATCAACATCAAATGGAATCAAATGGAATCATTGAACGGAATTGAATGGAATCGTCATCGAATGAATTGAATGCAATCATCGAATGGTCTCAAATGGAATCATCTTCAAATGGAATGGAATGGAATCATCGCATAGAATCGAATGGAATTATCATCGAATGGAATCGAATGGTATCAACATAAAATGGAAAAAAACGGAATTATCGAATGGAATCGAAGAGAATCATCGAATGGACCCGAATGGAATCATCTAATGGAATGGAATGGAATAATCCATGGACTCGAATGCAGTCATCATCGAATGGAATCGAATGGAATCATCGAATGGACTCGAATGGAATAATCATTGAACGGAATCGAATGGAATCATCATCGGATGGAAATGAGTGGAATCATCATCGAATGGAATCGAATAGAATTATGGAATGAAATCTAGTGTGATCATCATCGAATGGACCCGAATGGAATCATCATCCAACGGAAGCTAATGGTATCAACTTCGAATGAATCGAATGGAAACACCATCGAATTGAAAGGAATGGAATTATCATGAAATTGAAATGGATGGACTCATCATCCAATGGATTCAAAAGGAATCATCGAATAAAATTGATTGAAATCATCATCAAATGGATTCGAATGGTACCATTGAAAGGAATCGAATGGAATCATCATCAGATGGAAATGAATGGAATCGTCATAGAATGGAATCGAATGGATTCATTGAATGGAATCAGATGGAATCATCGAATGGACTGGAATGGAATCATTGAATGGACTCGAAAGAGATCATTGTTGAATGGAATTGAATGGAATCATCGAATGGTCTCGATTGGAATCATTATCAAATGGAATCGAATGGAATCACCGAATAGAATCGAATGGAACAATCATCGAATGGAGTCAAATGGAATTATCCTCAAATGGAATCGAATGGAATTATCGAATGCAATCGAATGGAATTATCGAATGCAATCGACTAGAATCATCGAATGGACTCGAATGGAATCATCGAGTATAATGGTATGGAACAGTCAATGAACTCGAATGGAATCATCATTGAATGGAATCGAATGGAATCATCGAGTGGAATCGAATGGAATTATGATCAAATGGAATCGAATGTAATCATCATCAAATGGAATCAAAAATAACCATCATCAGTTGGTATTGAATGGAATTGTCATCAAATGGAATTCAAAGGAATCATCATCAAATGGAACCGAATGGAATCCTCATTGAATGGAAATGAAAGGGGTCATCATCTAATGGAATCACATGGAATCATCATCAAATGGAATCGAATGGAATCATCATCAAATGGAATCTAATGGAATCATTGAACAGAATTGAATGGAATCGTCATCGAATGAATTGAATGCAATCATCGAATGGTCTCGAATGGAATCATCTTCTAATGGAAAGGAATGGAATCATCGCATAGAATCGAATGGAATTAACATTGAATGGACTCGAATGGAATCAACATCAAACGGAATCAAGCGGAATTATCGAATGGAATCGAAGAGAATCATCGAATGGACTCGAATGGAATCATCTAATGGAATGGAATGGAATAATCCACGGACTCGAATGCAATCATCATCGTATAGAATCGAATGGAATCATCGAATGGACTCGAATGGAATAATCATTGAACGGAATCGAATGGAATCACCATCGGATGGAAATGAATGGAATCATCATCGAATGGAATCGAATAGAATTATGGAATGAAATCCAGTGTGATCATCATCGAATGGACCAGAATGGAATCATCATCCAACGGAAGCTAACGGAATCAACATCGAATGAATCGAATGGAAACACCATCGAATTGAAAAGAATGGAATTATCATGAAATTGAAATGGATGGACTCATCATCGAATGGATTCGAATTGAATCATCGAATAAAATTGATTAAAATCATCATCAAATGGAATCGAATGGTATCATTGAATGGAATCGAATGGAATCATCATCAGATGGAAATGAATGGAATCGTCATAGAATGGAATCGAATGGATTCATTGAATGGAATCAGATGGAATCAACGAATGGACTGGAATGGAATCATTGAATGGACTCGAAAGGGATCATTGTTGAATGGAATTGAATGGAATCATCGAATGGTCTCGATTGGAATCATTATCAAATGGAATCGAATGGAATCACCGAATAGAATCGAATGGAACAATCATCGAATGGAGTCAAATGGAATTATCCTCAAATGGAATTGAATGGAATTATCGAATGCAATCGAATGGAATTATCGAATGCAATAGAATAGAATCATCAAATGGACTCGAATGGAATCATCGAATGGAATGGAATGGAACAGTCAATGAACTCGAATGGAATCATCATTGAATGGAATCGAATGGAATCATCGAGTGGAATCGAATGGAATTATGATCAAACGGAATCGAATGTAATCATCATCAAATGGAATCAAAAATAACCATCATCAATTGGTATTGAATGGAATTGTCATCAAATGGAATTCAAAGGAATCATCATCAAATGGAACCGAATGGAATCCTCATTGAATGGAAATGAAAGGAGTCATCATCTAATGGAATCGCATGGAGTCATCATCAAATGGAATCGCATGGAATCATCATCAAATGGAATCGAATGGAATTATCATTAAATGGAATCTAATGGAATCATTGAACAGAATTGAATGGAATCGTCATCGAATGAATTGAATGCAATCATCGAATGGTCTCGAATGGAATCATCTTCTAATGGAAAGGAATGGAATCATCGCATAGAATCGAATGGAATTAACATTGATGGACTCGAATGGAATCAACATCAAACGGAATTAAGCGGAATTATCGAATAGAATCGAAGAGAATCATCGAATGGACTCGAATGGAATCATCTAATGGAATGGAATGGAATAATCCCCGGACTCGAATGCAATCATCATCGTATAGAATCGAGTGGAATCATCGAATGGACTCGAATGGAATAATCATCGGATGGATACGAATGGATTCATCATCGAATGGAAATGAAAGGAGTCATCATCTAATGGAATTGCATGGAGTCATCATAAAATGGAATTGAATGGAATCAACATCAAATGGAATCAAATGGAATCATTGAACGGAATTGAATGGAATCGTCATCGAATGAATTGAATGCAATCATCGAATGTTCTCAAATGGAATCATCTTCAAATGGAATGGAATGGAATCATCGCATAGAATCGAATGGAATTATCATCGAATGGAATCGAATGGTATCAACATAAAATGGAAAAAAACGGAATTATCGAATGGAATCGAAGAGAATCATCGAATGGACCCGAATGGAATCATCTAATGGAATGGAATGGAATAATCCATGGACTCGAATGCAGTCATCATCGAATGGAATCGAATGGAATCATCGAATGGACTCGAATGGAATAATCATTGAACGGAATCGAATGGAATCATCATCGGATGGAAATGAGTGGAATCATCATCGAATGGAATCGAATAGAATTATGGAATGAAATCTAGTGTGATCATCATCGAATGGACCCGAATGGAATCATCATCCAACGGAAGCTAATGGTATCAACTTCGAATGAATCGAATGGAAACACCATCGAATTGAAAGGAATGGAATTATCATGAAATTGAAATGGATGGACTCATCATCCAATGGATTCAAAAGGAATCATCGAATAAAATTGATTGAAATCATCATCAAATGGATTCGAATGGTACCATTGAAAGGAATCGAATGGAATCATCATCAGATGGAAATGAATGGAATCGTCATAGAATGGAATCGAATGGATTCATTGAATGGAATCAGATGGAATCATCGAATGGACTGGAATGGAATCATTGAATGGACTCGAAAGAGATCATTGTTGAATGGAATTGAATGGAATCATCGAATGGTCTCGATTGGAATCATTATCAAATGGAATCGAATGGAATCACCGAATAGAATCGAATGGAACAATCATCGAATGGAGTCAAATGGAATTATCCTCAAATGGAATCGAATGGAATTATCGAATGCAATCGAATGGAATTATCGAATGCAATCGACTAGAATCATCGAATGGACTCGAATGGAATCATCGAGTATAATGGTATGGAACAGTCAATGAACTCGAATGGAATCATCATTGAATGGAATCGAATGGAATCATCGAGTGGAATCGAATGGAATTATGATCAAATGGAATCGAATGTAATCATCATCAAATGGAATCAAAAATAACCATCATCAGTTGGTATTGAATGGAATTGTCATCAAATGGAATTCAAAGGAATCATCATCAAATGGAACCGAATGGAATCCTCATTGAATGGAAATGAAAGGGGTCATCATCTAATGGAATCACATGGAATCATCATCAAATGGAATCGAATGGAATCATCATCAAATGGAATCTAATGGAATCATTGAACAGAATTGAATGGAATCGTCATCGAATGAATTGAATGCAATCATCGAATGGTCTCGAATGGAATCATCTTCTAATGGAAAGGAATGGAATCATCGCATAGAATCGAATGGAATTAACATTGAATGGACTCGAATGGAATCAACATCAAACGGAATCAAGCGGAATTATCGAATGGAATCGAAGAGAATCATCGAATGGACTCGAATGGAATCATCTAATGGAATGGAATGGAATAATCCACGGACTCGAATGCAATCATCATCGTATAGAATCGAATGGAATCATCGAATGGACTCGAATGGAATAATCATTGAACGGAATCGAATGGAATCATCATCGGATGGAAATGAATGGAATCATCATCGAATGGAATCGAATAGAATTATGGAATGAAATCCAGTGTGATCATCATCGAATGGACCAGAATGGAATCATCATCCAACGGAAGCTAACGGAATCAACATCGAATGAATCGAATGGAAACACCATCGAATTGAAAGGAATGGAATTATCATGAAATTGAAATGGATGGACTCATCATCGAATGGATTCGAATTGAATCATCGAATAAAATTGATTAAAATCATCATCAAATGGAATCGAATGGTATCATTGAATGGAATCGAATGGAATCATCATCAGATGGAAATGAATGGAATCGTCATAGAATGGAATCGAATGGATTCATTGAATGGAATCAGATGGAATCAACGAATGGACTGGAATGGAATCATTGAATGGACTCGAAAGGGATCATTGTTGAATGGAATTGAATGGAATCATCGAATGGTCTCGATTGGAATCATTATCAAATGGAATCGAATGGAATCACCGAATAGAATCGAATGGAACAATCATCGAATGGAGTCAAATGGAATTATCCTCAAATGGAATTGAATGGAATTATCGAATGCAATCGAATGGAATTATCGAATGCAATAGAATAGAATCATCAAATGGACTCGAATGGAATCATCGAATGGAATGGAATGGAACAGTCAATGAACTCGAATGGAATCATCATTGAATGGAATCGAATGGAATCATCGAGTGGAATCGAATGGAATTATGATCAAACGGAATCGAATGTAATCATCATCAAATGGAATCAAAAATAACCATCATCAATTGGTATTGAATGGAATTGTCATCAAATGGAATTCAAAGGAATCATCATCAAATGGAACCGAATGGAATCCTCATTGAATGGAAATGAAAGGAGTCATCATCTAATGGAATCGCATGGAGTCATCATCAAATGGAATCGCATGGAATCATCATCAAATGGAATCGAATGGAATTATCATTAAATGGAATCTAATGGAATCATTGAACAGAATTGAATGGAATCGTCATCGAATGAATTGAATGCAATCATCGAATGGTCTCGAATGGAATCATCTTCTAATGGAAAGGAATGGAATCATCGCATAGAATCGAATGGAATTAACATTGATGGACTCGAATGGAATCAACATCAAACGGAATTAAGCGGAATTATCGAATAGAATCGAAGAGAATCATCGAATGGACTCGAATGGAATCATCTAATGGAATGGAATGGAATAATCCCCAGACTCGAATGCAATCATCATCGTATAGAATCGAGTGGAATCATCGAATGGACTCGAATGGAATAATCATCGGATGGATACGAATGGATTCATCATCGAATGGAAATGAAAGGAGTCATCATCTAATGGAATTGCATGGAATCATCATAAAATGGAATTGAATGGAATCAACATCAAATGGAATCAAATGGAATCATTGAACGGAATTGAATGGAATCGTCATCGAATGAATTGAATGCAATCATCGAATGTTCTCAAATGGAATCATCTTCAAATGGAATGGAATGGAATCATCGCATAGAATCGAATGGAATTATCATCGAATGGAATCGAATGGTATCAACATAAAATGGAAAAAAACGGAATTATCGAATGGAATCGAAGAGAATCATCGAATGGACCCGAATGGAATCATCTAATGGAATGGAATGGAATAATCCATGGACTCGAATGCAGTCATCATCGAATGGAATCGAATGGAATCATCGAATGGACTCGAATGGAATAATCATTGAACGGAATCGAATGGAATCATCATCGGATGGAAATGAGTGGAATCATCATCGAATGGAATCGAATATAATTATGGAATGAAATCTAGTGTGATCATCATCGAATGGACCCGAATGGAATCATCATCCAACGGAAGCTAATGGTATCAACTTCGAATGAATCGAATGGAAACACCATCGAATTGAAAGGAATGGAATTATCATGAAATTGAAATGGATGGACTCATCATCCAATGGATTCAAAAGGAATCATCGAATAAAATTGATTGAAATCATCATCAAATGGATTCGAATGGTACCATTGAAAGGAATCGAATGGAATCATCATCAGATGGAAATGAATGGAATCGTCATAGAATGGAATCGAATGGATTCATTGAATGGAATCAGATGGAATCATCGAATGGACTGGAATGGAATCATTGAATGGACTCGAAAGAGATCATTGTTGAATGGAATTGAATGGAATCATCGAATGGTCTCGATTGGAATCATTATCAAATGGAATCGAATGGAATCACCGAATAGAATCGAATGGAACAATCATCGAATGGAGTCAAATGGAATTATCCTCAAATGGAATTGAATGGAATTATCGAATGCAATCGAATGGAATTATCGAATGCAATAGAATAGAATCATCAAATGGACTCGAATGGAATCATCGAATGGAATGGAATGGAACAGTCAATGAACTCGAATGGAATCATCATTGAATGGAATCGAATGGAATCATCGAGTGGAATCGAATGGAATTATGATCAAACGGAATCGAATGTAATCATCATCAAATGGAATCAAAAATAACCATCATCAATTGGTATTGAATGGAATTGTCATCAAGTGGAATTCAAAGGAATCATCATCAAATGGAACCGAATGGAATCCTCATTGAATGGAAATGAAAGGAGTCATCATCTAATGGAATCGCATGGAGTCATCATCAAATGGAATCGCATGGAATCATCATCAAATGGAATCGAATGGAATTATCATTAAATGGAATCTAATGGAATCATTGAACAGAATTGAATGGAATCGTCATCGAATGAATTGAATGCAATCATCGAATGGTCTCGAATGGAATCATCTTCTAATGGAAAGGAATGGAATCATCGCATAGAATCGAATGGAATTAACATTGATGGACTCGAATGGAATCAACATCAAACGGAATTAAGCGGAATTATCGAATGGAATCGAAGAGAATCATCGAATGGACTCGAATGGAATCATCTAATGGAATGGAATGGAATAATCCCCGGACTCGAATGCAATCATCATCGTATAGAATCGAGTGGAATCATCGAATGGACTCGAATGGAATAATCATCGGATGGATACGAATGGATTCATCATCGAATGGAAATGAAAGGAGTCATCATCTAATGGAATTGCATGGAATCATCATAAAATGGAATTGAATGGAATCAACATCAAATGGAATCAAATGGAATCATTGAACGGAATTGAATGGAATCGTCATCGAATGAATTGAATGCAATCATCGAATGGTCTCAAATGGAATCATCTTCAAATGGAATGGAATGGAATCATCGCATAGAATCGAATGGAATTATCATCGAATGGAATCGAATGGTATCAACATAAAATGGAAAAAAACGGAATTATCGAATGGAATCGAAGAGAATCATCGAATGGACCCGAATGGAATCATCTAATGGAATGGAATGGAATAATCCATGGACTCGAATGCAGTCATCATCGAATGGAATCGAATGGAATCATCGAATGGACTCGAATGGAATAATCATTGAACGGAATCGAATGGAATCATCATCGGATGGAAATGAGTGGAATCATCATCGAATGGAATCGAATAGAATTATGGAATGAAATCTAGTGTGATCATCATCGAATGGACCCGAATGGAATCATCATCCAACGGAAGCTAATGGTATCAACTTCGAATGAATCGAATGGAAACACCATCGAATTGAAAGGAATGGAATTATCATGAAATTGAAATGGATGGACTCATCATCCAATGGATTCAAAAGGAATCATCGAATAAAATTGATTGAAATCATCATCAAATGGATTCGAATGGTACCATTGAAAGGAATCGAATGGAATCATCATCAGATGGAAATGAATGGAATCGTCATAGAATGGAATCGAATGGATTCATTGAATGGAATCAGATGGAATCATCGAATGGACTGGAATGGAATCATTGAATGGACTCGAAAGAGATCATTGTTGAATGGAATTGAATGGAATCATCGAATGGTCTCGATTGGAATCATTATCAAATGGAATCGAATGGAATCACCGAATAGAATCGAATGGAACAATCATCGAATGGAGTCAAATGGAATTATCCTCAAATGGAATCGAATGGAATTATCGAATGCAATCGAATGGAATTATCGAATGCAATCGACTAGAATCATCGAATGGACTCGAATGGAATCATCGAGTATAATGGTATGGAACAGTCAATGAACTCGAATGGAATCATCATTGAATGGAATCGAATGGAATCATCGAGTGGAATCGAATGGAATTATGATCAAATGGAATCGAATGTAATCATCATCAAATGGAATCAAAAATAACCATCATCAGTTGGTATTGAATGGAATTGTCATCAAATGGAATTCAAAGGAATCATCATCAAATGGAACCGAATGGAATCCTCATTGAATGGAAATGAAAGGGGTCATCATCTAATGGAATCACATGGAATCATCATCAAATGGAATCGAATGGAATCATCATCAAATGGAATCTAATGGAATCATTGAACAGAATTGAATGGAATCGTCATCGAATGAATTGAATGCAATCATCGAATGGTCTCGAATGGAATCATCTTCTAATGGAAAGGAATGGAATCATCGCATAGAATCGAATGGAATTAACATTGAATGGACTCGAATGGAATCAACATCAAACGGAATCAAGCGGAATTATCGAATGGAATCGAAGAGAATCATCGAATGGACTCGAATGGAATCATCTAATGGAATGGAATGGAATAATCCACGGACTCGAATGCAATCATCATCGTATAGAATCGAATGGAATCATCGAATGGACTCGAATGGAATAATCATTGAACGGAATCGAATGGAATCATCATCGGATGGAAATGAATGGAATCATCATCGAATGGAATCGAATAGAATTATGGAATGAAATCCAGTGTGATCATCATCGAATGGACCAGAATGGAATCATCATCCAACGGAAGCTAACGGAATCAACATCGAATGAATCGAATGGAAACACCATCGAATTGAAAAGAATGGAATTATCATGAAATTGAAATGGATGGACTCATCATCGAATGGATTCGAATTGAATCATCGAATAAAATTGATTAAAATCATCATCAAATGGAATCGAATGGTATCATTGAATGGAATCGAATGGAATCATCATCAGATGGAAATGAATGGAATCGTCATAGAATGGAATCGAATGGATTCATTGAATGGAATCAGATGGAATCAACGAATGGACTGGAATGGAATCATTGAATGGACTCGAAAGGGATCATTGTTGAATGGAATTGAATGGAATCATCGAATGGTCTCGATTGGAATCATTATCAAATGGAATCGAATGGAATCACCGAATAGAATCGAATGGAACAATCATCGAATGGAGTCAAATGGAATTATCCTCAAATGGAATTGAATGGAATTATCGAATGCAATCGAATGGAATTATCGAATGCAATAGAATAGAATCATCAAATGGACTCGAATGGAATCATCGAATGGAATGGAATGGAACAGTCAATGAACTCGAATGGAATCATCATTGAATGGAATCGAATGGAATCATCGAGTGGAATCGAATGGAATTATGATCAAACGGAATCGAATGTAATCATCATCAAATGGAATCAAAAATAACCATCATCAATTGGTATTGAATGGAATTGTCATCAAATGGAATTCAAAGGAATCATCATCAAATGGAACCGAATGGAATCCTCATTGAATGGAAATGAAAGGAGTCATCATCTAATGGAATCGCATGGAGTCATCATCAAATGGAATCGCATGGAATCATCATCAAATGGAATCGAATGGAATTATCATTAAATGGAATCTAATGGAATCATTGAACAGAATTGAATGGAATCGTCATCGAATGAATTGAATGCAATCATCGAATGGTCTCGAATGGAATCATCTTCTAATGGAAAGGAATGGAATCATCGCATAGAATCGAATGGAATTAACATTGATGGACTCGAATGGAATCAACATCAAACGGAATTAAGCGGAATTATCGAATAGAATCGAAGAGAATCATCGAATGGACTCGAATGGAATCATCTAATGGAATGGAATGGAATAATCCCCGGACTCGAATGCAATCATCATCGTATAGAATCGAGTGGAATCATCGAATGGACTCGAATGGAATAATCATCGGATGGATACGAATGGATTCATCATCGAATGGAAATGAAAGGAGTCATCATCTAATGGAATTGCATGGAGTCATCATAAAATGGAATTGAATGGAATCAACATCAAATGGAATCAAATGGAATCATTGAACGGAATTGAATGGAATCGTCATCGAATGAATTGAATGCAATCATCGAATGTTCTCAAATGGAATCATCTTCAAATGGAATGGAATGGAATCATCGCATAGAATCGAATGGAATTATCATCGAATGGAATCGAATGGTATCAACATAAAATGGAAAAAAACGGAATTATCGAATGGAATCGAAGAGAATCATCGAATGGACCCGAATGGAATCATCTAATGGAATGGAATGGAATAATCCATGGACTCGAATGCAGTCATCATCGAATGGAATCGAATGGAATCATCGAATGGACTCGAATGGAATAATCATTGAACGGAATCGAATGGAATCATCATCGGATGGAAATGAGTGGAATCATCATCGAATGGAATCGAATAGAATTATGGAATGAAATCTAGTGTGATCATCATCGAATGGACCCGAATGGAATCATCATCCAACGGAAGCTAATGGTATCAACTTCGAATGAATCGAATGGAAACACCATCGAATTGAAAGGAATGGAATTATCATGAAATTGAAATGGATGGACTCATCATCCAATGGATTCAAAAGGAATCATCGAATAAAATTGATTGAAATCATCATCAAATGGATTCGAATGGTACCATTGAAAGGAATCGAATGGAATCATCATCAGATGGAAATGAATGGAATCGTCATAGAATGGAATCGAATGGATTCATTGAATGGAATCAGATGGAATCATCGAATGGACTGGAATGGAATCATTGAATGGACTCGAAAGAGATCATTGTTGAATGGAATTGAATGGAATCATCGAATGGTCTCGATTGGAATCATTATCAAATGGAATCGAATGGAATCACCGAATAGAATCGAATGGAACAATCATCGAATGGAGTCAAATGGAATTATCCTCAAATGGAATCGAATGGAATTATCGAATGCAATCGAATGGAATTATCGAATGCAATCGACTAGAATCATCGAATGGACTCGAATGGAATCATCGAGTATAATGGTATGGAACAGTCAATGAACTCGAATGGAATCATCATTGAATGGAATCGAATGGAATCATCGAGTGGAATCGAATGGAATTATGATCAAATGGAATCGAATGTAATCATCATCAAATGGAATCAAAAATAACCATCATCAGTTGGTATTGAATGGAATTGTCATCAAATGGAATTCAAAGGAATCATCATCAAATGGAACCGAATGGAATCCTCATTGAATGGAAATGAAAGGGGTCATCATCTAATGGAATCACATGGAATCATCATCAAATGGAATCGAATGGAATCATCATCAAATGGAATCTAATGGAATCATTGAACAGAATTGAATGGAATCGTCATCGAATGAATTGAATGCAATCATCGAATGGTCTCGAATGGAATCATCTTCTAATGGAAAGGAATGGAATCATCGCATAGAATCGAATGGAATTAACATTGAATGGACTCGAATGGAATCAACATCAAACGGAATCAAGCGGAATTATCGAATGGAATCGAAGAGAATCATCGAATGGACTCGAATGGAATCATCTAATGGAATGGAATGGAATAATCCACGGACTCGAATGCAATCATCATCGTATAGAATCGAATGGAATCATCGAATGGACTCGAATGGAATAATCATTGAACGGAATCGAATGGAATCATCATCGGATGGAAATGAATGGAATCATCATCGAATGGAATCGAATAGAATTATGGAATGAAATCCAGTGTGATCATCATCGAATGGACCAGAATGGAATCATCATCCAACGGAAGCTAACGGAATCAACATCGAATGAATCGAATGGAAACACCATCGAATTGAAAGGAATGGAATTATCATGAAATTGAAATGGATGGACTCATCATCGAATGGATTCGAATTGAATCATCGAATAAAATTGATTAAAATCATCATCAAATGGAATCGAATGGTATCATTGAATGGAATCGAATGGAATCATCATCAGATGGAAATGAATGGAATCGTCATAGAATGGAATCGAATGGATTCATTGAATGGAATCAGATGGAATCAACGAATGGACTGGAATGGAATCATTGAATGGACTCGAAAGGGATCATTGTTGAATGGAATTGAATGGAATCATCGAATGGTCTCGATTGGAATCATTATCAAATGGAATCGAATGGAATCACCGAATAGAATCGAATGGAACAATCATCGAATGGAGTCAAATGGAATTATCCTCAAATGGAATTGAATGGAATTATCGAATGCAATCGAATGGAATTATCGAATGCAATAGAATAGAATCATCAAATGGACTCGAATGGAATCATCGAATGGAATGGAATGGAACAGTCAATGAACTCGAATGGAATCATCATTGAATGGAATCGAATGGAATCATCGAGTGGAATCGAATGGAATTATGATCAAACGGAATCGAATGTAATCATCATCAAATGGAATCAAAAATAACCATCATCAATTGGTATTGAATGGAATTGTCATCAAATGGAATTCAAAGGAATCATCATCAAATGGAACCGAATGGAATCCTCATTGAATGGAAATGAAAGGAGTCATCATCTAATGGAATCGCATGGAGTCATCATCAAATGGAATCGCATGGAATCATCATCAAATGGAATCGAATGGAATTATCATTAAATGGAATCTAATGGAATCATTGAACAGAATTGAATGGAATCGTCATCGAATGAATTGAATGCAATCATCGAATGGTCTCGAATGGAATCATCTTCTAATGGAAAGGAATGGAATCATCGCATAGAATCGAATGGAATTAACATTGATGGACTCGAATGGAATCAACATCAAACGGAATTAAGCGGAATTATCGAATAGAATCGAAGAGAATCATCGAATGGACTCGAATGGAATCATCTAATGGAATGGAATGGAATAATCCCCAGACTCGAATGCAATCATCATCGTATAGAATCGAGTGGAATCATCGAATGGACTCGAATGGAATAATCATCGGATGGATACGAATGGATTCATCATCGAATGGAAATGAAAGGAGTCATCATCTAATGGAATTGCATGGAATCATCATAAAATGGAATTGAATGGAATCAACATCAAATGGAATCAAATGGAATCATTGAACGGAATTGAATGGAATCGTCATCGAATGAATTGAATGCAATCATCGAATGTTCTCAAATGGAATCATCTTCAAATGGAATGGAATGGAATCATCGCATAGAATCGAATGGAATTATCATCGAATGGAATCGAATGGTATCAACATAAAATGGAAAAAAACGGAATTATCGAATGGAATCGAAGAGAATCATCGAATGGACCCGAATGGAATCATCTAATGGAATGGAATGGAATAATCCATGGACTCGAATGCAGTCATCATCGAATGGAATCGAATGGAATCATCGAATGGACTCGAATGGAATAATCATTGAACGGAATCGAATGGAATCATCATCGGATGGAAATGAGTGGAATCATCATCGAATGGAATCGAATATAATTATGGAATGAAATCTAGTGTGATCATCATCGAATGGACCCGAATGGAATCATCATCCAACGGAAGCTAATGGTATCAACTTCGAATGAATCGAATGGAAACACCATCGAATTGAAAGGAATGGAATTATCATGAAATTGAAATGGATGGACTCATCATCCAATGGATTCAAAAGGAATCATCGAATAAAATTGATTGAAATCATCATCAAATGGATTCGAATGGTACCATTGAAAGGAATCGAATGGAATCATCATCAGATGGAAATGAATGGAATCGTCATAGAATGGAATCGAATGGATTCATTGAATGGAATCAGATGGAATCATCGAATGGACTGGAATGGAATCATTGAATGGACTCGAAAGAGATCATTGTTGAATGGAATTGAATGGAATCATCGAATGGTCTCGATTGGAATCATTATCAAATGGAATCGAATGGAATCACCGAATAGAATCGAATGGAACAATCATCGAATGGAGTCAAATGGAATTATCCTCAAATGGAATTGAATGGAATTATCGAATGCAATCGAATGGAATTATCGAATGCAATAGAATAGAATCATCAAATGGACTCGAATGGAATCATCGAATGGAATGGAATGGAACAGTCAATGAACTCGAATGGAATCATCATTGAATGGAATCGAATGGAATCATCGAGTGGAATCGAATGGAATTATGATCAAACGGAATCGAATGTAATCATCATCAAATGGAATCAAAAATAACCATCATCAATTGGTATTGAATGGAATTGTCATCAAGTGGAATTCAAAGGAATCATCATCAAATGGAACCGAATGGAATCCTCATTGAATGGAAATGAAAGGAGTCATCATCTAATGGAATCGCATGGAGTCATCATCAAATGGAATCGCATGGAATCATCATCAAATGGAATCGAATGGAATTATCATTAAATGGAATCTAATGGAATCATTGAACAGAATTGAATGGAATCGTCATCGAATGAATTGAATGCAATCATCGAATGGTCTCGAATGGAATCATCTTCTAATGGAAAGGAATGGAATCATCGCATAGAATCGAATGGAATTAACATTGATGGACTCGAATGGAATCAACATCAAACGGAATTAAGCGGAATTATCGAATGGAATCGAAGAGAATCATCGAATGGACTCGAATGGAATCATCTAATGGAATGGAATGGAATAATCCCCGGACTCGAATGCAATCATCATCGTATAGAATCGAGTGGAATCATCGAATGGACTCGAATGGAATAATCATCGGATGGATACGAATGGATTCATCATCGAATGGAAATGAAAGGAGTCATCATCTAATGGAATTGCATGGAATCATCATAAAATGGAATTGAATGGAATCAACATCAAATGGAATCAAATGGAATCATTGAACGGAATTGAATGGAATCGTCATCGAATGAATTGAATGCAATCATCGAATGGTCTCAAATGGAATCATCTTCAAATGGAATGGAATGGAATCATCGCATAGAATCGAATGGAATTATCATCGAATGGAATCGAATGGTATCAACATAAAATGGAAAAAAACGGAATTATCGAATGGAATCGAAGAGAATCATCGAATGGACCCGAATGGAATCATCTAATGGAATGGAATGGAATAATCCATGGACTCGAATGCAGTCATCATCGAATGGAATCGAATGGAATCATCGAATGGACTCGAATGGAATAATCATTGAACGGAATCGAATGGAATCATCATCGGATGGAAATGAGTGGAATCATCATCGAATGGAATCGAATAGAATTATGGAATGAAATCTAGTGTGATCATCATCGAATGGACCCGAATGGAATCATCATCCAACGGAAGCTAATGGTATCAACTTCGAATGAATCGAATGGAAACACCATCGAATTGAAAGGAATGGAATTATCATGAAATTGAAATGGATGGACTCATCATCCAATGGATTCAAAAGGAATCATCGAATAAAATTGATTGAAATCATCATCAAATGGATTCGAATGGTACCATTGAAAGGAATCGAATGGAATCATCATCAGATGGAAATGAATGGAATCGTCATAGAATGGAATCGAATGGATTCATTGAATGGAATCAGATGGAATCATCGAATGGACTGGAATGGAATCATTGAATGGACTCGAAAGAGATCATTGTTGAATGGAATTGAATGGAATCATCGAATGGTCTCGATTGGAATCATTATCAAATGGAATCGAATGGAATCACCGAATAGAATCGAATGGAACAATCATCGAATGGAGTCAAATGGAATTATCCTCAAATGGAATCGAATGGAATTATCGAATGCAATCGAATGGAATTATCGAATGCAATCGACTAGAATCATCGAATGGACTCGAATGGAATCATCGAGTATAATGGTATGGAACAGACAATGAACTCGAATGGAATCATCATTGAATGGAATCGAATGGAATCATCGAGTGGAATCGAATGGAATTATGATCAAATGGAATCGAATGTAATCATCATCAAATGGAATCAAAAATAACCATCATCAGTTGGTATTGAATGGAATTGTCATCAAATGGAATTCAAAGGAATCATCATCAAATGGAACCGAATGGAATCCTCATTGAATGGAAATGAAAGGGGTCATCATCTAATGGAATCACATGGAATCATCATCAAATGGAATCGAATGGAATCATCATCAAATGGAATCTAATGGAATCATTGAACAGAATTGAATGGAATCGTCATCGAATGAATTGAATGCAATCATCGAATGGTCTCGAATGGAATCATCTTCTAATGGAAAGGAATGGAATCATCGCATAGAATCGAATGGAATTAACATTGAATGGACTCGAATGGAATCAACATCAAACGGAATCAAGCGGAATTATCGAATGGAATCGAAGAGAATCATCGAATGGACTCGAATGGAATCATCTAATGGAATGGAATGGAATAATCCACGGACTCGAATGCAATCATCATCGTATAGAATCGAATGGAATCATCGAATGGACTCGAATGGAATAATCATTGAACGGAATCGAATGGAATCATCATCGGATGGAAATGAATGGAATCATCATCGAATGGAATCGAATAGAATTATGGAATGAAATCCAGTGTGATCATCATCGAATGGACCAGAATGGAATCATCATCCAACGGAAGCTAACGGAATCAACATCGAATGAATCGAATGGAAACACCATCGAATTGAAAAGAATGGAATTATCATGAAATTGAAATGGATGGACTCATCATCGAATGGATTCGAATTGAATCATCGAATAAAATTGATTAAAATCATCATCAAATGGAATCGAATGGTATCATTGAATGGAATCGAATGGAATCATCATCAGATGGAAATGAATGGAATCGTCATAGAATGGAATCGAATGGATTCATTGAATGGAATCAGATGGAATCAACGAATGGACTGGAATGGAATCATTGAATGGACTCGAAAGGGATCATTGTTGAATGGAATTGAATGGAATCATCGAATGGTCTCGATTGGAATCATTATCAAATGGAATCGAATGGAATCACCGAATAGAATCGAATGGAACAATCATCGAATGGAGTCAAATGGAATTATCCTCAAATGGAATTGAATGGAATTATCGAATGCAATCGAATGGAATTATCGAATGCAATAGAATAGAATCATCAAATGGACTCGAATGGAATCATCGAATGGAATGGAATGGAACAGTCAATGAACTCGAATGGAATCATCATTGAATGGAATCGAATGGAATCATCGAGTGGAATCGAATGGAATTATGATCAAACGGAATCGAATGTAATCATCATCAAATGGAATCAAAAATAACCATCATCAATTGGTATTGAATGGAATTGTCATCAAATGGAATTCAAAGGAATCATCATCAAATGGAACCGAATGGAATCCTCATTGAATGGAAATGAAAGGAGTCATCATCTAATGGAATCGCATGGAGTCATCATCAAATGGAATCGCATGGAATCATCATCAAATGGAATCGAATGGAATTATCATTAAATGGAATCTAATGGAATCATTGAACAGAATTGAATGGAATCGTCATCGAATGAATTGAATGCAATCATCGAATGGTCTCGAATGGAATCATCTTCTAATGGAAAGGAATGGAATCATCGCATAGAATCGAATGGAATTAACATTGATGGACTCGAATGGAATCAACATCAAACGGAATTAAGCGGAATTATCGAATAGAATCGAAGAGAATCATCGAATGGACTCGAATGGAATCATCTAATGGAATGGAATGGAATAATCCCCAGACTCGAATGCAATCATCATCGTATAGAATCGAGTGGAATCATCGAATGGACTCGAATGGAATAATCATCGGATGGATACGAATGGATTCATCATCGAATGGAAATGAAAGGAGTCATCATCTAATGGAATTGCATGGAATCATCATAAAATGGAATTGAATGGAATCAACATCAAATGGAATCAAATGGAATCATTGAACGGAATTGAATGGAATCGTCATCGAATGAATTGAATGCAATCATCGAATGGTCTCAAATGGAATCATCTTCAAATGGAATGGAATGGAATCATCGCATAGAATCGAATGGAATTATCATCGAATGGAATCGAATGGTATCAACATAAAATGGAAAAAAACGGAATTATCGAATGGAATCGAAGAGAATCATCGAATGGACCCGAATGGAATCATCTAATGGAATGGAATGGAATAATCCATGGACTCGAATGCAGTCATCATCGAATGGAATCGAATGGAATCATCGAATGGACTCGAATGGAATAATCATTGAACGGAATCGAATGGAATCATCATCGGATGGAAATGAGTGGAATCATCATCGAATGGAATCGAATAGAATTATGGAATGAAATCTAGTGTGATCATCATCGAATGGACCCGAATGGAATCATCATCCAACGGAAGCTAATGGTATCAACTTCGAATGAATCGAATGGAAACACCATCGAATTGAAAGGAATGGAATTATCATGAAATTGAAATGGATGGACTCATCATCCAATGGATTCAAAAGGAATCATCGAATAAAATTGATTGAAATCATCATCAAATGGATTCGAATGGTACCATTGAAAGGAATCGAATGGAATCATCATCAGATGGAAATGAATGGAATCGTCATAGAATGGAATCGAATGGATTCATTGAATGGAATCAGATGGAATCATCGAATGGACTGGAATGGAATCATTGAATGGACTCGAAAGAGATCATTGTTGAATGGAATTGAATGGAATCATCGAATGGTCTCGATTGGAATCATTATCAAATGGAATCGAATGGAATCACCGAATAGAATCGAATGGAACAATCATCGAATGGAGTCAAATGGAATTATCCTCAAATGGAATTGAATGGAATTATCGAATGCAATCGAATGGAATTATCGAATGCAATAGAATAGAATCATCAAATGGACTCGAATGGAATCATCGAATGGAATGGAATGGAACAGTCAATGAACTCGAATGGAATCATCATTGAATGGAATCGAATGGAATCATCGAGTGGAATCGAATGGAATTATGATCAAACGGAATCGAATGTAATCATCATCAAATGGAATCAAAAATAACCATCATCAATTGGTATTGAATGGAATTGTCATCAAGTGGAATTCAAAGGAATCATCATCAAATGGAACCGAATGGAATCCTCATTGAATGGAAATGAAAGGAGTCATCATCTAATGGAATCGCATGGAGTCATCATCAAATGGAATCGCATGGAATCATCATCAAATGGAATCGAATGGAATTATCATTAAATGGAATCTAATGGAATCATTGAACAGAATTGAATGGAATCGTCATCGAATGAATTGAATGCAATCATCGAATGGTCTCGAATGGAATCATCTTCTAATGGAAAGGAATGGAATCATCGCATAGAATCGAATGGAATTAACATTGATGGACTCGAATGGAATCAACATCAAACGGAATTAAGCGGAATTATCGAATGGAATCGAAGAGAATCATCGAATGGACTCGAATGGAATCATCTAATGGAATGGAATGGAATAATCCCCGGACTCGAATGCAATCATCATCGTATAGAATCGAGTGGAATCATCGAATGGACTCGAATGGAATAATCATCGGATGGATACGAATGGATTCATCATCGAATGGAAATGAAAGGAGTCATCATCTAATGGAATTGCATGGAATCATCATAAAATGGAATTGAATGGAATCAACATCAAATGGAATCAAATGGAATCATTGAACGGAATTGAATGGAATCGTCATCGAATGAATTGAATGCAATCATCGAATGGTCTCAAATGGAATCATCTTCAAATGGAATGGAATGGAATCATCGCATAGAATCGAATGGAATTATCATCGAATGGAATCGAATGGTATCAACATAAAATGGAAAAAAACGGAATTATCGAATGGAATCGAAGAGAATCATCGAATGGACCCGAATGGAATCATCTAATGGAATGGAATGGAATAATCCATGGACTCGAATGCAGTCATCATCGAATGGAATCGAATGGAATCATCGAATGGACTCGAATGGAATAATCATTGAACGGAATCGAATGGAATCATCATCGGATGGAAATGAGTGGAATCATCATCGAATGGAATCGAATAGAATTATGGAATGAAATCTAGTGTGATCATCATCGAATGGACCCGAATGGAATCATCATCCAACGGAAGCTAATGGTATCAACTTCGAATGAATCGAATGGAAACACCATCGAATTGAAAGGAATGGAATTATCATGAAATTGAAATGGATGGACTCATCATCCAATGGATTCAAAAGGAATCATCGAATAAAATTGATTGAAATCATCATCAAATGGATTCGAATGGTACCATTGAAAGGAATCGAATGGAATCATCATCAGATGGAAATGAATGGAATCGTCATAGAATGGAATCGAATGGATTCATTGAATGGAATCAGATGGAATCATCGAATGGACTGGAATGGAATCATTGAATGGACTCGAAAGAGATCATTGTTGAATGGAATTGAATGGAATCATCGAATGGTCTCGATTGGAATCATTATCAAATGGAATCGAATGGAATCACCGAATAGAATCGAATGGAACAATCATCGAATGGAGTCAAATGGAATTATCCTCAAATGGAATCGAATGGAATTATCGAATGCAATCGAATGGAATTATCGAATGCAATCGACTAGAATCATCGAATGGACTCGAATGGAATCATCGAGTATAATGGTATGGAACAGTCAATGAACTCGAATGGAATCATCATTGAATGGAATCGAATGGAATCATCGAGTGGAATCGAATGGAATTATGATCAAATGGAATCGAATGTAATCATCATCAAATGGAATCAAAAATAACCATCATCAGTTGGTATTGAATGGAATTGTCATCAAATGGAATTCAAAGGAATCATCATCAAATGGAACCGAATGGAATCCTCATTGAATGGAAATGAAAGGGGTCATCATCTAATGGAATCACATGGAATCATCATCAAATGGAATCGAATGGAATCATCATCAAATGGAATCTAATGGAATCATTGAACAGAATTGAATGGAATCGTCATCGAATGAATTGAATGCAATCATCGAATGGTCTCGAATGGAATCATCTTCTAATGGAAAGGAATGGAATCATCGCATAGAATCGAATGGAATTAACATTGAATGGACTCGAATGGAATCAACATCAAACGGAATCAAGCGGAATTATCGAATGGAATCGAAGAGAATCATCGAATGGACTCGAATGGAATCATCTAATGGAATGGAATGGAATAATCCACGGACTCGAATGCAATCATCATCGTATAGAATCGAATGGAATCATCGAATGGACTCGAAAGGAATAATCATTGAACGGAATCGAATGGAATCATCATCGGATGGAAACGAATGGAATCATCATCGAATGGAAATGAAAGGAGTCATCATCTAATGGAATTGCATGGAATCATCATAAAATGGAATCGAATGGAATCAACATCAAATGGAATCAAATGGAATCATTGAATGGAATTGAATGAGATCGTCATCGAATGAATTGAATGCAATCATCGAATGGTCTCGAATGGAATCATCTTCAAATGGAATGGAATGGAATCATCGCATAGAATCGAATGGAATTATCATCGAATGGAATCGAATGGAATCAACATCAAACGGAAAAAAACGGAATTATCGAATGGAATCGAAGAGAATCATCGAATGGACCCGAATGGAATCATCTAATGGAATGGAATGGAATAATCCATGGACTCGAATGCAATCATCATCGAATGGAATCGAATGGAATCATCGAATGGACTCGAATGGAATAATCATTGAACGGAATCGAATGGAATCATCATCGGATGGAAATGAATGGAATCATCATCGAATGGAATCGAATAGAATTATGGAATGAAATCCAGTGTGATCATCATCGAATGGACCCGAATGGAATCATCATCCAACGGAAGCTAATGGAATCAACATCGAATGAATCGAATGGAAACACCATCGAATTGAAACGAATGGAATTATCATGAAATTGAAATGGATGGACTCATCATCGAATGGATTCGAATGGAATCATCGAATAAAATTGATTGAAATCATCATCAAATGGAATCGAATGGTATCATTGAATGGAATCGAATGGAATCATCATCAGATGGAAATGAATGGAATCGTCATAGAATGGAATCGAATGGATTCATTGAATGGAATCAGATGGAATCATCGAATGGACTGGAATGGAATCATTGAATGGACTCGAAAGGGATCATTATTGAATGGAATTGAATGGAATCATCGAATGGTCTCGATTGGAATCATTACCAAATGGAATCGAATGGAATCACCGAATAGAATCGAATGGAACAATCATCGAATGGACTCAAATGGAATTACCCTCAAATGGAATCGAATGGAATTATCGAATGCACTCGAATGGAATTATCGAATGCATTCGAATAGAATCATCGAATGGACTCGAATGGAATCATCGAATGGAATGGAATGGAACAGTCAATGAACTCGAATGGAATCATCATTGAATGGAATCGAATGGAATCATCGAGTGGAATCGAATGGAATTATGATCAAATGGAATCGAATGTAATCATCAACAAATGGAATCAAAAATAACCATCATCAATTGGTATTGAATGGAATTGTCATCAAATGGAATTCAAAGGAATCATCATCAAATGGAACCGAATGGAATCCTCATTGAATGGAAATGAAAGGGGTCATCATCTAAAGGAATCGCATGGAATCATCATCAAATGGAATCGAATGGAATCATCATCAAATGGAATCTAATGGAATCATTGAACAGAATTGAATGGAATCGTCATCAAATTAATTGAATGCAATCATCGAATGGTCTTGAATGCAATCATCTTCTAATGGAAAGGAATGGAATCATCGCATAGAATCGAATGGAATTAACATTGAATGGACTCGAATGGAATGAACATCAAACGGAATCAAGCGGAATTATCGAATGTAATCGAAGAGAACCATCGAATGGACTCGAATGGAATCATCTAATGGAATGGAATGGAATAATCCCCGGACTCGAATGCAATCATCATCGTATAGAATCGAATGGAATCATTGAATGGACTCGAATGGAATAATCATTGAACAGAATCGAATGGAATCATCATCGGATAGAAACGAATGGAATCATCATCGAATGGAAATGAAAGGAGTCATCATCTAATGGAATTTCATGGAATCATCATAAAATGGAATCGAATGGAATCAACATCAAATGGAATCAAATGGAATCATTGAACGGAATTGAATGGAATCGTCATCGTATGAATTGAATGTAATCATCGAATGGTCTCGAATGGAATCATCTTCAAATGGAATGGAATGGAATCATCGCATAGAATCGAATGGAATTATCATCGAATGTTATCGAATGGTATCAACAACAAACGGAACAAAACGGAATTATCGAATGGAATCGAAGAGAATCATCGAACGGACCCGAATGGAATCATCTAATGGAATGGAATGTTATAATCCATGGACTCGAATGCAATCATCATCGAATGGAATCGAATGGAATCATCGAATGGAACCGAATGGAATAATCATTGAACGGAATCGAATGGAATCATCATCGGATGGAAACGAATGGAATCATCATCGAATGGAAATGAAAGGAGTCATCTAATGGAATTGCACGGAATCAACATAAAATGGAATCGAATGGAATCAACATCAAATGGAATCAAATGGAATCATTGAACAGAATTGAATGGAATCGTCATCGAATGAATTGAATGCAATCATCGAATGGTCTCGAATGGAATCATCTTCTAATGGAAAGGAATGGAATCATCGCATAGAATCGAATGGAATTAACATTGAATGGACTCGAATGGAATCAACATCAAACGGAATCAAGCGGAATTATCGAATGGAATCGAAGAGAATCATCGAATGGACTCGAATGGAATCATCTAATGGAATGGAATGGAATAATCCATGGACTCGAATGCAATCATCATCGAATGGAATCGAATGGAATCATCGAATGGACTCGAATGGAATAATCATTGAACGGAATCGAATGGAATCATCATCGGATGGAAACGAATGGAATCATCATCGAATGGAAATGAAAGGAGTCATCATCTAATGGAATTGCATGGAATCATCATAAAATGGAATCGAATGGAATCGACATCAAATGGAATCAAATGGAATCATTGAAAGAAATTGAATGGAATCGTCGTCGAATGAATTGAATGCAATCATCGAATGGTCTCGAATGGAATCATCTTCAAATGGAATGGAATGGAATCATCGCATAGAATCGAATGGAATTATCATCGAATGGAATCGAAAGGTATCAACAACAAACGGAAAAAAACGGAATTATCGAATGGAATCGAAGAGAATCTTCGAACGGACCCGAATGGAATCACCTAATGGAATGGAATGGAATAATCCATGGACTGTAATGCAATCATCATCGAATGGAATCGAATGGAATCATCGAATGGACTCGAATGGAATAATCATTGAACGGAATCGAATGGAATCATCATCGGATGGAAATGAATGGAATCATCATCGAATGGAATCGAATAGAATTATGGAATGAAATCCAGTGTGATCATCATCGAATGGACCCGAATGGAATCATCATCCAACGGAAGCTAATGGAATCAACATCGAATGAATCGAATGGAAACACCATCGAATTGAAACGAATGGAATTATCATGAAATTGAAATGGATGGACTCATCATCGAATGGATTCGAATGGAATCATCGAATAAAATTGATTGAAATCATCATCAAATGGAATCGAATGGTATCATTGAATGGAATCGAATGGAATCATCATCAGATGGAAATGAATGGAATCGTCATAGAATGGAATCGAATGGATTCATTGAATGGAATCAGATGGAATCATCTAATGGACTGGAATGGAATCACTGAATGGACTCGAAAGGGATCATCATTGAATGGAATTGAATGGAATCATCGAATGGTCTCGATTGGAATCATTATCAAATGGAATCGAATGAAATCACCGAATAGAATCGAATGGAGCAATCATCGAATGGACTCAAATGGAATTATCTTCAAATGGAATCGAATGGAATTATCGAATGCAATCGAAAGGAATTATCGAATGCAATCGAATAGAATCATCGAATGGACTCGAATGGAATCATCGAATGGAATGGAATGGACCAGTCAATGAACTCGAATGGAATCATCATTGAATGGAATCGAATGGAATCATCGAGTGGAATCGAATGGAATTATGATCAAATGGAATCGAATGTAATCATCATCAAATGGAATCAAAGTAGCCATCATCAATTGGTAATGAATGGATTTGTCATCAAATGGAATTCAAAGGAATCGTCATCAAATGGAACCGAATGGAATCCTCATTGAATGGAAATGAAAGGGGTCATCATCTAATGGAATCGCATGGAATCATCATCAAATGGAATCGAATGCAATCTTCATCAAATGGAATCTAATGGAATCATTGAACAGAATTGAATGGAATCGTCATCGAATGAATTGAATGCAATCATCGAATGGTCTCGAATGGAATCATCTTCTAATGGAAAGGAATGGAATCATCGCATAGAATCGAATGGAATTAACATTGAATGGACTCGAATGGAATCAACATCAAACGGAATCAAGCGGAATTATCGAATGGAATCGAAGAGAATCATCGAATGGACTCGAATGGAATCATCTAATGGAATGGAATGGAATAATCCACGGACTCGAATGCAATCATCATCGTATAGAATCGAATGGAATCATCGAATGGACTCGAATGGAATAATCATTGAACGGAATCAAATGGAATCATCATCGGATGGAAACGAATGGAATCATCATCGAATGGAAATGAAAAGAGTCATCATCTAATGGAATTGCATGGAATCATCATAAAATGGAATCGAATGGAATCAACATCAAATGGAATCAAATGGAATCATTGAACGGAATTGAATGGAATCGTCATCGAATGAATTGAATGCAATCATCGAATGGTCTCGAATGGAATCATCTTCAAATGGAATGGAATGGAATCATCGGATAGAATCGAATGGAATTATCATCGAATGGAATCGAATGGTATCAACATCAAACGGAAAAAAACGGAATTTTCGAATGGAATCGAAGAGAATCATCGAATGGACCCGAATGCAATCATCTAATGGAATGGAATGGAATAATCAATGGACTCGAATGCAATCATCATCGAATGGAATCGAATGGAATCATCGAATGAACTCGAATGGAAAAATCATTGAACGGAATCGAATGGAATCATCATCGGATGGAAATGAATGGAATCATCATCGAATGGAATCGAATAGAATTATGGAATGAAATCCAGTGTGATCATCATCGAATGGACCCGAATGGAATCATCATCCAACGGAAGCTAATGGAATCAACATTGAATGAATCGAATGGAAACACCATCGAATTGAAACGAATGGAATTATCATGAAATTGAAATGGATGGACTCATCATCGAATGGATTCGAATGGAATCATCGAATAAAATTGATTGAAATCATCATCAAATGGAATCGAATGGTATCATTGAATGGAATCGAATGGAATCATCATCAGATGGAAATGAATGGAATCGTCATAGAATGGAATCGAATGGATTCATTGAATGGAATCAGATGGAATCATCGAATGGACTGGAATGGAATCATTGAATGGACTCGAAAGGGATCATTATTGAACGGAATTGAATGGAATCATCGAATGGTCTCGATTGGAATCATTATCAAATGGAATCGAATGGAATCACCGAATAGAATCGAATGGAACAATCATCGAATGGACTCAAATGGAATTATCCTCAAATGGAATGGAATGGAATTATCGAATGCAATCGAATGGAATTATCGAATGCAATCGAATGGAATTATCGAATGCAATCGAATAGAATCATCGAATGGACTCGAATGGAATCATCGAATGGAATGGAATGGAACAGTCAATGAACTCGAATGGAATCATCATTGAATGGAATCGAAAGGAATCATCGAGTGGAATCGAATGGAATTATGATCAAATGGAATCGAATGTAATCATCATCAAATGGAATCAAAAATAACCATCATCAATTGGTATTGAATGGAATTGTCATCAAATGGAATTCAAAGGAAACATCATAAAATGGAACCGAATGGAATCCTCATTGAATGGAAATGAAAGGGGTCATCATCTAATGGAATCGCATGGAATCATCATCAAATGGAATCGAATGGAATCATCATCAAATGGAATCTGATGGAATCATTGAACAGAATTGCATGGAATCGTCATCGAATGAATTGAATGCAATCATCGAATGGTCTCGAATGGAATCATCTTCTAATGGAAAGGAATGGAATCATCGCATAGAATCGAATGGAATTAACATCGAATGGACTCGAATGGAATCAATATCAAACGGAATCAAGCGGAATTATCGAATGGAATCGAAGAGAATCATAGAATGGACTCGAATGGAATCATCTAATGGAATGGAATGGAATAATCCACGGACCCGAATGCAATCATCATCGAATGGAAACGAATGGAATCATCGAATGGACTCGAATGGAATAATCATTGAACGGAATCGAATGGAATCATCATCGGATGGAAATGAATGGAATCATCATCGAATGGAATCGAATAGAATTATGGAATGAAATCCACTGTGATCATCATCGAATGGACCCGAATGGAATCATCATCCAACGGAAGCTAATGGAATCAACATCGAATGGATCCAATGGAAACACCATCGAATTGAAACGAATGGAATTACCATGAAATTGAAATGGATGGACTCATCATCGAATGGATTCGAATGGAAACATCGAATAAAATTGATTGAAATCATCATCGAATGGAATCGAATGGTATCATTGAATGGAATCGAATGGAATCATTATCAGATGGAAATGAATGGAATCGTCATAGAATGGAATCGAATGGATTCATTGAATGGAATCAGATGGAATCATCGAATGTACTGGAATGGAATCATTGAATGGACTCGAAAGGGATCATGATTGAATGGAATTGAATGGAATCATCGAATGGTCTCGATTGGAATCATTATCAAATGGAATCGAATGGAATCACCGAATAGAATCGAATGGAACAATCATCGAATGGACTCAAATGGAATTATCCTCAAATGGAATCGAATGGAATTATCGAATGCAATCGAATGGAATTATCGAATGCAATCGAATAGAGTCATCGAATGGACTCGAATGGAATCATCGAATGGAATGGAATGGAACAGTCAATGAACTCGAATGGAATCATCATTGAATGGAATCGAATGGAATCATCGAGTGGAATCGAATGGAATTATGATCAAATGGAATCGAATGTAATCATCATCAAATGGAATCAAAAATAATCATCATCAATTGGTATTGAATGGAATTGTCATCAAATGGAATTCAATGGAAACATCATCAAATGGAACCGAATGGAGTCCTCATTGAATGGAAATGAAAGGGGTCATCATCTAATGGAATCGCATGGAATCATCATCAAATGGAATCGAATGGAATCAACATCAAATGGAATCTGATGGAATCATTGAACAGAATTGAATGGAATCGTCATCGAATGAATTGAATGCAATCATCGAATGGTCTCGAATGGAATCATCTTCTAATGGAAAGGAATGGAATCATCGCACAGAATCGAATGGAATTATCATCGAATGGAATCGAATGGTATCAACACCAAACGGAAAAAAACGGAATTATCGAATGGAATCAAAGAGAATCTTCGAACGGACCCGAATGGAATCATCTAATGGAATGGAATGGAATAATCCATGGACTGGAAGGCAATCATCATCGAATGGAATCGAATGGAATCATCGAATGGACTCGAATGGAATAATCATTGAACGGAATCGAATGGAATCATCATCGGATGGAAACGAATGGAATCATCATCGAATGGAAATGAAAGGAGTCATCATCTAATGGAATTGCATGGAATCATCATAAAATGGAATCGAATGGAATCAACATCAAATGGAATCAAATGGAATCATTGAACGGAATTGAATGGAATCATCATCGAATGAATTGAATGCAATCATCGAATGGTCTCGAATGGAATCATCTTCAAATGGAATGGAATGGAATCATCGCATAGAATTGAATGGAATTATCATCGAATGGAATCGAATGGAATCAACATCAAACGGAAAAAAACGGAATTATCGAATGGAATCGAAGAGAATCATCGAATGGACCCGAATGGAATCATCTAATGGAATGGAATGGAATAATCCATGGACTCGAATGCAATCATCATCGAATGGAATCGAATGGAATCATCGAATGGACTCGAATGGAATAATCATTGAACGGAATCGAATGGAATCATCATCGGATGGAAACGAATGGAATCATCATCGAATGGAAATGAAAGGAGTCATCATCTAATGGAATTGCATGGAATCATCATAAAATGGAATCGAATGGAATCAACATCAAATGGAATCAAATGGAATCATTGAACGGAATTGAATGGAATCATCATCGAATGAATTGAATGCAATCATCGAATGGTCTCGAATGGAATCATCTTCAAATGGAATGGAATGGAATCATCGCATAGAATCGAATGGAATTATCATCGAATGGAATCGAATGGAATCAACATCAAACGGAAAAAAACGGAATTATCGAATGGAATCGAAGAGAATCATCGAATGGACCCGAATGGAATCATCTAATGGAATGGAATGGAATAATCCATGGACTCGAATGCAATCATCATCGAATGGAATCGAATGGAATCATCGAATGGACTCGAATGGAATAATCATTGAACGGAATCGAATGGAATCATCATCGGATGGAAACGAATGGAATCATCATCGAATGGAAATGAAAGGAGTCATCATGCAATGGAATTGCATGGAATCATCATAAAATGGAATCGAATGGAATCAACATCAAATAGAATCAAATGGAATCATTGAACGGAATTGAATGGAATCGTCATCGAATGAATTGAATGCAATCATCGAATGGTCTCGAATGGAATCATCTTCAAATGGAATGGAATGGAATCATCGCATAGAATCGAATGGAATTATCATCGAATGGAATCGAATGGAATCAACATCAAACAGAAAAAAACGGAATTATCGAATGGAATCGAAGAGAATCATCGAACGGACCCGAATGGAATCATCTAATGGAATGGAATGGAATAATCCATGGACTCGAATGCAATCATCATCGAATGGAATCGAATGGAATCATCGAATGGACTCGAATGGAATAATCATTGAACGGAATCGAATGGAATCACCATCGGATGGAAATGAATGGAATCATCATCGAATGGAATCGAATAGAATTATGGAATGAAATCCAGTGTGATCATCATCGAATGGACCCGAATGGAATCATCATCCAACGGAAGCTAATGGAATCAACATCGAATGAATCGAATGGAAACACCATCGAATTGAAACGAATGGAATTATCATGAAATTGAAATGGATGGACTCATCATCGAATGGATTCGAATGGAATCATCGAATAAAATTGATTGAAATCATCATCGAATGGTATCGAATGGTATCATTGAATGGAATCGAATGGAATCATCATCAGATGGAAATGAATGGAATCGTCATAGAATGGAATCGAATGGATTCATTGAATGGAATCAGATGGAATCATCGAATGGACTGGAATGGAATCATTGAATGGACTCGAAAGGGATCATTATTGAATGGAATTGAATGGAATTATCGAATGGTCTCGATTGGAATCATTATCAAATGGAATCGAATTTAATCACCGAATAGAATCGAATGGAACAATCATCGAATGGACTCAACTGGAATTATCCTCAAATGGAATCGAATGGAATTATCGAATGCAATCGAATGGAATTATCGAATGCAATCGAATAGAATCATCGAATGGACTCGAATGGAATCATCGAATGGAATGGAATGGAACAGTCAATGAACTCGAATGGAATCATCATTGAATGGAATCGAATGGAATCATCGAGTGGAATCGAATGGAAATATGATCAAATGGAATCATATGTAATCATCATCAAATGGAATCAAAAATAACCATCATCAAGTGGTATTGAAAGGAATTCTCATCAAATGGAATTCAAAGGAATCATCATCAAATGGAACTGAATGGAATCCTCATTGAATGGAAATGAAAGGGGTCATCATCTAATGGAATCGCATGGAATCATCATCAAATGGAATCGAATGGAATCATCATCAAATGGAATCTGATGGAATCATTGAACAGAATTGAATGGAATCGTCATCGAATGAATTGAATACAATCATCGAATGGTCTCGAATGTAATCACATTCTAATGGAAAGGAATGGAATCATCGCATAGAATCGAATGGAATTAACATTGAATGGACTCGAATGGAATCAACATCAAACGGAATCAAGCGGAATTATCGAATGGAATCGAAGAGAATCATCGAATGGTCTCGAATGGAATCATCTTCTAATGGAAAGGAATGGAATCATCGCATAGAATCGAATGGAATTAACATTGAATGGACTCGAATGGAATCAACATCAAATGGAATCAAGCGGAATTATCGAATGAAATCGAAGAGAATCATCGAATGGACTCGAATGGAATCATCTAATGGAATGGAATGGAATAATCCACGGACTCGAATGCAATCATCATCGCATAGAATCGAATGGAATCATCGAAAGGACTCGAATGGAATAACCATTGAACGGAATCGAATGGAATCATCATCGGATGGAAACGAATGGAATCATCATCGAATGGAAATGAAAGGAGTCATCATCTAATGGAATTGCATGGAATCATCATAAAATGGAATCGAATGGAATCATCATCAAATGGAATCAAATGGAATCATTGAACGGAATTGAATGGAATCGTCATCGAATGAATTGAATGCAATCATCGAATGGTCTCGAATGGAATCATCTTCAAATGGAATGGAATGGAATCATCGCATAGAATCGAATGGAATTATCATCGAATGGAATCGAATGGTATCAACATCAAACGGAAAAAAACGGAATTATCGAATGGAATCGAAGAGAATCTTCGAACGGACCCGAATGGAATCATCTAATGGAATGGAATGGAATAATCCATGGACTCGAATGCAATCATTATCGAATGGAATCGAATGGAATCATTGAAAGGACTCGAATGGAATAATCATTGAACGGAATCGAATGGAATCATCATCGGATGGAAATGAATGGAATCATCATCGAATGGAATCGAATAGAATTATGGAATGAAATCCAGTGTGATCATCATCGAATGGACCCGAATGGAATCATCATCCAACGGAAGCTAATGGAATCAACATCGAATGAATCGAATGGAAACACCATCGAATTGAAACGAATGGAATTATCATGAAATTGAAACGGATGGACTCATCATCGAATGGATTCGAATGGAATCATCGAATAAAATTGATTGAAATCATCATCGAATGGAATCGAATGGTATCATTGAATA	G	20	PASS	SVLEN=-38291;SVTYPE=DEL;TIG_REGION=contig104_hp2:969333-969334;QUERY_STRAND=+;SIG_SOURCE=cigar;TIG_MAPQ=60	GT	0/1
chr1	140662358	dippav.chr1.DEL.27	ATGCAATCGAATGGAATTATCGAATGCAATCGAATAGAATCATCGAATGGACTCGAATGGAATCATCGAATGGAATGGAATGGAACAGTCAATGAACTCGAATGGAATCATCATTGAATGGAATCGAAAGGAATCATCGAGTGGAATCGAATGGAATTATGATCAAATGGAATCGAATGTAATCATCATCAAATGGAATCAAAAATAACCATCATCAATTGGTATTGAATGGAATTGTCATCAAATGGAATTCAAAGGAAACATCATAAAATGGAACCGAATGGAATCCTCATTGAATGGAAATGAAAGGGGTCATCATCTAATGGAATCACATGGAATCATCATCAAATGGAATCGAATGGAATCATCATCAAATGGAATCTGATGGAATCATTGAACAGAATTGCATGGAATCGTCATCGAATGAATTGAATGCAATCATCGAATGGTCTCGAATGGAATCATCTTCTAATGGAAAGGAATGGAATCATCGCATAGAATCGAATGGAATTAACATCGAATGGACTCGAATGGAATCAATATCAAACGGAATCAAGCGGAATTATCGAATGGAATCGAAGAGAATCATAGAATGGACTCGAATGGAATCATCTAATGGAATGGAATGGAATAATCCACGGACCCGAATGCAATCATCATCGAATGGAAACGAATGGAATCATCGAATGGACTCGAATGGAATAATCATTGAACGGAATCGAATGGAATCATCATCGGATGGAAATGAATGGAATCATCATCGAATGGAATCGAATAGAATTATGGAATGAAATCCACTGTGATCATCATCGAATGGACCCGAATGGAATCATCATCCAACGGAAGCTAATGGAATCAACATCGAATGGATCCAATGGAAACACCATCGAATTGAAACGAATGGAATTACCATGAAATTGAAATGGATGGACTCATCATCGAATGGATTCGAATGGAAACATCGAATAAAATTGATTGAAATCATCATCGAATGGAATCGAATGGTATCATTGAATGGAATCGAATGGAATCATTATCAGATGGAAATGAATGGAATCGTCATAGAATGGAATCGAATGGATTCATTGAATGGAATCAGATGGAATCATCGAATGTACTGGAATGGAATCATTGAATGGACTCGAAAGGGATCATGATTGAATGGAATTGAATGGAATCATCGAATGGTCTCGATTGGAATCATTATCAAATGGAATCGAATGGAATCACCGAATAGAATCGAATGGAACAATCATCGAATGGACTCAAATGGAATTATCCTCAAATGGAATCGAATGGAATTATCGAATGCAATCGAATGGAATTATCGAATGCAATCGAATAGAGTCATCGAATGGACTCGAATGGAATCATCGAATGGAATGGAATGGAACAGTCAATGAACTCGAATGGAATCATCATTGAATGGAATCGAATGGAATCATCGAGTGGAATCGAATGGAATTATGATCAAATGGAATCGAATGTAATCATCATCAAATGGAATCAAAAATAATCATCATCAATTGGTATTGAATGGAATTGTCATCAAATGGAATTCAATGGAAACATCATCAAATGGAACCGAATGGAGTCCTCATTGAATGGAAATGAAAGGGGTCATCATCTAATGGAATCGCATGGAATCATCATCAAATGGAATCGAATGGAATCAACATCAAATGGAATCTGATGGAATCATTGAACAGAATTGAATGGAATCGTCATCGAATGAATTGAATGCAATCATCGAATGGTCTCGAATGGAATCATCTTCTAATGGAAAGGAATGGAATCATCGCACAGAATCGAATGGAATTATCATCGAATGGAATCGAATGGTATCAACACCAAACGGAAAAAAACGGAATTATCGAATGGAATCAAAGAGAATCTTCGAACGGACCCGAATGGAATCATCTAATGGAATGGAATGGAATAATCCATGGACTGGAAGGCAATCATCATCGAATGGAATCGAATGGAATCATCGAATGGACTCGAATGGAATAATCATTGAACGGAATCGAATGGAATCATCATCGGATGGAAACGAATGGAATCATCATCGAATGGAAATGAAAGGAGTCATCATCTAATGGAATTGCATGGAATCATCATAAAATGGAATCGAATGGAATCAACATCAAATGGAATCAAATGGAATCATTGAACGGAATTGAATGGAATCATCATCGAATGAATTGAATGCAATCATCGAATGGTCTCGAATGGAATCATCTTCAAATGGAATGGAATGGAATCATCGCATAGAATCGAATGGAATTATCATCGAATGGAATCGAATGGAATCAACATCAAACGGAAAAAAACGGAATTATCGAATGGAATCGAAGAGAATCATCGAATGGACCCGAATGGAATCATCTAATGGAATGGAATGGAATAATCCATGGACTCGAATGCAATCATCATCGAATGGAATCGAATGGAATCATCGAATGGACTCGAATGGAATAATCATTGAACGGAATCGAATGGAATCATCATCGGATGGAAACGAATGGAATCATCATCGAATGGAAATGAAAGGAGTCATCATGCAATGGAATTGCATGGAATCATCATAAAATGGAATCGAATGGAATCAACATCAAATAGAATCAAATGGAATCATTGAACGGAATTGAATGGAATCGTCATCGAATGAATTGAATGCAATCATCGAATGGTCTCGAATGGAATCATCTTCAAATGGAATGGAATGGAATCATCGCATAGAATCGAATGGAATTATCATCGAATGGAATCGAATGGAATCAACATCAAACAGAAAAAAACGGAATTATCGAATGGAATCGAAGAGAATCATCGAACGGACCCGAATGGAATCATCTAATGGAATGGAATGGAATAATCCATGGACTCGAATGCAATCATCATCGAATGGAATCGAATGGAATCATCGAATGGACTCGAATGGAATAATCATTGAACGGAATCGAATGGAATCATCATCGGATGGAAACGAATGGAATCATCATCGAATGGAAATGAAAGGAGTCATCATCTAATGGAATTGCATGGAATCATCATAAAATGGAATCGAATGGAATCAACATCAAATGGAATCAAATGGAATCATTGAACGGAATTGAATGGAATCGTCATCGAATGAATTGAATGCAATCATCGAATGGTCTCGAATGGAATCATCTTCAAATGGAATGGAATGGAATCATCGCATAGAATCGAATGGAATTATCATCGAATGGAATCGAATGGAATCAACATCAAACGGAAAAAAACGGAATTATCGAATGGAATCGAAGAGAATCATCGAATGGACCCGAATGGAATCATCTAATGGAATGGAATGGAATAATCCATGGACTCGAATGCAATCATCATCGAATGGAATCGAATGGAATCATCGAATGGACTCGAATGGAATAATCATTGAACGGAATCGAATGGAATCATCATCGGATGGAAATGAATGCAATCATCATCGAATGGAATCGAATAGAATTATGGAATGAAATCCAGTGTGATCATCATCGAATGGACCCGAATGGAATCATCATCCAACGGAAGCTAATGGAATCAACATCGAATGAATCGAATGGAAACACCATCGAATTGAAACGAATGGAGTTACCATGAAATTGAAATGGATGGACTCATCATCGAATGGATTCGAATGGAATCATCGAATAAAATTGATTGAAATCATCATCGAATGGAATCGAATGGTATCATTGAATGGAATCGAATGGAATCATCATCAGATGGAAATGAATGGAATCGTCATAGAATGGAATCGAATGGATTCATTGAATGGAATCAGATGGAATCATCGAATGGACTGGAATGGAATCATTGAATGGACTCGAAAGGGATCATTATTGAATGGAATTGAATGGAATCATCGAATGGTCTCGATTGGAATCATTATCAAATGGAATCGAATGGAATCACCGAATAGAATCGAATGGAACAATCATCGAATGGACTCAAATGGAATTATCCTCCATTGGAATCGAATGGAATTATCGAATGCAATCGAATGGAATTATCGAATGCAATCGAATAGAATCATCGAATGGACTCGAATGGAATCATCGAATGGAATGGAATGGAACAGTCAATGAACTCGAATGGAATCATCATTGAATGGAATCGAATGGAATCATCGAGTGGAATCGAATGGAATTATGATCAAATGGAATCGAATGTAATCATCATCAAATGGAATCAAAAATAACCATCATCAATTGGTATTGAATGGAATTGTCATCAAATGGAATTCAAAGGAATCATCATCAAATGGAACCGAATGGAATCCTCATTGAATGGAAATGAAAGGGGTCATCATCTAATGGAATCGCATGGAATCATCATCAAATGGAATCGAATGGAATCATCATCAAATGGAATCTGATGGAATCATTGAAAAGAATTGAATGGAATCGTCATCGAATGAATTGAATGCAATCATCGAATGGTCTCGAATGGAATCATCTTCTAATGGAAAGGAATGGAATCATCGCATAGAATCGAATGGAATTATCATCGAATGGAATCGAATGGTATCAACACCAAACGGAAAAAAACGGAATTTTCGAATGGAATCGAAGAGAATCTCCGAACGGACCCGAATGGAATCATCTAATGGAATGGAATGGAATAATCCATGGACTCGAATGCAATCATCATCGAATGGAATCGAATGGAATCATCGAATGGACTCGAATGGAATAATCATTGAGCGGAATCGAATGGAATCATCATCGGATGGAAACGAATGGAATCATCATCGAATGGAAATGAAAGGAGTCATCATCTAATGGAATTGCATGGAATCATCATAAAATGGAATCGAATGGAATCAACATCAAATGGAATCAAATGGAATCATTGAACGGAATTGAATGGAATCGTCATCGAATGAATTGAATGCAATCATCGAATGGTCTCGAATGGAATCATCTTCAAATGGAATGGAATGGAATCATCGCATAGAATCGAATGGAATTATCATCGAATGGAATCGAATGGAATCAACATCAAACGGAAAAAAACGGAATTATCGAATGGAATCGAAGAGAATCATCGAATGGACCCGAATGGAATCATCTAATGGAATGGAATGGAATAATCCATGGACTCGAATGCAATCATCATCGAATGGAATCGAATGGAATCATCGAATGGACTCGAATGGAATAATCATTGAACGGAATCGAATGGAATCATCATCGGATGGAAATGAATGCAATCATCATCGAATGGAATCGAATAGAATTATGGAATGAAATCCAGTGTGATCATCATCGAATGGACCCGAATGGAATCATCATCCAACGGAAGCTAATGGAATCAACATCGAATGAATCGAATGGAAACACCATCGAATTGAAACGAATGGAGTTACCATGAAATTGAAATGGATGGACTCATCATCGAATGGATTCGAATGGAATCATCGAATAAAATTGATTGAAATCATCATCGAATGGAATCGAATGGTATCATTGAATGGAATCGAATGGAATCATCATCAGATGGAAGTGAATGGAATCGTCATAGAATGGAATCGAATGGATTCATTGAATGGAATCAGATGGAATCATCGAATGGACTGGAATGGAATCATTGAATGGACTCGAAAGGGATCATTATTGAATGGAATTGAATGGAATCATCGAATGGTCTCGATTGGAATCATTATCAAATGGAATCGAATGGAATCACCGAATAGAATCGAATGGAACAATCATCGAATGGACTCAAATGGAATTATCCTCAAATGGAATCGAATGGAATTATCGAATGCAATCGAATGGAATTATCGAATGCAATCGAATAGAATCATCGAATGGACTCGAATGGAATCATCGAATGGAATGGAATGGAATAGTCAATGAACTCGAATGGAATCATCATTGAATGGAATCGAATGGAATCATCGAGTGGAATCGAATGGAATTATGATCAAATGGAATCGAATGTAATCATCATCAAATGGAATCAAAAAAAACCATCATCAATTGGTATTGAATGGAATTGTCATCAAATGGAATTCAAAGGAATTATCATCAAATGGAACCGAATGGAATCCTCATTGAATGAAAATGAAAGGGGTCATCATCTAATGGAATCGCATGGAATCATCATCAAATGGAATCGAATGGAATCATCATCAAATGGAATCTAATGGAATCATTGAAAAGAATTGAATGGAATCGTCATCTAATGAATTGAATGCAATCATCGAATGGTCTCGAATGGAATCATCTTCTAATGGAAAGGAATGGAATCATCGCATAGAATCGAATGGAATTATCATCGAATGGAATCGAATGGTATCAACACCAAACGGAAAAAAACGGAATTTTCGAATGGAATCGAAGAGAATCTCCGAACGGACCCGAATGGAATCATCTAATGGAATGGAATGGAATAATCCATGGACTCGAATGCAATCATCATCGAATGGAATCGAATGGAATCATCGAATGGACTCGAATGGAATAATCATTGAACGGAATCGAATGGAATCATCATCGGATGGAAACGAATGGAATCATCATCGAATGGAAATGAAAGGAGTCATCATCTAATGGAATTTCATGGAATCATCATAAAATGGAATCGAATGGAATCAACATCAAATAGAATCAAATGGAATCATTGAACGGAATTGAATGGAATCGTCGTCGAATGAATTGAATGCAATCATCGAATGGTCTCGAATGGAATCACCTTCAAATGGAATGGAATGGAATCATCGCATAGAATCGAATGGAATTATCATCGAATGGAATCGAATGGAATCAACATCAAACGGAAAAAAACGGAATTATCGAATGGAATCGAAGAGAATCATCGAACGGACCCGAATGGAATCATCTAATGGAATGGAATGGAATAATCCTTGGACTCGAATGCAATCATCATCGAATGGAATCGAATGGAATCATCGAATGGACTCGAATGGAATAATCATTGAACGGAATCGAATGGAATCATCATCGGATGGAAACGAATGGAATCATCATCGAATGGAAATGAAAGGAGTCATCATCTAATGGAATTGCATGGAATCATCATAAAATGGAATCGAATGGAATCAACATCAAATGGAATCAAATGGAATCATTGAACGGAATTGAATGGAATCGTCATCGAATGAATTGAATGCAATCATCGAATGGTCTCGAATGGAATCATCTTCAAATGGAATGGAATGGAATTATCGAATGCAATCGAATGGAATTATCGAATGCAATCGAATGGAATTATCGAATGCAATCGAATAGAATCATCAAATGGACTCGAATGGAATCATCGAATGGAATGGAATGGAACAGTCAATGAACTCGAATGGAATCATCATTGAATGGAATCGAAAGGAATCATCGAGTGGAATCGAATGGAATTATGATCAAATGGAATCGAATGTAATCATCATCAAATGGAATCAAAAATAACCATCATCAATTGGTATTGAATGGAATTGTCATCAAATGGAATTCAAAGGAAACATCATAAAATGGAACCGAATGGAATCCTCATTGAATGGAAATGAAAGGCGTCATCATCTAATGGAATCGCATGGAATCATCATCAAATGGAATCGAATGGAATCATCATCAAATGGAATATGATGGAATCATTGAACAGAATTGTATGGAATCGTCATCGAATGAATTGAATGCAATCATCGAATGGTCTTGAATGGAATCATCATCTAATGGAAAGGAATGGAATCATCGCATAGAATCGAATGCAATTATCATCGAATGGAATCGAATGGAATCAACATCAAACGGAAAAAAACGGAATTATCGAATGGAATCGAAGAGAATCATCGAATGGACCCGAATGGAATCATCTAATGGAATGGAATGGAATAATCCATGGACTCGAATGCAATCATCATCGAATGGAATCCAATGGAATCATCGAATGTACTCGAATGGAATAATCATTGAACGGAATCGAATGGAATCATCATCGGATGGAAATGAATGGAATCATCATCGAATGGAATCGAATAGAATTATGGAATGAAATCCAGTGTGATCATCATCGAATGGACCCGAATGGAATCATCATCCAACGGAAGCTAATGGAATCAACATTGAATGAATCGAATGGAAACACCATCGAATTGAAACGAATGGAATTATCATGAAATTGAAATGGATGGACTCATCATCGAATGGATTCGAATGGAATCATCGAATAAAATTGATTGAAATCATCATCAAATGGAATCGAATGGTATCATTGAATGGAATCGAATGGAATCATCATCAGATGGAAATGAATGGAATCGTCATAGAATGGAATCGAATGGATTCATTGAATGGAATCAGATGGAATCATCGAATGGACTGGAATGGAATCATTGAATGGACTCGAAAGGGATCATTATTGAACGGAATTGAATGGAATCATCGAATGGTCTCGATTGGAATCATTATCAAATGGAATCGAATGGAATCACCGAATAGAATCGAATGGAACAATCATCGAATGGACTCAAATGGAATTATCCTCAAATGGAATGGAATGGAATTATCGAATGCAATCGAATGGAATTATCGAG	A	20	PASS	SVLEN=-8580;SVTYPE=DEL;TIG_REGION=contig104_hp2:993661-993662;QUERY_STRAND=+;SIG_SOURCE=cigar;TIG_MAPQ=60	GT	0/1
chr1	140798510	dippav.chr1.INS.21	G	GAATGGAATGGAATGGAACAGTCAATGAACACGAATGGAATCATCATTGAATGGAATCGAATGGAATCATCGAGTGGAATCGAATGGAATTATGATCAAATGGAATCGAATGTAATCATCATCAAATGGAATCAAAAATAACCATCATCAATTGGTATTGAATGGAATTGTCATCAAATGGAATTCAAAGGAATCATCATCAAATGGAACCGAATGGAATCCTCATTGAATGGAAATGAAAGGGGTCATCATCTAATGGAATCGCATGGAATCATCATCAAATGGAATCGAATGGAATCATCATCAAATGGAATCTAATGGAATCATTGAACAGAATTGAATGGAATGGTCATTGAATGAATTGAATGCAATCATCGAATGGTCTCGAATGGAATCATCTTCTAATGGAAAGGAATGGAATCATCGCATAGAATCGAATGGAATTATCATCGAATGGAATCGAATGGTATCAACACCAAACGGAAAAAAACGGAATTATCGAATGGAATCGAAGAGAATCTTCGAACGGACCCGAATGGAATCATCTAATGGAATAGAATGGAATAATCCATGGACTCGAATGCAATCATCATCGAATGGACTCGAATGGAATAATCATTGAACGGAATCGAATGGAATCGTCATCGGATGGAAACGAATGGAATCATCATCGAATGGAAATGAAAGGAGTCATCATCTAATGGAATTGCATGGAATCATCATAAAATGGAATCGAATGGAATCAACATCAAATGGAATCAAATGGAATCATTGAACGGAATTGAATGGAATCGTCATCGAATGAATTGACTGCAATCATCGAATGGTCTCGGAATCATCTTCAAATGGAATGGAATGGAATCATCGCATAGAATCGAATGGAATTATCATCGAATGGAATCGAATGGAATCAACATCAAACGGAAAAAAACGGAATTATCGAATGGAATCGAAGAGAATCATCGAATGGACCCGAATGGAATCATCT	20	PASS	SVLEN=987;SVTYPE=INS;TIG_REGION=contig44_hp1:6320383-6321370,contig104_hp2:1121234-1122221;QUERY_STRAND=-,+;SIG_SOURCE=cigar,cigar;TIG_MAPQ=60,60	GT	1/1
chr1	140801402	dippav.chr1.INS.22	T	TGAATGGAATCATCGAATGAACTCGAATGGAATCATCATTGAATGGAATCGAATGGAATCATCGAGTGGAATCGAATGGAATTATGATCAAATGGAATCGAATGTAATCATCATCAAATGGAATCAAAAATAACCATCATCAATTGGTATTGAATGGAATTGTCATCAAATGGAATTCAAAGGAATCATCATCAAATGGAACCGAATGGAATCCTCATTGAATGGAAATGAAAGGGGTCATCATCTAATGGAATCGCATGGAATCATCATCAAATGGAATCGAATGGAATCATCATCAAATGGAATCTAATGGAATCATTGAACAGAATTGAATGGAATCGTCATCGAATGAATTGAATGCAATCATCGAATGGTCTCGAATGGAATCATCTTCTAATGGAAAGGAATGGAATCATCGCATAGAATCGAATGGAATTATCATCGAATGGAATCGAATGGTATCAACACCAAACGGAAAAAAACGGAATTATCGAATGGAATCGAAGAGAATCTTCGAACGGACCCGAATGGAATCATCTAATGGAATGGAATGGAATAATCCATGGACTCGAATGCAATCATCATCGAATGGAATGGAATGGAATCATCGAATGGACTCGAATGGAATAATCATTGAACGGAATCGAATGGAATCATCATCGGATGGAAACGAATGGAATCATCATCGAATGGAAATGAAAGGAGTCATCATCTAATGGAATTGCATGGAATCATCATAAAATGGAATCGAATGGAATCAACATCAAATGGAATCAAACGGAATCATTGAACGGAATTGAATGGAATCGTCATCGAATGAATTGACTGCAATCATCGAATGGTCTCGAATGGAATCAACTTCAAATGGAATGGAATGGAATCATCGAATAGAATCGAATGGAATTATCATCGAATGGAATCAACATCAAACGGAAAAAAACGGAATTATCGAATGGAATCGAAGAGAATCATCGAAGGGACCCGAACGGAATCATCTAATGGAATGGAATGGAATAATCCATGGACTCGAATGCAATCATCATCGAATGGAATCGAATGGAATCATCGAATGGACTCGAATGGAATAATCATTGAACGGAAACGAATGGAATCATCATCGGATGGAAATGAATGGAATCATCATCGAATGGAATCGAATAGAATTATGGAATGAAATCCAGTGTGATCATCATCGAATGGACCCGAATGGAATCATCATCCAACGGAAGCTAATGGAATCAACATCGAATGAATCGAATGGAAACACCATCGAATTGAAACGAATGGAATTATCATGAAATTGAAATGGATGGACTCATCATCGAATGGATTCGAATGGAATCATCGAATAAAATTGATTGAAATCATCATCGAATGGAATCGAATGGTATCATTGATTGGAATCGAATGGAATCATCATCAGATGGAAATGAATGGAATCGTCATAGAATGTAATCGAATGGATTCATTGAATGGAATCAGATGGAATCATCGAATGGACTGGAATGGAATCATTGAATGGACTCGAAAGGGATCATGATTGAATGGAATTGAATGGAATCATCGAATGGTCTCGATTGGAATCATTATCAAATGGAATCGAATGGAATCACCGAATAGAATCGAATGGAACAATCATCGAATGGACTCAAATGGAATTATCCTCAAATGGAATCGAATGGAATTATCGAATGCAATCGAATGGAATTATCGAATGCAATCGAATAGAATCATCGAATGGACTCGAATGGAATCATCGAATGGAATGGAATGGAACAGTCAATGAACTCGAATGGAATCATCATTGAATGGAATCGAATGGAATCATCGAGTGGAATCGAATGGAATTATGATCAAATGGAATCGAATGTAATCATCATCAAATGGAATCAAAAATAACCATCATCAATTGGTATTGAATGGAATTGTCATCAAATGGAATTCAAAGGAATCATCATCAAATGGAACCGAATGGAATCCTCATTGAATGGAAATGAAAGGGGTCATCATCTAATGGAATCGCATGGAATCATCATCAAATGGAATCGAATGGAATCATCATCAAATGGAATCTAATGGAATCATTGAACAGAATTGAATGGAATGGTCATCGAATGAATTGAATGCAATCATCGAATGGTCTCGAATGGAATCATCTTCTAATGGAAAGGAATGGAATCATCGCATAGAATCGAATGGAATTATCATCGAATGGAATCGAATGGTATCAACACCAAACGGAAAAAAACGGAATTATCGAATGGAATCGAAGAGAATCTTCGAACGGACCCGAATGGAATCATCTAATGGAATGGAATGGAACAATCCATGGACTCGAATGCAATCATCATCGAATGGAATCGAATGGAATCATCGAATGGACTCGAATGGAATAATCATTGAACGGAATCGAATGGAATCATCATCGGATGGAAACGAATGGAATCATCATCGAATGGAAATGAAAGGAGTCATCATCTAATGGAATTGCATGGAATCATCATAAAATGGAATCGAATGGAATCAACATCAAATGGAATCAAATGGAATCATTGAACGGAATTGAATGGAATCGTCATCGAATGAATAGACTGCAATCATCGAATGGTCTCGGAATCATCTTCAAATGGAATGGAATGGAATCATCGCATAGAATCGAATGGAATTATCATCGAATGGAATCGAATGGAATCAACATCAAACGGAAAAAAACGGAATTATCGAATGGAATCGAAGAGAATCATCGAATGGACCCGAATGGAATCATCTAATGGAATGGAATGGAATAATCCATGGACTCGAATGCAATCATCATCGAATGGAATCGAATGGAATCATCGAATGGACTCGAATGGAATAATCATTGAACGGAATCGAATGGAATCATCATCGGATGGAAATGAATGGAATCATCATCGAATGGAATCGAATAGAATTATGGAATGAAATCCAGTGTGATCATCATCGAATGGACCCGAATGGAATCATCATCCAACGGAAGCTAATGGAATCAACATCGAATGAATCGAATGGAAACACCATCGAATTGAAACGAATGGAATTATCATGAAATTGAAATGGATGGACTCATCATCGAATGGATTCGAATGGAATCATCGAATAAAATTGATTGAAATCATCACCGAATGGAATCGAATGGTATCATTGAATGGAATCGAATGGAATCATCATCAGATGGAAATGAATGGAATCGTCATAGAATGGAATCGAATGGATTCATTGAATGGAATCAGATGGAATCATCGAATGGACTGGAATGGAATCATTGAATGGACTCGAAAGGGATCATGATTGAATGGAATTGAATGGAATCATCGAATGGTCTCGATTGGAATCATTATCAAATGGAATTGAATGGAATCACCGAATAGAATCGAATGGAACAATCATCGAATGGACTCAAATGGAATTATCCTCAAATGGAATCGAATGGAATTATCGAATGCAATCGAATGGAATTATCGAATGCAATCGAATAGAATCATCGAATGGACTCGAATGGAATCATCGAATGGAATGGAATGGAACAGTCAATGAACACGAATGGAATCATCATTGAATGGAATCGAATGGAATCATCGAGTGGAATCGAATGGAATTATGATCAAATGGAATCGAATGTAATCATCATCAAATGGAATCAAAAATAACCATCATCAATTGGTATTGAATGGAATTGTCATCAAATGGAATTCAAAGGAATCATCATCAAATGGAACCGAATGGAATCCTCATTGAATGGAAATGAAAGGGGTCATCATCTAATGGAATCGCATGGAATCATCATCAAATGGAATCGAATGGAATCATCATCAAATGGAATCTAATGGAATCATTGAACAGAATTGAATGGAATGGTCATTGAATGAATTGAATGCAATCATCGAATGGTCTCGAATGGAATCATCTTCTAATGGAAAGGAATGGAATCATCGCATAGAATCGAATGGAATTATCATCGAATGGAATCGAATGGTATCAACACCAAACGGAAAAAAACGGAATTATCGAATGGAATCGAAGAGAATCTTCGAACGGACCCGAATGGAATCATCTAATGGAATAGAATGGAATAATCCATGGACTCGAATGCAATCATCATCGAATGGAATCGAATGGAATCATCGAATGGACTCGAATGGAATAATCATTGAACAGAATCGAATGGAATCATCATCAGATGGAAACGAATGGAATCATCATCGAATGGAAATGAAAGGAGTCATCATCTAATGGAATTGCATGGAATCATCATAAAATGGAATCGAATGGAATCAACATCAAATGGAATCAAATGGAATCATTGAACGGAATTGAATGGAATCGTCATCGAATGAATTGACTGCAATCATTGAATGGTCTCGGAATCATCTTCAAATGGAATGGAATGGAATCATCGCATAGAATCGAATGGAATTATCATCAAATGGAATCGAATGGAATCAACATCAAACGGAAAAAAACGGAATTATCGAATGGAATCGAAGAGAATCATCGAATGGACCCGAATGGAATCATCTAATGGAATGGAATGGAATAATCCATGGACTCGAATGCAATCATCATCGAATGGAATT	20	PASS	SVLEN=4597;SVTYPE=INS;TIG_REGION=contig44_hp1:6324262-6328859,contig104_hp2:1125113-1129710;QUERY_STRAND=-,+;SIG_SOURCE=cigar,cigar;TIG_MAPQ=60,60	GT	1/1
chr1	140813522	dippav.chr1.INS.23	G	GCATCGAATGGACTGGAATGGAATCATTGAATGGACTCGAAAGGGATCATGATTGAATGGAATTGAATGGAATCATCGAATGGTCTCGATTGGAATCATTATCAAATGGAATCGAATGGAATCACCGAATAGAATCGAATGGAACAATCATCGAATGGACTCAAATGGAATTATCCTCAAATGGAATCGAATGGAATTATCGAATGCAATCGAATGGAATTATCGAATGCAATCGAATAGAATCATCGAATGGACTCGAATGGAATCATCGAATGGAATGGAATGGAACAGTCAATGAACGCGAATGGAATCATCATTGAATGGAATCGAATGGAATCATCGAGTGGAATCGAATGGAATTATGATCAAATGGAATCGAATGTAATCATCATCAAATGGAATCAAAAATAACCATCATCAATTGGTATTGAATGGAATTGTCATCAAATGGAATTCAAAGGAATCATCATCAAATGGAACCGAATGGAATCCTCATTGAATGGAAATGAAAGGGGTCATCATCTAATGGAATCGCATGGAATCATCATCAAATGGAATCGAATGGAATCATCATCAAATGGAATCTAATGGAATCATTGAACAGAATTGAATGGAATCGTCATCGAATGAATTGAATGCAATCATCGAATGGTCTCGAATGGAATCATCTTCTAATGGAAAGGAATGGAATCATCGCATAGAATCGAATGGAATTATCATCGAATGGAATCGAATGGTATCAACACCAAACGGAAAAAAACGGAATTATCGAATGGAATCGAAGAGAATCTTCGAACGGACCCGAATGGAATCATCTAATGGAATGGAATGGAATAATCCATGGACTCGAATGCAATCATCATCGAATGGAATCGAATGGAATCATCGAATGGACTCGAATGGAATAATCATTGAACGGAATCGAATGGAATCATCATCAGATGGAAACGAATGGAATCATCATCGAATGGAAATGAAAGGAGTCATCATCTAATGGAATTGCATGGAATCATCATAAAATGGAATCGAATGGAATCAACATCAAATGGAATCAAATGGAATCATTGAACGGAATTGAATGGAATCGTCATCGAATGAATTGACTGCAATCATCGAGTGGTCTCGGAATCATCTTCAAATGGAATGGAATGGAATCATCGCATAGAATCGAATGGAATTATCATCGAATGGAATCGAATGGAATCAACATCAAACGGAAAAAAACGGAATTATCGAATGGAATCGAAGAGAATCATCGAATGGACCCGAATGGAATCATCTAATGGAATGGAATGGAATAATCCATGGACTCGAATGCAATCATCATCGAATGGAATCGAATGGAATCATCGAATGGACTCGAATGGAATAATCATTGAACGGAATCGAATGGAATCATCATCGGATGGAAATGAATGGAATCATCATCGAATGGAATCGAATAGAATTATGGAATGAAATCCAGTGTGATCATCATCGAATGGACCCGAATGGAATCATCATCCAACGGAAGCTAATGGAATCAACATCGAATGAATCAAATGGAAACACCATCGAATTGAAACGAATGGAATTATCATGAAATTGAAATGGATGGACTCATCATCGAATGGATTCGAATGGAATCATCGAATAAAATTGATTGAAATCATCATCGAATGGAATCGAATGGTATCATTGAATGGAATCGAATGGAATCATCATCAGATGGAAATGAATGGAATCGTCATAGAATGGAATCGAATGGATTCATTGAATGGAATCAGATGGAAT	20	PASS	SVLEN=1772;SVTYPE=INS;TIG_REGION=contig44_hp1:6340979-6342751,contig104_hp2:1141830-1143602;QUERY_STRAND=-,+;SIG_SOURCE=cigar,cigar;TIG_MAPQ=60,60	GT	1/1
chr1	140814423	dippav.chr1.DEL.28	GAATAATCATTGAACGGAATCGAATGGAATCATCATCGGATGGAAACGAATGGAATCATCATCGAATGGAAATGAAAGGAGTCATCATCTAATGGAATTGCATGGAATCATCATAAAATGGAATCGAATGGAATCAACATCAAATGGAATCAAATGGAATCATTGAACGGAATTGAATGGAATCGTCATCGAATGAATTGACTGCAATCATCGAATGGTCTCGAATGGAATCATCTTCAAATGGAATGGAATGGAATCATCGCATAGAATCGAATGGAATTATCATCGAATGGAATCGAATGGAATCAACATCAAACGGAAAAAAACGGAATTATCGAATGGAATCGAAGAGAATCATCGAATGGACCCGAATGGAATCATCTAATGGAATGGAATGGAATAATCCATGGACTCGAATGCAATCATCATCGAATGGAATCGAATGGAATCATCGAATGAACCCGAATGGAATCATCATTGAATGGAATCGAATGGAATCATCGAGTGGAATCCAATGGAATTATGATCAAATGGAATCGAATGTAATCATCATCAAATGGAATCAAAAATAACCATCATCAATTGGTATTGAATGGAATTGTCATCAAATGGAATTCAAAGGAATCATCATCAAATGGAACCGAATGGAATCCTCATTGAATGGAAATGAAAGGGGTCATCATCTAATGGAATCGCATGGAATCATCATCAAATGGAATCGAATGGAATCATCATCAAATGGAATCTAATGGAATCATTGAACAGAATTGAATGGAATCGTCATCGAATGAATTGAATGCAATCATCGAATGGTCTCGAATTGAATCATCTTCTAATGGAAATGAATGGAATCATCGCATAGAATCGAATGGAATTAACATTGAATGGACTCGAATGGAATCAACATCAAACGGAATCAAGCGGAATTATCGAATGGAATCGAAGAGATTCATCGAATGGACTCGAATGGAATCATCTAATGGAATGGAATGGAATAATCCATGGACCCGAATGCAATCATCATCTTATAAAATCGAATGGAATCATCGAATGGACTCGAATGGAATAATCATTGAACGGAATCGAATGGAATCATCATCGGATGGAAACGAATGGAATCATCATCGAATGGAAATGAAAGGAGTCATCATCTAATGGAATTGCATGGAATCATCATAAAATGGAATCGAATGGAATCAACATCAAATGGAATCAAATGGAATCATTGAACGGAATTGAATGGAATCGTCATCGAATGAATTGACTGCAATCATCGAATGGTCTCGAATGGAATCATCTTCAAATGGAATGGAATGGAATCATCGCATAGAATCGAATGGAATTATCATCGAATGGAATCGAATGGAATCAACCTCAAACGTAAAAAAACGGAATTATCGAATGGAATTGAAGAGAATCATCGAATGGACCCGAATGGAATCATCTAATGGAATGGAATGGAATAATCCATGGACTCGAATGCAATCATCATCGAATGGAATCGAATGGAATCATCGAGTGGACTCGAATGGAATAATCATTGAACGGAATCGAATGGAATCATCATCGGATGGAAATGAATGGAATCATCATCGAATGGAATCGAATAGAATTATGGAATGAAATCCAGTGTGATCATCATCGAATGGACCCGAATGGAATCATCATCCAACGGAAGCTAATGGAATCAACATCGAATGAATCAAATGGAAACATCATCGAATTGAAACGAATGGAATTATCATGAAATTGAAATGGATGGACTCATCATCGAATGGATTCGAATGGAATCATCGAATAAAATTGATTGAAATCATCAGCGAATTTAATCGAATGGTATCATTGAATGGAATCGAATGGAATCATCATCAGATGGAAATGAATGGAATCGTCATAGAATGGAATCGAACGGATTCATTGAATGGAATCAGATGGAATCATCGAATGGACTGGAATGGAATCATTGAATGGACTCGAAAGGGATCATGATTGAATGGAATTGAATGGAATCATCGAATGGTCTCGATTGGAATCATTATCAAATGGAATCGAATGGAATCACCGAATAGAATCGAATGGAACAATCATCGAATGGACTCAAATGGAATTATCCTCCAATGGAATCGAATGGAATTATCGAATGCAATCGAATGGAATTATCGAATGCAATCGAATAGAATCATCGAATGGACTCGAATGGAATCATCGAATGGAATGGAATGGAACAGTCAATGAACTCGAATGGAATCATCATTGAATGGAATCGAATGGAATCATCGAGTGGAATCGAATGGAATTATGATCAAATGGAATCGAATGTAATCATCATCAAATGGAATCAAAAATAACCATCATCAATTGGTATTGAATGGAATTGTCATCAAATGGAATTCAAAGGAATCATCATCAAATGGAACCGAATGGAATCCTCATTGAATGGAAATGAAAGGGGTCATCATCTAATGGAATCGCATGGAATCATCATCAAATGGAATCGAATGGAATCATCATCAAATGGAATCTAATGGAATCATTGAACAGAATTGAATGGAATCGTCATCGAATGAATTGAATGCAATCATCGAATGGTCTCGAATGGAATCATCTTCTAATGGAAAGGAATGGAATCATCGCATAGAATCAAATGGAATTATCATCGAATGGAATCGAATGGTATCAACACCAAACGGAAAAAAACGGAATTATCGAATGGAATCGAAGAGAATCTTCGAACGGACCCGAATGGAATCATCTAATGGAATGGAATGGAATAATCCATGGACTCGAATGCAATCGTCATCGAATGGAATCGAATGGAATCATCGAATGGACTCGAATGGAATAATCATTGAACGGAATCGATTGGAATCATCATCGGATGGAAACGAATGGAATCATCATCGAATGGAAATGAAAGGAGTCATCATCTAATGGAATTGCATGGAATCATCATAAAATGGAATCGAATGGAATCAACATCAAATGGAATCAAATGGAATCATTGAACGGAATTGAATGGAATCGTCATCGAATGAATTGACTGCAATCATCGAATGGTCTCGAATGGAATCATCTTCAAATGGAATGGAATGGAATCATCGCATAGAATCGAATGGAATTATCATCGAATGGAATCGAATGGAATCAACATCAAACGGAAAAAAACGGAATTATCGAATGGAATCGAAGAGAATCATCGAATGGACCCGAATGGAATCATCTAATGGAATGGAATGGAATAATCCATGGACTCGAATGCAATCATCATCGAATGGAATCGAATGGAATCATCGAATGAACTCGAATGGAATCATCATTGAATGGAATCGAATGGAATCATCGAGTGGAATCGAATGGAATTATGATCAAATGGAATCGAATGTAATCATCATCAAATGGAATCAAAAATAACCATCATCAATTGGTATTGAATGGAATTGTCATCAAATGGAATTCAAAGGAATCATCATCAAATGGAACCGAATGGAATCCTCATTGAATGGAAATGAAAGGGGTCATCATCTAATGGAATCGCATGGAATCATCATCAAATGGAATCGAATGGAATCATCATCAAATGGAATCTAATGGAATCATTGAACAGAATTGAATGGAATCGTCATCGAATGAATTGAATGCAATCATCGAATGGTCTCGAATGGAATCATCTTCTAATGGAAAGGAATGGAATCATCGCATAGAATCGAATGGAATTATCATCGAATGGAATCGAATGGTATCAACACCAAACGGAAAAAAACGGAATTATCGAATGGAATCAAAGAGAAACTTCGAACGGACCCGAATGGAATCATCTAATGGAATGGAATGGAATAATCCATGGACTCGAATGCAATCATCATCGAATGGAATCGAATGGAATCATCGAATGGACTCGAATGGAATAATCATTGAACGGAATCGAATGGAATCATCATCGGATGGAAACGAATGGAATCATCATCGAATGGAAATGAAAGGAGTCATCATCTAATGGAATTGCATGGAATCATCATAAAATGGAATCGAATGGAATCAACATCAAATGGAATCAAATGCAATCATTGAACGGAATTGAATGGAATCGTCATCGAATGAATTGACTGCAATCATCGAATGGTCTCCAATGGAATCATCTTCAAATGGAATGGAATGGAATCATCGCATAGAATCGAATGGAATTATCATCGAATGGAATCGAATGGAATCAACATCAAACGGAAAAAAACGGAATTATCGAATGGAATCGAAGAGAATCATCGAATGGACCCGAATGGAATCATCTAATGGAATGGAATGGAATAATCCATGGACTCGAATGCAATCATCATCGAATGGAATCGAATGGAATCATCGAATGGACTCGAATGGAATAATCATTGAACGGAAACGAATGGAATCATCATCGGATGGAAATGAATGGAATCATCATCGAATGGAATCGAATAGAATTATGGAATGAAATCCAGTGTGATCATCATCGAATGGACCCGAATGGAATCATCATCCAACGGAAGCTAATGGAATCAACATCGAATGAATCAAATGGAAACACCATCGAATTGAAACGAATAGAATTATCATGAAATTGAAATGGATGGACTCATCATCGAATGGATTCGAATGGAATCATCGAATAAAATTGATTGAAGTCATCATCGAATGGAATCGAATGGTATCATTGAATGGAATCGAATGGAATCATCATCAGATGGAAATGAATGGAATCGTCATAGAATGGAATCGAATGGATTCATTGAATGGAATCAGATGGAATCATCGAATGGACTGGAATGGAATCATTGAATGGACTCGAAAGGGATCATGATTGAATGGAATTGAATGGAATCATCGAATGGTCTCGATTGGAATCATTATCAAATGGAATCGAATGGAATCACCGAATAGAATCGAATGGAACAATCATCGAATGGACTCAAATGGAATTATCCTCCAATGGAATCGAATGGAATTATCGAATGCAATCGAATGGAATTATCGAATGCAATCGAATAGAATCATCGAATGGACTCGAATGGAATCATCGAATGGAATGGAATGGAACAGTCAATGAACTCGAATGGAATCATCATTGAATGGAATCGAATGGAATCATCGAGTGGAATCGAATGGAATTATGATCAAATGGAATCGAATGTAATCATCATCAAATGGAATCAAAAATAACCATCATCAATTGGTATTGAATGGAATTGTCATCAAATGGAATTCAAAGGAATCATCATCAAATGGAACCGAATGGAATCCTCATTGAATGGAAATGAAAGGGGTCATCATCTAATGGAATCGCATGGAATCATCATCAAATGGAATCGAATGGAATCATCATCAAATGGAATCTAATGGAATCATTGAACAGAATTGAATGGAATCTTCATCGAATGAATTGAATGCAATCATCGAATGGTCTCGAATGGAATCATCTTCTAATGGAAAGGAATGGAATCATCGCAGAGAATCGAATGGAATTATCATCGAATGGAATCGAATGGTATCAACACCAAACGGAAAAAAACGGAATTATCGAATGGAATCGAAGAGAATCTTCGAACGGACCCGAATGGAATCATCTAATGGAATGGAATGGAATAATCCATGGACTCGAATGCAATCATCATCGAATGGAATCGAATGGAATCATCGAATGGACTCGAATTT	G	20	PASS	SVLEN=-5678;SVTYPE=DEL;TIG_REGION=contig44_hp1:6343652-6343653,contig104_hp2:1144503-1144504;QUERY_STRAND=-,+;SIG_SOURCE=cigar,cigar;TIG_MAPQ=60,60	GT	1/1
chr1	140840030	dippav.chr1.DEL.29	AGAAATGAAAGGAGTCATCATCTAATGGAATTGCATGGAATCATCATAAAATGGAATCGAATGGAATCAACATCAAATGGAATCAAATGGAATCATTGAACGGAATTGAATGGAATCGTCATCGAATGAATTGACTGCAATCATCGAATGGTCTCGAATGGAATCATCTTCAAATGGAATGGAATGGAATCATCGCATAGAATCGAATGGAATTATCATCGAATGGAATCGAATGGAATCAACATCAAACGGAAAAAAACAGAATTATCGTATGGAATCGAAGAGAATCATCGAATGGACCCGAATGGAATCATCTAATGGAATGGAATGGAATAATCCATGGACTCGAATGCAATCATCATCGAATGGAATCGAATGGAATCATCGAATGGACTCGAATGGAATAATCATTGAACGGAATCGAATGGAATCATCATCGGATGGAAATGAATGGAATCATCATCGAATGGAATCGAATAGAATTATGGAATGAAATCCAGTGTGATCATCATCGAATGGACCCGAATGGAATCATCATCCAACGGAAGCTAATGGAATCAACATCGAATGAATCGAATGGAAACACCATCGAATTGAAACGAATGGAATTATCATGAAATTGAAATGGATGGACTCATCATCGAATGGATTCGAATGGAATCATCGAATAAAATTGATTGAAATCATCATCAAATGGAATCGAATGGTATCATTGAATGGAATCGAATGGAATCATCATCAGATGGAAATGAATGGAATCGTCATAGAATGGAATCGAATGGATTCATTGAATGGAATCAGATGGAATCATCGAATGGACTGGAATGGAATCATTGAATGGACTCGAAAGGGATCATGATTGAATGGAATTGAATGGAATCATCGAATGGTCTCGATTGGAATCATTATCAAATGGAATCGAATGGAATCACCGAATAGAATCGAATGGAACAATCATCGAATGGACTCAAATGGAATTATCCTCCAATGGAATCGAATGGAATTATCGAATGCAATCGAATGGAATTATCGAATGCAATCGAATAGAATCATCGAATGGACTCGAATGGAATCATCGAATGGAATGGAATGGAACAGTCAATGAACTCGAATGGAATCATCATTGAATGGAATCGAATGGAATCATCGAGTGGAATCGAATGGAATTATGATCAAATGGAATCGAATGTAATCATCATGAAATGGAATCAAAAATAACCATCATCAATTGGTATTGAATGGAATTGTCATCAAATGGAATTCAAAGGAATCATCATCAAATGGAACCGAATGGAATCCTCATTGAATGGAAATGAAAGGGGTCATCATCTAATGGAATCGCATGGAATCATCATCAAATGGAATCGAATGGAATCATCATCAAATGGAATCTAATGGAATCATTGAACAGAATTGAATGGAATCGTCATCAAATGAATTGAATGCAATCATCGAATGGTCTCGAATGGAATCATCTTCTAATGGAAAGGAATGGAATCATCGCATAGAATCGAATGGAATTATCATCGAATGGAATCGAATGGTATCAACACCAAACGGAAAAAAACGGAATTATCGAATGGAATCGAAGAGAATCTTCGAACGGACCCGAATGGAATCATCTAATGGAATGGAATGGAATAATCCATGGACTCGAATGCAATCATCATCGAATGGAATGGAATGGAATCATCGAATGGACTCGAATGGAATAATCATTGAACGGAATCGAATGGAATCATCATCGGATGGAAACGAATGGAATCATCATCGAATG	A	20	PASS	SVLEN=-1776;SVTYPE=DEL;TIG_REGION=contig44_hp1:6363581-6363582,contig104_hp2:1164432-1164433;QUERY_STRAND=-,+;SIG_SOURCE=cigar,cigar;TIG_MAPQ=60,60	GT	1/1
chr1	140848331	dippav.chr1.DEL.30	ATGCAATCATCGAATGGTCTCGAATGGAATCATCTTCAAATGGAATGGAATGGAATCATCGCATAGAATCGAATGGAATTATCATCGAATGGAATCGAATGGAATCAACATCCAACGGAAAAAAACGGAATTATCGAATGGAATCGAAGAGAATCATCGAATGGACCCGAATGGAATCATCTAATGGAATGGAATGGAATAATCCATGGACTCGAATGCAATCATCATCGAATGGAATCGAATGGAATCATCGAATGGACTCGAATGGAATAATCATTGAACGGAATCGAATGGAATCATCATCGGATGGAAATGAATGGAATCATCATCGAATGGAATCGAATAGAATTATGGAATGAAATCCAGTGTGATCATCATCGAATGGACCCGAATGGAATCATCATCCAACGGAAGCTAATGGAATCAACATCGAATGAATCAAATGGAAACACCATCGAATTGAAACGAATGGAATTATCATGAAATTGAAATGGATGGACTCATCATCGAATGGATTCGAATGGAATCATCGAATAAAATTGATTGAAATCATCATCGAATGGAATCGAATGGTATCATTGAATGGAATCGAATGGAATCATCATCAGATGGAAATGAATGGAATCGTCATAGAATGGAATCGAATGGATTCATTGAATGGAATCAGATGGAATCATCGAATGGACTGGAATGGAATCATTGAATGGACTCGAAAGGGATCATTATTGAATGGAATTGAATGGAATCATTGAATGGTCTCGATTGGAATCATTATCAAATGGAATCGAATGGAATCACCGAATAGAATCGTATAGAACAATCATCGAATGGACTCAAATGGAATTATCCTCAAATGGAATCGAATGGAATTATCGAATGCAATCGAATGGAATTATCGAATGCAATCGAATAGAATCATCGAATGGACTCGAATGGAATCATCGAATGGAATGGAATGGAACAGTCAATGAACTCGAATGGAATCATCATTGAATGGAATCGAATGGAATCATCGAGTGGAATCGAATGGAATTATGATCAAATGGAATCGAATGTAATCATCATCAAATGGAATCAAAAATAACCATCATCAATTGGTATTGAATGGAATTGTCATCAAATGGAATTCAAAGGAATCATCATCAAATGGAACCGAATGGAATCCTCATTGAATGGAAATGAAAGGGGTCATCATCTAATGGAATCGCATGGAATCATCATCAAATGGAATCGAATGGAATCATCATCAAATGGAATCTAATGGAATCATTGAACAGAATTGAATGGAATCGTCATCGAATGAATTGAATGCAATCATCGAATGGTCTCGAATGGAATCATCTTCTAATGGAAAGGAATGGAATCATCGCATAGAATCGAATGGAATTATCATCGAATGGAATCGAATGGTATCAACACCAAACGGAAAAAAACGGAATTATCGAATGGAATCGAAGAGAATCTTCGAACGGACCCGAATGGAATCATCTAATGGAATGGAATGGAATAATCCATGGACTCGAATGCAATCATCATCGAATGGAATGGAATGGAATCATCGAATGGACTCGAATGGAATAATCATTGAACGGAATCGAATGGAATCATCATCGGATGGAAACGAATGGAATCATCATCGAATGGAAATGAAAGGAGTCATCATCTAATGGAATTGCATGGAATCATCATAAAATGGAATCGAATGGAATCAACATCAAATGGAATCAAATGGAATCATTGAACGGAATTGAATGGAATCGTCATCGAATGAATTGAC	A	20	PASS	SVLEN=-1776;SVTYPE=DEL;TIG_REGION=contig44_hp1:6370106-6370107,contig104_hp2:1170957-1170958;QUERY_STRAND=-,+;SIG_SOURCE=cigar,cigar;TIG_MAPQ=60,60	GT	1/1
chr1	140865946	dippav.chr1.DEL.31	AATGGTATCATTGAATGGAATCGAATGTAATCATCCTCAGATGGAAATGAATGGAATCGTCATAGAATGGAATCGAATGGATTCATTGAATGGAATCAGATGGAATCATCGAATGGACTGGAATGGAATCATTGAATGGACTCGAAAGGGATCATGATTGAATGGAATTGAATGGAATCATCGAATGGTCTCGATTGGAATCGTTATCAAATGGAATCGAATGGAATCACCGAATAGAATCGAATGGAACAATCATCGAATGGACTCAAATGGAATTATCCTCCAATGGAATCGAATGGAATTATCGAATGCAATCGAATGGAATTATCGAATGCAATCGAATAGAATCATCGAATGGACTCGAATGGAATCATCGAATGGAATGGAATGGAACAGTCAATGAACTCGAATGGAATCATCATTGAATGGAATCGAATGGAATCATCGAGTGGAATCGAATGGAATTATGATCAAATGGAATCGAATGTAATCATCATCAAATGGAATCAAAAATAACCATCATCAATTGGTATCGAATGGAATTGTCATCAAATGGAATTCAAAGGAATCATCATCAAATGGAACCGAATGGAATCCTCATTGAATGGAAATGAAAGGGGTCATCATCTAATGGAATCGCATGGAATCATCATCAAATGGAATCGAATGGAATCATCATCAAATGGAATCTAATGGAATCATTGAACAGAATTGAATGGAATCGTCATCGAATGAATTGAATGCAATCATCGAATGGTCTCGAATGGAATCATCTTCTAATGGAAAGGAATGGAATCATCGCATAGAATCGAATGGAATTATCATCGAATGGAATCGAATGGTATCAACACCAAACGGAAAAAAACGGAATTATCGAATGGAATCGAAGAGAATCTTCGAACGGACCCGAATGGAATCATCTAATGGAATGGAATGGAATAATCCATGGACTCGAATGCAATCATCATCGAATGGAATCGAATGGAATCATCGAATGGACTCGAATGGAATAATCATTGAACGGAATCGAATGGAATCATTATCAGATGGAAACGAATGGAATCATCATCGAATGGAAATGAAAGGAGTCATCATCTAATGGAATTGCATGGAATCATCATAAAATGGAATCGAATGGAATCATCATCGAATGGAATCGAATAGAATTATGGAATGAAATCCAGTGTGATCATCATCGAATGGACCCGAATGGAATCATCATCCAACGGAAGCTAATGGAATCAACATCGAATGAATCGAATGGAAACACCATCGAATTGAAACGAATGGAATTATCATGAAATTGAAATGGATGGACTCATCATCGAATGGATTCGAATGGAATCATCGAATAAAATTGATTGAAATCATCATCAAATGGAATCGG	A	20	PASS	SVLEN=-1386;SVTYPE=DEL;TIG_REGION=contig44_hp1:6385945-6385946,contig104_hp2:1186796-1186797;QUERY_STRAND=-,+;SIG_SOURCE=cigar,cigar;TIG_MAPQ=60,60	GT	1/1
chr1	140872426	dippav.chr1.INS.24	G	GGAATCGAATAGAATTATGGAATGAAATCCAGTGTGATCATCATCGAATGGACCCGAATGGAATCATCATCCAACGGAAGCTAATGGAATCAACATCGAATGAATCGAATGGAAACACCATCGAATTGAAACGAATGGAATTATCATGAAATTGAAATGGATGGACTCATCATCGAATGGATTCGAATGGAATCATCGAATAAAATTGATTGAAATCATCATCAAATGGAATCGAATGGTATCATTGAATGGAATCGAATGGAATCATCATCAGATGGAAATGAATGGAATCGTCATAGAATGGAATCGAATGGATTCATTGAATGGAATCAGATGGAATCATCGAATGGACTGGAATGGAATCATTGAATGGACTCGAAAGGGATCATGATT	20	PASS	SVLEN=392;SVTYPE=INS;TIG_REGION=contig44_hp1:6391039-6391431,contig104_hp2:1191890-1192282;QUERY_STRAND=-,+;SIG_SOURCE=cigar,cigar;TIG_MAPQ=60,60	GT	1/1
chr1	140873053	dippav.chr1.INS.25	G	GAATCATTGAACAGAATTGAATGGAATCGTCATCGAATGAATTGAATGCACTCATCGAATGGTCTCGAATGGAATCATCTTCTAATGGAAAGGAATGGAATCATCGCATAGAATCGAATGGAATTATCATCGAATGGAATCGAATGGTATCAACACCAAACGGAAAAAAACGGAATTATCGAATGGAATCGAAGAGAATCTTCGAACGGACCCGAATGGAATCATCTAATGGAATGGAATGGAATAATCCATGGACTCGA	20	PASS	SVLEN=259;SVTYPE=INS;TIG_REGION=contig44_hp1:6391968-6392227,contig104_hp2:1192819-1193078;QUERY_STRAND=-,+;SIG_SOURCE=cigar,cigar;TIG_MAPQ=60,60	GT	1/1
chr1	140888677	dippav.chr1.DEL.33	ATGCAATCATCGAATGGTCTCGAATGGAATCATCTTCAAAAGAAATGGAATGGAATCATCGCATAGAATCGAATGGAATTATCATCGAATGGAATCGAATGGAATCAACATCAAACGGAAAAAAACGGAATTATCGAATGGAATCGAAGAGAATCATCGAAAGGACCCGAATGGAATCATCTAATGGAATGGAATGGAATAATCCATGGACTCGAATGCAATCATCATCGAATGGAATCGAATGGAATCATCGAATGGACTCGAATGGAATAATCATTGAACGGAATCGAATGGAATCATCATCGGATGGAAATGAATGGAATCATCATCGAGTGGAAATGAAAGGAGTCATCATCTAATGCAATTGCATGGAATCATCATCAAATGGAATCGAATGGAATCATCATCAAATGGAATCTAATGGAATCATTGAACAGAATTGAATGGAATCGTCATCGAATGAATTGAATGCAATCATCGAATGGTCTCGAATGGAATCATCTTCTAATGGAAAGGAATGGAATCATCGCATAGAATCGAATGGAATTATCATCGAATGGAATCGAATGGTATCAACACCAAACGGAAAAAAACGGAATTATCGAATGGAATCGAAGAGAATCTTCGAACAGACCCGAATGGAATCATCTAATGGAATGGAATGGAATAATCCATGGACTCGAATGCAATCATCATCGAATGGAATGGAATGGAATCATCGAATGGACTCGAATGGAATAATCATTGAACGGAATCGAATGGAATCATCATCGGATGGAAACGAATGGAATCATCATCGAATGGAAATGAAAGGAGTCATCATCTAATGGAATTGCATGGAATCATCATAAAATGGAATCGAATGGAATCAACATCAAATGGAATCAAATGGAATCATTGAACGGAATTGAATGGAATCGTCATCGAATGAATTGAC	A	20	PASS	SVLEN=-936;SVTYPE=DEL;TIG_REGION=contig44_hp1:6407830-6407831,contig104_hp2:1208681-1208682;QUERY_STRAND=-,+;SIG_SOURCE=cigar,cigar;TIG_MAPQ=60,60	GT	1/1
chr1	140891750	dippav.chr1.INS.26	G	GAATCGCATGGAATCATCATAAAATGGAATCGAATGGAATCAACATCAAATGGAATCAAATGGAATCATTGAACGGAATTGAATGGAATCGTCATCGAATGAATTGACTGCAATCATCGAATGGTCTCGAATGGAATCATCTTCAAAAGAAATGGAATGGAATCATCGCATAGAATCGAATGGAATTATCATCGAATGGAATCGAATGAAATCAACATCAAACGGAAAAAAACGGAATTATCGAATGGAATCGAAGAGAATCATCGAAAGGACCCGAATGGAATCATCTAATGGAATGGAATGGAATAATCCATGGACTCGAATGCAATCATCATCGAATGGAATCGAATGGAATCATCGAATGGACTCGAATGGAATAATCATTGAACGGAATCGAATGGAATCATCATCGGATGGAAATGAATGGAATCATCATCGAGTGGAAATGAAAGGAGTCATCATCTAATGC	20	PASS	SVLEN=468;SVTYPE=INS;TIG_REGION=contig44_hp1:6409967-6410435;QUERY_STRAND=-;SIG_SOURCE=cigar;TIG_MAPQ=60	GT	0/1
chr1	140893264	dippav.chr1.DEL.34	GAATGGAATCATCTTCAAATGGAATGGAATGGAATCATCGCATAGAATCGAATGGAATTATCATCGAATGGAATCGAATGGAATCAACATCAAACGGAAAAAAACGGAATTATCGAATGGAATCGAAGAGAATCATTGAATGGACCCGAATGGAATCATCTAATGGAATGGAATGGAATAATCCATGGACTCGAATGCAATCATCATCGAATGGAATCGAATGGAATCATCGAATGGACTCGAATGGAATAATCATTGAACGGAATCGAATGGAATCATCATCGGATGGAAATGAATGGAATCATCATCGAGTGGAAATGAAAGGAGTCATCATCTAATGCAATTGCATGGAATCATCATCAAATGGAATCGAATGGAATCAACATCAAATGAAATCTAATGGAATCATTGAACAGAATTGAATGGAATCGTCATCGAATGAATTGACTGCAATCATCGAATGGTCTCC	G	20	PASS	SVLEN=-468;SVTYPE=DEL;TIG_REGION=contig44_hp1:6411949-6411950;QUERY_STRAND=-;SIG_SOURCE=cigar;TIG_MAPQ=60	GT	0/1
chr1	141934989	dippav.chr1.DEL.35	CATCGAATGGAATCGAATGGTATCATTGAATGGAATCGAATGGAATCATCATCAGATGGAAATGAATGGAATCGTCATAGAATGGAATCGAATGGATTCATTGAATGGAATCAGATGGAATCATCGAATGGACTGGAATGGAATCATTGAATGGACTCGAGAGAGATCATTATTGAATGGAATTGAATGGAATCATGGAATGGTCTCGATTGGAATCATTATCAAATGGAATCGAATGGAATCACCGAATAGAATCGAATGGAACAATCATCGAATGGACTCCAATGGAATTATCCTCAAATGGAATCGAATGGAATT	C	20	PASS	SVLEN=-317;SVTYPE=DEL;TIG_REGION=contig104_hp2:1608753-1608754;QUERY_STRAND=+;SIG_SOURCE=cigar;TIG_MAPQ=60	GT	0/1
chr1	172052153	dippav.chr1.INS.27	C	CATATATATATATTTCCATATATATATTTCCAT	20	PASS	SVLEN=32;SVTYPE=INS;TIG_REGION=contig28_hp1:26067455-26067487;QUERY_STRAND=+;SIG_SOURCE=cigar;TIG_MAPQ=60	GT	0/1
chr1	228009325	dippav.chr1.DEL.36	GACACACACACACACACACACACACAGACACACACGCACACACGCACGCGCACACGCACGCACACACACACGCGGCTTGAAGGAGAGCAAGGACGAGATGGATCGAGAGATAGAGACCGAGGGAGGGAGAGAGACAGCGATCGAGAGAGACAGGGGAGGGCGAGAGGGAAGGAGACAGACAGAGAGGCTGAGAAAGAGAGAGGCACAGAGAAAGAGAGAGAGAGAGACAGAGAGACAGAGGGAAAACGACAGAAGTAGCGCGAGGTCCAGGGGGAAACCCAGAAGAGAGAGGCGGAGGGAGCTAGAGAGCGAGAGCGATAGAGCCTTAGAGAGGAAGCGCCCGGCTCCGTTAGGCAGCGCCCTCTTGAGCAGGCCGGGATAGGGTGGAGGGGGCTTGGGCTGCGCCCAGAACACGGGGGCCAGGCGGTCCGTGCGAGAGGACCAACGGAGCGCTGAGGCGGGCGTCTTCTTGGATGAATTGCTTGCTTTGGAGGTGGGTTTCGTAGGCTCCTGCCTTTCTTGGCACCTCCCTGTGCTCTGGGTGCCTTGCGGCGGGCCCCGAGATTTGCAGAGCGCGCCCGCCCGTTTGGCGGGAGCCGTGGCACCGGGCGGGCCCGGAGGCCTGGGTCTCTGGCGAGTCCTCGGGACTGGAGTCGTCGACACGAAGCGGGGGGCATTGGGAATCCCGGGTGCACAGGGCCTGTTTTCCCGGTGGCTGGCGAAGCAATGTCCTTCCCCCGGGTAAAGCAGCCCATGCGTTCCGGAGCCGACGTCTTGGCTGGCGTCTGTGGCACCCGCTGCCCCTGCCCGCCCCTTCCCCCGGTTTGGAAGGGTGCGACGGCGGCGCCCGATGGGTGAATTGAATCGCCTGGTCGTTCCGGGAGCGGGAAGGCACCGCGAACGGCAGGGAACCCAGCGGCTGCGCCTTTGGGGCCCGGCCCCCTGCCCTCCCAGGCTGGAGCCGGGCTCCTGGCGGGGCGGCGGCGAGGCGGAAGCGGTGGGATGCTGCTGCCCGGCCGGCGTGCAGTAGGGGCGGACCCCCAGCAGGAGGACCCCGGCTGCGGCTGCGGCGGGGGTGTAGGTGGGCGGTAAAGGGGGAGCAGAGTCAGGGGAGGTTGGGAAGCATGGCGACTGTAGGGGGAAGGGAGGCAGCGGGGAAGCCACAAAAGCCTACAGCAGGCCGGGCGAGCGCGGTGGCTCGCGCCTGTAATCCCAGCACTCTGGGAGGCCGAGGCGGGTGGATCACGAGGTCAGGAGCTCCAGACCATCCCGGCTAACAGGGTGAAAGCCCGTCTCTAGGAAAAATAGAACAAAGTAGCCGGGCGTGGTGGCGGGCGCCTGTAGGCCCAGCTACTCGGGAGGCTGAGGCCGGGGAATGGCGTGAACCCGGGAGGCGGAGCTTGCAGTGAGCCGAGATGGCGCCACCGCACTCCAGCCTGGGCGACAGGGCGAGACTCCGTCTGGAAGAAAAGGAAAGAAACAGCAAAAAGCCAAAGAAAAAGCCTACAGCACCCGGTATTCCCAGGCGGTCTCCCATCCAAGTACTAACCAGGCCCGACCCTGCTTAGCTTCCGAGATCAGACGAGATCGGGCGCGTTCAGGGTGGTATGGCCGTAGACGCTGAAGGAGGCGCCTGGCTGCCCCAAGAGCCCAGCCCGGCCCGGCCGTGCCCGCCGGATTGCAGCCGACACCGCCAGCCCGGGGCCGCGGGGCTCGGATCGGGGACCCCCGAGCCGCTGGCCCGCGGCCTTCCCCCGGCTCCCGCGCTCCCGAGCTTCCACCACATCGGGCCCGCTCGGAGCAGGGAGTGCTCCGAGGCGTCAGGGCCCAGGGCCCACGATCCTGGGACGCCCTCCGGTCCTCCGCCCTGTCGCGGAGGCAGCGTTTTGGATCCCTCGCCGCACAGGGGCTCCTGCGAGGCCCCCTCTTGCCCCACCCACCCAGAGCCGTCAGGGCTGGCCGAAGGCGAACAGCCGGCCCAGCCTCGCGGGGCCTTTCTCTCACAACGCCCCCACCACGGTCGCTTGTCCCGACCAAGACCCGGCCGGGGGGGCAAGAGGGCGTGGGGTGTAGCGGGTCGGGGGGTGGCCCTGTTTTGCCCCGGGCTGGCACTAGAGGCGGCGGCCTGATCTCGGGTGAGAGGGCCTGAGAGAAACCCAGACACACCCCACCGCCACCAGGAGCAAATCCACTCCCCCACACACAGACACACCCGGGCGCGCTCGCACGCGCGCGCGCGGACACACACACACACACACACACACACAGACACACACGCACACACGCACGCGCACACGCACGCACACACACACGCGGCTTGAAGGAGAGCAAGGACGAGATGGATCGAGAGATAGAGACCGAGGGAGGGAGAGAGACAGCGATCGAGAGAGACAGGGGAGGGCGAGAGGGAAGGAGACAGACAGAGAGGCTGAGAAAGAGAGAGGCACAGAGAAAGAGAGAGAGAGAGACAGAGAGACAGAGGGAAAACGACAGAAGTAGCGCGAGGTCCAGGGGGAAACCCAGAAGAGAGAGGCGGAGGGAGCTAGAGAGCGAGAGCGATAGAGCCTTAGAGAGGAAGCGCCCGGCTCCGTTAGGCAGCGCCCTCTTGAGCAGGCCGGGATAGGGTGGAGGGGGCTTGGGCTGCGCCCAGAACACGGGGGCCAGGCGGTCCGTGCGAGAGGACCAACGGAGCGCTGAGGCGGGCGTCTTCTTGGATGAATTGCTTGCTTTGGAGGTGGGTTTCGTAGGCTCCTGCCTTTCTTGGCACCTCCCTGTGCTCTGGGTGCCTTGCGGCGGGCCCCGAGATTTGCAGAGCGCGCCCGCCCGTTTGGCGGGAGCCGTGGCACCGGGCGGGCCCGGAGGCCTGGGTCTCTGGCGAGTCCTCGGGACTGGAGTCGTCGACACGAAGCGGGGGGCATTGGGAATCCCGGGTGCACAGGGCCTGTTTTCCCGGTGGCTGGCGAAGCAATGTCCTTCCCCCGGGTAAAGCAGCCCATGCGTTCCGGAGCCGACGTCTTGGCTGGCGTCTGTGGCACCCGCTGCCCCTGCCCGCCCCTTCCCCCGGTTTGGAAGGGTGCGACGGCGGCGCCCGATGGGTGAATTGAATCGCCTGGTCGTTCCGGGAGCGGGAAGGCACCGCGAACGGCAGGGAACCCAGCGGCTGCGCCTTTGGGGCCCGGCCCCCTGCCCTCCCAGGCTGGAGCCGGGCTCCTGGCGGGGCGGCGGCGAGGCGGAAGCGGTGGGATGCTGCTGCCCGGCCGGCGTGCAGTAGGGGCGGACCCCCAGCAGGAGGACCCCGGCTGCGGCTGCGGCGGGGGTGTAGGTGGGCGGTAAAGGGGGAGCAGAGTCAGGGGAGGTTGGGAAGCATGGCGACTGTAGGGGGAAGGGAGGCAGCGGGGAAGCCACAAAAGCCTACAGCAGGCCGGGCGAGCGCGGTGGCTCGCGCCTGTAATCCCAGCACTCTGGGAGGCCGAGGCGGGTGGATCACGAGGTCAGGAGCTCCAGACCATCCCGGCTAACAGGGTGAAAGCCCGTCTCTAGGAAAAATAGAACAAAGTAGCCGGGCGTGGTGGCGGGCGCCTGTAGGCCCAGCTACTCGGGAGGCTGAGGCCGGGGAATGGCGTGAACCCGGGAGGCGGAGCTTGCAGTGAGCCGAGATGGCGCCACCGCACTCCAGCCTGGGCGACAGGGCGAGACTCCGTCTGGAAGAAAAGGAAAGAAACAGCAAAAAGCCAAAGAAAAAGCCTACAGCACCCGGTATTCCCAGGCGGTCTCCCATCCAAGTACTAACCAGGCCCGACCCTGCTTAGCTTCCGAGATCAGACGAGATCGGGCGCGTTCAGGGTGGTATGGCCGTAGACGCTGAAGGAGGCGCCTGGCTGCCCCAAGAGCCCAGCCCGGCCCGGCCGTGCCCGCCGGATTGCAGCCGACACCGCCAGCCCGGGGCCGCGGGGCTCGGATCGGGGACCCCCGAGCCGCTGGCCCGCGGCCTTCCCCCGGCTCCCGCGCTCCCGAGCTTCCACCACATCGGGCCCGCTCGGAGCAGGGAGTGCTCCGAGGCGTCAGGGCCCAGGGCCCACGATCCTGGGACGCCCTCCGGTCCTCCGCCCTGTCGCGGAGGCAGCGTTTTGGATCCCTCGCCGCACAGGGGCTCCTGCGAGGCCCCCTCTTGCCCCACCCACCCAGAGCCGTCAGGGCTGGCCGAAGGCGAACAGCCGGCCCAGCCGCGCGGGGCCTTTCTCTCACAACGCCCCCACCACGGTCGCTTGTCCCGACCAAGACCCGGCCGGGGGGGCAAGAGGGCGTGGGGTGTAGCGGGTCGGGGGGTGGCCCTGTTTTGCCCCGGGCTGGCACTAGAGGCGGCGGCCTGATCTCGGGTGAGAGGGCCTGAGAGAAACCCAGACACACCCCACCGCCACCAGGAGCAAATCCACTCCCCCACACACAGACACACCCGGGCGCGCTCGCACGCGCGCGCGCGGACACACACACACACACACACACACACAGACACACACGCACACACGCACGCGCACACGCACGCACACACACACGCGGCTTGAAGGAGAGCAAGGACGAGATGGATCGAGAGATAGAGACCGAGGGAGGGAGAGAGACAGCGATCGAGAGAGACAGGGGAGGGCGAGAGGGAAGGAGACAGACAGAGAGGCTGAGAAAGAGAGAGGCACAGAGAAAGAGAGAGAGAGAGACAGAGAGACAGAGGGAAAACGACAGAAGTAGCGCGAGGTCCAGGGGGAAACCCAGAAGAGAGAGGCGGAGGGAGCTAGAGAGCGAGAGCGATAGAGCCTTAGAGAGGAAGCGCCCGGCTCCGTTAGGCAGCGCCCTCTTGAGCAGGCCGGGATAGGGTGGAGGGGGCTTGGGCTGCGCCCAGAACACGGGGGCCAGGCGGTCCGTGCGAGAGGACCAACGGAGCGCTGAGGCGGGCGTCTTCTTGGATGAATTGCTTGCTTTGGAGGTGGGTTTCGTAGGCTCCTGCCTTTCTTGGCACCTCCCTGTGCTCTGGGTGCCTTGCGGCGGGCCCCGAGATTTGCAGAGCGCGCCCGCCCGTTTGGCGGGAGCCGTGGCACCGGGCGGGCCCGGAGGCCTGGGTCTCTGGCGAGTCCTCGGGACTGGAGTCGTCGACACGAAGCGGGGGGCATTGGGAATCCCGGGTGCACAGGGCCTGTTTTCCCGGTGGCTGGCGAAGCAATGTCCTTCCCCCGGGTAAAGCAGCCCATGCGTTCCGGAGCCGACGTCTTGGCTGGCGTCTGTGGCACCCGCTGCCCCTGCCCGCCCCTTCCCCCGGTTTGGAAGGGTGCGACGGCGGCGCCCGATGGGTGAATTGAATCGCCTGGTCGTTCCGGGAGCGGGAAGGCACCGCGAACGGCAGGGAACCCAGCGGCTGCGCCTTTGGGGCCCGGCCCCCTGCCCTCCCAGGCTGGAGCCGGGCTCCTGGCGGGGCGGCGGCGAGGCGGAAGCGGTGGGATGCTGCTGCCCGGCCGGCGTGCAGTAGGGGCGGACCCCCAGCAGGAGGACCCCGGCTGCGGCTGCGGCGGGGGTGTAGGTGGGCGGTAAAGGGGGAGCAGAGTCAGGGGAGGTTGGGAAGCATGGCGACTGTAGGGGGAAGGGAGGCAGCGGGGAAGCCACAAAAGCCTACAGCAGGCCGGGCGAGCGCGGTGGCTCGCGCCTGTAATCCCAGCACTCTGGGAGGCCGAGGCGGGTGGATCACGAGGTCAGGAGCTCCAGACCATCCCGGCTAACAGGGTGAAAGCCCGTCTCTAGGAAAAATAGAACAAAGTAGCCGGGCGTGGTGGCGGGCGCCTGTAGGCCCAGCTACTCGGGAGGCTGAGGCCGGGGAATGGCGTGAACCCGGGAGGCGGAGCTTGCAGTGAGCCGAGATGGCGCCACCGCACTCCAGCCTGGGCGACAGGGCGAGACTCCGTCTGGAAGAAAAGGAAAGAAACAGCAAAAAGCCAAAGAAAAAGCCTACAGCACCCGGTATTCCCAGGCGGTCTCCCATCCAAGTACTAACCAGGCCCGACCCTGCTTAGCTTCCGAGATCAGACGAGATCGGGCGCGTTCAGGGTGGTATGGCCGTAGACGCTGAAGGAGGCGCCTGGCTGCCCCAAGAGCCCAGCCCGGCCCGGCCGTGCCCGCCGGATTGCAGCCGACACCGCCAGCCCGGGGCCGCGGGGCTCGGATCGGGGACCCCCGAGCCGCTGGCCCGCGGCCTTCCCCCGGCTCCCGCGCTCCCGAGCTTCCACCACATCGGGCCCGCTCGGAGCAGGGAGTGCTCCGAGGCGTCAGGGCCCAGGGCCCACGATCCTGGGACGCCCTCCGGTCCTCCGCCCTGTCGCGGAGGCAGCGTTTTGGATCCCTCGCCGCACAGGGGCTCCTGCGAGGCCCCCTCTTGCCCCACCCACCCAGAGCCGTCAGGGCTGGCCGAAGGCGAACAGCCGGCCCAGCCGCGCGGGGCCTTTCTCTCACAACGCCCCCACCACGGTCGCTTGTCCCGACCAAGACCCGGCCGGGGGGGCAAGAGGGCGTGGGGTGTAGCGGGTCGGGGGGTGGCCCTGTTTTGCCCCGGGCTGGCACTAGAGGCGGCGGCCTGATCTCGGGTGAGAGGGCCTGAGAGAAACCCAGACACACCCCACCGCCACCAGGAGCAAATCCACTCCCCCACACACAGACACACCCGGGCGCGCTCGCACGCGCGCGCGCGGAC	G	20	PASS	SVLEN=-6723;SVTYPE=DEL;TIG_REGION=contig28_hp1:82024571-82024572;QUERY_STRAND=+;SIG_SOURCE=cigar;TIG_MAPQ=60	GT	0/1
chr2	202072	dippav.chr2.INS.1	A	AGGAGGGAGGGAGGGAGGGAGGAAGGGAGGGAGGGAGGGAGG	20	PASS	SVLEN=41;SVTYPE=INS;TIG_REGION=contig228_hp1:202876-202917,contig224_hp2:202876-202917;QUERY_STRAND=-,-;SIG_SOURCE=cigar,cigar;TIG_MAPQ=60,60	GT	1/1
chr2	202977	dippav.chr2.INS.2	G	GGAGGAGGAAGGGAGGGAGGAGGAGGAGGGAGGAA	20	PASS	SVLEN=34;SVTYPE=INS;TIG_REGION=contig228_hp1:203861-203895,contig224_hp2:203861-203895;QUERY_STRAND=-,-;SIG_SOURCE=cigar,cigar;TIG_MAPQ=60,60	GT	1/1
chr2	7510639	dippav.chr2.DEL.1	AAGGAGAAAGGAAGGGAGGAAGGAGGGAGGGAAGG	A	20	PASS	SVLEN=-34;SVTYPE=DEL;TIG_REGION=contig1_hp1:7304908-7304909;QUERY_STRAND=-;SIG_SOURCE=cigar;TIG_MAPQ=60	GT	0/1
chr2	7510974	dippav.chr2.DEL.2	GAAAGAGAAAGGAAGGGAGGAAGGAGGGAGGGAAGGA	G	20	PASS	SVLEN=-36;SVTYPE=DEL;TIG_REGION=contig1_hp1:7305206-7305207;QUERY_STRAND=-;SIG_SOURCE=cigar;TIG_MAPQ=60	GT	0/1
chr2	42722439	dippav.chr2.INS.3	T	TTAAAATTATTTGAAGTAAGAGAATAAAATACCTAGGAATCCAACTTACAAGGGATGTGAAGGACCTCTTCAAGGAGAACTACAAACCACTGCTCAAGGAAATAAAAGAGGAGACAAACAAATGGAAGAACATTCCATGCTCATGGGTAGGAAGAATCAATATCGTGAAAATGGCCATACTGCCCAAGGTAATTTACAGATTCAATGCCATCCCCATCAAGCTACCAATGACTTTCTTCACAGAATTGGAAAAAACTACTTTAAAGTTCATATGGAACCAAAAAAGAGCCCGCATTGCCAAGTCAATCCTAAGCCAAAAGAACAAAGCTGGAGGCATCACACTACCTGACTTCAAACTATACTACAAGGCTACAGTAACCAAAACAGCATGGTACTGGTACCAAAACAGAGATATAGATCAATGGAACAGAACAGAGCCCTCAGAAATAATGCCGCATATCTACAACTATCTGATCTTTGACAAACCTGAGAAAAACAAGCAATGGGGAAAGGATTCCCTATTTAATAAATGGTGCTGGGAAAACTGGCTAGCCATATGTAGAAAGCTGAAACTGGATCCCTTCCTTACACCTTATACAAAAATCAATTCAAGATGGATTAAAGATTTAAACGTTAAACCTAAAACCATAAAAACCCTAGAAGAAAACCTAGGCATTACCATTCAGGACATAGGCGTGGGCAAGGACTTCATGTCCAAAACACCAAAAGCAATGGCAACAAAAGACAAAATTGACAAATGGGATCTAATTAAACTAAAGAGCTTCTGCACAGCAAAAGAAACTACCATCAGAGTGAACAGGCAACCTACAACATGGGAGAAAATTTTTGCAACCTACTCATCTGACAAAGGGCTAATATCCAGAATCTACAATGAACTCAAACAAATTTACAAGAAAAAAACAAACAACCCCATCAAAAAGTGGGCGAAGGACATGAACAGACACTTCTCAAAAGAAGACATTTATGCAGCCAAAAAACACATGAAGAAATGCTCATCATCACTGGCCATCAGAGAAATGCAAATCAAAACCACTATGAGATATCATCTCACACCAGTTAGAATGGCAATCATTAAAAAGTCAGGAAACAACAGGTGCTGGAGAGGATGCGGAGAAATAGGAACACTTTTACACTGTTGGTGGGACTGTAAACTAGTTCAACCATTGTGGAAGTCAGTGTGGCGATTCCTCAGGGATCTAGAACTAGAAATACCATTTGACCCAGCCATCCCATTACTGGGTATATACCCAAATGAGTATAAATCATGCTGCTATAAAGACACATGCACACGTACGTTTATTGCGGCACTATTCACAATAGCAAAGACTTGGAACCAACCCAAATGTCCAACAATGATAGACTGGATTAAGAAAATGTGGCACATATACACCATGGAATACTATGCAGCCATAAAAAATGATGAGTTCATATCCTTTGTAGGGACATGGATGAAATTGGAAACCATCATTCTCAGTAAACTATCGCAAGAACAAAAAACCAAACACCGCATATTCTCACTCATAGGTGGGAATTGAACAATGAGATCACATGGACACAGGAAGGGGAATATCACACTCTGGGGACTGTGGTGGGGTCGGGGGAGGGGGGAGGGATAGCATTGGGAGATATACCTAATGCTAGATGACACATTAGTGGGTGCAGCGCACCAGCATGGCACATGTATACATATGTAACTAACCTGCACAATGTGCACATGTACCCTAAAACTTAGAGTATAATAAAAAAAAAAAAAAAAAAAAAAAAAAAAAAAAAAAAAAAAAAAAAAAAAAAAAAAAAAA	20	PASS	SVLEN=1819;SVTYPE=INS;TIG_REGION=contig130_hp2:9509-11328;QUERY_STRAND=-;SIG_SOURCE=cigar;TIG_MAPQ=60	GT	0/1
chr2	89722275	dippav.chr2.DEL.5	ATGTGTATATGTGTACATATAATATATATACATATATAACATATATAATATATAAGATATAGCATAATAATATAATATATTATATATAATATGTAATATGTAACATATATTATATAATTAATATATAATATATAATATATTCTATGCTATATAATATATAATATATTCTATGCAATAAAATATATAGCATATATATATATAGCAACAGCTGATTTGTCTGGAAGAATTTGGTCAGAAGACAGTGTATTAAGAAGACAGTGAGTCCCCAGAGAAATATAAGAATATACATCATGTTTATATTATATATAACATAAACAACTAATTACATCTGTATATACAGCATAAACATAAAGTACAAAAATATTTGTATATAATCGTATGAAATATAAATATACCAGTGTAAGATATTAGCTATTAAAATATACATGTG	A	20	PASS	SVLEN=-429;SVTYPE=DEL;TIG_REGION=contig31_hp2:1529364-1529365;QUERY_STRAND=-;SIG_SOURCE=cigar;TIG_MAPQ=60	GT	0/1
chr2	89727726	dippav.chr2.INS.6	A	AAGCCAGCCAAGCCAGCCAAGCCCGCCAACCAGCCAAGACAGGCATGCTAGCCAAGCCAGCCAGGCAGCCAAGCCAGCCAGGCAGCCAAGCCAGCCAAGCCAGCCAGCAAGCAAAGCCAGGCATGTCAGCCAAGCCAGCTAGGCAGCCAAGCCAGCCAGCCAGCCAAGCCAGGCATGCCAGCCAAGCCATCCAGCCAACTAAGCCAGCCGGCTAGCCAAGCCAGCCAAGCCAGCCAACCAGCCAAGCCAGCCAGCTAGCCAAGCTACCCAGCCAGCCTGCTAGCCAAACCAGCCAAGCCACCCAGCCAGCCAAGCCACCCAGCAAGCCAAGCCAGCCAAGCCCATCAGCCAGCCAGGCAGCCAGCCACCCAAGCCAGCCAAGCCAGCCAAGCCAGCCAGCCACCCAGCCACCCAGCCAGCCAAGCCTCCCAGACAGCCAAGCCAGCCAAGCCTCCCACCCAGCCAAGCCAGCCAAGCCACCCAGCCAGCCAAGCCAGCCAAGCCACCTAGCCAGCCAGGCCCGCCAGCCAGCCAGCCAGCTAGCCAAGCCAGCCAAGCCAGCCAGGCAGCCAAGCCAGCCAAGCCAGTCAAGCCCGCCAGCCAGCCAAGACAGGCATGCCAGCCAAGCCAGCCAGGCAGCCAAGCCAGCCAAGCCAGGCAGCAAGCAAAGCCAGGCAGGCCAGCCAAGCCAGCTAGGCAGCCAAGCCAGAAAAACCAGCCAGCCAGCCAAGCCAGGCATGCCAGCCAAGCCATCCCCCCGGCTAAGCCAGCTAGCCAGCCAAGCCAGACAAGCCACCCGGCCATCCAAGCCAGCCAGCCAAGCCAGCCAAGCCAGCCAAGTCAGTCAGCCAGCCAGCCAGCCAAGCCAGCCAAGCCTCCCAGCCAGCAAAACCAGCCAAGCCACCCAGCCAGCCAAGCCAGCCAAGCCACCTAGCCAGCCAGGCCCGCCAGCCAGCCAGCCAGCCAGCCAGCGAGCCAAGCCAGCCAAGACAGCCAGCCTGCCAAGCCAGCCGGCCAGCCAAGCTAGGCAATCCTCTCAGCCACTCAAGCCAGCCAAGTCACCCGAACATCCAAGCCAGCCAAGCCAGTCAGCCAGCCCAGACAGCCAAGCCAGCCAAACCCGCCAACCAGCCAAGACAGGCATGCTAGCCAAGCCAGCCAGGCAGCCAAGCCAGGCAGGCAGCCAAGCCAGCCAAGCCAGCCAGCAAGCAAAGCCAGGCATGTCAGCCAAGCCAGCCAGGCAGCCAAGCCAGCCACGCCAGCCAGCCAGCCAAGCCAGGCATGCCAGCCAAGCCATCCAGCCAACTAAGCCAGCCGGCTAGCCAAGCCAGCCAAGCCAGCCAACCAGCCAAGCCAGCCGGCTAGCCAAGCTACCCAGCCAGCCAGCTAGCCAAACCAGCCAAGCCACCCAGCCAGCCAAGCCACCCAGCCAGCCAAGCCAGCCAAGCCCATCAGCCAGCCAGGCAGCCAGCCACCCAAGCCAGCCAAGCCAGCCAGCCACCCAGCCAGCCAAGCCTCCCAGCCAGCCAAGCCAGCCAAGCCTCCCAGCCAGCCAAGCA	20	PASS	SVLEN=1558;SVTYPE=INS;TIG_REGION=contig31_hp2:1534448-1536006;QUERY_STRAND=-;SIG_SOURCE=cigar;TIG_MAPQ=60	GT	0/1
chr2	89728160	dippav.chr2.INS.7	T	TCCAAGCCAGCCAGCCAAGCCAGCCAAGCCAGCCAAGCCAGCCAAGTCAGTCAACCAGCCAGCCAGCCAAGCCAGCCAAGCCTCCCAGCCAGCAAAACCATCCAAGCCACCCAGCCAGCCAAGCCAGCCAAGCCACCTAGCCAGCCAGGCCTGCCAACCAGCCAGCCAGCCAGCCAAGCCAGCCAAGCCAGCCAGCCTGCCAAGCCAGCCGGCCAGCCAAGCTAGGCAATCCACTCAGCCACTCAAGCCAGCCAAGTCACCCGACCATCCAAGCCAACCAAGCCAGTCAGCCAGCCCAGACAGCCAAGCCAGCCAAGCCAGCCAAGCCAGCCAAGCCCGCCAACCAGCCAAGACAGGAATGCTAGCCAAGCCAGCCAGGCAGCCAAGCCAGCCAGGCAGCCAAGCCAGCCAAGCCAGCCAGCAAGCAAAGCCAGGCATGTCAGCCAAGCCAGCCAGGCAGCCAAGCCAGCCAAGCCAGCCAGCCAGCCAAGCCAGGCATGCCAG	20	PASS	SVLEN=503;SVTYPE=INS;TIG_REGION=contig31_hp2:1536341-1536844;QUERY_STRAND=-;SIG_SOURCE=cigar;TIG_MAPQ=60	GT	0/1
chr2	89728840	dippav.chr2.INS.8	G	GCCAGCCAGCCAAGCCAGCCAAGCCTCACAGCCTGCAAAACCAGCCAAGCCACCCAGCCAGCCAAGCCAGCCAAGCCACTTAGCCAGCCAGGCCCGCCAGCCAGCCAGCCAGCGAGCCAAGCCAGCCAAGCCAGCCAGCCTGCCAAGCCAGCCGGCCAGCCAAGCTAGGCAATCCACTGAGCCACTCAAGCCAGCCAAGTCACCCGACCATCCAAGCCAGCCAAGCCAGTCAGCCAGCCCAGACAGCCAAGCCAGCCAAGCCAGCCAAGCCAGCCAAGCCCGCCAACCAGCCAAGACAGGCATGGTAGCCAAGCCAGCCAGACAGCCAAGCCAGCCAGGCAGCCAAGCCAGCCAAGCCAGCCAGCAAGCAAAGCCAGGCATGTGAGCCAAGCCAGCTAGGCAGCCAAGCCAGCCAGCCAGCCAAGCCAGGCATGCCAGCCAAGCCATCCAGCCAACTAAGCCAGCCGGCTAGCCAAGCCAGCCAAGCCAGCCAACCAGCCAAGCCAGCCAGCTAGCCAAGCTACCCAGCCAGCCAGCTAGCCAAACCAGCCAAGCCACCCAGCCAGCCAAGCCACCCAGCCAGCCAAGCCAGCCAAGCCCATCAGCCAGCCAGGCAGCCAGCCACCCAAGCCAGCCAAGCCAGCCAAGCCAGCCAGCCACCCAGCCAGCCAAGCCTC	20	PASS	SVLEN=676;SVTYPE=INS;TIG_REGION=contig31_hp2:1537516-1538192;QUERY_STRAND=-;SIG_SOURCE=cigar;TIG_MAPQ=60	GT	0/1
chr2	89729815	dippav.chr2.INS.10	A	AGCGAGCCAAGCCAGCCAAGCCAGCCAGCCTGCCAAGCCAGCCGGCCAGCCAAGCTAGGCAATCCACTCAGCCACTCAAGCCAGCCAAGTCACCCGAACATCCAAGCCAGCCAAGCCAGTCAGCCAGCCCAGACAGCCAAGCCAGCCAAGCCAGCCAAGCCAGCCAACCAGCCAAGCCAGCCGGCTAGCCAAGCTACCCAGCCAGCCAGCTAGCCAAACCAGCCAAGCCACCCAGCCAGCCAAGCCAGCCAAGCCCATCAGCCAGCCAGGCAGCCAGCCACCCAAGCCAGCCAAGCCAGCAAAGCCAGGCAAGCCAGCCAGCCACCCAGCCAGCCAAGCCTCCCAGCCAGCCAAGCCAGCCAAGCCTCCCAGCCAGCCAAGCAAGCCAAGCCACCCAGCCAGCCAAGCCAGCCAAGCCACCTAGCCAGCCAGGCCCGCCAGCCAGCCAGCCAGCTAGCCAAGCCAGCCAAGCCAGCCAGGCAGCCAAGCCAGCCAAGCCAGTCAAGCCCGCCAGCCAGCCAAGACAGGCATGCCAGCCAAGCCAGCCAGGCAGCCAAGCCAGCCAAGCCAGGCAGCAAGCAAAGCCAGGCAGGCCAGCCAAGCCAGCTAGGCAGCCAAGCCAGCAAAACCAGCCAGCCAGCCAAGCCAGGCATGCCAGCCAAGCCATCCAGCCGGCTAAGCCAGCTGGCCAGCCAAGCCAGACAAGCCACCCGGCCATCCAAGCCAGCCAGCCAAGCCAGCCAAGCCAGCCAAGCCAGCCAAGTCAGTCAACCAGCCAGCCAGCCAAGCCAGCCAAGCCTCCCAGCCAGCAAAACCAGCCAAGCCACCC	20	PASS	SVLEN=828;SVTYPE=INS;TIG_REGION=contig31_hp2:1539625-1540453;QUERY_STRAND=-;SIG_SOURCE=cigar;TIG_MAPQ=60;CollapseId=INS0	GT	0/1
chr2	89730606	dippav.chr2.INS.11	A	AGCCAGGCAGGCCAGCCAAGCCAGCCAGGCAGCCAAGCCAGCAAAACCAGCCAGCCAGCCAAGCCAGGCATGCCAGCCAAGCCATCCAGGCGGCTAAGCCAGCTGGCCAGCCAAGCCAGACAAGCCACCCGGCCATCCAAGCCAGCCAGCCAAGCCAGCCAAGCCAGCCAAGTCAGTCAGCCAGCCAGCCAGCCAAGCCAGCCAAGCCTCCCAGCCAGCAAAACCAGCCAAGCCACCCAGCCAGCCAAGCCAGCCAAGCCACCTAGCCAGCCAGGCCCGCCAGCCAGCCAGCCAGCCAGCCAGCGAGCCAAGCCAGCCAAGCCAGCCAGCCTGCCAAGCCAGCCGGCCAGCCAAGCTAGGCAATCCTCTCAGCCACTCAAGCCAGCCAAGTCACCCGAACATCCAAGCCAGCCAAGCCAGTCAGCCAGCCCAGACAGCCAAGCCAGCCAAGCCAGCCAAGCCAGCCAAGCCCGCCAACCAGCCAAGACAGGCATGCTAGCCAAGCCAGCCAGGCAGCCAAGCCAGGCAGGCAGCCAAGCCAGCCAAGCCAGCCAGCAAGCAAAGCCAGGCATGTCAGCCAAGCCAGCCAGGCAGCCAAGCCAGCCACGCCAGCCAGCCAGCCAAGCCAGGCATGCCAGCCAAGCCATCCAGCCAACTAAGCCAGCCGGCTAGCCAAGCCAGCCAAGCCAGCCAACCAGCCAAGCCAGCCGGCTAGCCAAGCTACCCAGCCAGCCAGCTAGCCAAACCAGCCAAGCCACCCAGCCAGCCAAGCCACCCAGCCAGCCAAGCCAGCCAAGCCCATCAGCCAGCCAGGCAGCCAGCCACCCAAGCCAGCCAAGCCAGCCAAGCCAGCCAAGCCAGCCAGCCACCCAGCCAGCCAAGCCTCCCAGCCAGCCAAGCCAGCCAAGCCTCCCAGCCAGCCAAGACAGCCAAGCCACCCAGCCAGCCAAGCCAGCCAAGCCACCTAGCCAGCCAGGCCCGCTAGCCAGCCAGCCAGCTAGCCAAGCCAGCCAAGCCAGCCAGGCAGCCAACCCAGCCAAGCCAGACAGCAAGCAAAGCCAGGCATGTCAGCCAAACCAGCCAGGCAGCCAAGCCAGCCAAGCCAGCCAGCCAGCCAAGCCAGGCATGCCAGCCAAGCCATCCAGCCAACTAAGCCAGCCGGCTAGCCAAGCCAGCCAAGCCAGCCAACCAGCCAAGCCAGCCAGCTAGCCAAGCTACCCAGCCAGCCAGCTAGCCAAACCAGCCAAGCCACCCAGCCAGCCAAGCCAGCCAAGCCAAACAGCCAGCCAGGCAGCCAGCCACCCAAGCCAGCCAAGCCAGCCAGCCACCCAGCCAGCCAAGCCAGCCAAGCCACCTAGCCAGCCAGGACCGCCAGCCAGCCAGCCAGCTAGCCAAGCCAGCCAAGCCAGCCAGGCAGTCAGCCACCCAAGCCAGCCAAGGCAGCAAAGCCAGCCAAGCCAGCCAGCCACCCAGCCAGCCAAGCCAGCCAAGCCACCCAGCCAGCCAAGCCAGCCAAGCCTCCCAGCCAGCCAAGCCAGCCAAGCCACCCAGCCAGCCAAGCCAGCCAAGCCTCCCAGCCAGCCAAGCCAGCCAAGCCTGCCAGCCAGCCAAGCCAGCCAAGCCACCTAGCCAGCCAAGCCCGCCAGCCAGCCAGCCAGCTAGCGAAGCCAGCCAAGCCAGCCAGGCAGCCAAGCCAGCCAAGCCAGTCAAGCCCGCCAGCCAGCCAAGCCTCCCAGCCAGCCAAGCCAGCCAAGCCACCCAGCCAGCCAAGCCAGCCAAGCCACCCAGCCAGCCAAGCCAGCCAAGCCACCTAGCCAGCCAGGCCCGCCAGCCAGCCAGCCAGCTAGCCAAGCCAGCCAGCAAGCAAAATCAGGCATGTCAGCCAAGCCAGCCAGCCAGCCAAGCCAGGCATGCCAGCCAAGCCATCCAGCCAACTAAGCCAGCCGGCTAGCCAAGCCAGCCAAGCCAGCCAACCAGCCAAGCCAGCCAGCTAGCCAAGCTACCCAGCCAGCAAGCTAGCCAAACCAGCCAAGCCACCCAGCCAGCCAAGCCAGCCAAGACAATCAGCCAGCCAGGCAGCCAGCCACCCAAGCCAGCCAAGCCAGCCAAGCCAGCCAAGCCAGCCAGCCACCCAGCCAGCCAAGCCAGCCAAGCCACCCAGCCAGCCAAGCCAGCCAAGCCTCCCAGCCAGCCAAGCCAGCCAAGCCACCCAGTCAGCCAAGCCAGCCAAGCCACCTAGCCAGCCAGGCCCGCCAGCCAGCCAGCCAGCTAGCCAAGCCAGCCAAGCCAGCCAGGCAGCCAAGCCAGCCAAGCCAGTCAAGCCTGCCAGCCAGCCAAGACAGGCATGCCAGCCAAGCCAGCCAGGCAGCCAAGCCAGCCAAGCCAGGCAGCAAGCAAA	20	PASS	SVLEN=2397;SVTYPE=INS;TIG_REGION=contig31_hp2:1541253-1543650;QUERY_STRAND=-;SIG_SOURCE=split-alignment;TIG_MAPQ=60-60	GT	0/1
chr2	89732057	dippav.chr2.INS.12	T	TCAGCCAAGCCAGCCAGGCAGCCAAGCCAGCCACGCCAGCCAGCCAGCCAAGCCAGGCATGCCAGCCAAGCCATCCAGCCAACTAAGCCAGCCGGCTAGCCAAGCCAGCCAAGCCAGCCAACCAGCCAAGCCAGCCAGCTAGCCAAGCTACCCAGCCAGCCAGCTAGCCAAGCCAGCCAAGCCACCCAGCCAGCCAAGCCACCCAGCCAGCCAAGCCAGCCAAGCCTCCCAGCCAGCCAAGCCAGCCAAGCCACCCAGCCAGCCAAGCCAGCCAAGCCTCCCAGCCAGCCAAGCCAGCCAAGCCTCCCAGCCAGCCAAGCCAGCCAAGCCACCTAGCCAGCCAGGACCGCCAGCCATCCAGCCAGCTAGCCAAGC	20	PASS	SVLEN=374;SVTYPE=INS;TIG_REGION=contig31_hp2:1545055-1545429;QUERY_STRAND=-;SIG_SOURCE=cigar;TIG_MAPQ=60	GT	0/1
chr2	89735020	dippav.chr2.INS.16	A	AAGACAGGCATGCTAGCCAAGCCAGCCAGGCAGCCAAGCCAGCCAGGCAGCCAAGCCAGCCAAGCCAGCCAGCAAGCAAAATCAGGCATGTCAGCCAAGCCAGCCAGGCAGCCAAGCCAGCCACGCCAGCCAGCCAGCCAAGCCAGGCATGCCAGCCAAGCCATCCAGCCAACTAAGCCAGCCGGCTAGCCAAGCCAGCCAAGCCAGCCAACCAGCCAAGCCAGCCAGCTAGCCAAGCTACCCAGCCAGCCAGCTAGCCAAGCCAGCCAAGCCACCC	20	PASS	SVLEN=276;SVTYPE=INS;TIG_REGION=contig31_hp2:1548459-1548735;QUERY_STRAND=-;SIG_SOURCE=cigar;TIG_MAPQ=60	GT	0/1
chr2	89737554	dippav.chr2.INS.18	G	GCCAAGCCAGCCAGCTAGCCAAGCTACCCAGCCAGCCAGCTAGCCAAACCAGCCAAGCCACCCAGCCAGCCAAGCCACCCAGCCAGCCAAGCCAGCCAAGCCAATCAGCCAGCCAGGCAGCCAGCCACCCAAGCCAGCCAAGCCAGCCAAGCCAGCCAAGCCAGCCAGCCACCCAGCCAGCCAAGCCTCCCAGACAGCCAAGCCAGCCAAGCCTCCCAGCCAGCCAAGCCAGCCAAGCCACCCAGCCAGCCAAGCCAGCCAAGCCACCTAGCCAGCCAGGCCCGCCAGCCAGCCAGCCAGCTAGCCAAGCCAGCCAAGCCAGCCAGGCAGCCAAGCCAGCCAAGCCAGTCAAGCCCGCCAGCCAGCCAAGACAGGCATGCCAGCCAAGCCAGCCAGGCAGCCAAGCCAGCCAAGCCAGGCAGCAAGCAAAGCCAGGCAGGCCAGCTAAGCCAGCCCGGCAGCCAAGCCAGCAAAACCAGCCAGCCAGCCAAGCCAGGCATGCCAGCCAAGCCATCCAGCCGGCTAAGCCAGCTGGCCAGCCTAGCCAGACAAGCCACCCGGCCAT	20	PASS	SVLEN=564;SVTYPE=INS;TIG_REGION=contig31_hp2:1551310-1551874;QUERY_STRAND=-;SIG_SOURCE=cigar;TIG_MAPQ=60	GT	0/1
chr2	89738767	dippav.chr2.INS.19	A	ACCAGCCAAGCCACCCAGCCAGCCAAGCCAGCCAAGCCACCTAGCCAGCCAGGCCCGCCAGCCAGCCAGCCAGCCAGCCAGCGAGCCAAGCCAGCCAAGCCAGCCAGCCTGCCAAGCCAGCCGGCCAGCCAAGCTAGGCAATCCACTCAGCCACTCAAGCCAGCCAAGTCACCCGACCATCCAAGCCAGCCAAGCCAATCAGCCAGCCCAGACAGCCAAGCCAGCCAAGCCAGCCAAGCCAGCCAAGCCCGCCAACCAGCCAAGACAGGCATGCTAGCCAAGCCAGCCAGGCAGCCAAGCCAGCCAAGCCAGCCAGCAAGCAAAGCCAGGCATGTCAGCCAAGCCAGCCAGGCAGCCAAGCCAGCCAAGCCAGCCAGCCAGCCAAGCCAGGCATGCCAGCCAAGCCATCCAGCCAACTAAGCCAGCCGGCTAGCCAAGCCAGCCAAGCCAGCCAACCAGCCAAGCCAGCCAGCTAGCCAAGCTACCCAGCCAGCCAGCTAGCCAAACCAGCCAAGCCACCCAGCCAGCCAAGCCACCCAGCCAGCCAAGCCAGCCAAGCCCATCAGCCAGCCAGGCAGCCAGCCACCCAAGCCAGCCAAGCCAGCCAAGCCAGCCAGCCACCCAGCCAGCGAAGCCTCCCAGCCAGCCAAGCCAGCCAAGCCTCACAGCCAGCCAAG	20	PASS	SVLEN=676;SVTYPE=INS;TIG_REGION=contig31_hp2:1553013-1553689;QUERY_STRAND=-;SIG_SOURCE=cigar;TIG_MAPQ=60	GT	0/1
chr2	89739925	dippav.chr2.INS.20	C	CCTAGCCAGCCAGGCCCGCCAGCCAGCCAGCCAGCTAGCCAAGCCAGCCAAGCCAGCCAGGCAGCCAAGCCAGCCAAGCCAGTCAAGCCCGCCAGCCAGCCAAGACAGGCATGCCAGCCAAGCCAGCCAGGCAGCCAAGCCAGCCAAGCCAGGCAGCAAGCAAAGCCAGGCAGGCCAGCCAAGCCAGCTAGGCAGCCAAGCCAGAAAAACCAGCCAGCCAGCCAAGCCAGGCATGCCAGCCAAGCCATCCCCCCGGCTAAGCCAGCTAGCCAGCCAAGCCAGACAAGCCACCCGGCCATCCAAGCCAGCCAGCCAAGCCAGCCAAGCCAGCCAAGTCAGTCAGCCAGCCAGCCAGCCAAGCCAGCCAAGCCTCCCAGCCAGCAAAACCAGCCAAGCCACCCAGCCAGCCAAGCCAGCCAAGCCACCTAGCCAGCCAGGCCCGCCAGCCAGCCAGCCAGCCAGCCAGCGAGCCAAGCCAGCCAAGACAGCCAGCCTGCCAAGCCAGCCGGCCAGCCAAGCTAGGCAATCCTCTCAGCCACTCAAGCCAGCCAAGTCACCCGAACATCCAAGCCAGCCAAGCCAGTCAGCCAGCCCAGACAGCCAAGCCAGCCAAGCCCGCCAACCAGCCAAGACAGGCATGCTAGCCAAGCCAGCCAGGCAGCCAAGCCAGGCAGGCAGCCAAGCCAGCCAAGCCAGCCAGCAAGCAAAGCCAGGCATGTCAGCCAAGCCAGCCAGGCAGCCAAGCCAGCCACGCCAGCCAGCCAGCCAAGCCAGGCATGCCAGCCAAGCCATCCAGCCAACTAAGCCAGCCGGCTAGCCAAGCCAGCCAAGCCAGCCAACCAGCCAAGCCAGCCGGCTAGCCAAGCTACCCA	20	PASS	SVLEN=871;SVTYPE=INS;TIG_REGION=contig31_hp2:1554845-1555716;QUERY_STRAND=-;SIG_SOURCE=cigar;TIG_MAPQ=60	GT	0/1
chr2	89742828	dippav.chr2.INS.22	C	CGCCAGCCAAGCCAGCCAGGCAGCCAAGCCAGCCAAGCCAGACAGCAAGCAAAGCCAGGCAGGCCAGCTAAGCCAGCCCGGCAGCCAAGCCAGCAAAACCAGCCAGCCAGCCAAGCCAGGCATGCCAGCCAAGCCATCCAGCCGGCTAAGCCAGCTGGCCAGCCTAGCCAGACAAGCCACCCGGCCATCCAAGCCAGCCAGCCAAGCCAGCCAAGCCAGCCAAGTCAGTCAGCCAGCCAGCCAGCCAAGCCAGCCAAGCCTCACAGCCAGCAAAACCAGCCAAGCCACCCAGCCAGCCAAGCCAGCCAAGCCACCTAGCCAGCCAGGCCCGCCAGCCAGCCAGCCAGCCAGCCAGCGAGCCAAGCCAGCCAAGCCAGCCAGCCTGCCAAGCCAGCCGGCCAGCCAAGCTAGGCAATCCACTCAGCCACTCAAGCCAGCCAAGTCACCCGACCATCCAAGCCAGCCAAGCCAGTCAGCCAGCCCAGACAGCCAAGCCAGCCAAGGCAGCCAAGCCAGCCAAGCCCGCCAACCAGCCAAGACAGGCATGCTAGCCAAGCCAGCCAGGCAGCCAAGCCAGCCAAGCCAGCCAGCCAGCCAAGCCAGACATGCCAGCCAAGCCATCCAGCCAACTAAGCCAGCCGGCTAGCCAAGCCAGCCAAGCCAGCCAACCAGCCAAGCCAGCCAGCTAGCCAAGCTACCCAGCCAGCCAGCTAGCCAAACCAGCCAAGCCACCCAGCCAGCCAAGCCACCCAGCCAGCCAAGCCAGCCAAGCCAATCAGCCAGCCAGGCAGCCAGCCACCCAAGCCAGCCAAGCCAGCCAAGCCAGCCAAGCCAGCCAGCCACCCAGCCAGCCAAGCCTCCCAGACAGCCAAGCCAGCCAAGCCTCCCTGCCAGCCAAGCCAGCCAAGCCACCCAGCCAGCCAAGCCAGCCAAGCCACCTAGCCAGCCAGGCCCGCCAGTCAGCCAGCCAGCCAGGTAGCCAAGCCAGCCAAGCCAGCCAGGCAGCCAAGCCAGCCAAGCCAGTCAAGCCCGCCAGCCAGCCAAGACAGGCATGC	20	PASS	SVLEN=1054;SVTYPE=INS;TIG_REGION=contig31_hp2:1558742-1559796;QUERY_STRAND=-;SIG_SOURCE=split-alignment;TIG_MAPQ=60-60	GT	0/1
chr2	89744578	dippav.chr2.INS.24	C	CCAGGCAGCCAAGCCAGCCAGGCAGCCAAGCCAGCCAAGCCAGCCAGCAAGCAAAGCCAGGCATGTCAGCCAAGCCAGCTAGGCAGCCAAGCCAGCCAGCCAGCCAAGCCAGGCATGCCAGCCAAGCCATCCAGCCAACTAAGCCAGCCGGCTAGCCAAGCCAGCCAAGCCAGCCAACCAGCCAAGCCAGCCAGCTAGCCAAGCTACCCAGCCAGCCTGCTAGCCAAACCAGCCAAGCCACCCAGCCAGCCAAGCCACCCAGCAAGCCAAGCCAGCCAAGCCCATCAGCCAGCCAGGCAGCCAGCCACCCAAGCCAGCCAAGCCAGCCAAGCCAGCCAGCCACCCAGCCACCCAGCCAGCCAAGCCTCCCAGACAGCCAAGCCAGCCAAGCCTCCCACCCAGCCAAGCCAGCCAAGCCACCCAGCCAGCCAAGCCAGCCAAGCCACCTAGCCAGCCAGGCCCGCCAGCCAGCCAGCCAGCTAGCCAAGCCAGCCAAGCCAGCCAGGCAGCCAAGCCAGCCAAGCCAGTCAAGCCCGCCAGCCAGCCAAGACAGGCATGCCAGCCAAGCCAGCCAGGCAGCCAAGCCAGCCAAGCCAGGCAGCAAGCAAAGCCAGGCAGGCCAGCCAAGCCAGCTAGGCAGCCAAGCCAGAAAAACCAGCCAGCCAGCCAAGCCAGGCATGCCAGCCAAGCCATCCCCCCGGCTAAGCCAGCTAGCCAGCCAAGCCAGACAAGCCACCCGGCCATCCAAGCCAGCCAGCCAAGCCAGCCAAGCCAGCCAAGTCAGTCAGCCAGCCAGCCAGCCAAGCCAGCCAAGCCTCCCAGCCAGCAAAACCAGCCAAGCCACCCAGCCAGCCAAGCCAGCCAAGCCACCTAGCCAGCCAGGCCCGCCAGCCAGCCAGCCAGCCAGCCAGCGAGCCAAGCCAGCCAAGACAGCCAGCCTGCCAAGCCAGCCGGCCAGCCAAGCTAGGCAATCCTCTCAGCCACTCAAGCCAGCCAAGTCACCCGAACATCCAAGCCAGCCAAGCCAGTCAGCCAGCCCAGACAGCCAAGCCAGCCAAACCCGCCAACCAGCCAAGACAGGCATGCTAGCCAAGCCAGCCAGGCAGCCAAGCCAGGCAGGCAGCCAAGCCAGCCAAGCCAGCCAGCAAGCAAAGCCAGGCATGTCAGCCAAGCCAGCCAGGCAGCCAAGCCAGCCACGCCAGCCAGCCAGCCAAGCCAGGCATGCCAGCCAAGCCATCCAGCCAACTAAGCCAGCCGGCTAGCCAAGCCAGCCAAGCCAGCCAACCAGCCAAGCCAGCCGGCTAGCCAAGCTACCCAGCCAGCCAGCTAGCCAAACCAGCCAAGCCACCCAGCCAGCCAAGCCACCCAGCCAGCCAAGCCAGCCAAGCCCATCAGCCAGCCAGGCAGCCAGCCACCCAAGCCAGCCAAGCCAGCCAGCCACCCAGCCAGCCAAGCCTCCCAGCCAGCCAAGCCAGCCAAGCCTCCCAGCCAGCCAAGCAAGCCAAGCCACCAAGCCAGCCAAGCCAGCCAAGCCACCTAGCCAGCCAGGCCCGCCACCCAGCCAGCCAGCTAGCCAAGCCAGCCAAGCCAGCCAGGCAGCCAAGCCAGCCAAGCCAGTCAAGCCCGCCAGCCAGCCAAGACAGGCATGCCAGCCAAGCCAGCCAGGCAGCCAAGCCAGCCAAGCCAGGCAGCAAGCAAAGCCAGGCAGGCCAGCCAAGCCAGCTAGGCAGCCAAACCAGCAAAACCAGCCAGCCAGCCAAGCCAGGCATGCCAGCCAAGCCATCCAGCCGGCTAAGCCAGCTGGCCAGCCAAGCCAGACAAGCCACCCGGCCATCCAAGCCAGCCAGCCA	20	PASS	SVLEN=1849;SVTYPE=INS;TIG_REGION=contig31_hp2:1561455-1563304;QUERY_STRAND=-;SIG_SOURCE=cigar;TIG_MAPQ=60	GT	0/1
chr2	89746197	dippav.chr2.INS.26	T	TGAGCCAAGCCAGCTAGGCAGCCAAGCCAGCCAGCCAGCCAAGCCAGGCATGCCAGCCAAGCCATCCAGCCAACTAAGCCAGCCGGCTAGCCAAGCCAGCCAAGCCAGCCAACCAGCCAAGCCAGCCAGCTAGCCAAGCTACCCAGCCAGCCAGCTAGCCAAACCAGCCAAGCCACCCAGCCAGCCAAGCCACCCAGCCAGCCAAGCCAGCCAAGCCCATCAGCCAGCCAGGCAGCCAGCCACCCAAGCCAGCCAAGCCAGCCAAGCCAGCCAGCCACCCAGCCAGCCAAGCCTCCCAGCCAGCCAAGCCAGCCAAGCCTCCCAGCCAGCCAAGCCAGCCAAGCCACCCAGCCAGCCAAGCCAGCCAAGCCACCTAGCCAGCCAGGCCCGCCAGCCAGCCAGCCAGCTAGCCAAGCCAGCCAAGCCAGCCAGGCAGCCAAGCCAGCCAAGCCAGTCAAGCCCGCCAGCCAGCCAAGACAGGCATGCAAGCCAAGCCAGCCAGGCAGCCAAGCCAGCCAAGCCAGGCAGCAAGCAAAGCCAGGCAGGCCAGCCAAGCCAGCTAGGCAGCCAAGCCAGAAAAACCAGCCAGCCAGCCAAGCCAGGCATGCCAGCCAAGCCATCCAGGCGGCTAAGCCAGCTGGCCAGCCAAGCCAGACAAGCCACCCGGCCATCCAAGCCAGCCAGCCAAGCCAGCCAAGCCAGCCAAGTCAGTCAGCCAGCCAGCCAGCCAAGCCAGCCAAGCCTCCCAGCCAGCAAAACCAGCCAAGCCACCCAGCCAGCCAAGCCAGCCAAGCCACCTAGCCAGCCAGGCCCGCCAGCCAGCCAGCCAGCCAGCCAGCGAGCCAAGCCAGCCAAGCCAGCCAGCCTGCCAAGCCAGCCGGCCAGCCAAGCTAGGCAATCCTCTCAGCCACTGAAGCCAGCCAAGTCACCCGAACATCCAAGCCAGCCAAGCCAGTCAGCCAGCCCAGACAGCCAAGCCAGCCAAGCCAGCCAAGCCAGCCAAGCCCGCCAACCAGCCAAGACAGGCATGC	20	PASS	SVLEN=1030;SVTYPE=INS;TIG_REGION=contig31_hp2:1564845-1565875;QUERY_STRAND=-;SIG_SOURCE=cigar;TIG_MAPQ=60;CollapseId=INS1	GT	0/1
chr2	89747131	dippav.chr2.INS.28	A	AGCCTGCCAAGCCAGCCGGCCAGCCAAGCTAGGCAATCCACTGAGCCACTCAAGCCAGCCAAGTCACCCGACCATCCAAGCCAGCCAAGCCAGTCAGCCAGCCCAGACAGCCAAGCCAGCCAAGCCAGCCAAGCCAGCCAAGCCCGCCAACCAGCCAAGACAGGCATGCTAGCCAAGCCAGCCAGACAGCCAAGCCAGCCAGGCAGCCAAGCCAGCCAAGCCAGCCAGCAAGCAAAGCCAGGCATGTCAGCCAAGCCAGCTAGGCAGCCAAGCCAGCCACGCCAGCCAAGCCAGGCATGCCAGCCAAGCCATCCAGCCAACTAAGCCAGCCGGCTAGCCAAGCCAGCCAAGCCAGCCAACCAGCCAAGCCAGCCAGCTAGCCAAGCTACCCAGCCAGCCAGCTAGCCAAACCAGCCAAGCCACCCAGCCAGCCAAGCCACCC	20	PASS	SVLEN=441;SVTYPE=INS;TIG_REGION=contig31_hp2:1567418-1567859;QUERY_STRAND=-;SIG_SOURCE=cigar;TIG_MAPQ=60	GT	0/1
chr2	89748096	dippav.chr2.INS.30	A	ACCAGCCAAGCCAGCCGGCTAGCCAAGCTACCCAGCCAGCCAGCTAGCCAAACCAGCCAAGCCACCCAGCCAGCCAAGCCACCCAGCCAGCCAAGCCAGCCAAGCCCATCAGCCAGCCAGGCAGCCAGCCACCCAAGCCAGCCAAGCCAGCCAAGCCAGCCAAGCCAGCCAGCCACCCAGCCAGCCAAGCCTCCCAGCCAGCCAAGCCAGCCAAGCCTCCCAGCCAGCCAAGACAGCCAAGCCACCCAGCCAGCCAAGCCAGCCAAGCCACCTAGCCAGCCAGGCCCGCTAGCCAGCCAGCCAGCTAGCCAAGCCAGCCAAGCCAGCCAGGCAGCCAACCCAGCCAAGCCAGACAGCAAGCAAAGCCAGGCATGTCAGCCAAACCAGCCAGGCAGCCAAGCCAGCCAAGCCAGCCAGCCAGCCAAGCCAGGCATGCCAGCCAAGCCATCCAGCCAACTAAGCCAGCCGGCTAGCCAAGCCAGCCAAGCCAGCCAACCAGCCAAGCCAGCCAGCTAGCCAAGCTACCCAGCCAGCCAGCTAGCCAAACCAGCCAAGCCACCCAGCCAGCCAAGCCAGCCAAGCCAAACAGCCAGCCAGGCAGCCAGCCACCCAAGCCAGCCAAGCCAGCCAGCCACCCAGCCAGCCAAGCCAGCCAAGCCACCTAGCCAGCCAGGACCGCCAGCCAGCCAGCCAGCTAGCCAAGCCAGCCAAGCCAGCCAGGCAGTCAGCCACCCAAGCCAGCCAAGGCAGCAAAGCCAGCCAAGCCAGCCAGCCACCCAGCCAGCCAAGCCAGCCAAGCCACCCAGCCAGCCAAGCCAGCCAAGCCTCCCAGCCAGCCAAGCCAGCCAAGCCACCCAGCCAGCCAAGCCAGCCAAGCCTCCCAGCCAGCCAAGCCAGCCAAGCCTGCCAGCCAGCCAAGCCAGCCAAGCCACCTAGCCAGCCAAGCCCGCCAGCCAGCCAGCCAGCTAGCGAAGCCAGCCAAGCCAGCCAGGCAGCCAAGCCAGCCAAGCCAGTCAAGCCCGCCAGCCAGCCAAGCCTCCCAGCCAGCCAAGCCAGCCAAGCCACCCAGCCAGCCAAGCCAGCCAAGCCACCCAGCCAGCCAAGCCAGCCAAGCCACCTAGCCAGCCAGGCCCGCCAGCCAGCCAGCCAGCTAGCCAAGCCAGCCAGCAAGCAAAATCAGGCATGTCAGCCAAGCCAGCCAGCCAGCCAAGCCAGGCATGCCAGCCAAGCCATCCAGCCAACTAAGCCAGCCGGCTAGCCAAGCCAGCCAAGCCAGCCAACCAGCCAAGCCAGCCAGCTAGCCAAGCTACCCAGCCAGCAAGCTAGCCAAA	20	PASS	SVLEN=1330;SVTYPE=INS;TIG_REGION=contig31_hp2:1568893-1570223;QUERY_STRAND=-;SIG_SOURCE=cigar;TIG_MAPQ=60	GT	0/1
chr2	89748832	dippav.chr2.INS.31	G	GCCAGCCAGCGAGCCAAGCCAGCCAAGCCAGCCAGCCTGCCAAGCCAGCCGGCCAGCCAAGCTAGGCAATCCACTCAGCCACTCAAGCCAGCCAAGTCACCCGACCATCCAAGCCAGCCAAGCCAGTCAGCCAGCCCAGACAACCAAGCCAGCCAAGCCAGCCAAGCCAGCCAAGCCCGCCAACCAGCCAAGACAGGCATGCTAGCCAAGCCAGCCAGGCAGCCAAGCCAGCCAAGCCAGCCAGCAAGCAAAGCCAGGCATGTCAGCCAAGCCAGCCAGGCAGCCAAGCCAGCCAAGCCAGCCAGCCAGCCAAGCCAGGCATGCCAGCCAAGCCATCCAGCCAACTAAGCCAGCCGGCTAGCCAAGCCAGCCAAGCCAGCCAACCAGCCAAGCCAGCCAGCTAGCCAAGCTACCCAGCCAGCCAGCTAGCCAAGCCAGCCAAGCCAGCCAGGCAGCCAAGCCAGCCAAGCCAGTCAAGCCCGCCAGCCAGCCAAGACAGGCATGCCAGCCAAGCCAGCCAGGCAGCCAAGCCAGCCAAGCCAGGCAGCAAGCAAAGCCAGGCAGGCCAGCCAAGCCAGCCAGGCAGCCAAGCCAGCAAAA	20	PASS	SVLEN=599;SVTYPE=INS;TIG_REGION=contig31_hp2:1570883-1571482;QUERY_STRAND=-;SIG_SOURCE=cigar;TIG_MAPQ=60	GT	0/1
chr2	89749467	dippav.chr2.INS.32	G	GCCAGCTAGCCAAGCTACCCAGCCAGCCAGCTAGCCAAGCCAGCCAAGCCACCCAGCCAGCCAAGCCACCCAGCCAGCCAAGCCAGCCAAGCCTCCCAGCCAGCCAAGCCAGCCAAGCCACCCAGCCAGCCAAGCCAGCCAAGCCTCCCAGCCAGCCAAGCCAGCCAAGCCTCCCAGCCAGCCAAGCCAGCCAAGCCACCTAGCCAGCCAGGACCGCCAGCCATCCAGCCAGCTAGCCAAGCCAGCCAAGCCAGCCAGGCAGCCAAGCCAGCCAAGCCAGTCAAGCCCGCCAGCCAGCCAAGACAGGCATGCCAGCCAAGCTAGCCAGGCAGCCAAGCCAGCCAAGCCAGGCAGCAAGCAAAGCCAGGCAGGCCAGCCAAGCCAGCTAGACAGCCAAGCCAGAAAAACCAGCCAGCCAGCCAAGCCAGGCATGCCAGCCAAGCCATCCAGCCGGCTAAGCCAGCTGGCCAGCCAAGCCAGACAAGCCACCCGGCCATCCAAGCCAGCCAGCCAAA	20	PASS	SVLEN=514;SVTYPE=INS;TIG_REGION=contig31_hp2:1572135-1572649;QUERY_STRAND=-;SIG_SOURCE=cigar;TIG_MAPQ=60	GT	0/1
chr2	89751562	dippav.chr2.INS.34	G	GCCAAGCCAGCCAGCTAGCCAAGCTACCCAGCCAGCCAGCTAGCCAAACCAGCCAAGCCACCCAGCCAGCCAAGCCACCCAGCCAGCCAAGCCAGCCAAGCCAATCAGCCAGCCAGGCAGCCAGCCACCCAAGCCAGCCAAGCCAGCCAAGCCAGCCAAGCCAGCCAGCCACCCAGCCAGCCAAGCCTCCCAGACAGCCAAGCCAGCCAAGCCTCCCAGCCAGCCAAGCCAGCCAAGCCACCCAGCCAGCCAAGCCAGCCAAGCCACCTAGCCAGCCAGGCCCGCCAGCCAGCCAGCCAGCTAGCCAAGCCAGCCAAGCCAGCCAGGCAGCCAAGCCAGCCAAGCCAGTCAAGCCCGCCAGCCAGCCAAGACAGGCATGCCAGCCAAGCCAGCCAGGCAGCCAAGCCAGCCAAGCCAGGCAGCAAGCAAAGCCAGGCAGGCCAGCTAAGCCAGCCCGGCAGCCAAGCCAGCAAAACCAGCCAGCCAGCCAAGCCAGGCATGCCAGCCAAGCCATCCAGCCGGCTAAGCCAGCTGGCCAGCCTAGCCAGACAAGCCACCCGGCCAT	20	PASS	SVLEN=564;SVTYPE=INS;TIG_REGION=contig31_hp2:1574763-1575327;QUERY_STRAND=-;SIG_SOURCE=cigar;TIG_MAPQ=60	GT	0/1
chr2	89851720	dippav.chr2.DEL.13	TTCGATTCCATTCGATGATGATTCCATTCGAGTACATTCAATGATTCCATTTAAGTCCATTCGAAGATTACTTTCATTTCCATTTGATGATTCCATTTGAGTCCATTCGATGATTCCGTTCAAGTCCATTCAATGTTTTCTTTTGATTCCAATCAATATTGATTCCATTTGAGTCCATTCGATGATTCCATTCGAGTGCATTCCATGATGATTCCATTCGAGTCCATTTGATGATTCCATTTGATTTCATTTGGTGATGATTCCATTTGATTCCATTCGATGATTCCATTCAAGTCCATTCATTGATTATATTCGAGTCCATTAAATGATTTCATTCGTTTCCATTCGATGATGACTCCATTCGAGTCCATTCAAGGATGATTCCAGAAGATTCCATTCGATGATAACGTTGGATTCCATTCTTTGTTTCATTTCGATACATTTTGGTGATGATTCCGTTTGATTTCATTTGATGATCCCATTCGATTCTATTTGATGATGATTCCATTCGATTCCATTGGATGAAAATTCCATTCATTTCCATTCATTGATGATTCCATTCTATTCTATTCGATGCTGATTCTATTCAATTCCATTCAACGATGATTCCATTCGATTTCATTCGATGATGATTCCTTTCGAGACCATTCGATGATTCCATTCACTTCATTCGATGATGATTCCATTCAATTCCATTAGATGATTCCATTAGAATCCATTTGATGACGATTCCATTCGATTCCATTCGATGATGATTCCATACGATTCCATTGGATGATGACTCCTTTCATTTCCATTCGATGATTATTCCTTTCGACTCCATTTGATGTTGATTCTTTCAATTCCGTTTGATGATGTTTCCATTTGATTCCATTCGATGATGATTCCATTCCATTCCATTCGATGATTCCATTCAATTCCATTAGATGATGATTCCATTAGAGTCCATTCAATGATTCCATTCGATTCCATTCTATGATAATTCCATTGGAGTCCATTCGATGATTCTATTTGATTCTATTCAATAATGATTCCATTCGAGTCCATTCGATGATTGCTTTTGAGTCTATTCGAAGATTCCATTCAATACCATTCAATGATGTTTCCATTCCAGTCCATTCAATAATTCCATCCGATTCCATTCGATGATGTCTGCACTCAGTTCCATTTGATGATGATTCCAATGGATTCCATTCAATGACACCATTCGATTCCATTCATTGATGATTCCATTCGATTCCATTCGATTATGATTACATTCAATTCCATTCGATGATGATTTCATTGGATTCCATTCCATGATGATTCCATTCGATTCCATTCAATGATGATTCCATTCAATTCCATTTGATGAAAATTCCATTCAATTCCATTCGATGATGATTCCATTCGATTCTATTTGATGCTGACTCTATTCGATTCATTTGGATGATGATTCCATTCGATTCCATTTGATGATTCCATTCGATTCCATTCAATTATGATTCCATTCGAGACCGTTCGATGATTCCATTCAATTCTATTCAATGGTGATTCCATTCGAGTCCATTCGATGATTCCATTCAAGTCCATTCTATGATTCCATCTCTTTCCATTCAATGATGATTCCATTCGATGATGATTCCATTCGATTCCATTCAATGATGATTCCATTGGATTCCATTCGATGATTCCATTCGATTCCATTTGATGGTGATTCCATTCGGGTTCATTCGATGATTCCATTCGATTCCATTCGATGATGATTCCATTTGAGTACATTCAATGATTCCATTTAAGTCCATTCTAAGATTACTTTCAATTCCATTTGATGATTCCATTTGAGTCCATTCGATGATTCCATTCAAGTCCATTCGATGTTTTCTTTCGATTCCACTCGATATTGATTCCATTTGAGTCCGTTCGATGATTCCATTCAAGTGCATTCCATGATTTCATTCGACTCCATTCGATGATCATTCCATTCGAGTCCATTCGATGATTCCATTTGATTTCATTCGGTGATGATTCCATTCGATTCCTTTCGATGATTCCATTCAAGTCCATTCATTGATTACATTCGAGTCCATTAAATGATTCCATTCGTTTCCATTCGATGATGACTCCATTCGAGTCCATTCAATGATGATTCCAGTCGATTCCATTCGATGATAACGTTGGATTCCATTCTTTGTTTTTTTTTCGATTCATTTTGGTGATGATTCCGTTTGATTTCATTTGATGATCCCATTCGATTCTATTTGATGATGATTCCATTCGATTGCATTGGATGAAAATTCCATTCGTTTCCATTCATTGATGATTCCATTCGATTTTATTCGATGCTGATTCTATTCAATTCCATTCGACGATGATTCCATTCGATTTCATTCGATGATGATTGCTTTCGAGACCATTCGATGATTCCATTCACTTCATTCGATGATGATTCTATTCAATTCCATTAGATGATTCCATTAGAATGCATTTGGTGATGATTCCATTCGATTCCATTTGATGATGATTCCATACGATTCCATTGGATGATGACTCCTTTCATTTCCATTCGAAGATTATTCCTTTCGACTCCATTTGATGTTGATTCTTTCAATTCCGTTTGATGATATTTCCATTTGATTCCATTCGATGATGATTCCATTCCATTCCATTCGATGATTCCGTTCAATTCCATTAGATGATGATTCCATTAGAGTCCATTCAATGATTCCATTCGATTCCATTCTATGATAATTCCATTGGAGTCCATTCGATGATTCTATTTGATACTATTCAATAATGATTCCATTCGAGTCCATTCGATGATTGCTTTTGAGTCTATTCGAAGATTCCATTCGATACCATTCAATGATGATTCCATTCCAGTCCATTCGATAATTCCATCCGATTCCATTCGATGATGTCTGCATTCGGTTCCATTTGATGATGATTCCAACTGATTCCATTCGATGACACCATTCGATTCCATTCATTGATGATTCCATTCGATTCCATTCGATTATGATTACATTCAATTCCATTCGATGATGATTTCATTGGATTCCATTCCATGGTGATTCCATTCGATTCCATTCAATGATGATTCCATTCAATTCCATTTGATGAAAATTCCATTCAATTCCATTCGATGATGATTCCATTCGATTCTATTCGATGCCGACTCTATTCGATTCATTTGGATGATGATTCCATTCGATTCCATTCGATTATGATTCCATTCGAGACCGTTTGATGATTCCATTCAATTCTATTCAATGGTGATTCCATTCGAGTCCATTCGATGATTCCATTCAAGTCCATTCTATGATTCCATCTGTTTCCATTCGATGATGATTCCATTCGAGCCCATTCGATGATTCCAC	T	20	PASS	SVLEN=-3358;SVTYPE=DEL;TIG_REGION=contig52_hp1:18191-18192;QUERY_STRAND=+;SIG_SOURCE=cigar;TIG_MAPQ=60	GT	0/1
chr2	89944861	dippav.chr2.DEL.14	GCTGACATGCCTGGCTTTGCTTGCTGGCTGGCTTGGCTGGCTTGGCTACCTGGCTGGCTTGGCTGCCTGGCTGGCTTGGCTAGCATGCCTGTCTTGGCTGGTTGGCGGGCTTGGCTGGCTTGGCTGGCTTGGCTGGCTTGGCTGTCTGGGCTGGCTGATTGGCTTGGCTGGCTTGGATGGTCGGGTGACTTGGCTGGCTTGAGTGGCTGAGTGGATTGCCTAGCTTGGCTGGCCGGCTGGCTTGGCAGGCTGGCTGGCTTGGCTGGCTTGGCTCGCTGGCTGGCTGGCTGGCTGGCTGGCGGGCCTGGCTGGCTAGGTGGCTTGGCTGGCTTGGCTGGCTGGGTGGCTTGGCTGGTTTTGCTGGCTGGGAGGCTTGGCTGGCTTGGCTGGCTGGCTGGCTGACTGACTTGGCTGGATTGGCTGGCTTGGCTGGCTGGCTTGGATGGTCGGGTGGCTTGTCTGGTTTGGCTGGCCAGCTGGCTTAGCCGGCTGGATGGCTTGGCTGGCATGCCTGGCTTGGCTGGCTGGCTGGTTTTGCTGGCTTGGCTGCCTGGCTGGCTTGGCTGGCCTGCCTGGCTTTGCTTGCTGCCTGGCTTGGCTGGCTTGGCTGCCTGGCTGGCTTGGCTGGCATGCCTGTCTTGCCTGGCTGGCGGGCTTGACTGGCTTGGCTGGCTTGGCTGCCTGGCTGGCTTGGCTGGCTTGGCTAGCTGGCTGGCTGGCTGGCGGGCCTGGCTGGCTAGGTGGCTTGGCAGGCTTGGCTGGCTGGGTGGCTTGGCTGGCTTGGCTGGCTGGGAGGCTTGGCTGGCTTGGCTGTCTGGGAGGCTTGGCTGGCTGGGTGGCTGGCTGGCTTGGCTGGCTAGGCTGGCTTGGCTGGCTTGGGTGGCTGGCTGCCTGGCTGGCTGATTGTCTTGGCTGGCTTGGCTGGCTGGGTGGCTTGGCTGGCTGGGTGGCTTGGCTGGTTTGGCTAGCTGGCTGGCTGGGTAGCTTGGCTAGCTGGCTGGCTTGGCTGGTTGGCTGGCTTGGCTGGCTTGGCTAGCCGGCTGGCTAAGTTGGCTGGATGGCTTGGCTGGCATGCCTGGCTTGGCTGGCTGGCTGGCTTGGCTGGCTTGGCTGCCTGGCTGGCTTGGCTGACATGCCTGGCTTTGCTTGCTGGCTGGCTTGGCTGGCTTGGCTGCCTGGCTGGCTTGGCTAGCATGCCTGTCTTGGCTGGTTGGCGGGCTTGGCTGGCTTGGCTGGCTTGGCTGGCTTGGCTATCTGGGCTGGCTGACTGGCTTGGCTGGCTTGGATGGTCGGGTGACTTGGCTGGCTTGAGTGGCTGAGTGGATTGCCTAGCTTGGCTGGCCGGCTGGCTTGGCAGGCTGGCTGGCTTGGCTGGCTTGGCTCGCTGGCTGGCTGGCTGGCTGGCTGGCGGGCCTGGCTGGCTAGGTGGCTTGGCTGGCTTGGCTGGCTGGGTGGCTTGGCTGGTTTTGCTGGCTGTGAGGCTTGGCTGGCTTGGCTGGCTGGCTGGCTGACTGACTTGGCTGGCTTGGCTGGCTTGGCTGGCTGGCTTGGATGGCCGGGTGGCTTGTCTGGCTAGGCTGGCCAGCTGGCTTAGCCGGCTGGATGGCTTGGCTGGCATGCCTGGCTTGGCTGGCTGGCTGGTTTTGCTGGCTTGGCTGCCGGGCTGGCTTAGCTGGCCTGCCTGGCTTTGCTTGCTGCCTGGCTTGGCTGGCTTGGCTGCCTGGCTGGCTTGGCTGGCATGCCTGTCTTGGCTGGCTGGCGGGCTTGACTGGCTTGGCTGGCTTGGCTGCCTGGCTGGCTTGGCTGGCTTGGCTAGCTGGCTGGCTGGCTGGCGGGCCTGGCTGGCTAGGTGGCTTGGCTGGCTTGGCTGGCTGGGTGGCTTGGCTGGCTTGGCTGGCTGGGAGGCTTGGCTGGCTTGGCTGTCTGGGAGGCTTGGCTGGCTGGGTGGCTGGCTGGCTTGGCTGGCTTGGCTGGCTTGGCTGGCTTGGGTGGCTGGCTGCCTGGCTGGCTGATTGGCTTGGCTGGCTTGGCTGGCTGGGTGGCTTGGCTGGCTGGGTGGCTTGGCTGGTTTGGCTAGCTGGCTGGCTGGGTACCTTGGCTAGCTGGCTGGCTTGGCTGGTTGGCTGGCTTGGCTGGCTTGGCTAGCCGGCTGGCTTAGTTGGCTGGATGGCTTGGCTGGCATGCCTGGCTTGGCTGGCTTGCTGGCTTGGATGGCTTGGCTGCCTGGCTGGCTTGG	G	20	PASS	SVLEN=-2235;SVTYPE=DEL;TIG_REGION=contig52_hp1:108011-107912;QUERY_STRAND=+;SIG_SOURCE=split-alignment;TIG_MAPQ=60-60	GT	0/1
chr2	89947240	dippav.chr2.DEL.15	CTTGGCTGGCTTGGATGGTCGGGTGACTTGGCTGGCTTGAGTGGCTGAGTGGATTGCCTAGCTTGGCTGGCCGGCTGGCTTGGCAGGCTGGCTGGCTTGGCTGGCTTGGCTCGCTGGCTGGCTGGCTGGCGGGCCTGGCTGGCTAGGTGGCTTGGCTGGCTTGGCTGGCTGGGTGGCTTGGCTGGTTTTGCTGGCTGGGAGGCTTGGCTGTCTTGGCTGGCTGGCTGGCTGACTGACTTGGCTGGCTTGGCTGGCTTGGCTGGCTTGGCTGACTGGCTTGGATGGCCGGGTGGCTTGTCTGGCTTGGCTGGCCAGCTGGCTTAGCCGGCTGGATGGCTTGGCTGGCATGCCTGGCTTGGCTGGCTGGCTGGTTTTGCTGGCTTGGCTGCCTAGCTGGCTTGGCTGGCCTGCCTGGCTTTGCTTGCTGCCTGGCTTGGCTGGCTTGGCTGCCTGGCTGGCTTGGCTGGCATGCCTGTCTTGGCTGCCGGGCGGGCTTGACTGGCTTGGCTGGCTTGGCTGCCTGGCTGGCTTGGCTGGCTTGGCTAGCTGGCTGGCTGGCTGGCGGGCCTGGCTGGCTAGGTGGCTTGGCTGGCTTGGCTGGCTGGGAGGCTTGGCTGGCTTGGCTGGCTGGGTGGCTTGGCTGGCTTGGCTGGCTGGGTGGCTGGCTGGCTTGGCTGGTTTGGCTGGCTTGGCTGGCTTGGGTGGCTGGCTGCCTGGCTGGCTGATTGGCTTGTCTGGCTTGGCTGGCTGGGTGGCTTGGCTGGCTGGGTGGCTTGGCTGGCTTGGCTAGCTGGCTGGCTGGGTAGCTTGGCTAGCTGGCTGGCTTGGCTGGTTGGCTGGCTTGGCTGGCTTGGCTAGCCGGCTGGCTTAGTTGGCTGGATGGCTTGGCTGGCATGCCTGGCTTGGCTGGCTGGCTGGCTTGGCTGGCTTGGCTGCCTGGCTGGCTTGGCTGACATGCCTGGCTTTGCTTGCTGGCTGGCTTGGCTGGCTTGGCTGCCTGGCTGGCTTGGCTAGCATGCCTGTCTTGGCTGGTTGGCGGGCTTGGCTGGCTTGGCTGGCTTGGCTGGCTTGGCTGTCTGGGCTGGCTGATTGGCTTGGCTGGCTTGGATGGTCGGGTGACTTGGCTGGCTTGAGTGGCTGAGTGGATTGCCTAGCTTGGCTGGCCGGCTGGCTTGGCAGGCTGGCTGGCTTGGCTGGCTTGGCTCGCTGGCTGGCTGGCTGGCTGGCTGGCGGGCCTGGCTGGCTAGGTGGCTTGGCTGGCTTGGCTGGCTGGGTGGCTTGGCTGGTTTTGCTGGCTGTGAGGCTTGGCTGGCTTGGCTGGCTGGCTGGCTGACTGACTTGGCTGGCTTGGCTGGCTTGGCTGGCTGGCTTGGATGGCCGGGTGGCTTGTCTGGTTTGGCTGGCCAGCTGGCTTAGCCGGCTGGATGGCTTGGCTGGCATGCCTGGCTTGGCTGGCTGGCTGGTTTTGCTGGCTTGGCTGCCTGGCTGGCTTGGCTGGCCTGCCTGGCTTTGCTTGCTGCCTGGCTTGGCTGGCTTGGCTGCCTGGCTGGCTTGGCTGGCATGCCTGTCTTGGCTGGCTGGCGGGCTTGACTGGCTTGGCTGGCTTGGCTGCCTGGCTGGCTTGGCTGGCTTGGCTACCTGGCTGGCTGGCTGACTGGCGGGCCTGGCTGGCTAGGTGGCTTGGCTGGCTTGGCTGGCTGGGTGGCTTGGCTGGCTTGGCTGGCAGGGAGGCTTGGCTGGCTTGGCTGTCTGGGAGGCTTGGCTGGCTGGGTGGCTGGCTGGCTTGGCTGGCTTGGCTGGCTTGGCTGGCTTGGGTGGCTGGCTGCCTGGCTGGCTGATTGGCTTGGCTGGCTTGGCTGGCTGGGTGGCTTGGCTGGCTGGGTGGCTTGGCTGGTTTGGCTAGCTGGCTGGCTGGGTAGCTTGGCTAGCTGGCTGGCTTGGCTGGTTGGCTGGCTTGGCTGGCTTGGCTAGCCGGCTGGCTTAGTTGGCTGGATGGCTTGGCTGGCATGTCTGGCTTGGCTGGCTGGCTGGCTTGGCTGGCTTGGCTGCCTGGCTGGCTTGGCTAGCATGCCTGTCTTGGCTGGTTGGCGGGCTTGGCTGGCTTGGCTGCCTTGGCTGGCTTGGCTGTCTGGGCTGGCTGACTGGCTTGGCTGGCTTGGATGGTCGGGTGACTTGGCTGGCTTGAGTGGCTGAGTGGATTGCCTAGCTTGGCTGGCCGGCTGGCTTGGCAGGCTGGCTGGCTTGGCTGGCTTGGCTCGCTGGCTGGCTGGCTGGCTGGCTGGCGGGCCTGGCTGGCTAGGTGGCTTGGCTGGCTTGGCTGGCTGGGTGGCTTGGCTGGTTTTGCTGGCTGTGAGGCTTGGCTGGCTTGGCTGGCTGGCTGGCTGACTGACTTGGCTGGCTTGGCTGGCTTGGCTGGCTGGCTTGGATGGCCGGGTGGCTTGTCTGGCTAGGCTGGCCAGCTGGCTTAGCCGGCTGGATGGCTTGGCTGGCATGCCTGGCTTGGCTGGCTGGCTGGTTTTGCTGGCTTGGCTGCCGGGCTGGCTTAGCTGGCCTGCCTGGCTTTGCTTGCTGCCTGGCTTGGCTGGCTTGGCTGCCTGGCTGGCTTGGCTGGCATGCCTGTCTTGGCTGGCTGGCGGGCTTGACTGGCTTGGCTGGCTTGGCTGCCTGGCTGGCTTGGCTGGCTTGGCTAGCTGGCTGGCTGGCTGGCGGGCCTGGCTGGCTAGGTGGCTTGGCTGGCTTGGCTGGCTGGGTGGCTTGGCTGGCTTGGCTGGCTGGGAGGCTTGGCTGGCTTGGCTGTCTGGGAGGCTTGGCTGGCTGGGTGGCTGGCTGGCTTGGCTGGCTTGGCTGGCTTGGCTGGCTTGGGTGGCTGGCTGCCTGGCTGGCTGATTGGCTTGGCTGGCTTGGCTGGCTGGGTGGCTTGGCTGGCTGGGTGGCTTGGCTGGTTTGGCTAGCTGGCTGGCTGGGTAGCTTGGCTAGCTGGCTGGCTTGGCTGGTTGGCTGCCTTGGCTGGCTTGGCTAGCCGGCTGGCTTAGTTGGCTGGATGGCTTGGCTGGCATGCCTGGCTTGGCTGGCTGGCTGGCTTGGCTGGCTTGGCTGCCTGGCTGGCTTGGCTGACATGCCTGGCTTTGCTTGCTGGCTGGCTTGGCTGGCTTGGCTGCCTGGCTGGCTTGGCTAGCATGCCTGTCTTGGCTGGTTGGCGGGCTTGGCTGGCTTGGCTGGCTTGGCTGGCTTGGCTGTCTGGGCTGGCTGACTGGCTTGGCTGGCTTGGATGGTCGGGTGACTTGGCTGGCTTGAGTGGCTGAGTGGATTGCCTAGCTTGGCTGGCCGGCTGGCTTGGCAGGCTGGCTGGCTTGGCTGGCTTGGCTCGCTGGCTGGCTGGCTGGCGGGCCTGGCTGGCTAGGTGGCTTGGCTGGCTTGGCTGGCTGGGTGGCTTGGCTGGTTTTGCTGGCTGGGAGGCTTGGCTGTCTTGGCTGGCTGGCTGGCTGACTGACTTGGCTGGCTTGGCTGGCTTGGCTGGCTTGGCTGGCTGGCTTGGATGGCCGGGTGGCTTGTCTGGCTTGGCTGGCCAGCTGGCTTAGCCGGCTGGATGGCTTGGCTGGCATGCCTGGCTTGGCTGGCTGGCTGGTTTTGCTGGCTTGGCTGCCTAGCTGGCTTGGCTGGCCTGCCTGGCTTTGCTTGC	C	20	PASS	SVLEN=-3678;SVTYPE=DEL;TIG_REGION=contig52_hp1:108156-108744;QUERY_STRAND=+;SIG_SOURCE=split-alignment;TIG_MAPQ=60-60	GT	0/1
chr2	89953663	dippav.chr2.INS.37	C	CTGGCTTGGCTGGCTTGGCTAGCTGGCTGGCTGGCGGTCCTGGCTGGCTAGGTGGCTTGGCTGGCTTGGCTGGCTGGGAGGCTTGGCTGGCTTGGCTGGCTGGGAGGCTTGGCTGGCTTGGCTGGCTGGGTGGCTTGGCTGGCTTGGCTGGCTGGGAGGCTTGGCTGGCTTGGCTGGCTGGGTGGCTTGGCTGGCTGGGTGGCTTGGTGGCTGGCTGGCTTGGCTGGCTTGGCTGGCTTGGCTGGCTTGGGTGGCTGGCTGCCTGGCTGGCTGATTGGCTTGGCTGGCTTGGCTGGCTGGG	20	PASS	SVLEN=300;SVTYPE=INS;TIG_REGION=contig52_hp1:110951-111251;QUERY_STRAND=+;SIG_SOURCE=cigar;TIG_MAPQ=60	GT	0/1
chr2	89953843	dippav.chr2.DEL.16	GCTGACATGCCTGGCTTTGCTTGCTGGCTGGCTTGGCTGGCTTGGCTGCCTGGCTGGCTTGGCTAGCATGCCTGTCTTGGCTGGTTGGCGGGCTTGGCTGGCTTGGCTGGCTTGGCTGGCTTGGTTGTCTGGGCTGGCTGACTGGCTTGGCTGGCTTGGATGGTCGGGTGACTTGGCTGGCTTGAGTGGCTGAGTGGATTGCCTAGCTTGGCTGGCCGGCTGGCTTGGCAGGCTGGCTGGCTTGGCTGGCTTGGCTCGCTGGCTGGCTGGCTGGCGGGCCTGGCTGGCTAGGTGGCTTGGCTGGCTTGGCTGGCTGGGTGGCTTGGCTGGTTTTGCTGGCTGGGAGGCTTGGCTGGCTTGGCTGGCTGGCTGGCTGACTGACTTGGCTGGCTTGGCTGGCTTGGCTGGCTGGCTTGGATGGCCGGGTGGCTTCTCTGGCTTGGCTGGCCAGCTGGCTTAGCCGGCTGGATGGCTTGGCTGGCATGCCTGGCTTGGCTGGCTGGCTGGTTTTGCTGGCTTGGCTGCCTGGCTGGCTTGGCTGGCCTGCCTGGCTTTGCTTGCTGCCTGGCTTGGCTGGCTTGGCTGCCTGGCTGGCTTGGCTGGCATGCCTGTCTTGGCTGGCTGGCAGGCTTGACTGGCTTGGCTGGCTTGGCTGCCTGGCTGGCTTGGCTGGCTTGGCTAGCTGGCTGGCTGGCTGGCGGGCCTGGCTGGCTAGGTGGCTTGGCTGGCTTGGCTGACTGGGTGGCTTGGCTGGCTTGGCTGGCTGGGAGGCTTGGCTGGCTTGGCTGGCTGGGTGGCTTGGCTGGCTTGGCTGGCTGGGTGGCTGGCTGGCTTGGCTGGCTTGGCTGGCTTGGCTGGCTTGGGTGGCTGGCTGCCTGGCTGGCTGATTGTCTTGGCTGGCTTGGCTGGCTGGGTGGCTTGGCTGGTTTGGCTAGCTTGCTGGCTGGGTAGCTTGGCTAGCTGGCTGGCTTGGCTGGTTGGCTGGCTTGGCTGGCTTGGCTAGCCGGCTGGCTTAGTTGGCTGGATGGCTTGGCTGGCATGCCTGGCTTGGCTGGCTGGCTGGCTTGGCTGACATGCCTGATTTTGCTTGCTGGCTGGCTTGGCTAGCTGGCTGGCTGGCTGGCGGGCCTGGCTGGCTAGGTGGCTTGGCTGGCTTGGCTGGCTGGGTGGCTTGGCTGGCTTGGCTGGCTGGGTGGCTTGGCTGGCTTGGCTGGCTGGGAGGCTTGGC	G	20	PASS	SVLEN=-1227;SVTYPE=DEL;TIG_REGION=contig52_hp1:111509-110622;QUERY_STRAND=+;SIG_SOURCE=split-alignment;TIG_MAPQ=60-60	GT	0/1
chr2	89956139	dippav.chr2.DEL.20	TGGCTGGATGGCTTGGCTGGCATGCCTGGCTTGGCTGGCTGGCTGGCGTGGCTGGCTTGGCTGCCTGGCTGGCTTGGCTGACATGCCTGGCTTTGCTTGCTGGCTGGCTTGGCTGGCTTGGCTGCCTGCCTGGCTTGGCTGCCTGGCTGGCTTGGCTAGCATGCCTGTCTTGGCTGGTTGGCGGGCTTGGCTGGCTTGGCTGGCTTGGCTGGCTTGGCTGTCTGGGCTGGCTGACTGGCTTGGCTGGCTTGGATGTTCGGGTGACTTGGCTGGCTTGAGTGGCTGAGAGGATTGCCTAGCTTGGCTGGCCGGCTGGCTTGGCAGGCTGGCTGGCTTGGCTGGCTTGGCTCGCTGGCTGGCTGGCTGGCTGGCTGGCGGGCCTGGCTGGCTAGGTGGCTTGGCTGGCTTGGCTGGCTGGGTGGCTTGGCTGGTTTTGCTGGCTGGGAGGCTTGGCTGGCTTGGCTGGCTGGCTGGCTGACTGACTTGGCTGGCTTGGCTGGCTTGGCTGGCTGGCTTGGATGGCCGGGTGGCTTGTCTGGCTTGGCTGGCCAGCTGGCTTAGCCGCCTGGATGGCTTGGCTGGCATGCCTGGCTTGGCTGGCTGGCTGGTTTTGCTGGCTTGGCTGCCTGGCTGGCTTGGCTGGCCTGCCTGGCTTTGCTTGCTGCCTGGCTTGGCTGGCTTGGCTGCCTGGCTGGCTTGGCTGGCATGCCTGTCTTGGCTGGCTGGCGGGCTTGACTGGCTTGGCTGGCTTGGCTGCCTGGCTGGCTTGGCTGGCTTGGCTAGCTGGCTGGCTGGCTGGCGGGCCTGGCTGGCTAGGTGGCTTGGCTGGCTTGGCTGGCTGGGTGGCTTGTCTGGCTTGGCTGGCTGTGAGGCTTGGCTGGCTTGGCTGGCTGGGAGGCTTCGCTGGCTGGGTGGCTGGCTGGCTTGGCTGGCTTGGCTGGCTTGGGTGGCTGGCTGCCTGGCTGGCTGATGGGCTTGGCTGGCTTGGCTGGCTGGGTGGCTTGGCTGGCTGGGTGGCTTGGCTGGTTTGGCTAGCTGGCTGGCTGGGTAGCTTGGCTAGCTGGCTGGCTTGGCTGGTTGGCTGGCTTGGCTGGCTTGGCTAGCCGGCTGGCTTAGTTGGCTGGATGGCTTGGCTGGCATGCCT	T	20	PASS	SVLEN=-1143;SVTYPE=DEL;TIG_REGION=contig52_hp1:112442-111869;QUERY_STRAND=+;SIG_SOURCE=split-alignment;TIG_MAPQ=60-60	GT	0/1
chr2	89957897	dippav.chr2.DEL.21	TCTTGGCTGGCTGGCGGGCTTGACTGGCTTGGCTGGCTTGGCTGCCTGGCTGGCTTGGCTGGCTTGGCTAGCTGGCTGGCTGGCTGGCGGGCCTGGCTGGCTAGGTGGCTTGGCTGGCTTGGCTGGCTGGGTGGCTTGGCTTGCTTGGCTGGCTGGGAGGCTTGGCTGGCTTGGCTGGCTGGGAGGCTTGGCTGGCTGGGTGGCTGGCTGGCTTGCCTGGCTTTGCTGGCTTGGCTGGCTTGGGTGGCTGGCTGCCTGGCTGGCTGATGGGCTTGGCTGGCTTGGCTGGCTGGGTGGCTTGGCTGGTTTGGCTAGCTGGCTGGCTGGGTAGCTTGGCTAGCCGGCTGG	T	20	PASS	SVLEN=-347;SVTYPE=DEL;TIG_REGION=contig52_hp1:113154-113155;QUERY_STRAND=+;SIG_SOURCE=cigar;TIG_MAPQ=60	GT	0/1
chr2	89958409	dippav.chr2.DEL.22	GCTTGGCTCGCTGGCTGGCTGGCTGGCTGGCTGGCGGGCCTGGCTGGCTAGGTGGCTTGGCTGGCTTGGCTGGCTGGGTGGCTTGGCTGGTTTTGCTGGCTGGGAGGCTTGGCTGGCTTGGCTGGCTGGCTGGCTGACTGACTTGGCTGGCTTGGCTGGCTTGGCTGGCTGGCTTGGATGGCCGGGTGGCTTGTCTGGCTTGGCTGGCCAGCTGGCTTAGCCGGGGGGATGGCTTGGCTGGCATGCCTGGCTTGGCTGGCTGGCTGGTTTTTCTGGCTTGGCTGCCTAGCTGGCTTGGCTGGCCTGCCTGGCTTTGCTTGCTGCCTGGCTTGGCTGGCTTGGCTGCCTGGCTGGCTTGGCTGGCATGCCTGTCTTGGCTGCCTGGCGGGCTTGACTGGCTTGGCTGGCTTGGCTGCCTGGCTGGCTTGGCTGGCTTGGCTGGCTAGGTGGCTTGGCTGGTTTGGCTAGCTGGCTGGCTGGGTAGCTTGGCTAGCCGGCTGGCTTGGCTGGTTGGCTGGCTTGGCTGGCTTGGCTAGCCGGCTGGCTTAGTTGGCTGGATGGCTTGGCTGGCATGCCTGGCTTGGCTGGCTGGCTGGCGTGGCTGGCTTGGCTGCCTGGCTGGCTTGGCTGACATGCCTGGCTTTGCTTGCTGGCTGGCTTGGCTGGCTTGGCTGCCTGCCTGGCTTGGCTGCCTGGCTGGCTTGGCTAGCATGCCTGTCTTGGCTGGTTGGCGGGCTTGGCTGGCTTGGCTGGCTTGGCTGGCTTGGCTGTCTGGGCTGGCTGACTGGCTTGGCTGGCTTGGATGTTCGGGTGACTTGGCTGGCTTCAGTGGCTGAGAGGATTGCCTAGCTTGGCTGGCCGGCTGGCTTGGCAGGCTGGCTGGCTTGGCTGGCTTGGCTCGCTGGCTGGCTGGCTGGCTGGCTGGCGGGCCTGGCTGGCTAGGTGGCTTGGCTGGCTTGGCTGGCTGGGTGGCTTGGCTGGTTTTGCTGGCTGGGAGGCTTGGCTGGCTTGGCTGGCTGGCTGGCTGACTGACTTGGCTGGCTTGGCTGGCTTGGCTGGCTGGCTTGGATGGCCGGGTGGCTTGTCTGGCTTGGCTGGCCAGCTGGCTTAGCCGCCTGGATGGCTTGGCTGGCATGCCTGGCTTGGCTGGCTGGCTGGTTTTTCTGGCTTGGCTGCCTAGCTGGCTTGGCTGGCCTGCCTGGCTTTGCTTGCTGCCTGGCTTGGCTGGCTTGGCTGCCTGGCTGGCTTGGCTTGCATGCCTGTCTTGGCTGGCTGGCGGGCTTGACTGGCTTGGCTGGCTTGGCTGCCTGGCTGGCTTGGCTGGCTTGGCTAGCTGGCTGGCTGGCTGGCGGGCCTGGCTGGCTAGGTGGCTTGGCTGGCTTGGCTGGCTGGGTGGCTTGGCTGGCTTGGCTGGCTGGGAGGCTTGGCTGGCTTGGCTGGCTGGGAGGCTTGGCTGGCTGGGTGGCTGGCTGGCTTGGCTGGCTTGGCTGGCTTGGGTGGCTGGCTGCCTGGCTGGCTGATGGGCTTGGCTGGCTTGGCTGGCTGGGTGGCTTGGCTGGCTGGGTGGCTTGGCTGGTTTGGCTAGCTGGCTGGCTGGGTAGCTTGGCTAGCTGGCTGGCTTGGCTGGTTGGCTGGCTTGGCTGGCTTGGCTAGCCGGCTGGCTTAGTTGGCTGGATGGCTTGGCTGGCATGCCTGGCTTGGCTGGCTGGCTGGCTTGGCTGCCTAGCTGGCTTGGCTCACATGCCTGGCTTTGCTTGCTGGCTGGCTTGGCTGGCTTGGCTGCCTGGCTGGCTTGGCTGTCTGGCTGGCTTGGCTACCATGCCTGTCTTGGCTGGTTGGCGGGCTTGGCTGGCTTGGCTGGCTTGGCTGGCTTGGCTGTCTGGGCTGGCTGACTGGCTTGGCTGGCTTGGATGGTCGGGTGACTTGGCTGGCTTGAGTGGCTCAGTGGATTGCCTAGCTTGGCTGGCCGGCTGGCTTGGCAGGCTGGCTGGCTTGGCTGGCTTGGCTCGCTGGCTGGCTGGCTGGCGGGCCTGGCTGGCTAAGTGGCTTGGCTGGCTTGGCTGGCTGGGTGGCTTGGCTGGTTTTGCAGGCTGTGAGGCTTGGCTGGCTTGGCTGGCTGGCTGGCTGACTGACTTGGCTGGCTTGGCTGGCTTGGCTGGCTGGCTTGGATGGCCCGGTGGCTTGTCTGGCTTGGCTGGCCAGCTGGCTTAGCCGGCTGGATGGCTTGGCTGGCATGCCTGGCTTGGCTGGCTGGCTGGTTTTTCTGGCTTGGCTGCCTAGCTGGCTTGGCTGGCCTGCCTGGCTTTGCTTGCTGCCTGGCTTGGCTGGCTTGGCTGCCTGGCTGGCTTGGCTGGCATGCCTGTCTTGGCTGGCTGGCGGGCTTGACTGGCTTGACTGGCTTGGCTGCCTGGCTGGCTTGGCTGGCTTGGCTAGCTGGCTGGCTGGCTGGCGGGCCTGGCTGGCTAGGTGGCTTGGCTGGCTTGGCTGGCTGGGTGGCTTGGCTGGCTTGGCTGGCTGGGAGGCTTGGCTGGCTTGG	G	20	PASS	SVLEN=-2535;SVTYPE=DEL;TIG_REGION=contig52_hp1:113319-112489;QUERY_STRAND=+;SIG_SOURCE=split-alignment;TIG_MAPQ=60-60	GT	0/1
chr2	89962147	dippav.chr2.INS.41	T	TTGGCTTGGCTGGCTTGGCTGGCTGGGTGGCTTGGCTGGCTGGGTGGCTTGGCTGGTTTGGCTAGCTGGCTGGCTGGGTAGCTTGGCTAGCTGGCTGGCTTGGCTGGTTGGCTGGCTTGGCTGGTTGGCTGGCTTGGCTGGCTTGGCTAGCCAGCTGGCTTAGTTGGCTGGATGGCTTGGCTGGCATGCCTGGCTTGGCTGGCTGGCTGGCGTGGCTGGCTTGGCTGCCTGGCTGGCTTGGCTGACATGCCTGGCTTTGCTTGCTGTCTGGCTTGGCTGGCTTGGCTGCCTGGCTGGCTTGGCTGCCTGGCTGGCTTGGCTAGCATGCCTGTCTTGGCTGGTTGGC	20	PASS	SVLEN=345;SVTYPE=INS;TIG_REGION=contig52_hp1:114382-114727;QUERY_STRAND=+;SIG_SOURCE=cigar;TIG_MAPQ=60	GT	0/1
chr2	89962156	dippav.chr2.DEL.24	CTGGCTTGGCTGGCTGGGTGGCTTGGCTGGCTGGGTGGCTTGGCTGGTTTGGCTAGCTGGCTGGCTGGGTAGCTTGGCTAGCCGGCTGGCTTGGCTGGTTGGCTGGCTTGGCTGGCTTGGCTAGCCGGCTGGCTTAGTTGGCTGGATGGCTTGGCTGGCATGCCTGGCTTGGCTGGCTGGCTGGCGTGGCTGGCTTGGCTGCCTGGCTGGCTTGGCTGACATGCCTGGCTTTGCTTGCTGGCTGGCTTGGCTGGCTTGGCTGCCTGCCTGGCTTGGCTGCCTGGCTGGCTTGGCTAGCATGCCTGTCTTGGCTGGTTGGCGGGTTTGGCTGGCTTGGCTGTCTGGGCTGGCTGACTGGCTTGGCTGGCTTGGATGTTCGGGTGACTTGGCTGGCTTGAGTGGCTGAGAGGATTGCCTAGCTTGGCTGGCCGGCTGGCTTGGCAGGCTGGCTGTCTTGGCTGGCTTGGCTCGCTGGCTGGCTGGCTGGCTGGCTGGCGGGCCTGGCTGGCTAGGTGGCTTGGCTGGCTTGGCTGGCTGGGTGGCTTGGCTGGTTTTGCTGGCTGGGAGGCTTGGCTGGCTTGGCTGGCTGGCTGGCTGACTGACTTGGCTGGCTTGGCTGGCTTGGCTGGCTGGCTTGGATGGCCGGGTGGCTTGTCTGGCTTGGCTGGCTAGCTGGCTTAGCCGGGGGGATGGCTTGGCTGGCATGCCTGGCTTGGCTGGCTGGCTGGTTTTTCTGGCTTGGCTGCCTAGCTGGCTTGGCTGGCCTGCCTGGCTTTGCTTGCTGCCTGGCTTGGCTGGCTTGGCTGCCTGGCTGGCTTGGCTGGCATGCCTGTCTTGGCTGGCTGGCGGGCTTGACTGGCTTGGCTGGCTTGGCTGCCTGGCTGGCTTGGCTGGCTTGGCTAGCTGGCTGGCTGGCTGGCGGGCCTGGCTGGCTAGGTGGCTTGGCTGGCTTGGCTGGCTGGGTGGCTTGGCTGGCTTGGCTGGGTGGGAGGCTTGGCTGGCTTGGCTGTCTGGGAGGCTTGGCTGGCTGGGTGGCTGGGTGGCTGGCTGGCTTGGCTGGCTTGGCTGGCTTGGGTGGCTGGCTGCCTGGCTGGCTGATGGGCTTGGCTGGCTTGGCTTGCTGGGTGGCTTGGCTGGCTGGGTGGCTTGGCTGGTTTGGCTAGCAGGCTGGCTGGGTAGCTTGGCTAGCTGGCTGGCTTGGCTGGTTGGCTGGCTTGGCTGGCTTGGCTAGCCGGCTGGCTTAGTTGGCTGGATGGCTTGGCTGGCATGCCTGGCTTGGCTGGCTGGCTGGCTTGGCTGCCTAGCTGGCTTGGCTGACATGCCTGGCTTTGCTTGCTGGCTGGCTTGGCTGGCTTGGCTGCCTGGCTGGCTTGGCTGCCTGGCTGGCTTGGCTAGCATGCCTGTCTTGGCTGGTTGGCGGGCTTGGCTGGCTTGGCTGGCTTGGCTGGCTTGGCT	C	20	PASS	SVLEN=-1454;SVTYPE=DEL;TIG_REGION=contig52_hp1:114736-113736;QUERY_STRAND=+;SIG_SOURCE=split-alignment;TIG_MAPQ=60-60	GT	0/1
chr2	89966048	dippav.chr2.DEL.27	GGCTGGCTGGCTTGGATGGCCGGGTGGCTTGTCTGGCTAGGCTGGCCAGCTGGCTTAGCCGGCTGGATGGCTTGGCTGGCATGCCTGGCTTGGCTGGCTGGCTGGTTTTGCTGGCTTGGCTGCCGGGCTGGCTTAGCTGGCCTGCCTGGCTTTGCTTGCTGTCTGGCTTGGCTGGCTTGGCTGCCTGGCTGGCTTGGCTGGCATGCCTGTCTTGGCTGGCTGGCGGGCTTGACTGGCTTGGCTGGCTTGGCTGCCTGGCTGGCTTGGCTGGCTTGGCTAGCTGGCTGGCTGGCTGGCGGGCCTGGCTGGCTAGGTGGCTTGGCTGGCTTGGCTGGCTGGGTGGCTTGGCTGGCTTGGCTGGCTGGGAGGCTTGGCTGGCTTGGCTGTCTGGGAGGCTTGGCTGGCTGGGTGGCTGGCTGGCTTGGCTGGCTTGGCTGGCTTGGCTGGCTTGGGTGGCTGGCTGCCTGGCTGGCTGATTGGCTTGGCTGGCTTGGCTGGCTGGGTGGCTTGGCTGGCTGGGTGGCTTGGCTGGTTTGGCTAGCTGGCTGGCTGGGTAGCTTGGCTA	G	20	PASS	SVLEN=-564;SVTYPE=DEL;TIG_REGION=contig52_hp1:116969-116970;QUERY_STRAND=+;SIG_SOURCE=cigar;TIG_MAPQ=60	GT	0/1
chr2	89967436	dippav.chr2.DEL.28	AGCTGGCTGGCTGGCTGGCGGGCCTGGCTGGCTAGGTGGCTTGGCTGGCTTGGCTGGCTGGGTGGCTTGGCTGGTTTTGCTGGCTGGGAGGCTTGGCTGGCTTGGCTGGCTGGCTGGTTGACTGACTTGGCTGGCTTGGCTGGCTTGGCTGGCTGGCTTGGATGGCCGGGTGGCTTGTCTGGCTTGGCTGGCCAGCTGGCTTAGCCGGCTGGATGGCTTGGCTGGCATGCCTGGCTTGGCTGGGTGGCTGGTTTTGCTGGCTTGGCTGCCTGGCTGGCTTGGCTGGCCTGCCTGGCTTTGCTTGCTGCCTGGTTTGGCTGGCTTGGCTGCCTGGCTGGCTTGGCTGGCATGCCTGTCTTGGCTGGCTGGCGGGCTTGACTGGCTTGGCTGGCTTGGCTGCCTGGCTGGCTTGGCTGGCTTGGCTAGCTG	A	20	PASS	SVLEN=-428;SVTYPE=DEL;TIG_REGION=contig52_hp1:117783-117784;QUERY_STRAND=+;SIG_SOURCE=cigar;TIG_MAPQ=60	GT	0/1
chr2	89969834	dippav.chr2.DEL.30	GGCTGGCTGGCTTGGATGGCCGGGTGGCTTGTCTGGCTTGGCTGGCTAGCTGGCTTAGCCGGGGGGATGGCTTGGCTGGCATGCCTGGCTTGGCTGGCTGGCTGGTTTTTCTGGCTTGGCTGCCTAGCTGGCTTGGCTGGCCTGCCTGGCTTTGCTTGCTGCCTGGCTTGGCTGGCTTGGCTGCCTGGCTGGCTTGGCTGGCATGCCTGTCTTGGCTGGCTGGCGGGCTTGACTGGCTTGGCTGGCTTGGCTGCCTGGCTGGCTTGGCTGGCTTGGCTAGCTGGCTGGCTGGCTGGCGGGCCTGGCTGGCTAGGTGGCTTGGCTGGCTTGGCTGGCTGGGTGGCTTGGCTGGCTTGGCTGGGTGGGAGGCTTGGCTGGCTTGGCTGTCTGGGAGGCTTGGCTGGCTGGGTGGCTGGGTGGCTGGCTGGCTTGGCTGGCTTGGCTGGCTTGGGTGGCTGGCTGCCTGGCTGGCTGATGGGCTTGGCTGGCTTGGCTTGCTGGGTGGCTTGGCTGGCTGGGTGGCTTGGCTGGTTTGGCTAGCAGGCTGGCTGGGTAGCTTGGCTA	G	20	PASS	SVLEN=-563;SVTYPE=DEL;TIG_REGION=contig52_hp1:119757-119758;QUERY_STRAND=+;SIG_SOURCE=cigar;TIG_MAPQ=60	GT	0/1
chr2	89971229	dippav.chr2.DEL.31	AGCTGGCTGGCTGGCTGGCGGGCCTGGCTGGCTAGGTGGCTTGGCTGGCTTGGCTGGCTGGGTGGCTTGGCTGGCTTGGCTGGCTGTGAGGCTTGGCTGGCTTGGCTGGCTGGGAGGCTTCGCTGGCTGGGTGGCTGGCTGGCTTGGCTGGCTTGGCTGGCTTGGGTGGCTGGCTGCCTGGCTGGCTGATGGGCTTGGCTGGCTTGGCTGGCTGGGTGGCTTGGCTGGCTGGGTGGCTTGGCTGGTTTGGCTAGCTGGCTGGCTGGGTAGCTTGGCTAGCTGGCTGGCTTGGCTGGTTGGCTGGCTTGGCTGGCTTGGCTAGCCGGCTGGCTTAGTTGGCTGGATGGCTTGGCTGGCATGCCTGGCTTGGCTGGCTGGCTGGCTTGGCTGGCTTGGCTGCCTGGCTGGCTTGGCTGACATGCCTGGCTTTGCTTGCTGGCTGGCTTGGCTGGCTTGGCTGCCTGGCTGGCTTGGCTAGCATGCCTGTCTTGGCTGGTTGGCGGGCTTGGCTGGCTTGGCTGGCTTGGCTGGCTTGGCTGTCTGGGCTGGCTGATTGGCTTGGCTGGCTTGGATGGTCGGGTGACTTGGCTGGCTTGAGTGGCTGAGTGGATTGCCTAGCTTGGCTGGCCGGCTGGCTTGGCAGGCTGGCTGGCTTGGCTGGCTTGGCTCGCTGGCTG	A	20	PASS	SVLEN=-676;SVTYPE=DEL;TIG_REGION=contig52_hp1:120572-120573;QUERY_STRAND=+;SIG_SOURCE=cigar;TIG_MAPQ=60	GT	0/1
chr2	89973103	dippav.chr2.DEL.32	GGCTGGCTGGCTTGGATGGCCGGGTGGCTTGTCTGGCTAGGCTGGCCAGCTGGCTTAGCCGGCTGGATGGCTTGGCTGGCATGCCTGGCTTGGCTGGCTGGCTGGTTTTGCTGGCTTGGCTGCCGGGCTGGCTTAGCTGGCCTGCCTGGCTTTGCTTGCTGCCTGGCTTGGCTGGCTTGGCTGCCTGGCTGGCTTGGCTGGCATGCCTGTCTTGGCTGGCTGGCGGGCTTGACTGGCTTGGCTGGCTTGGCTGCCTGGCTGGCTTGGCTGGCTTGGCTAGCTGGCTGGCTGGCTGGCGGGCCTGGCTGGCTAGGTGGCTTGGCTGGCTTGGCTGGCTGGGTGGCTTGGCTGGCTTGGCTGGCTGGGAGGCTTGGCTGGCTTGGCTGTCTGGGAGGCTTGGCTGGCTGGGTGGCTGGCTGGCTTGGCTGGCTTGGCTGGCTTGGCTGGCTTGGGTGGCTGGCTGCCTGGCTGGCTGATTGGCTTGGCTGGCTTGGCTGGCTGGGTGGCTTGGCTGGCTGGGTGGCTTGGCTGGTTTGGCTAGCTGGCTGGCTGGGTAGCTTGGCTA	G	20	PASS	SVLEN=-564;SVTYPE=DEL;TIG_REGION=contig52_hp1:121844-121845;QUERY_STRAND=+;SIG_SOURCE=cigar;TIG_MAPQ=60	GT	0/1
chr2	89975894	dippav.chr2.DEL.34	GGCTGGCTGGTTTTTCTGGCTTGGCTGTCTAGCTGGCTTGGCTGGCCTGCCTGGCTTTGCTTGCTGCCTGGCTTGGCTGGCTTGGCTGCCTGGCTAGCTTGGCTGGCATGCCTGTCTTGGCTGGCTGGCGGGCTTGACTGGCTTGGCTGGCTTGGCTGCCTGGCTGGCTTGGCTGGCTTGGCTAGCTGGCTGGATGGCTGGCGGTCCTGGCTGGCTAGGTGGCTTGGCTGGCTTGGCTGGCTGGGAGGCTTGGCTGGCTTGGCTGGCTGGGAGGCTTGGCTGGCTTGGCTGGCTGGGTGGCTTGGCTGGCTTGGCTGGCTGGGAGGCTTGGCTGGCTTGGCTGGCTGGGTGGCTTGGCTGGCTGGGTGGCTTGGCTGGCTTGGCTAGCTGGCTGGCTGGGTAGCTTGGCTAGCTGGCTGGCTTGGCTGGTTGGCTGGCTTGGCTGGCTTGGCTAGCCGGCTGGCTTAGTTGGCTGGATGGCTTGGCTGGCATGCCTGGCTTGGCTGGCTGGCTGGCGTGGCTGGCTTGGCTGCCTGGCTGGCTTGGCTGACATGCCTGATTTTGCTTGCTGGCTGGCTTGGCTGGCTTGGCTGCCTGGCTGGCTTGGCTGCCTGGCTGGCTTGGCTAGCATGCCTGTCTTGGCTGGTTGGCGGGCTTGGCTGGCTTGGCTGGCTTGGCTGGCTTGGCTGTCTGGGCTGGCTGACTGGCTTGGCTGGCTTGGATGGTCGGGTGACTTGGCTGGCTTGAGTGGCTGAGTGGTTTGCCTAGCTTGGCTGGCCGGCTGGCTTGGCAGGCTGGCTGGCTTGGCTGGCTTGGCTCGCTGGCTGGCTGGCTGGCGGGCCTGGCTGGCTAGGTGGCTTGGCTGGCTTGGCTGGCTGGGTGGCTTGGCTGGTTTTGCTGGCTGGGAGGCTTGGCTGGCTTGGCTGGCTGGCTGCTTGACTGACTTGGCCGGCTTGGCTGGCTTGGCTGGCTTGGCTGGCTGGCCGGGTGGCTTGTCTGGCTTGGCTGGCCAGCTGGCTTACCCGGCTGGATGGCTTGGCTGGCATGCCTGGCTTGGCTGGCTGGCTGGTTTTGCTGGCTTGGCTGCCTGGCTGGCTTGGCTGGCCTGCCTGGCTTTGCTTGCTGCCTGGCTTGGCTGGCTTGGCTGCCTGGCTGGCTTGGCTGGCATGCCTGTCTTGGCTGGCTGGCGGGCTTGACTGGCTTGGCTGGCTTGGCTGCCTGGCTGGCTTGGCTGGCTTGGCTAGCTGGCTGGCTGGGTAGCTTGGCTAGCTGGCTGGCTTGGCTGGTTGGCTGGCTTGGCTGGCTTGGCTAGCCGGCTGGCTTAGTTGGCTGGATGGCTTGGCTGGCATGCCTGGCTTGGCTGGCTGGCTGGCTTGGCTGGCTTGGCTGCCTGGCTGGCTTGGCTGACATGCCTGGCTTTGCTTGCTGGCTGGCTTGGCTGGCTTGGCTGCCTGGCTGGCTTGGCTAGCATGCCTGTCTTGGCTGGTTGGCGGGCTTGGCTGGCTTGGCTGGCTTGGCTGGCTTGGCTGTCTGGGCTGGCTGACTGGCTTGGCTGGCTTGGATGGTCGGGTGACTTGGCTGGCTTGAGTGGCTGAGTGGATTGCCTAGCTTGGCTGGCCGGCTGGCTTGGCAGGCTGGCTGGCTTGGCTGGCTTGGCTCGCTGGCTGGCTGGCTGGCGGGCCTGGCTGGCTAGGTGGCTTGGCTGGCTTGGCTGGCTGGGTGGCTTGGCTGGTTTTGCTGGCTGGGAGGCTTGGCTGGCTTGGCTGGCTGGCTGGCTGACTGACTTGGCTGGCTTGGCTGGCTTGGCTGGCTGGCTTGGATGGCCGGGTGGCTTCTCTGGCTTGGCTGGCCAGCTGGCTTAGCCGGCTGGATGGCTTGGCTGGCATGCCTGGCTTGGCTGGCTGGCTGGTTTTGCTGGCTTGGCTGCCTGGCTGGCTTGGCTGGCCTGCCTGGCTTTGCTTGCTGCCTGGCTTGGCTGGCTTGGCTGCCTGGCTGGCTTGGCTGGCATGCCTGTCTTGGCTGGCTGGCAGGCTTGACTGGCTTGGCTGGCTTGGCTGCCTGGCTGGCTTGGCTGGCTTGGCTAGCTGGCTGGCTGGCTGGCGGGCCTGGCTGGCTAGGTGGCTTGGCTGGCTTGGCTGACTGGGTGGCTTGGCTGGCTTGGCTGGCTGGGAGGCTTGGCTGGCTTGGCTGGCTGGGTGGCTTGGCTGGCTTGGCTGGCTGGGTGGCTGGCTGGCTTGGCTGGCTTGGCTGGCTTGGCTGGCTTGGGTGGCTGGCTGCCTGGCTGGCTGATTGTCTTGGCTGGCTTGGCTGGCTGGGTGGCTTGGCTGGTTTGGCTAGCTTGCTGGCTGGGTAGCTTGGCTAGCTGGCTGGCTTGGCTGGTTGGCTGGCTTGGCTGGCTTGGCTAGCCGGCTGGCTTAGTTGGCTGGATGGCTTGGCTGGCATGCCTGGCTTGGCTGGCTGGCTGGCTTGGCTGACATGCCTGATTTTGCTTGCTGGCTGGCTTGGCTAGCTGGCTGGCTGGCTGGCGGGCCTGGCTGGCTAGGTGGCTTGGCTGGCTTGGCTGGCTGGGTGGCTTGGCTGGCTTGGCTGGCTGGGTGGCTTGGCTGGCTTGGCTGGCTGGGAGGCTTGGCTGGCTGGCGGGCTTGACTGGCTTGGCTGGCTTGGCTGCCTGGCTGGCTTGGCTGGCTTCGCTAGCTGGCTGGCTGGCTGGCGGGCTTGGCTGGCTAGGTGGCTTGGCTGGCTTGGCTGGCTGGCAGGCTTGGCTGGCTTGGCTGGCTGGGAGGCTTGGCTGGCTTGGCTGGCTGGGTGGCTTGGCTGGCTTGGCTGGCTGGGAGGCTTGGCTGGGTTGGCTGGCTGGGTGGCTTGGCTGGCTTGGCTGGCTGGGTGGCTGGCTGGCTTGGCTGGCTTTGCTGCCTTGGCTGGCTTGGGTGGCTGACTGCCTGGCTGGCTTGGCTGGCTTGGCTAGCTGGCTGGCTGGCTGGCGGTCCTGGCTGGCTAGGTGGCTTGGCTGGCTTGGCTGGCTGGGTGGCTGGCTGGCTTGGCTGGCTTGGGTGGCTGGCTGCCTGGCTGGCTGTTTGGCTTGGCTGGCTTGGCTGGCTGGGTGGCTTGGCTGGTTTGGCTAGCTGGCTGGCTGGGTAGCTTGGCTAGCTGGCTGGCTTGGCTGGTTGGCTGGCTTGGCTGGCTTGGCTAGCCGGCTGGCTTAGTTGGCTGGATGGCTTGGCTGGCATGCCTGGCTTGGCTGGCTGGCTGGCTTGGCTGGCTTGGCTGCCTGGCTGGTTTGGCTGACATGCCTGGCTTTGCTTGCTGTCTGGCTTGGCTGGGTTGGCTGCCTGGCTGGCTTGGCTGGCTTGGCTAGCTGGCTGGCTGGCTAGCGGGCCTGGCTGGCTAGGTGGCTTGGCTGGCTTGGCTGGCTGGGTGGCTTGGCTGTCTTGGCTGGCTGGGAGGCTTGGCTGGCTTGGCTGGCTGGGAGGCTTGGCTGGCTGGGTGGCTGGCTGGCTTGGCTGGCTTGGCTGGCTTGGCTGGCTTGGGTGGCTGGCTGCCTGGCTGGCTGATGGGCTTGGCTGGCTTGGCTGGCTGGGTGGCTTGGCTGGCTGGGTGGCTTGGCTGGTTTGGCTAGCTGGCTGGCTGGGTAGCTTGGCTAGCCGGCTGGCTTGGCTGGTTGGCTGGCTTGGCTGGCTTGGCTAGCCGGCTGGCTTAGTTGGCTGGATGGCTTGGCTGGCATGCCTGGCTTGGCTGGCTGGCTGGCGTGGCTGGCTTGGCTGCCTGGCTGGCTTGGCTGACATGCCTGGCTTTGCTTGCTGGCTGGCTTGGCTGGCTTGGCTGCCTGCCTGGCTTGGCTGCCTGGCTGGCTTGGCTAGCATGCCTGTCTTGGCTGGTTGGCGGGCTTGGCTGGCTTGGCTGGCTTGGCTGGCTTGGCTGTCTGGGCTGGCTGACTGGCTTGGCTGGCTTGGATGTTCGGGTGACTTGGCTGGCTTGAGTGGCTGAGAGGATTGCCTAGCTTGGCTGGCCGGCTGGCTTGGCAGGCTGGCTGGCTTGGCTGGCTTGGCTCGCTGGCTGGCTGGCTGGCTGGCTGGCGGGCCTGGCTGGCTAGGTGGCTTGGCTGGCTTGGCTGGCTGGGTGGCTTGGCTGGTTTTGCTGGCTGGGAGGCTTGGCTGGCTTGGCTGGCTGGCTGGCTGACTGACTTGGCTGGCTTGGCTGGCTTGGCTGGCTGGCTTGGATGGCCGGGTGGCTTGTCTGGCTTGGCTGGCCAGCTGGCTTAGCCGCCTGGATGGCTTGGCTGGCATGCCTGGCTTGGCTGGCTGGCTGGTTTTGCTGGCTTGGCTGCCTGGCTGGCTTGGCTGGCCTGCCTGGCTTTGCTTGCTGCCTGGCTTGGCTGGCTTGGCTGCCTGGCTGGCTTGGCTGGCATGCCTGTCTTGGCTGGCTGGCGGGCTTGACTGGCTTGGCTGGCTTGGCTGCCTGGCTGGCTTGGCTGGCTTGGCTAGCTGGCTGGCTGGCTGGCGGGCCTGGCTGGCTAGGTGGCTTGGCTGGCTTGGCTGGCTGGGTGGCTTGTCTGGCTTGGCTGGCTGTGAGGCTTGGCTGGCTTGGCTGGCTGGGAGGCTTCGCTGGCTGGGTGGCTGGCTGGCTTGGCTGGCTTGGCTGGCTTGGGTGGCTGGCTGCCTGGCTGGCTGATGGGCTTGGCTGGCTTGGCTGGCTGGGTGGCTTGGCTGGCTGGGTGGCTTGGCTGGTTTGGCTAGCTGGCTGGCTGGGTAGCTTGGCTAGCTGGCTGGCTTGGCTGGTTGGCTGGCTTGGCTGGCTTGGCTAGCCGGCTGGCTTAGTTGGCTGGATGGCTTGGCTGGCATGCCTGGCTTGGCTGGCGTGGCTGGCTTGGCTGCCTAGCTGGCTTGGCTGACATGCCTGGCTTTGCTTGCTGGCTGGCTTGGCTGGCTTGGCTGCCTGGCTGGCTTGGCTGTCTGGCTGGCTTGGCTAGCATGCCTGTCTTGGCTGGTTGGCGGGCTTGGCTGGCTTGGCTGGCTTGGCTGGCTTGGCTGTCTGGGCTGGCTGACTGGCTTGGCTGGCTTGGATGGTCGGGTGACTTGGCTGGCTTGAGTGGCTCAGTGGATTGCCTAGCTTGGCTGGCCGGCTGGCTTGGCAGGCTGGCTGGCTTGGCTGGCTGGGTGGCTTGGCTGGTTTTGCTGGCTGGGAGGCTTGGCTGGCTTGGCTGGCTGGCTGGTTGACTGACTTGGCTGGCTTGGCTGGCTTGGCTGGCTTGGCTGGCTGGCTTGGATGGCCGGGTGGCTTGTCTGGCTTGGCTGGCCAGCTGGCTTAGCCGGCTGGATGGCTTGGCTGGCATGCCTGGCTTGGCTG	G	20	PASS	SVLEN=-5342;SVTYPE=DEL;TIG_REGION=contig52_hp1:124030-123951;QUERY_STRAND=+;SIG_SOURCE=split-alignment;TIG_MAPQ=60-60	GT	0/1
chr2	89983019	dippav.chr2.DEL.39	GTTTTTCTGGCTTGGCTGCCTAGCTGGCTTGGCTGGCCTGCCTGGCTTTGCTTGCTGCCTGGCTTGGCTGGCTTGGCTGCCTGGCTGGCTTGGCTTGCATGCCTGTCTTGGCTGGCTGGCGGGCTTGACTGGCTTGGCTGGCTTGGCTGCCTGGCTGGCTTGGCTGGCTTGGCTAGCTGGCTGGCTGGCTGGCGGGCCTGGCTGGCTAGGTGGCTTGGCTGGCTTGGCTGGCTGGGTGGCTTGGCTGGCTTGGCTGGCTGGGAGGCTTGGCTGGCTTGGCTGGCTGGGAGGCTTGGCTGGCTGGGTGGCTGGCTGGCTTGGCTGGCTTGGCTGGCTTGGGTGGCTGGCTGCCTGGCTGGCTGATGGGCTTGGCTGGCTTGGCTGGCTGGGTGGCTTGGCTGGCTGGGTGGCTTGGCTGGTTTGGCTAGCTGGCTGGCTGGGTAGCTTGGCTAGCTGGCTGGCTTGGCTGGTTGGCTGGCTTGGCTGGCTTGGCTAGCCGGCTGGCTTAGTTGGCTGGATGGCTTGGCTGGCATGCCTGGCTTGGCTGGCTGGCTGGCTTGGCTGCCTAGCTGGCTTGGCTCACATGCCTGGCTTTGCTTGCTGGCTGGCTTGGCTGGCTTGGCTGCCTGGCTGGCTTGGCTGTCTGGCTGGCTTGGCTACCATGCCTGTCTTGGCTGGTTGGCGGGCTTGGCTGGCTTGGCTGGCTTGGCTGGCTTGGCTGTCTGGGCTGGCTGACTGGCTTGGCTGGCTTGGATGGTCGGGTGACTTGGCTGGCTTGAGTGGCTCAGTGGATTGCCTAGCTTGGCTGGCCGGCTGGCTTGGCAGGCTGGCTGGCTTGGCTGGCTTGGCTCGCTGGCTGGCTGGCTGGCGGGCCTGGCTGGCTAAGTGGCTTGGCTGGCTTGGCTGGCTGGGTGGCTTGGCTGGTTTTGCAGGCTGTGAGGCTTGGCTGGCTTGGCTGGCTGGCTGGCTGACTGACTTGGCTGGCTTGGCTGGCTTGGCTGGCTGGCTTGGATGGCCCGGTGGCTTGTCTGGCTTGGCTGGCCAGCTGGCTTAGCCGGCTGGATGGCTTGGCTGGCATGCCTGGCTTGGCTGGCTGGCTGGTTTTTCTGGCTTGGCTGCCTAGCTGGCTTGGCTGGCCTGCCTGGCTTTGCTTGCTGCCTGGCTTGGCTGGCTTGGCTGCCTGGCTGGCTTGGCTGGCATGCCTGTCTTGGCTGGCTGGCGGGCTTGACTGGCTTGACTGGCTTGGCTGCCTGGCTGGCTTGGCTGGCTTGGCTAGCTGGCTGGCTGGCTGGCGGGCCTGGCTGGCTAGGTGGCTTGGCTGGCTTGGCTGGCTGGGTGGCTTGGCTGGCTTGGCTGGCTGGGAGGCTTGGCTGGCTTGGCTGGCTGGGAGGCTTGGCTGGCTGGGTGGCTGGCTGGCTTGGCTGGCTTGGCTGGCTTGGCTGGCTTGGGTGGCTGGCTGCCTGGCTGGCTGATTGGCTTGGCCGGCTTGGCTGGCTGGGTGGCTTGGCTGGCTGGGTGGCTTGGCTGGTTTGGCTAGCTTGCTGGCTGGGTAGCTTGGCTAGCTGGCTGGCTTGGCTGGTTGGCTGGCTTGGCTGGCTTGGCTAGCCGGCTGGCTTAGTTGGCTGGATGGCTTGGCTGGCATGCCTGGCTTGGCTGGCTGGCTGGCTTGGCTGGCTTGGCTGCCTGGCTGGCTTGGCTGACATGCCTGGCTTTGCTTGCTGGCTGGCTTGGCTGGCTTGGCTGCCTGGCTGGCTTGGCTGCCTGGCTGGCTTGGCTAGCATTCCTGTCTTGGCTGGTTGGCGGGCTTGGCTGGCTTGGCTGGCTTGGCTGGCTTGGCTGTCTGGGCTGGCTGACTGGCTTGGTTGGCTTGGATGGTCGGGTGACTTGGCTGGCTTGAGTGGCTGAGTGGATTGCCTAGCTTGGCTGGCCGGCTGGCTTGGCAGGCTGGCTGGCTTGGCTGGCTTGGCTGGCTGGCTGGCTGGTTGGCAGGCCTGGCTGGCTAGGTGGCTTGGCTGGCTTGGCTGGCTGGGTGGCTTGGATGGTTTTGCTGGCTGGGAGGCTTGGCTGGCTTGGCTGGCTGGCTGGTTGACTGACTTGGCTGGCTTGGCTGGCTTGGCTGGCTTGGCTGGCTGGCTTGGATGGCCGGGTGGCTTGTCTGGCTTGGCTGGCCAGCTGGCTTAGCCGGCTGGATGGCTTGGCTGGCATGCCTGGCTTGGCTGGCTGGCTGGTTTTGCTGGCTTGGCTGCCTAGCTGG	G	20	PASS	SVLEN=-2253;SVTYPE=DEL;TIG_REGION=contig52_hp1:125507-124998;QUERY_STRAND=+;SIG_SOURCE=split-alignment;TIG_MAPQ=60-60	GT	0/1
chr2	89986833	dippav.chr2.DEL.41	TGGCTAGCCGGCTGGCTTAGTTGGCTGGATGGCTTGGCTGGCATGCCTGGCTTGGCTGGCTGGCTGGCTTGGCTGCCTAGCTGGCTTGGCTGACATGCCTGGCTTTGCTTGCTGGCTGGCTTGGCTGGCTTGGCTGCCTGGCTGGCTTGGCTGCCTGGCTGGCTTGGCTAGCATGCCTGTCTTGGCTGGTTGGCGGGCTTGGCTGGCTTGGCTGGCTTGGCTGGCTTGGCTGTCTGGGCTGGCTGACTGGCTTGGCTGGCTTGGATGGTCGGGTGACTTGGCTGGCTTGAGTGGCTCAGTGGATTGCCTAGCTTGGCTGGCCGGCTGGCTTGGCAGGCTGGCTGGCTTGGGTGGCTTGGCTCGCTGGCTGGCTGGCTGGTGGGCCTGGCTGGCTAAGTGGCTTGGCTGGCTGGGCTGGCTGGGTGGCTTGGTTGGTTTTGCTGGCTGGGAGGCTTGGCTGTCTTGGCTGGCTGGCTGGCTGACTGACTTGGCTGGCTTGGCTGGCTTGGCTGGCTTGGCTGGCTGGCTTGGATGGCCGGGTGGCTTGTCTGGCTTGGCTGGCCAGCTGGCTTAGCCGGCTGGATGGCTTGGCTGGCATGCCTGGCTTGGCTGGCTGGCTGGTTTTGCTGGCTTGGCTGCCTAGCTGGCTTGGCTGGCCTGCCTGGCTTTGCTTGCTGCCTGGCTTGGCTGGCTTGGCTGCCTGGCTGGCTTGGCTGGCATGCCTGTCTTGGCTGGCTGGCGGGCTTGACTGGCTTGGCTGGCTTGGCTGCCTGGCTGGCTTGGCTGGCTTGGCTAGCTGGCTGGCTGGCTGGCGGGCCTGGCTGGCTAGGTGGCTTGGCTGGCTTGGCTGGCTGGGTGGCTTGGCTGGCTTGGCTGGCTGTGAGGCTTGGCTGGCTTGGCTGGCTGGGAGGCTTCGCTGGCTGGGTGGCTGGCTGGCTTGGCTGGCTTGGCTGGCTTGGGTGGCTGGCTGCCTGGCTGGCTGATGGGCTTGGCTGGCTTGGCTGGCTGGGTGGCTTGGCTGGCTGGGTGGCTTGGCTGGTTTGGCTAGCTGGCTGGCTGGGTAGCTTGGCTAGCTGGCTGGCTTGGCTGGTTGGCTGGCTTGGCTGGCTTGGCTAGC	T	20	PASS	SVLEN=-1116;SVTYPE=DEL;TIG_REGION=contig52_hp1:126991-126391;QUERY_STRAND=+;SIG_SOURCE=split-alignment;TIG_MAPQ=60-60	GT	0/1
chr2	89989355	dippav.chr2.DEL.44	GGCTGGCTGGCTGGCTGGCGGGCCTGGCTGGCTAGGTGGCTTGGCTGGCTTGGCTGGCTGGGTGGCTTGGCTGGTTTTGCTGGCTGTGAGGCTTGGCTGGCTTGGCTGGCTGGCTGGCTGACTGACTTGGCTGGCTTGGCTGGCTTGGCTGGCTGGCTTGGATGGCCGGGTGGCTTGTCTGGCTAGGCTGGCCAGCTGGCTTAGCCGGCTGGATGGCTTGGCTGGCATGCCTGGCTTGGCTGGCTGGCTGGTTTTGCTGGCTTGGCTGCCGGGCTGGCTTAGCTGGCCTGCCTGGCTTTGCTTGCTGTCTGGCTTGGCTGGCTTGGCTGCCTGGCTGGCTTGGCTGGCATGCCTGTCTTGGCTGGCTGGCGGGCTTGACTGGCTTGGCTGGCTTGGCTGCCTGGCTGGCTTGGCTGGCTTGGCTA	G	20	PASS	SVLEN=-424;SVTYPE=DEL;TIG_REGION=contig52_hp1:128195-128196;QUERY_STRAND=+;SIG_SOURCE=cigar;TIG_MAPQ=60	GT	0/1
chr2	89990948	dippav.chr2.DEL.45	GGGTGGCTTGGCTGGTTTTGCTGGCTGGGAGGCTTGGCTGGCTTGGCTGGCTGGCTGGTTGACTGACTTGGCTGGCTTGGCTGGCTTGGCTGGCTGGCTTGGATGGCCGGGTGGCTTGTCTGGCTTGGCTGGCCAGCTGGCTTAGCCGGCTGGATGGCTTGGCTGGCATGCCTGGCTTGGCTGGGTGGCTGGTTTTGCTGGCTTGGCTGCCTGGCTGGCTTGGCTGGCCTGCCTGGCTTTGCTTGCTGCCTGGTTTGGCTGGCTTGGCTGCCTGGCTGGCTTGGCTGGCATGCCTGTCTTGGCTGGCTGGCGGGCTTGACTGGCTTGGCTGGCTTGGCTGCCTGGCTGGCTTGGCTGGCTTGGCTAGCTGGCTGGCTGGCTGGCGGGCCTGGCTGGCTA	G	20	PASS	SVLEN=-398;SVTYPE=DEL;TIG_REGION=contig52_hp1:129381-129382;QUERY_STRAND=+;SIG_SOURCE=cigar;TIG_MAPQ=60	GT	0/1
chr2	89991543	dippav.chr2.DEL.46	CTGGCTGCCTGGCTGGCTGATTGGCTTGGCTGGCTTGGCTGGCTGGGTGTCTTGGCTGGCTGGGTGGCTTGGCTGGTTTGGCTAGCTTGCTGGCTGGGTAGCTTGGCTAGCTGGCTGGCTTGGCTGGTTGGCTGGCTTGGCTGGCTTGGCTAGCCGGCTGGCTTAGTTGGCTGGATGGCTTGGCTGGCATGCCTGGCTTGGCTGGCTGGCTGGCTTGGCTGGCTTGGCTGCCTGGCTGGCTTGGCTGACATGCCTGGCTTTGCTTGCTGGCTGGCTTGGCTGGCTTGGCTGCCTGGCTGGCTTGGCTAGCATGCCTGTCTTGGCTGGTTGGCGGGCTTGACTGGCTTGGCTGGCTTGGCTGGCTTGGCTGTCTGGGCTGGCTGACTGGCTTGGCTGGCTTGGACGGTCGGGTGACTTGGCTGGCTTGAGTGGCTGAGTGGATTGCCTAGCTTGGCTGGCCGGCTGGCTTGGCAGGCTGGCTGGCTTGGCTGGCTTGGCTCGCTGGCTGGCTGGTTGGCAGGCCTGGCTGGCTAGGTGGCTTGGCTGGCTTGGCTGGCTGGGTGGCTTGGATGGTTTTGCTGGCTGGGAGGCTTGGCTGGCTTGGCTGGCTGGCTGGTTGACTGACTTGGCTGGCTTGGCTGGCTTGGCTGGCTTGGCTGGCTGGCTTGGATGGCCGGGTGGCTTGTCTGGCTTGGCTGGCCAGCTGGCTTAGCCGGCTGGATGGCTTGGCTGGCATGCCTGGCTTGGCTGGCTGGCTGGTTTTTCTGGCTTGGCTGTCTAGCTGGCTTGGCTGGCCTGCCTGGCTTTGCTTGCTGCCTGGCTTGGCTGGCTTGGCTGCCTGGCTAGCTTGGCTGGCATGCCTGTCTTGGCTGGCTGGCGGGCTTGACTGGCTTGGCTGGCTTGGCTGCCTGGCTGGCTTGGCTGGCTTGGCTAGCTGGCTGGCTGGGTGGCGGGCCTGGCTGGCTAGGTGGCTTGGCTGGCTTGGCTGGCTTGGTGGCTTGGCTTGCTTGGCTGGCTGGGAGGCTTGGCTGGCTTGGCTGGCTGGGAGGCTTGGCTGGCTGGGTGGCTGGCTGGCTTGGCTGGCTTGGGTGGCTGGCTGCCTGGCTGGCTGATGGGCTTGGCTGGCTTGGCTGGCTGGGTGGCTTGGCTGGCTGGGTGGCTTGGCTGGTTTGGCTAGCTGGCTGGCTGGGTAGCTTGGCTAGCCGGCTGGCTTGGCTGGTTGGCTGGCTTGGCTGGCTTGGCTAGCCGGCTGGCTTAGTTGGCTGGATGGCTTGGCTGGCATGCCTGGCTTGGCTGGCTGGCTGGCGTGGCTGGCTTGGCTGCCTGGCTGGCTTGGCTGACATGCCTGGCTTTGCTTGCTGGCTGGCTTGGCTGGCTTGGCTGCCTGCCTGGCTTGGCTGCCTGGCTGGCTTGGCTAGCATGCCTGTCTTGGCTGGTTGGCGGGCTTGGCTGGCTTGGCTGTCTGGGCTGGCTGACTGGCTTGGCTGGCTTGGATGTTCGGGTGACTTGGCTGGCTTGAGTGGCTGAGAGGATTGCCTAGCTTGGCTGGCCGGCTGGCTTGGCAGGCTGGCTGTCTTGGCTGGCTTGGCTCGCTGGCTGGCTGGCTGGCTGGCTGGCGGGCCTGGCTGGCTAGGTGGCTTGGCTGGCTTGGCTGGCTGGGTGGCTTGGCTGGTTTTGCTGGCTGGGAGGCTTGGCTGGCTTGGCTGGCTGGCTGGCTGACTGACTTGGCTGGCTTGGCTGGCTTGGCTGGCTGGCTTGGATGGCCGGGTGGCTTGTCTGGCTTGGCTGGCTAGCTGGCTTAGCCGGGGGGATGGCTTGGCTGGCATGCCTGGCTTGGCTGGCTGGCTGGTTTTTCTGGCTTGGCTGCCTAGCTGGCTTGGCTGGCCTGCCTGGCTTTGCTTGCTGCCTGGCTTGGCTGGCTTGGCTGCCTGGCTGGCTTGGCTGGCATGCCTGTCTTGGCTGGCTGGCGGGCTTGACTGGCTTGGCTGGCT	C	20	PASS	SVLEN=-1990;SVTYPE=DEL;TIG_REGION=contig52_hp1:129561-129562;QUERY_STRAND=+;SIG_SOURCE=cigar;TIG_MAPQ=60	GT	0/1
chr2	89993666	dippav.chr2.DEL.47	TTGGCTGTCTGGGAGGCTTGGCTGGCTGGGTGGCTGGGTGGCTGGCTGGCTTGGCTGGCTTGGCTGGCTTGGGTGGCTGGCTGCCTGGCTGGCTGATGGGCTTGGCTGGCTTGGCTTGCTGGGTGGCTTGGCTGGCTGGGTGGCTTGGCTGGTTTGGCTAGCAGGCTGGCTGGGTAGCTTGGCTAGCTGGCTGGCTTGGCTGGTTGGCTGGCTTGGCTGGCTTGGCTAGCCGGCTGGCTTAGTTGGCTGGATGGCTTGGCTGGCATGCCTGGCTTGGCTGGCTGGCTGGCTTGGCTGCCTAGCTGGCTTGGCTGACATGCCTGGCTTTGCTTGCTGGCTGGCTTGGCTGGCTTGGCTGCCTGGCTGGCTTGGCTGCCTGGCTGGCTTGGCTAGCATGCCTGTCTTGGCTGGTTGGCGGGCTTGGCTGGCTTGGCTGGCTTGGCTGGCTTGGCTGTCTGGGCTGGCTGACTGGCTTGGCTGGCTTGGATGGTCGGGTGACTTGGCTGGCTTGAGTGGCTCAGTGGATTGCCTAGCTTGGCTGGCCGGCTGGCTTGGCAGGCTGGCTGGCTTGGGTGGCTTGGCTCGCTGGCTGGCTGGCTGGTGGGCCTGGCTGGCTAAGTGGCTTGGCTGGCTGGGCTGGCTGGGTGGCTTGGTTGGTTTTGCTGGCTGGGAGGCTTGGCTGTCTTGGCTGGCTGGCTGGCTGACTGACTTGGCTGGCTTGGCTGGCTTGGCTGGCTTGGCTGGCTGGCTTGGATGGCCGGGTGGCTTGTCTGGCTTGGCTGGCCAGCTGGCTTAGCCGGCTGGATGGCTTGGCTGGCATGCCTGGCTTGGCTGGCTGGCTGGTTTTGCTGGCTTGGCTGCCTAGCTGGCTTGGCTGGCCTGCCTGGCTTTGCTTGCTGCCTGGCTTGGCTGGCTTGGCTGCCTGGCTGGCTTGGCTGGCATGCCTGTCTTGGCTGGCTGGCGGGCTTGACTGGCTTGGCTGGCTTGGCTGCCTGGCTGGCTTGGCTGGCTTGGCTAGCTGGCTGGCTGGCTGGCGGGCC	T	20	PASS	SVLEN=-1039;SVTYPE=DEL;TIG_REGION=contig52_hp1:129694-129695;QUERY_STRAND=+;SIG_SOURCE=cigar;TIG_MAPQ=60	GT	0/1
chr2	89995971	dippav.chr2.DEL.48	CCTGGCTGGCTGATTGGCTTGGCTGGCTTGGCTGGCTGGGTGGCTTGGCTGGCTGGGTGGCTTGGCTGGTTTGGCTAGCTGGCTGGCTGGGTAGCTTGGCTAGCTGGCTGGCTTGGCTGGTTGGCTGGCTTGGCTGGCTTGGCTAGCCGGCTGGCTTAGTTGGCTGGATGGCTTGGCTGGCATGTCTGGCTTGGCTGGCTGGCTGGCTTGGCTGGCTTGGCTGCCTGGCTGGCTTGGCTAGCATGCCTGTCTTGGCTGGTTGGCGGGCTTGGCTGGCTTGGCTGCCTTGGCTGGCTTGGCTGTCTGGGCTGGCTGACTGGCTTGGCTGGCTTGGATGGTCGGGTGACTTGGCTGGCTTGAGTGGCTGAGTGGATTGCCTAGCTTGGCTGGCCGGCTGGCTTGGCAGG	C	20	PASS	SVLEN=-406;SVTYPE=DEL;TIG_REGION=contig52_hp1:130949-130950;QUERY_STRAND=+;SIG_SOURCE=cigar;TIG_MAPQ=60	GT	0/1
chr2	89997304	dippav.chr2.DEL.50	CTGGCTGGCTTGGCTAGCATGCCTGTCTTGGCTGGTTGGCGGGCTTGGCTGGCTTGGCTGGCTTGGCTGGCTTGGCTGTCTGGGCTGGCTGACTGGCTTGGCTGGCTTGGATGGTCGGGTGACTTGGCTGGCTTGAGTGGCTGAGTGGATTGCCTAGCTTGGCTGGCCGGCTGGCTTGGCAGGCTGGCTGGCTTGGCTGGCTTGGCTCGCTGGCTGGCTGGCTGGCGGGCCTGGCTGGCTAGGTGGCTTGGCTGGCTTGGCTGGCTGGGTGGCTTGGCTGGTTTTGCTGGCTGGGAGGCTTGGCTGTCTTGGCTGGCTGGCTGGCTGACTGACTTGGCTGGCTTGGCTGGCTTGGCTGGCTTGGCTGGCTGGCTTGGATGGCCGGGTGGCTTGTCTGGCTTGGCTGGCCAGCTGGCTTAGCCGGCTGGATGGCTTGGCTGGCATGCCTGGCTTGGCTGGCTGGCTGGTTTTGCTGGCTTGGCTGCCTAGCTGGCTTGGCTGGCCTGCCTGGCTTTGCTTGCTGCCTGGCTTGGCTGGCTTGGCTGCCTGGCTGGCTTGGCTGGCATGCCTGTCTTGGCTGGCGGGCGGGCTTGACTGGCTTGGCTGGCTTGGCTGCCTGGCTGGCTTGGCTGGCTTGGCTAGCTGGCTGGCTGGCTGGCGGGCCTGGCTGGCTAGGTGGCTTGGCTGGCTTGGCTGGCTGGGTGGCTTGGCTGGTTTTGCTGGCTGGGAGGCTTGGCTGGCTTGGCTGGCTGGCTGGTTGACTGACTTGGCTGGCTTGGCTGGCTTGGCTGGCTGGCTTGGATGGCCGGGTGGCTTGTCTGGCTTGGCTGGCCAGCTGGCTTAGCCGGCTGGATGGCTTGGCTGGCATGCCTGGCTTGGCTGGGTGGCTGGTTTTGCTGGCTTGGCTGCCTGGCTGGCTTGGCTGGCCTGCCTGGCTTTGCTTGCTGCCTGGTTTGGCTGGCTTGGCTGCCTGGCTGGCTTGGCTGGCATGCCTGTCTTGGCTGGCTGGCGGGCTTGACTGGCTTGGCTGGCTTGGCTGCCTGGCTGGCTTGGCTGGCTTGGCTAGCTGGCTGGCTGGCTGGCGGGCCTGGCTGGCTAGGTGGCTTGGCTGGCTTGGCTGGCTGGGAGGATTGGCTGGCTTGGCTGGCTGGGAGGCTTGGCTGGCTTGGCTGGCTGGGTGGCTTGGCTGGCTTGGCTGGCTGGGAGGCTTCGCTGGCTTGGCTGTCTGGGAGGCTTGGCTGGCTGGGTGGCTGGCTGGCTTGGCTGGCTTGGCTGGCTTGGTTGGCTTGGGTGGCTGGCTGCCTGGCTGGCTGATTGGCTTGGCTGGCTTGGCTGGCTGGGTGTCTTGGCTGGCTGGGTGGCTTGGCTGGTTTGGCTAGCTTGCTGGCTGGGTAGCTTGGCTAGCTGGCTGGCTTGGCTGGTTGGCTGGCTTGGCTGGCTTGGCTAGCCGGCTGGCTTAGTTGGCTGGATGGCTTGGCTGGCATGCCTGGCTTGGCTGGCTGGCTGGCTTGGCTGGCTTGGCTGCCTGGCTGGCTTGGCTGACATGCCTGGCTTTGCTTGCTGGCTGGCT	C	20	PASS	SVLEN=-1569;SVTYPE=DEL;TIG_REGION=contig52_hp1:131816-131817;QUERY_STRAND=+;SIG_SOURCE=cigar;TIG_MAPQ=60	GT	0/1
chr2	89999489	dippav.chr2.DEL.51	TTGGCTGGCTTGGCTGCCTGGCTGGCTTGGCTGGCTTGGCTAGCTGGCTGGATGGCTGGCGGTCCTGGCTGGCTAGGTGGCTTGGCTGGCTTGGCTGGCTGGGAGGCTTGGCTGGCTTGGCTGGCTGGGAGGCTTGGCTGGCTTGGCTGGCTGGGTGGCTTGGCTGGCTTGGCTGGCTGGGAGGCTTGGCTGGCTTGGCTGGCTGGGTGGCTTGGCTGGCTGGGTGGCTTGGCTGGCTTGGCTAGCTGGCTGGCTGGGTAGCTTGGCTAGCTGGCTGGCTTGGCTGGTTGGCTGGCTTGGCTGGCTTGGCTAGCCGGCTGGCTTAGTTGGCTGGATGGCTTGGCTGGCATGCCTGGCTTGGCTGGCTGGCTGGCG	T	20	PASS	SVLEN=-374;SVTYPE=DEL;TIG_REGION=contig52_hp1:132432-132433;QUERY_STRAND=+;SIG_SOURCE=cigar;TIG_MAPQ=60	GT	0/1
chr2	89999941	dippav.chr2.DEL.52	CTGGCTGGCTTGGCTGCCTGGCTGGCTTGGCTAGCATGCCTGTCTTGGCTGGTTGGCGGGCTTGGCTGGCTTGGCTGGCTTGGCTGGCTTGGCTGTCTGGGCTGGCTGACTGGCTTGGCTGGCTTGGATGGTCGGGTGACTTGGCTGGCTTGAGTGGCTGAGTGGTTTGCCTAGCTTGGCTGGCCGGCTGGCTTGGCAGGCTGGCTGGCTTGGCTGGCTTGGCTCGCTGGCTGGCTGGCTGGCGGGCCTGGCTGGCTAGGTGGCTTGGCTGGCTTGGCTGGCTGGGTGGCTTGGCTGGTTTTGCTGGCTGGGAGGCTTGGCTGGCTTGGCTGGCTGGCTGCTTGACTGACTTGGCCGGCTTGGCTGGCTTGGCTGGCTTGGCTGGCTGGCCGGGTGGCTTGTCTGGCTTGGCTGGCCAGCTGGCTTACCCGGCTGGATGGCTTGGCTGGCATGCCTGGCTTGGCTGGCTGGCTGGTTTTGCTGGCTTGGCTGCCTGGCTGGCTTGGCTGGCCTGCCTGGCTTTGCTTGCTGCCTGGCTTGGCTGGCTTGGCTGCCTGGCTGGCTTGGCTGGCATGCCTGTCTTGGCTGGCTGGCGGGCTTGACTGGCTTGGCTGGCTTGGCTGCCTGGCTGGCTTGGCTGGCTTGGCTAGCTGGCTGGCTGGGTAGCTTGGCTAGCTGGCTGGCTTGGCTGGTTGGCTGGCTTGGCTGGCTTGGCTAGCCGGCTGGCTTAGTTGGCTGGATGGCTTGGCTGGCATGCCTGGCTTGGCTGGCTGGCTGGCTTGGCTGGCTTGGCTGCCTGGCTGGCTTGGCTGACATGCCTGGCTTTGCTTGCTGGCTGGCT	C	20	PASS	SVLEN=-840;SVTYPE=DEL;TIG_REGION=contig52_hp1:132510-132511;QUERY_STRAND=+;SIG_SOURCE=cigar;TIG_MAPQ=60	GT	0/1
chr2	90001326	dippav.chr2.DEL.53	CTTGGCTGGCTTGGCTGCCTGGCTGGCTTGGCTGGCATGCCTGTCTTGGCTGGCGGGCGGGCTTGACTGGCTTGGCTGGCTTGGCTGCCTGGCTGGCTTGGCTGGCTTGGCTAGCTGGCTGGCTGGCTGGCGGGCCTGGCTGGCTAGGTGGCTTGGCTGGCTTGGCTGGCTGGGTGGCTTGGCTGGTTTTGCTGGCTGGGAGGCTTGGCTGGCTTGGCTGGCTGGCTGGTTGACTGACTTGGCTGGCTTGGCTGGCTTGGCTGGCTGGCTTGGATGGCCGGGTGGCTTGTCTGGCTTGGCTGGCCAGCTGGCTTAGCCGGCTGGATGGCTTGGCTGGCATGCCTGGCTTGGCTGGGTGGCTGGTTTTGCTGGCTTGGCTGCCTGGCTGGCTTGGCTGGCCTGCCTGGCTTTGCTTGCTGCCTGGT	C	20	PASS	SVLEN=-424;SVTYPE=DEL;TIG_REGION=contig52_hp1:133055-133056;QUERY_STRAND=+;SIG_SOURCE=cigar;TIG_MAPQ=60	GT	0/1
chr2	90002481	dippav.chr2.DEL.55	TTGGCTGGCTTGGACGGTCGGGTGACTTGGCTGGCTTGAGTGGCTGAGTGGATTGCCTAGCTTGGCTGGCCGGCTGGCTTGGCAGGCTGGCTGGCTTGGCTGGCTTGGCTCGCTGGCTGGCTGGCTGGCGGGCCTGGCTGGCTAGGTGGCTTGGCTGGCTTGGCTGGCTGGGTGGCTTGGCTGGTTTTGCTGGCTGGGAGGCTTGTCTGTCTTGGCTGGCTGGCTGGCTGACTGACTTGGCTGGCTTGGCTGGCTTGGCTGGTTTGGCTGGCTGGCTTGGATGGCCGGGTGGCTTGTCTGGCTTGGCTGGCCAGCTGGCTTAGCCGGCTGGATGGCTTGGCTGGCATGCCTGGCTTGGCTGGCTGGCTGGTTTTTCTGGCTTGGCTGTCTAGCTGGCTTGGCTGGCCTGCCTGGCTTTGCTTGCTGCCTGGCTTGGCTGGCTTGGCTGCCTGGCTAGCTTGGCTGGCATGCCTGTCTTGGCTGGCTGGCGGGCTTGACTGGCTTGGCTGGCTTGGCTGCCTGGCTGGCTTGGCTGGCTTGGCTAGCTGGCTGGATGGCTGGCGGTCCTGGCTGGCTAGGTGGCTTGGCTGGCTTGGCTGGCTGGGAGGCTTGGCTGGCTTGGCTGGCTGGGAGGCTTGGCTGGCTTGGCTGGCTGGGTGGCTTGGCTGGCTTGGCTGGCTGGGAGGCTTGGCTGGCTTGGCTGGCTGGGTGGCTTGGCTGGCTGGGTGGCTTGGCTGGCTTGGCTAGCTGGCTGGCTGGGTAGCTTGGCTAGCTGGCTGGCTTGGCTGGTTGGCTGGCTTGGCTGGCTTGGCTAGCCGGCTGGCTTAGTTGGCTGGATGGCTTGGCTGGCATGCCTGGCTTGGCTGGCTGGCTGGCGTGGCTGGCTTGGCTGCCTGGCTGGCTTGGCTGACATGCCTGATTTTGCTTGCTGGCTGGCTTGGCTGGCTTGGCTGCCTGGCTGGCTTGGCTGCCTGGCTGGCTTGGCTAGCATGCCTGTCTTGGCTGGTTGGCGGGCTTGGCTGGCTTGGCTGGCTTGGCTGGCTTGGCTGTCTGGGCTGGCTGACTGGCTTGGCTGGCTTGGATGGTCGGGTGACTTGGCTGGCTTGAGTGGCTGAGTGGTTTGCCTAGCTTGGCTGGCCGGCTGGCTTGGCAGGCTGGCTGGCTTGGCTGGCTTGGCTCGCTGGCTGGCTGGCTGGCGGGCCTGGCTGGCTAGGTGGCTTGGCTGGCTTGGCTGGCTGGGTGGCTTGGCTGGTTTTGCTGGCTGGGAGGCTTGGCTGGCTTGGCTGGCTGGCTGCTTGACTGACTTGGCCGGCTTGGCTGGCTTGGCTGGCTTGGCTGGCTGGCCGGGTGGCTTGTCTGGCTTGGCTGGCCAGCTGGCTTACCCGGCTGGATGGCTTGGCTGGCATGCCTGGCTTGGCTGGCTGGCTGGTTTTGCTGGCTTGGCTGCCTGGCTGGCTTGGCTGGCCTGCCTGGCTTTGCTTGCTGCCTGGCTTGGCTGGCTTGGCTGCCTGGCTGGCTTGGCTGGCATGCCTGTCTTGGCTGGCTGGCGGGCTTGACTGGCTTGGCTGGCTTGGCTGCCTGGCTGGCTTGGCTGGCTTGGCTAGCTGGCTGGCTGGGTAGCTTGGCTAGCTGGCTGGCTTGGCTGGTTGGCTGGCTTGGCTGGCTTGGCTAGCCGGCTGGCTTAGTTGGCTGGATGGCTTGGCTGGCATGCCTGGCTTGGCTGGCTGGCTGGCTTGGCTGGCTTGGCTGCCTGGCTGGCTTGGCTGACATGCCTGGCTTTGCTTGCTGGCTGGCTTGGCTGGCTTGGCTGCCTGGCTGGCTTGGCTAGCATGCCTGTCTTGGCTGGTTGGCGGGCTTGGCTGGCTTGGCTGGCTTGGCTGGCTTGGTTGTCTGGGCTGGCTGACTGGCTTGGCTGGCTTGGATGGTCGGGTGACTTGGCTGGCTTGAGTGGCTGAGTGGATTGCCTAGCTTGGCTGGCCGGCTGGCTTGGCAGGCTGGCTGGCTTGGCTGGCTTGGCTCGCTGGCTGGCTGGCTGGCGGGCCTGGCTGGCTAGGTGGCTTGGCTGGCTTGGCTGGCTGGGTGGCTTGGCTGGTTTTGCTGGCTGGGAGGCTTGGCTGGCTTGGCTGGCTGGCTGGCTGACTGACTTGGCTGGCTTGGCTGGCTTGGC	T	20	PASS	SVLEN=-2166;SVTYPE=DEL;TIG_REGION=contig52_hp1:133768-133769;QUERY_STRAND=+;SIG_SOURCE=cigar;TIG_MAPQ=60	GT	0/1
chr2	90004996	dippav.chr2.DEL.56	GCTTGGCTGGCTGGGAGGCTTGGCTGGCTTGGCTGGCTGGGTGGCTTGGCTGGCTTGGCTGGCTGGGTGGCTGGCTGGCTTGGCTGGCTTGGCTGGCTTGGCTGGCTTGGGTGGCTGGCTGCCTGGCTGGCTGATTGTCTTGGCTGGCTTGGCTGGCTGGGTGGCTTGGCTGGTTTGGCTAGCTTGCTGGCTGGGTAGCTTGGCTAGCTGGCTGGCTTGGCTGGTTGGCTGGCTTGGCTGGCTTGGCTAGCCGGCTGGCTTAGTTGGCTGGATGGCTTGGCTGGCATGCCTGGCTTGGCTGGCTGGCTGGCTTGGCTGACATGCCTGATTTTGCTTGCTGGCTGGCTTGGCTAGCTGGCTGGCTGGCTGGCGGGCCTGGCTGGCTAGGTGGCTTGGCTGGCTTGGCTGGCTGGGTGGCTTGGCTGGCTTGGCTGGCTGGGTGGCTTGGCTGGCTTGGCTGGCTGGGAGGCTTGGCTGGCTGGCGGGCTTGACTGGCTTGGCTGGCTTGGCTGCCTGGCTGGCTTGGCTGGCTTCGCTAGCTGGCTGGCTGGCTGGCGGGCTTGGCTGGCTAGGTGGCTTGGCTGGCTTGGCTGGCTGGCAGGCTTGGCTGGCTTGGCTGGCTGGGAGGCTTGGCTGGCTTGGCTGGCTGGGTGGCTTGGCTGGCTTGGCTGGCTGGGAGGCTTGGCTGGCTTGGCTGGCTGGGTGGCTTGGCTGGCTTGGCTGGCTGGGTGGCTGGCTGGCTTGGCTGGCTTTGCTGCCTTGGCTGGCTTGGGTGGCTGACTGCCTGGCTGGCTTGGCTGGCTTGGCTAGCTGGCTGGCTGGCTGGCGGTCCTGGCTGGCTAGGTGGCTTGGCTGGCTTGGCTGGCTGGGTGGCTGGCTGGCTTGGCTGGCTTGGGTGGCTGGCTGCCTGGCTGGCTGTTTGGCTTGGCTGGCTTGGCTGGCTGGGTGGCTTGGCTGGTTTGGCTAGCTGGCTGGCTGGGTAGCTTGGCTAGCTGGCTGGCTTGGCTGGTTGGCTGGCTTGGCTGGCTTGGCTAGCCGGCTGGCTTAGTTGGCTGGATGGCTTGGCTGGCATGCCTGGCTTGGCTGGCTGGCTGGCTTGGCTGGCTTGGCTGCCTGGCTGGTTTGGCTGACATGCCTGGCTTTGCTTGCTGTCTGGCTTGGCTGGGTTGGCTGCCTGGCTGGCTTGGCTGGCTTGGCTAGCTGGCTGGCTGGCTAGCGGGCCTGGCTGGCTAGGTGGCTTGGCTGGCTTGGCTGGCTGGGTGGCTTGGCTGT	G	20	PASS	SVLEN=-1271;SVTYPE=DEL;TIG_REGION=contig52_hp1:134117-134118;QUERY_STRAND=+;SIG_SOURCE=cigar;TIG_MAPQ=60	GT	0/1
chr2	90006936	dippav.chr2.DEL.57	TTGGCTGGCTTGGCTGGCTGGGTGGCTTGGCTGGTTTTGCTGGCTGGGAGGCTTGGCTGGCTTGGCTGGCTGGCTGGCTGACTGACTTGGCTGGCTTGGCTGGCTTGGCTGGCTGGCTTGGATGGCCGGGTGGCTTGTCTGGCTTGGCTGGCCAGCTGGCTTAGCCGCCTGGATGGCTTGGCTGGCATGCCTGGCTTGGCTGGCTGGCTGGTTTTGCTGGCTTGGCTGCCTGGCTGGCTTGGCTGGCCTGCCTGGCTTTGCTTGCTGCCTGGCTTGGCTGGCTTGGCTGCCTGGCTGGCTTGGCTGGCATGCCTGTCTTGGCTGGCTGGCGGGCTTGACTGGCTTGGCTGGCTTGGCTGCCTGGCTGGCTTGGCTGGCTTGGCTAGCTGGCTGGCTGGCTGGCGGGCCTGGCTGGCTAGGTGGCTTGGCTGGCTTGGCTGGCTGGGTGGCTTGTCTGGCTTGGCTGGCTGTGAGGCTTGGCTGGCTTGGCTGGCTGGGAGGCTTCGCTGGCTGGGTGGCTGGCTGGCTTGGCTGGCTTGGCTGGCTTGGGTGGCTGGCTGCCTGGCTGGCTGATGGGCTTGGCTGGCTTGGCTGGCTGGGTGGCTTGGCTGGCTGGGTGGCTTGGCTGGTTTGGCTAGCTGGCTGGCTGGGTAGCTTGGCTAGCTGGCTGGCTTGGCTGGTTGGCTGGCTTGGCTGGCTTGGCTAGCCGGCTGGCTTAGTTGGCTGGATGGCTTGGCTGGCATGCCTGGCTTGGCTGGCGTGGCTGGCTTGGCTGCCTAGCTGGCTTGGCTGACATGCCTGGCTTTGCTTGCTGGCTGGCTTGGCTGGCTTGGCTGCCTGGCTGGCTTGGCTGTCTGGCTGGCTTGGCTAGCATGCCTGTCTTGGCTGGTTGGCGGGCTTGGCTGGCTTGGCTGGCTTGGCTGGCTTGGCTGTCTGGGCTGGCTGACTGGCTTGGCTGGCTTGGATGGTCGGGTGACTTGGCTGGCTTGAGTGGCTCAGTGGATTGCCTAGCTTGGCTGGCCGGCTGGCTTGGCAGGC	T	20	PASS	SVLEN=-1037;SVTYPE=DEL;TIG_REGION=contig52_hp1:134752-134753;QUERY_STRAND=+;SIG_SOURCE=cigar;TIG_MAPQ=60	GT	0/1
chr2	90008366	dippav.chr2.DEL.58	AGCTGGCTGGCTGGCTGGCGGGCCTGGCTGGCTAGGTGGCTTGGCTGGCTTGGCTGGCTGGGTGGCTTGGCTTGCTTGGCTGGCTGGGAGGCTTGGCTGGCTTGGCTGGCTGGGAGGCTTGGCTGGCTGGGTGGCTGGCTGGCTTGCCTGGCTTTGCTGGCTTGGCTGGCTTGGGTGGCTGGCTGCCTGGCTGGCTGATGGGCTTGGCTGGCTTGGCTGGCTGGGTGGCTTGGCTGGTTTGGCTAGCTGGCTGGCTGGGTAGCTTGGCTAGCCGGCTGGCTTGGCTGGTTGGCTGGCTTGGCTGGCTTGGCTGGCTTGGCTGTCTGGGCTGGCTGACTGGCTTGGCTGGCTTGGATGTTCGGGTGACTTGGCTGGCTTGAGTGGCTGAGTGGATTGCCTAGCTTGGCTGGCCGGCTGGCTTGGCAGGCTGGCTGGCTTGGCTGGCTTGGCTCGCTGGCTG	A	20	PASS	SVLEN=-459;SVTYPE=DEL;TIG_REGION=contig52_hp1:135145-135146;QUERY_STRAND=+;SIG_SOURCE=cigar;TIG_MAPQ=60	GT	0/1
chr2	90009243	dippav.chr2.DEL.59	TTGGCTGGCTAGGTGGCTTGGCTGGTTTGGCTAGCTGGCTGGCTGGGTAGCTTGGCTAGCCGGCTGGCTTGGCTGGTTGGCTGGCTTGGCTGGCTTGGCTAGCCGGCTGGCTTAGTTGGCTGGATGGCTTGGCTGGCATGCCTGGCTTGGCTGGCTGGCTGGCGTGGCTGGCTTGGCTGCCTGGCTGGCTTGGCTGACATGCCTGGCTTTGCTTGCTGGCTGGCTTGGCTGGCTTGGCTGCCTGCCTGGCTTGGCTGCCTGGCTGGCTTGGCTAGCATGCCTGTCTTGGCTGGTTGGCGGGCTTGGCTGGCTTGGCTGGCTTGGCTGGCTTGGCTGTCTGGGCTGGCTGACTGGCTTGGCTGGCTTGGATGTTCGGGTGACTTGGCTGGCTTCAGTGGCTGAGAGGATTGCCTAGCTTGGCTGGCCGGCTGGCTTGGCAGGCTGGCTGGCTTGGCTGGCTTGGCTCGC	T	20	PASS	SVLEN=-467;SVTYPE=DEL;TIG_REGION=contig52_hp1:135563-135564;QUERY_STRAND=+;SIG_SOURCE=cigar;TIG_MAPQ=60	GT	0/1
chr2	90010263	dippav.chr2.DEL.60	TGGCTGGGTGGCTGGCTGGCTTGGCTGGCTTGGCTGGCTTGGGTGGCTGGCTGCCTGGCTGGCTGATGGGCTTGGCTGGCTTGGCTGGCTGGGTGGCTTGGCTGGCTGGGTGGCTTGGCTGGTTTGGCTAGCTGGCTGGCTGGGTAGCTTGGCTAGCTGGCTGGCTTGGCTGGTTGGCTGGCTTGGCTGGCTTGGCTAGCCGGCTGGCTTAGTTGGCTGGATGGCTTGGCTGGCATGCCTGGCTTGGCTGGCTGGCTGGCTTGGCTGCCTAGCTGGCTTGGCTCACATGCCTGGCTTTGCTTGCTGGCTGGCTTGGCTGGCTTGGCTGCCTGGCTGGCTTGGCTGTCTGGCTGGCTTGGCTACCATGCCTGTCTTGGCTGGTTGGCGGGCTTGGCTGGCTTGGCTGGCTTGGCTGGCTTGGCTGTCTGGGCTGGCTGACTGGCTTGGCTGGCTTGGATGGTCGGGTGACTTGGCTGGCTTGAGTGGCTCAGTGGATTGCCTAGCTTGGCTGGCCGGCTGGCTTGGCAGGCTGGCTGGCTTGGCTGGCTTGGCTCGCTGGCTGGCTGGCTGGCGGGCCTGGCTGGCTAAGTGGCTTGGCTGGCTTGGCTGGCTGGGTGGCTTGGCTGGTTTTGCAGGCTGTGAGGCTTGGCTGGCTTGGCTGGCTGGCTGGCTGACTGACTTGGCTGGCTTGGCTGGCTTGGCTGGCTGGCTTGGATGGCCCGGTGGCTTGTCTGGCTTGGCTGGCCAGCTGGCTTAGCCGGCTGGATGGCTTGGCTGGCATGCCTGGCTTGGCTGGCTGGCTGGTTTTTCTGGCTTGGCTGCCTAGCTGGCTTGGCTGGCCTGCCTGGCTTTGCTTGCTGCCTGGCTTGGCTGGCTTGGCTGCCTGGCTGGCTTGGCTGGCATGCCTGTCTTGGCTGGCTGGCGGGCTTGACTGGCTTGACTGGCTTGGCTGCCTGGCTGGCTTGGCTGGCTTGGCTAGCTGGCTGGCTGGCTGGCGGGCCTGGCTGGCTAGGTGGCTTGGCTGGCTTGGCTGGCTGGGTGGCTTGGCTGGCTTGGCTGGCTGGGAGGCTTGGCTGGCTTGGCTGGCTGGGA	T	20	PASS	SVLEN=-1091;SVTYPE=DEL;TIG_REGION=contig52_hp1:136116-136117;QUERY_STRAND=+;SIG_SOURCE=cigar;TIG_MAPQ=60	GT	0/1
chr2	90011592	dippav.chr2.DEL.61	ATGGCTTGGCTGGCATGCCTGGCTTGGCTGGCTGGCTGGCTTGGCTGGCTTGGCTGCCTGGCTGGCTTGGCTGACATGCCTGGCTTTGCTTGCTGGCTGGCTTGGCTGGCTTGGCTGCCTGGCTGGCTTGGCTGCCTGGCTGGCTTGGCTAGCATTCCTGTCTTGGCTGGTTGGCGGGCTTGGCTGGCTTGGCTGGCTTGGCTGGCTTGGCTGTCTGGGCTGGCTGACTGGCTTGGTTGGCTTGGATGGTCGGGTGACTTGGCTGGCTTGAGTGGCTGAGTGGATTGCCTAGCTTGGCTGGCCGGCTGGCTTGGCAGGCTGGCTGGCTTGGCTGGCTTGGCTGGCTGGCTGGCTGGTTGGCAGGCCTGGCTGGCTAGGTGGCTTGGCTGGCTTGGCTGGCTGGGTGGCTTGGATGGTTTTGCTGGCTGGGAGGCTTGGCTGGCTTGGCTGGCTGGCTGGTTGACTGACTTGGCTGGCTTGGCTGGCTTGGCTGGCTTGGCTGGC	A	20	PASS	SVLEN=-503;SVTYPE=DEL;TIG_REGION=contig52_hp1:136353-136354;QUERY_STRAND=+;SIG_SOURCE=cigar;TIG_MAPQ=60	GT	0/1
chr2	90012437	dippav.chr2.DEL.62	CTTGCTTGGCTGGCTGGGAGGCTTGGCTGGCTTGGCTGGCTGGGAGGCTTGGCTGGCTGGGTGGCTGGCTGGCTTGGCTGGCTTGGGTGGCTGGCTGCCTGGCTGGCTGATGGGCTTGGCTGGCTTGGCTGGCTGGGTGGCTTGGCTGGCTGGGTGGCTTGGCTGGTTTGGCTAGCTGGCTGGCTGGGTAGCTTGGCTAGCCGGCTGGCTTGGCTGGTTGGCTGGCTTGGCTGGCTTGGCTAGCCGGCTGGCTTAGTTGGCTGGATGGCTTGGCTGGCATGCCTGGCTTGGCTGGCTGGCTGGCGTGGCTGGCTTGGCTGCCTGGCTGGCTTGGCTGACATGCCTGGCTTTGCTTGCTGGCTGGCTTGGCTGGCTTGGCTGCCTGCCTGGCTTGGCTGCCTGGCTGGCTTGGCTAGCATGCCTGTCTTGGCTGGTTGGCGGGTTTGGCTGGCTTGGCTGTCTGGGCTGGCTGACTGGCTTGGCTGGCTTGGATGTTCGGGTGACTTGGCTGGCTTGAGTGGCTGAGAGGATTGCCTAGCTTGGCTGGCCGGCTGGCTTGGCAGGCTGGCTGTCTTGGCTGGCTTGGCTCGCTGGCTGGCTGGCTGGCTGGCTGGCGGGCCTGGCTGGCTAGGTGGCTTGGCTGGCTTGGCTGGCTGGGTGGCTTGGCTGGTTTTGCTGGCTGGGAGGCTTGGCTGGCTTGGCTGGCTGGCTGGCTGACTGACTTGGCTGGCTTGGCTGGCTTGGCTGGCTGGCTTGGATGGCCGGGTGGCTTGTCTGGCTTGGCTGGCTAGCTGGCTTAGCCGGGGGGATGGCTTGGCTGGCATGCCTGGCTTGGCTGGCTGGCTGGTTTTTCTGGCTTGGCTGCCTAGCTGGCTTGGCTGGCCTGCCTGGCTTTGCTTGCTGCCTGGCTTGGCTGGCTTGGCTGCCTGGCTGGCTTGGCTGGCATGCCTGTCTTGGCTGGCTGGCGGGCTTGACTGGCTTGGCTGGCTTGGCTGCCTGGCTGGCTTGGCTGGCTTGGCTAGCTGGCTGGCTGGCTGGCGGGCCTGGCTGGCTAGG	C	20	PASS	SVLEN=-1055;SVTYPE=DEL;TIG_REGION=contig52_hp1:136695-136696;QUERY_STRAND=+;SIG_SOURCE=cigar;TIG_MAPQ=60	GT	0/1
chr2	90013587	dippav.chr2.DEL.63	GTGGCTGGGTGGCTGGCTGGCTTGGCTGGCTTGGCTGGCTTGGGTGGCTGGCTGCCTGGCTGGCTGATGGGCTTGGCTGGCTTGGCTTGCTGGGTGGCTTGGCTGGCTGGGTGGCTTGGCTGGTTTGGCTAGCAGGCTGGCTGGGTAGCTTGGCTAGCTGGCTGGCTTGGCTGGTTGGCTGGCTTGGCTGGCTTGGCTAGCCGGCTGGCTTAGTTGGCTGGATGGCTTGGCTGGCATGCCTGGCTTGGCTGGCTGGCTGGCTTGGCTGCCTAGCTGGCTTGGCTGACATGCCTGGCTTTGCTTGCTGGCTGGCTTGGCTGGCTTGGCTGCCTGGCTGGCTTGGCTGCCTGGCTGGCTTGGCTAGCATGCCTGTCTTGGCTGGTTGGCGGGCTTGGCTGGCTTGGC	G	20	PASS	SVLEN=-404;SVTYPE=DEL;TIG_REGION=contig52_hp1:136790-136791;QUERY_STRAND=+;SIG_SOURCE=cigar;TIG_MAPQ=60	GT	0/1
chr2	90019077	dippav.chr2.INS.45	T	TACACACATGTATATTTTAATAGCTAATATCTTACACTGGTATATTTATATTTCATACGATTATATACAAATATTTTTGTACTTTATGTTTATGCTGTATATACAGATGTAATTAGTTGTTTATGTTATATATAATATAAACATGATGTATATTCTTATATTTCTCTGGGGACTCACTGTCTTCTTAATACACTGTCTTCTGACCAAATTCTTCCAGACAAATCAGCTGTTGCTATATATATATATGCTATATATTTTATTGCATAGAATATATTATATATTATATAGCATAGAATATATTATATATTATATATTAATTATATAATATATGTTACATATTACATATTATATATAATATATTATATTATTATGCTATATCTTATATATTATATATGTTATATATGTATATATATTATATGTACACATATAC	20	PASS	SVLEN=429;SVTYPE=INS;TIG_REGION=contig52_hp1:141814-142243;QUERY_STRAND=+;SIG_SOURCE=cigar;TIG_MAPQ=60	GT	0/1
chr2	91111577	dippav.chr2.DEL.66	ATCAAATGGAATCGAATGGAATCATCAAATGGACTCGAATGGAATCATCG	A	20	PASS	SVLEN=-49;SVTYPE=DEL;TIG_REGION=contig408_hp2:12502-12503;QUERY_STRAND=-;SIG_SOURCE=cigar;TIG_MAPQ=60	GT	0/1
chr2	91512220	dippav.chr2.INS.47	T	TTCAGTTTCGAGTTCCAGGTTTCGATATGATGTGTTTCTATTTGTTGTATTGGTGTAGTTTTGTGGATTGTGTATTGTGATCTGTTCCGTTCTAGTCTGGTGTTCTGTCTATTAGTCTC	20	PASS	SVLEN=118;SVTYPE=INS;TIG_REGION=contig324_hp2:69355-69473;QUERY_STRAND=-;SIG_SOURCE=cigar;TIG_MAPQ=60	GT	0/1
chr2	92572120	dippav.chr2.INS.48	A	AGGATTACATATAAAAAGCAGACAGCAGCATTCCCAGAAACTTCTTTGTGATGTTTGCATTCAAGTCACAGAGTTGAACATTCCCTTTCATAGAGCAGGTTTGAAACAGTCTTTTTGTAGTATCTGGATGTGGACATTTGGAGCGCTTTCAGGCCTATGGTGAAAAAGGAAATATCTTCCACTGAAAACTAGACAGAAGCATTCTCAGAATTTTATTTGTCATGTGCGCCCTCAACTAACAGTGTTGAAGCTTTCTTTTGATAGAGCAGTTTTGAAACACTCTTTTTGTAAAATCTGCTAGAGGATATTTGGATAGCTTTGAGGATTTCTTTGGAAACGGGATTGTCTTCATATAAACTCTAGACAGAAGCATTCTCAGATGCTTCATTGGGATGTTTCAATTGAAGTCACAGTGTTGAACAGTCCCTTTCATAGAGCAGGTTTGAAACACTCTTTTTGTAGTATCTGGATGTGGACATTTGGAGCGCTTTCAGGCCTATGGTGAAAAAGGAAATATCTTCCCCTGAAAACTAGACAGAAGCATTCTCAGAAACTTATTTGTGATGTGCGCCCTCAACTAACAGTTTTGAAGCTTTCTTTTGATAGAGCAGTTTTGAAACACTCTTTTTGTGGAATCTGCAAGTGGATATTTGTCTAGCTTTGAGGATTTCATTGGAAACGGGATTACATATAAAAAGCAGACAGCAGCATTCCCAGAAACTTCTTTGTGATGTTCGCATTCAAGTCACACAGTTGAACATTCCCTTTCATAGAGCAGGTTTGAAACACTCTTTTTGTAGTATCTGGATGTGGACATTTGGAGCGCTTTCAGGCCTATGGTGAAAAAGGATATATCTTCCCCTGAAAACTAGACAGAAGCATTCTCAGAAACTTATTTGTGATGTGCGCCCTCAACTAACAGTGTTGAACCTTTCTTTTGATAGAGCAGTTTTGAAACACTCTTTTTGTAATATCTGCAAGAGGATATTTGGATAGCTTTGAGGATTTCGTTGGAAACGGGATTGTCTTCATATAAACTCTAGACAGAAGCATTCTCAGAAGCTTCATTGGGATGTTTCAATTGAAGTCACAGTGTTGAACAGTCCCTTTCATAGAGCAGGTTTGAAACACTCTTTTTGTAGTATCTGGAAGTGGACATTTGGAGAGATCTCAGGAATACGGTGAAAAAGGAAATATCTTCCAATAAAAGCTAGATAGAAGCAATGTCAGAAACTTTTTCATGATGTATCTACTCAGCTAACAGAGTTGAACCTTTCTTTTGAGAGAGAGCAGTTTTGAAACACTCTTTTTGTGGAATCTGCAAGTGGATATTTGTCTAGCTTTGAGGATTTCGTTGGAAACGGGATTACATATAAAAAGCACACAGCAGCATTCCCAGAAACTTCTTTGTGAAGTTTGCATTCAAGTCACAGAGTTGAACATTCCCTTTCATAGAGCAGGTTTGAAACACACTTTTTGTAGTATCTGTATGTGGACATTTGGAGCGCTTTCAGGCCTATGGTGAAAAAGGAAATATCTTCCCCTGAAAACTAGACAGAAGCATTCTCAGAATCTTATTTGTGATGTGCGCCCTCAACTAACAGTGTTGAAGCTTTCTTTTGATAGAGCAGTTTTGAAACACTCTTTTTGTAAAATCTGCAAGAGGATATTTGGATAGCTTTGAGGATTTCGTTGGAAACGGGATTGTCTACATATAAACTCTAGACAGAAGCATTCTCAGAAGCTTCATTGGGATGTTTCAATTGAAGTCACAGTGTTGAACAGTCCCTTTCATAGAGCAGGTTTGAAACACTCTTTTTGTAGTATCTGGAAGTGGACATTTGGAGCGCTCTCAGGACTGCGGTGAAAAAGGAAATATCTTCCAATAAAAGCTAGATAGAAGCAATGTCAGAAACTTTTTCATGATGTATCTACTCAGCTAACAGAGTTGAACCTTCCTTTGAGAGAGCAGTTTTGAAACACTCTTTTTGTGGAATCTGCAAGTGGATATTTGTCTAGCTTTGAGGATTTCGTTGGAAACGGGATTACATAGAAAAAGCAGACAGCAGCATTCCCAGAATCTTCTTTGTGATGTTTGCATTCAAGTCACAGAGTTGAACATTCCCTTTCATAGAGCAGGTTTGAAACACTCTTTTTGTAGTATCTGGATGTGGACATTTGCAGCGCTTTCAGGCCTAAGGTGAAAAAGGAAATATCTTCCCCTGAAAACTAGACAGAAGCATTCTCAGAAACTTATTTGTGATGTGCGCCCTCACTAACAGTGTTGAAGCTTTCTTTTGATAGAGCAGTTTTGAAACACTCTTTTTGTGGAATCTGCAAGTGGATATTTGTCTAGCTTTGAGGATTTCGTTGGAAACG	20	PASS	SVLEN=2378;SVTYPE=INS;TIG_REGION=contig52_hp1:2695245-2697623;QUERY_STRAND=+;SIG_SOURCE=cigar;TIG_MAPQ=60	GT	0/1
chr2	97799375	dippav.chr2.INS.49	C	CTATATTTTCTGAGAAAATATAGAAATAAATATATTTTCTGAGAAAATATAGAAATAAATATATTTTCTGAGAAAATATAGAAATAAATATATTTTCTGAGAAAATATAGAAATAAATATATTTTCTGAGAAAATATAGAAATAAATATATTTTCTGAGAAAATATAGAAATAAATATATTTTCTGAGAAAATATAGAAATAAATATATTTTCTGAGAAAATATAGAAATAAATATATTTTCTGAGAAAATATAGAAATAAA	20	PASS	SVLEN=261;SVTYPE=INS;TIG_REGION=contig89_hp1:1692866-1693127;QUERY_STRAND=+;SIG_SOURCE=cigar;TIG_MAPQ=60	GT	0/1
chr2	97921703	dippav.chr2.DEL.67	AATTTTCTCAGAAAATATATTTATTTCTATATTTTCTCAGAAAATATATTTATTTCTATATTTTCTCAGAAAATATATTTATTTCTATATTTTCTCAGAAAATATATTTATTTCTATATTTTCTCAGAAAATATATTTATTTCTATATTTTCTCAGAAAATATATTTATTTCTATATTTTCTCAGAAAATATATTTATTTCTATATTTTCTCAGAAAATATATTTATTTCTATATTTTCTCAGAAAATATATTTATTTCTAT	A	20	PASS	SVLEN=-261;SVTYPE=DEL;TIG_REGION=contig26_hp2:81875-81876;QUERY_STRAND=-;SIG_SOURCE=cigar;TIG_MAPQ=60	GT	0/1
chr2	159252138	dippav.chr2.DEL.68	GTACAGGCCTATTTTTTTTTTTTTTTTTTTTTTTTTTTTTTTTTCTCTTTTTTTTTTTTTATTATACTCTAAGTTTTAGGGTACATGTGCACATTGTGCAGGTTAGTTACATATGTATACATGTGCCATGCTGGTGCGCTGCACCCACTAATGTGTCATCTAGCATTAGGTATATCTCCCAATGCTATCCCTCCCCCCTCCCCCTACCCCACCACAGTCCCCAGAGTGTGATATTCCCCTTCCTGTGTCCATGTGATCTCATTGTTCAATTCCCACCTATGAGTGAGAATATGCGGTGTTTGGTTTTTTGTTCTTGCGATAGTTTACTGAGAATGATGGTTTCCAATTTCATCCATGTCCCTACAAAGGATATGAACTCATCATTTTTTATGGCTGCATAGTATTCCATGGTGTATATGTGCCACATTTTCTTAATCCAGTCTATCATTGTTGGACATTTGGGTTGGTTCCAAGTCTTTGCTATTGTGAATAGTGCCGCAATAAACATACGTGTGCATGTGTCTTTATAGCAGCATGATTTATACTCATTTGGGTATATACCCAGTAATGGGATGGCTGGGTCAAATGGTATTTCTAGTTCTAGATCCCTGAGGAATCGCCACACTGACTTCCACAATGGTTGAACTAGTTTACAGTCCCACCAACAGTGTAAAAGTGTTCCTATTTCTCCGCATCCTCTCCAGCACCTGTTGTTTCCTGACTTTTTAATGATTGCCATTCTAACTGGTGTGAGATGATATCTCATAGTGGTTTTGATTTGCATTTCTCTGATGGCCAGTGATGATGAGCATTTCTTCATGTGTTTTTTGGCTGCATAAATGTCTTCTTTTGAGAAGTGTCTGTTCATGTCCTTCGCCCACTTTTTGATGGGGTTGTTTGTTTTTTTCTTGTAAATTTGTTTGAGTTCATTGTAGATTCTGGATATTAGCCCTTTGTCAGATGAGTAGGTTGCGAAAATTTTCTCCCATGTTGTAGGTTGCCTGTTCACTCTGATGGTAGTTTCTTTTGCTGTGCAGAAGCTCTTTAGTTTAATTAGATCCCATTTGTCAATTTTGTCTTTTGTTGCCATTGCTTTTGGTGTTTTGGACATGAAGTCCTTGCCCACGCCTATGTCCTGAATGGTAATGCCTAGGTTTTCTTCTAGGGTTTTTATGGTTTTAGGTTTAACGTTTAAATCTTTAATCCATCTTGAATTGATTTTTGTATAAGGTGTAAGGAAGGGATCCAGTTTCAGCTTTCTACATATGGCTAGCCAGTTTTCCCAGCACCATTTATTAAATAGGGAATCCTTTCCCCATTGCTTGTTTTTCTCAGGTTTGTCAAAGATCAGATAGTTGTAGATATGCGGCATTATTTCTGAGGGCTCTGTTCTGTTCCATTGATCTATATCTCTGTTTTGGTACCAGTACCATGCTGTTTTGGTTACTGTAGCCTTGTAGTATAGTTTGAAGTCAGGTAGTGTGATGCCTCCAGCTTTGTTCTTTTGGCTTAGGATTGACTTGGCAATGCGGGCTCTTTTTTGGTTCCATATGAACTTTAAAGTAGTTTTTTCCAATTCTGTGAAGAAAGTCATTGGTAGCTTGATGGGGATGGCATTGAATCTGTAAATTACCTTGGGCAGTATGGCCATTTTCACGATATTGATTCTTCCTACCCATGAGCATGGAATGTTCTTCCATTTGTTTGTGTCCTCTTTTATTTCCTTGAGCAGTGGTTTGTAGTTCTCCTTGAAGAGGTCCTTCACATCCCTTGTAAGTTGGATTCCTAGGTATTTTATTCTCTTTGAAGCAATTGTGAATGGGAGTTCACCCATGATTTGGCTCTCTGTTTGTCTGTTGTTGGTGTATAAGAATGCTTGTGATTTTTGTACATTGATTTTGTATCCTGAGACTTTGCTGAAGTTGCTTATCAGCTTAAGGAGATTTTGGGCTGAGACGATGGGGTTTTCTAGATAAACAATCATGTCGTCTGCAAACAGGGACAATTTGACTTCCTCTTTTCCTAATTGAATACCCTTTATTTCCTTCTCCTGCCTGATTGCCCTGGCCAGAACTTCCAACACTATGTTGAATAGGAGTGGTGAGATAGGGCATCCCTGTCTTGTGCCAGTTTTCAAAGGGAATGCTTCCAGTTTTTGCCCATTCAGTATGATATTGGCTGTGGGTTTGTCATAGATAGCTCTTATTATTTTGAAATACGTCCCATCAATACCTAATTTATTGAGAGTTTTTAGCATGAAGGGTTGTTGAATTTTGTCAAAGGCTTTTTCTGCATCTATTGAGATAATCATGTGGTTTTTGTCTTTGGCTCTGTTTATATGCTGGATTACATTTATTGATTTGTGTATATTGAACCAGCCTTGCATCCCAGGGATGAAGCCCACTTGATCATGGTGGATAAGCTTTTTGATGTGCTGCTGGATTCGGTTTGCCAGTATTTTATTGAGGATTTTTGCGTCAATGTTCATCAAGGATATTGGTCTAAAATTCTCTTTTTTGGTTGTGTCTCTGCCCGGCTTTGGTATCAGAATGATGCTGGCCTCATAAAATGAGTTAGGGAGGATTCCCTCTTTTTCTATTGATTGGAATAGTTTCAGAAGGAATGGTACCAGTTCCTCCTTGTACCTCTGGTAGAATTCGGCAGTGAATCCATCTGGTCCTGGACTCTTTTTGGTTGGTAAACTATTGATTATTGCCACAATTTCAGAGCCTGTTATTGGTCTATTCAGAGATTCAACTTCTTCCTGGTTTAGTCTTGGGAGAGTGTATGTGTTGAGGAATGTATCCATTTCTTCTAGATTTTCTAGTTTATTTGCGTAGAGGTGTTTGTAGTATTCTCTGATGGTAGTTTGTATTTCTGTGGGATCGGTGGTGATATCCCCTTTATCATTTTTTATTGTGTCTATTTGATTCTTCTCTCTTTTTTTCTTTATTAGTCTTGCTAGCGGTCTATCAATTTTGTTGATCCTTTCAAAAAACCAGCTCCTGGATTCATTGATTTTTTGAAGGGTTTTTTGTGTCTCTATTTCCTTCAGTTCTGCTCTGATTTTAGTTATTTCTTGCCTTCTGCTAGCTTTTGAATGTGTTTGCTCTTGCTTTTCTAGTTCTTTTAATTGTGATGTTAGGGTGTCAATTTTGGATCTTTCCTGCTTTCTCTTGTAGGCATTTAGTGCTATAAATTTCCCTCTACACACTGCTTTGAATGCGTCCCAGAGATTCTGGTATGTGGTGTCTTTGTTCTCGTTGGTTTCAAAGAACATCTTTATTTCTGCCTTCATTTCGTTATGTACCCAGTAGTCATTCAGGAGCAGGTTGTTCAGTTTCCATGTAGTTGAGCGGCTTTGAGTGAGATTCTTAATCCTGAGTTCTAGTTTGATTGCACTGTGGTCTGAGAGATAGTTTGTTATAATTTCTGTTCTTTTACATTTGCTGAGGAGAGCTTTACTTCCAACTATGTGGTCAATTTTGGAATAGGTGTGGTGTGGTGCTGAAAAAAATGTATATTTTGTTGATTTGGGGTGGAGAGTTCTGTAGATGTCTATTAGGTCTGCTTGGTGCAGAGCTGAGTTCAATTCCTGGGTATCCTTGTTGACTTTCTGTCTCGTTGATCTGTCTAATGTTGACAGTGGGGTGTTAAAGTCTCCCATTATTAATGTGTGGGAGTCTAAGTCTCTTTGTAGGTCACTGAGGACTTGCTTTATGAATCTGGGTGCTCCTGTATTGGGTGCATAAATATTTAGGATAGTTAGCTCCTCTTGTTGAATTGATCCCTTTACCATTATGTAATGGCCTTCTTTGTCTCTTTTGATCTTTGCTGGTTTAAAGTCTGTTTTATCAGAGACTAGGATTGCAACCCCTGCCTTTTTTTGTTTTCCATTGGCTTGGTAGATCTTCCTCCATCCTTTTATTTTGAGCCTATGTGTGTCTCTGCACGTGAGATGGGTTTCCTGAATACAGCACACTGATGGGTCTTGACTCTTTATCCAACTTGCCAGTCTGTGTCTTTTAATTGCAGAATTTAGTCCATTTATATTTAAAGTTAATATTGTTATGTGTGAATTTGATCCTGTCATTGTGATGTTAGCTGGTGATTTTGCTCATTAGTTGATGCAGTTTCTTCCTAGTCTCGATGGTCTTTACATTTTGGCATGATTTTGCAGCGGCTGGTACCGGTTGTTCCTTTCCATGTTTAGCGCTTCCTTCAGGAGCTCTTTTAGGGCAGGCCTGGTGGTGACAAAATCTCTCAGCATTTGCTTGTCTATAAAGTATTTTATTTCTCCTTCACTTATGAAGCTTAGTTTGGCTGGATATGAAATTCTGGGTTGAAAATTCTTTTCTTTAAGAATGTTGAATATTGGCCCCCACTCTCTTCTGGCTTGTAGGGTTTCTGCCGAGAGATCCGCTGTTAGTCTGATGGGCTTTCCTTTGAGGGTAACCCGACCTTTCTCTCTGGCTGCCCTTAACATTTTTTCCTTCATTTCAACTTTGGTGAATCTGACAATTATGTGTCTTGGAGTTGCTCTTCTCGAGGAGTATCTTTGTGGTGTTCTCTGTACTTCCTGAATCTGAACGTTGGCCTGCCTTGCTAGATTGGGGAAGTTCTCCTGGATAATATCCTGCAGAGTGTTTTCCAACTTGGTTCCATTCTCCACATCACTTTCAGGTACACCAATCAGACGTAGATTTGGTCTTTTCACATAGTCCCATATTTCTTGGAGGCTTTGCTCATTTCTTTTTATTCTTTTTTCTCTAAACTTCCCTTCTCGCTTCATTTCATTCATTTCATCTTCCATTGCTGATACCCTTTCTTCCAGTTGATCGCATCGGCTCCTGAGGCTTCTGCATTCTTCACGTAGTTCTCGAGCCTTGGTTTTCAGCTCCATCAGCTCCTTTAAGCACTTCTCTGTATTGGTTATTCTAGTTATACATTCTTCTAAATTTTTTTCAAAGTTTTCAATTTCTTTGCCTTTGGTTTGAATGTCCTCCCGTAGCTCAGAGTAATTTGATCGTCTGAAGCCTTCTTCTCTCAGCTCGTCAAAATCATTCTCCATCCAGCTTTGTTCTGTTGCTGGTGAGGAACTGCGTTCCTTTGGAGGAGGAGAGGCGCTCTGCGTTTTAGAGTTTCCAGTTTTTCTGTTCTGTTTTTTCCCCATCTTTGTGGTTTTATCTACTTTTGGTCTTTGATGATGGTGATGTACAGATGGGTTTTCGGTGTAGATGTCCTTTCTGGTTGTTAGTTTTCCTTCTAACAGACAGGACCCTCAGCTGCAGGTCTGTTGGAATACCCTGCCGTGTGAGGTGTCAGTGTGCCCCTGCTGGGGGGTGCCTCCCAGTTAGGCTGCTCGGGGGTCAGGGGTCAGGGACCCACTTGAGGAGGCAGTCTGCCCGTTCTCAGATCTCCAGCTGCGTGCTGGGAGAACCACTGCTCTCTTCAAAGCTGTCAGACAGGGACACTTAAGTCTGCAGAGGTTACTGCTGTCTTTTTGTTTGTCTGTGCCCTGCCCCCAGAGGTGGAGCCTACAGAGGCAGGCAGGCCTCCTTGAGCTGTGGTGGGCTCCACCCAGTTGGAGCTTCCCGGCTGCTTTGTTTACCTAAGCAAGCCTGGGCAATGGCGGGCGCCCCTCCCCCAGCCTGGCTGCCGCCTTGCAGTTTGATCTCAGACTGCTGTGCTAGCAATCAGCGAGATTCCGTGGGCGTAGGACCCTCTGAGCCAGGTGTGGGATATAGTCTCGTGGTGCGCCGTTTCTTAAGCCGGTCTGAAAAGCGCAATATTCGGGTGGGAGTGACCCGATTTTCCAGGTGCGTCCGTCACCCCTTTCTTTGACTCGGAAAGGGAACTCCCTGACCCCTTGCGCTTCCCAGGTGAGGCAATGCCTCGCCCTGCTTCGGCTCGCGCACGGTGCGCACACACACTGGCCTGCGCCCACTGTCTGGCACTCCCTAGTGAGATGAACCCGGTACCTCAGATGGAAATGCAGAAATCACCCGTCTTCTGTGTCGCTCACGCTGGGAGCTGTAGACCGGAGCTGTTCCTATTCGGCCATCTTGGCTCCTCCCTCC	G	20	PASS	SVLEN=-6079;SVTYPE=DEL;TIG_REGION=contig46_hp1:28256861-28256862,contig24_hp2:20523291-20523292;QUERY_STRAND=-,-;SIG_SOURCE=cigar,cigar;TIG_MAPQ=60,60	GT	1/1
chr2	181390397	dippav.chr2.DEL.69	TAAAAATGAATTAGTCCCGATCTCATAGAGCCAAGATGGCCGAATAGGAACAGCTCCGGTCTACAGCTCCCAGCGTGAGCGACGCAGAAGACGGTGATTTCTGCATTTCCATCTGAGGTACCGGGTTCATCTCACTAGGGAGTGCCAGACAGTGGGCGCAGGCCAGTGTGTGTGCGCACCGTGCGCGAGCCGAAGCAGGGCGAGGCATTGCCTCACCTGGGAAGCGCAAGGGGTCAGGGAGTTCCCTTTCCGAGTCAAAGAAAGGGGTGACGGACGCACCTGGAAAATCGGGTCACTCCCACCCGAATATTGCGCTTTTCAGACCGGCTTAAGAAACGGCGCACCATGAGACTATATCCCACACCTGGCTCGGAGGGTCCTACGCCCACGGAATCTCGCTGATTGCTAGCACAGCAGTCTGAGATCAAACTGCAAGGCGGCAACGAGGCTGGGGGAGGGGCGCCCGCCATTGCCCAGGCTTGCTTAGGTAAACAAAGCAGCCGGGAAGCTCGAACTGGGTGGAGCCCACCACAGCTCAAGGAGGCCTGCCTGCCTCTGTAGGCTCCACCTCTGGGGGCAGGGCACAGACAAACAAAAAGACAGCAGTAACCTCTGCAGACTTAAGTGTCCCTGTCTGACAGCTTTGAAGAGAGCAGTGGTTCTCCCAGGAGGCAGCTGGAGATCTGAGAACGGGCAGACTGCCTCCTCAAGTGGGTCCCTGACTCCTGACCCCCGAGCAGCCTAACTGGGAGGCACCCCCCAGCAGGGGCACACTGACACCTCACACGGCAGGGTATTCCAACAGACCTGCAGCTGAGGGTCCTGTCTGTTAGAAGGAAAACTAACAACCAGAAAGGACATCTACACCGAAAACCCATCTGTACATCACCATCATCAAAGACCAAAAGTAGATAAAACCACAAAGATGGGGAAAAAACAGAACAGAAAAACTGGAAACTCTAAAACGCAGAGCGCCTCTCCTCCTCCAAAGGAACGCAGTTCCTCACCAGCAACAGAACAAAGCTGGATGGAGAATGATTTTGACGAGCTGAGAGAAGAAGGCTTCAGACGATCAAATTACTCTGAGCTACGGGAGGACATTCAAACCAAAGGCAAAGAAGTTGAAAACTTTGAAAAAAATTTAGAAGAATGTATAACTAGAATAACCAATACAGAGAAGTGCTTAAAGGAGCTGATGGAGCTGAAAACCAAGGCTCGAGAACTACGTGAAGAATGCAGAAGCCTCAGGAGCCGATGCGATCAACTGGAAGAAAGGGTATCAGCAATGGAAGATGAAATGAATGAAATGAAGCGAGAAGGGAAGTTTAGAGAAAAAAGAATAAAAAGAAATGAGCAAAGCCTCCAAGAAATATGGGACTATGTGAAAAGACCAAATCTACGTCTGATTGGTGTACCTGAAAGTGATGTGGAGAATGGAACCAAGTTGGAAAACACTCTGCAGGATATTATCCAGGAGAACTTCCCCAATCTAGCAAGGCAGGCCAACGTTCAGATTCAGGAAATACAGAGAACGCCACAAAGATACTCCTCGAGAAGAGCAACTCCAAGACACATAATTGTCAGATTCACCAAAGTTGAAATGAAGGAAAAAATGTTAAGGGCAGCCAGAGAGAAAGGTCGGGTTACCCTCAAAGGAAAGCCCATCAGACTAACAGCGGATCTCTCGGCAGAAACCCTACAAGCCAGAAGAGAGTGGGGGCCAATATTCAACATTCTTAAAGAAAAGAATTTTCAACCCAGAATTTCATATCCAGCCAAACTAAGCTTCATAAGTGAAGGAGAAATAAAATACTTTATAGACAAGCAAATGTTGAGAGATTTTGTCACCACCAGGCCTGCCCTAAAAGAGCTCCTGAAGGAAGCGCTAAACATGGAAAGGAACAACCGGTACCAGCCGCTGCAAAATCATGCCAAAATGTAAAGACCATCGAGACTAGGAAGAAACTGCATCAACTAATGAGCAAAATCACCAGCTAACATCATAATGACAGGATCAAATTCACACATAACAATATTAACTTTAAATATAAATGGACTAAATTCTGCAATTAAAAGACACAGACTGGCAAGTTGGATAAAGAGTCAAGACCCATCAGTGTGCTGTATTCAGGAAACCCATCTCACGTGCAGAGACACACATAGGCTCAAAATAAAAGGATGGAGGAAGATCTACCAAGCCAATGGAAAACAAAAAAAGGCAGGGGTTGCAATCCTAGTCTCTGATAAAACAGACTTTAAACCAACAAAGATCAAAAGAGACAAAGAAGGCCATTACATAATGGTAAAGGGATCAATTCAACAAGAGGAGCTAACTATCCTAAATATTTATGCACCCAATACAGGAGCACCCAGATTCATAAAGCAAGTCCTCAGTGACCTACAAAGAGACTTAGACTCCCACACATTAATAATGGGAGACTTTAACACCCCACTGTCAACATTAGACAGATCAACGAGACAGAAAGTCAACAAGGATACCCAGGAATTGAACTCAGCTCTGCACCAAGCAGACCTAATAGACATCTACAGAACTCTCCACCCCAAATCAACAGAATATACATTTTTTTCAGCACCACACCACACCTATTCCAAAATTGACCACATAGTTGGAAGTAAAGCTCTCCTCAGCAAATGTAAAAGAACAGAAATTATAACAAACTATCTCTCAGACCACAGTGCAATCAAACTAGAACTCAGGATTAAGAATCTCACTCAAAGCCGCTCAACTACATGGAAACTGAACAACCTGCTCCTGAATGACTACTGGGTACATAACGAAATGAAGGCAGAAATAAAGATGTTCTTTGAAACCAACGAGAACAAAGACACCACATACCAGAATCTCTGGGACGCATTCAAAGCAGTGTGTAGAGGGAAATTTATAGCACTAAATGCCTACAAGAGAAAGCAGGAAAGATCCAAAATTGACACCCTAACATCACAATTAAAAGAACTAGAAAAGCAAGAGCAAACACATTCAAAAGCTAGCAGAAGGCAAGAAATAACTAAAATCAGAGCAGAACTGAAGGAAATAGAGACACAAAAAACCCTTCAAAAAATCAATGAATCCAGGAGCTGGTTTTTTGAAAGGATCAACAAAATTGATAGACCGCTAGCAAGACTAATAAAGAAAAAGAGAGAGAAGAATCAAATAGACACAATAAAAAATGATAAAGGGGATATCACCACCGATCCCACAGAAATACAAACTACCATCAGAGAATACTACAAACACCTCTACGCAAATAAAATAGAAAATCTAGAAGAAATGGATACATTCCTCGACACATACACTCTCCCAAGACTAAACCAGGAAGAAGTTGAATCTCTGAATAGACCAATAACAGGCTCTGAAATTGTGGCAATAATCAATAGTTTACCAACCAAAAAGAGTCCAGGACCAGATGGATTCACAGCCGAATTCTACCAGAGGTACATGGAGGAACTGGTACCATTCCTTCTGAAACTATTCCAATCAATAGAAAAAGAGGGAATCCTCCCTAACTCATTTTATGAGGCCAGCATCATTCTGATACCAAAGCCGGGCAGAGACACAACCAAAAAAGAGAATTTTAGACCAATATCCTTGATGAACATTGATGCAAAAATCCTCAATAAAATACTGGCAAACCGAATCCAGCAGCACATCAAAAAGCTTATCCACCATGATCAAGTGGGCTTCATCCCTGGGATGCAAGGCTGGTTCAATATACGCAAATCAATAAATGTAATCCAGCATATAAACAGAGCCAAAGACAAAAACCACATGATTATCTCAATAGATGCAGAAAAAGCCTTTGACAAAATTCAACAACCCTTCATGCTAAAAACTCTCAATAAATTAGGTATTGATGGGACGTATTTCAAAATAATAAGAGCTATCTATGACAAACCCACAGCCAATATCATACTGAATGGGCAAAAACTGGAAGCATTCCCTTTGAAAACCGGCACAAGACAGGGATGCCCTCTCTCACCGCTCCTATTCAACATAGTGTTGGAAGTTCTGGCCAGGGCAATCAGGCAGGAGAAGGAAATAAAGGGTATTCAATTAGGAAAAGAGGAAGTCAAATTGTCCCTGTTTGCAGATGACATGATTGTTTATCTAGAAAACCCCATCGTCTCAGCCCAAAATCTCCTTAAGCTGATAAGCAACTTCAGCAAAGTCTCAGGATACAAAATCAATGTACAAAAATCACAAGCATTCTTATACACCAACAACAGACAAACAGAGAGCCAGATCATGGGTGAACTCCCATTCACAATTGCTTCAAAGAGAATAAAATACCTAGGAATCCAACTTACAAGGGATGTGAAGGACCTCTTCAAGGAGAACTACAAACCACTGCTCAAGGAAATAAAAGAGGAGACAAACAAATGGAAGAACATTCCATGCTCATGGGTAGGAAGAATCAATATCGTGAAAATGGCCATACTGCCCAAGGTAATTTACAGATTCAATGCCATCCCCATCAAGCTACCAATGACTTTCTTCACAGAATTGGAAAAAACTACTTTAAAGTTCATATGGAACCAAAAAAGAGCCCGCATTGCCAAGTCAATCCTAAGCCAAAAGAACAAAGCTGGAGGCATCACACTACCTGACTTCAAACTATACTACAAGGCTACAGTAACCAAAACAGCATGGTACTGGTACCAAAACAGAGATATAGATCAATGGAACAGAACAGAGCCCTCAGAAATAATGCCGCATATCTACAACTATCTGATCTTTGACAAACCTGAGAAAAACAAGCAATGGGGAAAGGATTCCCTATTTAATAAATGGTGCTGGGAAAACTGGCTAGCCATATGTAGAAAGCTGAAACTGGATCCCTTCCTTACACCTTATACAAAAATCAATTCAAGATGGATTAAAGATTTAAACGTTAAACCTAAAACCATAAAAACCCTAGAAGAAAACCTAGGCATTACCATTCAGGACATAGGCGTGGGCAAGGACTTCATGTCCAAAACACCAAAAGCAATGGCAACAAAAGACAAAATTGACAAATGGGATCTAATTAAACTAAAGAGCTTCTGCACAGCAAAAGAAACTACCATCAGAGTGAACAGGCAACCTACAACATGGGAGAAAATTTTTGCAACCTACTCATCTGACAAAGGGCTAATATCCAGAATCTACAATGAACTCAAACAAATTTACAAGAAAAAAACAAACAACCCCATCAAAAAGTGGGCGAAGGACATGAACAGACACTTCTCAAAAGAAGACATTTATGCAGCCAAAAAACACATGAAGAAATGCTCATCATCACTGGCCATCAGAGAAATGCAAATCAAAACCACTATGAGATATCATCTCACACCAGTTAGAATGGCAATCATTAAAAAGTCAGGAAACAACAGGTGCTGGAGAGGATGCGGAGAAATAGGAACACTTTTACACTGTTGGTGGGACTGTAAACTAGTTCAACCATTGTGGAAGTCAGTGTGGCGATTCCTCAGGGATCTAGAACTAGAAATACCATTTGACCCAGCCATCCCATTACTGGGTATATACCCAAATGAGTATAAATCATGCTGCTATAAAGACACATGCACACGTATGTTTATTGCGGCACTATTCACAATAGCAAAGACTTGGAACCAACCCAAATGTCCAACAATGATAGACTGGATTAAGAAAATGTGGCACATATACACCATGGAATACTATGCAGCCATAAAAAATGATGAGTTCATATCCTTTGTAGGGACATGGATGAAATTGGAAACCATCATTCTCAGTAAACTATCGCAAGAACAAAAAACCAAACACCGCATATTCTCACTCATAGGTGGGAATTGAACAATGAGATCACATGGACACAGGAAGGGGAATATCACACTCTGGGGACTGTGGTGGGGTCGGGGGAGGGGGGAGGGATAGCATTGGGAGATATACCTAATGCTAGATGACACATTAGTGGGTGCAGCGCACCAGCATGGCACATGTATACATATGTAACTAACCTGCACAATGTGCACATGTACCCTAAAACTTAGAGTATAATAAAAAAAAAAAAAAAAAAAAAAAAAAAAAAAAAAAAAAAAAAAAAAAAAAAAAAAAAAAAAAAAAAAA	T	20	PASS	SVLEN=-6105;SVTYPE=DEL;TIG_REGION=contig24_hp2:42655426-42655427;QUERY_STRAND=-;SIG_SOURCE=cigar;TIG_MAPQ=60	GT	0/1
chr2	241278248	dippav.chr2.INS.51	A	ACAGCTCACACACACAGCTCCAACACAGCTCACACACACAGCAC	20	PASS	SVLEN=43;SVTYPE=INS;TIG_REGION=contig25_hp1:82032080-82032123,contig24_hp2:102537126-102537169;QUERY_STRAND=-,-;SIG_SOURCE=cigar,cigar;TIG_MAPQ=60,60	GT	1/1
chr3	77377192	dippav.chr3.DEL.1	TTATGGATAATATAATATATTATATTATGGATAATATATTATGGATAATATAA	T	20	PASS	SVLEN=-52;SVTYPE=DEL;TIG_REGION=contig17_hp2:956-957;QUERY_STRAND=+;SIG_SOURCE=cigar;TIG_MAPQ=60	GT	0/1
chr3	86704475	dippav.chr3.INS.1	C	CTCAGATGAAGTATATGAAGAGAAGTGTGCCCCTAAGTTTATCTTTCTAGGTTGGAAATCTGTAAGTGAGTACATAGCAGCTCAGGTGACTGTGTCCAGACACTATCCTCGTCACCTTCCCTTAATGCTCTCTAGTTCCGCAATACTCTTTTATAAATATGGAACCAATACTTACTATTAGACCTTTAGGTGTATATGCCCATAGCAAAGAAAAGAATTATGAGTGACATTATTTATTCCTTTGATAATTTTAATTTAAATATACACCATTTCTTAGATTTTCCCCTGTCTTATATTCATTATTTTGAGTCTATTGTCTCAGGTTACCAAACACACTTTACGTTATTTTTCATAGCATGGCGCCATCTATGATTTTTTCAATTTCATTTTCTATATTGTAATCTGATTAATCAATAAAAATAAGGTGGGGGGTCAATGACAAAACGCTAAGCTATATGATTATAGACCTCTCTTGATTGGGACACGAAGTCTGTGGAAAAAGCAATGGTGTATACATTTTTTAAGAAGGTTATTCAGTTTTGATATGATATTCAAATAGGTCTTGAGACTTCATCCTCCCATAATATATTTAAGAGTTAGTCCTCAAAAATAAATTACTAATGTCAACATGCATTAAATCTGAATTTAGACTAATATTAATTTGTCTACCGTATGTATGATACAGCCTTCCTTTAAGGCATGATTTTGGTGTTACATCTATAATCCACAGTAAGCAAATTCCTTACTTAACATTAAAATGTTTCACAAAAAGATAAACACCAAAGAGAACAAATTCCTTTAAGAAAACCAAAACAAAATAAGAACACTTGTTTCCATAAGGTGCAAACATATTTTAATTACTCTAATAAAATATCTTGAATTAATGTATGTATTTTTGCATTTTGAAGAACCCGTGCCCCCTTAATCACAAAAGTCTGCAGTTGAAAAATATTTTGTTGGAGTTTTGTCATATACTTTCAAGGAGATACACAATGTCTAAGTAATCATGTAATCTCAGTAATCTCTGCATGTTCTGATAAATAAACTTTACAAATATCTCTATACTTTAATTTAAAATTGTATTGTTTTAATAAATTAGTAAACAAAACAACCATGAATGTGATGCTAATCTAAGTTACTCATACTCTTTTATTTGACACTTTTTGTTTCCCTAGTAACAATTTCTTCTCTTATCCAAACACTTGTCACTTATTTTTATTTTCTGCCGTTAACTTCTAAGTTTTATGAAGGATTATGTCTATCTTATTCTCTGTTATATCCCCAAATTCTAGCATGGGGCCTGGCATACAATGCATGAGCACTGACTGTCTTTGACTGAATTATAAAACAAAATGAAGGTAAAAGTTCTGGGAAACAGAAGATTGAGAACTTCAACTAAATATTGCTTGACTTTGGCCACATTTCACCCTTGAGAAAAGCAAGCGGATGCAACTTATTATTTCTAAGGTCCAACTCAGATATGGGGTTTTCATTATTTCATTTGTGATCTAAGAATTGTCAAGAACTAAAAATATATGTAGAATGTTCTTTCCCAGAAGGCCTTATTAAATTTTAAGCCAGGCTCGACAAGCATGGATGTTAGGAGAGTCCAGGTGCTGTTTTGAACACCACATCCTTTTCAGCAACGTAGAAGCTGCTTTCCACTGCAAGGAAACATACTACAGCCCTTCACACTCATCTTCCCACAGTGGAGGGGCGGCCATACACTTCCTGGAGAATAAGCACATACTCTGCAGTGGGCACAAGGAGCTGGCTCAATTCTATGGGAATGAGAAGTAGCTACAATCTCGCTGTGTTAGAGCATAATAGCGTCCTTTAATTACACATCTACAGGGCTTCCTTAGCTGCTAGGAGACCCCGCTCAAGTGTTCAATGAAGGAAACCCTCTTGATTCAAAGATTCAGGATATGCAGATTTGAATACCCACTGCATCCTGCCCCCCTGGTGCCACTCTAGCCCTCTGTTGCCTGCAGATGGCCCGGCCTGGCAAACACTCTCCTTGTTCAAAGGGAGATTAGCAGGTGTTAAAGACCACTGGCTCTTAATCAAGTATTTCCCCTAATGTAATCAGAAAACTGAAAGAACATGGAAGAGGAAAGTTAAAGACAGAAAGTTAGCAGCTGTTAGAAGCATTTTATGTAGAAAATGGATACTCATGGATTTTTAATGCACAGAACCCTTAGAAGCCCCTCTACAAAAACAGACTTCCTGTAATCTGACCGTGAGACTTCACTTGCCAAGTCCTTTTGTCCCCCTGAATTGAACTATTGTATATTTTTATATACTACCATTCATGCATATATAAATTAGCAATGGAAAAATCAGCCTAATTATTATCCACTTCAGATATCAGAATTGAATCTCTAAGCATGGATAAGGAAATGCAAAGTTATTCAGAGTAGATACATTTTCTGGGTGTATTTTATTTGAATCTGAATTATCTGAGGTTGTTAGGATGATTGCCCACAATGACAATTTGCAATCATACCCAAACAAAACTAAACTTCCCTATAACTTGCATTATGTTTCTGTTCGCTTACTTTTAAAATATTATTAAGACTTTTTTTCTCACTATGTTTCTCACATGCATCGATGCACACTAGAAGTATCTTTTGGTAGAAAAACAACATTTGTCTTGGTTTAAGATAGGAGGCAAGTCTACTTTCTGAGATTAGCAATTATTTGTAAGACTCACAATTATATAATAGAATGAATGGAAAAAACAGAATTCAGAATCCATACCATCCACAGCTGGATTAATATACCTCAAGTATTTTTCACCATGGTGTTCTCTAGCCTATTCCTTTTTTTTTCTACAGTATTTCTCTAGTGACAGTGCCATCAAACTGAACTCATCTCTTTAGCCCTCAAAGTTCTCTGTAATAGGAATTATAGCCAGATTTTTAACCTTAGTCCTAATACATTTCCAATATTATTCTTTTGCTCTAAAGAATTCTGGTTATTTGCTACTCATTCCACACTTTACGGTCATATTAACCAAGATAATTTAACAATGCTTGTGGCATAGCTCAGAAGACAGTGTGTATTTTTTCATAAATGAAACATTTAAAATCAAATACATTTTTTTCTGTCTAACATATCATGTTTGATTCTAAAACCACATGTAAAGAATATTAAGGCAAAGGGTAAGAAAAAAAATCTACTTTGATCTGAAGTTCCTGTGTTAAAGTGCATGACAGAATGTTTTCGAAAAACTGATTGAATCTCACATACATAGTGCCTCACAGAGAACTGCAAGATAGCAACTCAAATGTCACTTGTTTACTTAGGGAGGCTTATGTGACAGAGTTAAATAAAGTGTGTGCATTATACTTTTTATGAACTATGCTTATGAGCACAAATTGTAGTTTAAAGTCATTTTAAAACCATTTTAAAGACGAAAACATGATAATGTTTCCTGTGAAAAATATATTTTGTATTTACTACTACAGATTTTGTGACTATGTGCATTATTTTAGGAATATATTATACAACATTTCTCTATTGTCAATAAAAAGGGTCAATAATTTTAGTATGTACTAAATCTCAGGCAGTACTTTGCATGGGTAAACATTTTATTTTATTAAACTCATTTTAATACTCATTTTTTGAGGTTGTATGTATTATGATACTAATTTTATAGATAAGAAATCAGGTTCAAACAGGTGAAGCAGATTGTACGTATTTGCCTATTCAGTACGTGTGAGGCCATGATTAAATGAAGTCGATATAACTCCAAAGTATGTGCTTTTTTCCAATGTTAGCAATATCTCAATCTTGGTTTTAAAACACAGTTAATTCAGCATCATCGATAGATAGTGTTTATCTCAAGTCTATGGAGCAGTAATTTTTAAATTTCAGAGCCCAGCTTCTTTTTTTTTTTAGGTCCTTTTCTAATGCTCTCCCTTGTCCCACCCAACTCTCCAACAAGCCCCAGTGTGTGTTGTTACCCTGCCTGTGTCCATTTGTTCTCATTGTTCACCTTCCACTTTCAAATGAGAACATGTGGTGTTTGTTTTTCTGCTCCTCCATTAGTTTGCTAAGGATAATGGCTTCCAGCTCTATCCATGTCCCTGCAAAGGACATTATATTCCTTTTTATGGCTGCATAGTCTTCCATATTGTATATGTACATCATTTTCTTTATCAAGTTTATTATTGATGGGCCTTTGGGTTGATTGCATGTCTTTGTTATTGTGAATAAAGATGCAATGAACATACACATGCATGTATCTTTGTCATAGAATGATTTATATTCCTTTGGGTATATAACCAATAATGAGATTGCTAGGTCAAATGATATTTCTGGTTCTAGATTTTTGAGGAATTGCCACACTGTCTTCCACAATGGTTGAACTGATTTACATTCCCACCAACAGTGTAAAGTGTTTCTATTTCTCTGCAACCTCACCAGCATCTTTTGCTTCTCCACTTTCTAATAATCACCTCATTCTGACTGGCATGAGATGGTATCTCATTGTGGTTTTGATTTGCATGTTTCTAATGATCCGTGATGTTGAGCTTTTTTTCATGTGTTTGTTGGCTACATGAATGTCTTTTTTTGAGAAATGTCTGTTCATGTTCTTTGCCCACTTTTTAATGGTTTTTTTTTTTTTTGTAAATTCATTTAAGCTCCTTGTAGATTTGGATATTAGACATTTGTCAGCTGGATAGATTGCAGAAATTTTCTCCCACTCTTTAGGTTGCCTGCTCTCTGATAATCATTTATTTTGCTGTGTAGAAGCTCATTAGTTTAATTAGATCCCATTTGTCAATTTTTGCTTTTGTGGAGTTTGCTTTTGGTAATTTTGTCATGAAATCTTTGCCTGTGCCTATGTCCTGCATGGTATTACCTTGTTTTTCTTCTAGAGTTTTTATAGTTTTGGGTTTTCCATTTAAGTCTTTAATCCATCTTGAGTTAATTTTTGTATAAGGTGTAAGGAAGGGGTTCAGTTTCCATTTTCTGCATATGGCTAGCCAGTTCTCCCAACACCATTTATTAAACAGGTAATCCTTTCCTCGTTGCTTGTTTGTATCATGTTTGTCAAAACTCAGATGGTTGTAGAGGAGTGGTCTTATTTCTGCATTCTTTATCCTGTTCCATTGGTCTATGTGTCTTTGTCTATGTGTCTTTTTTTTTTTTTTTTTTTGGACAAGTATCATGCTGTTTTGGTTATTGTAACTTTTTAGTATAGTTTGAAGTCTGGTAGTGTGATGCTTTCAGCTTCGTTATTTTTGCTTAGGATTGTCTTGGCTATACAAGCTATTTTCTGGTTCCATATGGATTTTAAAATAGTTTCTTCTAAATCTGTAAAGAATGTCCATGGTAGATTAATGGGAATAGCATTACTTTAAATTACTTTGGGCAGTATGGCCATTTTCATGAGATTGATTCTTTCTATCCATGAGCATGGAATGTTTTTCCATTTGTTTGTGTCCTTTCTGATTTCCTTGAGCAGCTGTTTGTAGTTCTCCTTGAAGAAGTCCTTCACTTCCCTTGTTAGCTATAATCCTAGGTATTTTATTCTCTTTGTAGCAATTGTGAATGAGAGTTCATTCATGATTTGGCTCTCTGCTTGCCTGTTGTTGGTATGTAGGAATGCTTGTGACTTTTGCACATTGATTTTGTATCCTGAGACTTTGTTGAAGTGGCTTATCAGCTTAAGAAGCTTTTGAGCTGAGAGGATGGGGTTTTCTAGATATACGATCATGTCATATGCAAACGAAGACAATTTGACTTCCTCTGTTCCTATTTGAATAACCTTTATTTCTTTCTCTTGACTGATTGCCCTGGCCAGAAGTTCCAATACTATGTTGAATAGGAGTGGTGAGAGAGGTGATTCTCGTTTTGTGCCCGTTTTCAAGGGGAATGCTTCCAGCTTTTGGCCATTCAAGTATGATATTTGCTGTAGGTGTGTCATAAATGGCTCTTATTATTTTTAGGTATGTTCCTTCAATACCTAGTTTATTGAGTGTTTTTAACATAAAGGGATGTTGAATTTTATTAACGGCCTTATCTGCATCTATTGAGATAATCATGGTTTTTGTCTTTAAATCTGTTTATGTGATGGATTACGTTTATTGATTTGTGTATATTGAAGCATCCTTGTATCCCGCAGATGAAGTCAACCTTATTGTGGTGGATAAGCTTTTTGATGTGCTGTTGTATTCAGTTTGCCAGTATTTTATTGAAAATTTTTGCATTAATGTTCATTAGGGATATTGGCCTGAAATTTTCTTTTTTGTTGTTGTTGTATGTCTGCCAGGTTTTTGTATCAAGATGATGCTGTCGTCATAAAAGGAGTTTCTCCCTTTTGATTGTCTGGAATCATTTCAGAAGAAAGGGTGCCAGTTCCTCTTTGTATTTCTGGTAGTATTCAGCTGTAAATCCATCTGGTCCTGGGCTTTTTTTGGTTGGTAGGCTATTTATTATTGCCTCAATTTCAGAACTTGTTTTTGGTCTCTTCAGGGATTCAGCTTCTTCCAGTTCAGTCTTGGGAGGGTGTATGTGTCCAGGAATTTATCCTTTTCTTCTAAATTTTCTAGTTTATTTGCATATAAGTGTTTATAGTATTTTCTGATGGTTGATTGTATTTCTGTGGGGTCAGTGGTGATATTTGGTTTATCATTTTTTATTGTGTCGATCTGATTCTTTTCTCTTTTCTTCTTTATTAGTCTAGCTAGTGGTCTATATATGTTCTTATTTTTTTCAAAAAACCAGCTCCTGAATATATAGGCACAAATTACAGGAGCACTCAGATTTATAATACAAGTTCTTAGAGACCTACAAAGAGACTTAGACTCCCACACAATAATAGTGGAAGACTTTAATACCCCACTGTTAATATAAGACAGATCATCAAGACAGAAAATTAACAAAGATAGTCAGGACTTGAACTCATCTCTGGATCAAGTTGACCTGATAGATATCTACAGAACTCTTCACCCCAGAACAACAGAATACATGGTCTTCTCAGCACCCCGTGGCACTTACTCTAAAATTGATCATATAAATTCCTCAGCAAATGCAAAATAACTGAAATCATGACAAAAAGTCTCTCAGCCCACAGTGTAATCAAATTAGAAATCAAGATTAAGAAAATCACTCAAAACCACACAACTACATGGAAATTGAACAAATTGAATGACTCCTGAGTAAATAATGAAATTAAGGCAGAAATCAAGAAGTTATTTGAAACCAATGAGAACAAAGAGACAACAAACCAGAGTCTCTGGCACGCAACTAAAGCAGTGTTAAGATGGAAATTTATAGCACTAAATGCCCATATCAGAAAGCTAGAAAGATCTTGGATGGACACCCTAACATCACAACTAAAAGAACTAGAGAACCAAGAGCAAACAAACCCCAAAGCTAGCAGAAGACAAGAAATAATCAAGATCAAAGCAGAACTGAAGGAGATAGAGACACAAAAAATCCTTAGAGCCCAACTTCTACTTCCTGATCCTTATTTCTAAAGGAAGAAATATCGTGGTCCCACAGAATGCAATGTGATCTCATGATGATTAAATAGGAGACTTGTGAAATGCCAGTGTCTCAGAAATTAACTAAGCATCTCCCATGCATACTCTGTGTATTCTGGTACCCAAAGGCATTATATATTATTTGTTCTTCAAAGGATCATTTATAATATTGCCTGCTACCACATGCAGTTCATATATAGAGAGAGAGGATGAGGTAAATAAATTTAGAAAACATTTCTTTAAAAATAGCATGCTTGAGATATTTAGACATTGTCAAGTAAATATTTAAAATAATATAATAAGTAAATCCATCAAAAATTACCTATTTTTCAAAGGAGGTTGCCAAACTATAAAGCCACTTTATAGCTTTTACTGCACTTGTAATTATCCACTGTGTAATTAGCCCTTTCATATGACAAAGAATGACAGCTTTATAGTTATTCTCATCGTGCATGTACCAAAAATTTTTATTTTTGGAGATAGTTTTATAAATTATGTGCCAGTTGTTGCTAATATTGAATTGAAGGCAAGTCTTACCTCCCTAGAAAGTCTTATTTAGGCAGATTATGTAACTCAACATGATGACTATCATCTGTTTAAATATATGTGCTTATATATGTACATATCCACACACAAATACGTGTACACATATACATATATGCAGCTGCTCTTACAGATTCTATAGGCACTATTTGAGAACTATACAAATACAGAAGCCCTAGAAAACATGTTTACTTTATACAATGTTAGAGTAGAATCTCTCCCTACAACCTGCTCAAATTGGATTTTTAACATGTTTTCCTTTATTGAAATGAATATAAAATGTAAATAATGGAACATTGGGTTATTTAAGAAAATCAAGAGCAAAAATTAGTCATTGATTAATAAATCTAATTATTTACAATATTTGTAGTAAAAATGTGTGGGTATATAATTCAAAAAAAGGAAAGTCATTTTTAAAAATGTGCTATGTACTTAGTAAAAACATTACAGGATGTCTGTCAATGCTGATATCTCTTCAATTTCTGACTTTTTGATCTTCATCTATACTTGTACACCTTGTTAGTAACTGATAAGCTGACATTTTAAGTATATTTAAATAAAGCTAGTGAAATGTCTAGATCTCACTGTATTAGGTAGTTGTGCTGCTTTGTAGTCTATTTTTTCTCTTTTTTCTTATTTGTAAGATAGTATTCTTGCAAACAAATCACAATTGTTTGTCCATTCTGAATGGATGAATTTCTACATTCAAATCAGATCACTTTTAATGCTCTAATCTTAAACAACAGAGAATAGCTAATGTGTCAGACATGAGATTCCTGTGATGGCTGAATAAAGCCAACTGCGGTATGCCAGTACCAGAGTAAAGACATTGACATTAAAATTCAGACGGTATGGCCTACAGGTAGATATCAGTCTGAAGGAAAAAGATGAACGTGAATGTCAGCAAATGAAATAAATCGTTGGTCAAAGATTCACAACTGTTATTTCAGAGTAACGCAGGAAAGTCGTAACTAAGGGCTACATCACCTGACAAAACTGTCTAAAGCTTTAACAAGGATAAAATAATAAAAACACAATTTCCTAGATTTTCTGTATCTCACTAGGGGTCCTACACTGAACTAAACACTTGCTTTTCATTCAGTATCTAAATTTATCTTTCAGCAAGCCTATGAGATTGGCATCTAATAGATTATAAAACCAAAGCTCACTGTAGGTAAATGGTAAAAGTCAGATTAAAATACAAATTAATCCTGACTCCAAACTATCCCAGATAGTTTAGGACCACATGTGGAAGTAAAAAAGGGATGTTCAATTGGATAGGTCAGTTTTCAATAATGCCATCTAACAGGTGATAAGGTCAGGAAGGTTAATAGGATCAGTTAGTAAGCAGAACATTGGAATTATGAGTGAGTGTATTTGTTTCCTACTGCTATGGTAAAAAATTACTATAAATATATTGATCTAAAACATCTTCCTTAGACGTCTGAAGTCTGAAAGGGTCTCACCAGTCTAAAACCAAGGTGCAAACAGGGCTGTGTTTCTTTCTGGAGACTCATGGAACGAATTCATCTTCTTGCCTTTTCTAGCTTCTAGAGACTGTCTTCGTTCCTGTGTGATGACCCCCTTCCACCCTTAAAGAAAGCAACGACCAGTTGAGTCTTTCTTACACCTTGTCACTCCAACACAAACTCTCCTTCTCTTCCACATTTAAGGATCCTGTGATTACATTTGATCCTGAAAATCCATGATAATCTCCCTTTTTTAAGGTCAGTTGATTAGAAACCTTGCCTTCATCTGCTAAATTTAGTGTCTTTTTCTATTTAACCTATTCACAGATTCCAGGGATTAACCCATTTATGCCTGAAGATGCAATATTTTGAATTTTGAAATTAGACATTGGCGATGACATTGAGCAGTAGGATATAAATAAATCCCTCATGCTTAGCATTCCAATAATGAAACACTAGGAATAAATGGGTTTTAAGATGTAGACATCTTTGGGAAACCATTAGTCTGACAGAACAGTAAGGAAGTCATTAGAGTCTGAACAGCAATTGTCAGGGCCCAGGAACCATGAACCTGAGATGCAAGATTGAAATTCAGCAATGTAAAATCATGCTACGCAAGTCAATGTTGGGTAAGCTAAGGGTTCTTGAATATTTTTCTGTGGTGAATTATTGAAATAGGGCTATTAAAACTTTCTTTTAGGATCCAAGAAAACATGTGCAAACCAAAAGTCTGTAAACACGTTTTGATGGACCACATTAACACTTCTACATTGAGGTTTCTGAATTTTTTGCATAACTGGCAGCTTTGTGCCTATAATTCTCCCAAAACACTGTAGATAAATAGTGGCTGCCTGCTTCCTACGATACATATACTTTCCCCAAATTCTTACTACTCTCACTGTTTCCTGACACAGTGGTTTGTGTCTATTGTTATTTGTGATGCCTCATCAAACATTTACATTTTTGTATAGAAAAGAAGATCTCTTCAATGATGGGGAAATAAAAGGTGAACCAAAAAGACACGCATCTTTAGAAATATAGAGCATGTTTCTCTAATAATAAAATCAATAATAAGTTCATCTTACAGCCAGCCAGCTTCATTCATTTATACGACCTGTTTTTCCCCTATGGAATTTTGAGTTTGCGACCCTCAATCTCTGTATGGTTGGTGCATAAGCGTGCCTTCTGGGGATTTAGGAGAAAGTTGGCGTGATACTATACCTGGCTGCAATGTAGCTTTTCCAATTACAGGCAAATTTTGTAAGAACATTCATCTAATGATTTTAGCTGGAAACTTTCCCCAGCAAAGTAGAATTAAATGTTTCTATCAAATATATACTGCGGTGAAATCACACTACATTTCTTTATTGAAAGCTTTTCATAGACTTTTAAAATGTTTTTATAATTGTATCTTATAAAGTAAAAGTAATGTCTAGGTCAAAAGCTAGACCATGAAATTGGAATTATAGCCAAGGGAAATATTTAATGAGTGAATTTAAGAATTTGATGCAAATTAGAAATGAAGCCAATTTTAGATATCAGGAAATAAAGCCCACAAGTTATAAAAGGTGATGAAATGGATTAAAAATAACTCTATTAAAAATAAATCCATCACAAAGTATCACGCTACTGATTGTTAGACATAGAGTTTTATCATATTTGTTCATTAACTTTTTAAGCATATGTTCATCCATCTATGTATTTAGGATTTATTGAATATTCTGAAAGACATATAGATTAATAAGAAGTGGAAGTTCTAACAAACATGTAGTAGATCTGTTTTTCTTTTTTGTTCATTATATTCTTTAGCTTCTTTAACATTTTCCACACCTGTATATGTCCCAGTATGACATTCTGGATGATATAGCCACTGAGGACACAATTTTATTTTTTAACTGTAATTAAATCATAGGATTTAAAAAAATAACAATGACTCATTTGTTTCTAAAATATATTTGCAATTTTGCTAAGCTGTCTTTCAAAGGTACTTGTTCTTATTTCATGTTCTATAATTTATTTTTGACACATATATTTTATTTTATATGTTTAGTCATCTAAAACATATATGTTACAATGTTTTTCAAATGGTTCCATCACTTCTGATTATTTAAAAGCAAATATCAAGTTTTCTATTTCTATTTACCATCTTCCTTTGATTTTTTTAATTTTAATTTTAATTTTTGGACATCTTTTTTAAAGCAATATTGTTAGTTCTTATTCAATGAGACTGGTTTCCTCTCAGACTGCTATGATCCCTGAGTTGTGAAAAGTTTTAAAGAGATGATTTTGTTTCCTTTTCAAGAGCTCTAAGGAAGTAAACCATTCTGTTTTATGTTAATCGATTGGCTTGGGCTCTTAACATCATGCTGCAGTATTAATTTGGAGTCTGCAACTACGCATGACGCAGGACTAAGACTTCTATTTTTCACCAGTGATTTATTTCCCCTATGCATGGTTATGACAGATTTCAAATATCCTTGTCCACCTGGCCTATAAGCAGAGAATAACAGATCACTTTTCATTGATGGGGCAGCTCTTCAGGGTGGAGTTGAGTGGCTAAGGCTTGGCAACTATTTGCCAAGTTGTGGATGAATGCTTCTGTCTTGAGCTTGATCCAACAGGACCTAGACAAGTATAAGACCCATTCAAGCCTCCTCAACATTAGCACTTTTCTGATAATTACTTCATTATTTGTTGTGAAAGCTGTGTATTTCCATTTATTTCCTCTGAAAAAGGGTGCATTTAAATATCGGTTTAAAATATCGTCATAAATAATTATTTGTTTTTTCTATATGTTTCCAGAGAGGCAAGTTTACAGAAGATACAATTACTCCTGTTGCTGAAGTACCTAAACCTGTGGATTTTTATTAATTTAGATACTTTTTTGAGCTACCTCTAGTAGGTTAAATGATTCTGGTTATCAAATTGTAGTGTTATTTATATACTACTATTACAACTATTTTAAGGAAAAGTTAACATAATTCAAAAAATAAAGCAGTTATCTTCTTAAAGTCTGGACATATAATTTTTAAGCTGTATTGTTATGTCCCTGGAGACAAATATATAATTATTGAAATCATTTCTGTAATTAACTCAGTTCTCTAACCTATTGTGAAATTTACTTTGATATTTCCAGACCAGTGAAGTTCCATGCGAGTTAGTTGTGGTAAAGCTCTAGTGAAGTGTAGGTCACTCAGTTGACTTAAAACAGCAGACAACTCTGGTTACTTATCACAGACAGAAATGCAAACTGTAACTCTTACTTCTTAAAAAAAAAAGACATAAATATGTGCACATATATATCTCCATGTAGGCCTAAGATATACAATGAAATAGCCCTAAATCTGCATTAATTTGGGGGAGTTTTGGAAGTATTGAAAATACTGTATTTGATACTATTACAACTTTATTTCCATTGGTCTCATTATAGAACTTTCCTTCAATTTAGTTTCAAATTCTGTCCAATTCTTAATAAAAATGGCACTCATTTAGAAGCAATGATATCTATCATACAATAAAACTAAGTTCCACATAGTCAAATTATGAGATGATTTAAGTCAACTGTACTGACAGTTAATTGTAATATATTTTGTTAAGTAAGAGTGTTCTTTTTTCCTCTCTCTAGTTTCCCACAAGTTTAGGCAAGATTAAAGGCTCCAAAAAAACACTCCAAAAGCTAATTGGAAGAACTATAAAGTAAACCAAATCCAACATTCTTATTAAGTTAGAAGTAGTCAAATCTCTCCATCTAGAGAAAAGATTAAAGGCTAAGTAGAAGGATTTTGAAGGGCTCTTGACACCAGAATGCCCTCAAGTCCCAAGCACCAAGGCTAGATCCATGTATGGAGCTGTGAATGTAAGACTTTAACAGAAAAGATTTCTTGCCACACAAGAAAAATATTCTGCATCACTTGACACTCACACTCTTTATACAACCCTAAATGATTTCGACGCTAAGAAAAGGTTCAAGCTGAATTAAGGGGCCCTGTATTCTTCAAATCTGGAAGATGAATAAGGATTAGACTAAGCAGTTAAAAATGACTGAGATAAGTACATACCTATACACGGTTATTTGGATTTCTTTAACTCAGTCTAATCATGCATGATTTTACAAATAGAGTGATTAAAATGTCACTCAGCTATTTTTTAAGGTTTTATTTTTATAAAATACTGTCATTGAAGAAAATGATATGGATTTTAACTTGGTTAAACAAATAGTTTTTTCCATATTACTCTTAATTTTCACTCATCACATCTATTAGTCTTTAGATTTCTGAAATAAAACAACTACTGTACCTCCTATATGCATATGCAAATTAATAAGCTTGAGTAAATCATGGCTTCTTTGAGCCTCATGTTTGGTATCTACAGAATAATCATGGCAGTATCTGAATCAAAGGGTTATTGTGAAAATAAAAATGAGATTGTCTAGGGGGCACTGTAAAAACCGTAAAAGTACTAGGCTTTAAAACTGTCTCTAAGAAGACAAACTTCAGTTTTTCCCTCTTTACAGTTCACTTTGTATACTGTTTAGTAAAGTATCAACTACACTGTGATGGTTCTCAAGATATAAGACGCACAGAACAATGAGATCACGTTGAACAGGAACTTTACCCAGAAGGTGGTGGCGCACCGAGGAATACACAAGGTGGGCGGTCTTCGTCCAAAGTATCCAGAAGGAAGATTGTTGAACAGAGACTTAACGGCAAGAACAAGTGTCCTAAATAACACACAGAAGGAGAAACAGAGTTTTACACAAATGAAACAGTCATAGGAAATGATGAAAAGCCAAATGAGTTTCTGTAAAAGATTCGAAGTGTTAGAGTGCAGGAAGAAGGTTGAAAACCTATGAACAATGAGATTAGAATCGTAGGCAAGTGGCCAATCAGGAAAAAGCTGACAGAGATAATACATGGAAATTTGCATATTACCCTTACGTGATTTTAGACAAGGGAGTGCCAAGATTTTTTACCTTATAAAAGAGATAACTGTTGCTGCAAAGTAGAGATATTGGATATTGGATTGAGGGGGAACAAAACTAAAAATGGGAAGTAGCAGGTGTTGAAATAATCTTGACAAGAAATGACAAGAGCATGAACTAAGGTAGGGGCAGTAGAGATACTACCTGTGTTGGTTTCTTGAGGGATGAGGAAAAAAGAAAAGGCTCTGTTTTGCATACCTGAATGACTAGTGGTGCCATACAAAGTTAAAAAAAATGTAATTAAATATGCTGTATTAATTAGAATTATTTTTTGCTGGATAGTGACAGGAGACCCCAAATAATAGTAACTTAACCAAGACAGAGGCTTGTCTCATATAAAAGTTCAATTACATGTCCATAGCTGGTAGAGTTCATCACAGCGTCAGGAACTAAGGCTCCTTTGATCTTGTTGCTCTGTTTTACATGGCCTCGGCTCTCGGATCAATCTCATAATCTAGTATCACTTAGTCAGCTCCAAATTCAACTATAGTAGCTGTATTTCAGACAGCAGAAGACAGAATAGAGTCGAAGATGGCTTGCTTGTGCTATTCACATATACATACTGGAAGTTTCACATTCCTGCTTCCACCCCATTGGCCAATACTTAGTCACGAGGCTACAATGACCTACCAGTGAGAATGAAAAAACGTAGATTTTATTCCCGTTGCTTATGAGCCTGGAAATATTTTGGATATTTTATTACTAAGGAACAAGGGATAACTAGCTATCTCTGCCACAGCCAAGTTCTGTTAAGTTTGATATCTTTGGAAGGCAAGCACAAGATATCTGGAAGGTAGCTGATCATACAGGTTCACAAATCAGAAAAGAGATCTGAAATGAAGATGACAATATGTGGTGGTTAAAGAGATGTAGATTAAAGAGATCACAAAGAAAAGTGTATAGAGTGAAAGAGGGCTGTTGAGAAAGCTGAGAAATATCCACTGATGAATTTCTTTGAAATTCTCTGTCAGTTTCTGGGCGTCTGTTCTCTGCTAGTTTTTTCTCAGCTTAGGTTTTTTTTTTGTTTTTTTTTTTTTTTTTCCATAAATCCTACTTTGCTTGTTGAGAGTGATTGTCCCAGAACTTTTGGTACTTGATTCTCTAATCTCCTTTATTTACATTCATTCTGGTAGTGTGTGTACTCAAGTGGATTTAACCACCACCAATATGCTGATGTCCCTTATTCATATCCTGCTTCCTATGATCCACTCTTCAGAGGATATGCAACATCTGCCTAGAATATCCCTATTCAGATCCCTCATTCACATATAATATCTAATATGCCTTTTAAAAAATCTTCATTCTTGTCTGAGCACATAGCGTCATTCCCCTGAACTATTTGTAGACCCATGAACAATTATTCACTATCTTTGTGCTTCAGATAATTGTAACATTTTCTTAGATGTTAATTTTTTATAGTATAAAAGTTGAAATTCCCTGGAGAAGTAATTACAACTCCAATTTCTTTCTAACCTTTAATGTGCTGAGTACATAGTATATTATATAAAATAAATATTTATAAGTATAAAATAAAAGGATACAAATATGGACCCTAAGAAGTGATATAAAAAAGTAATATCGGCCGGTCGTGGTGGTTCACGCCTGTAATCCCAGCACTGTGGGAGGCCAAGACAGGTGGATTACCTGAGGTCAGGAGTTCAAGACCAGCCTGGCCAACATAGTGAAACCTTGTCTCTACTAAAAATACAAAAATTAACTGGGCATGGTGGTGGGTGCCTGTAATCCCAGCTACTCAGGAGGCTGAGGCAGGAAAATCGCTTGAACTCAGAAGGCAGAGGTTGCAGTGAGCCAAGATCATGCTATTGCACTCCAGCTTGGATGAAAAGAGCGAAACTCCATCTCAAAAAAATGTATATATTTGAAATTTTTCATGTGAAAACATTGGACTTTAGTAGCAGAAATAACACTATATGTGTATATATATATGTACATATATAGACTTCTGTTTTCTCTATATATATGTACACATATACATATATGTCAGCAACTGTTAGAAAAACATCATATATATCAGCAGTTAGTATACATATATATCAGCAACTAGTTTTGTTTTTCAATAAATTGATATATGATGAGTATGCATGGTAGTATTCTTCACCTTACAGAAATTATATTCTGACAGGAAAATAGTGCTTGGTTTTGCTAGCCAGATTAAGTGCATCACACTAATACCTTATATAGAATTCATATATATACCAATTCATTTTACATCAATATAAATAAAACACTCTGATGATTCTTTTCTAAACACATCCTGTATATTATTTACTAGATAGGGACCTAAGAAGAAACCCTGAATGTAAGAGCACATCTTGTGCTTAAGGAACTTTCAGTTTGAATAAGAAAACAAGGGACACAGACATGGGATATAATCTCAGTTTGTTCTAAGTAAACTACAAGTAATAAGTGAGGAAATAATTTGATGGAAGGAGTAACCTCTGTAGGTTTGGAAAGACTGCACCAAGCATGTGAGTCAGGACTTAAACTCTAAAAATTCTGTGTAAAAGAAATTGAAGAAAGGGTATTCCAAGAGAGACAAGCAACGAAAGGGTTTTCCAAGAGAGACAAACAATGTATATGGGGGTGTGGTGAACACAGTAAAGAAAGCAGTACTGTGAGGGTGACTAAACTCAAGCAGGGCAGTCATGCTTGTATTTCTGTTTGACCAATTTTTTTTTTTACTAAGAATAATGTCTCTAAAAATTTTACTATTTATATTATTAAACCGATAACTGTATTTCTTTTCAAAAGGACATACCCTTGCCTTTCTGATTCCACAGGGATTTTGCAAAAACAATATATTGTCCACTTACAAGTTTTCTTAAATTTATACTCTACGTTTGTATTAATATGCTGCTACCTCATTTGTAATAAAAATTAGGAGATAAGACTTTAGAAATATTTTTGTTGCCTAATTATATAGCGTCAGGGGAAATATTGATGACACATCAGACATGTAATGAATGCATATCAAAAATAATTAATTATATAAGAAGGCAATCCAAGGTAATAAAGAGTCTTTAAATGGAAAAAGCAAAGATAGTGTCAGTCAAATTTCATTATTACTTAATTCCACATGACTCTATAGCAAAATCTGCTACTCATGTGGAATATCTATTAACTTTAGCAGGTGTTATGCATAACTAGCTGAGGGCAGTTTCTAGTCCACTGAGTACAAGCATAACTCCTAAATTGATAAGCCTGAGTGGAACTCCTTGCAATATTCAAAGGAATTTATCGACATTAATTAGAAATTTTATAAAAGGACTCCAGAGCCCAAAAGATTGTTTTCTTTTTTCCTCGTTCAAACAAACTACATATACATATAGTATTTTTAATAACAATGCATAACTCTTTTATAAACAGCAGTATATTTCTATTCCTATTTGGCCATAAAATTCTCCAGAGATAATCTAAGTTAAAACTTATTGCCTTTTTAGGACTTTGTTTCACTATTTCAGTGGCAGTTGTTGTATGAATTTCTATCAAATTTCACCACCCAACACTTTAACTTTACTCCTTACAATTGTAAAAGCAAACTAAATGTGGCCTGAGAAGGACTCCGTACTTTTATGTTTGAGTCCTTGTGGGTGAACTGTAACCTAGCTTAATAGACAAGATTGGAAACTGAGTTTAGGATTATGCACCTGTAACAACAGCTAAGTCTTGGCCAATCCCAGCAGCCATACTTCAA	20	PASS	SVLEN=18209;SVTYPE=INS;TIG_REGION=contig17_hp2:9328204-9346413;QUERY_STRAND=+;SIG_SOURCE=cigar;TIG_MAPQ=60	GT	0/1
chr3	91411622	dippav.chr3.DEL.2	AGTTTTTCTGTGAAGATATTTCTTTTTCTGCCATAGACCTCAAACCGCTGTAAAAATCCACTTGGAAATTCTACAAAAAGAGGATGTCAAAACTCTTCTATCGAAAGGAAGTTTCAATTCCATGAGTTAAATGCACATATCACAAATAATTTTCTGAGGATTCTTCTTTCAAGTTTTATATGAAGAAATCCCGTTTCCAAACATGGCCTCAGAAAAGTCCCAATATACACTTGCAGATTCTACAGAAAGAGTTTTTCAAAACTGCTCTATCAACAGAAAGGTTAAACTCTGTGAGTTGAAGGCACACATCACAAAGTAGTTTCTGAGAATCATTCTGTCTAGTTTTTCTATGAAGATATTGCCTTTTCCACCATAGGCCTCAAACGGCGCTAAATATCCACTTGGAAATTCTACAAAAATAGGGTTACAAAACTGCTCTATCGAAAGGAAGCTTCAACTCTGCGAGTTGAAGCACACATCACAAAGAAGTTTATGAGAATTCTTCTGTCTACTTTTGTATGAAGCAGTCACGTTTCAAACGAAGGCCACAAAGACGTCCAAATATCCACTTGGAGATTCAACAAAAAGAGTTTTACAAAACTGCTCCATCAAGAGGAATATTCAACTCTGAGAGTTGAAGGCAGGTATCACAAAGTAGTTTCCGACAATGCTTCTATCAAGATTTTATGTGAAGACATTCCCTTTTGTACCACAGGCCTGAAAGCACTCTAAAGATAGAATAGCAAATTCCACAAAAAGAGGGTTTAAAACCGCTCTATCCAACGAAAGGTTAAACTCTGTCAGCTGAATGCGCACATCTCAGAGTAGCTTCAGAGAACAATTATGTCTAGTCTTTCTGGGAAGATATTTTCTCTTCTACATAGGCCTGAAACCGCTCTAAATATTCACTTGGAAATTCTACAAAAAGAATACTTCAACACTCTTCCATCAAAAGGAAGGTTGAACTCTGAGAGTTAAACGCACACATCACAGAGAAGTTTCTGAGAATTCTTCTGTCAAGGTTTATATGAAGAAACCCCGTTTCCAATGAAGGCCTCAAAAAAGTCCAAAGATTTACTTGCAGATTCTACAAAAAGAGTGTTTCATAAACTGGTCTATCAAAAGAAAGTTTAAACTCAGTGAGTTGAACCCACACATCACAAAGTAGCTTCTGAGAATCATTCTGTCTAGTCCTCCTATGAAGATATTGCCTTTTCTACCATAGGCCTCAAACGGCGCTAAATATCCACCTGGAAATTCTACAAAAACTGAGTTTCTAAGGTGCTCTATTGAAAGGAAGCTTCAACTCTGTGAGTTGAAGGTACACATCACAAAGAAGTTTCTGAGAATTCTTCTGTCTAGTTGTAAATGAAGAAATCACGTTTCAAACGAAGGCCACAAAGAGGTCCAAATATCCACCTGCAGATTCTACAAAAAGAGTGTTTCCAAACTGCTCCATCAAGAGGAATGTTCAACTCGGTGCGTTGAATGCAAATATCACAAATAAGTTTCTGACAATACTTCTGTCTAGTTTTTATGTGAAGATATTTCCTTTCCTACTGTAGGCCTCAAAACGCTCTAAATAAACACTTGCAAACTCCACAAAAAGAGTGTTTCCAAACTGCTCTATCAAAGGAAGTTTAAACTCTGTCAGCTGAATGCAAGCATCACAAAACAGCTTCGGAGAATGAATCTGCCTAGTTTTTCTGTGAAGATATTTCTTTTTCTGCCATAGACCTCAAACCGCTGTAAAAATCCACTTGGAAATTCTACAAAAAGAGGATGTCAAAACTCTTCTATCGAAAGGAAGTTTCAACTCCATGAGTTAAATGCAGATATCACAAATAATTTTCTGAGGATTCTTCTTTCAAGTTTTATATGAAGAAATCCCGTTTCCAAACATGGCCTCAGAAAAGCCCCACTATACACTTGCAGATTCTACAGAAAGAGTTTTTCAAAACTGCTCTATCAAAAGGAAGGTTAAACTCTGTGAGTTGAAGGCACACATCACAAATTAGTTTCTGAGAATCATTCTGTCTAGTTTCTCTATGAAGATATTGCCTTTTCCACCATAGGCCTCAAACGGCGCTAAATATCCACTTGGAAATTCTACAAAAAGAGGGTTACAAAACTGCTCTATCGAAAGGAAGCTTCAACTCTGCGAGTTGAAAGCACACATCACGAAGAAGTTTATGAGAATTCTTCTGTCTACTTTTGTATGAAGCAGTCACATTTCAAACGAAGGCCACAAAGAGGTCCAAATATCCACTTGGAGATTCAACAAAAAGAGTTTTTCAAAACTGCTCCATCAAGAGGAATATTCAACTCTGAGAGTTGAAGGCAGGTATCACAAAGTAGTTTCCGACAATGCTTCTGTCTAGATTTTATGTGAAGACATTCCCTTTTGTACCAGAGGCCTGAAAGCACTCTAAAGATAGAATAGCAAATTCCACAAAAAGAGGGTTTAAAACCGCTCTATCCAACGAAAGGTTAAACTCTGTCAGCTGAATGCGCACATCACAGAGTAGCTTCAGAGAACAATTATGTCTAGTCTTTCTGGGAAGATATTTTCTCTTCTACATAGGCCTGAAACCGCTCTAAATACTCACTTGGAAATTCTACAAAAAGAATACTTCAACACTCTTCCATCAAAAGGAAGGTTGAACTCTGAGAGTTAAACGCACACATCACAGAGAAGTTTCTGAGAATTCTTCTGTCAAGGTTTATATGAAGAAACCCCGTTTCCAATGAAGGCCTCAAAAAAGTCCAAAGATTTACTTGCAGATTCTACAAAAAGAGTGTTTCATAAACTGGTCTATCAAAAGAAAGGTTAAACTCAGTGAGTTGAACCCACACATCACAAAGTAGCTTCTGAGAATCATTCTGTCTAGTCCTCCTACGAAGATATTGCCTTTTCTACCATAGGCCTCAAACGGCGCTAAATATCCACCTGGAAATTCTACAAAAACTGAGTTTCTAAGGTGCTCTATTGAAAGGAAGCTTCAACTCTGTGAGTTGAAGGTACACATCACAAAGAAGTTTCTGAGAATTCTTCTGTCTAGTTGTAAATGAAGAAATCACGTTTCAAACGAAGGCCACAAAGAGGTCCAAATATCCACCTGCAGATTCTACAAAAAGAGTGTTTCCAAACTGCTCCATCAAGAGGAATGTTCAACTCTGTGCGTTGAATGCAAATATCACAAATAAGTTTCTGACAATACTTCTGTCTAGTTTTTATGTGAAGATATTTCCTTTCCTACTGTAGGCCTCAAAACGCTCTAAATAAACACTTGCAAACTCCACAAAAAGAGTGTTTCCAAACTGCTCTATCAAACGAAGTTTAAACTCTGTCAGCTGAATGCAAGCATCACAAAACAGCTTCGGAGAATGAATCTGCCTT	A	20	PASS	SVLEN=-3399;SVTYPE=DEL;TIG_REGION=contig17_hp2:14053569-14053570;QUERY_STRAND=+;SIG_SOURCE=cigar;TIG_MAPQ=60	GT	0/1
[truncated: 3,403,295 more chars]
