# Supplementary material for: VolcanoSV enables accurate and robust structural variant calling in diploid genomes from single-molecule long read sequencing
Source: Nat Commun. 2024 Aug 13;15:6956. doi: 10.1038/s41467-024-51282-0 (PMC11322167; doi:10.1038/s41467-024-51282-0)
Supplement: Supplementary file 4 — Source Data [file 41467_2024_51282_MOESM4_ESM.zip › Source Data/SupplementaryFigure8-9/Data/Pacbio_CCS_SRR1129212_VolcanoSV.vcf]

##fileformat=VCFv4.2
##FILTER=<ID=PASS,Description="All filters passed">
##fileDate=20180605
##reference=GRCh37
##contig=<ID=chr1,length=249250621>
##contig=<ID=chr2,length=243199373>
##contig=<ID=chr3,length=198022430>
##contig=<ID=chr4,length=191154276>
##contig=<ID=chr5,length=180915260>
##contig=<ID=chr6,length=171115067>
##contig=<ID=chr7,length=159138663>
##contig=<ID=chr8,length=146364022>
##contig=<ID=chr9,length=141213431>
##contig=<ID=chr10,length=135534747>
##contig=<ID=chr11,length=135006516>
##contig=<ID=chr12,length=133851895>
##contig=<ID=chr13,length=115169878>
##contig=<ID=chr14,length=107349540>
##contig=<ID=chr15,length=102531392>
##contig=<ID=chr16,length=90354753>
##contig=<ID=chr17,length=81195210>
##contig=<ID=chr18,length=78077248>
##contig=<ID=chr19,length=59128983>
##contig=<ID=chr20,length=63025520>
##contig=<ID=chr21,length=48129895>
##contig=<ID=chr22,length=51304566>
##INFO=<ID=SVTYPE,Number=1,Type=String,Description="Type of SV:DEL=Deletion, CON=Contraction, INS=Insertion, DUP=Duplication, INV=Inversion">
##INFO=<ID=SVLEN,Number=.,Type=Integer,Description="Difference in length between REF and ALT alleles">
##INFO=<ID=TIG_REGION,Number=.,Type=String,Description="Contig region where variant was found (one per alt with h1 before h2 for homozygous calls)">
##INFO=<ID=QUERY_STRAND,Number=.,Type=String,Description="Strand of variant in the contig relative to the reference (order follows TIG_REGION)">
##INFO=<ID=SIG_SOURCE,Number=.,Type=String,Description="Source of the variant call signature (order follows TIG_REGION)">
##INFO=<ID=TIG_MAPQ,Number=.,Type=String,Description="Mapping quality of the contigs (order follows TIG_REGION)">
##INFO=<ID=CollapseId,Number=1,Type=Integer,Description="collapse match ID">
##INFO=<ID=CollapseId,Number=1,Type=Integer,Description="collapse match ID">
##FORMAT=<ID=GT,Number=1,Type=String,Description="Genotype">
#CHROM	POS	ID	REF	ALT	QUAL	FILTER	INFO	FORMAT	HG002
chr1	127038384	dippav.chr1.DEL.1	CCATTCAATGATTCCATTCGAGTCCATTCGATGATTCTATTCGATTACATTCGATAATTCCATTCGATTGCATTCGATAAATCCATTTGATTCCATTTGAGGATAATTCCTTTTGAGTCCATTCGATGATTGTTCCATTCGATTCTATTCGGTGATTCCATTCGACTTCATTTGATAATGATTCCATTCGAGACCATTCGATGATTCTATTCAATTCCATTCAATAATGATTCCATTCGAGTCCATTCAACGATTCCATTCAAGTCCATTCGATGATTCCATCTGATTCCATTCAATGAATCCATGCGATTCCATTCTATGATGATTCCATTCATTTCCATCTGATGATGATTCCTTTCGATTCCATTCAATGATTCCTTTCGATTCCATTTGATGATGATTTCAATCAATTTCATTCGATGATTCCATTCGAATCCATTCGATGATGAGTCCATCCATTTCTATTTCATGATAATTCCATTCGTTTCAATTCGATGGTGTTTCCATTCGATTCCATTCGATGTTGATTCCATTAGTTTCCATTGGATGATGATTCCATTCGAGTCCATTCGATGATGATCACAATGGATTTCATTCCGTAATTCTATTCGATTCCATTTGATGATGATTCCATCTGATTCCATTTGATGATTCCATTCGTTTCCATCCGATGATGATTCCATTCGATTCCGTTCAATGATTATTCCATTCGAGTCCATTCGATGATTCCATTCGATTCCATTCGCTGATGATTGCATTCGAGTCCATGGATTCTTCCATTCCATTCCATTAGATGATTCCATTCGAGCCCATTCGATGATTCTCTTCGATTCCATTGGATAATTCCGTTTGATTCCGTTTGATGTTGATTCCATTCGAGTCCATTCGATGATAATTCCATTCGATTCTATGCGATGATTCCATTCCATTCCATTTGGAGGTGGTTCCATTCGAGACCATTCGTTGATTGCATTCAATTCATTCGATGACCATTCCATTCAATTCCGTTCAATTATTCCATTAGATTCCATTTGATGATGATTCCATTCGATTCCATTTGATGATGATTCCATGCGATTCCATTAGATGATGACTCCTTTCATTTCCATTCAATGAGGATTCCATTCGGTTCCATTTGATGATGATTCCTTTCAATTCCGTTTGATGACAATTCCATTCAATACCAATAGATGATGGTTATTTTTGATTCCATTTGATGATGATTACTTTCGATTCCATTTGATCATGATTCCATTCGATTCCACTTGATGATTCCATTCAATGATGATTCCATTCGAGTTCATTGACTATTCCATTCCATTT	C	20	PASS	SVLEN=-1322;SVTYPE=DEL;TIG_REGION=contig824_hp1:10643-10644;QUERY_STRAND=-;SIG_SOURCE=cigar;TIG_MAPQ=54	GT	0/1
chr1	129488919	dippav.chr1.DEL.2	TTCATCATCGAATGGAATCGAATGGAATCATCGAATGGACTCGAATGGAATAATCATTGAACGGAATCGAATGGAATCATCATCGGATGGAAACGAATGGAATCATCATCGAATGGAATCGAATGGGATCATCAAATGGAATCAGATGGAATCATCATCAAATGGAATCGAATAGAATTATGGAATGAAATCCAATGTGATCATCATTGAATGGACTCGAATGGAATCATCATCCAATGGAAACTAATGGAATCAACATCGAATGGAATCGAATGGAAACACCATCGAATTGAAACGAATGGAATTATCATGAAATTGAAACGGATGGACTCATCATCGAATGGATTCGAATGGAATCATCGAATGAAATTGATTGAAATCATCATCAAATGGAATCGAAAGGAATCATTGATTGGAATCGAATGGAATCATCATCAGATGGAAATGAATGGAATCATCATAGAATGGAATCGCATGGATTCATTGAATGGAATCAGATGGAATCATCGAATGGACTTGAATGCAATCATTGAATGGACTCGAATGGAATCATTATTGAATGGAATTGAATAGAATCATCGAATGGTCTCGAATGGAATCATTATCAAATGAAGTCGAATGGAATCACCGAATAGAATCGAATGGAACAATCATCGAATGGACTCAAATGGAATTATCTTCAAATGGAATCAAATGGATTTATCGAATGCAATCGAATGGAATTATCGAATGCAATTGAATAGAATCATCGAATGCACTCGAATGGAATCATCGAATGGAATGCAATGGATTAATCCATGGACTCGAATTCAATCACCATTGAATACAATCGAATGGAGTCATCGAATCGACTCAAATGGAATAATCATTGAATGGAATCGAATGGAATCATCGAGTGGAATCGAATGGAATCATGATCAAATGGAATCGAATGTAATCATCATCAAATGGAATCAAAAATGACCATCATCAATTAGTATTGAATGGAACTGTCATCAAACGGAATTCAAAGGAATCATCATCAAATGGAACCGAATGGAATCCTCATTGAATGGAAATGAAAGGAGTCATCATCAAATGGAATCGAATGGAATCATCATCAAATGGAATCTAATGGAATCACTGAACGGAATTGAATGGAATCGTCATCGAATGAATTGAATGCAACCAACGTATGGTCTCGAATGGAGCCATCTCCAAATGGAATGGAATGGAATCATCGCATAGAATCGAATGGAATTATCATCGAATGGACTCGAATGGAATCAACATCAAACGGAATCAAACGGAGTTATCGAACGGAATAGAAGAGAATCATCGAACGGGCTCGAATGGAATCATCTAATGGAATGGAATGGAAGAATCCATGGACCCGAATGCAA	T	20	PASS	SVLEN=-1381;SVTYPE=DEL;TIG_REGION=contig60_hp2:3860707-3860708;QUERY_STRAND=+;SIG_SOURCE=cigar;TIG_MAPQ=60	GT	0/1
chr1	129817770	dippav.chr1.INS.1	T	TTGGAATCATCATCGGATGGAAACGAATGGAATCATCATCGAATGGAAATGAAAGGAGTCATCATCTAATGGAATTGCATGGAATCATCATAAAATGGAATCGAATGGAATCAACATCAAATGGAATCAAATGGAATCATTGAACGGAATTGAATGGAATCGTCATCGAATGAATTGACTGCAATCATCCAATGGTCTCGAATGGAATCATCTTCAAATGGAATGGAATGGAATCATCGCATAGAATCGAATGGAATTATCATCGAATGGAATCGAATGGAATCAACATCAAACGGAAAAAAACGGAATTATCGAATGGAATCGAAGAGAATCATCGAATGGACCCGAATGGAATCATCTAATGGAATGGAATGGAATAATCCATGGACTCGAATGCAATCATCATCGAATGGAATCGAATGGAATCATCGAATGGACTCGAATGGAATAATCATTGAACGGAATCCAATGGAATCATCATCGGATGGAAATGAATGGAATCATCATCGAATGGAATCGAATAGAATTATGGAATGAAATCCAGTGTGATCATCATCGAATGGACCCGAATGGAATCATCATCCAACGGAAGCTAATGGAATCAACATCGAATGAATCGAATGGAAACACCATCGAATTGAAACGAATGGAATTATCATGAAATTGAAATGGATGGACTCATCATCGAATGGATTCGAATGGAATCATGGAATAAAATTGATGGAAATCATCATCCAATGGAATCGAATGGTATCATTGAATGGAATCGAATGGAATCATCATCAGATGGAAATGAATGGAATCGTCATAGAATGGAATCGAATGGATTCATTGAATGGAATCAGATGGAATCATCGAATGGACTGGAATGGAATCATTGAATGGACTCGAAAGGGATCATGATTGAATGGAATTGAATGGAATCATCGAATGGTCTCGATTGGAATCATTATCAAATGGAATCGAATGGAATCACCGAATAGAATCGAATGGAACAATCATCGAATGGACTCAAATGGAATTATCCTCCAATGGAATGGAATGGAATTATCGAATGCAATCGAATGGAATTATCGAATGCAATCGAATAGAATCATCGAATGGACTCGAATGGAATCATCGAATGGAATGGAATGGAACAGTCAATGAACTCGAATGGAATCATCATTGAATGGAATCGAATGGAATCATCGAGTGGAATCGAATGGAATTATGATCAAATGGAATCGAATGTAATCATCATCAAATGGAATCAAAAATAACCATCATCAATTGGTATTGAATGGAATTGTCATCAAATGGAATTCAAAGGAATCATCATCAAATGGAACCGAATGGAATCCTCATTGAATGGAAATGAAAGGGGTCATCATCTAATGGAATCGCATGGAATCATCATCAAATGGAATCGAATGGAATCATCATCAAATGGAATCTAATGGAATCATTGAACAGAATTGAATGGAATCGTCATCGAATGAATTGAATGCAATCATCGAATGGTCTCGAATGGAATCATCTTCTAATGGAAAGGAATGGAATCATCGCATAGAATCGAATGGAATTATCATCGAATGGAATCGAATGGTATCAACACCAAACGGAAAAAAACGGAATTATCGAATGGAATCGAAGAGAATCTTCGAACGGACCCGAATGGAATCATCTAATGGAATGGAATGGAATAATCCATGGACTCGAATGCAATCATCATCGAATGGAATCGAATGGAATCATCGAATGGACTCGAATGGAATAATCATTGAACGGAATCGAT	20	PASS	SVLEN=1776;SVTYPE=INS;TIG_REGION=contig60_hp2:4188177-4189953;QUERY_STRAND=+;SIG_SOURCE=cigar;TIG_MAPQ=60	GT	0/1
chr1	130053241	dippav.chr1.DEL.3	TGGAATCATCGAATGGACTCGAATGGAATAATCATTGAACGGAATCGAATGGAATCATCATCGGATGGAAACGAATGGAATCATCATCGGATGGGAATGAAAGGAGTCATCATCTAATGGAATTGCATGGAATCATCGTAAAATGGAATCGAATGGAATCAACATCAAATGGAATCAAATGGAATCATTGAACGGAATTGAATGGAATCGTCATCGAATGAATTGAATGCAATCATCGAATGGTCTCGAATGGAATCATCTTCAAATGGAATGGAATGGAATCATTGCATAGAATCGAATGGAATTATCATCGAATGGAATCGAATGGTATCAACATCAAACGGGAAAAAACGGAATTATCGAATGGAATCGAAGAGAATCTTCGAACGTACCCGAATGGAATCATCTAATGGAGTGGAATGGAATAATCCATGGACTCTAATGCAATCATCATCGAATGGAATCGAATGGAATCATCGAATGGACTCGAATGGAATAATCATTGAACGGAATCGAATGGAATCATCATCGGATGGAAATGAATGGAAGGATCATCGAATGGAATCGAATAGAATTATGGAATGAAATCCAGTGTGATCATCATCGAATGGACCCGAATGGAATCATCATCCAACGGAAGCTAATGGAATCAACATCGAATGAATCGAATGGAAACACCATCGAATTGAAACGAATGGAATTATCATGAAATTGAAATGGATGGACCCATCATCGAATGGATTCGAAAGGAATCATCGAATAAAATTGATTGAAATCATCATCAAATGGAATCGAATGGTGTCATTGAATGGGATCGAATGGAATCATCGTCAGATGGAAATGAATGGAATCGTCATAGAATGGAATCGAATGGATTCATTGAATGGAATCAGATGGAATCATCGAATGGACTGGAATGGAATCATTGAATGGCCTCGAATGGAATAATTATTGAATGGAATTGAATGGAATCATCGAATGGTCTCGATTGGAATCATTATCAAATGGAATCGAATGGAATCACCGAATAGAATCGAATGGAACAATCATCGAATGGACTCAAATGGAATTATCCTCAAATGGAATCGAATGGAATTATCGAATGCAATCGAATAGAATCATCGAATGGACTCGAATGGAATCATCGAATGGAATGGAATGGAACAGTCAATGAACTCGAATGGAATCATCATTGAATGGAATCGAATGGAATCATCGAGTGGAATCGAATGTAATCATCATCAAATGGAATCAAAAATAACCATCATCAAATGGAATCAAAAATAACCATCATCAATTGGTATTGAATGGAATTGTCATCAAATGGAATTCAAAGGAATCATCATCAAATGGAACCGAATGGAATCCTCATTGAATGGAAATGAAAGGGGTCATCATCTAATGGAATCGCATGGAATCATCATAAAATGGAATCGAATGGAATCAACATCAAATGGAATCAAATGGAATATGTGAACGGAATTGAATGGAATCGTCATCGAATGAATTGAATGCAATCATCGAATGGTCTCGAATGGAATCATCTTCAAATGGAATGCAATGGAATCATCGCATAGAATCGAAAGGAATTATCATCGAATGGAATCGAATGGAATCAACACCAAACGGAAAAAAACGGAATTATCGAATGGAATCGAAGAGAATCATCGAATGGACCCGAATGGAGTCATCTAATGGAATGGAATGGAATAATCCATGGACTCGAATGCAATCATCATCGAATGGAATCGAATGGAATCATCGAATGGACTCGAATGGAATAATCATTGAACGGAATCGAATGGAATCATCATCGGATGGAAATGAATGGAATCATCATCGAATGGAATCGAATAGAATTATGGAATGAAATCCAGTGTGATCATCATCGAATGGACCCGAATGGAATCATCATCCAACGGATGCTAATGGAATCAACATCGAATGAATCAAATGGAAACACCATCGAATTGAAACGAATGGAATTACCATGAAATTGAAATGGATGGACTCATCATCGAATGGATTCGAAAGGAATCATCGAATAAAATTGATTGAAATCATCATCGAATGGAATCGAATGGTATCATTGAATGGAATCGAATGGAATCATCATCAGATGGAAATGAATGGAATCGTCATAGAATGGAATCGAATGGATTCATTGAATGGAATCAGATGGAATCATCGAATGGACTGGAATGGAATCATTGAATGGACTCGAAAGAGATCATGATTGAATGGAATTGAATAGAATCATCGAATGGTCTCGATTGGAATCATTATCAAATGGAATCGAATGGAATCACCGAATAGAATCGAATGGAACAATCATCGAATGGACTCAAATGGAATTATCCTCAAATGGAATCGAATGGAATTATCGAATGCAATCGAATAGAATCATCGAATGGACTCGAATGGAATCATCGAATGGAATGGAATGGAACAGTCAATGAACTCGAATGGAATCATCATTGAATGGAATCGAATGTAATCATCGAGTGGAATCGAATGGAATTATGATCAAATGGAATCGAATGTAATCATCATCAAATGGAATCAAAAATAACCATCATCAATTGGTATTGAATGGAATTGTCATCAAATGGAATTCAAAGGAAACATCATCAAATGGAACCGAATGGAATCCTCATTGAATGGAAATGAAAGGGGTCATCATCTAATGGAATCGCATGGAATCATCATCAAATGGAATCGAATGGAATCATCATCAAATGGAATCTAATGGAATCATTCAACAGAATTGAATGGAATCGTCATCGAATGAATTGAATGCAATCATCGAATGGTCTCGAATGGAACCTTCTTCTAATGGAAAGGAATGGAATCATCGCATAGAATCGAATGGAATTGTCATCGAATGGAATCGAATGGTATCAACACCAAACGGAAAAAAACGGAATTATCGAATGGAATCGAAGAGAATCTTCGAACGGACCCGAATGGAATCATCTAATGGAATGGAATGGAATAATCCATGGACTCGAATGCAATCATCATCGAATGGAATCGAATGGAATCATCGAATGGACTCGAATGGAATAATCATTGAACGGAATCGAATGGAATCATCATCGGATGGAAACGAATGGAATCATCATCGGATGGGAATGAAAGGAGTCATCATCTAATGGAATTGCATGGAATCATCGTAAAATGGAATCGAATGGAATCAACATCAAATGGAATCAAATGGAATCATTGAACGGAATTGAATGGAATCGTCATCGAATGAATTGAATGCAATCATCGAATGGTCTCGAATGGAATCATCTTCAAATGGAATGGAATGGAATCATTGCATAGAATCGAATGGAATTATCATCGAATGGAATCGAATGGTATCAACATCAAACGGGAAAAAACGGAATTATCGAATGGAATCGAAGAGAATCTTCGAACGTACCCGAATGGAATCATCTAATGGAGTGGAATGGAATAATCCATGGACTCTAATGCAATCATCATCGAATGGAATCGAATGGAATCATCGAATGGACTCGAATGGAATAATCATTGAACGGAATCGAATGGAATCATCATCGGATGGAAATGAATGGAAGGATCATCGAATGGAATCGAATAGAATTATGGAATGAAATCCAGTGTGATCATCATCGAATGGACCCGAATGGAATCATCATCCAACGGAAGCTAATGGAATCAACATCGAATGAATCGAATGGAAACACCATCGAATTGAAACGAATGGAATTATCATGAAATTGAAATGGATGGACCCATCATCGAATGGATTCGAAAGGAATCATCGAATAAAATTGATTGAAATCATCATCAAATGGAATCGAATGGTGTCATTGAATGGGATCGAATGGAATCATCGTCAGATGGAAATGAATGGAATCGTCATAGAATGGAATCGAATGGATTCATTGAATGGAATCAGATGGAATCATCGAATGGACTGGAATGGAATCATTGAATGGCCTCGAATGGAATAATTATTGAATGGAATTGAATGGAATCATCGAATGGTCTCGATTGGAATCATTATCAAATGGAATCGAATGGAATCACCGAATAGAATCGAATGGAACAATCATCGAATGGACTCAAATGGAATTATCCTCAAATGGAATCGAATGGAATTATCGAATGCAATCGAATAGAATCATCGAATGGACTCGAATGGAATCATCGAATGGAATGGAATGGAACAGTCAATGAACTCGAATGGAATCATCATTGAATGGAATCGAATGGAATCATCGAGTGGAATCGAATGGAATTATGATCAAATGGAATCGAATGTAATCATCATCAAATGGAATCAAAAATAACCATCATCAATTGGTATTGAATGGAATTGTCATCAAATGGAATTCAAAGGAAACATCATCAAATGGAACCGAATGGAATCCTCATTGAATGGAAATGAAAGGGGTCATCATCTAATGGAATCGCATGGAATCATCATCAAATGGAATCGAATGGAATCATCATCAAATGGAATCTAATGGAATCATTCAACAGAATTGAATGGAATCGTCATCGAATGAATTGAATGCAATCATCGAATGGTCTCGAATGGAACCATCTTCTAATGGAAAGGAATGGAATCATCGCATAGAATCGAATGGAATTGTCATCGAATGGAATCGAATGGTATCAACACCAAACGGAAAAAAACGGAATTATCGAATGGAATCGAAGAGAATCTTCGAACGGACCCGAATGGAATCATCTAATGGAATGGAATGGAATAATCCATGGACTCGAATGCAATCATCATCGAATGGAATCGAATGGAATCATCGAATGGACTCGAATGGAATAATCATTGAACGGAATCGAATGGAATCATCATCGGATGGAAACGAATGGAATCATCATCGGATGGGAATGAAAGGAGTCATCATCTAATGGAATTGCATGGAATCATCGTAAAATGGAATCGAATGGAATCAACATCAAATGGAATCAAATGGAATCATTGAACGGAATTGAATGGAATCGTCATCGAATGAATTGAATGCAATCATCGAATGGTCTCGAATGGAATCATCTTCAAATGGAATGGAATGGAATCATTGCATAGAATCGAATGGAATTATCATCGAATGGAATCGAATGGTATCAACATCAAACGGGAAAAAACGGAATTATCGAATGGAATCGAAGAGAATCTTCGAACGTACCCGAATGGAATCATCTAATGGAGTGGAATGGAATAATCCATGGACTCTAATGCAATCATCATCGAATGGAATCGAATGGAATCATCGTATGGACTCGAATGGAATAATCATTGAACGGAATCGAATGGAATCATCATCGGATGGAAATGAATGGAAGGATCATCGAATGGAATCGAATAGAATTATGGAATGAAATCCAGTGTGATCATCATCGAATGGACCCGAATGGAATCATCATCCAACGGAAGCTAATGGAATCAACATCGAATGAATCGAATGGAAACACCATCGAATTGAAACGAATGGAATTATCATGAAATTGAAATGGATGGACCCATCATCGAATGGATTCGAATGGAATCATCGAATAAAATTGATTGAAATCATCATCAAATGGAATCGAATGGTGTCATTGAATGGGATCGAATGGAATCATCGTCAGATGGAAATGAATGGAATCGTCATAGAATGGAATCGAATGGATTCGTTGAATGGAATCAGATGGAATCATCGAATGGACTGGAATGGAATCATTGAATGGCCTCGAATGGAATCATTATTGAATGGAATTGAATGGAATCATCGAATGGTCTCGATTGGAATCATTATCAAATGGAATCGAATGGAATCACCGAATAGAATCGAATGGAACAATCATCGAATGGACTCAAATGGAATTATCCTCAAATGGAATCGAATGGAATTATCGAATGCAATCGAATGGAATTATCGAATGCAATCGAATAGAATCATCGAATGGACTCGAATGGAATCATCGAATGGAATGGAATGGAACAGTCAATGAACTCGAACGGAATCATCATTGAATGGAATCGAATGGAATCATCGAGTGGAATCGAATGGAATTATGATCAAATGGAATCGAATGTAATCCTCATCAAATGGAATCAAAAATAACGATCATCAATTGGTATTGAATGGAATTGTCATCAAATGGAATTGAAAGGAATCATCATCAAATGGAACCGAATGGAATCCTCATTGATTGGAAATGAAAGTGGTCATCATCTAATGGAATCGCATGGAATCATCATCAAATGGAATCGAATGGAATCATCATGAAATGGAATCTAAGGGAATCATTGAACAGAATTGAATGGAATCGTCATCGAATGAATTGAATGCAATCATCGAATGATCTCGAATGGAATCATCTTCAAATGGAAAGGAATGGAATCATCGCATAGAATCGAATGGAATTATCATCGAATGGAATCCAATGGTATCAACATCAAACGGAAAAAAACGGAATTATGGAATGGAATCGAAGAGAATCTTCGAACGGACCCGAATGGAATCATCTAATGGAATGGAATGGAATAATCCATGGACTCGAATGCAATCATCATCAAATGGAATCGAAC	T	20	PASS	SVLEN=-6567;SVTYPE=DEL;TIG_REGION=contig74_hp1:192280-192281;QUERY_STRAND=+;SIG_SOURCE=cigar;TIG_MAPQ=60	GT	0/1
chr1	130661926	dippav.chr1.DEL.4	TGGAATGGAATCATCGCATAGAATCGAATGGAATTATCATCGAATGGAATCGAATGGAATCAACATCAAACGGAAAAAAACGGAATTATCGAATGGAATCGAAGAGAATCATCGAATGGACCCGAATGGAATCATCTAATGGAATGGAATGGAATAATCCATGGACTCGAATGCAATCATCATCGAATGGAATCGAATGGAATCATCGAATGGACTCGAATGGAATAATCATTGAACGGAAACGAATGGAATCATCATCGGATGGAAATGAATGGAATCATCATCGAATAGAATCGAATAGAATTATGGAATGAAATCCAGTGTGATCATCATCGAATGGACCCGAATGGAATCATCATCCAACGGAAGCTAATGGAATCAACATCGAATGAATCGAATGGAAACACCATCGAATTGAAACGAATGGAATTATCATGAAATTGAAATGGATGGACTCATCATCGAATGGATTCGAATGGAATCATCGAATAAAATTGATTGAAATCATCATCGAATGGAATCGAATGGTATCATTGAATGGAATCGAATGGAATCATCATCAGATGGAAATGAATGGAATCGTCATAGAATGGAATCGAATGGATTCATTGAATGGAATCAGATGGAATCATCGAATGGACTGGAATGGAATCATTGAATGGACTCGAAAGGGATCATGATTGAATGGAATTGAATGGAATCATCGAATGGTCTCGATTGGAATCATTATCAAATGGAATCGAATGGAATCACCGAATAGAATCGAATGGAACAATCATCGAATGGACTCAAATGGAATTATCCTCCAATGGAATCGAATGGAATTATCGAATGCAATCGAATGGAATTATCGAATGCAATCGAATAGAATCATCGAATGGACTCGAATGGAATCATCGAATGGAATGGAATGGAACAGTCAATGAACTCGAATGGAATCATCATTGAATGGAATCGAATGGAATCATCGAGTGGAATCGAATGGAATTATGATCAAATGGAATCGAATGTAATCATCATCAAATGGAATCAAAAATAACCATCATCAATTGGTATTGAATGGAATTGTCATCAAATGGAATTCAAAGGAATCATCATCAAATGGAACCGAATGGAATCCTCATTGAATGGAAATGAAAGGGGTCATCATCTAATGGAATCGCATGGAATCATCATCAAATGGAATCGAACGGAATCATCATCAAATGGAATCTAATGGAATCATTGAACAGAATTGAATGGAATCGTCATCGAATGAATTGAATGCAATCATCGAATGGTCTCGAATGGAATCATCTTCTAATGGAAAGGAATGGAATCATCGCATAGAATCGAATGGAATTATCATCGAATGGAATCGAATGGTATCAACACCAAACGGAAAAAAACGGAATTATCGAATGGAATCGAAGAGAATCTTCGAACGGACCTGAATGGAATCATCTAATGGAATGGAATGGAATAATCCATGGACTCGAATGCAATCATCATCGAATGGAATCGAATGGAATCATCGAATGGACTCGAATGGAATAATCATTGAACGGAATCGAATGGAATCATCATCGGATGGAAACGAATGGAATCATCATCGAATGGAAATGAAAGGAGTCATCATCTAATGGAATTGCATGGAATCATCATAAAATGGAATCGAATGGAATCAACATCAAATGGAATCAAATGGAATCATTGAACGGAATTGAATGGAATCGTCATCGAATGAATTGACTGCAATCATCGAATGGTCTCGAATGGAATCATCTTCAAATGGAATGGAATGGAATCATCGCATAGAATCGAATGGAAGTATCATCGAATGGAATCGAGTGGAATCAACATTAAACGGAAAAAAACGGAATTATCGAATGGAATCGAAGAGAATCATCGAATGGACCCGAATGGAATCATGTAATGGAATGGAATGGAATAATCCATGGACTCGAATGCAATCATCATCGAATGGAATCGAATGGAATCATCGAATGAACTCGAATGGAATCATCATTGAATGGAATCGAATGGAATCATCGAGTGGAATCGAATGGAATTATGATCAAATGGAATCGAATGTAATCATCATCAAATGGAATCAAAAATAACCATCATCAATTGGTATTGAATGGAATTGTCATCAAAAGGAATTCAAAGGAATCATCATCAAATGGAACCGAATGGAATCCTCATTGAATGGAAATGAATGGGGTCATCATCTAACGGAATCGCATGGAATCATCATCAAATGGAATCGAATGGAATCATCATCAAATGGAATCTAATGGAATCATTGAACAGAATTGAATGGAATCGTCATCGAATGAATTGAATGCAATCATCGAATGGTCTCGAATGGAATCATCTTCTAATGGAAA	T	20	PASS	SVLEN=-2371;SVTYPE=DEL;TIG_REGION=contig60_hp2:5034109-5034110;QUERY_STRAND=+;SIG_SOURCE=cigar;TIG_MAPQ=60	GT	0/1
chr1	132883718	dippav.chr1.INS.2	A	AAAAGGGATCATGATTGAATGGAATTGAATGGAATCATCGAATGGTCTCGATTGGAATCATTATCAAATGGAATCGAATGGAATCACCGAATAGAATCGAATGGAACAATCATCGAATGGACTCAAATGGAATTATCCTCAAATGGAATCGAATGGAATTATCGAATGCAATCGAATGGAATTATCGAATGCAATCGAATAGAATGATCGAATGGACTCGAATGGAATCATCGAATGGAATGCAATGGAACAGTCAATGAACTCGAATGGAATCATCATTGAATGGAATCGAATGGAATCATCGAGTGGAATCGAATGGAATTATGATCAAATGGAATCGAATGTAATCCTCATCAAATGGAATCAAAAATAACCATCATCAATTGGTATTGAATGGAATTGTCATCAAATGGAATTCAAAGGAATCATCATCAAATGGAACCGAATGGAATCCTCATTGAATGGAAATGAAAGGGGTCATCATCTAATGGAATCGCATGGAATCATCATCAAATGGAATCGAATGGAATCATCATCAAATGGAATCTAATGGAATCATTGAACAGAATTGAATGGAATCGTCATCGAATGAATTGAATGCAATCATCGAATGGTCTCGAATGGAATCATCTTCTAATGGAAAGGAATGGAATCATCGCATAGAATCGAATGGAATTATCATCGAATGGAATCGAATGGTATCAACACCAAACGGAAAAAAACGGAATTATCGAATGGAATCGAAGAGAATCTTCGAACGGACCCGAATGGAATCATCTAATGGAATGGAATGGAATAATCCATGGACTCGAATGCAATCATCATCGAATGGAATCGAATGGAATCATCGAATGGACTCGAATGGAATAATCATTGAACGGAATCGAATGGAATCATCATCGGATGGAAACGAATGGAATCATCATCGAATGGAAATGAAAGGAGTCATCATCTAATGGAATTGCATGGAATCATCATAAAATGGAATCGAATGGAATCAACATCAAATGGAATCAAATGGAATCATTGAACGGAATTGAATGGAATCGTCATCGAATGAATTGACTGCAATCATCGAATGGTCTCGGAATCATCTTCAAATGGAATGGAATGGAATCATCGCATAGAATCGAATGGAATTATCATCGAATGGAATCGAATGGAATCAACATCAAACGGAAAAAAACGGAATTATCGAATGGAATCGAAGAGAATCATCGAATGGACCCGAATGGAATCATCTAATGGAATGGAATGGAATAATCCATGGACTCGAATGCAATCATCATCGAATGGAATCGAATGGAATCATCGAATGGACTCGAATGGAATAATCATTGAACGGAATCGAATGGAATCATCATCGGATGGAAATGAATGGAATCATCATCGAATGGAATCGAATAGAATTATGGAATGAAATCCAGTGTGATCATCATCGAATGGACCCGAATGGAATCATCATCCAACGGAAGCTAATGGAATCAACATCGAATGAATCGAATGGAAACACCATCGAATTGAAACGAATGGAATTATCATGAAATTGAAATGGATGGACTCATCATCGAATGGATTCGAATGGAATCATCGAATAAAATTGATTGAAATCATCATCGAATGGAATCGAATGGTATCATTGAATGGAATCGAATGGAATCATCATCAGATGGAAATGAATGGAATCGTCATAGAATGGAATCGAATGGATTCATTGAATGGAATCAGATGGAATCATCGAATGGACTGGAATGGAATCATTGAATGGACTCG	20	PASS	SVLEN=1772;SVTYPE=INS;TIG_REGION=contig60_hp2:7253530-7255302;QUERY_STRAND=+;SIG_SOURCE=cigar;TIG_MAPQ=60	GT	0/1
chr1	133834200	dippav.chr1.DEL.5	GCGGAATTATCGAATGAAATCGAAGAGAATCATCGAATGGACTCGAATGGAATCATCTAATGGAATGGAATGGAATAATCCACGGACTCGAATGCAATCATCATCGTATAGAATCGAATGGAATCATCGAATGGACTCGAATGGAATAATCATTGAACGGAATCGAATGGAATCATCATCGGATGGAAACGAATGGAATCATTATCGAATGGAAATGTAAGGAGTCATCATCTAATGGAATTGCATGCAATCATCATAAAATGGAATCGAATGGAATCATCATCAAATGGAATCAAATGGAATCATTGAACGGAATTGAATTGAATCGTCATCGAATGAATTGAATGCAATCATCGAATGGTCTCGAATGGAATCATCTTCAAATGGAATGGAATGGCATCATCGCATAGAATCGAATGGAATTATCATCGAATGGAATCGAAAGGAATCAACATCAAACGGAAAAAAACGGAATTATCGAATGGAATCGAAGAGAATCGTCGAACGGACCCGAATGGAATCATCTAATGGAATGGAATGGAATAATCCATGGACTCGGATGCAATCATCATCGAATGGAATCGAATGGAATCATCGAATGGACTCGAATGGAATAATCATTGAACGGAATCGAATGGAATCATCATCAGATGGAAACGAATGGAATCATCATCGAATGGAAATGAAAGGAGTCATCATCTAATGGAATTGCATGGAATCATCATAAAATGGAATCGAATGGAATCAACATCAAATGGAATCAAATGGAATCATTGAACGGAATTGAATGGAATCGTCATCGAATGAATTGACTGCAATCATCGAATGGTCTCGAATGGAATCATCTTCAAATGGAATGGAATGGAATCATCGCATAGAATCGAATGGAATTATCATCGAATGGAATCGAATGGAATCAACATCAAACGGAAAAAAACGGAATTATCGTATGGAATCGAAGAGAATCATCGAATGGACCCGAATGGAATCATCTAATGGAATGGAATGGAATAATCCATGGACTCGAATGCAATCATCATCGCATGGAATCGAATGGAATCATCGAATGGACTCGAATGGAATAATCATTGAACGGAATCGAATGGAATCATCATCGGATGGAAATGAATGGAATCATCATCGAATGGAATCGAATAGAATTATGGAATGAAATCCAGTGTGATCATCATCGAATGGACCCGAATGGAATCATGATCCAACGGAAGCTAATGGAATCAACATCGAATGAATCGAATGGAAACACCATCGAATTGAAACGAATGGAATTATCATGAAATTGAAATGGATGGACTCATCATCGAATGGATTCGAATGGAATCATCGAATAAAATTGATTGAAATCATCATCCAATGGAATCGAATGGTATCATTGAATGGAATCGAATGGGATCATCATCAGATGGAAATGAATGGAATCGTCATAGAATGGAATCGAATGGATTCATTGAATGGAATCAGATGGAATCATCGAATGGACTGGAATGGAATCATTGAATGGACTCGAAAGGGATCATTATTGAATGGAATTGAATGGAATCATCGAATGGTCTCGATTGGAATCATTATCAAATGGAATCGAATGGAATCACCGAATAGAATGGAATGGAACAATCATCGAATGGACTCAAATGGAATTATCCTCCAATGGAATCGAATGGAATTATCGAATGCAATCGAATGGAATTATCGAATGCAATCGAATAGAATCATCGGATGGACTCGAATGGAATCATCGCATGGAATGGAATGGAACAGTCAATGAACTCGAATGGAATCATCATTGAATGGAATCGAATGGAATCATCGAGTGGAATCGAATGGAATTATGATCAAATGGAATCGAATGTAATCATCATCAAATGGAATCAAAAATAACCATCATCAATTGGTATTGAATGGAATTGTCATCAAATGGAATTCAAAGGAATCATCATCAAATGGAACCGAATGGAATCCTCATTGAATGGAAATGAAAGGGGTCATCATCTAATGGAATCGCATGGAATCATCATCAAATGGAATCGAATGGAATCATCATCAAATGGAATCTAATGGAATCATTGAACAGAATTGAATGGAATCGTCATCGAATGAATTGAATGCAATCATTGAATGGTCTCGAATGGAATCATCTTCTAATGGAAAGGAATGGAATCATCGCATAGAATCGAATGGAATTATCATCGAATGGAATCGAATGGTATCAACACCAAACGGAAAAAAA	G	20	PASS	SVLEN=-2244;SVTYPE=DEL;TIG_REGION=contig11_hp2:202606-202607;QUERY_STRAND=+;SIG_SOURCE=cigar;TIG_MAPQ=60	GT	0/1
chr1	134074764	dippav.chr1.INS.3	A	ATCATCTTCTAATGGAAAGGAATGGAATCATCGCATAGAATCGAATGGAATTATCATCGAATGGAATCGAATGGTATCAACACCAAACGGAAAAAAACGGAATTATCGAATGGAATCGAAGAGAATCTTCGAACGGACCCGAATGGAATCATCTAATGGAATGGAATGGAATAATCCATGGACTCGAATGCAATCATCATCGAATGGAATCGAATGGAATCATCGAATGGACTCGAATGGAATAATCATTGAACGGAATCGATTGGAATCATCATCGGATGGAAACGAATGGAATCATCATCGAATGGAAATGAAAGGAGTCATCATCTAATGGAATTGCATGGAATCATCATAAAATGGAATCGAATGGAATCAACATCAAATGGAATCAAATGGAATCATTGAACGGAATTGAATGGAATCGTCATCGAATGAATTGACTGCAATCATCCAATGGTCTCGAATGGAATCATCTTCAAATGGAATGGAATGGAATCATCGCATAGAATCGAATGGAATTATCATCGAATGGAATCGAATGGAATCAACATCCAACGGAAAAAAACGGAATTATCGAATGGAATCGAAGAGAATCATCGAATGGACCCGAATGGAATCATGTAATGGAATGCAATGGAATAATCCATGGACTCGAATGCAATCATCATCGAATGGAATCGAATGGAATCATCGAATGGACTCGTATGGAATAATCATTGAACGGAATCGAATGGAATCATCATCGGATGGAAATGAATGGAATCATCATCGAATGGAATCGAATAGAATTATGGAATGAAATCCAGTGTGATCATCATCGAATGGACCCGAATGGAATCATCATCCAACGGAAGCTAATGGAATCAACATCGAATGAATCAAATGGAAACACCATCGAATTGAAACGAATGGAATTATCATGAAATTGAAATGGATGGACTCATCATCGAATGGATTAATGGAATCATCGAATAAAATTGATTGAAATCATCATCGAATGGAATCGAATGGTATCATTGAATGGAATCGAATGGAATCATCATCAGATGGAAATGAATGGAATCGTCATAGAATGGAATCGAATGGATTCATTGAATGGAATCAGATGGAATCATCGAATGGACTGGAATGGAATCATTGAATGGACTCGAAAGGGATCATGATTGAATGGAATTGAATGGAATCATCGAATGGTCTCGATTGGAATCATTATCAAATGGAATCGAATGGAATCACCGAATAGAATCGAATGGAACAATCATCGAATGGACTCAAATGGAATTATCCTCAAATGGAATCGAATGGAATTATCGAATGCAATCGAATGGAATTATCGAATGCAATCGAATAGAATCATCGAATGGACTCGAATGGAATCATCGAATGGAATGGAATGGAACAGTTAATGAACTCGAATGGAATCATCATTGAATGGAATCGAATGGAATCATCGAGTGGAATCGAATGGAATTATGATCAAATGGAATCGAATGTAATCATCATCAAATGGAATCAAAAATAACCATCATCAATTGGTATTGAATGGAATTGTCATCAAATGGAATTCAAAGGAATCATCATCAAATGGAACCGAATGGAATCCTCATTGAATGGAAATGAAAGGGGTCATCATCTAATGGAATCGCATGGAATCATCATCAAATGGAATCGAATGGAATCACCATCAAATGGAATCTAATGGAATCATTGAACAGAATTGAATGGAATCGTCATCGAATGAATTGAATGCAATCATCGAATGGTCTCGAATGGAT	20	PASS	SVLEN=1774;SVTYPE=INS;TIG_REGION=contig11_hp2:440926-442700;QUERY_STRAND=+;SIG_SOURCE=cigar;TIG_MAPQ=60	GT	0/1
chr1	134081391	dippav.chr1.DEL.6	GAATCGAAGAGAATCATCGAATGGACCCGAATGGAATCATCTAATGGAATGGAATGGAATAATCCATGGACTCGAATGCAATCATCATCGAATGGAATCGAATGGAATCATCGAATGGACTCGAATGGAATAATCATTGAACGGAATCGAATGGAATCATCATCGGATGGAAATGAATGGAATCATCATCGAATGGAATCGAATAGAATTATGGAATGAAATCCAGTGTGATCATCATCGAATGGACCCGAATGGAATCATCATCCAACGGAAGCTAATGGAATCAACATCGAATGAATCGAATGGAAACACCATCGAATTGAACCGAATGGAATTATCATGAAATTGAAATGGATGGACTCATCATCGAATGGATTCGAATGGAATCATCGAATAAAATTGATTGAAATCATCATCGAATGGAATCGAATGGTATCATTGAATGGAATCGAATGGAATCATCATCAGATGGAAATGAATGGAATCGTCATAGAATGGAATCGAATGGATTCATTGAATGGAATCAGATGGAATCATCGAATGGACTGGAATGGAATCATTGAATGGACTCGAAAGGGATCATTATTGAATGGAATTGAATGGAATCATCGAATGGTCTCGATTGGAATCATTATCAAATGGAATCGAATGGAATCACCGAATAGAATCGAATGGAACAATCATCGAATGGACTCAAATGGAATTATCCTCAAATGGAATGGAATGGAATTATCGAATGCAATCGAATGGAATTATCGAATGCAATCGAATAGAATCATCGAATGGACTCGAATGGAATCATCGAATGGAATGGAATGGAACAGTCAATGAACTCGAATGGAATCATCATTGAATGGAATCGAATGGAATCATCGAGTGGAATCGAATGGAATTATGATCAAATGGAATCGAATGTAATCATCATCAAATGGAATCAAAAATAACCATCATCAATTGGTATTGAATGGAATTGTCATCAAATGGAATTCAAAGGAATCATCATCAAATGGAACCGAATGGAATCCTCATTGAATGGAAATGAAAGGGGTCATCATCTAATGGCATCGCATGGAATCATCATCAAATGGAATCGAATGGAATCATCATCAAATGGAATCTAATGGAATCATTGAACAGAATTGAATGGAATGGTCATCGAATGAATTGAATGCAATCATCGAATGGTCTCGAATGGAATCATCTTCTAATGGAAAGGAATGGAATCATCGCATAGAATCGATTGGAATTATCATCGAATGGAATCGAATGGTATCAACACCAAACGGAAAAAAACGGAATTATCGAATGGAATCGAAGAGAATCTTCGAACGGACCCGAATGGAATCATCTAATGGAATGGAATGGAATAATCCATGGACTCGAATGCAATCATCATCGAATGGAATCGAATGGAATCATCGAATGGACTCGAATGGAATAATCATTGAACGGAATCGAATGGAATCATCATCGGATGGAAACGAATGGAATCATCATCGAATGGAAATGAAAGGAGTCATCATCTAATGGAATTGCATGGAATCATCATAAAATGGAATCGAATGGAATCAACATCAAATGGAATCAAATGGAATCATTGAACGGAATTGAATGGAATCGTCATCGAATGAATTGACTGCAATCATCCAATGGTCTCGAATGGAATCATCTTCAAATGGAATGGAATGGAATCATCGCATAGAATCGAATGGAATTATCATCGAATGGAATCGAATGGAATCAACATCAAACGGAAAAAAACGGAATTATCGAATGGAATCGAAGAGAATCATCGAATGGACCCGAATGGAATCATCTAATGGAATGGAATGGAATAATCCATGGACTCGAATGCAATCATCATCGAATGGAATCGAATGGAATCATCGAATGGACTCGAATGGAATAATCATTGAACGGAATCGAATGGAATCATCATCGGATGGAAATGAATGGAATCATCATCGAATGGAATCGAATAGAATTATGGAATGAAATCCAGTGTGATCATCATCGAATGGACCCGAATGGAATCATCATCCAACGGAAGCTAATGGAATCAACATCGAATGAATCAAATGGAAACACCATCGAATTGAAACGAATGGAATTATCATGAAATTGAAATGGATGGACTCATCATCGAATGGATTCGAATGGAATCATCGAATAAAATTGATTGAAATCATCATCGAATGGAATCGAATGGTATCATTGAATGGAATCGAATGGAATCATCATCAGATGGAAATGAATGGAATCGTCATAGAATGGAATCGAATGGATTCATTGAATGGAATCAGATGGAATCATCGAATGGACTGGAATGGAATCATTGAATGGACTCGAAAGGGATCATTATTGAATGGAATTGAATGGAATCATCGAATGGTCTCGATTGGAATCATTATCAAATGGAATCGAATGGAATCACCGAATAGAATCGAATGGAACAATCATCGAATGGACTCAAATGGAATTATCCTCCAATGGAATGGAATGGAATTATCGAATGCAATCGAATGGAATTATCGAATGCAATCGAATAGAATCATCGAATGGACTCGAATGGAATCATCGAATGGAATGGAATGGAACAGTCAATGAACTCGAATGGAATCATCATTGAATGGAATCGAATGGAATCATCGAGTGGAATCGAATGGAATTATGATCAAATGGAATCGAATGTAATCATCATCAAATGGAATCAAAAATAACCATCATCAATTGGTATTGAATGGAATTGTCATCAAATGGAATTCAAAGGAATCATCATCAAATGGAACCGAATGGAATCCTCATTGAATGGAAATGAAAGGGGTCATCATCTAATGGAATCGCATGGAATCATCATCAAATGGAATCGAATGGAATCACCATCAAATGGAATCTAATGGAATCATTGAACAGAATTGAATGGAATCGTCATCGAATGAATTGAATGCAATCATCGAATGGTCTCGAATGGATTCATCTTCTAATGAAAAGGAATGGAATCATCGCATAGAATCGAATGGAATTATCATCGAATGGAATCGAATGGTATCAACACCAAACGGAAAAAAACGGAATTATCGAATGGAATCGAAGAGAATCTTCGAACGGACCCGAATGGAATCATCTAATGGAATGGAATGGAATAATCCATGGACTCGAATGCAATCATCATCGAATGGAATCGAATGGAATCATCGAATGGACTCGAATGGAATAATCATTGAACGGAATAGAATGGAATCATCATCGGATGGAAATGAATGGAATCATCATCGAATGGAATCGAATAGAATTATGGAATGAAATCCAGTGTGATCATCATCGAATGGACCCGAATGGAATCATCATCCAACGGAAGCTAATGGAATCAACATCGAATGAATCAAATGGAAACACCATCGAATTGAAACGAATGGAATTATCATGAAATTGAAATGGATGGACTCATCATCGAATGGATTAATGGAATCATCGAATAAAATTGATTGAAATCATCATCGAATGGAATCGAATGGTATCATTGAATGGAATCGAATGCAATCATCATCAGATGGAAATGAATGGAATCGTCATAGAATGGAATCGAATGGATTCATTGAATGGAATCAGATGGAATCATCGAATGGACTGGAATGGAATCATTGAATGGACTCGAAAGGGATCATGATTGAATGGAATTGAATGGAATCATCGAATGGTCTCGATTGGAATCATTATCAAATGGAATCGAATGGAATCACCGAATAGAATCGAATGGAACAATCATCGAATGGACTCAAATGGAATTATCCTCCAATGGAATCGAATGGAATTATCGAATGCAATCGAATGGAATTATCGAATGCAATCGAATAGAATCATCGAATGGACTCGAATGGAATCATCGAATGGAATGGAATGGAACAGTCAATGAACTCGAATGGAATCATCATTGAATGGAATCGAATGGAATCATCGAGTGGAATCGAATGGAATTATGATCAAATGGAATCGAATGTAATCATCATCAAATGGAATCAAAAATAACCATCATCAATTGGTATTGAATGGAATTGTCATCAAATGGAATTCAAAGGAATCATCATCAAATGGAACCGAATGGAATCCTCATTGAATGGAAATGAAAGGGGTCATCATCTAATGGAATCGCATGGAATCATCATCAAATGGAATCGAATGGAATCATCATCAAATGGAATCTAATGGAATCATTGAACAGAATTGAATGGAATCGTCATCGAATGAATTGAATGCAATCATCGAATGGTCTCGAATGGAATCATCTTCTAATGGAAAGGAATGGAATCATCGCATAGAATCGAATGGAATTATCATCGAATGGAATCGAATGGTATCAACACCAAACGGAAAAAAACGGAATTATCAAATGGAATCGAAGAGAATCTTCGAACGGACCCGAATGGAATCATCTAATGGAATGGAATGGAATAATCCATGGACTCGAATGCAATCATCATCGAATGGAATCGAATGGAATCATCGAATGGACTCGAATGGAATAATCATTGAACGGAATCGAATGGAATCATCATCGGATGGAAACGAATGGAATCATCATCGAATGGAAATGAAAGGAGTCATCATCTAATGGAATTGCATGGAATCATCATAAAATGGAATCGAATGGAATCAACATCAAATGGAATCAAATGGAATCATTGAACGGAATTGAATGGAATCGTCATCGAATGAATTGACTGCAATCATCCAATGGTCTCGAATGGAATCATCTTCAAATGGAATGGAATGGAATCATCGCATAGAATCGAATGGAATTATCATCGAATGGAATCGAATGGAATCAACATCAAACGGAAAAAAACGGAATTATCGAATGGAATCGAAGAGAATCATCGAATGGACCCGAATGGAATCATCTAATGGAATGGAATGGAATAATCCATGGACTCGAATGCAATCATCATCGAATGGAATCGAATGGAATCATCGAATGGACTCGAATGGAATAATCATTGAACGGAATCGAATGGAATCATCATCGGATGGAAATGAATGGAATCATCATCGAATGGAATCGAATAGAATTATGGAATGAAATCCAGTGTGATCATCATCGAATGGACCCGAATGGAATCATCATCCAACGGAAGCTAATGGAATCAACATCGAATGAATCAAATGGAAACACCATCGAATTGAAACGAATGGAATTATCATGAAATTGAAATGGATGGACTCATCATCGAATGGATTCGAATGGAATCATCGAATAAAATTGATTGAAATCATCATCGAATGGAATCGAATGGTATCATTGAATGGAATCGAATGCAATCATCATCAGATGGAAATGAATGGAATCGTCATAGAATGGAATCGAATGGATTCATTGAATGGAATCAGATGGAATCATCGAATGGACTGGAATGGAATCATTGAATGGACTCGAAAGGGATCATGATTGAATGGAATTGAATGGAATCATCGAATGGTCTCGATTGGAATCATTATCAAATGGAATCGAATGGAATCACCGAATAGAATCGAATGGAACAATCATCGAATGGACTCAAATGGAATTATCCTCAAATGGAATCGAATGGAATTATCGAATGCAATCGAATGGAATTATCGAATGCAATCGAATAGAATCATCGAAAGGACTCGAATGGAATCATCGAATGGAATGGAATGGAACAGTCAATGAACTCGAATGGAATCATCATTGAATGGAATCGAATGGAATCATCGAGTGGAATCGAATGGAATTATGATCAAATGGAATCGAATGTAATCATCATCAAATGGAATCAAAAATAACCATCATCAATTGGTATTGAATGGAATTGTCATCAAATGGAATTCAAAGGAATCATCATCAAATGGAACCGAATGGAATCCTCATTGAATGGAAATGAAAGGGGTCATCATCTAATGGAATCGCATGGAATCATCATCAAATGGAATCGAATGGAATCACCATCAAATGGAATCTAATGGAATCATTGAACAGAATTGAATGGAATCGTCATCGAATGAATTGAATGCAATCATCGAATGGTCTCGAATGGATTCATCTTCTAATGGAAAGGAATGGAATCATCGCATAGAATCGAATGGAATTATCATCGAATGGAATCGAATGGTATCAACACCAAACGGAAAAAAACGGAATTATCGAATGGAATCGAAGAGAATCTTCGAACGGACCCGAATGGAATCATCTAATGGAATGGAATGGAATAATCCATGGACTCGAATGCAATCATCATCGAATGGAATCGAATGGAATCATCGAATGGACTCGAATGGAATAATCATTGAACGGAATCGATTGGAATCATCATCGGATGGAAACGAATGGAATCATCATCGAATGGAAATGAAAGGAGTCATCATCTAATGGAATTGCATGGAATCATCATAAAATGGAATCGAATGGAATCAACATCAAATGGAATCAAATGGAATCATTGAACGGAATTGAATGGAATCGTCATCGAATGAATTGACTGCAATCATCCAATGGTCTCGAATGGAATCATCTTCAAATGGAATGGAATGGAATCATCGCATAGAATCGAATGGAATTATCATCGAATGGAATCGAAGGGAATCAACATCCAACGGAAAAAAACGGAATTATCGAATGGAATCGAAGAGAATCATCGAATGGACCCGAATGGAATCATGTAATGGAATGGAATGGAATAATCCATGGACTCGAATGCAATCATCATCGAATGGAATCGAATGGAATCATCGAATGGACTCGAATGGAATAATCATTGAACGGAATCGAATGGAATCATCATCGGATGGAAATGAATGGAATCATCATCGAATGGAATCGAATAGAATTATGGAATGAAATCCAGTGTGATCATCATCGAATGGACCCGAATGGAATCATCATCCAACGGAAGCTAATGGAATCAACATCGAATGAATCAAATGGAAACACCATCGAATTGAAACGAATGGAATTATCATGAAATTGAAATGGATGGACTCATCATCGAATGGATTCGAATGGAATCATCGAATAAAATTGATTGAAATCATCATCGAATGGAATCGAATGGTATCATTGAATGGAATCGAATGGAATCATCATCAGATGGAAATGAATGGAATCGTCATAGAATGGAATCGAATGGTTTCATTGAATGGAATCAGATGGAATCATCGAATGGACTGGAATGGAATCATTGAATGGACTCGATAGGGATCATTATTGAATGGAATTGAATGGAATCATCGAATGGTCTCGATTGGAATCATTATCAAATGGAATCGAATGGAATCACCGAATAGAATCGAATGGAACAATCATCGAATGGACTCAAATGGAATTATCCTCAAATGGAATCGAATGGAATTATCGAATGCAATCGAATGGAATTATCGAATGCAATCGAATAGAATCATCGAATGGACTCGAATGGAATCATCGAATGGAATGGAATGGAACAGTCAATGAACTCGAATGGAATCATCATTGAATGGAATCGAATGGAATCATCGAGTGGAATCGAATGGAATTATGATCAAATGGAATCGAATGTAATCATCATCAAATGGAATCAAAAATAACCATCATCAATTGGTATTGAATGGAATTGTCATCAAATGGAATTCAAAGGAATCATCATCAAATGGAACCGAATGGAATCCTCATTGAATGGAAATGAAAGGGGTCATCATCTAATGGAATCGCATGGAATCATCATAAAATGGAATCGAATGGAATCAACATCAAATGGAATCAAATGGAATCATTGAACGGAATTGAATGGAATCGTCATCGAATGAATTGGATGCAATCATCGAATGGTCTCGAATGGAATCTTCTTCAAATGGAATGGAATGGAATCATCGCATAGAATCGAATGGAATTATCATCGAATGGAATCGAATGGAATCAACATCAAACGGAAAAAAACGGAATTATCGAATGGAATCGAAGAGAATCATCGAATGGTCCCGAATGGAATCATCTAATGGAATGGAATGGAATAATCCATGGACTCGAATGCAATCATCATCAAATGGAATCGAATGGAATCATCGAATGAACTCGAATGAAATCATCATTGAATGGAATCGAATGGAATCATCGAGTGGAATCGAATGGAATTATGATCAAATGGAATCGAATGTAATCATCATCAAATGGAATCAAAAATAACCATCATCAATTGGTATTCAATGGAATTGTCATCAAATGGAATTCAAAGGAATCATCATCAAATGGAACCGAATGGAATCCTCATTGAATGGAAATGAAAGGGGTCATCATCTAATGGAATCACATGGAATCATCATCAAATGGAATCGAATGGAATCTTCATCAAATGGAATCTAATGGAATCATTGAACAGAATTGAATGGAATCGTCATCGAATGAATTGAATGCAATCATCGAATGGTCTCGAATGGAATCATCTTCTAATGGAAAGGAATGGAAACATCGCATAGAATCGAATGGAATTATCATCGAATGGTATCGAATGGTATCAACACCAAACGGAAAAAAACGGAATTATCGAAAGGAATCGAAGAGAATCTTCGAACGGACCCGAATGGAATCATCTAATGGAATGGAATGGAATAATCCATGGACTCGAATGCAATCATCATCGAATGGAATCGAATGGAATCATCGAATGGACTCGAATGGAATAATCATTGAACGGAATCGAATGGAATCATCATCGGATGGAAATGAATGGAATCATCATCGAATGGAATCGAATAGAATTATGGAATGAAATCCAGTGTGATCATCATCGAATGGACCCGAATGGAATCATCATCCAACAGAAGCTAATGGAATCAACATCGAATGAATCGAATGGAAACACCATCGAATTCAAACGAATGGAATTACCATGAAATTGAAATGGATGGACTCATCATCGAATGGATTCGGATGGAATCATCGAATAAAATTGATTGAAATCATCATCGAATGAAATCGAATGGTATCATTGAATGGAATCGAATGGAATCATCATCAGATGGAAATGAATGGAATCGTCATAGAATGGAATCGAATGGATTCATTGAATGGAATCAGATGGAATCATCGAATGGACTGGAATGGAATCATTGAATGGACTCGAAAGGGATCATGATTGAATGGAATTGAATGGAATCATCGAATGGTCTCGATTGGAATCATTATTAAATGGAATCGAATGGAATCACCGAATAGAATCGAATGGAACAATCATCGAATGGACTCAAATGGAATTATCCTTAAATGGAATCGAATGGAATTATCGAATGCAATCGAATAGAATCATCGAATGGACTCGAATGGAATCATCGAATGGAATGGAATGGAACAGTCAATGAACTCGAATGGAATCATCATTGAATGGAATCGAATGGAATCATCGAGTGGAATCGAATGGAATTATGATCAAATGGAATCGAATCTAATCATCATCAAATGGAATCAAAAATAACCATCATCAATTGGTATTGAATGGAATTGTCATCAAATGGAATTCAAAGGAATCATCATCAAATGGAACCGAATGGAATCCTCATTGAATGGAAATGAAAGGGGTCATCATCTAATGGAATCGCATGGAATCATCATCAAATGGAATCGAATGGAATCATCATCAAATGGAATCTAATGGAATCATTGAACAGAATTGAATGGAATCGTCATCGAATGAATTGAATGCAATCATCGAATGGTCTCGAATGGAATCATCTTCTAATGGAAAGGAATGGAATCATCGCTTAGAATCGAATGGAATTATCATCGAATGGAATCGAATGGTATCAACACCAAACGGAAAAAAACGGAATTATCGAATGGAATCGAAGAGAATCTTCGAACGGACCCGAATGGAATCATCTAATGGAATGGAATGGAATAATCCATGGACTCGAATGCAATCATCATCGAATGGAATCGAATGGAATCATCGAATGGACTCGAATGGAATAATCATTGAACGGAATCGAATGGAATCATCATCGGATGGAAACGAATGGAATCATCATCGAATGGAAATGAAAGGAGTCATCATCTAATGGAATTGCATGGAATCATCATAAAATGGAATCGAATGGAATCAACATCAAATGGAATCAAATGGAATCATTGAACGGAATTGAATGGAATCGTCATCGAATGAATTGAATGCAATCATCGAATGGTCTCGAATGGAATCATCTTCAAATGGAATGGAATGGAATCATCGCATAGAATCGAATGGAATTATCATCGAATGGAATCGAATGGAATCAACATCGGATGGAAACGAATGGAATCATCATCGAATGGAAATGAAAGGAGTCATCATCTAATGGAATTGCATGGAATCATCATAAAATGGAATCGAATGGAATCATCATCAAATGGAATCTAATGGAATCATTGAACAGAATTGAATGGAATCGTCATCGAATGAATTGACTGCAATCATCGAATGGTCTCGAATGTAATCACATTCTAATGGAAAGGAATGGAATCATCGCATAGAATCGAATGGAATTAACATTGAATGGACTCGAATGGAATCAACATCAAACGGAATCAAGCGGAATTATCGAATGGAATCGAAGAGAATCATCGAATGGTCTCGAATGGAATCATCTTCAAATGGAATGGAATGGAATCATCGCATAGAATCGAATGGAATTATCATCGAATGGAATCGAATGGAATCAACATCAAACGGAAAAAAACGGAATTATCGAATGGAATCGAAGAGAATCATCGAATGGACCCGAATGGAATCATCTAATGGAATGGAATGGAATAATCCATGGACTCGAATGCAATCATCATCGAATGGAATCGAATGGAATCATCGAATGGACTCGAATGGAATAATCATTGAACGGAATCGAATGGAATAATCATCGGATGGAAATGAATGGAATCATCATCGAATGGAATCGAATAGAATTATGGAATGAAATCCAGTGTGATCATCATCGAATGGACCCGAATGGAATCATCATCCAACGGAAGCTAATGGAATCAACATCGAATGAATCGAATGGAAACACCATCGAATTGAAACGAATGGAATTATCATGAAATTGAAATGGATGGACTCATCATCGGATGGATTCGAATGGAATCATCGAATAAAATTGATTGAAATCATCATCCAATGGAATCGAATGGTATCATTGAATGGAATCGAATGGAATCATCATCAGATGGAAATGAATGGAATCGTCATAGAATGGAATCGAATGGATTCATTGAATGGAATCAGATGGAATCATCGAATGGACTGGAATGGAATCATTGAATGGACTCGAAAGGGATCATGATTGAATGGAATTGAATGGAATCATCGAATGGTCTCGATTGGAATCATTATCAAATGGAATCGAATGGAATCACCGAATAGAATCGAATGGAACAATCATCGAATGGACTCAAATGGAATTATCCTCAAATGGAATCGAATGGAATTATCGAATGCAATCGAATGGAATTATCGAATGCAATCGAATAGAATCATCGAATGGACTCGAATGGAATCATCGAATGGAATGGAATGGAACAGTCAATGAACTCGAATGGAATCATCATTGAATGGAATCGAATGGAATCATCGAGTGGAATCGAATGGAATTATGATCAAATGCAATCGAATGTAATCCTCATCAAATGGAATCAAAAATAACCATCATCAATTGGTATTGAATGGAATTGTCATCAAATGGAATTCAAAGGAATCATCATCAAATGGAACCGAATGGAATCCTCATTGAATGGAAATGAAAGGGGTCATCATCTAATGGAATCGCATGGAATCATCATCAAATGGAATCGAATGGAATCATCATCAAATGGAATCTAATGGAATCATTGAACAGAATTGAATGGAATCGTCATCGAATGAATTGAATGCAATCATCGAATGGTCTCGAACGGAATCATCTTCTAATGGAAAGGAATGGAATCATCGCATAGAATCGAATGGAATTATCATCGAATGGAATCGAATGGTATCAACACCAAACGGAAAAAAACGGAATTATCGAATGGAATCGAAGAGAATCTTCGAACGGACCCGAATGGAATCATCTAATGGAATGGAATGGAATAATCCATGGACTCGAATGCAATCATCATCGAATGGAATCGAATGGAATCATCGAATGGACTCGAATGGAATAATCATTGAACGGAATCGAATGGAATCATCATCGGATGGAAACGAATGGAATCATCATCGAATGGAAATGAAAGGAGTCATCATCTAATGGAATTGCATGGAATCATCATAAAATGGAATCGAATGGAATCAACATCAAATGGAATCAAATGGAATCATTGAACGGAATTGAATGGAATCGTCATCGAATGAATTGACTGCAATCATCGAATGGTCTCGAATGGAATCATCTTCAAATGGAATGGAATGGAATCATCGCATACAATCGAATGGAATTATCATCGAATGGCATCGAATGGAATCAACATCCAACGGAAAAAAACGGAATTATCGAATGGAATCGAAGAGAATCATCGAATGGACCCGAATGGAATCATCTAATGGAATGGAATGGAATAATCCATGGACTCGAATGCAATCATCATCGAATGGAATCGAATGGAATCATCGAATGGACTCGAATGGAATAATCATTGAACGGAATCGAATGGAATCATCATCGGATGGAAATGAATGGAATCATCATCGAATGGAATCGAATAGAATTATGGAATGAAATCCAGTGTGATCATCATCGAATGGACCCGAATGGAATCATCATCCAACGGAAGCTAATGGAATCAACATCGAATGAATCGAATGGAAACACCATCGAATTGAAACGAATGGAATTACCATGAAATTGAAATGGATGGACTCATCATCGAATGGATTCGAATGGAATCATCGAATAAAATTGATTGAAATCATCATCGAATGGTATCGAATGGTATCATTGAATGGAATCGAATGGAATCATCCTCAGATGGAAATGAATGGAATCGTCATAGAATGGAATCGAATGGATTCATTGAATGGAATCAGATGGAATCATCGAATGGACTGGAATGGAATCATTGAATGGACTCGAAAGGGATCATGATTGAATGGAATTGAATGGAATCATCGAATGGTCTCGATTGGAATCATTATCAAATGGAATCGAATGGAATCACCGAATAGAATCGAATGGAACAATCATCGAATGGACTCAAATGGAATTATCCTCAAATGGAATCGAATGGAATTATCGAATGCAATCGAATGGAATTATCGAATGCAATCGAATAGAATCATCGAATGGACTCGAATGGAATCATCGAATGGAATGGAATGGAACAGTCAATGAACTCGAATGGAATCATCATTGAATGGAATCGAATGGAATCATCGAGTGGAATCGAATGGAATTATGATCAAATGCAATCGAATGTAATCATCATCAAATGGAATCAAAAATAACCATCATCAATTGGTATTGAATGGAATTGTCATCAAATGGAATTCAAAGGAATCATCATCAAATGGAACCGAATGGAATCCTCATTGAATGGAAATGAAAGGGGTCATCATCTAATGGAATCGCATGGAATCATCATAAAATGGAATCGAATGGAATCAACATCAAATGGAATCAAATGGAATCATTGAACGGAATTGAATGGAATCGTCATCGAATGAATTGGATGCAATCATCGAATGGTCTCGAATGGAATCTTCTTCAAATGGAATGGAATGGAATCATCGCATAGAATCGAATGGAATTATCATCAAATGGAATCGAATGGAATCAACATCAAACGGAAAAAAACGGAATTATCGAATGGAACCGAAGAGAATCATCGAATGGACCCGAATGGAATCATCTAATAGAATGGAATGGAATAATCCATGGACTCGAATGCAATCATCATCGAATGGAATCGAATGGAATCATCGAATGGACTCGAATGGAATAATCATTGAACGGAATCGATTGGAATCATCATCGGATGGAAACGAATGGAATCATCATCGAATGGAAATGAAAGGAGTCATCATCTAATGGAATTGCATGGAATCATCATAAAATGGAATCGAATGGAATCAACATCAAATGGAATCAAATGGAATCATTGAACGGAATTGAATGGAATCGTCATCGAATGAATTGACTGCAATCATCCAATGGTCTCGAATGGAATCATCTTCAAATGGAATGGAATGGAATCATCGCATAGAAGCGAATGGAATTATCATCGAATGGAATCGAATGGAATCAACATCCAACGGAAAAAAACGGAATTATCGAATGGAATCGAAGAGAATCATCGAATGGACCCGAATGGAATCATCTAATGGAATGGAATGGAATAATCCATGGACTCGAATGCAATCATCATCGAATGGAATCGAATGGAATCATCGAATGGACTCGAATGGAATAATCATTGAACGGAATCGAATGGAATCATCATCGGATGGAAATGAATGGAATCATCATCGAATGGAATCGAATAGAATTATGGAATGAAATCCAGTGTGATCATCATCGAATGGACCCGAATGGAATCATCATCCAACGGAAGCTAATGGAATCAACATCGAATGAATCAAATGGAAACACCATCGAATTGAAACGAATGGAATTATCATGAAATTGAAATGGATGGACTCATCATCGAATGGATTCGAAAGGAATCATCGAATAAAATTGATTGAAATCATCATCGAATGGAATCGAATGGTATCATTGAATGGAATCGAATGGAATCATCATCAGATGGAAATGAATGGAATCGTCATAGAATGGAATCGAATGGATTCATTGAATGGAATCAGATGGAATCATCGAATGGACTGGAATGGAATCATTGAATGGACTCGAAAGGGATCATGATTGAATGGAATTGAATGGAATCATCGAATGGTCTCGATTGGAATCATTATCAAATGGAATCGAATGGAATCACCGAATAGAATCGAATGGAACAATCATCGAATGGACTCAAATGGAATTATCCTCCAATGGAATCGAATGGAATTATCGAATGCAATCGAATGGAATTATCGAATGCAATCGAATAGAATCATCGAATGGACTCGAATGGAATCATCGAATGGAATGGAATGGAACAGTCAATGAACTCGAATGGAATCATCATTGAATGGAATCGAATGGAATCATCGAGTGGAATCGAATGGAATTATGATCAAATGGAATCGAATGTAATCATCATCAAATGGAATCAAAAATAACCATCATCAATTGGTATTGAATGGAATTGTCATCAAATGGAATTCAAAGGAATCAATATCAAATGGAACCGAATGGAATCCTCATTGAATGGAAATGAAAGGGGTCATCATCTAATGGAATCGCATGGAATCATCATCAAATGGAATCGAATGGAATCATCATCAAATGGAATCTAATGGAATCATTGAACAGAATTGAATGGAATCGTCATCGAATGAATTGAATGCAATCATCGAATGGTCTCGAATGGAATCATCTTCTAATGGAAAGGAATGGAATCATCGCATAGAATCGAATGGAATTATCATCGAATGGAATCGAATGGTATCAACACCAAACGGAAAAAAACGGAATTATCGAATGGAATCGAAGAGAATCTTCGAACGGACCCGAATGGAATCATCTAATGGAATGGAATGGAATAATCCATGGACTCGAATGCAATCATCATCGAATGGAATCGAATGGAACCATCGAATGGACTCGAATGGAATAATCATTGAACGGAATCGAATGGAATCATCATCGGATGGAAACGAATGGAATCATCATCGAATGGAAATGAAAGGAGTCATCATCTAATGGAATTGCATGGAATCATCATAAAATGGAATCGAATGGAATCAACATCAAATGGAATCAAATGGAATCATTGAACGGAATTGAATGGAATCGTCATCGAATGAATTGACTGCAATCATCCAATGGTCTCGAATGGAATCATCTTCAAATGGAATGGAATGGAATCATCGCATAGAATCGAATGGAATTATCATCGAATGGAATCGAATGGAATCAACATCAAACGGAAAAAAACGGAATTATCGAATGGAATCGAAGAGAATCATCGAATGGACCCGAATGGAATCATCTAATGGAATGGAATGGAATAATCCATGGACTCGAATGCAATCATCATCGAATGGAATCGAATGGAATCATCGAATGGACTCGAATGGAATAATCATTGAACGGAATCGAATGGAATCATCATCGGATGGAAATGAATGGAATCATCATCGAATGGAATCGAATAGAATTATGGAATGAAATCCAGTGTGATCATCATCGAATGGACCCGAATGGAATCATCATCCAACGGAAGCTAATGGAATCAACATCGAATGAATCGAATGGAAACACCATCGAATTGAAACGAATGGAATTATCATGAAATTGAAATAGATGGACTCATCATCGAATGGATTCGAATGGAATCATCGAATAAAATTGATTGAAATCATCATCGAATGGAATCGAATGGTATCATTGAATGGAATCGAATGGAATCATCAATAGATGGAAATGAATGGAATCGTCATAGAATGGAATCGAATGGATTCATTGAATGGAATCAGATGGAATCATCGAATGGACTGGAATGGAATCATTGAATGGACTCGAAAGGGATCATGATTGAATGGAATTGAATGGAATCATCGAATGGTCTCGATTGGAATCATTATCAAATGGAATCGAATGGAATCACCGAATAGAATCGAATGGAACAATCATCGAATGGACTCAAATGGAATTATCCTCAAATGGAATCGAATGGAATTATCGAATGCAATCGAATGGAATTTTCGAATGCAATCGAATAGAATCATCGAATGGACTCGAATGGAATCATCGAATGGAATGGAATGGAACAGTCAATGAACACGAATGGAATCATCATTGAATGGAATCGAATGGAATCATCGAGTGGAATCGAATTGAATTATGATCAAATGGAATCGAATGTAATCATCATCAAATGGAATCAAAAATAACCATCATCAATTGCTATTGAATGGAATTGTCATCAAATGGAATTCAAAGGAATCATCATCAAATGGAACCGAATGGAATCCTCATTGAATGGAAATGAAAGGGGTCATCATCTAATGGAATCGCATGGAATCATCATCAAATGGAATCAAATGGAATCATCATCAAATGGAATCTAATGGAATCATTGAACAGAATTGAATGGAATCGTCATCGAATGAATTGAATGCAATCATCGAATGGTCTCGAATGGAATCATCTTCTAATGGAAAGGAATGGAATCATCGCATAGAATCGAATGGAATTATCATCGAATGGAATCGAATGGTATCAACACCAAACGGAAAAAAACGGAATTATCGAATGGAATCGAAGAGAATCTTCGAACGGACCCGAATGGAATCATCTAATGGAATGGAATGGAATAATCCATGGACTCGAATGCAATCATCATCGAATGGAATCGAATGGAATCATCGAATGGACTCGAATGGAATAATCATTGAACGGAATCGAATGGAATCATCATCGGATGGAAACGAATGGAATCATCATCGAATGGAAATGAAAGGAGTCATCATCTAATGCAATTGCATGGAATCATCATCAAATGGAATCGAATGGAATCAACATCAAATGGAATCTAATGGAATCATTGAACAGAATTGAATGGAATCGTCATCGAATGAATTGACTGCAATCATCGAATGGTCTCGAATGGAATCATCTTCAAATGGAATGGAATGGAATCATCGCATAGAATCGAATGGAATTATCATCGAATGGAATCGAATGGAATCAACATCAAACGGAAATAAACAGAATTATCGAATGGAATCGAAGAGAATCATCGCATGGACCCGAATGGAATCATCTAATGGAATGGAATGGAATAATCCATGGACTCGAATGCAATCATCATCGAATGGAATCGAATGGAATCATCGAGTGGACTCGAATGGAATAATCATTGAACGGAATCGAATGGAATCATCATCGGATGGAAATGAATGGAATCATCATCGAATGGAATCGAATAGAATTATGGAATGAAATCCAGTGTGATCATCATCGAATGGACCCGAATGGAATCATCATCCAACGGAAGCTAATGGAATCAACATCGAATGAATCAAATGGAAACACCATCGAATTGAAACGAATGGAATTATCATGAAATTGAAATGGATGGACTCATCATCGAATGGATTCGAATGGAATCATCGAATAAAATTGATTGAAATCATCATCGAATGGAATCGAATGGTATCATTGAATGGAATCGAATGGAATCATCATCAGATGGAAATGAATGGAATCGTCATAGAATGGAATCGAATGGATTCATTGAATGGAATCAGATGGAATCATCGAATGGACTGGAATGGAATCATTGAATGGACTCGAAAGGGATCATGATTGAATGGAATTGAATGGAATCATCGAATGGTCTCGATTGGAATCATTATCAAATGGAATCGAATGGAATCACCGAATAGAATCGAATGGAACAATCATCGAATGGACTCAAATGGAATTATCCTCAAATGGAATCGAATGGAATTATCGAATGCAATCTAATGGAATTATCGAATGCAATCGAATAGAATCATCGAATGGACTCGAATGGAATCATCGAATGGAATGGAATGGAACAGTCAATGAACTCGAATGGAATCATCATTGAATGGAATCGAATGGAATCATCGAGTGGAATCGAATGGAATTATGATCAAATGCAATCGAATGTAATCCTCATCAAATGGAATCAAAAATAACCATCATCAATTGGTATTGAATGGAATTGTCATCAAATGGAATTCAAAGGAATCATCATCAAATGGAACCGAATGGAATCCTCATTGAATGGAAATGAAAGGGGTCATCATCTAATGGAATCGCATGGAATCATCATCAAATGGAATCGAATGGAATCATCATCAAATGGAATCTAATGGAATCATTGAACAGAATTGAATGGAATCGTCATCGAATGAATTGAATGCAATCATCGAATGGTCTCGAATGGAATCATCTTCTAATGGAAAGGAATGGAATCATCGCATAGAATCGAATGGAATTATCATTGAATGGAATCGAATGGTATCAACACCAAACGGAAAAAAACGGAATTATCGAATGGAATCGAAGAGAATCTTCGAACGGACCCGAATGGAATCATCTAATGGAATGGAATGGAATAATCCATGGACTCGAATGCAATCATCATCGAATGGAATCGAATGGAATCATCGAATGGACACGAATGGAATAATCATTGAACGGAATCGAATGGAATCATCATCGGATGGAAACGAATGGAATCATCATCGAATGGAAATGAAAGGAGTCATCATCTAATGGAATTGCATGGAATCATCATAAAATGGAATCGAATGGAATCAACATCAAATCGAATCAAACGGAATCATTGAACAGAATTGAATGGAATCGTCATCGAATGAATTGACTGCAATCATCGAATGGTCTCGAATGGAATCATCTTCAAATGGAATGGAATGGAATCATCGCATAGAATCGAATGGAATTATCACCGAATGGAATCGAATGGAATCAACATCAAACGGAAAAAAACGGAATTATCGAATGGAATCGAAGAGAATCATCGAATGGACCCGAATGGAATCATCTAATGGAATGGAATGGAATAATCCATGGACTCGAATGCAATCATCATCGAATGGAATCGAATGGAATCATCGAATGAACTCGAATGGAATCATCATTGAATGGAATCGAATGGAATCATCGAGTGGAATCGAATGGAATTATGATCAAATGGAATCGAATGTAATCATCATCAAATGGAATCAAAAATAACCATCATCAATTGGTATTGAATGGAATTGTCATCAAATGGAATTCAAAGGAATCATCATCAAATGGAACCGAATGGAATCCTCATTGAATGGAAATGAAAGGGGTGATCATCTAATGGAATCGCATGGAATCATCATCAAATGGAATCGAATGGAATCATCATCAAATGGAATCTAATGGAATCATTGAACAGAATTGAATGGAATCGTCATCGAATGAATTGAATGCAATCATCGAATGGTCTCGAATGGAATCATCTTCTAATGGAAAGGAATGGAATCATCGCATAGAATCGAATGGAATTATCATCGAATGGAATCGAATGGTATCAACACCAAACGGAAAAAAACGGAATTATCGAATGGAATCGAAGAGAATCTTCGAACGGACCCGAATGGAATCATCTAATGGAATGGAATGGAATAATCCATGGACTCGAATGCAATCATCATCGAATGGAATCGAATGGAATCATCGAATGGACTCGAATGGAATAATCATTGAAAGGAATCGAATGGAATCATCATCGGATGGAAACGAATGGAATCATCATCGAATGGAAATGAAAGGAGTCATCATCTAATGCAATTGCATGGAATCATCATCAAACGGAATCGAATGGAATCAACATCAAATGGAATCTAATGGAATCATTGAACAGAATTGAATGGAATCGTCATCGAATGAATTGACTGCAATCATCGAATGGTCTCGAATGGAATCATCTTCAAATGGAATGGAATGGAATCATCGCATAGAATCGAATGGAATTATCATCGAATGGAATCGAATGGAATCAACATCAAACGGAAAAAAACGGAATTATCGAATGGAATCGAAGAGAATCATCGAATGGACCCGAATGGAATCATCTAATGGAATGGAATGGAATAATCCATGGACTCGAATGCAATCATCATCGAATGGAATCGAATGGAATCATCGAGTGGACTCGAATGGAATAATCATTGAACGGAATCGAATGGAATCATCATCGGATGGAAATGAATGGAATCATCATCGAATGGAATCGAATAGAATTATGGAATTAAATCCAGTGTGATCATCATCGAATGGACCCGAATGGAATCATCATCCAACGGAAGCTAATGGAATCAACATCGAATGAATCAAATGGAAACACCATCGAATTGAAACGAATGGAATTATCATGAAATTGAAATGGATGGACTCATCATCGAATGGATTCGAATGGAATCATCGAATAAAATTGATTGAAATCATCATCGAATGGAATCGAATGGTATCATTGAATGGAATCGAATGGAATCATCATCAGATGGAAATGAATGGAATCGTCATAGAATGGAATCGAATGGATTCATTGAATGGAATCAGATGGAATCATCGAATGGACTGGAATGGAATCATTGAATGGACTCGAAAGGGATCATGATTGAATGGAATTGAATGGAATCATCGAATGGTCTCGATTGGAATCATTATCAAATGGAATCGAATGGAATCACCGAATAGAATCGAATGGAACAATCATCGAATGGACTCAAATGGAATTATCCTCAAATGGAATCGAATGGAATTATCGAATGCAATCGAATGGAATTATCGAATGCAATCGAATAGAATCATCGAATGGACTCGAATGGAATCATCGAATGGAATGGAATGGAACAGTCAATGAACTCGAATGGAATCATCATTGAATGGAATCGAATGGAATCATCGAGTGGAATCGAATGGAATTATGATCAAATGGAATCGAATGTAATCATCATCAAATGGAATCAAAAATAACCATCATCAATTGGTATTGAATGGAATTGTCATCAAATGGAATTCAAGGGAATCATCATCAAATGGAACCGAATGGAATCCTCATTGAATGGAAATGAAAGGGGTCATCATCTAATGGAATCGCATGGAATCATCATCAAATGGAATCGAATGGAATCATCATCAAATGGAATCTAATGGAATCATTGAACAGAATTGAATGGAATCGTCATCGAATGAATTGAATGCAATCATCGAATGGTCTCGAATGGAATCATCTTCTAATGGAAAGGAATGGAATCATCGCATAGAATCGAATGGAATTATCATCGAATGGAATCGAATGGTATCAACACCAAACGGAAAAAAACGGAATTATCGAATGGAATCGAAGAGAATCTTCGAACGGACCCGAATGGAATCATCTAATGGAATGGAATGGAATAATCCATGGACTCGAATGCAATCATCATCGAATGGAATCGAATGGAATCATCGAATGGACTCGAATGGAATAATCATTGAACGGAATCGAATGGAATCATCATCGGATGGAAACGAATGGAATCATCATCGAATGGAAATGAAAGGAGTCATCATCTAATGGAATTGCATGGAATCATCATAAAATGGAATCGAATGGAATCAACATCAAATGGAATCAAATGGAATCATTGAACGGAATTGAATGGAATCGTCATCGAATGAATTGACTGCAATCATCGAATGGTCTCGAATGGAATCATCTTCAAATGGAATGGAATGGAATCATCGCATAGAATCGAATGGAATTATCATCGAATGGAATGGAATGGAATCAACATCAAACGGAAAAAAACGGAATTATCGAATGGAATCGAAGAGAATCATCGAATGGACCCGAATGGAATCATCTAATGGAATGGAATGGAATAATCCATGGACTCGAATGCAATCATCATCCAATGGAATCGAATGGAATCATCGAATGGACTCGAATGGAATAATCATTGAACGGAATCGAATGGAATCATCATCGGATGGAAATGAATGGAATCATCATCGAATGGAATCGAATAGAATTATGGAATGAAATCCAGTGTGATCATCATCGAATGGACCCGAATGGAATCATCATCCAACGGAAGCTAATGGAATCAACATCGAATGAATCGAATGGAAACACCATCGAATTGAAACGAATGGAATTATCATGAAATTGAAATGGATGGACTCATCATCGAATGGATTCGAATGGAATCATCGAATAAAATTGATTGAAATCATCATCGAATGGAATCGAATGGTATCATTGAATGGAATCGAATGGAATCATAATCAGATGGAAATGAATGGAATCGTCATAGAATGGAATCGAATGGATTCATTGAATGGAATCAGATGGAATCATCGAATGGACTGGAATGGAATCATTGAATGGACTTGAAAGGGATCATGATTGAATGGAATTGAATGGAATCATCGAATGGTCTCGATTGGAATCATTATCAAATGGAATCGAATGGAATCACCGAATAGAATCGAATGGAACAATCATCGAATGGACTCAAATGGAATTATCCTCCAATGGAATCGAATGGAATTATCGAATGCAATCGAATGGAATTATCGAATGCAATCGAATAGAATCATCGAATGGACTCGAATGGAATCATCGAATGGAATGGAATGGAACAGTCAATGAACACGAATGGAATCATCATTGAATGGAATCGAATGGAATCATCGAGTGGAATCGAATGGAATTATGATCAAATGGAATCGAATGTAATCATCATCAAATGGAATCAAAAATAACCATCATCAATTGGTATTGAATGGAATTGTCATCAAATGGAATTCAAAGGAATCATCATCAAATGGAACCGAATGGAATCCTCATTGAATGGAAATGAAAGGGGTCATCGTCTTATGGAATCGCATGGAATCATCATCAAATGGAATCGAATGGAATCATCATCAAATGGAATCTAATGGAATCATTGAACAGAATTGAATGGAATCGTCATCGAATGAATTGAATGCAATCATCGAATGGTCTCGAATGGAATCATCTTCTAATGGAAAGGAATGGAATCATCGCATAGAATCGAATGGAATTATCATCGAATGGAATCGAATGGTATCAACACCAAACGGAAAAAAACGGAATTATCGAATGGAATCGAAGAGAATCTTCGAACGGACCCGAATGGAATCATCTAATGGAATGGAATGGAATAATCCATGGACTCGAATGCAATCATCATCGAATGGAATCGAATGGAATCATCGAATGGACTCGAATGGAATAATCATTGAAAGGAATCGAATGGAATCATCATCGGATGGAAACGAATGGAATCATCATCGAATGGAAATGAAAGGAGTCATCATCTAATGCAATTGCATGGAATCATCATCAAATGGAATCGAATGGAATCAACATCAAATGGAATCTAATGGAATCATTGAACAGAATTGAATGGAATCGTCATCGAATGAATTGACTGCAATCATCGAATGGTCTCGAATGGAATCATCTTCAAATGGAATGGAATGGAATCATCGCATAGAATCGAATGGAATTATCATCGAATGGAATCGAATGGAATCAACATCAAACGGAAAAAAACGGAATTATCGAATGGAATCGAAGAGAATCATCGAATGGACCCGAATGGAATCATCTAATGGAATGGAATGGAATAATCCATGGACTCGAATGCAATCATCATCGAATGGAATCGAATGGAATCATCGAGTGGACTCGAATGGAATAATCATTGAACGGAATCGAATGGAATCATCATCGGATGGAAATGAATGGAATCATCATCGAATGGAATCGAATAGAATTATGGAATTAAATCCAGTGTGATCATCATCGAATGGACCCGAATGGAATCATCATCCAACGGAAGCTAATGGAATCAACATCGAATGAATCGAATGGAAACACCATCGAATTGAAACGAATGGAATTATCATGAAATTGAAATGGATGGACTCATCATCGAATGGATTCGAATGGAATCATCGAATAAAATTGATTGAAATCATCATCGAATGGAATCGAATGGTATCATTGAATGGAATCGAATGGAATCATCATCAGATGGAAATGAATGGAATCGTCATAGAATGGAATCGAATGGATTCATTGAATGGAATCAGATGGAATCATCGAATGGACTGGAATGGAATCATTGAATGGACTCGAAAGGGATCATGATTGAATGGAATTGAATGGAATCATCGAATGGTCTCGATTGGAATCATTATCAAATGGAATCGAATGGAATCACCGAATAGAATCGAATGGAACAATCATCGAATGGACTCAAATGGAATTATCCTCAAATGGAATCGAATGGAATTATCGAATGCAATCGAATGGAATTATCGAATGCAATCGAATAGAATCATCGAATGGACTCGAATGGAATCATCGAATGGAATGGAATGGAACAGTCAATGAACTCGAATGGAATCATCATTGAATGGAATCGAATGGAATCATCGAGTGGAATCGAATGGAATTATGATCAAATGGAATCGAATGTAATCATCATCAAATGGAATCAAAAATAACCATCATCAATTGGTATTGAATGGAATTGTCATCAAATGGAATTCAAAGGAATCATCATCAAATGGAACCGAATGGAATCCTCATTGAATGGAAATGAAAGGGGTCATCATCTAATGGAATCGCATGGAATCATCATCAAATGGAATCGAATGGAATCATCATCAAATGGAATCTAATGGAATCATTGAACAGAATTGAATGGAATCGTCATCGAATGAATTGAATGCAATCATCGAATGGTCTCGAATGTAATCATCTTCTAATGGAAAGGAATGGAATCATCGCATAGAATCGAATGGAATTATCATCGAATGGAATCGAATGGTATCAACACCAAACGGAAAAAAACGGAATTATCGAATGGAATCGAAGAGAATCTTCGAACGGACCCGAATGGAATCATCTAATGGAATGGAATGGAATAATCCATGGACTCGAATGCAATCATCATCGAATGGAATCGAATGGAATCATCGAATGGACTCGAATGGAATAATCATTGAACGGAATCGAATGGAATCATCATCGGATGGAAACGAATGGAATCATCATCGAATGGAAATGAAAGGAGTCATCATCTAATGGAATTGCATGGAATCATCATAAAATGGAATCGAATGGAATCAACATCAAATCGAATCAAACGGAATCATTGAACGGAATTGAATGGAATCGTCATCGAATGAATTGACTGCAATCATCGAATGGTCTCGAATGGAATCATCTTCAAATGGAATGGAATGGAATCATCGCATAGAATCGAATGGAATTATCACCGAAAGCAATTGAATGGAATCAACATCAAACGGAAAAAAACGGAATTATCGAATGGAATCGAAGAGAATCATCGAATGGACCCGAATGGAATCATCTAATGGAATGGAATGGAATAATCCATGGACTCGAATGCAATCATCATCGAATGGAATCAAATGGAATCATCGAATGAACTCGAATGGAATCATCATTGAATGGAATCGAATGGAATCATCGAGTGGAATCGAATGGAATTATGATCAAATGGAATCGAATGTAATCATCATCAAATGGAATCAAAAATAACCATCATCAATTGGTATTCAATGGAATTGTCATCAAATGGAATTCAAAGGAATCATCATCAAATGGAACCGAATGGAATCCTCATTGAATGGAAATGAAAGGGGTCATCATCTAATGGAATCACATGGAATCATCATCAAATTGAAACGAATGGAATCTTCATCAAATGGAATCTAATGGAATCATTGAACAGAATTGAATGGAATCGTCATCGAATGAATTGAATGCAATCATCGAATGGTCTCGAATGGAATCATCTTCTAATGGAAAGGAATGGAATCATCGCATAGAATCGAATGGAATTATCATCGAATGGAATCGAATGGTATCCACACCAAACGGAAAAAAACGGAATTATCGAAAGGAATCGAAGAGAATCTTCGAACGGACCCGAATGGAATCATCTAATGGAATGGAATGGAATAATCCATGGACTCGAATGCAATCATCATCGAATGGAATCGAATGGAATCATCGAATGGACTCGAATGGAATAATCATTGAACGGAATCGAATGGAATCATCATCGGATGGAAACGAATGGAATCATCATCGAATGGAAATGAAAGGAGTCATCATCTAATGCAATTGCATGGAATCATCATCAAATGGAATCGAATGGAATCAACATCAAATGGAATCTAATGGAATCATTGAACAGAATTGAATGGAATCGTCATCGAATGAATTGACTGCAATCATCGAATGGTCTCGAATGGAATCATCTTCAAATGGAATGGAATGGAATCATCGCATAGAATCGAATGGAATTATCATCGAATGGAATCGAATGGAATCAACATCAAACGGAAAAAAACGGAATTATCGAATGGAATCGAAGAGAATCATCGAATGGACCCGAATGGAATCATCTAATGGAATGGAATGGAATAATCCATGGACTCGAATGCAATCATCATCGAATGGAATCGAATGGAATCATCGAATGGACTCGAATGGAATAATCATTGAACGGAATCGAATGGAATCATCATCAGATGGAAATGAATGGAATCATCATCGAATGGAATCGAATAGAATTGTGGAATGAAATCCAGTGTGATCATCATCGAATGGACCCGAATGGAATCATCATCCAAAGGAAGCTAATGGAATCAACATCGAATGAATCAAATGGAAACACCATCGAATTGAAACGAATGGAATTATCATGAAATTGAAATGGATGGACTCATCATCGAATGGATTCGAATGGAATCATCGAATAAAATTGATTGAAATCATCATCGAATGGAATCGAATGGTATCATTGAATGGAATCGAATGGAATCATCATCAGATGGAAATGAATGGAATCGTCATAGAATGGAATCGAATGGATTCATTGAATGGAATCAGATGGAATCATCGAATGGACTGGAATGGAATCATTGAATGGACTCGAAAGGGATCATGATTGAATGGAATTGAATGGAATCATCGAATGGTCTCGATTGGAATCATTATCAAATGGAATCGAATGGAATCACCGAATAGAATCGAATGGAACAATCATCGAATGGACTCAAATGGAATTATCCTCAAATGGAATCGAATGGAATTATCGAATGCAATCGAATGGAATTATCGAATGCAATCGAATAGAATGATCGAATGGACTCGAATGGAATCATCGAATGGAATGCAATGGAACAGTCAATGAACTCGAATGGAATCATCATTGAATGGAATGGAATGGAATCATCGATTGGAATCGAATGGAATTATGATCAAATGGAATCGAATGTAATCCTCATCAAATGGAATCAAAAATAACCATCATCAATTGGTATTGAATGGAATTGTCATCAAATGGAATTCAAAGGAATCATCATCAAATGGAACCGAATGGAATCCTCATTGAATGGAAATGAAAGGGGTCATCATCTAATGGAATCGCATGGAATCATCATCAAATGGAATCGAATGGAATCATCATCAAATGGAATCTAATGGAATCATTGAACAGAATTGAATGGAATCGTCATCGAATGAATTGAATGCAATCATCGAATGGTCTCGAATGGAATCATCTTCTAATGGAAAGGAATGGAATCATCGCATAGAATCGAATGGAATTATCATCGAATGGAATCGAATGGTATCAACACCAAACGGAAAAAAACGGAATTATCGAATGGAATCGAAGAGAATCTTCGAACGGACCCGAATGGAATCATCTAATGGAATGGAATGGAATAATCCATGGACTCGAATGCAATCATCATCGAATGGAATCGAATGGAATCATCGAATGGACTCGAATGGAATAATCATTGAACGGAATCGAATGGAATCATCATCGGATGGAAACGAATGGAATCATCATCGAATGGAAATGAAAGGAGTCATCATCTAATGGAATTGCATGGAATCATCATAAAATGGAATCGAATGGAATCAACATCAAATGGAATCAAATGGAATCATTGAACGGAATTGAATGGAATCGTCATCGAATGAATTGACTGCAATCATCCAATGGTCTCGAATGGAATCATCTTCAAATGGAATGGAATGGAATCATCGCATAGAATCGAATGGAATTATCATCGAATGGAATCGAATGGAATCAACATCAAACGGAAAAAAACGGAATTATCGAATGGAATCGAAGAGAATCATCGAATGGACCCGAATGGAATCATCTAATGGAATGGAATGGAATAATCCATGGACTCGAATGCAATCATCATCCAATGGAATCGAATGGAATCATCGAATGGACTCGAATGGAATAATCATTGAACGGAATCGAATGGAATCATCATCGGATGGAAATGAATGGAATCATCATCGAATGGAATCGAATAGAATTATGGAATGAAATCCAGTGTGATCATCATCGAATGGACCCGAATGGAATCATCATCCAACGGAAGCTAATGGAATCAACATCGAATGAATCGAATGGAAACACCATCGAATTGAAACGAATGGAATTATCATGAAATTGAAATGGATGGACTCATCATCGAATGGATTCGAATGGAATCATGGAATAAAATTGATGGAAATCATCATCCAATGGAATCGAATGGTATCATTGAATGGAATCGAATGGAATCATCATCAGATGGAAATGAATGGAATCGTCATAGAATGGAATCGAATGGATTCATTGAATGGAATCAGATGGAATCATCGAATGGACTGGAATGGAATCATTGAATGGACTCGAAAGGGATCATGATTGAATGGAATTGAATGGAATCATCGAATGGTCTCGATTGGAATCATTATCAAATGGAATCGAATGGAATCACCGAATAGAATCGAATGGAACAATCATCGAATGGACTCAAATGGAATTATCCTCCAATGGAATGGAATGGAATTATCGAATGCAATCGAATGGAATTATCGAATGCAATCGAATAGAATCATCGAATGGACTCGAATGGAATCATCGAATGGAATGGAATGGAACAGTCAATGAACTCGAATGGAATCATCATTGAATGGAATCGAATGGAATCATCGAGTGGAATCGAATGGAATTATGATCAAATGGAATCGAATGTAATCATCATCAAATGGAATCAAAAATAACCATCATCAATTGGTATTGAATGGAATTGTCATCAAATGGAATTCAAAGGAATCATCATCAAATGGAACCGAATGGAATCCTCATTGAATGGAAATGAAAGGGGTCATCATCTAATGGAATCGCATGGAATCATCATCAAATGGAATCGAATGGAATCATCATCAAATGGAATCTAATGGAATCATTGAACAGAATTGAATGGAATCGTCATCGAATGAATTGAATGCAATCATCGAATGGTCTCGAATGGAATCATCTTCTAATGGAAAGGAATGGAATCATCGCATAGAATCGAATGGAATTATCATCGAATGGAATCGAATGGTATCAACACCAAACGGAAAAAAACGGAATTATCGAATGGAATCGAAGAGAATCTTCGAACGGACCCGAATGGAATCATCTAATGGAATGGAATGGAATAATCCATGGACTCGAATGCAATCATCATCGAATGGAATCGAATGGAATCATCGAATGGACTCGAATGGAATAATCATTGAACGGAATCGATTGGAATCATCATCGGATGGAAACGAATGGAATCATCATCGAATGGAAATGAAAGGAGTCATCATCTAATGGAATTGCATGGAATCATCATAAAATGGAATCGAATGGAATCAACATCAAATGGAATCAAATGGAATCATTGAACGGAATTGAATGGAATCGTCATCGAATGAATTGACTGCAATCATCCAATGGTCTCGAATGGAATCATCTTCAAATGGAATGGAATGGAATCATCGCATAGAATCGAATGGAATTATCATCGAATGGAATCGAATGGAATCAACATCCAACGGAAAAAAACGGAATTATCGAATGGAATCGAAGAGAATCATCGAATGGACCCGAATGGAATCATGTAATGGAATGCAATGGAATAATCCATGGACTCGAATGCAATCATCATCGAATGGAATCGAATGGAATCATCGAATGGACTCGTATGGAATAATCATTGAACGGAATCGAATGGAATCATCATCGGATGGAAATGAATGGAATCATCATCGAATGGAATCGAATAGAATTATGGAATGAAATCCAGTGTGATCATCATCGAATGGACCCGAATGGAATCATCATCCAACGGAAGCTAATGGAATCAACATCGAATGAATCAAATGGAAACACCATCGAATTGAAACGAATGGAATTATCATGAAATTGAAATGGATGGACTCATCATCGAATGGATTAATGGAATCATCGAATAAAATTGATTGAAATCATCATCGAATGGAATCGAATGGTATCATTGAATGGAATCGAATGGAATCATCATCAGATGGAAATGAATGGAATCGTCATAGAATGGAATCGAATGGATTCATTGAATGGAATCAGATGGAATCATCGAATGGACTGGAATGGAATCATTGAATGGACTCGAAAGGGATCATGATTGAATGGAATTGAATGGAATCATCGAATGGTCTCGATTGGAATCATTATCAAATGGAATCGAATGGAATCACCGAATAGAATCGAATGGAACAATCATCGAATGGACTCAAATGGAATTATCCTCAAATGGAATCGAATGGAATTATCGAATGCAATCGAATGGAATTATCGAATGCAATCGAATAGAATCATCGAATGGACTCGAATGGAATCATCGAATGGAATGGAATGGAACAGTTAATGAACTCGAATGGAATCATCATTGAATGGAATCGAATGGAATCATCGAGTGGAATCGAATGGAATTATGATCAAATGGAATCGAATGTAATCATCATCAAATGGAATCAAAAATAACCATCATCAATTGGTATTGAATGGAATTGTCATCAAATGGAATTCAAAGGAATCATCATCAAATGGAACCGAATGGAATCCTCATTGAATGGAAATGAAAGGGGTCATCATCTAATGGAATCGCATGGAATCATCATCAAATGGAATCGAATGGAATCACCATCAAATGGAATCTAATGGAATCATTGAACAGAATTGAATGGAATCGTCATCGAATGAATTGAATGCAATCATCGAATGGTCTCGAATGGATTCATCTTCTAATGGAAAGGAATGGAATCATCGCATAGAATCGAATGGAATTATCATCGAATGGAATCGAATGGTATCAACACCAAACGGAAAAAAACGGAATTATCGAATGGAATCGAAGAGAATCTTCGAACGGACCCGAATGGAATCATCTAATGGAATGGAATGGAATAATCCATGGACTCGAATGCAATCATCATCGAATGGAATCGAATGGAATCATCGAATGGACTCGAATGGAATAATCATTGAACGGAATCGATTGGAATCATCATCGGATGGAAACGAATGGAATCATCATCGAATGGAAATGAAAGGAGTCATCATCTAATGGAATTGCATGGAATCATCATAAAATGGAATCGAATGGAATCAACATCAAATGGAATCAAATGGAATCATTGAACGGAATTGAATGGAATCGTCATCGAATGAATTGACTGCAATCATCCAATGGTCTCGAATGGAATCATCTTCAAATGGAATGGAATGGAATCATCGCATAGAATCGAATGGAATTATCATCGAATGGAATCGAAGGGAATCAACATCCAACGGAAAAAAACGGAATTATCGAATGGAATCGAAGAGAATCATCGAATGGACCCGAATGGAATCATGTAATGGAATGGAATGGAATAATCCATGGACTCGAATGCAATCATCATCGAATGGAATCGAATGGAATCATCGAATGGACTCGAATGGAATAATCATTGAACGGAATCGAATGGAATCATCATCGGATGGAAATGAATGGAATCATCATCGAATGGAATCGAATAGAATTATGGAATGAAATCCAGTGTGATCATCATCGAATGGACCCGAATGGAATCATCATCCAACGGAAGCTAATGGAATCAACATCGAATGAATCAAATGGAAACACCATCGAATTGAAACGAATGGAATTATCATGAAATTTAAATGGATGGACTCATCATCGAATGGATTCGAAAGGAATCATCGAATAAAATTGATTGAAATCATCATCGAATGGAATCGAATGGTATCATTGAATGGAATCGAATGGAATCATCATCAGATGGAAATGAATGGAATCGTCATAGAATGGAATCGAATGGTTTCATTGAATGGAATCAGATGGAATCATCGAATGGACTGGAATGGAATCATTGAATGGACTCGATAGGGATCATTATTGAATGGAATTGAATGGAATCATCGAATGGTCTCGATTGGAATCATTATCAAATGGAATCGTATGGAATCACCGAATAGAATCGAATGGAACAATCATCGAATGGACTCAAATGGAATTATCCTCAAATGGAATCGAATGGAATTATCGAATGCAATCGAATGGAATTATCGAATGCAATCGAATAGAATCATCGAATGGACTCGAATGGAATCATCGAATGGAATGGAATGGAACAGTCAATGAACTCGAATGGAATCATCATTGAATGGAATCGAATGGAATCATCGAGTGGAATCGAATGGAATTATGATCAAATGGAATCGAATGTAATCATCATCAAATGGAATCAAAAATAACCATCATCAATTGGTATTGAATGGAATTGTCATCAAATGGAATTCAAAGGAATCATCATCAAATGGAACCGAATGGAATCCTCATTGAATGGAAATGAAAGGGGTCATCATCTAATGGAATCGCATGGAATCATCATAAAATGGAATCGAATGGAATCAACATCAAATGGAATCAAATGGAATCATTGAACGGAATTGAATGGAATCGTCATCGAATGAATTGGATGCAATCATCGAATGGTCTCGAATGGAATCTTCTTCAAATGGAATGGAATGGAATCATCGCATAGAATCGAATGGAATTATCATCGAATGGAATCGAATGGAATCAACATCAAACGGAAAAAAACGGAATTATCGAATGGAATCGAAGAGAATCATCGAATGGACCCGAATGGAATCATCTAATGGAATGGAATGGAATAATCCATGGACTCGAATGCAATCATCATCAAATGGAATCGAATGGAATCATCGAATGAACTCGAATGAAATCATCATTGAATGGAATCGAATGGAATCATCGAGTGGAATCGAATGGAATTATGATCAAATGGAATCGAATGTAATCATCATCAAATGGAATCAAAAATAACCATCATCAATTGGTATTCAATGGAATTGTCATCAAATGGAATTCAAAGGAATCATCATCAAATGGAACCGAATGGAATCCTCATTGAATGGAAATGAAAGGGGTCATCATCTAATGGAATCACGTGGAATCATCATCAAATGGAATCGAATGGAATCTTCATCAAATGGAATCTAATGGAATCATTGAACAGAATTGAATGGAATCGTCATCGAATGAATTGAATGCAATCATCGAATGGTCTCGAATGGAATCATCTTCTAATGGAAAGGAATGGAAACATCGCATAGAATCGAATGGAATTATCATCGAATGGAATCGAATGGTATCAACACCAAACGGAAAAAAACGGAATTATCGAAAGGAATCGAAGAGAATCTTCGAACGGACCCGAATGGAATCATCTAATGGAATGGAATGGAATAATCCATGGACTCGAATGCAATCATCATCGAATGGAATCGAATGGAATCATCGAATGGACTCGAATGGAATAATCATTGAACGGAATCGAATGGAATCATCATCGGATGGAAATGAATGGAATCATCATCGAATGGAATCGAATAGAATTATGGAATGAAATCCAGTGTGATCATCATCGAATGGACCCGAATGGAATCATCATCCAACAGAAGCTAATGGAATCAACATCGAATGAATCGAATGGAAACACCATCGAATTCAAACGAATGGAATTACCATGAAATTGAAATGGATGGACTCATCATCGAATGGATTCGGATGGAATCATCGAATAAAATTGATTGAAATCATCATCGAATGAAATCGAATGGTATCATTGAATGGAATCGAATGGAATCATCATCAGATGGAAATGAATGGAATCGTCATAGAATGGAATCGAATGGATTCATTGAATGGAATCAGATGGAATCATCGAATGGACTGGAATGGAATCATTGAATGGACTCGAAAGGGATCATGATTGAATGGAATTGAATGGAATCATCGAATGGTCTCGATTGGAATCATTATTAAATGGAATCGAATGGAATCACCGAATAGAATCGAATGGAACAATCATCGAATGGACTCAAATGGAATTATCCTTAAATGGAATCGAATGGAATTATCGAATGCAATCGAATAGAATCATCGAATGGACTCGAATGGAATCATCGAATGGAATGGAATGGAACAGTCAATGAACTCGAATGGAATCATCATTGAATGGAATCGAATGGAATCATCGAGTGGAATCGAATGGAATTATGATCAAATGGAATCGAATCTAATCATCATCAAATGGAATCAAAAATAACCATCATCAATTGGTATTGAATGGAATTGTCATCAAATGGAATTCAAAGGAATCATCATCAAATGGAACCGAATGGAATCCTCATTGAATGGAAATGAAAGGGGTCATCATCTAATGGAATCGCATGGAATCATCATCAAATGGAATCGAATGGAATCATCATCAAATGGAATCTAATGGAATCATTGAACAGAATTGAATGGAATCGTCATCGAATGAATTGAATGCAATCATCGAATGGTCTCGAATGGAATCATCTTCTAATGGAAAGGAATGGAATCATCGCTTAGAATCGAATGGAATTATCATCGAATGGAATCGAATGGTATCAACACCAAACGGAAAAAAACGGAATTATCGAATGGAATCGAAGAGAATCTTCGAACGGACCCGAATGGAATCATCTAATGGAATGGAATGGAATAATCCATGGACTCGAATGCAATCATCATCGAATGGAATCGAATGGAATCATCGAATGGACTCGAATGGAATAATCATTGAACGGAATCGAATGGAATCATCATCGGATGGAAACGAATGGAATCATCATCGAATGGAAATGAAAGGAGTCATCATCTAATGGAATTGCATGGAATCATCATAAAATGGAATCGAATGGAATCAACATCAAATGGAATCAAATGGAATCATTGAACGGAATTGAATGGAATCGTCATCGAATGAATTGACTGCAATCATCGAATGATCTCGAATGTAATCACATTCTAATGGAAAGGAATGGAATCATCGCATAGAATCGAATGGAATTAACATTGAATGGACTCGAATGGAATCAACATCAAACGGAATCAAGCGGAATTATCGAATGGAATCGAAGAGAATCATCGAATGGTCTCGAATGGAATCATCTTCTAATGGAAAGGAATGGAATCATCGCATAGAATCGAATGGAATTAACATTGAATGGACTCGAATGGAATCAACATCAAATGGAATCAAGCGGAATTATCGAATGAAATCGAAGAGAATCATCGAATGGACTCGAATGGAATCATCTAATGGAATGGAATGGAATAATCCACGGACTCGAATGCAATCATCATCGTATAGAATCGAATGGAATCATCGAATGGACTCGAATGGAATAATCATTGAACGGAAGCGAATGGAATCATCATCGGATGGAAACGAATGGAATCATCATCGAATGGAAATGAAAGGAGTCATCATCTAATGGAATTGCATGGAATCATCATAAAATGGAATCGAATGGAATCAAAATCAAATGGAATCAAATGTAATCATTGAACGGAATTGAATGGAATCGTCATCGAATGAATTGACTGCAATCATCGAATGGTCTCGAATGGAATCATCTTCAAATGGAATGTAATGGAATCATCGCATAGAATCGAATGGAATTATCATCGAATGGAATCGAATGGAATCAACATCAAACGGAAAAAAACGGAATTATCGAATGGAATCGAAGAGAATCATCGAATGGACCCGAATGGAATCATCTAATGGAATGGAATGGAATAATCCATGGACTCGAATGCAATCATCATCGAATGGAATCGAATGGAATCATCGAATGGACTCGAATGGAATAATCATTGAACGGAATCGAATGGAATCATCATCGGATGGAAATGAATGGAATCATCATCGAATGGAATCGAATAGAATTATGGAATGAAATCCAGTGTGATCATCATCGAATGGACCCGAATGGAATCATCATCCAACGGAAGCTAATGGAATCAACATCGAATGAATCGAATGGAAACACCATCGAATTGAAACGAATGGAATTATCATGAAATTGAAATGGATGGACTCATCATCGGATGGATTCGAATGGAATCATCGAATAAAATTGATTGAAATCATCATCCAATGGAATCGAATGGTATCATTGAATGGAATCGAATGGAATCATCATCAGATGGAAATGAATGGAATCGTCATAGAATGGAATCGAATGGATTCATTGAATGGAATCAGATGGAATCATCGAATGGACTGGAATGGAATCATTGAATGGACTCGAAAGGGATCATGATTGAATGGAATTGAATGGAATCATCGAATGGTCTCGATTGGAATCATTATCAAATGGAATCGAATGGAATCACCGAATAGAATCGAATGGAACAATCATCGAATGGACTCAAATGGAATTATCCTCAAATGGAATCGAATGGAATTATCGAATGCAATCGAATGGAATTATCGAATGCAATCGAATAGAATCATCGAATGGACTCGAATGGAATCATCGAATGGAATGGAATGGAACAGTCAATGAACTCGAATGGAATCATCATTGAATGGAATCGAATGGAATCATCGAGTGGAATCGAATGGAATTATGATCAAATGCAATCGAATGTAATCCTCATCAAATGGAATCAAAAATAACCATCATCAATTGGTATTGAATGGAATTGTCATCAAATGGAATTCAAAGGAATCATCATCAAATGGAACCGAATGGAATCCTCATTGAATGGAAATGAAAGGGGTCATCATCTAATGGAATCGCATGGAATCATCATCAAATGGAATCGAATGGAATCATCATCAAATGGAATCTAATGGAATCATTGAACAGAATTGAATGGAATCGTCATCGAATGAATTGAATGCAATCATCGAATGGTCTCGAATGGAATCATCTTCTAATGGAAAGGAATGGAATCATCGCATAGAATCGAATGGAATTATCATCGAATGGAATCGAATGGTATCAACACCAAACGGAAAAAAACGGAATTATCGAATGGAATCGAAGAGAATCTTCGAACGGACCCGAATGGAATCATCTAATGGAATGGAATGGAATAATCCATGGACTCGAATGCAATCATCATCGAATGGAAATGAATGGAATCATCGAATGGACTCGAATGGAATAATCATTGAACGGAATCGAATGGAATCATCATCGGATGGAAACGAATGGAATCATCATCGAATGGAAATGAAAGGAGTCATCATCTAATGGAATTGCATGGAATCATCATAAAATGGAATCGAATGGAATCAACATCAAATGGAATCAAATGGAATCATTGAACGGAATTGAATGGAATCGTCATCGAATGAATTGACTACAATCACCGAATGGTCTCGAATGGAATCATCTTCAAATGGAATGGAATGGAATCATCGCATAGAATCGAATGGAATTATCATCGAATGGAATCGAATGGAATCAACATCAAACGGAAAAAAACAGAATTATCGTATGC	G	20	PASS	SVLEN=-38420;SVTYPE=DEL;TIG_REGION=contig11_hp2:449327-449328;QUERY_STRAND=+;SIG_SOURCE=cigar;TIG_MAPQ=60	GT	0/1
chr1	134305014	dippav.chr1.DEL.7	AAAAGGAAACACCATCGAATTGAAACGAATGGAATTATCATGAAATTGAAATGGATGGACTCATCATCGAATGGATTCGAATGGAATCATCGAATAAAATTGATTGAAATCATCATCGAATGGAATCGAATGGTATCATTGAATGGAATCGAATGGAATCATCATCAGATGGAAATGAATGGAATCGTCATAGAATGGAATCGAATGGATTCATTGAATGGAATCAGATGGAATCATCGAATGGACTCGAATGGAATAATCATTGAACGGAATCGAATGGAATCATCATCGGATGGAAACGAATGGAATCATCATCGAATGGAAATGAAAGGAGTCATCATCTAATGGAATTTCATGGAATCATCATCAAATGGAATCGAATGGAATCAACATCAAATGGAATCAAATGGAATCATTGAACGGAATTGAATGGAATCGTCATCGAATGAATTGAATGCAATCATCGAATGGTCTCGAATGGAATCATCTTCAAATGGAATGGAATGGAATCATCGCATAGAATCGAATGGAATTATCATCGAATGGAATCGAATGTTATCAACATCAAACGGAAAATAACGGAATTATCGAATGGAATCGAAGAGAATCATCGAACGGACCCGAATGGAATCATCTAATGGAATGGAATGGAATAATCCACGGACTCGAATGCAATCATCGTCGAATGGAATCGAATAGAATCATCGAATGGACTCGAATGGAATAATCATTGAACGGAATCGAATGGAATCATCATCGGATGGAAACGAATGGAATCATCATCGAATGGAATCGAATAGAATTATGGAATGAAATCCAGTGTGATCATCATCGAATGGACCCGAATGGAATCATCATCCAACGGAAGCTAATGGAATCAACATCGAATGAATCAAATGGAAACACCATCGAATTGAAACGAATGGAATTACCATGAAATTGAAATGGATGGACTCATCATCAAATGGATTCGAATGGAATCATCGAATAAAATTGATTGAAATCATCATCGAATGGAATCGAATGGTATCATTGAATGGAATCGAATGGAATCATCATCAGATGGAAATGAATGGAATCGTCATAGAATGGAATCGAATGGATTCATTGAATGGAATCAGATGGAATCATTGAATGGACTGGAATGGAATCATTGAATGGACTCGAAAGGGATCATTATTGAATGGAATTGAATGGAATCATCGAATGGTCTCGATTGGAATCATTATCAAATGGAATCGAATGGAATCACCGAATAGAATCGAATGGAACAATCATCGAATGGACTCAAATGGAATTATCCTCCAATGGAATGGAATGGAATTATCGAATGCAATCGAATGGAATTATCGAATGCAATCGAATAGAATCATCGAATGGACTCGAATGGAATCATCGAATGGAATGGAATGGAACAGTCAATGAACTCGAATGGAATCATCATTGAATGGAATCGAATGGAATCATCGAGTGGAATCGAATGGAATTATGATCAAATGGAATCGAATGTAATCATCATCAAATGGAATCAAAAATAACCATCATCAATTGGTATTGAATGGAATTGTCATCAAATGGAATTCAAAGGAATCATCATCAAATGGAACCGAATGGAATCCTCATTGAATGGAAATGAAAGGGGTCATCATCTAATGGAATCGCATGGAATCATCATCAAATGGAATCGAATGGAATCATCATCAAATGGAATCTAATGGAATCATTGAAAAGAATTGAATGGAATCGTCATCGAATGAATTGAATGCAATCATCGAATGGTCTCGAATGGAATCATCTTCTAATGGAAAGGAATGGAATCATCGCATAGAATCGAATGGAATTATCATCGAATGGAATCGAATGGTATCAACACCAAACGGAAAAAAACGGAATTATCGAATGGAATCGAAGAGAATCTTCGAACGGACCCGAATGGAATCATCTAATGGAATGGAATGGAATAATCCATGGACTCGAATGCAATCATCATCGAATGGAATCGAATGGAATCATCGAATGGACTCGAATGGAATAATCATTGAACGGAATCGAATGGAATCATCATCGGATGGAAACGAATGGAATCATCATCGAATGGAAATGAAAGGAGTCATCATCTAATGGAATTGCATGGAATCATCATAAAAGGGAATCGAATGGAATCAACATCAAATGGAATCAAATGGAATCATTGAACGGAATTGAATGGAATCGTCATCGAATGAATTGAATGCAATCATCGAATGGTCTCGAATGGAATCATCTTCAAATAGAATGGAATGGAATCATCGCATAGAATCGAATGGAATTATCATCGAATGGAATCGAATGGAATCAACATCAAACGGAAAAAAACGGAATTATCGAATGGAATCGAAGAGAATCATCGAATGGACCCGAATGGAATCATCTAATGGAATGGAATGGAATAATCCATGGACTCGAATGCAATCATCATCGAATGGAATCGAATGGAATCATCGAATGGACTCGAATGGAATAATCATTGAACGGAATCGAATGGAATCATCATCGGATGGAAATGAATGGAATCATCATCGAATGGAATCGAATAGAATTATGGAATGAAATCCAGTGTGATCATCATCGAATGGACCCGAATGGAATCATCATCCAACGTAAGCTAATGGAATCAACATCGAATGAATCGAATGGAAACACCATCGAATTGAAACGAATGGAATTACCATGAAATTGAAATGGATGGACTCATCATCGAATGGATTCGAATGGAATCATCGAATAAAATTGATTGAAATCATCATCGAATTGTATCGAATGGTATCATTGAATGGAATCGAATGGAATCATCCTCAGATGGAAATGAATGGAATCGTCATAGAATGGAATCGAATGGATTCATTGAATGGAATCAGATGGAATCATCGAATGGACTGGAATGGAATCATTGAATGGACTCGAAAGGGATCATTATTGAATGGAATTGAATGGAATCATCGAATGGTCCCGATGGAATCATTATCAAATGGAATCGAATGGAATCACCGAATAGAATCGAATGGAACAATCATCGAATGGACTCAAATGGAATTATCCTCACATGGAATCGAATGGAATTATCGAATGCAATCGAATGGAATTATCGAATGCAATCGAATAGAATCATCGAATGGACTCGAATGGAATCATCGAATGGAATGGAATGGAACAGTCAATGAACTCGAATGGAATCATCATTGAATGGAATCGAATGGAATCATCGAGTGGAATCGAATGGAATTATGATCAAATGGAATCGAATTTAATCATCATCAAATGGAATCAAAAATAACCATCATCAATTGGTATTGAATGGAATTCTCATCAAATGGAATTCAAAGGAATCATCATCAAATGGAACTGAATGGAATCCTCATTGAATGGAAATGAAAGGGGTCATCATCTAATGGAATCGCATGGAATCATCATCAAATGGAATCGAATGGAATCATCATCAAATGGAATCTGATGGAATCATTGAACAGAATTGAATGGAATCGTCATCGAATGAATTGAATTCAATCATCGAATGGTCTCGAATGTAATCACATTCTAATGGAAAGGAATGGAATCATCGCATAGAATCGAATGGAATTAACATTGAATGGACTCGAATGGAATCAACATCAAACGGAATCAAGCGGAATTATCGAATGGAATCGAAGAGAATCATCGAATGGTCTCGAATGGAATCATCTTCTAATGGAAAGGAATGGAATCATCTCATAGAATCGAATGGAATTAACATTGAATGGACTCGAATGGAATCAACATCAAATGCAATCAAGCGGAATTGTCGAATGAAATCGAAGAGAATCATCGAATGGACTCGAATGGAATCATCTAATGGAATGGAATGGAATAATCCACGGACTCGAATGCAATCATCATCGTATAGAATCGAATGGAATGATCGAAAGGACTCGAATGGAATAACCATTGAACGGAATCGAATGGAATCATCATCGGATGGAAACGAATGGAATCATCATCGAATGGAAATGAAAGGAGTCATCATCTAATGGAATTGCATGGAATCATCATCAAATGGAATCGAATGGAATCATCATCAAATGGAATCAAATGGAATCATTGAACGGAATTGAATGGAATTGTCATCGAATGAATTGACTGCAATCATCCAATGGTCTCGAATGGAATCATCTTCAAATGGAATGGAATGGAATCATCGCATAGAATCGAATGGAATTATCATCGAATGGAATCGAATGGTATCAACATCAAACGGAAAAAAACGGAATTATCGAATGGAATCGAAGAGAATCTTCGAACGGACCCGAATGGAATCATCTAATGGAATGGAATGGAATAATCCATGGACTCGAATGCAATCATCATCGAATGGGATCGAATGGAATCATTGAATGGACTCGAATGGAATAATCATTGAACGGAATCGAATGGAATCATCATCGGATGGAAATGAATGGAATCATCATCGAATGGAATCGAATAGAATTATGGAATGAAATCCAGTGTGATCATCATCGAATGGACCCGAATGGAATCATCATCCAACGGAAGCTAATGGAATCAACATCGAATGAATCGAAAGGAAACACCATCGAATTGAAACGAATGGAATTATCATGAAATTGAAATGGATGGACTCATCATCGAATGGATTCGAATGGAATCATCGAATAAAATTGATTGAAATCATCATCGAATGGAATCGAATGGTATCATTGAATGGAATCGAATGGAATCATCATCAGATGGAAATGAATGGAATCGTCATAGAATGGAATCGAATGGATTCATTGAATGGAATCAGATGGAATCATCGAATGGACTCGAATGGAATAATCATTGAACGGAATCGAATGGAATCATCATCGGATGGAAACGAATGGAATCATCATCGAATGGAAATGAAAGGAGTCATCATCTAATGGAATTTCATGGAATCATCATCAAATGGAATCGAATGGAATCAACATCAAATGGAATCAAATGGAATCATTGAACGGAATTGAATGGAATCGTCATCGAATGAATTGAATGCAATCATCGAATGGTCTCGAATGGAATCATCTTCAAATGGAATGGAATGGAATCATCGCATAGAATCGAATGGAATTATCATCGAATGGAATCGAATGTTATCAACATCAAACGGAAAATAACGGAATTATCGAATGGAATCGAAGAGAATCATCGAACGGACCCGAATGGAATCATCTAATGGAATGGAATGGAATAATCCACGGACTCGAATGCAATCATCGTCGAATGGAATCGAATAGAATCATCGAATGGACTCGAATGGAATAATCATTGAACGGAATCGAATGGAATCATCATCGGATGGAAACGAATGGAATCATCATCGAATGGAATCGAATAGAATTATGGAATGAAATCCAGTGTGATCATCATCGAATGGACCCGAATGGAATCATCATCCAACGGAAGCTAATGGAATCAACATCGAATGAATCAAATGGAAACACCATCGAATTGAAACGAATGGAATTACCATGAAATTGAAATGGATGGACTCATCATCGAATGGATTCGAATGGAATCATCGAATAAAATTGATTGAAATCATCATCGAATGGAATCGAATGGTATCATTGAATGGAATCGAATGGAATCATCATCAGATGGAAATGAATGGAATCGTCATAGAATGGAATCGAATGGATTCATTGAATGGAATCAGATGGAATCATTGAATGGACTGGAATGGAATCATTGAATGGACTCGAAAGGGATCATTATTGAATGGAATTGAATGGAATCATCGAATGGTCTCGATTGGAATCATTATCAAATGGAATCGAATGGAATCACCGAATAGAATCGAATGGAACAATCATCGAATGGACTCAAATGGAATTATCCTCCAATGGAATCGAATGGAATTATCGAATGCAATCGAATGGAATTATCGAATGCAATCGAATAGAATCATCGAATGGACTCGAATGGAATCATCGAATGGAATGGAATGGAACAGTCAATGAACTCGAATGGAATCATCATTGAATGGAATCGAATGGAATCATCGAGTGGAATCGAATGGAATTATGATCAAATGGAATCGAATGTAATCATCATCAAATGGAATCAAAAATAACCATCATCAATTGGTATTGAATGGAATTGTCATCAAATGGAATTCAAAGGAATCATCATCAAATGGAACCGAATGGAATCCTCATTGAATGGAAATGAATGGGGTCATCATCTAATGGAATCGCATGGAATCATCATCAAATGGAATCGAATGGAATCATCATCAAATGGAATCTAATGGAATCATTGAACAGAATTGAATGGAATCGTCATCGAATGAATTGAATGCAATCATCGAATGGTCTCGAATGGAATCATCTTCTAATGGAAAGGAATGGAATCATCGCATAGAATCGAATGGAATTATCATCGAATGGAATCGAATGGTATCAACACCAAACGGAAAAAAACGGAATTATCGAATGGAATCGAAGAGAATCTTCGAACGGACCCGAATGGAATCATCTAATGGAATGGAATGGAATAATCCATGGACTCGAATGCAATCATCATCGAATGGAATCGAATGGAATCATCGAATGGACTCGAATGGAATAATCATTGAACGGAATCGATTGGAATCATCATCGGATGGAAACGAATGGAATCATCATCGAATGGAAATGAAAGGAGTCATCATCTAATGGAATTGCATGGAATCATCATAAAATGGAATCGAATGGAATCAACATCAAATGGAATCAAATGGAATCATTGAACGGAATTGAATGGAATCGTCATCGAATGAATTGACTGCAATCATCCAATGGTCTCGAATGGAATCATCTTCAAATGGAATGGAATGGAATCATCGCATAGAATCGAATGGAATTATCATCGAATGGAATCGAATGGAATCAACATCCAACGGAAAAAAACGGAATTATCGAATGGAATCGAAGAGAATCATCGAATGGACCCGAATGGAATCATCTAATGGAATGGAATGGAATAATCCATGGACTCGAATGCAATCATCATCGAATGGAATGGAATGGAATCATCGAATGGACTCGAATGGAATAATCATTGAACGGAATCGAATGGAATCATCATCGGATGGAAATGAATGGAATCATCATCGAATGGAATCGAATAGAATTATGGAATGAAATCCAGTGTGATCATCATCGAATGGACCCGAATGGAATCATCATCCAACGGAAGCTAATGGAATCAACATCGAATGAATCAAATGGAAACACCATCGAATTGAAACGAATGGAATTACCATGAAATTGAAATGGATGGACTCATCATCGAATGGATTCGAATGGAATCATCGAATAAAATTGATTGAAATCATCATCGAATGGAATCGAATGGTATCATTGAATGGAATCGAATGGAATCATCATCAGATGGAAATGAATGGAATCGTCATAGAATGGAATCGAATGGATTCATTGAATGGAATCAGATGGAATCATCGAATGGACTGGAATGGAATCATTGAATGGACTCGAAAGGGATCATGATTGAATGGAATTGAATGGAATCATCGAATGGTCTCGATTGGAATCATTATCAAATGGAATCGAATGGAATCACCGAATAGAATCGAATGGAACAATCATTGAATGGACTCAAATGGAATTATCCTCCAATGGAATCGAATGGAATTATCGAATGCAATCGAATGGAATTATCGAATGCAATCGAATAGAATCATCGAATGGACTCGAATGGAATCATCGAATGGAATGGAATGGAACAGTCAATGAACTCGAATGGAATCATCATTGAATGGAATCGAATGGAATCATCGAGTGGAATCGAATGGAATTATGATCAAATGGAATCGAATGTAATCATCATCAAATGGAATCAAAAATAACCATCATCAATTGGTATTGAATGGAATTGTCATCAAATGGAATTCAAAGGAATCATCATCAAATGGAACCGAATGGAATCCTCATTGAATGGAAATGAAAGGGGTCATCATCTAATGGAATCGCATGGAATCATCATCAAATGGAATCGAATGGAATCATCATCAAATGGAATCTAATGGAATCATTGAACAGAATTGAATGGAATCGTCATCGAATGAATTGAATGCAATCATCGAATGGTCTCGAATGGAATCATCTTCTAATGGAAAGGAATGGAATCATCGCATAGAATCGAATGGAATTATCATCGAATGGAATCGAATGGTATCAACACCAAACGGAAAAAAACGGAATTATCGAATGGAATCGAAGAGAATCTTCGAACGGACCCGAATGGAATCATCTAATGGAATGGAATGGAATAATCCATGGACTCGAATGCAATCATCATCGAATGGAATCGAATGGAATCATCGAATGGACTCGAATGGAATAATCATTGAACGGAATCGAATGGAATCATCATCGGATGGAAACGAATGGAATCATCATCGAATGGAAATGAAAGGAGTCATCATCTAATGGAATTGCATGGAATCATCATAAAATGGAATCGAATGGAATCAACATCAAATGGAATCAAATGGAATCATTGAACGGAATTGAATGGAATCGTCATCGAATGAATTGACTGCAATCATCCAATGGTCTCGAATGGAATCATCTTCAAATGGAATGGAATGGAATCATCGCATAGAATCGAATGGAATTATCATCGAATGGAATCGAATGGAATCAACATCAAACGGAAAAAAACGGAATTATCGAATGGAATCGAAGAGAATCATCGAATGGACCCGAATGGAATCATCTAATGGAATGGAATGGAATAATCCATGGACTCGAATGCAATCATCATCGAATGGAATCGAATGGAATCATCGAATGGACTCGAATGGAATAATCATTGAACGGAATCGAATGGAATCATCATCGGATGGAAATGAATGGAATCATCATCGAATGGAATCGAATAGAATTATGGAATGAAATCCAGTGTGATCATCATCGAATGGACCCGAATGGAATCATCATCCAACGTAAGCTAATGGAATCAACATCGAATGAATCGAATGGAAACACCATCGAATTGAAACGAATGGAATTACCATGAAATTGAAATGGATGGACTCATCATCGAATGGATTCGAATGGAATCATCGAATAAAATTGATTGAAATCATCATCGAATGGTATCGAATGGTATCATTGAATGGAATCGAATGGAATCATCCTCAGATGGAAATGAATGGAATCGTCATAGAATGGAATCGAATGGATTCATTGAATGGAATCAGATGGAATCATCGAATGGACTGGAATGGAATCATTGAATGGACTCGAAAGGGATCATTATTGAATGGAATTGAATGGAATCATCGAATGGTCCCGATGGAATCATTATCAAATGGAATCGAATGGAATCACCGAATAGAATCGAATGGAACAATCATCGAATGGACTCAAATGGAATTATCCTCACATGGAATCGAATGGAATTATCGAATGCAATCGAATGGAATTATCGAATGCAATCGAATAGAATCATCGAATGGACTCGAATGGAATCATCGAATGGAATGGAATGGAACAGTCAATGAACTCGAATGGAATCATCATTGAATGGAATCGAATGGAATCATCGAGTGGAATCGAATGGAATTATGATCAAATGGAATCGAATTTAATCATCATCAAATGGAATCAAAAATAACCATCATCAATTGGTATTGAATGGAATTCTCATCAAATGGAATTCAAAGGAATCATCATCAAATGGAACTGAATGGAATCCTCATTGAATGGAAATGAAAGGGGTCATCATCTAATGGAATCGCATGGAATCATCATCAAATGGAATCGAATGGAATCATCATCAAATGGAATCTGATGGAATCATTGAACAGAATTGAATGGAATCGTCATCGAATGAATTGAATTCAATCATCGAATGGTCTCGAATGTAATCACATTCTAATGGAAAGGAATGGAATCATCGCATAGAATCGAATGGAATTAACATTGAATGGACTCGAATGGAATCAACATCAAACGGAATCAAGCGGAATTATCGAATGGAATCGAAGAGAATCATCGAATGGTCTCGAATGGAATCATCTTCTAATGGAAAGGAATGGAATCATCTCATAGAATCGAATGGAATTAACATTGAATGGACTCGAATGGAATCAACATCAAATGCAATCAAGCGGAATTGTCGAATGAAATTGAAGAGAATCATCGAATGGACTCGAATGGAATCATCTAATGGAATGGAATGGAATAATCCACGGACTCGAATGCAATCATCATCGTATAGAATCGAATGGAATGATCGAAAGGACTCGAATGGAATAACCATTGAACGGAATCGAATGGAATCATCATCGGATGGAAACGAATGGAATCATCATCGAATGGAAATGAAAGGAGTCATCATCTAATGGAATTGCATGGAATCATCATCAAATGGAATCGAATGGAATCATCATCAAATGGAATCAAATGGAATCATTGAACGGAATTGAATGGAATTGTCATCGAATGAATTGACTGCAATCATCCAATGGTCTCGAATGGAATCATCTTCAAATGGAATGGAATGGAATCATCGCATAGAATCGAATGGAATTATCATCGAATGGAATCGAATGGTATCAACATCAAACGGAAAAAAACGGAATTATCGAATGGAATCGAAGAGAATCTTCGAACGGACCCGAATGGAATCATCTAATGGAATGGAATGGAATAATCCATGGACTCGAATGCAATCATCATCGAATGGAATCGAATGGAATCATTGAATGGACTCGAATGGAATAATCATTGAACGGAATCGAATGGAATCATCATCGGATGGAAATGAATGGAATCATCATCGAATGGAATCGAATAGAATTATGGAATGAAATCCAGTGTGATCATCATCGAATGGACCCGAATGGAATCATCATCCAACGGAAGCTAATGGAATCAACATCGAATGAATCG	A	20	PASS	SVLEN=-10960;SVTYPE=DEL;TIG_REGION=contig11_hp2:634530-634531;QUERY_STRAND=+;SIG_SOURCE=cigar;TIG_MAPQ=60	GT	0/1
chr1	134595650	dippav.chr1.DEL.8	ATCGAATGGAATCATCGAATGGACTCGAATGGAATAATCATTGAACGGAATCGAATGGAATCATTATCAGATGGAAACGAATGGAATCATCATCGAATGGAAATGAAAGGAGTCATCATCTAATGGAATTGCATGGAATCATCATAAAATGGAATCGAATGGAATCAACATCAAATGGAATCAAATGGAATCATTGAACGGAATTGAATGGAATCGTCATCGAATGAATTGACTGCAATCATCGAATGGTCTCGAATGGAATCATCTTCAAATGGAATGGAATGGAATCATCGCATAGAATCGAATGGAATTATCATCGAATGGAATCGAATGGAATCAACATCAAACGGAAAAAAACGGAATTATCGTATGGAATCGAAGAGAATCATCGAATGGACCCGAATGGAATCATCTAATGGAATGGAATGGAATAATCCATGGACTCGAATGCAATCATCATCGAATGGAT	A	20	PASS	SVLEN=-468;SVTYPE=DEL;TIG_REGION=contig11_hp2:914205-914206;QUERY_STRAND=+;SIG_SOURCE=cigar;TIG_MAPQ=60	GT	0/1
chr1	134597519	dippav.chr1.DEL.9	CGAATGGAATCGAATAGAATTATGGAATGAAATCCAGTGTGATCATCATCGAATGGACCCGAATGGAATCATCATCCAACGGAAGCTAATGGAATCAACATCGAATGAATCGAATGGAAACACCATCGAATTGAAACGAATGGAAGTACCAAGAAAATGAAATGGATGGACTCATCATCGAATGGATTCGAATGGAATCATCGAATAAAATTGATTGAAATCATCATCCAATGGAATCGAATGGTATCATTGAATGGAATCGAATGGAATCATAATCAGATGGAAATGAATGGAATCGTCATAGAATGGAATCGAATGGATTCATTGAATGGAATCAGATGGAATCATTGAATGGACTGGAATGGAATCATTGAATGGACACGAAAGGGATCATTATTGAATGGAATTGAATGGAATCATCGAATGGTCTCGATTGGAATCATTATCAAAAGGAATCGAATGGAATCACCGAATAGAATCGAATGGAACAATCATCGAATGGACTCAAATGGAATTATCCTCCAATGGAATGGAATGGAATTATCGAATGCAATCGAATGGAATTATCGAATGCAATCGAATAGAATCATCGAATGGACTCGAATGGAATCATCGAATGGAATGGAATGGAACAGTCAATGAACTCGAATGGAATCATCATTGAATGGAATCGAATGGAATCATCGAGTGGAATCGAATGGAATTATGATCAAATGGAATCGAATGTAATCATCATCAAATGGAATCAAAAATAACCATCATCAATTGGTATTGAATGGAATTGTCATCAAATGGAATTCAAAGGAATCATCATCAAATGGAACCGAATGGAATCCTCATT	C	20	PASS	SVLEN=-840;SVTYPE=DEL;TIG_REGION=contig11_hp2:915606-915607;QUERY_STRAND=+;SIG_SOURCE=cigar;TIG_MAPQ=60	GT	0/1
chr1	134598646	dippav.chr1.DEL.10	GAGAATCATCGAATGGACCCGAATGGAATCATCTAATGGAATGGCATGGAATAATCCATGGACTCGAATGCAATCATCATCGAATGGAATCGAATGGAATCATCGAATGGACCCGAATGGAATAATCATTGAACGGAATCGAATGGAATCATCATCGGATGGAAACGAATGGAATCATCATCGAATGGAAATGAAAGGAGTCATCATCTAATGCAATTGCATGGAATCATCATCAAATGGAATCGAATGGAATCAACATCAAATGGAATCAAATGGAATCATTGAACGGAATTGAATGGAATCGTCATCGAATGAATTGAATGCAATCATCGAATGGTCTCGAATACAATCATCTTCAAATGGAATGGAATGGAATCATCGCATAGAATCGAATGGAATTATCATCGAATGGAATCGAACGGTATCAACATGAAACGGAAAAAAACGGAATTATCGAATGGAATCGAAGAGAATCCTCGAACGGACCCGAATGGAATCATCAAATGGAATGGAATGGAATAATCCATGGAGTCGAATGCAATCATCATCGAATGGAATCGAATGGAATCATCGAATGGACTCGAATGGAATAATCATTGAAGGGAATCGAATGGAATAATCTTCGGATGGAAACGAATGGAATCATCATCGAATGGAAATGAAAGGAGTCATCATCTAATGGAATTGCATGGAATCATCATAAAATGGAATCGAATGGAATCAACATCAAATGGAATCAAATGGAATCATTGAACGGAATTGAATGGAATCGTCATCGAATGAATTGACTGCAATCATCGAATGGTCTCGAATGGAATCATCTTCAAATGGAATGGAATGGAATCATCGCATAGAATCGAATGGAATTATCATCGAATGGAATCGAATGGAATCAACATCAAACGGAAAAAAACGGAATTATCGAATGGAATCGAAGAGAATCATCGAATGGACCCGAATGGAATCATCTAATGGAATGGAATGGAATAATCCATGGACTCGAATGCAATCATCATCGAATGGAATCGAATGGAATCATCGAATGGACTCGAATGGAATAATCATTGAACGGAATCGAATGGAATCATCATCGGATGGAAATGAATGGAATCATCATCGAATGGAATCGAATAGAATTATGGAATGAAATCCAGTGTGATCATCATCGAATGGACCCGAATGGAATCATCATCCAACGGAAGCTAATGGAATCAACATCGAATGAATCGAATGGAAACACCATCGAATTGAAACGAATGGAATTATCATGAAATTGAAATGGATGGACTCATCATCGAATGGATTCGAATGGAATCATCGAATAAAATTGATTGAAATCATCATCGAATGGAATCGAATGGTATCATTGAATGGAATCGAATGGAATCATCATCAGATGGAAATGAATGGAATTGTCATAGAATGGAATCGAATGGATTCATTGAATGGAATCAGATGGAATCATCGAATGGACTGGAATGGAATCATTGAATGGACTCGAAAGGGATCATGATTGAATGGAATTGAATGGAATCATCGAATGGTCTCGATTGGAATCATTATCAAATGGAATCGAATGGAATCACCGAATAGAATCGAATGGAACAATCATCGAATGGACTCAAATGGAATTATCCTCCAATGGAATCGAATGGAATTATCGAATGCAATCGAATGGAATTATCGAATGCAATCGAATAGAATCATCGAAAGGACTCGAATGGAATCATCGAATGGAATGGAATGGAACAGTCAATGAACTCGAATGGAATCATCATTGAATGGAATCCAATGGAATCATCGAGTGGAATCGAATGGAATTATGATCAAATGGAATCGAATGTAATCATCATCAAATGGAATCAAAAATAACCATCATCAATTGGTATTGAATGGAATTGTCATCAAATGGAATTCAAAGGAATCATCATCAAATGGAACCGAATGGAATCCTCATTGAATGGAAATGAAAGGGGTCATCATCTAATGGAATCGCATGGAATCATCATCAAATGGAATCGAATGGAATCATCATCAAATGGAATCTAATGGAATCATTGAACAGAATTGAATGGAATCGTCATCGAATGAATTGAATGCAATCATCGAATGGTCTCGAATGGAATCATCTTCTAATGGAAAGGAATGGAATCATCGCGTAGAATCGAATGGAATTATCATCGAATGGAATCGAATGGTATCAACACCAAACGGAAAAAAACGGAATTATCGAATGGAATCGAAGAGAATCTTCGAACGGACCCGAATGGAATCATCTAATGGAATGGAATGGAATAATCCATGGACTCGAATGCAATCATCATCGAATGGAATCGAATGGAGTCATCGAATGGACTCGAATGGAATAATCATTGAACGGAATCGAATGGAATCATCATCGGATGGAAACGAATGGAATCATCATCGAATGGAAATGAAAGGAGTCATCATCTAATGGAATTGCATGGAATCATCATAAAATGGAATCGAATGGAATCAACATCAAATGGAATCAAATGGAATCATTGAACGGAATTGAATGGAATCGTCATCGAATGAATTGACTGCAATCATCGAATGGTCTCGAATGGAATCATCTTCAAATGGAATGGAATGGAATCATCGCATAGAATCGAATGGAATTATCATCGAATGGAATCGAATGGAATCAACATCAAACGGAAAAAAACAGAATTATCGTATGGAATCTAAGAGAATCATCGAATGGACCCGAATGGAATCATCTAATGGAATGGAATGGAATAATCCATGGACTCGAATGCAATCATCATCGAATGGAATCGAATGGAATCATCGAATGGACTCGAATGGAATAATAATTGAACGGAATCGAATGGAATCATCATCGGATGGAAATGAATGGAATCATCATCGAATGGAATCGAATAGAATTATGGAATGAAATCCAGTGTGATCATCATCGAATGGACCCGAATGGAATCATCATCCAACGGAAGCTAATGGAATCAACATCGAATGAATCGAATGGAAACACCATCGAATTGAAACGAATGGAATTATCATGAAATTGAAATGGATGGACACATCATCGAATGGATTCGAATGGAATCATCGAATAAAATTGATTGAAATCATCATCAAATGGAATCGAATGGTATCATTGAATGGAATCGAATGGAATCATCATCAGATGGAAATGAATGGAATCGTCATAGAATGGAATCGAATGGATTCATTGAATGGAATCAGATGGAATCATCGAATGGACTGGAATGGAATCATTGAATGGACTCGAAAGGGATCATTATTGAATGGAATTGAATGGAATCATCGAATGGTCTCGATTGGAATCATTATCAAATGGAATCGAATGGAATCACCGAATAGAATCGAATGGAACAATCATCGAATGGACTCAAATGGAATTATCCTCAAATGGAATCGAATGGAATTATCGAATGCAATCGAATGGAATTATCGAATGCAATCGAATAGAATCATCGAATGGACTCGAATGGAATCATCGAATGGAATGGAATGGAACAGTCAATGAACTCGAATGGAATCATCACTGAATGGAATCGAAAGGAATCATCGAGTGGAATCGAATGGAATTATGATCAAATGGAATCGAATGTAATCATCATCAAATGGAATCAAAAATAACCATCATCAATTGGTATTGAATGGAATTGTCATCAAATGGAATTCAATGAATCATCATCAAATGGAACCGAATGGAATCCTCATTGAATGGAAATGAAAGGGGTCATCATCTAATGGAATCGCATGGAATCATCATCAAATGGAATCGAATGGAATCATCATCAAATGGAATCTAATGGAATCATTGAACAGAATTGAATGGAATCGTCATCGAATGAATTGAATGCAATCATCGAATGGTCTCGAATGGAATCATCTTCTAATGGAAAGGAATGGAATCATCGCATAGAATCGAATGGAATTATCATCGAATGGAATCGAATGGTATCAACACCAAACGGAAAAAAACGGAATTATCGAATGGAATCGAAGAGAATCTTCGAACGGACCCGAATGGAATCATCTAATGGAATGGAATGGAATAATCCATGGACTCGAATGCAATCATCATCGAATGGAATCGAATGGAATCATCGAATGGACTCGAATGGAATAATCATTGAACGGAATAGAATGGAATCATCATCGGATGGAAATGAATGGAATCATCATCGAATGGAATCGAATAGAATTATGGAATGAAATCCAGTGTGATCATCATCGAATGGACCCCAATGGAATCATCATCCAACGGAAGCTAATGGAATCAACATCGAATGAATCTAATGGAAACACCATTGAATTGAAACGAATGGAATTATCATGAAATTGAAATGGATGGACTCATCATCGAATGGATTCGAATGGAATCATCGAATAAAATTGATTGAAATCATCATCGAATGGAATCGAATGGTATCATTGAATGGAATCGAATGGAATCATCATCAGATGGAAATGAATGGAATCGTCATAGAATGGAATCGAATGGATTCATTGAATGAAATCAGATGGAATCATCGAATGGACTGGAATGGAATCATTGAATGGACTCGAAAGGGATCATTATTGAATGGAATTGAATGGAATCATCGAATGGTCTCGATTGGAATCATTATCAAATGGAATCGAATGGAATCACCGAATAGAATCGAATGGAACAATCATCGAATGGACTCAAATGGAATTATCCTGCAATGGAATCGAATGGAATTATCGAATGCAATCGAATGGAATTATCGAATGCAATCTAATAGAATCATCGAATGGACTCGAATGGAATCATCGAATGGAATGGAATGGAACAGTCAATGAACTCGAATGGAATCATCATTGAATGGAATCGAATGGAATCATCGAGTGGAATCGAATGGAATTATGATCAAATGGAATCGAATGTAATCATCATCAAATGGAGTCAAAAATAACCATCATCAATTGGTATTGAATGGAATTGTCATCAAATGGAATTCAAAGGAATCATCATCAAATGGAACCGAATGGAATCCTCATTGAATGGAAATGAAAGGGGTCATCATCTAATGGAATCGCATGGAATCATCATCAAATGGAATCGAATGGAATCATCATCAAATGGAATCTAATGGAATCATTGAACAGAATTGAATGGAATCGTCATCGAATGAATTGAATGCAATCATCGAATGGTCTCGAATGGAATCATCTTCTAATGGAAAGGAATGGAATCATCGCATAAAATCGAATGGAATTATCATCGAATGGAATCGAATGGTATCAACACCAAACGGAAGAAAACGGAATTATCGAATGGAATCGAAGAGAATCTTCGAACGGACCCGAATGGAATCATCTAATGGAATGGAATGGAATAATCCATGGACTCGAATGCAATCATCATCGAATGGAATCGAATGGAATCATTGAATGGACTCTAATGGAATAATCATTGAACGGAATCGATTGGAATCATCATCGGATGGAAACGAATGGAATCATCATCGAATGGAAATGAAAGGAGTCATCATCTAATGGAATTGCATGGAATCATCATAAAATGGAATCGAATGGAATCAACATCAAATGGAATCTAATGGAATCATTGAACGGAATTGAATGGAATCGTCATCGAATGAATTGACTGCAATCATCCAATGGTCTCGAATGGAATCATCTTCAAATGGAATGGAATGGAATCATCGCATAGAATCGAATGGAATTATCATCGAATGGAATCGAATGGAATCAACATCCAACGGAAAAAAACGGAATTATCGAATGGAATCGAAG	G	20	PASS	SVLEN=-5795;SVTYPE=DEL;TIG_REGION=contig11_hp2:915893-915894;QUERY_STRAND=+;SIG_SOURCE=cigar;TIG_MAPQ=60	GT	0/1
chr1	135012081	dippav.chr1.DEL.11	CGGACCCGAATGGAATCATCTAATGGAATGGAATGGAATAATCCATGGACTCGAATGCAATCATCATCGAATGGAATGGAATGGAATCATCGAATGGACTCGAATGGAATAATCATTGAACGGAATCGAATGGAATCATCATCGGATGGAAACGAATGGAATCATCATCGAATGGAAATGAAAGGAGTCATCATCTAATGGAATTGCATGGAATCATCATAAAATGGAATCGAATGGAATCAACATCAAATGGAATCAAATGGAATCATTGAACGGAATTGAATGGAATCGTCATCGAATGAATTGACTGCAATCATCGAATGGTCTCGAATGGAATCATCTTCAAATGGAATGGAATGGAATCATCGCATAGAATCGAATGGAATTATCATCGAATGGAATCGAATGGAATCAACATCAAACGGAAAAAAACGGAATTATCGAATGGAATCGAAGAGAATCATCGAAT	C	20	PASS	SVLEN=-468;SVTYPE=DEL;TIG_REGION=contig11_hp2:1323533-1323534;QUERY_STRAND=+;SIG_SOURCE=cigar;TIG_MAPQ=60	GT	0/1
chr1	135326969	dippav.chr1.DEL.12	CGAATGAATTGAATGCAATCATCGAATGGTCTCGAATGGAATCATCTTCTAATGGAAAGGAATGGAATCATCCCATAGAATCGAATGGAATTATCATCGAATGGAATCGAATGGTATCAACACCAAACGGAAAAAAACGGAATTATCGAATGGAATCGAAGAGAATCTTCGAACGGACCCGAATGGAATCATCTAATGGAATGGAATGGAATAATCCATGGACTCGAATGCAATCATCATCGAATGGAATGGAATGGAATCATCGAATGGACTCGAATGGAATAATCATTGAACGGAATCGAATGGAATCATCATCGGATGGAAACGAATGGAATCATCATCGAATGGAAATGAAAGGAGTCATCATCTAATGGAATTGCATGGAATCATCATAAAATGGAATCGAATGGAATCAACATCAAATGGAATCAAATGGAATCATTGAACGGAATTGAATGGAATCGTCATCGAATGAATTGACTGCAATCATCGAATGGTCTCGAATGGAATCATCTTCAAATGGAATGGAATGGAATCATCGCATAGAATCGAATGGAATTATCATCGAATGGAATCGAATGGAATCAACATCAAACGGAAAAAAACAGAATTATCGTATGGAATCGAAGAGAATCATCGAATGGACCCGAATGGAATCATCTAATGGAATGGAATGGAATAATCCATGGACTCGAATGCAATCATCATCGAATGGAATCGAATGGAATCATCGAATGGACTCGAATGGAATAATCATTGAACGGAATCGAATGGAATCATCATCGGATGGAAATGAATGGAATCATCATCGAATGGAATCGAATAGAATTATGGAATGAAATCCAGTGTGATCATCATCGAATGGACCCGAATGGAATCATCATCCAACGGAAGCTAATGGAATCAACATCGAATGAATCGAATGGAAACACCATCGAATTGAAACGAATTTAATTATCATGAAATTGAAATGGATGGACTCATCATCGAATGGATTCGAATCGAATCATCGAATAAAATTGATTGAAATCATCATCCAATGGAATCGAATGGTATCATTGAATGGAATCGAATGGAATCATCATCAGATGGAAATGAATGGAATCGTCATAGAATGGAATCGAATGGATTCATTGAATGGAATCAGATGGAATCATCGAATGGACTGGAATGGAATCATTGAATGGACTCGAAAGGGATCATGATTGAATGGAATTGAATGGAATCATCGAATGGTCTCGATTGGAATCATTATCAAATGGAATCGAATGGAATCACCGAATAGAATCGAATGGAACAATCATCGAATGGACTCAAATGGAATTATCCTCCAATGGAATCGAATGGAATTATCGAATGCAATCGAATGGAATTATCGAATGCAATCGAATAGAATCATCGAATGGACTCGAATGGAATCATCGAATGGAATGGAATGGAACAGTCAATGAACTCGAATGGAATCATCATTGAATGGAATCGAATGGAATCATCGAGTGGAATCGAATGGAATTATGATCAAATGGAATCGAATGTAATCATCATCAAATGGAATCAAAAATAACCATCATCAATTGGTATTGAATGGAATTGTCATCAAATGGAATTCAAAGGAATCATCATCAAATGGAACCGAATGGAATCCTCATTGAATGGAAATGAAAGGGGTCATCATCTAATGGAATCGCATGGAATCATCATCAAATGGAATCGAATGGAATCATCATCAAATGGAATCTAATGGAATCATTGAACAGAATTGAATGGAATCGTCATCGAATGAATTGAATGCAATCATCGAATGGTCTCGAATGGAATCATCTTCTAATGGAAAGGAATGGAATCATCGCATAGAATCGAATGGAATTATCATCGAATGGAATCGAATGGTATCAACACCAAACGGAAAAAAACGGAATTATCGAATGGAATCGAAGAGAATCTTCGAACGGACCCGAATGGAATCATCTAATGGAATGGAATGGAATAATCCATGGACTCGAATGCAATCATCATCGAATGGAATCGAATGGAATCATCGAATGGACTCGAATGGAATAATCATTGAACGGAATCGAATGGAATCATTATCAGATGGAAACGAATGGAATCATCATCGAATGGAAATGAAAGGAGTCATCATCTAATGGAATTGCATGGAATCATCATAAAATGGAATCGAATGGAATCAACATCAAATGGAATCAAATGGAATCATTGAACGGAATTGAATGGAATCGTCATCGAATGAATTGACTGCAATCATCGAATGGTCTCGAATGGAATCATCTTCAAATGGAATGGAATGGAATCATCGCATAGAATCGAATGGAATTATCATCGAATGGAATCGAATGGAATCAACATCCAACGGAAAAAAACGGAATTATCGTATGGAATCGAAGAGAATCATCGAATGGACCCGAATGGAATCATCTAATGGAATGGAATGGAATAATCCATGGACTCGAATGCAATCATCATCGAATGGAATCGAATGGAATCATCGAATGGACTCGAATGGAATAATCATTGAACGGAATCGAATGGAATCATCATCGGATGGAAATGAATGGAATCATCATCGAATGGAATCGAATAGAATTATGGAATGAAATCCAGTGTGATCATCATCGAATGGACCCGAATGGAATCATCATCCAACGGAAGCTAATGGAATCAACATCGAATGAATCGAATGGAAACACCATCGAATTGAAACGAATGGAATTATCATGAAATTGAAATGGATGGACTCATCATCGAATGGATTCGAATGGAATCATCGAATAAAATTGATTGAAATCATCATCAAATGGAATCGAATGGTATCATTGAATGGAATCGAATGGAATCATCATCAGATGGAAATGAATGGAATCGTCATAGAATGGAATCGAATGGATTCATTGAATGGAATCAGATGGAATCATCGAATGGACTGGAATGGAATCATTGAATGGACTCGAAAGGGATCATGATTGAATGGAATTGAATGGAATCATCGAATGGTCTCGATTGGAATCATTATCAAATGGAATCGAATGGAATCACCGAATAGAATCGAATGGAACAATCATCGAATGGACTCAAATGGAATTATCCTTAAATGGAATCGAATGGAATTATCGAATGCAATCGAATAGAATCATCGAATGGACTCGAATGGAATCATCGAATGGAATGGAATGGAACAGTCAATGAACTCGAATGGAATCATCATTGAATGGAATCGAATGGAATCATCGAGTGGAATCGAATGGAATTATGACCAAATGGAATCGAATGTAATCCTCATCAAATGGAATCAAAAATAACCATCAGCAATTCGTATTGAATGGAATTCTCATCAAATGGAATTCAAAGGAATCATCATCAAATGGAACCGAAAGGAATCCTCATTGAATGGAAATGAAAGGGGTCATCATCTAATGGAATTGCATGGAATCATCATCAAATGGAATCGAATGGAATCAACATCAAATGGAATCAAATGGAATCATTGAACGGAATTGAATGGAATCGTCATCGAATGAATTGACTGCAATCATCGAATGGTCTCGAATGGAATCATCTTCAAATGGAATGGAATGGAATCATCGCATAGAATCGAATGGAATTATCATCGAATGGAATCGAATGGAATCAACATCAAACGGAAAAAAACAGAATTATCGTATGGAATCGAAGAGAATCATCGAATGGACCCGAATGGAATCATCTAATGGAATGGAATGGAATAATCCATGGACTCGAATGCAATCATCATCGAATGGAATCGAATGGAATCATCGAATGGACTCGAATGGAATAATCATTGAACGGAATCGAATGGAATCATCATCGGATGGAAATGAATGGAATCATCATCGAATGGAATCGAATAGAATTATGGAATGAAATCCAGTGTGATCATCATCGAATGGACCCGAATGGAATCATCATCCAACGGAAGCTAATGGAATCAACATCGAATGAATCGAATGGAAACACCATCGAATTGAAACGAATGGAATTATCATGAAATTGAAATGGATGGACTCATCATCGAATGGATTCGAATGGAATCATCGAATAAAATTGGTTGAAATCATCATCCAATGGAATCGAATGGTATCATTGAATGGAATCGAATGGAATCATCATCAGATGGAAATGAATGGAATCGTCATAGAATGGAATCGAATGGATTCATTGAATGGAATCAGATGGAATCATCGAATGGACTGGAATGGAATCATTGAATGGACTCGAAAGGGATCATGATTGAATGGAATTGAATGGAATCATCGAATGGTCTCGATTGGAATCATTATCAAATGGAATCGAATGGAATCACCGAATAGAATCGAATGGAACAATCATCGAATGGACTCAAATGGAATTATCCTCCAATGGAATCGAATGGAATTATCGAATGCAATCGAATGGAATTATCGAATGCAATCGAATAGAATCATCGAAAGGACTCGAATGCAATCATCGAATGGAATGGAATGGAACAGTCAATGAACTCGAATGGAATCATCATTGAATGGAATCCAATGGAATCATCGAGTGGAATCGAATGGAATTATGATCAAATGGAATCGAATGTAATCATCATCAAATGGAATCAAAAATAACCATCATCAATTGGTATTGAATGGAATTGTCATCAAATGGAATTCAAAGGAATCATCATCAAATGGAACCGAATGGAATCCTCATTGAATGGAAATGAAAGGGGTCATCATCTAATGGAATCGCATGGAATCATCATCAAATGGAATCGAATGGAGTCATCATCAAATGGAATCTAATGGAATCATTGAACAGAATTGAATGGAATCGTCATCGAATGAATTGAATGCAATCATCGAATGGTCTCGAATGGAATCATCTTCTAATGGAAAGGAATGGAATCATCGCATAGAATCGAATGGAATTATCATCGAATGGAATCGAATGGTATCAACACCAAACGGAAAAAAACGGAATTATCGAATGGAATCGAAGAGAATCTTCGAACGGACCCGAATGGAATCATCTAATGGAATGGAATGGAATAATCCATGGACTCGAATGCAATCATCATCGAATGGAATGGAATGGAATCATCGAATGGACTCGAATGGAATAATCATTGAACGGAATCGAATGGAATCATCATCGGATGGAAACGAATGGAATCATCATCGAATGGAAATGAAAGGAGTCATCATCTAATGGAATTGCATGGAATCATCATAAAGTGGAATCGAATGGAATCAACATCAAATGGAATCAAATGGAATCATTGAACGGAATTGAATGGAATCGTCATCGAATGAATTGACTGCAATCATCGAATGGTCTCGAATGGAATCATCTTCAAATGGAATGGAATGGAATCATCGCATAGAATCGAATGGAATTATCATCGAATGGAATGGAATGGAATCAACATCAAACGGAAAAAAACGGAATTATCGAATGGAATCGAAGAGAATCATCGAATGGACCCGAATGGAATCATCTAATGGAATGGAATGGAATAATCCATGGACTCGAATCCAATCATCATCGAATGGAATCGAATGGAATCATCGAATGGACTCGAATGGAATAATCATTGAACGGAATCGAATGGAATCATCATCGGATGGAAATGAATGGAATCATCATCGAATGGAATCGAATAGAATTATGGAATGAAATCCAGTGTGATCATCATCGAATGGACCCGAATGGAATCATCATCCAACGGAAGCTAATGGAATCAACATCGAATGAATCGAATGGAAACACCATCGAATTGAAACGAATGGAATTATCATGAAATTGAAATGGATGGACTCATCATCGAATGGATTCGAATGGAATCATCGAATAAAATTGATTGAAATCATCATCGAATGGAATCGAATGGTATCATTGAATGGAATCGAATGGAATCATCATCAGATGGAAATGAATGGAATCGTCATAGAATGGAATCGAATGGATTCATTGAATGGAATCAGATGGAATCATCGAATGGACTGGAATGGAATCATTGAAGGGACTCGAAAGGGATCATTATTGAATGGAATTGAATGGAATCATCGAATGGTCTCGATTGGAATCATTATCAAATGGAATCGAATGGAATCACCGAATAGAATCGAATGGAACAATCATCGAATGGACTCAAATGGAATTATCCTCCAATGGAATCGAATGGAATTATCGAATGCAATCGAATGGAATTATCGAATGCAATCGAATAGAATCATCGAATGGACTCGAATGGAATCATCGAATGGTATGGAATGGAACAGTCAATGAACTCGAATGGAATCATCATTGAATGGAATCGAATGGAATCATCGAGTGGAATCGAATGGAATTATGATCAAATGGAATCGAATGTAATCCTCATCAAATGGAATCAAAAATAACCATCATCAATTGGTATTGAATGGAATTGTCATCAAATGGAATTCAAAGGAAACATCATCAAATGGAACCGAATGGAATCCTCATTGAATGGAAATGAAAGGGGTCATCATCTAATGGAATCGCATGGAATCATCATCAAATGGAATCGAATGGAATGATCATCAAATGGAATCTAATGGAATCATTGAACAGAATTGAATGGAATCGTCATG	C	20	PASS	SVLEN=-6613;SVTYPE=DEL;TIG_REGION=contig11_hp2:1637953-1637954;QUERY_STRAND=+;SIG_SOURCE=cigar;TIG_MAPQ=60	GT	0/1
chr1	135820192	dippav.chr1.DEL.13	GAATTGAATGCAATCATCGAATGGTCTCGAATGGAATCATCTTCTAATGGAAAGGAATGGAATCATCGCATAGAATCGAATGGAATTATCATCGAATGGAATCGAATGGTATCAACACCAAACGGAAAAAAACGGAATTATCGAATGGAATCGAAGAGAATCTTCGAACGGACCCGAATGGAATCATCTAATGGAATGGAATGGAATAATCCATGGACTCGAATGCAATCATCATCGAATGGAATCGAATGGAATCATCGAATGGACTCGAATGGAATAATCATTGAACGGAATCGAATGGAATCATCATCGGATGGAAACGAATGGAATCATCATCGAATGGAAATGAAAGGAGTCATCATCTAATGGAATTGCATGGAATCATCATAAAATGGAATCGAATGGAATCAACATCAAATCGAATCAAACGGAATCATTGAACGGAATTGAATGGAATCGTCATCGAATGAATTGACTGCAATCATCGAATGGTCTCGAATGGAATCATCTTCAAATGGAATGGAATGGAATCATCGCATAGAATCGAATGGAATTATCACCGAAAGCAATTGAATGGAATCAACATCAAACGGAAAAAAACGGAATTATCGAATGGAATCGAAGAGAATCATCGAATGGACCCGAATGGAATCATCTAATGGAATGGAATGGAATAATCCATGGACTCGAATGCAATCATCATCGAATGGAATCGAATGGAATCATCGAATGAACTCGAATGGAATCATCATTGAATGGAATCGAATGGAATCATCGAGTGGAATCGAATGGAATTATGATCAAATGGAATCGAATGTAATCATCATCAAATGGAATCAAAAATAACCATCATCAATTGGTATTCAATGGAATTGTCATCAAATGGAATTCAAAGGAATCATCATCAAATGGAACCGAATGGAATCCTCATTGAATGGAAATGAAAGGGGTCATCATCTAATGGAATCACATGGAATCATCATCAAATGGAATCGAATGGAATCTTCATCAAATGGAATCTAATGGAATCATTGAACAGAATTGAATGGAATCGTCATCGAATGAATTGAATGCAATCATCGAATGGTCTCGAATGGAATCATCTTCTAATGGAAAGGAATGGAATCATCGCATAGAATCGAATGGAATTATCATCGAATGGAATCGAATGGTATCAACACCAAACGGAAAAAAACGGAATTATCGAAAGGAATCGAAGAGAATCTTCGAACGGACCCGAATGGAATCATCTAATGGAATGGAATGGAATAATCCATGGACTCGAATGCAATCATCATCGAATGGAATCGAATGGAATCATCGAATGGACTCGAATGGAATAATCATTGAACGCAATCGAATGGAATCATCATCGGATGGAAATGAATGGAATCATCATCGAATGGAATCGAATAGAATTATGGAATGAAATCCAGTGTGATCATCATCGAATGGACCCGAATGGAATCATCATCCAACAGAAGCTAATGGAATCAACATCGAATGAATCGAATGGAAACACCATCGAATTCAAACGAATGGAATTACCATGAAATTGAAATGGATGGACTCATCATCGAATGGATTCGGATGGAATCATCGAATAAAATTGATTGAAATCATCATCGAATGAAATCGAATGGTATCATTGAATGGAATCGAATGGAATCATCATCAGATGGAAATGAATGGAATCGTCATAGAATGGAATCGAATGGATTCATTGAATGGAATCAGATGGAATCATCGAATGGACTGGAATGGAATCATTGAATGGACTCGAAAGGGATCATGATTGAATGGAATTGAATGGAATCATCGAATGGTCTCGATTGGAATCATTATTAAATGGAATCGAATGGAATCACCGAATAGAATCGAATGGAACAATCATCGAATGGACTCAAATGGAATTATCCTTAAATGGAATCGAATGGAATTATCGAATGCAATCGAATAGAATCATCGAATGGACTCGAATGGAATCATCGAATGGAATGGAATGGAACAGTCAATGAACTCGAATGGAATCATCATTGAATGGAATCGAATGGAATCATCGAGTGGAATCGAATGGAATTATGATCAAATGGAATCGAATCTAATCATCATCAAATGGAATCAAAAATAACCATCATCAATTGGTATTGAATGGAATTGTCATCAAATGGAATTCAAAGGAATCATCATCAAATGGAACCGAATGGAATCCTCATTGAATGGAAATGAAAGGGGTCATCATCTAATGGAATCGCATGGAATCATCATCAAATGGAATCGAATGGAATCATCATCAAATGGAATCTAATGGAATCATTGAACAGAATTGAATGGAATCGTCATCGAATGAATTGAATGCAATCATCGAATGGTCTCGAATGGAATCATCTTCTAATGGAAAGGAATGGAATCATCGCTTAGAATCGAATGGAATTATCATCGAATGGAATCGAATGGTATCAACACCAAACGGAAAAAAACGGAATTATCGAATGGAATCGAAGAGAATCTTCGAACGGACCCGAATGGAATCATCTAATGGAATGGAATGGAATAATCCATGGACTCGAATGCAATCATCATCGAATGGAATCGAATGGAATCATCGAATGGACTCGAATGGAATAATCATTGAACGGAATCGAATGGAATCATCATCGGATGGAAACGAATGGAATCATCATCGAATGGAAATGAAAGGAGTCATCATCTAATGGAATTGCATGGAATCATCATAAAATGGAATCGAATGGAATCAACATCAAATGGAATCAAATGGAATCATTGAACGGAATTGAATGGAATCGTCATCGAATGAATTGACTGCAATCATCGAATGGTCTCGAATGTAATCACATTCTAATGGAAAGGAATGGAATCATCGCATAGAATCGAATGGAATTAACATTGAATGGACTCGAATGGAATCAACATCAAACGGAATCAAGCGGAATTATCGAATGGAATCGAAGAGAATCATCGAATGGTCTCGAATGGAATCATCTTCTAATGGAAAGGAATGGAATCATCGCATAGAATCGAATGGAATTAACATTGAATGGACTCGAATGGAATCAACATCAAATGGAATCAAGCGGAATTATCGAATGAAATCGAAGAGAATCATCGAATGGACTCGAATGGAATCATCTAATGGAATGGAATGGAATAATCCACGGACTCGAATGCAATCATCATCGTATAGAATCGAATGGAATCATCGAATGGACTCGAATGGAATAATCATTGAACGGAAGCGAATGGAATCATCATCGGATGGAAACGAATGGAATCATCATCGAATGGAAATGAAAGGAGTCATCATCTAATGGAATTGCATGGAATCATCATAAAATGGAATCGAATGGAATCAAAATCAAATGGAATCAAATGGAATCATTGAACGGAATTGAATGGAATCGTCATCGAATGAATTGACTGCAATCATCGAATGGTCTCGAATGGAATCATCTTCAAATGGAATGGAATGGAATCATCGCATAGAATCGAATGGAATTATCATCGAATGGAATCGAATGGAATCAACATCAAACGGAAAAAAACGGAATTATCGAATGGAATCGAAGAGAATCATCGAATGGACCCGAATGGAATCATCTAATGGAATGGAATGGAATAATCCATGGACTCGAATGCAATCATCATCGAATGGAATCGAATGGAATCATCGAATGGACTCGAATGGAATAATCATTGAAGGGAATCGAATGGAATCATCATCGGATGGAAATGAATGGAATCATCATCGAATGGAATCGAATAGAATTATGGAATGAAATCCAGTGTGATCATCTTCGAATGGACCCGAATGGAATCATCATCCAACGGAAGCTAATGGAATCAACATCGAATGAATCGAATGGAAACACCATCGAATTGAAACGAATGGAATTATCATGAAATTGAAATGGATGGACTCATCATCGGATGGATTCGAATGGAATCATCGAATAAAATTGATTGAAATCATCATCCAATGGAATCGAATGGTATCATTGAATGGAATCGAATGGAATCATCATCAGATGGAAATGAATGGAATCGTCATAGAATGGAATCGAATGGATTCATTGAATGGAATCAGATGGAATCATCGAATGGACTGGAATGGAATCATTGAATGGACTCGAAAGGGATCATGATTGAATGGAATTGAATGGAATCATCGAATGGTCTCGATTGGAATCATTATCAAATGGAATCGAATGGAATCACCGAATAGAATCGAATGGAACAATCATCGAATGGACTCAAATGGAATTATCCTCAAATGGAATCGAATGGAATTATCGAATGCAATCGAATGGAATTATCGAATGCAATCGAATAGAATCATCGAATGGACTCGAATGGAATCATCGAATGGAATGGAATGGAACAGTCAATGAACTCGAATGGAATCATCATTGAATGGAATCGAATGGAATCATCGAGTGGAATCGAATGGAATTATGATCAAATGCAATCGAATGTAATCCTCATCAAATGGAATCAAAAATAACCATCATCAATTGGTATTGAATGGAATTGTCATCAAATGGAATTCAAAGGAATCATCATCAAATGGAACCGAATGGAATCCTCATTGAATGGAAATGAAAGGGGTCATCATCTAATGGAATCGCATGGAATCATCATCAAATGGAATCGAATGGAATCATCATCAAATGGAATCTAATGGAATCATTGAACAGAATTGAATGGAATCGTCATCGAATGAATTGAATGCAATCATCGAATGGTCTCGAATGGAATCATCTTCTAATGGAAAGGAATGGAATCATCGCATAGAATCGAATGGAATTATCATCGAATGGAATCGAATGGTATCAACACCAAACGGAAAAAAACGGAATTATCGAATGGAATCGAAGAGAATCTTCGAACGGACCCGAATGGAATCATCTAATGGAATGGAATGGAATAATCCATGGACTCGAATGCAATCATCATCGAATGGAATCGAATGGAATCATCGAATGGACTCGAATGGAATAATCATTGAACGGAATCGAATGGAATCATCATCGGATGGAAACGAATGGAATCATCATCGAATGGAAATGAAAGGAGTCATCATCTAATGGAATTGCATGGAATCATCATAAAATGGAATCGAATGGAATCAACATCAAATGGAATCAAATGGAATCATTGAACGGAATTGAATGGAATCGTCATCGAATGAATTGACTACAATCACCGAATGGTCTCGAATGGAATCATCTTCAAATGGAATGGAATGGAATCATCGCATAGAATCGAATGGAATTATCATCGAATGGAATCGAATGGAATCAACATCAAACGGAAAAAAACAGAATTATCGTATGGAATCGAAGAGAATCATCGAATGGACCCGAATGGAATCATCTAATGGAATGGAATGGAATAATCCATGGACTCGAATGCAATCATCATCGAATGGAATCGAATGGAATCATCGAATGGACTCGAATGGAATAATCATTGAACGGAATCGAATGGAATCATCATCGGATGGAAATGAATGGAATCATCATCGAATGGAATCGAATAGAATTATGGAATGAAATCCAGTGTGATCATCATCGAATGGACCCGAATGGAATCATCATCCAACGGAAGCTAATGGAATCAACATCGAATGAATCGAATGGAAACACCATCGAATTGAACCGAATGGAATTATCATGAAATTGAAATGGATGGACTCATCATCGAATGGATTCGAATGGAATCATCGAATAAAATTGATTGAAATCATCATCGAATGGAATCGAATGGTATCATTGAATGGAATCGAATGGAATCATCATCAGATGGAAATGAATGGAATCGTCATAGAATGGAATCGAATGGATTCATTGAATGGAATCAGATGGAATCATCGAATGGACTGGAATGGAATCATTGAATGGACTCGAAAGGGATCATTATTGAATGGAATTGAATGGAATCATCGAATGGTCTCGATTGGAATCATTATCAAATGGAATCGAATGGAATCACCGAATAGAATCGAATGGAACAATCATCGAATGGACTCAAATGGAATTATCCTCAAATGGAATGGAATGGAATTATCGAATGCAATCGAATGGAATTATCGAATGCAATCGAATAGAATCATCGAATGGACTCGAATGGAATCATCGAATGGAATGGAATGGAACAGTCAATGAACTCGAATGGAATCATCATTGAATGGAATCGAATGGAATCATCGAGTGGAATCGAATGGAATTATGATCAAATGGAATCGAATGTAATCATCATCAAATGGAATCAAAAATAACCATCATCAATTGGTATTGAATGGAATTGTCATCAAATGGAATTCAAAGGAATCATCATCAAATGGAACCGAATGGAATCCTCATTGAATGGAAATGAAAGGGGTCATCATCTAATGGCATCGCATGGAATCATCATCAAATGGAATGGAATGGAATCATCATCAAATGGAATCTAATGGAATCATTGAACAGAATTGAATGGAATGGTCATCGAATGAATTGAATGCAATCATCGAATGGTCTCGAATGGAATCATCTTCTAATGGAAAGGAATGGAATCATCGCATAGAATCGATTGGAATTATCATCGAATGGAATCGAATGGTATCAACACCAAACGGAAAAAAACGGAATTATCGAATGGAATCGAAGAGAATCTTCGAACGGACCCGAATGGAATCATCTAATGGAATGGAATGGAATAATCCATGGACTCGAATGCAATCATCATCGAATGGAATCGAATGGAATCATCGAATGGACTCGAATGGAATAATCATTGAACGGAATCGAATGGAATCATCATCGGATGGAAACGAATGGAATCATCATCGAATGGAAATGAAAGGAGTCATCATCTAATGGAATTGCATGGAATCATCATCAAATGGAATCGAATGGAATCAACATCAAATGGAATCAAATGGAATCATTGAACGGAATTGAATGGAATCGTCATCGAATGAATTGACTGCAATCATCGAATGGTCTCGGAATCATCTTCAAATGGAATGGAATGGAATCATCGCATAGAATCGAATGGAATTATCATCGAATGGAATCGAATGGAATCAACATCAAACGGAAAAAAACGGAATTATCGAATGGAATCGAAGAGAATCATCGAATGGACCCGAATGGAATCATCTAATGGAATGGAATGGAATAATCCATGGACTCGAATGCAATCATCATCGAATGGAATCGAATGGAATCATCGAATGGACTCGAATGGAATAATCATTGAACGGAATCGAATGGAATCATCATCGGATGGAAATGAATGGAATCATCATCGAATGGAATCGAATAGAATTATGGAATGAAATCCAGTGTGATCATCATCGAATGGACCCGAATGGAATCATCATCCAACGGAAGCTAATGGAATCAACATCGAATGAATCGAATGGAAACACCATCGAATTGAAACGAATGGAATTATCATGAAATTGAAATGGATGGACTCATCATCGAATGGATTCGAATGGAATCATCGAATAAAATTGATTGAAATCATCATCGAATGGAATCGAATGGTATCATTGAATGGAATCGAATGGAATCATCATCAGATGGAAATGAATGGAATCGTCATAGAATGGAATCGAATGGATTCATTGAATGGAATCAGATGGAATCATCGAATGGACTGGAATGGAATCATTGAATGGACTCGAAAGGGATCATGATTGAATGGAATTGAATGGAATCATCGAATGGTCTCGATTGGAATCATTATCAAATGGAATCGAATGGAATCACCGAATAGAATCGAATGGAACAATCATCGAATGGACTCAAATGGAATTATCCTCAAATGGAATCGAATGGAATTATCGAATGCAATCGAATGGAATTATCGAATGCAATCGAATAGAATCATCGAATGGACTCGAATGGAATCATCGAATGGAATGGAATGGAACAGTCAATGAACTCGAATGGAATCATCATTGAATGGAATCGAATGGAATCATCGAGTGGAATCGAATGGAATTATGATCAAATGGAATCGAATGTAATCATCATCAAATGGAATCAAAAATAACCATCATCAATTGGTATTGAATGGAATTGTCATCAAATGGAATTCAAAGGAATCATCATCAAATGGAACCGAATGGAATCCTCATTGAATGGAAATGAAAGGGGTCATCATCTAATGGAATCGCATGGAATCATCACCAAATGGAATCGAATGGAATCATCATCAAATGGAATCTAATGGAATCATTGAACAGAATTGAATGGAATCGTCATCAAATGATTTGAATGCAATCATCGAATGGTCTCGAATGGAATCATCTTCTAATGGAAAGGAATGGAATCATCGCATAGAATCGAATGGAATTATCATCGAATGGAATCGAATGGTATCAACACCAAACGGAAAAAAACGGAATTATCGAATGGAATCGAAGAGAATCTTCGAACGGACCCGAATGGAATCATCTAATGGAATGGAATGGAATAATCCATGGACTCGAATGCAATCATCATCGAATGGAATCGAATGGAATCATCGAATGGACTCGAATGGAATAATCATTGAACGGAATCGAATGGAATCATCATCGGATGGAAACGAATGGAATCATCATCGAATGGAAATGAAAGGAGTCATCATCTAATGCAATTGCATGGAATCATCATCAAATGGAATCGAATGGAATCAACATCAAATGGAATCAAATGGAATCATTGAACGGAATTGAATGGAATCGTCATCGAATGAATTGACTGCAATCATCCAATGGTCTCGAATGGAATCATCTTCAAATGGAATGGAATGGAATCATCGCATAGAATCGAATGGAATTATCATCGAATGGAATCGAATGGAATCAACATCAAACGGAAAAAAACGGAATTATCGAATGGAATCGAAGAGAATCATCGAATGGACCCGAATGGAATCATCTAATGGAATGGAATGGAATAATCCATGGACTCGAATGCAATCATCATCGAATGGAATCGAATGGAATCATCGAATGGACTCGAATGGAATAATCATTGAACGGAATCGAATGGAATCATCATCGGATGGAAATGAATGGAATCATCATCGAATGGAATCGAATAGAATTATGGAATGAAATCCAGTGTGATCATCATCGAATGGACCCGAATGGAATCATCATCCAACGGAAGCTAATGGAATCAACATCGAATGAATCGAATGGAAACACCATCGAATTGAAACGAATGGAATTATCATGAAATTGAAATGGATGGACTCATCATCGAATGGATTCGAATGGAATCATGGAATAAAATTGATGGAAATCATCATCCAATGGAATCGAATGGTATCATTGAATGGAATCGAATGGAATCATCATCAGATGGAAATGAATGGAATCGTCATAGAATGGAATCGAATGGATTCATTGAATGGAATCAGATGGAATCATCGAATGGACTGGAATGGAATCATTGAATGGACTCGAAAGGGATCATGATTGAATGGAATTGAATGGAATCATCGAATGGTCTCGATTGGAATCATTATCAAATGGAATCGAATGGAATCACCGAATAGAATCGAATGGAACAATCATCGAATGGACTCAAATGGAATTATCCTCCAATGGAATGGAATGGAATTATCGAATGCAATCGAATAGAATCATCGAATGGACTCGAATGGAATCATCGAATGGAATGGAATGGAACAGTCAATGAACTCGAATGGAATCATCATTGAATGGAATCGAATGGAATCATCGAGTGGAATCGAATGGAATTATGATCAAATGGAATCGAATGTAATCATCATCAAATGGAATCAAAAATAACCATCATCAATTGGTATTGAATGGAATTGTCATCAAATGGAATTCAAAGGAATCATCATCAAATGGAACCGAATGGAATCCTCATTGAATGGAAATGAAAGGGGTCATCATCTAATGGAATCGCATGGAATCATCATCAAATGGAATCGAATGGAATCATCATCAAATGGAATCTAATGGAATCATTGAACAGAATTGAATGGAATCGTCATCGAATGAATTGACTGCAATCATCGAATGGTCTCGAATGGAATCATCTTCAAATGGAATGGAATGGAATCATCGCATAGAATCGAATGGAATTATCATCGAATGGAATCGAATGGAATCAACATCAAACGGAAAAAAACGGAATTATCGAATGGAATCGAAGAGAATCATCGAATGGACCCGAATGGAATCATCTAATGGAATGGAATGGAATAATCCATGGACTCGAATGCAATCATCATCGAATGGAATCGAATGGAATCATCGAATGGACTCGAATGGAATAATCATTGAACGGAATCGAATGGAATCATCATCGGATGGAAATGAATGGAATCATCATCGAATGGAATCGAATAGAATTATGGAATGAAATCCAGTGTGATCATCATCGAATGGACCCGAATGGAATCATCATCCAACAGAAGCTAATGGAATCAACATCGAATGAATCGAATGGAAACACCATCGAATTGAAACGAATGGAATTATCATGAAATTGAAATGGATGGACTCATCATCGAATGGATTCGAATGGAATCATCGAATAAAATTGATTGAAATCATCATCGAATGGAATCGAATGGTATCATTGAATGGAATCGAATGGAATCATCATCAGATGGAAATGAATGGAATCGTCATAGAATGGAATCGAATGGATTCATTGAATGGAATCAGATGGAATCATCGAATGGACTGGAATGGAATCATTGAATGGACTCGAAAGGGATCATGATTGAATGGAATTGAATGGAATCATCGAATGGTCTCGATTGGAATCATTACCAAATGGAATCGAATGGAATCACCGAATAGAATCGAATGGAACAATCATCGAATGGACTCAAATGGAATTATCCTCAAATGGAATCGAATGGAATTATCGAATGCAATCGAATGGAATTATCGAATGCAATCGAATAGAATCATCGAAAGGACTCGAATGGAATCATCGAATGGAATGGAATGGAACAGTCAATGAACTCGAATGGAATCATCATTGAATGGAATCGAATGGAATCATCGAGTGGAATCGAATGGAATTATGATCAAATGGAATCAAATGTAATCATCATCAAATGGAATCAAAAATAACCATCATCAATTGGTATTGAATGGAATTGTCATCAAATGGAATTCAAAGGAATCATCATCAAATGGAACCGAATGGAATCCTCATTGAATGGAAATGAAAGGGGTCATCATCTAATGGAATCGCATGGAATCATCATCAAATGGAATCGAATGGAATCATCATCAAATGGAATCTAATGGAATCATTGAACAGAATTGAATGGAATCGTCATCGAATT	G	20	PASS	SVLEN=-11348;SVTYPE=DEL;TIG_REGION=contig11_hp2:2124563-2124564;QUERY_STRAND=+;SIG_SOURCE=cigar;TIG_MAPQ=60	GT	0/1
chr1	135967577	dippav.chr1.DEL.14	TCGAATGGAATTATCGAATGCAATCGAATAGAATCATCGAATGGACTCGAATGGAATCATCGAATGGAATGGAATGGAACAGTCAATGAACTCGAATGGAATCATCATTGAATGGAATCGAATGGAATCATCGAGTGGAATCGAATGGAATTATGATCAAATGGAATCGAATGTAATCATCATCAAATGGAATCAAAAATAACCATCATCAATTGGTATTGAATGGAATTGTCATCAAATGGAATTCAAAGGAATCATCATCAAATGGAACCGAATGGAATCCTCATTGAATGGAAATGAAAGGGGTCATCATCTAATGGAATCGCATGGAATCATCATCAAATGGAATCGAATGGAATCATCATCAAATGGAATCTAATGGAATCATTGAACAGAATTGAATGGAATCGTCATCGAATGAATTGAATGCAATCATCGAATGGTCTCGAATGGAATCATCTTCTAATGGAAAGGAATGGAATCATCGCATAGAATCGAATGGAATTATCATCGAATGGAATCAAATGGTATCAACACCAAACGGAAAAAAACGGAATTATCGAATGGAATCGAAGAGAATCTTCGAACGGACCCAAATGGAATCATCTAATGGAATGGAATGGAATAATCCATGGACTCGAATGCAATCATCATCGAATGGAATGGAATGGAATCATCGAATGGACTCGAATGGAATAATCATTGAACGGAATCGAATGGAATCATCATCGGATGGAAACGAATGGAATCATCATCGAATGGAAATGAAAGGAGTCATCATCTAATGGAATTGCATGGAATCATCATAAAATGGAATCGAATGGAATCAACATCAAATGGAATCAAATGGAATCATTGAACGGAATTGAATGGAATCGTCATCGAATGAATTGACTGCAATCATCGAATGGTCTCGAATGGAATCATCTTCAAATGGAATGGAATGGAATCATCGCATAGAATCGAATGGAATTATCATCGAATGGAATCGAATGGAATCAACATCAAACGGAAAAAAACAGAATTATCGTGTGGAATCTAAGAGAATCATCGAATGGACCCGAATGGAATCATCTAATGGAATGGAATGGAATAATCCATGGACTCGAATGCAATCATCATCGAATGGAATCGAATGGAATCATCGAATGGACTCGAATGGAATAATCATTGAACGGAATCGAATGGAATCATCATCGGATGGAAATGAATGGAATCATCATCGAATGGAATCGAATAGAATTATGGAATGAAATCCAGTGTGATCATCATCGAATGGACCCGAATGGAATCATCATCCAACGGAAGCTAATGGAATCAACATCGAATGAATCGAATGGAACCACCATCGAATTGAAACGAATGGAATTATCATGAAATTGAAATGGATGGACACATCATCGAATGGATTCGAATGGAATCATCGAATAAAATTGATTGAAATCATCATCAAATGGAATCGAATGGTATCATTGAATGGAATCGAATGGAATCATCATCAGATGGAAATGAATGGAATCGTCATAGAATGGAATCGAATGGATTCATTGAATGGAATCAGATGGAATCATCGAATGGACTGGAATGGAATCATTGAATGGACTCGAAAGGGATCATTATTGAATGGAATTGAATGGAATCATCGAATGGTCTCGATTGGAATCATTACCAAATGGAATCGAATGGAATCACCGAATAGAATCGAATGGAACAATCATCGAATGGACTCAAATGGAATTATCCTCAAATGGAATCGAATGGAATTATCGAATGCAATCGAATGGAATTATCGAATGCAATCGAATAGAATCATCGAATGGACTCGAATGGAATCATCGAATGGAATGGAATGGAACAGTCAATGAACTCGAATGGAATCATCATTGAATGGAATCGAATGGAATCATCGAGTGGAATCGAATGGAATTATGATCAAATGGAATCGAATGTAATCATCATCAAATGGAATCAAAAATAACCATCATCAATTGGTATTGAATGGAATTGTCATCAAATGGAATTCAAAGGAATCATCATCAAATGGAACCGAATGGAATCCTCATTGAATGGAAATGAAAGGGGTCATCATCTAATGGAATCGCATGGAATCATCATCAAATGGAATCGAATGGAATCATCATCAAATGGAATCTAATGGAATCATTGAACAGAATTGAATGGAATCGTCATCGAATGAATTGAATGCAATCATCGAATGGTCTCGAATGGAATCATCTTCTAATGGAAAGGAATGGAATCATCGCATAGAATCGAATGGAATTATCATCGAATGGAATCGAATGGTATCAACACCAAACGGAAAAAAACGGAATTATCGAATGGAATCGAAGAGAATCTTCGAACGGACCCGAATGGAATCATCTAATGGAATGGAATGGAATAATCCATGGACTCGAATGCAATCATCATCGAATGGAATCGAATGGAGTCATCGAATGGACTCGAATGGAATAATCATTGAACGGAATCGAATGGAATCATCATCGGATGGAAACGAATGGAATCATCATCGAATGGAAATGAAAGGAGTCATCATCTAATGGAATTGCATGGAATCATCATAAAATGGAATCGAATGGAATCAACCTCAAATGGAATCAAATGGAATCATTGAACGGAATTGAATGGAATCGTCATCGAATGAATTGACTGCAATCATCGAATGGTCTCGAATGGAATCATCTTCAAATGGAATGGAATGGAATCATCGCATAGAATCGAATGGAATTATCATCGAATGGAATCGAATGGAATCAACATCAAACGGAAAAAAACGGAATTATCGAATGGAATCGAAGAGAATCATCGAATGGACCCGAATGGAATCATCTAATGGAATGGAATGGAATAATCCATAGACTCGAATGCAATCATCATCGAATGGAATCGAATGGAATCATCGAATGGACTCGAATGGAATAATCATTGAACGGAATCGAATGGAATCATCATCGGATGGAAATGAATGGAATCATCATCGAATGGAATCGAATAGAATTATGGAATGAAATCCAGTGTGATCATCATCGAATGGACCCGAATGGAATCATCATCCAACGGAAGCTAATGGAATCAACATCGAATGAATCGAATGGAAACACCATCGAATTGAAACGAATGGAATTATCATGAAATTGAAATGGATGGACTCATCATCGAATGGATTCGAATGGAATCATCGAATAAAATTGATTGAAATCATCATCGAAAGGAATCGAATGGTATCATTGAATGGAATCGAATGGAATCATCATCAGATGGAAATGAATGGAATCGTCATAGAATGGAATCGAATGGATTCATTGAATGGAATCAGATGGAATCATCGAATGGACTGGAATGGAATCATTGAATGGACTCGAAAGGGATCATTATTGAATGGAATTGAATGGAATCATCGAATGGTCTCGATTGGAATCATTATCAAATGGAATCGAATGGAATCACCGAATAGAATCGAATGGAACAATCATCGAATGGACTCAAATGGAATTATCCTCCAATGGAATCGAATGAAATTATCGAATGCAATCGAATGGAATTATCGAATGCAATCGAATAGAATCATCGAATGGACTCGAATGGAATCATCGAATGGAATGGAATGGAACAGTCAATGAACTCGAATGGAATCATCATTGAATGGAATCGAATGGAATCATCGAGTGGAATCGAATGGAATTATGATCAAATGGAATCGAATGTAATCATCATCAAATGGAATCAAAAATAACCATCATCAATTGGTATTGAATGGAATTGTCATCAAATGGAATTCAAAGGAATCATCATCAAATGGAACCGAATGGAATCCTCATTGAATGGAAATGAAAGGGGTCATCATCTAATGGAATCGCATGGAATCATCATCAAATGGAATCGAATGGAATCATCATCAAATGGAATCTAATGGAATCATTGAACAGAATTGAATGGAATCGTCATCGAATGAATTGAATGCAATCATCGAATGGTCTCGAATGGAATCATCTTCTAATGGAAAGGAATGGAATCATCGCATAGAATCGAATGGAATTATCATCGAATGGAATCGAATGGTATCAACACCAAACGGAAAAAAACGGAATTATCGAATGGAATCGAAGAGAATCTTCGAACGGACCCGAATGGAATCATCTAATGGAATGGAATGGAATAATCCATGGACTCGAATGCAATCATCATCGAATGGAATCGAATGGAGTCATCGAATGGACTCGAATGGAATAATCATTGAACGGAATCGAATGGAAACATCATCGGATGGAAACGAATGGAATCATCATCGAATGGAAATGAAAGGAGTCATCATCTAATGGAATTGCATGGAATCATCATAAAATGGAATCGAATGGAATCAACATCAAATGGAATCAAATGGAATCATTGAACGGAATTGAATGGAATCGTCATCGAATGAATTGACTGCAATCATCGAATGTTCTCGAATGGAATCATCTTCAAATGGAATGGAATGGAATCATCGCATAGAATCGAATGGAATTATCATCGAATGGAATCGAATGGAATCAACATCAAACGGAAAAAAACGCAATTATCGAATGGAATCGAAGAGAATCATCGAATGGACCCGAATGGAATCATCTAATGGAATGGAATGGAATAATCCATGGACTCGAATGCAATCATCATCGAATGGAATCGAATGGAATCATCGAATGGACTCGAATGGAATAATCATTGAACGGAATCGAATGGAATCATCATCGGATGGAAATGAATGGAATCATCATCGAATGGAATCGAATAGAATTATGGAATGAAATCCAGTGTGATCATCATCGAATGGACCCGAATGGAATCATCATCCAACGGAAGCTAATGGAATCAACATCGAATGAATCGAATGGAAACACCATCGAATTGAAACGAATGGAATTATCATGAAATTGAAATGGATGGACTCATCATCGAATGGATTCGAATGGAATCATCGAATAAAATTGATTGAAATCATCATCGAATGGAATCGAATGGTATCATTGAATGGAATCGAATGGAATCATCATCAGATGGAAATGAATGGAATCGTCATAGAATGGAATCGAATGGATTCATTGAATGGAATCAGATGGAATCATCGAATGGACTGGAATGGAATCATTGAATGGACTCGAAAGGGATCATGATTGAATGGAATTGAATGGAATCATCGAATGGTCTCGATTGGAATCATTATCAAATGGAATCGAATGGAATCACCGAATAGAATCGAATGGAACAATCATCGAATGGACTCAAATGGAATTATCCTCAAATGGAATCGAATGGAATTATCGAATGCAATCGAATGGAATTATCGAATGCAATCGAATAGAATCATCGAAAGGACTCGAATGGAATCATCGAATGGAATGGAATGGAACAGTCAATGAACTCGAATGGAATCATCATTGAATGGAATCGAATGGAATCATCGAGTGGAATCGAATGGAATTATGATCAAATGGAATCGAATGTAATCATCATCAAATGGAATCAAAAATAACCATCATCAATTGGTATTGAATGGAATTGTCATCAAATGGAATTCAAAGGAATCATCATCAAATGGAACCGAATGGAATCCTCATTGAATGGAAATGAAAGGGGTCATCATCTAATGGAATCGCATGGAATCATCATCAAATGGAATCGAATGGAATCATCATCAAATGGAATCTAATGGAATCATTGAACAGAATTGAATGGAATCGTCATCGAATGAATTGAATGCAATCATCGAATGGTCTCGAATGGAATCATCTTCTAATGGAAAGGAATGGAATCATCGCATAGAATCGAATGGAATTATCATCGAATGGAATCGAATGGTATCAACACCAAACGGAAAAAAACGGAATTATCGAATGGAATCGAAGAGAATCTTCGAACGGACCCGAATGGAATCATCTAATGGAATGGAATGGAATAATCCATGGACTCGAATGCAATCACCATCGAATGGAATCGAATGGAATCATCGAATGGACTCGAATGGAATAATCATTGAACGGAATCGAATGGAATCATCATCGGATGGAAATGAATGGAATCATCATCGAATGGAATCGAATAGAATTATGGAATGAAATCCAGTGTGATCATCATCGAATGGACCCGAATGGAATCATCATCCAACGGAAGCTAATGGAATCAACATCGAATGAATCGAATGGAAACACCATCGAATTGAAACGAATGGAATTATCATGAAATTGAAATGGATGGACTCATCATCGAATGGATTCGAATGGAATCATCGAATAAAATTGATTGAAATCATCATCAAATGGAATCGAATGGTATCATTCAATGGAATCGAATGGAATCATCATCAGATGGAAATGAATGGAATCGTCATAGAATGGAATCGAATGGATTCATTGAATGGAATCAGATGGAATCATCGAATGGACTGGAATGGAATCATTGAATGGACTCGAAAGGGATCATTATTGAATGGAATTGAATGGAATCATCGAATGGTCTCGATTGGAATCATTACCAAATGGAATCGAATGGAATCACCGAATAGAATCGAATGGAACAATCATCGAATGGACTCAAATGGAATTATCCTCCAATGGAATCGAATGGAATTATCGAATGCAATCGAATGGAATTATCGAATGCAATCGAATGGAATTATCGAATGCAATCGAATAGAATCATCGAATGGACTCGAATGGAATCATCGAATGGAATGGAATGGAACAGTCAATGAACTCGAATGGAATCATCATTGAATGGAATCGAATGGAATCATCGAGTGGAATCGAATGGAATTATGATCAAATGGAATCTAATGGAATCATCATCAAATGGAATCAAAAATAACCATCATCAATTGGTATTGAATGGAATTGTCATCAAATGGAATTCAAAGGAATCATCATCAAATGGAACCGAATGGAATCCTCATTGAATGGAAATGAAAGGGGTCATCATCTAATGGAATCGCATGGAATCATCATCAAATGGAATCGAATGGAATCATCATCAAATGGAATCTAATGGAATCATTGAACAGAATTGAATGGAATCGTCATCGAATGAATTGAATGCAATCATCGAATGGTCTCGAATGGAATCATCTTCTAATGGAAAGGAATGGAATCATCGCATAGAATCGAATGGAATTATCATCGAATGGAATCGAATGGTATCAACACCAAACGGAAAAAAACGGAATTATCGAATGGAATCGAAGAGAATCTTCGAACGGACCCGAATGGAATCATCTAATGGAATGGAATGGAATAATCCATGGACTCGAATGCAATCATCATCGAATGGAATCGAATGGAGTCATCGAATGGACTCGAATGGAATAATCATTGAACGGAATCGAATGGAAACATCATCGGATGGAAACGAATGGAATCATCATCGAATGGAAATGAAAGGAGTCATCATCTAATGGAATTGCATGGAATCATCATAAAATGGAATCGAATGGAATCAACATCAAATGGAATCAAATGGAATCATTGAACGGAATTGAATGGAATCGTCATCGAATGAATTGACTGCAATCATCGAATGGTCTCGAATGGAATCATCTTCAAATGGAATGGAATGGAATCATCGCATAGAATCGAATGGAATTATCATCGAATGGAATCGAATGGAATCAACATCAAACGGAAAAAAACGGAATTATCGTATGGAATCGAAGAGAATCATCGAATGGACCCGAATGGAATCATCTAATGGAATGGAATGGAATAATCCATGGACTCGAATGCAATCATCATCGAATGGAATCGAATGGAATCATCGAATGGACTCGAATGGAATAATCATTGAACGGAATCGAATGGAATCATCATCGGATGGAAATGAATGGAATCATCATCGAATGGAATCGAATAGAATTATGGAATGAAATCCAGTGTGATCATCATCGAATGGACCCGAATGGAATCATCATCCAACGGAAGCTAATGGAATCAACATCGAATGAATCGAATGGAAACACCATCGAATTGAAACGAATGGAATTATCATGAAATTGAAATGGATGGACACATCATCGAATGGATTCGAATGGAATCATCGAATAAAATTGATTGAAATCATCATCAAATGGAATCGAATGGTATCATTGAATGGAATCGAATGGAATCATCATCAGATGGAAATGAATGGAATCGTCATAGAATGGAATCGAATGGATTCATTGAATGGAATCAGATGGAATCATCGAATGGACTGGAATGGAATCATTGAATGGACTCGAAAGGGATCATTATTGAATGGAATTGAATGGAATCATCGAATGGTCTCGATTGGAATCATTATCAAATGGAATCGAATGGAATCACCGAATAGAATCGAATGGAACAATCATCGAATGGACTCAAATGGAATTATCCTCAAATGGAATCGAATGGAATTATCGAATGCAATCGAATGGAATTATCGAATGCAATCGAATAGAATCATCGAATGGACTCGAATGGAATCATCGAATGGAATGGAATGGAACAGTCAATGAACTCGAATGGAATCATCATTGAATGGAATCGAATGGAATCATCGAGTGGAATCGAATGGAATTATGATCAAATGGAATCGAATGTAATCATCATCAAATGGAATCAAAAATAACCATCATCAATTGGTATTGAATGGAATTGTCATCAAATGGAATTCAAAGGAATCATCATCAAATGGAACCGAATGGAATCCTCATTGAATGGAAATGAAAGGGGTCATCATCTAATGGAATCACATGGAATCATCATCAAATGGAATCGAATGGAATCATCTTCAAATGGAATCTAATGGAATCATTGAACAGAATTGAATGGAATCGTCATCGAATGAATTGAATGCAATCATCGAATGGTCTCGAATGGAATCATCTTCTAATGGAAAGGAATGGAATCATCGCATAGAATCGAATGGAATTATCATCGAATGGAATCGAATGGTATCAACACCAAACGGAAAAAAACGGAATTATCGAATGGAATCGAAGAGAATCTTCGAACGGACCCGAATGGAATCATCTAATGGAATGGAATGGAATAATCCATGGACTCGAATGCAATCATCATCGAATGGAATCGAATGGAATCATCGAATGGACTCGAATGGAATAATCATTGAACGGAATCGAATGGAATCATCATCGGATGGAAATGAATGGAATCATCATCGAAGGGAAATGAAAGGAGTCATCATCTAATGGAATTGCATGGAATCATCATAAAATGGAATCGAATGGAATCAACATCAAATGGAATCAAATGGAATCATTGAACGGAATTGAATGGAATCGTCATCGAATGAATTGACTGCAATCATCGAATGGTCTCGAATGGAATCATCTTCAAATGGAATGGAATGGAATCATCGCATAGAATCGAATGGAATTATCATCGAATGGAATCGAATGGAATCAACATCAAACGGAAAAAAACGGAATTATCGAATGGAATCGAAGAGAATCATCGAATGGACCCGAATGGAATCATCTAATGGAATGGAATGGAATAATCCATGGACTCGAATGCAATCATCATCGAATGGAATCGAATGGAATCATCGAATGGACTCGAATGGAATAATCATTGAACGGAATCGAATGGAATCATCATCGGATGGAAATGAATGGAATCATCATCGAATGGAATCGAATAGAATTATGGAATGAAATCCAGTGTGATCATCATCGAATGGACCCGAATGGAATCATCATCCAACGGAAGCTAATGGAATCAACATCGAATGAATCGAATGGAAACACCATCGAATTGAAACGAATGGAATTATCATGAAATTGAAATGGATGGACTCATCATCGAATGGATTCGAATGGAATCATCGAATAAAATTGATTGAAATCATCATCGAATGGAATCGAATGGTATCATTGAATGGAATCGAATGGAATCATCATCAGATGGAAATGAATGGAATCGTCATAGAATGGAATCGAATGGATTCATTGAATGGAATCAGATGGAATCATCGAATGGACTGGAATGGAATCATTGAATGGACTCGAAAGGGATCATTATTGAATGGAATTGAATGGAATCATCGAATGGTCTCGATTGGAATCATTATCAAATGGAATCGAATGGAATCACCGAATAGAATCGAATGGAACAATCATCGAATGGACTCAAATGGAATTATCCTCAAATGGAATCGAATGGAATTATCGAATGCAATCGAATGGAATTATCGAATGCAATCGAATAGAATCATCGAAAGGACTCGAATGGAATCATCGAATGGAATGGAATGGAACAGTCAATGAACTCGAATGGAATCATCATTGAATGGAATCGAATGGAATCATCGAGTGGAATCGAATGGAATTATGATCAAATGGAATCGAATGTAATCATCATCAAATGGAATCAAAAATAACCATCATCAATTGGTATTGAATGGAATTGTCATCAAATGGAATTCAAAGGAATCATCATCAAATGGAACCGAATGGAATCCTCATTGAATGGAAATGAAAGGGGTCATCATCTAATGGAATCGCATGGAATCATCATCAAATGGAATCGAATGGAATCATCATCAAATGGAATCTAATGGAATCATTGAACAGAATTGAATGGAATCGTCATCGAATGAATTGAATGCAATCATCGAATGGTCTCGAATGGAATCATCTTCTAATGGAAAGGAATGGAATCATCGCATAGAATCGAATGGAATTATCATCGAATGGAATCGAATGGTATCAACACCAAACGGAAAAAAACGGAATTATCGAATGGAATCGAAGAGAATCTTCGAACGGACCCGAATGGAATCATCTAATGGAATGGAATGGAATAATCCATGGACTCGAATGCAATCATCATCGAATGGAATGGAATGGAATCATCGAATGGACTCGAATGGAATAATCATTGAACGGAATCGAATGGAATCATCATCGGATGGAAACGAATGGAATCATCATCGAATGGAAATGAAAGGAGTCATCATCTAATGGAATTGCATGGAATCATCATAAAATGGAATCGAATGGAATCAACATCAAATGGAATCAAATGGAATCATTGAACGGAATTGAATGGAATCGTCATCGAATGAATTGACTGCAATCATCGAATGTTCTCGAATGGAATCAACTTCAAATGGAATGGAATGGAATCATCGCATAGAATCGAATGGAATTATCATCGAATGGAATCGAATGGAATCAACATCAAACGGAAAAAAACGGAATTATCGAATGGAATCGAAGAGAATCATCGAATGGACCCGAATGGAATCATCTAATGGAATGGAATGGAATAATCCATGGACTCGAATGCAATCATCATCGAATGGAATCGAATGGAATCATCGAATGGACTCGAATGGAATAATCATTGAACGGAATCGAATGGAATCATCATCGGATGGAAATGAATGGAATCATCATCGAATGGAATCGAATAGAATTATGGAATGAAATCCAGTGTGATCATCATCGAATGGACCCGAATGGAATCATCATCCAACGGAAGCTAATGGAATCAACATCGAATGAATCGAATGGAAACACCATCGAATTGAAACGAATGGAATTATCATGAAATTGAAATGGATGGACTCATCATCGAATGGATTCGAATGGAATCATCGAATAAAATTGATTGAAATCATCATCGAATGGAATCGAATGGTATCATTGAATGGAATCGAATGGAATCATCATCAGATGGAAATGAATGGAATCGTCATAGAATGGAATCGAATGGATTCATTGAATGGAATCAGATGGAATCATCGAATGGACTGGAATGGAATCATTGAATGGACTCGAAAGGGATCATGATTGAATGGAATTGAATGGAATCATCGAATGGTCTCGATTGGAATCATTATCAAATGGAATCGAATGGAATCACCGAATAGAATCGAATGGAACAATCATCGAATGGACTCAAATGGAATTATCCTCAAATGGAATCGAATGGAATTATCGAATGCAATCGAATGGAATTATCGAATGCAATCGAATAGAATCATCGAAAGGACTCGAATGGAATCATCGATTGGAATGGAATGGAACAGTCAATGAACTCGAATGGAATCATCATTGAATGGAATCGAATGGAATCATCGAGTGGAATCGAATGGAATTATGATCAAATGGAATCGAATGTAATCATCATCAAATGGAATCAAAAATAACCATCATCAATTGGTATTGAATGGAATTGTCATCAAATGGAATTCAAAGGAATCATCATCAAATGGAACCGAATGGAATCCTCATTGAATGGAAATGAAAGGGGTCATCATCTAATGGAATCGCATGGAATCATCATCAAATGGAATCGAATGGAATCATCATCAAATGGAATCTAATGGAATCATTGAACAGAATTGAATGGAATCGTCATCGAATGAATTGAATGCAATCATCGAATGGTCTCGAATGGAATCATCTTCTAATGGAAAGGAATGGAATCATCGCATAGAATCGAATGGAATTATCATCGAATGGAATCGAATGGTATCAACACCAAACGGAAAAAAACGGAATTATCGAATGGAATCGAAGAGAATCTTCGAACGGACCCGAATGGAATCATCTAATGGAATGGAATGGAATAATCCATGGACTCGAATGCAATCATCATCGAATGGAATGGAATGGAATCATCGAATGGACTCGAATGGAATAATCATTGAACGGAATCGAATGGAATCATCATCGGATGGAAACGAATGGAATCATCATCGAATGGAAATGAAAGGAGTCATCATCTAATGGAATTGCATGGAATCATCATAAAATGGAATCGAATGGAATCAACATCAAATGGAATCAAATGGAATCATTGAACGGAATTGAATGGAATCGTCATCGAATGAATTGACTGCAATCATCGAATGTTCTCGAATGGAATCAACTTCAAATGGAATGGAATGGAATCATCGCATAGAATCGAATGGAATTATCATCGAATGGAATCGAATGGAATCAACATCAAACGGAAAAAAACGGAATTATCGAATGGAATCGAAGAGAATCATCGAATGGACCCGAATGGAATCATCTAATGGAATGGAATGGAATAATCCATGGACTCGAATGCAATCATCATCGAATGGAATCGAATGGAATCATCGAATGGACTCGAATGGAATAATCATTGAACGGAATCGAATGGAATCATCATCGGATGGAAATGAATGGAATCATCATCGAATGGAATCGAATAGAATTATGGAATGAAATCCAGTGTGATCATCATCGAATGGACCCGAATGGAATCATCATCCAACGGAAGCTAATGGAATCAACATCGAATGAATCGAATGGAAACACCATCGAATTGAAACGAATGGAATTATCATGAAATTGAAATGGATGGACTCATCATCGAATGGATTCGAATGGAATCATCGAATAAAATTGATTGAAATCATCATCGAATGGAATCGAATGGTATCATTGAATGGAATCGAATGGAATCATCATCAGATGGAAATGAATGGAATCGTCATAGAATGGAATCGAATGGATTCATTGAATGGAATCAGATGGAATCATCGAATGGACTGGAATGGAATCATTGAATGGACTCAAAAGGGATCATGATTGAATGGAATTGAATGGAATCATCGAATGGTCTCGATTGGAATCATTATCAAATGGAATCGAATGGAATCACCGAATAGAATCGAATGGAACAATCATCGAATGGACTCAAATGGAATTATCCTCAAATGGAATCGAATGGAATTATCGAATGCAATCGAATGGAATTATCGAATGCAATCGAATAGAATCATCGAAAGGACTCGAATGGAATCATCGATTGGAATGGAATGGAACAGTCAATGAACTCGAATGGAATCATCATTGAATGGAATCGAATGGAATCATCGAGTGGAATCGAATGGAATTATGATCAAATGGAATCGAATGTATTCATCATCAAATGGAATCAAAAGTAACCATCATCAATTGGTATTGAATGGAATTGTCATCAAATGGAATTCAAAGGAATCATCATCAAATGGAACCGAATGGAATCCTCATTGAATGGAAATGAAAGGGGTCATCATCTAATGGAATCGCATGGAATCATCATCAAATGGAATCGAATGGAATCATCATCAAATGGAATCTAATGGAATCATTGAACAGAATTGAATGGAATCGTCATCGAATGAATTGAATGCAATCATCGAATGGTCTCGAATGGAATCATCTTCTAATGGAAAGGAATGGAATCATCGCATAGAATCGAATGGAATTATCATCGAATGGAATCGAATGGTATCAACACCAAACGGAAAAAAACGGAATTATCGAATGGAATCGAAGAGAATCTTCGAACGGACGCGAATGGAATCATCTAATGGAATGGAATGGAATAATCCATGGACTCGAATGCAATCATCATCGAATGGAATGGAATGGAATCATCGAATGGACTCGAATGGAATAATCATTGAACGGAATCGAATGGAATCATCATCGGATGGAAATGAATGGAATCATCATCGAATGGAATCGAATAGAATTATGGAATGAAATCCAGTGTGATCATCATCGAATGGACCCGAATGGAATCATCATCCAACGGAAGCTAATGGAATCAACATCGAATGAATCGAATGGAAACACCATCGAATTGAAACGAATGGAATTATCATGAAATTGAAATGGATGGACTCATCATCGAATGGATTCGAATGGAATCATCGAATAAAATTGATTGAAATCATCATCGAATGGAATCGAATGGTATCATTGAATGGAATCGAATGGAATCATCATCAGATGGAAATGAATGGAATCGTCATAGAATGGAATCGAATGGATTCATTGAATGGAATCAGATGGAATCATCGAATGGACTGGAATGGAATCATTGAATGGACTCGAAAGGGATCATGATTGAATGGAATTGAATGGAATCATCGAATGGTCTCGATTGGAATCATTACCAAATGGAATCGAATGGAATCACCGAATAGAATCGAATGGAACAATCATCGAATGGACTCAAATGGAATTATCCTCAAATGGAATCGAATGGAATTATCGAATGCAATCGAATGGAATTATCGAATGCAATCGAATAGAATCATCGAAAGGACTCGAATGGAATCATCGAATGGAATGGAATGGAACAGTCAATGAACTCGAATGGAATCATCATTGAATGGAATCGAATGGAATCATCGAGTGGAATCGAATGGAATTATGATCAAATGGAATCGAATGTAATCATCATCAAATGGAATCAAAAATAACCATCATCAATTGGTATTGAATGGAATTGTCATCAAATGGAATTCAAAGGAATCATCATCAAATGGAACCGAATGGAATCCTCATTGAATGGAAATGAAAGGGGTCATCATCTAATGGAATCGCATGGAATCATCATCAAATGGAATCGAATGGAATCATCATCAAATGGAATCTAATGGAATCATTGAACAGAATTGAATGGAATCGTCATCGAATGAATTGAATGCAATCATCGAATGGTCTCGAATGGAATCATCTTCTAATGGAAAGGAATGGAATCATCGCATAGAATCGAATGGAATTATCATCGAATGGAATCGAATGGTATCAACACCAAACGGAAAAAAACGGAATTATCGAATGGAATCGAAGAGAATCTTCGAACGGACCCGAATGGAATCATCTAATGGAATGGAATGGAATAATCCATGGACTCGAATGCAATCATCATCGAATGGAATGGAATGGAATCATCGAATGGACTCGAATGGAATAATCATTGAACGGAATCGAATGGAATCATCATCGGATGGAAACGAATGGAATCATCATCGAATGGAAATGAAAGGAGTCATCATCTAATGGAATTGCATGGAATCATCATAAAATGGAATCGAATGGAATCAACATCAAATGGAATCAAATGGAATCATTGAACGGAATTGAATGGAATCGTCATCGAATGAATTGACTGCAATCATCGAATGTTCTCGAATGGAATCAACTTCAAATGGAATGGAATGGAATCATCGCATAGAATCGAATGGAATTATCATCGAATGGAATCGAATGGAATCAACATCAAACGGAAAAAAACGGAATTATCGAATGGAATCGAAGAGAATCATCGAATGGACCCGAATGGAATCATCTAATGGAATGGAATGGAATAATCCATGGACTCGAATGCAATCATCATCGAATGGAATCGAATGGAATCATCGAATGGACTCGAATGGAATAATCATTGAACGGAATCGAATGGAATCATCATCGGATGGAAATGAATGGAATCATCATCGAATGGAATCGAATAGAATTATGGAATGAAATCCAGTGTGATCATCATCGAATGGACCCGAATGGAATCATCATCCAACGGAAGCTAATGGAATCAACATCGAATGAATCGAATGGAAACACCATCGAATTGAAACGAATGGAATTATCATGAAATTGAAATGGATGGACTCATCATCGAATGGATTCGAATGGAATCATCGAATAAAATTGATTGAAATCATCATCGAATGGAATCGAATGGTATCATTGAATGGAATCGAATGGAATCATCATCAGATGGAAATGAATGGAATCGTCATAGAATGGAATCGAATGGATTCATTGAATGGAATCAGATGGAATCATCGAATGGACTGGAATGGAATCATTGAATGGACTCGAAAGGGATCATGATTGAATGGAATTGAATGGAATCATCGAATGGTCTCGATTGGAATCATTATCAAATGGAATCGAATGGAATCACCGAATAGAATCGAATGGAACAATCATCGAATGGACTCAAATGGAATTATCCTCAAATGGAATCGAATGGAATTATCGAATGCAATCGAATGGAATTATCGAATGCAATCGAATAGAATCATCGAAAGGACTCGAATGGAATCATCGAATGGAATGGAATGGAACAGTCAATGAACTCGAATGGAATCATCATTGAATGGAATCGAATGGAATCATCGAGTGGAATCGAATGGAATTATGATCAAATGGAATCGAATGTATTCATCATCAAATGGAATCAAAAGTAACCATCATCAATTGGTATTGAATGGAATTGTCATCAAATGGAATTCAAAGGAATCATCATCAAATGGAACCGAATGGAATCCTCATTGAATGGAAATGAAAGGGGTCATCATCTAATGGAATCGCATGGAATCATCATCAAATGGAATCGAATGGAATCATCATCAAATGGAATCTAATGGAATCATTGAACAGAATTGAATGGAATCGTCATCGAATGAATTGAATGCAATCATCGAATGGTCTCGAATGGAATCATCTTCTAATGGAAAGGAATGGAATCATCGCATAGAATCGAATGGAATTATCATCGAATGGAATCGAATGGTATCAACACCAAACGGAAAAAAACGGAATTATCGAATGGAATCGAAGAGAATCTTCGAACGGACGCGAATGGAATCATCTAATGGAATGGAATGGAATAATCCATGGACTCGAATGCAATCATCATCGAATGGAATGGAATGGAATCATCGAATGGACTCGAATGGAATAATCATTGAACGGAATCGAATGGAATCATCATCGGATGGAAACGAATGGAATCATCATCGAATGGAAATGAAAGGAGTCATCATCTAATGGAATTGCATGGAATCATCATAAAATGGAATCGAATGGAATCAACATCAAATGGAATCAAATGGAATCATTGAACGGAATTGAATGGAATCGTCATCGAATGAATTGACTGCAATCATCGAATGTTCTCGAATGGAATCATCTTCAAATGAAATGGAATGGAATCATCGCATAGAATCGAATGGAATTATCATCGAATGGAATCGAATGGAATCAACATCAAACGGAAAAAAACGAAATTATCGTATGGAATCGAAGAGAATCATCGAATGGACCCGAATGGAATCATCTAATGGAATGGAATGGAATAATCCATGGACTCGAATGCAATCATCATCGAATGAAATCGAATGGAATCATCGAATGGACTCGAATGGAATAATCATTGAACGGAATCGAATGGAATCATCATCGGATGGAAATGAATGGAATCATCATCGAATGGAATCGAATAGAATTATGGAATGAAATCCAGTGTGATCATCATCGAATGGACCCGAATGGAATCATCATCCAACGGAAGCTAATGGAATCAACATCGAATGAATCGAATGGAAACACCATCGAATTGAAACGAATGGAATTATCATGAAATTGAAATGGATGGACTCATCATCGAATGGATTCGAATGGAATCATCGAATAAAATTGATTGAAATCATCATCGAATGGAATCGAATGGTATCATTGAATGGAATCGAATGGAATCATCATCAGATGGAAATGAATGGAATCGTCATAGAATGGAATCGAATGGATTCATTGAATGGAATCAGATGGAATCATCGAATGGACTGGAATGGAATCATTGAATGGACTCGAAAGGGATCATGATTGAATGGAATTGAATGGAATCATCGAATGGTCTCGATTGGAATCATTTTCAAATGGAATCGAATGGAATCACCGAATAGAATCGAATGGAACAATCATCGAATGGACTCAAATGGAATTATCCTCAAATGGAATCGAATTCAATTATCGAATGCAATCGAATGGAATTATCGAATGCAATCGAATAGAATCATCGAAAGGACTCGAATGGAATCATCGAATGGAATGGAATGGAACAGTCAATGAACTCGAATGGAATCATCATTGAATGGAATCGAATGGAATCATCGAGTGGAATCGAATGGAATTATGATCAAATGGAATCGAATGTAATCATCATCAAATGGAATCAAAAATAACCATCATCAATTGGTATTGAATGGAATTGTCATCAAATGGAATTCAAAGGAATCATCATCAAATGGAACCGAATGGAATCCTCATTGAATGGAAATGAAAGGGGTCATCATCTAATGGAATCGCATGGAATCATCATCAAATGGAATCGAATGGAATCATCATCAAATGGAATCTAATGGAATCATTGAACAGAATTGAATGGAATCGTCATCGAATGAATTGAATGCAATCATCGAATGGTCTCGAATGGAATCATCTTCTAATGGAAAGGAATGGAATCATCGCATAGAATCGAATGGAATTATCATCGAATGGAATCGAATGGTATCAACACCAAACGGAAAAAAACGGAATTATCGAATGGAATCGAAGAGAATCTTCGAACGGACCCGAATGGAATCATCTAATGGAATGGAATGGAATAATCCATGGACTCGAATGCAATCACCATCGAATGGAATCGAATGGAATCATCGAATGGACTCGAATGGAATAATCATTGAACGGAATCGAATGGAATCATCATCGGATGGAAATGAATGGAATCATCATCGAATGGAATCGAATAGAATTATGGAATGAAATCCAGTGTGATCATCATCGAATGGACCCGAATGGAATCATCATCCAACGGAAGCTAATGGAATCAACATCGAATGAATCGAATGGAAACACCATCGAATTGAAACGAATGGAATTATCATGAAATTGAAATGGATGGACTCATCATCGAATGGATTCGAATGGAATCATCGAATAAAATTGATTGAAATCATCATCAAATGGAATCGAATGGTATCATTGAATGGAATCGAATGGAATCATCATCAGATGGAAATGAATGGAATCGTCATAGAATGGAATCGAATGGATTCATTGAATGGAATCAGATGGAATCATCGAATGGACTGGAATGGAATCATTGAATGGACTCGAAAGGCATCATTATTGAATGGAATTGAATGGAATCATCGAATGGTCTCGATTGGAATCATTACCAAATGGAATCGAATGGAATCACCGAATAGAATCGAATGGAACAATCATCGAATGGACTCAAATGGAATTATCCTCCAATGGAATCGAATGGAATTATCGAATGCAATCGAATGGAATTATCGAATGCAATCGAATGGAATTATCGAATGCAATCGAATAGAATCATCGAATGGACTCGAATGGAATCATCGAATGGAATGGAATGGAACAGTCAATGAACTCGAATGGAATCATCATTGAATGGAATCGAATGGAATCATCGAGTGGAATCGAATGGAATTATGATCAAATGGAATCGAATGTAATCATCATCAAATGGAATCAAAAATAACCATCATCAATTGGTATTGAATGGAATTGTCATCAAATGGAATTCAAAGGAATCATCATCAAATGGAACCGAATGGAATCCTCATTGAATGGAAATGAAAGGGGTCATCATCTAATGGAATCGCATGGAATCATCATCAAATGGAATCGAATGGAATCATCATCAAATGGAATCTAATGGAATCATTGAACAGAATTGAATGGAATCGTCATCGAATGAATTGACTGCAATCATCCAATGGTCTCGAATGGAATCATCTTCTAATGGAAAGGAATGGAATCATCGCATAGAATCGAATGGAATTATCATCGAATGGAATTGAATGGTATCAACACCAAACGGAAAAAAACGGAATTATCGAATGGAATCGAAGAGAATCTTCGAACGGACCCGAATGGAATCATCTAATGGAATGGAATGGAATAATCCATGGACTCGAATGCAATCATCATCGAATGGAATCGAATGGAGTCATCGAATGGACTCGAATGGAATAATCATTGAACGGAATCGAATGGAATCATCATCGGATGGAAACGAATGGAATCATCATCGAATGGAAATGAAAGGAGTCATCATCTAATGGAATTGCATGGAATCATCATAAAATGCAATCGAATGGAATCAACATCAAATGGAATCAAATGGAATCATTGAACGGAATTGAATGGAATCGTCATCGAATGAATTGACTGCAATCATCGAATGGTCTCGAATGGAATCATCTTCAAATGGAATGGAATGGAATCATCGCATAGAATCGAATGGAATTATCATCGAATGGAATCGAATGGAATCAACATCAAACGGAAAAAAACGGAATTATCGAATGGAATCGAAGAGAATCATCGAATGGACCCGAATGGAATCATCTAATGGAATGGAATGGAATAATCCATGGACTCGAATGCAATCATCATCGAATGGAATCGAATGGAATCATCGAATGGACTCGAATGGAATAATCATTGAACGGAATCGAATGGAATCATCATCGGATGGAAATGAATGGAATCATCATCGAATGGAATCGAATAGAATTATGGAATGAAATCCAGTGTGATCATCATCGAATGGACCCGAATGGAATCATCATCCAACGGAAGCTAATGGAATCAACATCGAATGAATCGAATGGAAACACCATCGAATTGAAACGAATGGAATTATCATGAAATTGAAATGGATGGACTCATCATCGAATGGATTCGAATGGAATCATCGAATAAAATTGATTGAAATCATCATCCAATGGAATCGAATGGTATCATTGAATGGAAACGAATGGAATCATCATCAGATGGAAATGAATGGAATCGTCATAGAATGGAATCGAATGGATTCATTGAATGGAATCAGATGGAATCATCGAATGGACTGGAATGGAATCATTGAATGGACTCGAAAGGGATCATTATTGAATGGAATTGAATGGAATCATCGAATGGTCTCGATTGGAATCATTATCAAATGGAATCGAATGGAATCACCGAATAGAATCGAATGGAACAATCATCGAATGGACTCAAATGGAATTATCCTCCAATGGAATCGAATGGAATTATCGAATGCAATCGAATGGAATTATCGAATGCAATCGAATAGAATCATCGAAAGGACTCGAATGGAATCATCGAATGGAATGGAATGGAACAGTCAATGAACTCGAATGGAATCATCATTGAATGGAATCGAATGGAATCATCGAGTGGAATCGAATGGAATTATGATCAAATGGAATCGAATGTAATCATCATCAAATGGAATCAAAAATAACCATCATCAATTGGTATTGAATGGAATTGTCATCAAATGGAATTCAAAGGAATCATCATCAAATGGAACCGAATGGAATCCTCATTGAATGGAAATGAAAGGGGTCATCATCTAATGGAATCGCATGGAATCATCATCAAATGGAATCGAATGGAATCATCATCAAATGGAATCTAATGGAATCATTGAACAGAATTGAATGGAATCGTCATCGAATGAATTGAATGCAATCATCGAATGGTCTCGAATGGAATCATCTTCTAATGGAAAGGAATGGAATCATCGCATAGAATCGAATGGAATTATCATCGAATGGAATCGAATGGTATCAACACCAAACGGAAAAAAACGGAATTATCGAATGGAATCGAAGAGAATCTTCGAACGGACCCGAATGGAATCATCTAATGGAATGGAATGGAATAATCCATGGACTCGAATGCAATCATCATCGAATAGAATCGAATGGAATCATCGAATGGACTCGAATGGAATAATCATTGAACGGAATCGAATGGAATCATCATCGGATGGAAATGAATGGAATCATCATCGAATGGAAATGAAAGGAGTCATCATCTAATGGAATTGCATGGAATCATTATAAAATGGAATCGAATGGAATCAACATCAAATGGAATCAAATGGAATCATTGAACGGAATTGAATGGAATCGTCATCGAATGAATTGACTGCAATCATCGAATGGTCTCGAATGGAATCATCTTCAAATGGAATGGAATGGAATCATCGCATAGAATCGAATGGAATTATCATCGAATGGAATCGAATGGAATCAACATCAAACGGAAAAAAACGGAATTATCGAATGGAATCGAAGAGAATCATCGAATGGACCCGAATGGAATCATCTAATGGAATGGAATGGAATAATCCATGGACTCGAATGCAATCATCATCGAATGGAATCGAATGGAATCATCGAATGGACTCGAATGGAATAATCATTGAACGGAATCGAATGGAATCATCATCGGATGGAAATGAATGGAATCATCATCGAATGGAATCGAATAGAATTATGGAATGAAATCCAGTGTGATCATCATCGAATGGACCCGAATGGAATCATCATCCAACGGAAGCTAATGGAATCAACATCGAATGAATCGAATGGAAACACCATCGAATTGAAACGAATGGAATTATCATGAAATTGAAATGGATGGACTCATCATCGAATGGATTCGAATGGAATCATCGAATAAAATTGATTGAAATCATCATCCAATGGAATCGAATGGTATCATTGAATGGAATCGAATGGAATCATCATCAGATGGAAATGAATGGAATCGTCATAGAATGGAATCGAATGGATTCATTGAATGGAATCAGATGGAATCATCGAATGGACTGGAATGGAATCATTGAATGGACTCGAAAGGGATCATTATTGAATGGAATTGAATGGAATCATCGAATGGTCTCGATTGGAATCATTACCAAATGGAATCGAATGGAATCACCGAATAGAATCGAATGGAACAATCATCGAATGGACTCAAATGGAATTATCCTCAAATGGAATCGAATGGAATTATCGAATGCAATCGAATGGAATTATCGAATGCAATCGAATAGAATCATCGAATGGACTCGAATGGAATCATCGAATGGAATGGAATGGAACAGTCAATGAACTCGAATGGAATCATCATTGAATGGAATCGAATGGAATCATCGAGTGGAATCGAATGTAATCATCATCAAATGGAATCAAAAATAACCATCATCAATTGGTATTGAATGGAATTGTCATCAAATGGAATTCAAAGGAATCATCATCAAATGGAACCGAATGGAATCCTCATTGAATGGAAATGAAAGGGGTCATCATCTAATGGAATCGCATGGAATCATCATCAAATGGAATCGAATGGAATCATCATCAAATGGAATCTAATGGAATCATTGAACAGAATTGAATGGAATCGTCATCGAATGAATTGAATGCAATCATCGAATGGTCTCGAATGGAATCATCTTCTAATGGAAAGGAATGGAATCATCGCATAGAATCGAATGGAATTATCATCGAATGGAATCAAATGGTATCAACACCAAACGGAAAAAAACGGAATTATCGAATGGAATCGAAGAGAATCTTCGAACGGACCCGAATGGAATCATCTAATGGAATGGAATGGAATAATCCATGGACTCGAATGCAATCATCATCGAATGGAATGGAATGGAATCTTCGAATGGACTCGAATGGAATAATCATTGAACGGAATCGAATGGAATCATCATCGAATGGAAACGAATGGAATCATCATCGAATGGAAATGAAAGGAGTCATCATCTAATGGAATTGCATGGAATCATCATAAAATGGAATCGAATGGAATCAACATCAAATGGAATCAAATGGAATCATTGAACGGAATTGAATGGAATCGTCATCGAATGAATTGACTGCAATCATCCAATGGTCTCGAATGGAATCATCTTCAAATGGAATGGAATGGAATCATCGCATAGAATCGAATGGAATTATCATCGAATGGAATCGAATGGAATCAACATCAAACGGAAAAAAACGGAATTATCGAATGGAATCGAAGAGAATCATCGAATGGACCCGAATGGAATCATCTAATGGAATGGAATGGAATAATCCATGGACTCGAATGCAATCATCATCGAATGGAATCGAATGGAATCATCGAATGGACTCGAATGGAATAATCATTGAACGGAATCGAATGGAATCATCATCGGATGGAAATGAATGGAATCATCATCGAATGGAATCGAATAGAATTATGGAATGAAATCCAGTGTGATCATCATCGAATGGACCCGAATGGAATCATCATCCAACGGAAGCTAATGGAATCAACATCGAATGAATCGAATGGAAACACCATCGAATTGAAACGAATGGAATTATCATGAAATTGAAATGGATGGACTCATCATCGAATGGATTCGAATGGAATCATCGAATAAAATTGATTGAAATCATCATCCAATGGAATCGAATGGTATCATTGAATGGAAACGAATGGAATCATCATCAGATGGAAATGAATGGAATCGTCATAGAATGGAATCGAATGGATTCATTGAATGGAATCAGATGGAATCATCGAATGGACTGGAATGGAATCATTGAATGGACTCGAAAGGGATCATGATTGAATGGAATTGAATGGAATCATCGAATGGTCTCGATTGGAATCATTATCAAATGGAATCGAATGGAATCACCGAATAGAATCGAATGGAACAATCATCGAATGGACTCAAATGGAATTATCCTCCAATGGAATCGAATGGAATTATCGAATGCAATCGAATGGAATTATCGAATGCAATCGAATAGAATCATCGAATGGACTCGAATGGAATCATCGAATGGAATGGAATGGAACAGTCAATGAACTCGAATGGAATCATCATTGAATGGAATCGAATGGAATCATCGAGTGGAATCGAATGGAATTATGATCAAATGGAATCGAATGTAATCATCATCAAATGGAATCAAAAATAACCATCATCAATTGGTATTGAATGGAATTGTCATCAAATGGAATTCAAAGGAATCATCATCAAATGGAACCGAATGGAATCCTCATTGAATGGAAATGAAAGGGGTCATCATCTAATGGAATCGCATGGAATCATCATCAAATGGAATCGAATGGAATCATCATCAAATGGAATCTAATGGAATCATTGAACAGAATTGAATGGAATCGTCATCGAATGAATTGAATGCAATCATCGAATGGTCTCGAATGGAATCATCTTCTAATGGAAAGGAATGGAATCATCGCATAGAATCGAATGGAATTATCATCGAATGGAATCGAATGGTATCAACACCAAACGGAAAAAAACGGAATTATCGAATGGAATCGAAGAGAATCTTCGAACGGACCCGAATGGAATCATCTAATGGAATGGAATGGAATAATCCATGGACTCGAATGCAATCATCATCGAATGGAATGGAATGGAATCATCGAATGGACTCGAATGGAATAATCATTGAACGGAATCGAATGGAATCATCATCGGATGGAAACGAATGGAATCATCATCGAATGGAAATGAAAGGAGTCATCATCTAATGGAATTGCATGGAATCATCATAAAATGGAATCGAATGGAATCAACATCAAATGGAATCAAATGGAATCATTGAACGGAATTGAATGGAATCGTCATCGAATGAATTGACTGCAATCATCGAATGGTCTCGAATGGAATCATCTTCAAATGGAATGGAATGGAATCATCGCATAGAATCGAATGGAATTATCATCGAATGGAATCGAATGGAATCAACATCAAACGGAAAAAAACGGAATTATCGAATGGAATCGAAGAGAATCATCGAATGGACCCGAATGGAATCATCTAATGGAATGGAATGGAATAATCCATGGACTCGAATGCAATCATCATCGAATGGAATCGAATGGAATCATCGAATGGACTCGAATGGAATAATCATTGAACGGAATCGAATGGAATCATCATCGGATGGAAATGAATGGAATCATCATCGAATGGAATCGAATAGAATTATGGAATGAAATCCAGTGTGATCATCATCGAATGGACCCGAATGGAATCATCATCCAACGGAAGCTAATGGAATCAACATCGAATGAATCGAATGGAAACACCATCGAATTGAAACGAATGGAATTATCATGAAATTGAAATGGATGGACTCATCATCGAATGGATTCGAATGGAATCATCGAATAAAATTGATTGAAATCATCATCGAATGGAATCGAATGGTATCATTGAATGGAATCGAATGGAATCATCATCAGATGGAAATGAATGGAATCGTCATAGAATGGAATCGAATGGATTCATTGAATGGAATCAGATGGAATCATCGAATGGACTGGAATGGAATCATTGAATGGACTCGAAAGGGATCATGATTGAATGGAATTGAATGGAATCATCGAATGGTCTCGATTGGAATCATTATCAAATGGAATCGAATGGAATCACCGAATAGAATCGAATGGAACAATCATCGAATGGACTCAAATGGAATTATCCTCAAATGGAATCGAATGGAATTATCGAATGCAATCGAATGGAATTATCGAATGCAATCGAATAGAATCATCGAAAGGACTCGAATGGAATCATCGAATGGAATGGAATGGAACAGTCAATGAACTCGAATGGAATCATCATTGAATGGAATCGAATGGAATCATCGAGTGGAATCGAATGGAATTATGATCAAATGGAATCGAATGTATTCATCATCAAATGGAATCAAAAATAACCATCATCAATTGGTATTGAATGGAATTGTCATCAAATGGAATTCAAAGGAATCATCATCAAATGGAACCGAATGGAATCCTCATTGAATGGAAATGAAAGGGGTCATCATCTAATGGAATCGCATGGAATCATCATCAAATGGAATCGAATGGAATCATCATCAAATGGAATCTAATGGAATCATTGAACAGAATTGAATGGAATCGTCATCGAATGAATTGAATGCAATCATCGAATGGTCTCGAATGGAATCATCTTCTAATGGAAAGGAATGGAATCATCGCATAGAATCGAATGGAATTATCATCGAATGGAATCGAATGGTATCAACACCAAACGGAAAAAAACGGAATTATCGAATGGAATCGAAGAGAATCTTCGAACGGACGCGAATGGAATCATCTAATGGAATGGAATGGAATAATCCATGGACTCGAATGCAATCATCATCGAATGGAATGGAATGGAATCATCGAATGGACTCGAATGGAATAATCATTGAACGGAATCGAATGGAATCATCATCGGATGGAAACGAATGGAATCATCATCGAATGGAAATGAAAGGAGTCATCATCTAATGGAATTGCATGGAATCATCATAAAATGGAATCGAATGGAATCAACATCAAATGGAATCAAATGGAATCATTGAACGGAATTGAATGGAATCGTCATCGAATGAATTGACTGCAATCATCGAATGTTCTCGAATGGAATCATCTTCAAATGAAATGGAATGGAATCATCGCATAGAATCGAATGGAATTATCATCGAATGGAATCGAATGGAATCAACATCAAACGGAAAAAAACGGAATTATCGTATGGAATCGAAGAGAATCATCGAATGGACCCGAATGGAATCATCTAATGGAATGGAATGGAATAATCCATGGACTCGAATGCAATCATCATCGAATGAAATCGAATGGAATCATCGAATGGACTCGAATGGAATAATCATTGAACGGAATCGAATGGAATCATCATCGGATGGAAATGAATGGAATCATCATCGAATGGAATCGAATAGAATTATGGAATGAAATCCAGTGTGATCATCATCGAATGGACCCGAATGGAATCATCATCCAACGGAAGCTAATGGAATCAACATCGAATGAATCGAATGGAAACACCATCGAATTGAAACGAATGGAATTATCATGAAATTGAAATGGATGGACTCATCATCGAATGGATTCGAATGGAATCATCGAATAAAATTGATTGAAATCATCATCGAATGGAATCGAATGGTATCATTGAATGGAATCGAATGGAATCATCATCAGATGGAAATGAATGGAATCGTCATAGAATGGAATCGAATGGATTCATTGAATGGAATCAGATGGAATCATCGAATGGACTGGAATGGAATCATTGAATGGACTCGAAAGGGATCATGATTGAATGGAATTGAATGGAATCATCGAATGGTCTCGATTGGAATCATTATCAAATGGAATCGAATGGAATCACCGAATAGAATCGAATGGAACAATCATCGAATGGACTCAAATGGAATTATCCTCAAATGGAATCGAATTCAATTATCGAATGCAATCGAATGGAATTATCGAATGCAATCGAATAGAATCATCGAAAGGACTCGAATGGAATCATCGAATGGAATGGAATGGAACAGTCAATGAACTCGAATGGAATCATCATTGAATGGAATCGAATGGAATCATCGAGTGGAATCGAATGGAATTATGATCAAATGGAATCGAATGTAATCATCATCAAATGGAATCAAAAATAACCATCATCAATTGGTATTGAATGGAATTGTCATCAAATGGAATTCAAAGGAATCATCATCAAATGGAACCGAATGGAATCCTCATTGAATGGAAATGAAAGGGGTCATCATCTAATGGAATCGCATGGAATCATCATCAAATGGAATCGAATGGAATCATCATCAAATGGAATCTAATGGAATCATTGAACAGAATTGAATGGAATCGTCATCGAATGAATTGAATGCAATCATCGAATGGTCTCGAATGGAATCATCTTCTAATGGAAAGGAATGGAATCATCGCATAGAATCGAATGGAATTATCATCGAATGGAATCGAATGGTATCAACACCAAACGGAAAAAAACGGAATTATCGAATGGAATCGAAGAGAATCTTCGAACGGACCCGAATGGAATCATCTAATGGAATGGAATGGAATAATCCATGGACTCGAATGCAATCACCATCGAATGGAATCGAATGGAATCATCGAATGGACTCGAATGGAATAATCATTGAACGGAATCGAATGGAATCATCATCGGATGGAAATGAATGGAATCATCATCGAATGGAATCGAATAGAATTATGGAATGAAATCCAGTGTGATCATCATCGAATGGACCCGAATGGAATCATCATCCAACGGAAGCTAATGGAATCAACATCGAATGAATCGAATGGAAACACCATCGAATTGAAACGAATGGAATTATCATGAAATTGAAATGGATGGACTCATCATCGAATGGATTCGAATGCAATCATCGAATAAAATTGATTGAAATCATCATCAAATGGAATCGAATGGTATCATTGAATGGAATCGAATGGAATCATCATCAGATGGAAATGAATGGAATCGTCATAGAATGGAATCGAATGGATTCATTGAATGGAATCAGATGGAATCATCGAATGGACTGGAATGGAATCATTGAATGGACTCGAAAGGCATCATTATTGAATGGAATTGAATGGAATCATCGAATGGTCTCGATTGGAATCATTACCAAATGGAATCGAATGGAATCACCGAATAGAATCGAATGGAACAATCATCGAATGGACTCAAATGGAATTATCCTCCAATGGAATCGAATGGAATTATCGAATGCAATCGAATGGAATTATCGAATGCAATCGAATGGAGTTATCGAATGCAATCGAATAGAATCATCGAATGGACTCGAATGGAATCATCGAATGGAATGGAATGGAACAGTCAATGAACTCGAATGGAATCATCATTGAATGGAATCGAATGGAATCATCGAGTGGAATCGAATGGAATTATGATCAAATGGAATCGAATGTAATCATCATCAAATGGAATCAAAAATAACCATCATCAATTGGTATTGAATGGAATTGTCATCAAATGGAATTCAAAGGAATCATCATCAAATGGAACCGAATGGAATCCTCATTGAATGGAAATGAAAGGGGTCATCATCTAATGGAATCGCATGGAATCATCATCAAATGGAATCGAATGGAATCATCATCAAATGGAATCTAATGGAATCATTGAACAGAATTGAATGGAATCGTCATCGAATGAATTGAATGCAATCATCGAATGGTCTCGAATGGAATCATCTTCTAATGGAAAGGAATGGAATCATCGCATAGAATCGAATGGAATTATCATCGAATGGAATCGAATGGTATCAACACCAAACGGAAAAAAACGGAATTATCGAATGGAATCGAAGAGAATCTTCGAACGGACCCGAATGGAATCATCTAATGGAATGGAATGGAATAATCCATGGACTCGAATGCAATCATCATCGAATGGAATCGAATGGAGTCATCGAATGGACTCGAATGGAATAATCATTGAACGGAATCGAATGGAATCATCATCGGATGGAAACGAATGGAATCATCATCGAATGGAAATGAAAGGAGTCATCATCTAATGGAATTGCATGGAATCATCATAAAATGCAATCGAATGGAATCAACATCAAATGGAATCAAATGGAATCATTGAACGGAATTGAATGGAATCGTCATCGAATGAATTGACTGCAATCATCGAATGGTCTCGAATGGAATCATCTTCAAATGGAATGGAATGGAATCATCGCATAGAATCGAATGGAATTATCATCGAATGGAATCGAATGGAATCAACATCAAACGGAAAAAAACGGAATTATTGAATGGAATCGAAGAGAATCATCGAATGGACCCGAATGGAATCATCTAATGGAATGGAATGGAATAATCCATGGACTCGAATGCAATCATCATCGAATGGAATCGAATGGAATCATCGAATGGACTCGAATGGAATAATCATTGAACGGAATCGAATGGAATCATCATCGGATGGAAATGAATGGAATCATCATCGAATGGAATCGAATAGAATTATGGAATGAAATCCAGTGTGATCATCATCGAATGGACCCGAATGGAATCATCATCCAACGGAAGCTAATGGAATCAACATCGAATGAATCGAATGGAAACACCATCGAATTGAAACGAATGGAATTATCATGAAATTGAAATGGATGGACTCATCATCGAATGGATTCGAATGGAATCATCGAATAAAATTGATTGAAATCATCATCCAATGGAATCGAATGGTATCATTGAATGGAAACGAATGGAATCATCATCAGATGGAAATGAATGGAATCGTCATAGAATGGAATCGAATGGATTCATTGAATGGAATCAGATGGAATCATCGAATGGACTGGAATGGAATCATTGAATGGACTCGAAAGGGATCATTATTGAATGGAATTGAATGGAATCATCGAATGGTCTCGATTGGAATCATTATCAAATGGAATCGAATGGAATCACCGAATAGAATCGAATGGAACAATCATCGAATGGACTCAAATGGAATTATCCTCCAATGGAATCGAATGGAATTATCGAATGCAATCGAATGGAATTATCGAATGCAATCGAATAGAATCATCGAATGGACTCGAATGGAATCATCGAATGGAATGGAATGGAACAGTCAATGAACTCGAATGGAATCATCATTGAATGGAATCGAATGGAATCATCGAGTGGAATCGAATGGAATTATGATCAAATGGAATCGAATGTAATCATCATCAAATGGAATCAAAAATAACCATCATCAATTGGTATTGAATGGAATTGTCATCAAATGGAATTCAAAGGAATCATCATCAAATGGAACCGAATGGAATCCTCATTGAATGGAAATGAAAGGGGTCATCATCTAATGGAATCGCATGGAATCATCATCAAATGGAATCGAATGGAATCATCATCAAATGGAATCTAATGGAATCATTGAACAGAATTGAATGGAATCGTCATCGAATGAATTGAATGCAATCATCGAATGGTCTCGAATGGAATCATCTTCTAATGGAAAGGAATGGAATCATCGCATAGAATCGAATGGAATTATCATCGAATGGAATCGAATGGTATCAACACCAAACGGAAAAAAACGGAATTATCGAATGGAATCGAAGAGAATCTTCGAACGGACCCGAATGGAATCATCTAATGGAATGGAATGGAATAATCCATGGACTCGAATGCAATCATCATCGAATGGAATGGAATGGAATCATCGAATGGACTCGAATGGAATAATCATTGAACGGAATCGAATGGAATCATCATCGGATGGAAACGAATGGAATCATCATCGAATGGAAATGAAAGGAGTCATCATCTAATGGAATTGCATGGAATCATTATAAAATGGAATCGAATGGAATCAACATCAAATGGAATCAAATGGAATCATTGAACGGAATTGAATGGAATCGTCATCGAATGAATTGACTGCAATCATCGAATGGTCTCGAATGGAATCATCTTCAAATGGAATGGAATGGAATCATCGCATAGAATCGAATGGAATTATCATCGAATGGAATCGAATGGAATCAACATCAAACGGAAAAAAACGGAATTATCGAATGGAATCGAAGAGAATCATCGAATGGACCCGAATGGAATCATCTAATGGAATGGAATGGAATAATCCATGGACTCGAATGCAATCATCATCGAATGGAATCGAATGGAATCATCGAATGGACTCGAATGGAATAATCATTGAACGGAATCGAATGGAATCATCATCGGATGGAAATGAATGGAATCATCATCGAATGGAATCGAATAGAATTATGGAATGAAATCCAGTGTGATCATCATCGAATGGACCCGAATGGAATCATCATCCAACGGAAGCTAAGGGAATCAACATCGAATGAATCGAATGGAAACACCATCGAATTGAAACGAATGGAATTATCATGAAATTGAAATGGATGGACTCATCATCGAATGGATTCGAATGGAATCATCGAATAAAATTGATTGAAATCATCATCGAATGGAATCGAATGGTATCATTGAATGGAATCGAATGGAATCATCATCAGATGGAAATGAATGGAATCGTCATAGAATGGAATCGAATGGATTCATTGAATGGAATCAGATGGAATCATCGAATGGACTGGAATGGAATCATTGAATGGACTCGAAAGGGATCATTATAGAATGGAATTGAATGGAATCATCGAATGGTCTCGATTGGAATCATTACCAAATGGAATCGAATGGAATCACCGAATAGAATCGAATGGAACAATCATCGAATGGACTCAAATGGAATTATCCTCAAATGGAATCGAATGGAATTATCGAATGCAATCGAATGAAATTATCGAATGCAATCGAATAGAATCATCGAATGGACTCGAATGGAATCATCGAATGGAATGTAATGGAACAGTCAATGAACTCGAATGGAATCATCATTGAATGGAATCGAATGGAATCATCGAGTGGAATCGAATGTAATCATCATCAAATGGAATCAAAAATAACCATCATCAATTGGTATTGAATGGAATTGTCATCAAATGGAATTCAAAGGAATCATCATCAAATGGAACCGAATGGAATCCTCATTGAATGGAAATGAAAGGGGTCATCATCTAATGGAATCGCATGGAATCATCATCAAATGGAATCGAATGGAATCATCATCAAATGGAATATAATGGAATCATTGAACAGAATTGAATGGAATCGTCATCGAATGAATTGAATGCAATCATCGAATGGTCTCGAATGGAATCATCTTCTAATGGAAAGGAATGGAATCATCGCATAGAATCGAATGGAATTATCATCGAATGGAATCGAATGGTATCAACACCAAACGGAAAAAAACGGAATTATCGAATGGAATCGAAGAGAATCTTCGAACGGACCCGAATGGAATCATCTAATGGAATGGAATGGAATAATCCATGGACTCGAATGCAATCATCATCGAATGGAATCGAATGGAGTCATCGAATGGACTCGAATGGAATAATCATTGAACGGAATCGAATGGAATCATCATCGGATGGAAACGAATGGAATCATCATCGAATGGAAATGAAAGGAGTCATCATCTAATGGAATTGCATGGAATCATCATAAAATGCAATCGAATGGAATCAACATCAAATGGAATCAAATGGAATCATTGAACGGAATTGAATGGAATCGTCATCGAATGAATTGACTGCAATCATCGAATGGTCTCGAATGGAATCATCTTCAAATGGAATGGAATGGAATCATCGCATAGAATCGAATGGAATTATCATCGAATGGAATCGAATGGAATCAACATCAAACGGAAAAAAACAGAATTATCGTATGGAATCTAAGAGAATCATCGAATGGACCCGAATGGAATCATCTAATGGAATGGAATGGAATAATCCATGGACTCGAATGCAATCATCATCGAATGGAATCGAATGGAATCATCGAATGGACTCGAATGGAATAATCATTGAACGGAATCGAATGGAATCATCATCGGATGGAAATGAATGGAATCATCATCGAATGGAATCGAATAGAATTATGGAATGAAATCCAGTGTGATCATCATCGAATGGACCCGAATGGAATCATCATCCAACGGAAGCTAATGGAATCAACATCGAATGAATCGAATGGAAACACCATCGAATTGAAACGAATGGAATTATCATGAAATTGAAATGGATGGACACATCATCGAATGGATTCGAATGGAATCATCGAATAAAATTGATTGAAATCATCATCAAATGGAATCGAATGGTATCATTGAATGGAATCGAATGGAATCATCATCAGATGGAAATGAATGGAATCGTCATAGAATGGAATCGAATGGATTCATTGAATGGAATCAGATGGAATCATCGAATGGACTGGAATGGAATCATTGAATGGACTCGAAAGGGATCATTATTGAATGGAATTGAATGGAATCATCGAATGGTCTCGATTGGAATCATTACCAAATGGAATCGAATGGAATCACCGAATAGAATCGAATGGAACAATCATCGAATGGACTCAAATGGAATTATCCTCAAATGGAATCGAATGGAATTATCGAATGCAATCGAATGGAATTATCGAATGCAATCGAATAGAATCATCGAATGGACTCGAATGGAATCATCGAATGGAATGGAATGGAACAGTCAATGAACTCGAATGGAATCATCATTGAATGGAATCGAATGGAATCATCGAGTGGAATCGAATGGAATTATGATCAAATGGAATCAAATGTAATCATCATCAAATGGAATCAAAAATAACCATCATCAATTGGTATTGAATGGAATTGTCATCAAATGGAATTCAAAGGAATCATCATCAAATGGAACCGAATGGAATCCTCATTGAATGGAAATGAAAGGGGTCATCATCTAATGGAATCGCATGGAATCATCATCAAATGGAATCGAATGGAATCATCATCAAATGGAATCTAATGGAATCATTGAACAGAATTGAATGGAATCGTCATCGAATGAATTGAATGCAATCATCGAATGGTCTCGAATGGAATCATCTTCTAATGGAAAGGAATGGAATCATCGCATAGAATCGAATGGAATTATCATCGAATGGAATCGAATGGTATCAACACCAAACGGAAAAAAACGGAATTATCGAATGGAATCGAAGAGAATCTTCGAACGGACCCGAATGGAATCATCTAATGGAATGGAATGGAATAATCCATGGACTCGAATGCAATCATCATCGAATGGAATCGAATGGAATCATCGAATGGACTCGAATGGAATAATCATTGAACGGAATCGAATGGAATCATCATCGGATGGAAATGAATGGAATCATCATCGAATGGAAATGAAAGGAGTCATCATCTAATGGAATTGCATGGAATCATCATAAAATGGAATCGAATGGAATCAACCTCAAATGGAATCAAATGGAATCATTGAACGGAATTGAATGGAATCGTCATCGAATGAATTGACTGCAATCATCGAATGGTCTCGAATGGAATCATCTTCAAATGGAATGGAATGGAATCATCGCATAGAATCGAATGGAATTATCATCGAATGGAATCGAATGGAATCAACATCAAACGGAAAAAAACGGAATTATCGAATGGAATCGAAGAGAATCATCGAATGGACCCGAATGGAATCATCTAATGGAATGGAATGGAATAATCCATGGACTCGAATGCAATCATCATCGAATGGAATCGAATGGAATCATCGAATGGACTCGAATGGAATAATCATTGAACGGAATCGAATGGAATCATCATCGGATGGAAATGAATGGAATCATCATCGAATGGAATCGAATAGAATTATGGAATGAAATCCAGTGTGATCATCATCGAATGGACCCGAATGGAATCATCATCCAACGGAAGCTAATGGAATCAACATCGAATGAATCGAATGGAAACACCATCGAATTGAAACGAATGGAATTATCATGAAATTGAAATGGATGGACTCATCATCGAATGGATTCGAATGGAATCATCGAATAAAATTGATTGAAATCATCATCCAATGGAATCGAATGGTATCATTGAATGGAATCGAATGGAATCATCATCAGATGGAAATGAATGGAATCGTCATAGAATGGAATCGAATGGATTCATTGAATGGAATCAGATGGAATCATCGAATGGACTGCAATGGAATCATTGAATGGACTCGAAAGGGATCATTATTGAATGGAATTGAATGGAATCATCGAATGGTCTCGATTGGAATCATTATCAAATGGAATCGAATGGAATCACCGAATAGAATCGAATGGAACAATCATCGAATGGACTCAAATGGAATTATCCTCCAATGGAATCGAATGAAATTATCGAATGCAATCGAATGGAATTATCGAATGCAATCGAATAGAATCATCGAATGGACTCGAATGGAATCATCGAATGGAATGGAATGGAACAGTCAATGAACTCGAATGGAATCATCATTGAATGGAATCGAATGGAATCATCGAGTGGAATCGAATGGAATTATGATCAAATGGAATCGAATGTAATCATCATCAAATGGAATCAAAAATAACCATCATCAATTGGTATTGAATGGAATTGTCATCAAATGGAATTCAAAGGAATCATCATCAAATGGAACCGAATGGAATCCTCATTGAATGGAAATGAAAGGGGTCATCATCTAATGGAATCGCATGGAATCATCATCAAATGGAATCGAATGGAATCATCATCAAATGGAATCTAATGGAATCATTGAACAGAATTGAATGGAATCGTCATCGAATGAATTGAATGCAATCATCGAATGGTCTCGAATGGAATCATCTTCTAATGGAAAGGAATGGAATCATCGCATAGAATCGAATGGAATTATCATCGAATGGAATCGAATGGTATCAACACCAAACGGAAAAAAACGGAATTATCGAATGGAATCGAAGAGAATCTTCGAACGGACCCGAATGGAATCATCTAATGGAATGGAATGGAATAATCCATGGACTCGAATGCAATCACCATCGAATGGAATCGAATGGAATCATCGAATGGACTCGAATGGAATAATCATTGAACGGAATCGAATGGAATCATCATCGGATGGAAATGAATGGAATCATCATCGAATGGAATCGAATAGAATTATGGAATGAAATCCAGTGTGATCATCATCGAATGGACCCGAATGGAATCATCATCCAACGGAAGCTAATGGAATCAACATCGAATGAATCGAATGGAAACACCATCGAATTGAAACGAATGGAATTATCATGAAATTGAAATGGATGGACTCATCATCGAATGGATTCGAATGGAATCATCGAATAAAATTGATTGAAATCATCATCAAATGGAATCGAATGGTATCATTGAATGGAATCGAATGGAATCATCATCAGATGGAAATGAATGGAATCGTCATAGAATGGAATCGAATGGATTCATTGAATGGAATCAGATGGAATCATCGAATGGACTGGAATGGAATCATTGAATGGACTCGAAAGGCATCATTATTGAATGGAATTGAATGGAATCATCGAATGGTCTCGATTGGAATCATTACCAAATGGAATCGAATGGAATCACCGAATAGAATCGAATGGAACAATCATCGAATGGACTCAAATGGAATTATCCTCCAATGGAATCGAATGGAATTATCGAATGCAATCGAATGGAATTATCGAATGCAATCGAATGGAGTTATCGAATGCAATCGAATAGAATCATCGAATGGACTCGAATGGAATCATCGAATGGAATGGAATGGAACAGTCAATGAACTCGAATGGAATCATCATTGAATGGAATCGAATGGAATCATCGAGTGGAATCGAATGGAATTATGATCAAATGGAATCGAATGTAATCATCATCAAATGGAATCAAAAATAACCATCATCAATTGGTATTGAATGGAATTGTCATCAAATGGAATTCAAAGGAATCATCATCAAATGGAACCGAATGGAATCCTCATTGAATGGAAATGAAAGGGGTCATCATCTAATGGAATCGCATGGAATCATCATCAAATGGAATCGAATGGAATCATCATCAAATGGAATCTAATGGAATCATTGAACAGAATTGAATGGAATCGTCATCGAATGAATTGAATGCAATCATCGAATGGTCTCGAATGGAATCATCTTCTAATGGAAAGGAATGGAATCATCGCATAGAATCGAATGGAATTATCATCGAATGGAATCGAATGGTATCAACACCAAACGGAAAAAAACGGAATTATCGAATGGAATCGAAGAGAATCTTCGAACGGACCCGAATGGAATCATCTAATGGAATGGAATGGAATAATCCATGGACTCGAATGCAATCATCATCGAATGGAATCGAATGGAGTCATCGAATGGACTCGAATGGAATAATCATTGAACGGAATCGAATGGAATCATCATCGGATGGAAACGAATGGAATCATCATCGAATGGAAATGAAAGGAGTCATCATCTAATGGAATTGCATGGAATCATCATAAAATGCAATCGAATGGAATCAACATCAAATGGAATCAAATGGAATCATTGAACGGAATTGAATGGAATCGTCATCGAATGAATTGACTGCAATCATCGAATGGTCTCGAATGGAATCATCTTCAAATGGAATGGAATGGAATCATCGCATAGAATCGAATGGAATTATCATCGAATGGAATCGAATGGAATCAACATCAAACGGAAAAAAACGGAATTATTGAATGGAATCGAAGAGAATCATCGAATGGACCCGAATGGAATCATCTAATGGAATGGAATGGAATAATCCATGGACTCGAATGCAATCATCATCGAATGGAATCGAATGGAATCATCGAATGGACTCGAATGGAATAATCATTGAACGGAATCGAATGGAATCATCATCGGATGGAAATGAATGGAATCATCATCGAATGGAATCGAATAGAATTATGGAATGAAATCCAGTGTGATCATCATCGAATGGACCCGAATGGAATCATCATCCAACGGAAGCTAATGGAATCAACATCGAATGAATCGAATGGAAACACCATCGAATTGAAACGAATGGAATTATCATGAAATTGAAATGGATGGACTCATCATCGAATGGATTCGAATGGAATCATCGAATAAAATTGATTGAAATCATCATCCAATGGAATCGAATGGTATCATTGAATGGAAACGAATGGAATCATCATCAGATGGAAATGAATGGAATCGTCATAGAATGGAATCGAATGGATTCATTGAATGGAATCAGATGGAATCATCGAATGGACTGGAATGGAATCATTGAATGGACTCGAAAGGGATCATTATTGAATGGAATTGAATGGAATCATCGAATGGTCTCGATTGGAATCATTATCAAATGGAATCGAATGGAATCACCGAATAGAATCGAATGGAACAATCATCGAATGGACTCAAATGGAATTATCCTCCAATGGAATCGAATGGAATTATCGAATGCAATCGAATGGAATTATCGAATGCAATCGAATAGAATCATCGAATGGACTCGAATGGAATCATCGAATGGAATGGAATGGAACAGTCAATGAACTCGAATGGAATCATCATTGAATGGAATCGAATGGAATCATCGAGTGGAATCGAATGGAATTATGATCAAATGGAATCGAATGTAATCATCATCAAATGGAATCAAAAATAACCATCATCAATTGGTATTGAATGGAATTGTCATCAAATGGAATTCAAAGGAATCATCATCAAATGGAACCGAATGGAATCCTCATTGAATGGAAATGAAAGGGGTCATCATCTAATGGAATCGCATGGAATCATCATCAAATGGAATCGAATGGAATCATCATCAAATGGAATCTAATGGAATCATTGAACAGAATTGAATGGAATCGTCATCGAATGAATTGAATGCAATCATCGAATGGTCTCGAATGGAATCATCTTCTAATGGAAAGGAATGGAATCATCGCATAGAATCGAATGGAATTATCATCGAATGGAATCGAATGGTATCAACACCAAACGGAAAAAAACGGAATTATCGAATGGAATCGAAGAGAATCTTCGAACGGACCCGAATGGAATCATCTAATGGAATGGAATGGAATAATCCATGGACTCGAATGCAATCATCATCGAATGGAATCGAATGGAATCATCGAATGGACTCGAATGGAATAATCATTGAACGGAATCGAATGGAATCATCATCGGATGGAAATGAATGGAATCATCATCGAATGGAAATGAAAGGAGTCATCATCTAATGGAATTGCATGGAATCATTATAAAATGGAATCGAATGGAATCAACATCAAATGGAATCAAATGGAATCATTGAACGGAATTGAATGGAATCGTCATCGAATGAATTGACTGCAATCATCGAATGGTCTCGAATGGAATCATCTTCAAATGGAATGGAATGGAATCATCGCATAGAATCGAATGGAATTATCATCGAATGGAATCGAATGGAATCAACATCAAACGGAAAAAAACGGAATTATCGAATGGAATCGAAGAGAATCATCGAATGGACCCGAATGGAATCATCTAATGGAATGGAATGGAATAATCCATGGACTCGAATGCAATCATCATCGAATGGAATCGAATGGAATCATCGAATGGACTCGAATGGAATAATCATTGAACGGAATCGAATGGAATCATCATCGGATGGAAATGAATGGAATCATCATCGAATGGAATCGAATAGAATTATGGAATGAAATCCAGTGTGATCATCATCGAATGGACCCGAATGGAATCATCATCCAACGGAAGCTAATGGAATCAACATCGAATGAATCGAATGGAAACACCATCGAATTGAAACGAATGGAATTATCATGAAATTGAAATGGATGGACTCATCATCGAATGGATTCGAATGGAATCATCGAATAAAATTGATTGAAATCATCATCGAATGGAATCGAATGGTATCATTGAATGGAATCGAATGGAATCATCATCAGATGGAAATGAATGGAATCGTCATAGAATGGAATCGAATGGATTCATTGAATGGAATCAGATGGAATCATCGAATGGACTGGAATGGAATCATTGAATGGACTCGAAAGGGATCATTATTGAATGGAATTGAATGGAATCATCGAATGGTCTCGATTGGAATCATTACCAAATGGAATCGAATGGAATCACCGAATAGAATCGAATGGAACAATCATCGAATGGACTCAAATGGAATTATCCTCAAATGGAATCGAATGGAATTATCGAATGCAATCGAATGAAATTATCGAATGCAATCGAATAGAATCATCGAATGGACTCGAATGGAATCATCGAATGGAATGTAATGGAACAGTCAATGAACTCGAATGGAATCATCATTGAATGGAATCGAATGGAATCATCGAGTGGAATCGAATGTAATCATCATCAAATGGAATCAAAAATAACCATCATCAATTGGTATTGAATGGAATTGTCATCAAATGGAATTCAAAGGAATCATCATCAAATGGAACCGAATGGAATCCTCATTGAATGGAAATGAAAGGGGTCATCATCTAATGGAATCGCATGGAATCATCATCAAATGGAATCGAATGGAATCATCATCAAATGGAATATAATGGAATCATTGAACAGAATTGAATGGAATCGTCATCGAATGAATTGAATGCAATCATCGAATGGTCTCGAATGGAATCATCTTCTAATGGAAAGGAATGGAATCATCGCATAGAATCGAATGGAATTATCATCGAATGGAATCGAATGGTATCAACACCAAACGGAAAAAAACGGAATTATCGAATGGAATCGAAGAGAATCTTCGAACGGACCCGAATGGAATCATCTAATGGAATGGAATGGAATAATCCATGGACTCGAATGCAATCATCATCGAATGGAATCGAATGGAGTCATCGAATGGACTCGAATGGAATAATCATTGAACGGAATCGAATGGAATCATCATCGGATGGAAACGAATGGAATCATCATCGAATGGAAATGAAAGGAGTCATCATCTAATGGAATTGCATGGAATCATCATAAAATGCAATCGAATGGAATCAACATCAAATGGAATCAAATGGAATCATTGAACGGAATTGAATGGAATCGTCATCGAATGAATTGACTGCAATCATCGAATGGTCTCGAATGGAATCATCTTCAAATGGAATGGAATGGAATCATCGCATAGAATCGAATGGAATTATCATCGAATGGAATCGAATGGAATCAACATCAAACGGAAAAAAACAGAATTATCGTATGGAATCTAAGAGAATCATCGAATGGACCCGAATGGAATCATCTAATGGAATGGAATGGAATAATCCATGGACTCGAATGCAATCATCATCGAATGGAATCGAATGGAATCATCGAATGGACTCGAATGGAATAATCATTGAACGGAATCGAATGGAATCATCATCGGATGGAAATGAATGGAATCATCATCGAATGGAATCGAATAGAATTATGGAATGAAATCCAGTGTGATCATCATCGAATGGACCCGAATGGAATCATCATCCAACGGAAGCTAATGGAATCAACATCGAATGAATCGAATGGAAACACCATCGAATTGAAACGAATGGAATTATCATGAAATTGAAATGGATGGACACATCATCGAATGGATTCGAATGGAATCATCGAATAAAATTGATTGAAATCATCATCAAATGGAATCGAATGGTATCATTGAATGGAATCGAATGGAATCATCATCAGATGGAAATGAATGGAATCGTCATAGAATGGAATCGAATGGATTCATTGAATGGAATCAGATGGAATCATCGAATGGACTGGAATGGAATCATTGAATGGACTCGAAAGGGATCATTATTGAATGGAATTGAATGGAATCATCGAATGGTCTCGATTGGAATCATTACCAAATGGAATCGAATGGAATCACCGAATAGAATCGAATGGAACAATCATCGAATGGACTCAAATGGAATTATCCTCAAATGGAATCGAATGGAATTATCGAATGCAATCGAATGGAATTATCGAATGCAATCGAATAGAATCATCGAATGGACTCGAATGGAATCATCGAATGGAATGGAATGGAACAGTCAATGAACTCGAATGGAATCATCATTGAATGGAATCGAATGGAATCATCGAGTGGAATCGAATGGAATTATGATCAAATGGAATCAAATGTAATCATCATCAAATGGAATCAAAAATAACCATCATCAATTGGTATTGAATGGAATTGTCATCAAATGGAATTCAAAGGAATCATCATCAAATGGAACCGAATGGAATCCTCATTGAATGGAAATGAAAGGGGTCATCATCTAATGGAATCGCATGGAATCATCATCAAATGGAATCGAATGGAATCATCATCAAATGGAATCTAATGGAATCATTGAACAGAATTGAATGGAATCGTCATCGAATGAATTGAATGCAATCATCGAATGGTCTCGAATGGAATCATCTTCTAATGGAAAGGAATGGAATCATCGCATAGAATCGAATGGAATTATCATCGAATGGAATCGAATGGTATCAACACCAAACGGAAAAAAACGGAATTATCGAATGGAATCGAAGAGAATCTTCGAACGGACCCGAATGGAATCATCTAATGGAATGGAATGGAATAATCCATGGACTCGAATGCAATCATCATCGAATGGAATCGAATGGAATCATCGAATGGACTCGAATGGAATAATCATTGAACGGAATCGAATGGAATCATCATCGGATGGAAATGAATGGAATCATCATCGAATGGAAATGAAAGGAGTCATCATCTAATGGAATTGCATGGAATCATCATAAAATGGAATCGAATGGAATCAACCTCAAATGGAATCAAATGGAATCATTGAACGGAATTGAATGGAATCGTCATCGAATGAATTGACTGCAATCATCGAATGGTCTCGAATGGAATCATCTTCAAATGGAATGGAATGGAATCATCGCATAGAATCGAATGGAATTATCATCGAATGGAATCGAATGGAATCAACATCAAACGGAAAAAAACGGAATTATCGAATGGAATCGAAGAGAATCATCGAATGGACCCGAATGGAATCATCTAATGGAATGGAATGGAATAATCCATGGACTCGAATGCAATCATCATCGAATGGAATCGAATGGAATCATCGAATGGACTCGAATGGAATAATCATTGAACGGAATCGAATGGAATCATCATCGGATGGAAATGAATGGAATCATCATCGAATGGAATCGAATAGAATTATGGAATGAAATCCAGTGTGATCATCATCGAATGGACCCGAATGGAATCATCATCCAACGGAAGCTAATGGAATCAACATCGAATGAATCGAATGGAAACACCATCGAATTGAAACGAATGGAATTATCATGAAATTGAAATGGATGGACTCATCATCGAATGGATTCGAATGGAATCATCGAATAAAATTGATTGAAATCATCATCCAATGGAATCGAATGGTATCATTGAATGGAATCGAATGGAATCATCATCAGATGGAAATGAATGGAATCGTCATAGAATGGAATCGAATGGATTCATTGAATGGAATCAGATGGAATCATCGAATGGACTGCAATGGAATCATTGAATGGACTCGAAAGGGATCATTATTGAATGGAATTGAATGGAATCATCGAATGGTCTCGATTGGAATCATTATCAAATGGAATCGAATGGAATCACCGAATAGAATCGAATGGAACAATCATCGAATGGACTCAAATGGAATTATCCTCCAATGGAATCGAATGAAATTATCGAATGCAATCGAATGGAATTATCGAATGCAATCGAATAGAATCATCGAATGGACTCGAATGGAATCATCGAATGGAATGGAATGGAACAGTCAATGAACTCGAATGGAATCATCATTGAATGGAATCGAATGGAATCATCGAGTGGAATCGAATGGAATTATGATCAAATGGAATCGAATGTAATCATCATCAAATGGAATCAAAAATAACCATCATCAATTGGTATTGAATGGAATTGTCATCAAATGGAATTCAAAGGAATCATCATCAAATGGAACCGAATGGAATCCTCATTGAATGGAAATGAAAGGGGTCATCATCTAATGGAATCGCATGGAATCATCATCAAATGGAATCGAATGGAATCATCATCAAATGGAATCTAATGGAATCATTGAACAGAATTGAATGGAATCGTCATCGAATGAATTGAATGCAATCATCGAATGGTCTCGAATGGAATCATCTTCTAATGGAAAGGAATGGAATCATCGCATAGAATCGAATGGAATTATCATCGAATGGAATCGAATGGTATCAACACCAAACGGAAAAATACGGAATTATCGAATGGAATCGAAGAGAATCTTCGAACGGACCCGAATGGAATCATCTAATGGAATGGAATGGAATAATCCATGGACTCGAATGCAATCATCATCGAATAGAATGGAATGGAATCATCGAATGGACTCGAATGGAATAATCATTGAACGGAATCGAATGGAATCATCATCGGATGGAAACGAATGGAATCATCATCGAATGGAAATGAAAGGAGTCATCATCTAATGGAATTGCATGGAATCATCATAAAATGGAATCGAATGGAATCAACATCAAATGGAATCAAATGGAATCATTGAACGGAATTGAATGGAATCGTCATCGAATGAATTGACTGCAATCATCGAATGGTCTCGAATGGAATCATCTTCAAATGGAATGGAATGGAATCATCGCATAGAATCGAATGGAATTATCATCGAATGGAATCGAATGGAATCAACATCAAACGGAAAAAAACGGAATTATCGAATGGAATCGAAGAGAATCATCGAATGGACCCGAATGGAATCATCTAATGGAATGGAATGGAATAATCCATGGACTCGAATGCAATCATCATCGAATGGAATCGAATGGAATCATCGAATGGACTCGAATGGAGTAATCATTGAACGGAATCGAATGGAATCATCATCGGATGGAAATGAATGGAATCATCATCGAATGGAATCGAATAGAATTATGGAATGAAATCCAGTGTGATCATCATCGAATGGACCCGAATGGAATCATCATCCAACGGAAGCTAATGGAATCAACATCGAATGAATCGAATGGAAACACCATCGAATTGAAACGAATGGAATTATCATGAAATTGAAATGGATGGACTCATCATCGAATGGATTCGAATGGAATCATCGAATAAAATTGATTGAAATCATCATCCAATGGAATCGAATGGTATCGTTGAATGGAAACGAATGGAATCATCATCAGATGGAAATGAATGGAATCGTCATAGAATGGAATCGAATGGATTCATTGAATGGAATCAGATGGAATCATCGAATGGACTGGAATGGAATCATTGAATGGACTCGAAAGGGATCATTATTGAATGGAATTGAATGGAATCATCGAATGGTCTCGATTGGAATCATTATCAAATGGAATCGAATGGAATCACCGAATAGAATCGAATGGAACAATCATCGAATGGACTCAAATGGAATTATCCTCCAATGGAAA	T	20	PASS	SVLEN=-47379;SVTYPE=DEL;TIG_REGION=contig11_hp2:2260600-2260601;QUERY_STRAND=+;SIG_SOURCE=cigar;TIG_MAPQ=60	GT	0/1
chr1	136074306	dippav.chr1.INS.4	T	TGGAATCATCATCGAATGGAATCGAATAGAATTATGGAATGAAATCCAGTGTGATCATCATCGAATGGACCCGAATGGAATCATCATCCAACGGAAGCTAATGGAATCAACATCGAATGAATCGAATGGAAACACCATCGAATTGAAACGAATGGAATTATCATGAAATTGAAATGGATGGACTCATCATCGAATGGATTCGAATGGAATCATCGAATAAAATTGATTGAAATCATCATCGAATGGAATCGAATGGTATCATTGAATGGAATCGAATGGAATCATCATCAGATGGAAATGAATGGAATTGTCATAGAATGGAATCGAATGGATTCATTGAATGGAATCAGATGGAATCATCGAATGGACTGGAATGGAATCATTGAATGGACTCGAAAGGGATCATGATTGAATGGAATTGAATGGAATCATCGAATGGTCTCGATTGGAATCATTATCAAATGGAATCGAATGGAATCACCGAATAGAATCGAATGGAACAATCATCTAATGGACTCAAATGGAATTATCCTCAAATGGAATCGAATGGAATTATCGAATGCAATCGAATGGAATTATCGAATGCAATCGAATAGAATCATCGAAAGGACTCGAATGGAATCATCGAATGGAATGGAATGGAACAGTCAATGAACTCGAATGGAATCATCATTGAATGGAATCGAATGGAATCATCGAGTGGAATCGAATGGAATTATGATCAAATGGAATCTCATCATCAAATGGAATCAAAAATAACCATCATCAATTGGTATTGAATGGAATTGTCATCAAATGGAATTCAAAGGAATCATCATCAAATGGAACCGAATGGAATCCTCATTGAATGGAAATGAAAGGGGTCATCATCTAATGGAATCGCATGGAATCATCATCAAATGGAATCGAATGGAATCATCATCAAATGGAATCTAATGGAATCATTGAACAGAATTGAATGGAATCGTCATCGAATGAATTGAATGCAATCATCGAATGGTCTCGAATGGAATCATCTTCTAATGGAAAGGAATGGAATCATAGCATAGAATCGAATGGAATTATCATCGAATGGAATCGAATGGTATCAACACCAAACGGAAAAAAACGGAATTATCGAATGGATCGAAGAGAATCTTCGAACGGACCCGATGGAATCATCTAATGGAATGGAATGGAATAATCCATGGACTCGAATGCAATCATCATCGAATGGAATCGACTGGATTCATCGATGGACTCGAATGGAATAATCATTGAACGGATCGAATGGAATCATCATCGGATGGAAACGAATG	20	PASS	SVLEN=1297;SVTYPE=INS;TIG_REGION=contig11_hp2:2319950-2321247;QUERY_STRAND=+;SIG_SOURCE=cigar;TIG_MAPQ=60	GT	0/1
chr1	136081210	dippav.chr1.INS.5	G	GAAAAAAAACGGAATTATCGAATGGAATCGAAGAGAATCTTCGAACGGACCCGAATGGAATCATCTAATGGAATGGAATGGAATAATCCATGGACTCGAATGCAATCATCATCGAATGGAATCGAATGGAATCATCGAATGGACTCGAATGATTAATCATTGAACGGAATCGAATGGAATCATCATCGGATGGAAATGAATGGAATCATCATCGAATGGAATCGAATAGAATTATGGAATGAAATCAGTGTGATCATCATCGAATGGACCCGAATGGAATCATCATCCCAACGGAAGCTAATGGAATCAACATCGAATGAATCGAATGGAAACACCATCGAATTGAAACGAATGGAATTATCATGAAATTGAAATGGATGGACTCATCATCGAATGGATTCGAATGGAATCATCGAATAAAATTGATTGAAATCATCATCGAATGGAATCCGAATGGTATCATTGAATGGAATCGAATGGAATCATCATCAGATGGAAATGAATGGAATTGTCATAGAATGGAATCGAATGGATTCATTGAATGGAATCAGATGGAATCATCGAATGGACTGGAAATGGAATCATTGAATGGACTCGAAAGGGATCATGATTGAATGGAATTGAATGGAATCATCGAATGGTCTCGATTGGAATCATTATCAAATGGAATCGAATGGAATCACCGAATAGAATCGAAATGGAACAATCATCTAATGGACTCAAATGGAATTATCCTCAAATGGAATCGAATGGAATTATCGAATGCAATCGAATGGAATTATCGAATGCAATCGAATAGAATCATCGAAAGGACTCGAATGGAATCATCGAATGGAATGGAATGGAACAGTCAATGAACTCGAATGGAATCATCATTGAATGGAATCGAATGGAATCATCGAGTGGAATCGAATGGAATTATGATCAAATGGAATCGAATGTAATCATCATCAAATGGAATCAAAAATAACCATCATCAATTGGTATTGAATGGAATTGTCATCAAATGGAATTCAAAGGAATCATCATCAAATGGAACCGAATGGAATCCTCATTGAATGGAAATGAAAGGGGTCATCATCTAATGGAATCGCATGGAATCATCATCAAATGGAATCGAATGGAATCATCATCAAATGGAATCTAATGGAATCATTGAACAGAATTGAATGGAATCGTCATCGAATGAATTGAATGCAATCATCGAATGGTCTCGAATGGAATCATCTTCTAATGGAAAGGAATGGAATCATAGCATAGAATCGAATGGAATTATCATCGAATGGAATCGAATGGTATCAACACCAAACGGAAAAAAACGGAATTATCGAATGGAATCGAAGAGAATCTTCGAACGGACCCGAATGGAATCATCTAATGGAATGGAATGGAATAATCCATGGACTCGAATGCAATCATCATCGAATGGAATCGACTGGAATCATCGAATGGACTCGAATGGAATAATCATTGAACGGAATCGAATGGAATCATCATCGGATGGAAACGAATGGAATCATCATCGAATGGAAATGAAAAGGAGTCATCATCTAATGGAATTGCATGGAATCATCATAAAATGGAATCGAATGGAATCAACATCAAATGGAATCAAATGGAATCATTGAACGGAATTGAATGGAATCGTCATCGAATGAATTGACTGCAATCATCGAATGGTCTCGAATGGAATCATCTTCAAATGGAATGGAATGGAATCATCGCATAGAATCGAATGAATTATCATCGAATGGAATCGAATGGAATCAACATCAAACGGAAAAAAACGGAATTATCGAATGGAATCGAAGAGAATCATCGAATGGACCCGAATGGAATCATCTAATGGAATGGAATGGAATAATCCATGGACTCGAATGCAATCATCATCGAATGGAATCGAATGGAATCATCGAATGGACTCGAATGGAATAATCATTGAACGGAATCGAATGGAATCATCATCGGATGGAAATGAAGGAATCATCATCGAATGGAATCGAATAGAAATTATGGTATGAAATCCAGTGTGATCATCATCGAATGGACCCGAATGGAATCATCATCCAACGGAAGCTAATGGAATCAACATCGAATGAATCAAATGGAAACACCATCGAATTGAAACGAATGGAATTATCATGAAATTGAAATGGATGGACTCATCATCGAATGGATTCGAATGGAATCATCGAATAAAATGATTGAAATCATCATCCAATGGAATCGAATGGTATCATTGAATGGAATCGAATGGAATCATCATCAGATGGAAATGAATGGAATCGTCATAGAATAGGAATCGAATGGATTCATTGAATGGAATCAGATGGAATCATCGAATGGACTGGAATGGAATCATTGAATGGACTCGAAAGGGATCATTATTGAATGGGAATTGAATGGAATCATCGAATGGTCTCGATTGGAATCATTATCAAATGGAATCGAATGGAATCACCGAATAGAATCGAATGGAAACAATCATCGAATGGACTCAAATGGAATTATCCTCCAATGGAATCGAATGGAATTAACGAATGCAATCGAATGAATTATCGAATGCAATCGAATAGAATCATCGAATGGACTCGAATGGAATCATCGAATGGAATGGAATGGAACAGTCAATGAACTCGAATGGAATCATCATTGAATGGAATCGAATGGAATCATCGAGTGGAATCGAATGGAATTATGATCAAATGGAATCGAATGTAATCATCATCAAATGGAATCAAAAATAACCATCATCAATTGGTATTGAATGGAATTGTCATCAAATGGAATTCAAAGGAATCATCATCAAAATGGAACCGAATGGAATCCTCATTGAATGGAAATGAAAGGGGTCATCATCTAATGGAATCGCATGGAATCATCATCAAATGGAATCGAATGGAATCATCATCAAATGGAATCTAATGGAATCATTGAACAGAATTGAATGGAATCGTCATCGAATGAATTGAATGCAATCATCGAATGGTCCTCGAATGGAATCATCTTCTAATGGAAAGGAATGGTATCATCGCATAGAATCGAATGGAATTATCATCGAATGGAATCGAATGTATCAACACCAAACGGAA	20	PASS	SVLEN=3091;SVTYPE=INS;TIG_REGION=contig11_hp2:2328162-2331253;QUERY_STRAND=+;SIG_SOURCE=cigar;TIG_MAPQ=60	GT	0/1
chr1	136125818	dippav.chr1.INS.8	T	TGATGGAATCATTGAACAGAATTGAATGGAATCGTCATCGAATGAATTGAATGCAATCATCGAATGGTCTCGAATGTAATCACATTCTAATGGAAAGGAATGGAATCATCGCATAGAATCGAATGGAATTAACATTGAATGGACTCGAATGGAATCAACATCAAAAGGAATCAAGCGGAATTATCGAATGGAATCGAAGAAAATCATCGAATGGTCTCGAATGGAATCATCTTCTAATGGAAAGGAATGGAATCATCGCATAGAATCAAATGGAATTAACATTGAATGGACTCGAATGGAATCAACATCAAATGGAATCAAGCGGAATTATCGAATGAAATCGAAGAGAATCATCGAATGGACTCGAATGGAATCATCTAATGGAATGGAATGGAATAATCCACGGACTCGAATGCAATCATCATCGTATAGAATCGAATGGAATCATCGAATGGACTCGAATGGAATAACCATTGAACGGAATCGAATGGAATCATCATCGGATGGAAACGAATGGAATCATCATCGAATGGAAATGTAAGGAGTCATCATCTAATGGAATTGCATGGAATCATCATAAAATGGAATCGAATGGAATCATCATCAAATGGAATCA	20	PASS	SVLEN=615;SVTYPE=INS;TIG_REGION=contig11_hp2:2375978-2376593;QUERY_STRAND=+;SIG_SOURCE=cigar;TIG_MAPQ=60	GT	0/1
chr1	136140318	dippav.chr1.DEL.15	GGAATCATCGAATGGACTCGAATGGAATAATCATTGAACGGAATCGAATGGAATCATCATCGGATGGAAACGAATGGAATCATCATCGAATGGAAATGAAAGGAGTCATCATCTAATGGAATTGCATGGAATCATCATAAAATGGAATCGAATGGAATCAACATCAAATGGAATCAAATGGAATCATTGAACGGAATTGAATGGAATCGTCATCGAATGAATTGACTGCAATCATCGAATGGTCTCGAATGGAATCATCTTCAAATGGAATGGAATGGAATCATCGCATAGAATCGAATGGAATTATCATCGAATGGAATCG	G	20	PASS	SVLEN=-321;SVTYPE=DEL;TIG_REGION=contig11_hp2:2391088-2402199;QUERY_STRAND=+;SIG_SOURCE=split-alignment;TIG_MAPQ=60-60	GT	0/1
chr1	136154444	dippav.chr1.INS.9	C	CGGACCCGAATGGAATCATCTAATGGAATGGAATGGAATAATCCATGGACTCGAATGCAATCATCATCGAATGGAATCGAATGGAATCATCGAATGGACTCGAATGGAATAATCATTGAACGGAATCGATTGGAATCATCATCGGATGGAAACGAATGGAATCATCATCGAATGGAAATGAAAGGAGTCATCATCTAATGGAATTGCATGGAATCATCATAAAATGGAATCGAATGGAATCAACATCAAATGGAATCAAATGGAATCATTGAACGGAATTGAATGGAATCGTCATCGAATGAATTGAGTGCAATCATCGAATGGTCTCGAATGGAATCATCTTCAAATGGAATGGAATGGAATCATCGCATAGAATCGAATGGAATTATCATCGAATGGAATCGAATGGAATCAACATCCAACGGAAAAAAACGGAATTATCGAATGGAATCGAAGAGAATCATCGAAT	20	PASS	SVLEN=468;SVTYPE=INS;TIG_REGION=contig11_hp2:2404893-2405361;QUERY_STRAND=+;SIG_SOURCE=cigar;TIG_MAPQ=60	GT	0/1
chr1	136159547	dippav.chr1.INS.10	C	CATCAAATGGAATCAAATGGAATCATTGAACGGAATTGAATGGAATCGTCATCGAATGAATTGACTGCAATCATCGAATGGTCTCGAATGTAATCACATTCTAATGGAAAGGAATGGAATCATCGCATAGAATCGAATGGAATTAACATTGAATGGACTCGAATGGAATCAACATCAAACGGAATCAAGCGGAATTATCGAATGGAATCGAAGAGAATCATCGAATGGTCTCGAATGGAATCATCTTCTAATGGAAAGGAATGGAATCATCGCATAGAATCGAATGGAATTAACATTGAATGGACTCGAATGGAATCAACATCAAATGGAATCAAGCGGAATTATCGAATGAAATCGAAGAGAATCATCGAATGGACTTGAATGGAATCATCTAATGGAATGGAATGGAATAATCCACGGACTCGAATGCAATCATCATCGTATAGAATCGAATGGAATCATCGAATGGACTCGAATGGAATAATCATTGAACGGAAGCGAATGGAATCATCATCGTATGGAAACGAATGGAATCATCATCGAATGGAAATGAAAGGAGTCATCATCTAATGGAATTGCATGGAATCATCATAAAATGGAATCGAATGGAATCAAA	20	PASS	SVLEN=615;SVTYPE=INS;TIG_REGION=contig11_hp2:2410464-2411079;QUERY_STRAND=+;SIG_SOURCE=cigar;TIG_MAPQ=60	GT	0/1
chr1	136627033	dippav.chr1.DEL.16	TGAATGGACTCGAATGGAATAATCATTGAACGGAATCGAATGGAATCATCATCGGATGGAAATGAATGGAATCATCATCGAATGGAATCGAATAGAATTATGGAATGAAATCCAGTGTGATCATCATCGAATGGACCCGAATGGAATCATCATCCAACGGAAGCTAATGGAATCAACATCGAATGAATCGAAAGGAAACACCATCGAATTGAAACGAATGGAATTATCATGAAATTGAAATGGATGGACTCATCATCGAATGGATTCGAATGGAATCATCGAATAAAATTGATTGAAATCATCATCAAATGGAATCGAATGGTATCATTGAATGGAATCGAATGGAATCATCATCAGATGGAAATGAATGGAATCGTCATAGAATGGAATCGAATGGATTCATTGAATGGAATCAGATGGAATCATCGAATGGACTGGAATGGAATCATTGAATGGACTCGAAAGGGATCATGATTGAATGGAATTGAATGGAATCATCGAATGGTCTCGATTGGAATCATTATCAAATGGAATCGAATGGAATCACCGAATAGAATCGAATGGAACAATCATCGAATGGACTCAAATGGAATTATCCTCCAATGGAATCGAATGGAATTATCGAATGCAATCGAATGGAATTATCGAATGCAATCGAATAGAATCATCGAATGGACTCGAATGGAATCATCGAATGGAATGGAATGGAACAGTCAATGAACTCGAATGGAATCATCATTGAATGGAATCGAATGGAATCATCGAGTGGAATCGAATGGAATTATGATCAAATGGAATCGAATGTAATCATCATCAAATGGAATCAAAAATAACCATCATCAATTGGTATTGAATGGAATTGTCATCAAATGGAATTCAAAGGAATCATCATCAAATGGAACCGAATGGAATCCTCATTGAATGGAAATGAAAGGGGTCATCATCTAATGGAATCGCATGGAATCATCATCAAATGGAATCGAATGGAATCATCATCAAATGGAATCTAATGGAATCATTGAAAAGAATTGAATGGAATCATCATCGAATGAATTGAATGCAATCATCGAATGGTCTCGAATGGAATCATCTTCTAATGGAAAGGAATGGAATCATCGCATAGAATCGAATGGAATTATCATCGAATGGAATCGAATGGTATCAACACCAAACGGAAAAAAGCGGAATTATCGAATGGAATCGAAGAGAATCATCGAACGGACCCGAATGGAATCATCTAATGGAATGGAATGGAATAATCCATGGACTCGAATGCAATCATCATCGAATGGAATCGAATGGAATCATCGAATGGACTCGAATGGAATAATCATTGAACGGAATCGAATGGAATCATCATCGGATGGAAACGAATGGAATCATCATCGAATGGAAATGAAAGGAGTCATCATCTAATGGAATTGCATGGAATCATCATAAAATGGAATCGAATGGAATCAACATCAAATGGAATCAAATGGAATCATTGAACGGAATTGAATGGAATCGTCATCGAATGAATTGAATGCAATCATCGAATGGTCTCGAATGGAATCATCTTCAAATGGAATGGAATGGAATCATCGCATAGAATCGAATGGAATTATCATCGAATGGAATCGAATGGAATCAACATCAAACGGAAAAAAACCGAATTATCGAATGGAATCGAAGAAAATCATCGAATTGACCCGAATGGAATCATCTAATGGAATGGAATGGAATAATCCATGGACTCGAATGCAATCATCATCGAATGGAATCGAATGGAATCATC	T	20	PASS	SVLEN=-1776;SVTYPE=DEL;TIG_REGION=contig11_hp2:2783509-2783510;QUERY_STRAND=+;SIG_SOURCE=cigar;TIG_MAPQ=60	GT	0/1
chr1	136695658	dippav.chr1.DEL.17	TGAATGGATTCATTGAATGGAATCAGATGGAATCATCGAATGGACTGGAATGGAATCATTGAATGGACTCGAAAGGGATCATTATTGAATGGAATTGAATGGAATCATCGAATGGTCTCGATTGGAATCATTATCAAATGGAATCGAATGGAATCACCGAATAGAATCGAATGGAACAATCATCGAATGGACTCAAATGGAATTATCCTCCAATGGAATCGAATGGAATTATCGAATGCAATCGAATGGAATTATCGAATGCAATCGAATAGAATCATCGAATGGACTCGAATGGAATCATCAAATGGAATGGAATGGAACAGTCAATGAACTCGAATGGAATCATCATTGAATGGAATCGAATGGAATCATCGAGTGGAATCGAATGGAATTATGATCAAATGGAATCGAATGTAATCATCATCAAATGGAATCAAAAATAACCATCATCAATTGGTATTGAAAGGAATTGTCATCAAATGGAATTCAAAGGAATCATCATCAAATGGAACCGAATGGAATCCTCATTGAATGGAAATGAAAGGGGTCATCATCTAATGGAATCGCATGGAATCATCATCAAATGGAATCGAATGGAATCATCATCAAATGGAATCTAATGGAATCATTGAACAGAATTGAATGGAATCGTCATCGAATGAATTGAATGCAATCATCGAATGGTCTCGAATGGAATCATCTTCTAATGGAAAGGAATGGAATCATCGCATAGAATCGAATGGAATTATCATCGAATGGAATCGAATGGTATCAACACCAAACGGAAAAAAACGGAATTATCGAATGGAATCGAAGAGAATCTTCGAACGGACCCGAATGGAATCATCTAATGGAATGGAATGGAATAATCCATGGACTCGAATGCAATCATCATCGAATGGAATCGAATGGAATCATCGAATGGACTCGAATGGAATAATCATTGAACGGAATCGAATGGAATCATCATCGGATGGAAACGAATGGAATCATCATCGAATGGAAATGAAAGGAGTCATCACCTAATGGAATTGCATGGAATCATCATAAAATGGAATCGAATGGAATCAACATCAAATGGAATCAAATGGAATCATTGAACGGAATTGAATGGAATCGTCATCGAATGAATTGAATGCAATCATCGAATGGTCTCGAATGGAATCATCTTCAAATGGAATGGAATGGAATCATCGCATAGAATCGAATGGAATTATCATCGAATGGAATCGAATGGAATCAACATCAAACGGAAAAAAACGGAATTATCGAATGGAATCGAAGAGAATCATCGAATGGACCCGAATGGAATCATCTAATGGAATGGAATGGAATAATCCATGGACTCGAATGCAATCATCATCGAATGGAATCGAATGGAATCATCGAATGGACTCGAATGGAATAATCATTGAACGGAATCGAATGGAATCATCATCGGATGGAAATGAATGGAATCATCATCGAATGGAATCGAATAGAATTATGGAATGAAATCCAGTGTGATCATCATCGAATGGACCCGAATGGAATCATCATCCAACGGAAGCTAATGGAATCAACATCGAATGAATCAAATGGAAACACCACCGAATTGAAACGAATGGAATTACCATGAAATTGAAATGGATGGACTCATCATCGAATGGATTCGAATGGAATCATCGAATAAAATTGATTGAAATCATCATCCAATGGAATCGAACGGTATCAGTGAATGGAATCGAATGGAATCATCATCACATGGAAATGAATGGAATCGTCATAGAATGGAATCGAATGGATTCATTGAATGGAATCAGATGGAATCATCGAATGGACTGGAATGGAATCATTGAATGGACTCGAAAGGGATCATTATTGAATGGAATTGAATGGAATCATCGAATGGTCTCGATTGGAATCATTATCAAATGGAATCGAATGGAATCACCGAATAGAATCGAATGGAACAATCATCGAATGGACTCAAATGGAATTATCCTCCAATGGAATCGAATGGAATTATCAAATGCAATCGAATGGAATTATCGAATGCAATCGAATAGAATCATCGAATGGACTCGAATGGAATCATCAAATGGAATGGAATGGAACAGTCAATGAACTCGAATGGAATCATCATTGAATGGAATCGAATGGAATCATCGAGTGGAATCGAATGGAATTATGATCAAATGGAATCGAATGTTATCATCATCAAATGGAATCAAAAATAAACATCATCAATTGGTATTGAATGGAATTGTCATCAAATGGAATTCAAAGGAATCATCATCAAATGGAACCGAATGGAATCCTCATTGAATGGAAATGAAAGGGGTCATCATCTAATGGAATCGCATGGAATCATCATCAAATGGAATCGAATGGAATCATCATCAAATGGAATCTAATGGAATCATTGAACAGAATTGAATGGAATCGTCATCGAATGAATTGAATGCAATCATCGAATGGTCTCGAATGGAATCATCTTCTAATGGAAAGGAATGGAATCATCGCATAGAATCGAATGGAATTATCATCGAATGGAATCGAATGGTATCAACACCAAACGGAAAAAAAACGGAATTATCGAATGGAATCGAAGAGAATCTTCGAACGGACCCGAATGGAATCATCTAATGGAATGGAATGGAATAATCCATGAACTCGAATGCAATCATCATCGAATGGAATCGAATGGAATCATCGAATGGACTCGAATGGAATAATCATTGAACGGAATCGAATGGAATCATCATCGGATGGAAACGAATGGAATCATCATCGAATGGAAATGAAAGGAGTCATCATCTAATGGAATTGCATGGAATCATCATAAAATGGAATCGAATGGAATCAACATCAAATGGAATCAAATGGAATCATTGAACGGAATTGAATGGAATCGTCATCGAATGAATTGACTGCAATCATCCAATGGTCTCGAATGGAATCATCTTCAAATGGAATGGAATGGAATCATCGCATAGAATCGAATGGAATTATCATCGAATGGAATCGAATGGAATCAACATCAAACGGAAAAAAACGGAATTATCGAATGGAATCGAAGAGAATCATCGAATGGACCCGAATGGAATCATCTAATGGAATGGAATGGAATAATCCATGGACTCGAATGCAATCATCATCGAATGGAATCGAATGGAATCATCGAATGGACTCGAATGGAATAATCATTGAACGGAATCGAATGGAATCATCATCGGATGGATATGAATGGAATCATCATCGAATGGAATCGAATAGAATTATGGAATGAAATCCAGTGTGATCATCATCGAATGGACCCGAATGGAATCATCATCCAACGGAAGCTAATGGAATCAACATCGAATGAATCAAATGGAAACACCATCGAATTGAAACGAATGGAATTATCATGAAATTGAAATGGATGGACTCATCATCGAATGGATTCGAATGGAATCATCGAATAAAATTGATTGAAATCATCATCCAATGGAATCGAATGGTATCAGTGAATGGAATCGAATGGAATCATCATCACATGGAAATGAATGGAATCGTCATAGAATGGAATCGAATGGATTCATTGAATGGAATCAGATGGAATCATCGAATGGACTGGAATGGAATCATTGAATGGACTCGAAAGGGATCATTATTGAATGGAATTGAATGGAATCATCGAATGGTCTCGATTGGAATCATTATCAAATGGAATCGAATGGAATCACCGAATAGAATCGAATGGAACAATCATCGAATGGACTCAAATGGAATTATCCTCCAATGGAATCGAATGGAATTATCGAATGCAATCGAATGGAATTATCGAATGCAATCGAATAGAATCATCGAATGGACTCGAATGGAATCATCGAATGGAATGGAATGGAACAGTCAATGAACTCGAATGGAATCATCATTGAATGGAATCGAATGGAATCATCGAGTGGAATCGAATGGAATTATGATCAAATGGAATCGAATGTAATCATCATCAAATGGAATCAAAAATAACCATCATCAATTGGTATTGAATGGAATTGTCATCAAATGGAATTCAAAGGAATCATCATCAAATGGAACCGAATGGAATCCTCATTGAATGGAAATGAAAGGGGTCATCATCTAATGGAATCGCATGGAATCATCATCAAATGGAATCGAATGGAATCATCATCAAATGGAATCTAATGGAATCATTGAACAGAATTGAATGGAATCGTCATCGAATGAATTGAATGCAATCATCGAATGGTCTCGAATGGAATCATCTTCTAATGGAAAGGAATGGAATCATCGCATAGAATCGAATGGAATTATCATCGAATGGAATCGAATGGTATCAACACCAAACGGAAAAAAACGGAATTATCGAATGGAATCGAAGAGAATCTTCGAACGGACCCGAATGGAATCATCTAATGGAATGGAATGGAATAATCCATGGACTCGAATGCAATCATCATCGAATGGAATCGAATGGAATCATCGAATGGACTCGAATGGAATAATCATTGAACGGAATCGAATGGAATCATCATCGGATGGAAACGAATGGAATCATCATCGAATGGAAATGAAAGGAGTCATCATCTAATGGAATTGCATGGAATCATCATAAAATGGAATCGAATGGAATCAACATCAAATGGAATCAAATGGAATCATTGAACGGAATTGAATGGAATCGTCATCGAATGAATTGAATGCAATCATCGAATGGTCTCGAATGGAATCATCTTCAAATGGAATGGAATGGAATCATCGCATAGAATCGAATGGAATTATCATCGAATGGAATCGAATGGAATCAACATCAAACGGAAAAAAACGGAATTATCGAATGGAATCGAAGAGAATCATCGAATGGACCCGAATGGAATCATCTAATGGAATGGAATGGAATAATCCATGGACTCGAATGCAATCATCATCCAATGGAATCGAATGGAATCATCGAATGGACTCGAATGGAATAATCATTGAACGGAATCGAATGGAATCATCATCGGATGGAAATGAATGGAATCATCATCGAATGGAATCGAATAGAATTATGGAATGAAATCCAGTGTGATCATCATCGAATGGACCCGAATGGAATCATCATCCAACGGAAGCTAATGGAATCAACATCGAATGAATCGAATGGAAACACCATCGAATTGAAACGAATGGAATTATCATGAAATTGAAATGGATGGACTCATCATCGAATGGATTCGAATGGAATCATCGAATAAAATTGATTGAAATCATCATCCAATGGAATCGAATGGTATCATTGAATGGAATCGAATGGAATCATCATCAGATGGAAATGAATGGAATCGTCATAGAATGGAATCGAATGGATTCATTGAATGGAATCAGATGGAATCATCGAATGGACTGGAATGGAATCATTGAATGGACTCGAAAGGGATCATTATTGAATGGAATTGAATGGAATCATCGAATGGTCTCGATTGGAATCATTATCAAATGGAATCGAATGGAATCACCGAATAGAATCGAATGGAACAATCATCGAATGGACTCAAATGGAATTATCCTCCAATGGAATCGAATGGAATTATCGAATGCAATCGAATGGAATTATCGAATGCAATCGAATAGAATCATCGAATGGACTCGAATGGAATCATCAAATGGAATGGAATGGAACAGTCAATGAACTCGAATGGAATCATCATTGAATGGAATCGAATGGAATCATCGAGTGGAATCGAATGGAATTATGATCAAATGGAATCGAATGTAATCATCATCAAATGGAATCAAAAATAACCATCATCAATTGGTATTGAAAGGAATTGTCATCAAATGGAATTCAAAGGAATCATCATCAAATGGAACCGAATGGAATCCTCATTGAATGGAAATGAAAGGGGTCATCATCTAATGGAATCGCATGGAATCATCATCAAATGGAATCGAATGGAATCATCATCAAATGGAATCTAATGGAATCATTGAACAGAATTGAATGGAATCGTCATCGAATGAATTGAATGCAATCATCGAATGGTCTCGAATGGAATCATCTTCTAATGGAAAGGAATGGAATCATCGCATAGAATCGAATGGAATTATCATCGAATGGAATCGAATGGTATCAACACCAAACGGAAAAAAACGGAATTATCGAATGGAATCGAAGAGAATCTTCGAACGGACCCGAATGGAATCATCTAATGGAATGGAATGGAATAATCCATGGACTCGAATGCAATCATCATCGAATGGAATCGAATGGAATCATCGAATGGACTCGAATGGAATAATCATTGAACGGAATCGAATGGAATCATCATCGGATGGAAACGAATGGAATCATCATCGAATGGAAATGAAAGGAGTCATCACCTAATGGAATTGCATGGAATCATCATAAAATGGAATCGAATGGAATCAACATCAAATGGAATCAAATGGAATCATTGAACGGAATTGAATGGAATCGTCATCGAATGAATTGAATGCAATCATCGAATGGTCTCGAATGGAATCATCTTCAAATGGAATGGAATGGAATCATCGCATAGAATCGAATGGAATTATCATCGAATGGAATCGAATGGAATCAACATCAAACGGAAAAAAACGGAATTATCGAATGGAATCGAAGAGAATCATCGAATGGACCCGAATGGAATCATCTAATGGAATGGAATGGAATAATCCATGGACTCGAATGCAATCATCATCGAATGGAATCGAATGGAATCATCGAATGGACTCGAATGGAATAATCATTGAACGGAATCGAATGGAATCATCATCGGATGGAAATGAATGGAATCATCATCGAATGGAATCGAATAGAATTATGGAATGAAATCCAGTGTGATCATCATCGAATGGACCCGAATGGAATCATCATCCAACGGAAGCTAATGGAATCAACATCGAATGAATCAAATGGAAACACCATCGAATTGAAACGAATGGAATTATCATGAAATTGAAATGGATGGACTCATCATCGAATGGATTCGAATGGAATCATCGAATAAAATTGATTGAAATCATCATCCAATGGAATCGAATGGTATCAGTGAATGGAATCGAATGGAATCATCATCACATGGAAATGAATGGAATCGTCATAGAATGGAATC	T	20	PASS	SVLEN=-7105;SVTYPE=DEL;TIG_REGION=contig11_hp2:2850358-2850359;QUERY_STRAND=+;SIG_SOURCE=cigar;TIG_MAPQ=60	GT	0/1
chr1	136812778	dippav.chr1.DEL.18	GATCGAATGGACTCGAATGGAATCATCGAATGGAATGGAATGGAACAGTCAATGAACTCGAATGGAATCATCATTGAATGGAATCGAATGGAATCATCGAGTGGAATCGAATGGAATTATGATCAAATGGAATCGAATGTTATCATCATCAAATGGAATCAAAAATAACCATCATCAATTGGTATTGAATGGAATTGTCATCAAATGGAATTCAAAGGAATCATCATCAAATGGAACCGAATGGAATCCTCATTGAATGGAAATGAAAGGGGTCATCATCTAATGGAATCGCATGGAATCATCATCAAATGGAATCGAATGGAATCATCATCAAATGGAATCTAATGGAATCATTGAACAGAATTGAATGGAATCGTCATCGAATGAATTGAATGCAATCATCGAATGGTCTCGAATGGAATCATCTTCTAATGGAAAGGAAAGGAATCATCGCATAGAATCGAATGGAATTATCATCGAATGGAATCGAATGGTATCAACACCAAACGGAAAAAAACGGAATTATCGAATGGAATCGAAGAGAATCTTCGAACGGACCCGAATGGAATCATCTAATGGAATGGAATGGAATAATCCATGGACTCGAATGCAATCATCATCAAATGGAATCGAATGGAATCATCGAATGGACTCGAATGGAATAATCATTGAACGGAATCGATTGGAATCATCATCGGATGGAAACGAATGGAATCATCATCGAATGGAAATGAAAGGAGTCATCATCTAATGGAATTGCATGGAATCATCATAAAATGGAATCGAATGGAATCAACATCAAATGGAATCAAATGGAATCATTGAACGGAATTGAATGGAATCGTCATCGAATGAATTGACTGCAATCATCGAATGGTCTCGAATGGAACCATCTTCAAATGGAATGGAATGGAATCATCGCGTAGAATTGAATGGAATTATCATCGAATGGAATCGAATGGAATCAACATCCAACGGAAAAAAACGGAATTATCGAATGGAATCGAAGAGAATCATCGAATGGACCCGAATGGAATCATCTAATGGAATGGAATGGAATAATCCATGGACTCGAATGCAATCATCATCGAATGGAATCGAATGGAATCATCGAATGGACTCGAATGGAATAATCATTGAACGGAATCGAATGGAATCATCATCGGATGGAAATGAATGGAATCATCATCGAATGGAATCGAATAGAATTATGGAATGAAATCCAGTGTGATCATCATCGAATGGACCCGAATGGAATCATCATCCAACGGAAGCTAATGGAATCAACATCGAATGAATCAAATGGAAACACCATCGAATTGAAACGAATGGAATTATCATGAAATTGAAATGGATGGACTCATCATCGAATGGATTCGAATGGAATCATCGAATAAAATTGATTGAAATCATCATCGAATGGAATCGAATGGTATCATTGAATGGAATCGAATGGAATCATCATCAGATGGAAATGAATGGAATCGTCATAGAATGGAATCGAATGGATTCATTGAATGGAATCAGATGGAATCATCGAATGGACTGGAATGGAATCATTGAATGGACTCGAAAGGCATCATGATTGAATGGAATTGAATGGAATCATCGAATGGTCTCGATTGGAATCATTATCAAATGGAATCGAATGGAATCACCGAATAGAATCGAATGGAACAATCATCGAATGGACTCAAATGGAATTATCCTCAAATGGAATCGAATGGAATTATCGAATGCAATCGAATGGAATTATCGAATGCAATCGAATAGAATGATCGAATGGACTCGAATGGAATCATCGAATGGAATGGAATGGAACAGTCAATGAACTCGAATGGAATCATCATTGAATGGAATCGAATGGAATCATCGAGTGGAATCGAATGGAATTATGATCAAATGGAATCGAATGTTATCATCATCAAATGGAATCAAAAATAACCATCATCAATTGGTATTGAATGGAATTGTCATCAAATGGAATTCAAAGGAATCATCATCAAATGGAACCGAATGGAATCCTCATTGAATGGAAATGAAAGGGGTCATCATCTAATGGAATCGCATGGAATCATCATCAAATGGAATCTAATGGAATCATCATCAAATGGAATCTAATGGAATCATTGAACAGAATTGAATGGAATCGTCATCGAATGAATTGAATGCAATCATCGAATGGTCTCGAAAGGAATCATCTTCTAATGGAAAGGAATGGAATCATCGCATAGAATCGAATGGAATTATCATCGAATGGAATCGAATGGTATCAACACCAAACGGAAAAAAACGGAATTATCGAATGGAATCGAAGAGAATCTTCGAACGGACCCGAATGGAATCATCTAATGGAATGGAATGGAATAATCCATGGACTCGAATGCAATCATCATCGAATGGAATCGAATGGAATCATCGAATGGACTCGAATGGAATAATCATTGAACGGAATCGAATGGAATCATCATCGGATGGAAACGAATGGAATCATCATCGAATGGAAATGAAAGGAGTCATCATCTAATGGAATTGCATGGAATCATCATAAAATGGAATCGAATGGAATCAACATCAAATGGAATCAAATGGAATCATTGAACGGAATTGAATGGAATCGTCATCGAATGAATTGACTGCAATCATCCAATGGTCTCGAATGGAATCATCTTCAAATGGAATGGAATGGAATCATCGCATAGAATCGAATGGAATTATCATCGAATGGAATCGAATGGAATCAACATCAAACGGAAAAAAACGGAATTATCGACTGGAATCGAAGAGAATCATCGAATGGACCCGAATGGAATCATCTAATGGAATGGAATGGAATAATCCATGGACTCGAATGCAATCATCATCGAATGGAATCGAATGGAATCATCGAATGGACTCGAATGGAATAATCATTGAACGGAATCGAATGAAATCATCATCGGATGGAAATGAATGGAATCATCATCGAATGGAATCGAATAGAATTATGGAATGAAACCCAGTGTGATCATCATCGAATGGACCCGAATGGAATCATCATCCAACGGAAGCTAATGGAATCAACATCGAATGAATCGAATGGAAACACCATCGAATTGAAACGAATGGAATTATCATGAAATTGAAATGGATGGACTCATCATCGAATGGATTCGAATGGTATCATCGAATAAAATTGATTGAAATCATCATCCAATGGAATCGAATGGTATCATTGAATGGAATCGAATGGAATCATCATCAGATGGAAATGAATGGAATCGTCATAGAATGGAATCGAATGGATTCATTGAATGGAATCAGATGGAATCATCGAATGGACTGGAATGGAATCATTGAATGGACTCGAAAGGGATCATTATTGAATGGAATTGAATGGAATCATCGAATGGTCTCGATTCAATCATTATCAAGTGGAATCGAATGGAATCACCGAATAGAATCGAATGGAACAATCATCGAATGGACTCAAATGGAATTATCCTCCAATGGAATCGAATGGAATTATCGAATGCAATCGAATGGAATTATCGAATGCAATCGAATAGAATCATCGAATGGACTCGAATGGAATCATCGAATGGAATGGAATGGAACAGTCAATGAACTCGAATGGAATCATCATTGAATGGAATCGAATGGAATCGAATGGAATCATCGAGTGGAATCGAATGGAATTATGATCAAATGGAATCGAATGTAATCATCATCAAATGGAATCAAAAATAACCATCATCAATTGGTATTGAATGGAATTGTCATCAAATGGAATTCAAAGGAATCATCATCAAAAGGAACCGAATGGAATCCTCATTGAATGGAAATGAAAGGGGTCATCATCTAATGGAATCGCAGGGAATCAACATCAAATGGAATCGAATGGAATCATCATCAAATGGAATCTAATGGAATCATTGAACAGAATTGAATGGAATCGTCATCGAATGAATTGAATGCAATCTTCGAATGGTCTCGAATGGAATCATCTTCTAATGGAAAGGAATGGAATCATCGCATAGAATCGAATGGAATTATCATCGAATGGAATCGAATGGTATCAACACCAAACGGAAAAAAACGGAATTATCGAATGGAATCGAAGAGAATCTTCGAACGGACCCGAATGGAATCATCTAATGGAATGGAATGGAATAATGCATGGACTCGAATGCAATCATCATCGAATGGAATCGAATGGAATCATCGAATGGACTCGAATGGAATAATCATTGAACGGAATCGATTGGAATCATCATCGGATGGAAACGAATGGAATCATCATCGAATGGAAATGAAAGGAGTCATCATCTAATGGAATTGCATGGAATCATCATAAAATGGAATCGAATGGAATCAACATCAAATGGAATCAAATGGAATCATTGAACGGAATTGAATGGAATCGTCATCGAATGAATTGACTGCAATCATCGAATGGTCTCGAATGGAATCATCTTCAAATGGAATGGAATGGAATCATCGCATAGAATCGAATGGAATTATCATCGAATGGAATCGAATGGAATCAACATCAAACGGAAAAAAACGGAATTATCGAATGGAATCGAAGAGAATCATCGAATGGACCCGAATGGAATCATCTAATGGAATGGAATGGAATAATCCATGGACTCGAATGCAATCATCATCGAATGGAATCGAATGGAATCATCGAATGGACTCGAATGGAATAATCATTGAACGGAATCGAATGGAATCATCATCGGATGGAAACGAATGGAATCATCATCGAATGGAAATGAAAGGAGTCATCATCTAATGGAATTGCATGGAATCATCATAAAATGGAATCGAATGGAATCAACATCAAATGGAATCAAATGGAATCATTGAACGGAATTGAATGGAATCGTCATCGAATGAATTGACTGCAATCGTCGAATGGTCTCGAATGCAATCATCTTCAAATGGAATGGAATGGAATCATCGCATAGAATCGAATGGAATTATCATCGAATGGAATCGAATGGAATCAACATCAAACGGAAAAAAACGGAATTATCGAATGGAATCGAAGAGAATCATCGAATGGACCCGAATGGAATCATCTAATGGAATGGAATGGAATAATCCATGGACTCGAATGCAATCATCATCGAATGGAATCGAATGGAATCATCGAATGGACTCGAATGGAATAATCATTGAACGGAATCGAATGGAATCATCATCGGATGGAAATGAATGGAATCATCATCGAATGGAATCGAATAGAATTATGGAATGAAATCCAGTGTGATCATCATCGAATGGACCCGAATGGAATCATCATCCAACGGAAGCTAATGGAATCAACATCGAATGAATCGAATGGAAACACCATCGAATTGAAACGAATGGAATTATCATGAAATTGAAATGGATGGACTCATCATCGAATGGATTCGAATGGAATCATCGAATAAAATTGATTGAAATCATCATCGAATGGAATCGAATGGTATCATTGAAAGGAATCGAATGGAATCATCATCAGATGGAAATGAATGGAATCGTCATAGAATGGAATCGAATGGATTCATTGAATGGAATCAGATGGAATCATCGAATGGACTGGAATGGAATCATTGAATGGACTCGAAAGGGATCATGATTGAACGGAATTGAATGGAATCATCGAATGGTCTCGATTTGAATCATTATCAAATGGAATCGAATGGAATCACCGAATAGAATCGAATGGAACAATCATCGAATGGACTCAAATGGAATTATCCTCCAATGGAATCGAATGGAATTATCGAATGCAATCGAATGGAATTATCGAATGCAATCGAATGGAATTATCGAATGCAATCGAATAGAATCATCGAATGGACTCGAATGGAATCATCGAATGGAATGGAATGGAACAGTCAATGAACTCGAATGGAATCATCATTGAATGGAATCGAATGGAATCATCGAGTGGAATCGAATGGAATTATGATCAAATGGAATCGAATGTAATCATCATCAAATGGAATTAAAAATAACCATCATCAATAGGTATTGAATGGAATTGTCATCAAATGGAATTCAAAGGAATCATCATCAAATGGAATCGAATGGAATCCTCATTGAATGGAAATGAAAGGGGTCATCATCTAATGGAATCGCATGGAATCATCATCAAATGGACTCGAATGGAATCATCATCAAATGGAATCTAATGGAATCATTGAACAGAATTGAATGGAATCGTCATCGAATGAATTGAATGCAATCATCGAATGGTCTCGAATGGAATCATCTTCTAATGGAAAGGAATGGAATCATCGCATAGAATCGAATGGAATTAACATTGAATGGACTCGAATGGAATCAACATCAAATGGAATCAAGCGGAATTATCGAATGAAATCGAAGAGAATCATCGAATGGACTCGAATGGAATCATCTAATGGAATGGAATGGAATAATCCACGGACTCGAATGCAATCATCATCGTATAGAATCGAATGGAATCATCGAATGGACTCGAATGGAATAACCATTGAACGGAATCGAATGGAATCATCATCGGATGGAAACGAATGGAATCATCATCGAATGGAAATGAAAGGAGTCATCATCTAATGGAATTGCATGGAATCATCATAAAATGGAATCGAATGGAATCAACATCAAATGGAATCAAATGGAATCATTGAACGGAATTGAATGGAATCGTCATCGAATGAATTGACTGCAATCATCGAATGGTCTCGAATGGAATCATCTTCAAATGGAATGGAATGGAATCATCGCATAGAATCGAATGGAATTATCATCGAATGGAATCGAATGGAATCAACATCAAACGGAAAAAAACGGAATTATCAAATGGAATCGAAGAGAATCATCGAATGGACCCGAATGGAATCATCTAATGGAATGGAATGGAATAATCCATGGACTCGAATGCAATCATCATCGAATGGAATCGAATGGAATCATCGAATGGACTCGAATGGAATAATCATTGAACGGAATCGAATGGAATCATCATCGGATGGAAATGAATGGAATCATCATCGAATGGAATCGAATAGAATTATGGAATGAAATCCAGTGTGATCATCATCGAATGGACCCGAATGGAATCATCATCCAACGGAAGCTAATGGAATCAACATCGAATGAATCAAATGGAAACACCATCGAATTGAAACGAATGGAATTATCATGAAATTGAAATGGATGGACTCATCATCGAATGGATTCGAATGGAATCATCGAATAAAATTGATTGAAATAATCATCGAATGGAATCGAATGGTATCATTGAATGGAATCGAATGGAATCATCATCAGATGGAAATGAATGGAATCGTCATAGAATGGAATCGAATGGATTCATTGAATGGAATCAGATGGAATCATCGAATGGACTGGAATGGAATCATTGAATGGACTCGAAAGGGATCATGATTGAATGGAATTGAATGGAATCATCGAATGGTCTCGATTGGAATCATTATCAAATGGAATCGAATGGAATCACCGAATAGAATCGAATGGAACAATCATCGAATGGACTCAAACGGAATTATCCTCAAATGGAATCGAATGGAATTATCAAATGCAATCGAATGGAATTATCGAATGCAATCGAATAGAATGATCGAATGGACTCGAATGGAATCATCGAATGGAATGGAATGGAACAGTCAATGAACTCGAATGGAATCATCATTGAATGGAATCGAATGGAATCATCGAGTGGAATCGAATGGAATTATGATCAAATGGAATCGAATGTAATCATCATCAAATGGAATCAAAAATAACCATCATCAATTGGTATTGAATGGAATTGTCATCAAATGGAATTCAGAGGAATCATCATCAAATGGAACCGAATGGAATCCTCATTGAATGGAAATGAAAGGGGTCATCATCTAATGGAATCGCATGGAATCATCATCAAATGGAATCGAATGGAATCATCATCAAATGGAATCTAATGGAATCATTGAACAGAATTGAATGGAATCGTCATCGAATGAATTGAATGCAATCATCGAATGGTCTCGAATGGAATCATCTTCTAATGGAAAGGAATGGAATCATCGCATAGAATCGAATGGAATTATCATCGAATGGAATCGAATGGTATCAACACCAAACGGAAAAAAACGGAATTATCGAATGGAATCGAAGAGAATCTTCGAACGGACCCGAATGGAATCATCTAATGGAATGGAATGGAATAATCCATGGACTGGAATGCAATCATCATCGAATGGAATCGAATGGAATCATCGAATGGACTCGAATGGAATAATCATTGAACGGAATCGAATGGAATCATCACCGGATGGAAACGAATGGAATCATCATCGAATGGAAATGAAAGGAGTCATCATCTAATGGAATTGCATGGAATCATCATAAAATGGAATCGAATGGAATCAACATCAAATGGAATCAAATGGAATAATTGAACGGAATTGAATGGAATCGTCATCGAATGAATTGAATGCAATCATCGAATGGTCTAGAATGGAATCATCTTCAAATGGAATGGAATGGAATCATCGCATAGAATCGAATGGAAGTATCATCGAATGGAATCGAATGGAATCAACATCAAACGGAAAAAAACGGAATTATCGAATGGAATCGAAGAGAATCATCGAATGGACCCGAATGGAATCATCTAATGGAATGGAATGGAATAATCCATGGACTCGAATGCAATCATCATCGAATGGAATCGAATGGAATCATCGAATGGACTCGAATGGAATAATCATTGAACGGAATCTAATGGATTCATCATCGGATGGAAATGAATGGAATCATCATCGAATGGAATCGAATAGAATTATGGAATGAAATCCAGTGTGATCATCATCGAATGAACCCGAATGGAATCATCATCCAACGGAAGCTAATGGAATCAACATCGAATGAATCGAATGGAAACACCATCGAATTGAAACGAATGGAATTATCTTGAAATTGAAATGGATGGACTCATCATCGAATGGATTCGAATGGAATCATCGAATAAAATTGATTGAAATCATCATCCAATGGAATCGAATGGTATCATTGAATGGAATCGAATGGAATCATCATCAGATGGAAATGAATGGAATCGTCATAGAATGGAATCGAATGGATTCATTGAATGGAATCAGATGGAATCATCGAATGGACTGGAATGGAATCATTGAATGGACTCGAAAGGGATCATGATTGAATGGAATTGAATGGAATCATCGAATGGTCTCGATTGGAATCATTATCAAATGGAATCGAATGGAATCACCGAATAGAATCGAATGGAACAATCATCGAATGGACTCAAATGGAATTATCCTCCAATGGAATCGAATGGAATTATCGAATGCAATCGAATGGAATTATCGAATGCAATCGAATAGAATCATCGAATGGACTCGAATGGAATCATCTAATGGAATGGAATGGAACAGTCAATGAACTCGAATGGAATCATCATTGAATGGAATCGAATGGAATCATTGAGTGGAATCGAATGGAATTATGATCAAATGGAATCGAATATAATCATCATCAAATGGAATCAAAAATAACCATCATCAATTGGTATTGAATGGAATTCTCATCAAATGGAATTCAAAGGAATCATCATCAAATGGAACTGAATGGAATCCTCATTGAATGGAAATGAAAGGGTCATCATCTAATGGAATCGCATGGAAGCATCATCAAATGGAATCTGATGGAATCATTGAACAGAATTGAATGGAATCGTCATCGAATGAATTGAATGCAATCATCGAATGGTCTCGAATATAATCACATTCTAATGGAAAGGAATGGAATCATCGCATAGAATCGAATGGAATTAACATTGAATGGACTCGAATGGAATCAACATCAAACGGAATCAAGCGGAATTATCGAATGGAATCGAAGAGAATCATCGAATGGTCTCGAATGGAATCATCTTCTAATGGAAAGGAATGGAATCATCGCATAGAATCGAATGGAATTAACATTGAATGGACTCGAATGGAATCAACATCAAATGGAATCAAGCGGAATTATCGAATGAAATCGAAGAGAATCATCGAATGGACTCGAATGGAATCATCTAATGGAATGGAATGGAATAATCCACGGACTCGAATGCAATCATCATCGTATAGAATCGAATGGAATCATCGAATGGACTCGAATGGAATAACCATTGAACGGAATCGAATGGAATCATCATCGGATGGAAACGAATGGAATCATCATCGAATGGAAATGAAAGGAGTCATCATCTAATGGAATTGCATGGAATCATCATAAAATGGAATCGAATGGAATCAACATCAAATGGAATCAAATGGAATCATTGAACGGAATTGAATGGAATCGTCATCGAATGAATTGACTGCAATCATCGAATGGTCTCGAATGGAATCATCTTCAAATGGAATGGAATGGAATCATCGCATAGAATCGAATGGAATTATCGTCGAATGGAATCGAATGGAATCAACATCAAACGGAAAAAAACGGAATTATCAAATGGAATCGAAGAGAATCATCGAATGGACCCGAATGGAATCATCTAATGGAATGGAATGGAATAATCCATGGACTCGAATGCAATCATCATCGAATGGAATCGAATGGAATCATCGAATGGACTTGAATGGAATAATCATTGAACGGAATCGAATGGAATCATCATCGGATGGAAATGAATGGAATCATCATCGAATGGAATCGAATAGAATTATGGAATGAAATCCAGTGTGATCATCATCGAATGGACCCGAATGGAATCATCATCCAACGGAAGCTAATGGAATCAACATCGAATGAATCAAATGGAAACACCATCGAATTGAAACGAATGGAATTATCATGAAATTGAAATGGATGGACTCATCATCGAATGGATTCGAATGGAATCATCGAATAAAATTGATTGAAATCATCATCGAATGGAATCGAATGGTATCATTGAATGGAATCGAATGGAATCATCATCAGATGGAAATGAATGGAATCGTCATAGAATGGAATCGAATGGATTCATTGAATGGAATCAGATGGAATCATCGAATGGACTGGAATGGAATCATTGAATGGACTCGAAAGGGATCATGATTGAATGGAATTGAATGGAATCATCGAATGGTCTCGATTGGAATCATTATCAAATGGAATCGAATGGAATCACCGAATAGAATCGAATGGAACAATCATCGAATGGACTCAAATGGAATTATCCTCAAATGGAATCGAATGGAATTATCAAATGCAATCGAATGGAATTGTCGAATGCAATCGAATAGAATCATCGAATGGACTCGAATGGAATCATCGAATGGAATGGAATGGAACAGTCAATGAACTCGAATGGAATCATCATTGAATGGAATCGAATGGAATCATCGAGTGGAATCGAATGGAATTATGATCAAATGGAATCGAATGTAATCATCATCAAATGGAATCAAAAATAACCATCATCAATTGGTATTGAATGGAATTGTCATCAAATGGAATTCAAAGGAATCATCATCAAATGGAACCGAATGGAATCCTCATTGAATGGAAATGAAAGGGGTCATCATCTAATGGAATCGCATGGAATCATCATCAAATGGAATCGAATGGAATCATCATCAAATGGAATCTAATGGAATCATTGAACAGAATTGAATGGAATCGTCATCGAATGAATTGAATGCAATCATCGAATGGTCTCGAATGGAATCATCTTCTAATGGAAAGGAATGGAATCATCGCATAGAATCGAATGGAATTATCATCGAATGGAATCGAATGGTATCAACACCAAACGGAAAAAAACGGAATTATCGAATGGAATCGAAGAGAATCTTCGAACGGACCCGAATGGAATCATCTAATGGAATGGAATGGAATAATCCATGGACTCGAATGCAATCATCATCGAATGGAATGGAATGGAATCATCGAATGGACTCGAATGGAATAATCATTGAACGGAATCGAATGGAATCATCATCGGATGGAAACGAATGGAATCATCATCGAATGGAAATGAAAGGAGTCATCATCTAATGGAATTGCATGGAATCATCATAAAATGGAATCGAATGGAATCAACATCAAATGGAATCAAATGGAATCATTGAACGGAATTGAATGGAATCGTCATCGAATGAATTGAATGCAATCATCGAATGGTCTAGAATGGAATCATCTTCAAATGGAATGGAATGGAATCATCGCATAGAATCGAATGCAATTATCATCGAATGGAATCGAATGGAATCAACATCAAACGGAAAAAAACGGAATTATCAAATGGAATCGAAGAGAATCATCGAATGGACCCGAATGGAATCATCTAATGGAATGGAATGGAATAATCCATGGACTCGAATGCAATCATCATCGAATGGAATCGAATGGAATCATCGAATGGACTTGAATGGAATAATCATTGAACGGAATCGAATGGAATCATCATCGGATGGAAATGAATGGAATCATGATCGAATGGAATCGAATAGAATTATGGAATGAAATCCAGTGTGATCATCATCGAATGAACCCGAATGGAATCATCATCCAACGGAAGCTAATGGAATCAACATCGAATGAATCGAATGGAAACACCATCGAATTGAAACGAATGGAATTATCTTGAAATTGTAATGGATGGACTCATCATCGAATGGATTCGAATGGAATCATCGAATAAAATTGATTGAAATCATCATCCAATGGAATCGAATGGTATCATTGAATGGAATCGAATGGAATCATCATCAGATGGAAATGAATGGAATCGTCATAGAATGGAATCGAATGGATTCATTGAATGGAATCAGATGGAATCATCGAATGGACTGGAATGGAATCATTGAATGGACTCAAAAGGGATCATGATTGAATGGAATTGAATGGAATCATCGAATGGTCTCGATTGGAATCATTATCAAATGGAATCGAATGGAATCACCGAATAGAATCGAATGGAACAATCATCGAATGGACTCAAATGGAATTATCCTCCAATGGAATCGAATGGAATTATCGAATGCAATCGAATGGAATTATCGAATGCAATCGAATAGAATCATCGAATGGACTCGAATGGAATCATCGAATGGAATGGAATGGAACAGTCAATGAACTCGAATGGAATCATCATTGAATGGAATCGAATGGAATCATCGAGTGGAATCGAATGGAATTATGATCAAATGGAATCGAATATAATCATCATCAAATGGAATCAGAAATAACCATCATCAATTGGTATTGAATGGAATTCTCATCAAATGGAATTCAAAGGAATCATCATCAAATGGAACTGAATGGAATCCTCATTGAATGGAAATGAAAGGGGTCATCATCTAATGGAATCGCATGGAATCATCATCAAATGGAATCGAATGGAATCATCATCAAATGGAATCTGATGGAATCATTGAACAGAATTGAATGGAATCGTCATCGAATGAATTGAATGCAATCATCGAATGGTCTCGAATGTAATCACATTCTAATGGAAAGGAATGGAATCATCGCATAGAATCGAATGGAATTAACATTGAATGGACTCGAATGGAATCAACATCAAACGGAATCAAGCGGAATTATCGAATGGAATCGAAGAGAATCATCGAATGGTCTCGAATGGAATCATCTTCTAATGGAAAGGAATGGAATCATCGCATAGAATCGAATAGAATTAACATTGAATGGACTCGAATGGAATCAACATCAAATGGAATCAAGCGGAATTATCGAATGAAATCGAAGAGAATCATCGAATGGACTCGAATGGAATCATCTAATGGAATGGAATGGAATAATCCACGGACTCGAATGCAATCATCATCGTATAGAATCGAATGGAATCATCGAATGGACTCGAATGGAATAACCATTGAACGGAATCGAATGGAATCATCATCGGATGGAAACGAATGGAATCGTCATCGAATGGAAATGTAAGGAGGCATCATCTAATGGAATTGCATGGAATCATCATAAAATGGAATCGAATGGAATCATCATCAAATGGAATCTAATGGAATCATTGAACAGAATTGAATGGAATCGTCATCGAATGAATTGAATGCAATCATCGAATGGTCTCGAATGGAATCATCTTCTAATGGAAAGGAATGGAATCATCGCATGGAATCGAATGGAATTATCATCGAATGGAATCGAATGGTATCAACACCAAACGGAAAAAAACGGAATTATCGAATGGAATCGAAGAGAATCTTCGAACGGACCCGAATGGAATCATCTAATGGAATGGAATGGAATAATCCATGGACTCGAATGCAATCATCATCGAATGGAATCGAATGGAATCATCGAATGGACTCGAATGGAATAATCATTGAACGGAATCGAATGGAATCATCATCGGATGGAAACGAATGGAATCATCATCGAATGGAAATGAAAGGAGTCATCATCTAATGGAATTGCATGGAATCATCATAAAATGGAATCGAATGGAATCAACATCAAATAGAATCAAATGGAATCATTGAACGGAATTGAATGGAATCGTCATCGAATGAATTGACTGCAATCATCCAATGGTCTCGAATGGAATCATCTTCAAATGGAATGGAATGGAATCATCGCATAGAATCGAATGGAATTATCATCGAATGGAATCGAATGGAATCAACATCAAACGGAAAAAAACGGAATTATCGACAGGAATCGAAGAGAATCATCGAATGGACCCGAATGGAATCATCTAATGGAATGGAATGGAATAATCCATGGACTCGAATGCAATCATCATCGAATGGAATGGAATGGAATCATCGAATGGACTCGAATGGAATAATCATTGAACGGAATCGAATGAAATCATCATCGGATGGAAATGAATGGAATCATCATCGAATGGAATCGAATAGAATTATGGAATGAAACCCAGTGTGATCATCATCGAATGGACCCGAATGGAATCATCATCCAACGGAAGCTAATGGAATCAACATCGAATGAATCGAATGGAAACACCATCGAATTGAAACGAATGGAATTATCATGAAATTGAAATGGATGGACTCATCATCAAATGGATTCGAATGGAATCATCGAATAAAATTGATTGAAATCATCATCCAATGGAATCGAATGGTATCATTGAATGGAATCGAATGGAATCATCATCAGATGGAAATGAATGGAATCGTCATAGAATGGAATCGAATGGATTCATTGAATGGAATCAGATGGAATCATCGAATGGACTGGAATGGAATCATTGAATGGACTCGAAAGGGATCATTATTGAATGGAATTGAATGGAATCATCGAATGGTCTCGATTCAATCATTATCAAATGGAATCGAATGGAATCACCGAATAGAATCGAATGGAACAATCATCGAATGGACTCAAATGGAATTATCCTCCAATGGAATCGAATGGAATTATCGAATGCAATCGAATGGAATTATCGAATGCAATCGAATAGAATCATCGAATGGACTCGAATGGAATCATCGAATGGAATGGAATGGAACAGTCAATGAACTCGAATGGAATCATCATTGAATGGAATCGAATGGAATCATCGAGTGGAATCGAATGGAATTATGATCAAATGGAATCGAATGTAATCATCATCAAATGGAATCAAAAATAACCATCATCAATTGGTATTGAATGGAATTGTCATCAAATGGAATTCAAAGGAATCATCATCAAATGGAACCGAATGGAATCCTCATTGAATGGAAATGAAAGGGGTCATCATCTAATGGAATCGCAGGGAATCAACATCAAATGGAATCGAATGGAATCATCATCAAATGGAATCTAATGGAATCATTGAACAGAATTGAATGGAATCGTCATCGAATGAATTGAATGCAATCTTCGAATGGTCTCGAATGGAATCATCTTCTAATGGAAAGGAATGGAATCATCGCATAGAATCGAATGGAATTATCATCGAATGGAATCGAATGGTATCAACACCAAACGGAAAAAAACGGAATTATCGAATGGAATCGAAGAGAATCTTCGAACGGACCCGAATGGAATCATCTAATGGAATGGAATGGAATAATCCATGGACTCGAATGCAATCATCATCGAATGGAATCGAATGGAATCATCGAATGGACTCGAATGGAATAATCATTGAACGGAATCGAATGGAATCATCATCGGATGGAAACGAATGGAATCATCATCGAATGGAAATGAAAGGAGTCATCATCTAATGGAATTGCATGGAATCATCATAAAATGTAATCGAATGGAATCAACATCAAATGGAATCAAATGGAATCATTGAACGGAATTGAATGGAATCGTCATCGAATGAATTGACTGCAATCATCCAATGGTCTCGAATGGAATCATCTTCAAATGGAATGGAATGGAATCATCGCATAGAATCGAATGGAATTATCATCGAATGGAATCGAATGGAATCAACATCCAACGGAAAAAAACGGAATTATCGAATGGAATCGAAGAGAATCATCGAATGGACCCGAATGGAATCATCTAATGGAATGGAATGGAATAATCCATGGACTCGAATGCAATCATCATCGAATGGAATCGAATGGAATCATCGAATGGACTCGAATGGAATAATCATTGAACGGAATCGAATGGAATCATCATCGGATGGAAATGAATGGAATCATCATCGAATGGAATCGAATAGAATTATGGAATGAAATCCAGTGTGATCATCATCGAATGGACCCGAATGGAATCATCATCCAACGGAAGCTAATGGAATCAACATCGAATGAATCAAATGGAAACACCATCGAATTGAAACGAATGGAATTATCATGAAATTGAAATGGATGGACTCATCATCGAATGGATTCGAATGGAATCATCGAATAAAATTGATTGAAATCATCATCGAATGGAATCGAATGGTATCATTGAATGGAATCGAATGGAATCATCATCAGATGGAAATGAATGGAATCGTCATAGAATGGAATCGAATGGATTCATTGAATGGAATCAGATGGAATCATCGAATGGACTGGAATGGAATCATTGAATGGACTCGAAAGGGATCATGATTGAATGGAATTGAATGGAATCATCGAATGGTCTCGATTGGAATCATTATCAAATGGAATCGAATGGAATCACCGAATAGAATCGAATGGAACAATCATCGAATGGACTCAAATGGAATTATCCTCCAATGGAATCGAATGGAATTATCAAATGCAATCGAATGGAATTATCGAATGCAATCGAATAGAATC	G	20	PASS	SVLEN=-17218;SVTYPE=DEL;TIG_REGION=contig11_hp2:2960358-2960359;QUERY_STRAND=+;SIG_SOURCE=cigar;TIG_MAPQ=60	GT	0/1
chr1	136938762	dippav.chr1.DEL.19	GAATGGTCTCGAATGGAATCATCTTCAAATGGAATGGAATGGAATCATCGCATAGAATCGAATGGAATTATCATCGAATGGAATCGAATGGAATCAACATCAAACGGAAAAAAACGGAATTATCGAATGGAATCGAAGAGAATCATCGAATGGACCCGAATGGAATCATCTAATGGAATGGAATGGAATAATCCATGGACTCGAATGCAATCATCATCGAATGGAATCGAATGGAATCATCGAATGGACTCGAATGGAATAATCATTGAACGGAATCGAATGGAATCATCATCGGATGGAAATGAATGGAATCATCATCGAATGGAATCGAATAGAATTATGGAATGAAATCCAGTGTGATCATCATCGAATGGACCCGAATGGAATCATCATCCAACGGAAGCTAATGGAATCAACATCGAATGAATCGAATGGAAACACCATCGAATTGAAACGAATGGAATTATCATGAAATTGAAATGGATGGATTCATCATCGAATGGATTCGAATGGAATCATCGAATAAAATTGATTGAAATCATCATCGAATGGAATCGAATGGTATCATTGAATGGAATCGAATGGAATCATCATCAGATGGAAATGAATGGAATCGTCATAGAATGGAATCGAATGGATTCATTGAATGGAATCAGATGGAATCATCGAATGGACTGGAATGGAATCATTGAATGGACTCGAAAGGGATCATGATTGAATGGAATTGAATGGAATCATCGAATGGTCTCGATTGGAATCATTATCAAATGGAATCGAATGGAATCACCGAATAGAATCGAATGGAACAATCATCGAATGGACTCAAATGGAATTATCCTCAAATGGAATCGAATGGAATTATCGAATGCAATCGAATGGAATTATCGAATGCAATCGAATAGAATCATCGAAAGGACTCGAATGGAATCATCGAATGGAATGGAATGGAACAGTCAATGAACTCGAATGGAATCATCATTGAATGGAATCGAATGGAATCATCGAGTGGAATCGAATGGAATTATGATCAAATGGAATCGAATGTAATCATCATCAAATGGAATCAAAAATAACCATCATCAATTGGTATTGAATGGAATTGTCATCAAATGGAATTCAAAGGAATCATCATCAAATGGAACCGAATGGAATCCTCATTGAATGGAAATGAAAGGGGTCATCATCTAATGGAATCGCATGGAATCATCATCAAATGGAATCGAATGGAATCATCATCAAATGGAATCTAATGGAATCATTGAACAGAATTGAATGGAATCGTCATCGAATGAATTGAATGCAATCATCGAATGGTCTCGAATGGAATCATCTTCTAATGGAAAGGAATGGAATCATCGCATAGAATCGAATGGAATTATCATCGAATGGAATCGAATGGTATCAACACCAAACGGAAAAAAACGGAATTATCGAATGGAATCGAAGAGAATCTTCGAACGGACCCGAATGGAATCATCTAATGGAATGGAATGGAATAATCCATGGACTCGAATGCAATCATCATCGAATGGAATGGAATGGAATCATCGAATGGACTCGAATGGAATAATCATTGAACGGAATCGAATGGAATCATCATCGGATGGAAACGAATGGAATCATCATCGAATGGAAATGAAAGGAGTCATCATCTAATGGAATTGCATGGAATCATCATCAAATGGAATCGAATGGAATCAACATCAAATGGAATCAAATGGAATCATTGAACGGAATTGAATGGAATCGTCATCGAATGAATTGACTGCAATCATCGAATGGTCTCGAATGGAATCATCTTCAAATGGAATGGAATGGAATCATCGCATAGAATCGAATGGAATTATCATCGAATGGAATCGAATGGAATCAACATCAAACGGAAAAAAACGGAATTATCGAATGGAATCGAAGAGGATCATCGAATGGACCCGAATGGAATCATCTAATGGAATGGAATGGAATAATCCATGGACTCGAATGCAATCATCATCGAATGGAATCGAATGGAATCATCGAATGGACTCGAATGGAATAATCATTGAACGGAATCGAATGGAATCATCATCGGATGGAAATGAATGGAATCATCATCGAATGGAATCGAATATAATTATGGAATGAAATCCAGTGTGATCATCATCGAATGGACCCGAATGGAATCATCATCCAACGGAAGCTAATGGAATCAACATCGAATGAATCGAATGGAAACACCATCGAATTGAAACGAATGGAATTATCATGAAATTGAAATGGATGGACTCATCATCGAATGGATTCGAATGGAATCATCGAATAAAATTGATTGAAATCATCATCCAATGGAATCGAATGGTATCATTGAATGGAATCGAATGGAATCATCATCAGATGGAAATGAATGGAATCTTCATAGAATGGAATCGAATGGATTCATTGAATGGAATCAGATGGAATCATCGAATGGACTGGAATGGAATCATTGAATGGACTCGAAAGGGATCATTATTGAATGGAATTGAATGGAATCATCGAATGGTCTCGATTGGAATCATTATCAAATGGAATCGAATGGAATCACCGAATAGAATCGAATGGAACAATCATCGAATGGGCTCAAATGGAATTATCCTCCAATGGAATCGAATGGAATTATCGAATGCAATCGAATGGAATTATCGAATGCAATCGAATAGAATCATCGAATGGACTCGAATGGAATCATCGAATGGAATGGAATGGAACAGTCAATGAACTCGAATGGAATCATCATTGAATGGAATCGAATGGAATCATCGAGTGGAATCGAATGGAATTATGATCAAATGGAATCGAATGTAATCATCATCAAATGGAATCAAAAATAACCATCATCAATTGGTATTGAATGGAATTGTCATCAAATGGAATTCAAAGGAATCATCATCAAATGGAACCGAATGGAATCCTCATTGAATGGAAATGAAAGGGGTCATCATCTAATGGAATCGCATGGAATCATCATCAAATGGAATCGAATGGAATCATCATCAAATGGAATCTAATGGAATCATTGAACAGAATTGAATGGAATCGTCATCGAATGAATTGAATGCAATCATCGAATGGTCGCGAATGGAATCATCTTCTAATGGAAAGGAATGGAATCATCGCATAGAATCGAATGGAATTATCATCGAATGGAATCGAATGGTATCAACACCAAACGGAAAAAAACGGAATTATCGAATGGAATCGAAGAGAATCTTCGAACGGACCCGAATGGAATCATCTAATGGAATGCAATGGAATAATCCATGGACTCGAATGCAATCATCATCGAATGGAATGGAATGGAATCATCGAATGGACTCGAATGGAATAATCATTGAACGGAATCGAATGGAATCATCATCGGATGGAAACGAATGGAATCATCATCGAATGGAAATGAAAGGAGTCATCATCTAATGGAATTGCATGGAATCATCATCAAATGGAATCGAATGGAATCAACATCAAATGGAATCAAATGGAATCATTGAACGGAATTGAATGGAATCGTCATCGAATGAATTGACTGCAATCATCGAATGGTCTCGAATGGAATCATCTTCAAATGGAATGGAATGGAATCATCGCATAGAATCGAATGGAATTATCATCGAATGGAATCGAATGGAATCAACATCAAACGGAAAAAAACGGAATTATCGAATGGAATCGAAGAGAATCATCGAATGGACCCGAATGGAATCATCTAATGGAATGGAATGGAATAATCCATGGACTCGAATGCAATCATCGTCGAATGGAATCGAATGGAATCATCGAATGGACTCGAATGGAATAATCATTGAACGGAATCGAATGGAATCATCATCGGATGGAAATGAATGGAATCATCATCGAATGGAATCGAATAGAATTATGGAATGAAATCCAGTGTGATCATCATCGAATGGACCCGAATGGAATCATCATCCAACGGAAGCTAATGGAATCAACATCGAATGAATCGAATGGAAACACCATCGAATTGAAACGAATGGAATTATCATGAAATTGAAATGGATGGACTCATCATCGAATGGATTCGAATGGAATCATCGAATAAAATTGATTGAAATCATCATCGAATGGAATCGAATGGTATCATTGAATGGAATCGAATGGAATCATCATCAGATGGAAATGAATGGAATCGTCATAGAATGGAATCGAATGGATTCATTGAATGGAATCAGATGGAATCATCGAATGGACTGGAATGGAATCATTGAATGGACTCGAAAGGGATCATGATTGAATGGAATTGAATGGAATCATCGAATGGTCTCGATTGGAATCATTATCAAATGGAATCGAATGGAATCACCGAAGAGAATCGAATGGAACAATCATCGAATGGACTCAAATGGAATTATCCTCAAATGGAATCGAATGGAATTATCGAATGCAATCGAATGGAATTATCGAATGCAATCGAATAGAATCATCGAAAGGACTCGAATGGAATCATCGAATGGAATGGAATGGAACAGTCAATGAACTCGAATGGAATCATCATTGAATGGAATCGAATGGAATCATCGAGTGGAATCGAATGGAATTATGATCAAATGGAATCTAATGTAATCATCATCAAATGGAATCAAAAATAACCATCATCAATTGGTATTGAATGGAATTGTCATCAAATGGAATTCAAAGGAATCATCATCAAATGGAACCGAATGGAATCCTCATTGAATGGAAATGAAAGGGGTCATCATCTAATGGAATCGCATGGAATCATCATCAAATGGAATCGAATGGAATCATCATCAAATGGAATCTAATGGAATCATTGAACAGAATTGAATGGAATCGTCATCGAATGAATTGAATGCAATAATCGAATGGTCTCGAATGGAATCATCTTCTAATGGAAAGGAATGGAATCATCGCATAGAATCGAATGGAATTATCATCGAATGGAATCGAATGGTATCAACACCAAACGGAAAAAAACGGAATTATCGAATGGAATCAAAGAGAATCTTCGAACGGACCCGAATGGAATCATCTAATGGAATGGAATGGAATAATCCATGGACTCGAATGCAATCATCATCGAATGGAATGGAATGGAATCATCGAATGGACTCGAATGGAATAATCATTGAACGGAATCGAATGGAATCATCATCGGATGGAAACGAATGGAATCATCATCGAATGGAAATGAAAGGAGTCATCATCTAATGGAATTGCATGGAATCATCATAAAATGGAATCGAATGGAATCAACATCAAATGGAATCAAATGGAATCATTGAACGGAATTGAATGGAATCGTCATCGAATGAATTGACTGCAATCATCGAATGGTCTCGAATGGAATCATCTTCAAATGGAATGGAATGGAATCATCGCATAGAATCGAATGGAATTATCATCGAATGGAATCGAATGGAATCAACATCAAACGGAAAAAAACGGAATTATCGAATGGAATCGAAGAGAATCATCGAATGGACCCGAATGGAATCATCTAATGGAATGGAATGGAATAATCCATGGACTCGAATGCAATCATCATCGAATGGAATCGAATGGAATCATCGAATGGACTCGAATGGAATAATCATTGAACGGAATCGAATGGAATCATCATCGGATGGAAATGAATGGAATCATCATCGAATGGAATCGAATAGAATTATGGAATGAAATCCAGTGTGATCATCATCGAATGGACCCGAATGGAATCATCATCCAACGGAAGCTAATGGAATCAACATCGAATGAATCGAATGGAAACACCATCGAATTGAAACGAATGGAATTATCATGAAATTGAAATGGATGGACTCATCATCGAATGGATTCGAATGGAATCATCGAATAAAATTGATTGAAATCATCATCGAATGGAATCGAATGGTATCATTGAATGGAATCGAATGGAATCATCATCAGATGGAAATGAATGGAATCGTCATAGAATGGAATCGAATGGATTCATTGAATGGAATCAGATGGAATCATCGAATGGACTGGAATGGAATCATTGAATGGACTCGAAAGGGATCATGATTGAATGGAATTGAATGGAATCATCGAATGGTCTCGATTGGAATCATTATCAAATGGAATCGAATGGAATCACCGAATAGAATCGAATGGAACAATCATCGAATGGACTCAAATAGAATTATCCTCCAATGGAATCGAATGGAATTATCGAATGCAATCGAATGGAATTATCGAATGCAATCGAATAGAATCATCGAATGGACTCGAATGGAATCATCGAATGGAATGGAATGGAACAGTCAATGAACTCGAATGGAATCATCATTGAATGGAATCGAATGGAATCATCGAGTGGAATCGAATGGAATTATGATCAAATGGAATCGAATGTAATCATCATCAAATGGAATCAAAAATAACCATCATCAATTGGTATTGAATGGAATTGTCATCAAATGGAATTCAAAGGAATCATCATCAAATGGAACCGAATGGAATCCTCATTGAATGGAAATGAAAGGGGTCATCATCTAATGGAATCGCATGGAATCATCATCAAATGGAATCGAATGGAATCATCATCAAATGGAATCTAATGGAATCATTGAACAGAATTGAATGGAATCGTCATCGAATGAATTGAATGCAATCATCGAATGGTCTCGAATGGAATCATCTTCTAATGGAAAGGAATGGAATCATCGCATAGAATCGAAGGGAATTATCATCGAATGGAATCGAATGGTATCAACACCAAACGGAAAAAAACGGAATTATCGAATGGAATCGAAGAGAATCTTCGAACGGACCCGAATGGAATCATCTAATGGAATGGAATGGAATAATCCATGGACTCGAATGCAATCATCATCGAATGGAATCGAATGGAATCATCGAATGGACTCGAATGGAATAATCATTGAACGGAATCGATTGGAATCATCATCGGATGGAAACGAATGGAATCATCATCGAATGGAAATGAAAGGAGTCATCATCTAATGGAATTGCATGGAATCATCATAAAATGGAATCGAATGGAATCAACATCAAATGGAATCAAATGGAATCATTGAACGGAATTGAATGGAATCGTCATCGAATGAATTGACTGCAATCATCC	G	20	PASS	SVLEN=-7104;SVTYPE=DEL;TIG_REGION=contig11_hp2:3069124-3069125;QUERY_STRAND=+;SIG_SOURCE=cigar;TIG_MAPQ=60	GT	0/1
chr1	137144812	dippav.chr1.DEL.20	GGAATTATGATCAAATGGAATCGAATGTAATCATCATCAAATGGAATCAAAAATAACCATCATCAATTGGTATTGAATGGAATTGTCATCAAATGGAATTCAAAGGAATCATCATCAAATGGAACCGAATGGAATCCTCATTGAATGGAAATGAAAGGGGTCATCATCTAATGGAATCGCATGGAATCATCATCAAATGGAATCGAATGGAATCATCATCAAATGGAATCTAATGGAATCATTGAACAGAATTGAATGGAATCGTCATCGAATGAATTGAATGCAATCATCGAATGGTCTCGAATGGAATCATCTTCTAATGGAAAGGAATGGAATCATCGCATAGAATCGAATGGAATTATCATCGAATGGAATCGAATGGTATCAACACCAAACGGAAAAAAACGGAATTATCGAATGGAATCGAAGAGAATCTTCGAACGGACCCGAATGGAATCATCTAATGGAATGGAATGGAATAATCCATGGACTCGAATGCAATCATCATCGAATGGAATCGAATGGAATCATCGAATGGACTCGAATGGAATAATCATTGAACGGAATCGATTGGAATCATCATCGGATGGAAACGAATGGAATCATCATCGAATGGAAATGAAAGGAGTCATCATCTAATGGAATTGCATGGAATCATCATAAAATGGAATCGAATGGAATCAACATCAAATGGAATCAAATGGAATCATTGAACGGAATTGAATGGAATCGTCATCGAATGAATTGACTGCAATCATCCAATGGTCTCGAATGGAATCATCTTCAAATGGAATGGAATGGAATCATCGCATAGAATCGAATGGAATTATCATCGAATGGAATCGAATGGAATCAACATCAAACGGAAAAAAACGGAATTATCGAATGGAATCGAAGAGAATCCTCGAATGGACCCGAATGGAATCATGTAATGGAATGGAGTGGAATAATCCATGGACTCGAATGCAATCATCATCGAATGGAATCGAATGGAATCATCGAATGGACTCGAATGGAATAATCATTGAACGGAATCGAATGGAATCATCATCGGATGGAAATGAATGGAATCATCATCGAATGGAATCGAATAGAATTATGGAATGAAATCCAGTGTGATCATCATCGAATGGACCCGAATGGAATCATCATCCAACGGAAGCTAATGGAATCAACATCGAATGAATCAAATGGAAACACCATCGAATTGAAACGAATGGAATTATCATGAAATTGAAATGGATGGACTCATCATCGAATGGATTAATGGAATCATCGAATAAAATTGATTGAAATCATCATCGAATGGAATCGAATGGTATCATTGAATGGAATCGAATGGAATCATCATCAGATGGAAATGAATGGAATCGTCATAGAATGGAATCGAATGGATTCATTGAATGGAATCAGATGGAATCATCGAATGGACTGGAATGGAATCATTGAATGGACTCGAAAGGGATCATTATTGAATGGAATTGAATGGAATCATCGAATGGTCTCGATTGGAATCATTATCAAATGGAATCGAATGGAATCACCGAATAGAATCGAATGGAACAATCATCGAATGGACTCAAATGGAATTATCCTCCAATGGAATGGAATGGAATTATCGAATGCAATCGAATGGAATTATCGAATGCAATCGAATAGAATGATCGAATGGACTCGAATGGAATCATCGAATGGAATGGAATGGAACAGTCAATGAACTCGAATGGAATCATCATTGAATGGAATCGAATGGAATCATCGAGTGGAATCGAATGGAATTATGATCAAATGGAATCGAATGTAATCATCATCAAATGGAATCAAAAATAACCATCATCAATTGGTATTGAATGGAATTGTCATCAAATGGAATTCAAAGGAATCATCATCAAATGGAACCGAATGGAATCCTCATTGAATGGAAATGAAAGGGGTCATCATCTAATGGAATCGCATGGAATCATCATCAAATGGAATCGAATGGAATCATCATCAAATGGAATCTAATGGAATCATTGAACAGAATTGAATGGAATCGTCATCGAATGAATTGAATGCAATCATCGAATGGTCTCGAATGGAATCATCTTCTAATGGAAAGGAATGGAATCATCGCATAGAATCGAATGGAATTATCATCGAATGGAATCGAATGGTATCAACAACAAACGGAAAAAAACGGAATTATCAAATGGAATCGAAGAGAATCATCGAATGGACTCGAATGGAATCATCTAATGGAATGGAATGGAATAATCCACGGACTCGAATGCAATCATCATAGTATAGAATCGAATGGAATCATCGAATGGACTCGAATGGAATAACCATTGAACGGAATCGAATGGAATCATCATCGGATGGAAACGAATGGAATCATCATCGAATGGAAATGAAAGGAGTCATCATCTAATGGAATTGCATGGAATCATCATAAAATGGAATCGAATGGAATCAACATCAAATGGAATCAAATGGAATCATTGAACGGAATTGAATGGAATCATCATCGAATGAATTGACTGCAATCACCCAATGGTCTCGAATGGAATCATCTTCAAATGGAATGGAATGGAATCATCGCATAGAATCGAATGGAATTATCATCGAATGGAATCGAATGGAATCAACATCAAACGGAAAAAAACGGAATTATCGAATGGAATCGAAGAGAATCATCGAATGGACCCGAATGGAATCATCTAATGGAATGGAATGGAATAATCCATGGACTCGAATGCAATCATCATCCAATGGAATCGAATGGAATCATCGAATGGACTCGAATGGAATAATCATTGAACGGAATCGAATGGAATCATCATCGGATGGAAATGAATGGAATCATCATCGAATGGAATCGAATAGAATTATGGAATGAAATCCAGTGTGATCATCATCGAATGGACCCGAATGGAATCATCATCCAACGGAAGCTAATGGAATCAACATCGAATGAATCAAATGGAAACACCATCGAATTGAAACGAATGGAATTATCATGAAATTGAAATGGATGGTCTCATCATCGAATGGATTCGAATGGAATCATCGAATAAAATTGATTGAAATCATCATCGAATGGAATCGAATGGTATCATTGAATGGAATCGAATGGAATCATCATCAGATGGAAATGAATGGAATCGTCATAGAATGGAATCGAATGGATTCATTGAATGGAATCAGATGGAATCATCGAATGGACTGGAATGGAATCATTGAATGGACTCGAAAGGGATCATGATTGAATGGAATTGAATGGAATCATCGAATGGTCTCGATTGGAATCATTATCAAATGGAATCGAATGGAATCACCGAATAGAATCGAATGGAACAATCATCGAATGGACTCAAATGGAATTATCCTCCAATGGAATGGAATGGAATTATCGAATGCAATCGAATGGAATTATCGAATGCAATCGAATAGAATCATCGAATGGACTCGAATGGAATCATCGAATGGAATGGAATGGAACAGTCAATGAACTCGAATGGAATCATCATTGAATGGAATCGAATGGAATCATCGAGTGGAATCGAATGGAATTATGATCAAATGGAATCGAATGTAATCATCATCAAATGGAATCAAAAATAACCATCATCAATTGGTATTGAATGGAATTGTCATCAAATGGAATTCAAAGGAATCATCATCAAATGGAACCGAATGGAATCCTCATTGAATGGAAATGAAAGGGGTCATCATCTAATGGAATCGCATGGAATCATCATCAAATGGAATCGAATGGAATCATCATCAAATTTAATCTAATGGAATCATTGAACAGAATTGAATGGAATCGTCATCGAATGAATTGAATGCAATCATCGAATGGTCTCGAATGGATTCATCTTCTAATGGAAAGGAATGGAATCATCGCATAGAATCGAATGGAATTATCATCGAATGGAATCGAATGGTATCAACACCAAACGGAAAAAAACGGAATTATCGAATGGAATCGAAGAGAATCTTCGAACGGACCCGAATGGAATCATCTAATGGAATGGAATGGAATAATCCATGGACTCGAATGCAATCATCATCGAATGGAATCGAATGGAATCATCGAATGGACTCGAATGGAATAATCATTGAACGGAATCGATTGGAATCATCATCGGATGGAAACGAATGGAATCATCATCGAATGGAAATGAAAGGAGTCATCATCTAATGGAATTGCATGGAATCATCATAAAATGGAATCGAATGGAATCAACATCAAATGGAATCAAATGGAATCATTGAACGGAATTGAATGGAATCGTCATCGAATGAATTGACTGCAATCATCCAATGGTCTCGAATGGAATCATCTTCAAATGGAATGGAATGGAATCATCGCATAGAATCGAATGGAATTATCATCGAATGGAATCGAATGGAATCAACATCCAACGGAAAAAAACGGAATTATCGAATGGAATCGAAGAGAATCATCGAATGGACCCGAATGGAATCATGTAATGGAATGGAATGGAATAATCCATGGACTCGAATGCAATCATCATCGAATGGAATCGAATGGAATCATCGAATGGACTCGAATGGAATAATCATTGAACGGAATCGAATGGAATCATCATCGGATGGAAATGAATGGAATCATCATCGAATGGAATCGAATAGAATTATGGAATGAAATCCAGTGTGATCATCATCGAATGGACCCGAATGGAATCATCATCCAACGGAAGCTAATGGAATCAACATCGAATGAATCAAATGGAAACACCATCGAATTGAAACGAATGGAATTATCATGAAATTGAAATGGATGGACTCATCATCGAATGGATTCGAATGGAATCATCGAATAAAATTGATTGAAATCATCATCGAATGGAATCGAATGGTATCATTGAATGGAATCGAATGGAATCATCATCAGATGGAAATGAATGGAATCGTCATAGAATGGAATCGAATGGATTCATTGAATGGAATCAGATGGAATCATCGAATGGACTGGAATGGAATCATTGAATGGACTCGAAAGGGATCATGATTGAATGGAATTGAATGGAATCATCGAATGGTCTCGATTGGAATCATTATCAAATGGAATCGAATGGAATCACCGAATAGAATCGAATGGAACAATCATCGAATGGACTCAAATGGAATTATCCTCAAATGGAATCGAATGGAATTATCTAATGCAATCGAATGGAATTATCGAATGCAATCGAATAGAATCATCGAATGGACTCGAATGGAATCATCGAATGGAATGGAATGGAACAGTCAATGAACTCGAATGGAATCATCATTGAATGGAATCGAATGGAATCATCGAGTGGAATCGAATGGAATTATGATCAAATGGAATCGAATGTAATCATCATCAAATGGAATCAAAAATAACCATCATCAATTGGTATTGAATGGAATTGTCATCAAATGGAATTCAAAGGAATCATCATCAAATGGAACCGAATGGAATCCTCATTGAATGGAAATGAAAGGGGTCATCATCTCATGGAATCGCATGGAATCATCATAAAATGGAATCGAATGGAATCAACATCAAATGGAATCAAATGGAATCATTGAACGGAATTGAATGGAATCGTCATCGAAAGAATTGGATGCAATCATCGAATGGTCTCGAATGGAATCTTCTTCAAATGGAATGGAATGGAATCATCGCATAGAATCGAATGGAATTATCATCTAATGGAATCGAATGGAATCAACATCAAACGGAAAAAAACGGAATTATCGAATGGAACCGAAGAGAATCATCGAATGGACCCGAATGGAATCATCTAATAGAATGGAATGGAATAATCCATGGACTCGAATGCAATCATCATCGAATGGAATCGAATGGAATCATCGAATGGACTCGAATGGAATAATCATTGAACGGAATCGATTGGAATCATCATCGGATGGAAACGAATTTAATCATCATCGAATGGAAATGAAAGGAGTCATCATCTAATGGAATTGCATGGAATCATCATAAAATGGAATCGAATGGAATCAACATCAAATGGAATCAAATGGAATCATTAAACGGAATTGAATGGAATCGTCATCGAATGAATTGACTGCAATCATCCAATGGTCTCGAATGGAATCATCTTCAAATGCAATGGAATGGAATCATCGCATAGAAGCGAATGGAATTATCATCGAATGGAATCGAATGGAATCAACATCCAACGGAAAAAAACGGAATTATCGAATGGAATCGAAGAGAATCATCGAATGGACCCGAATGGAATCATCTAATGGAATGGAATGGAATAATCCATGGACTCGAATGCAATCATCATCGAATGGAATCGAATGGAATCATCGAATGGACTCGAATGGAATAATCATTGAACGGAATCGAATGGAATCATCATCGGATGGAAATGAATGGAATCATCATCGAATGGAATCGAATAGAATTATGGAATGAAATCCAGTGTGATCATCATCGAATGGACCCGAATGGAATCATCATCCAACGGAAGCTAATGGAATCAACATCGAATGAATCAAATGGAAACACCATCGAATTGAAACGGATGGAATTATCATGAAATTGAAATGGATGGACTCATCATCGAATGGATTCGAAAGGAATCATCGAATAAAATTGATTGAAATCATCATCGAATGGAATCGAATGGTATCATTGAATGGAATCGAATGGAATCATCATCAGATGGAAATGAATGGAATCGTCATAGAATGGAATCGAATGGATTCATTGAATGGAATCAGATGGAATCATCGAATGGACTGGAATGGAATCATTGAATGGACTCGAAAGGGATCATGATTGAATGGAATTGAATGGAATCATCGAATGGTCTCGATTGGAATCATTATCAAATGGAATCGAATGGAATCACCGAATAGAATCGAATGGAACAATCATCGAATGGACTCAAATGGAATTATCCTCCAATGGAATCGAATGGAATTATCGAATGCAATCGAATGGAATTATCGAATGCAATCGAATAGAATCATCGAATGGACTCGAATGGAATCATCGAATGGAATGGAATGGAACAGTCAATGAACTCGAATGGAATCATCATTGAATGGAATCGAATGGAATCATCGAGTGGAATCGAATGGAATTATGATCAAATGGAATCGAATGTAATCATCATCAAATGGAATCAAAAATAACCATCATCAATTGGTATTGAATGGAATTGTCATCAAATGGAATTCAAAGGAATCAATATCAAATGGAACCGAATGGAATCCTCATTGAATGGAAATGAAAGGGGTCATCATCTAATGGAATCGCATGGAATCATCATCAAATGGAATCGAATGGAATCATCATCAAATGGAATCTAATGGAATCATTGAACAGAATTGAATGGAATCGTCATCGAATGAATTGAATGCAATCATCGAATGGTCTCGAATGGAATCATCTTCTAATGGAAAGGAATGGAATCATCGCATAGAATCGAATGGAATTATCATCGAATGGAATCGAATGGTATCAACACCAAACGGAAAAAAACGGAATTATCGAATGGAATCGAAGAGAATCTTCGAACGGACCCGAATGGAATCATCTAATGGAATGGAATGGAATAATCCATGGACTCGAATGCAATCATCATCGAATGGAATCGAATGGAATCATCGAATGGACTCGAATGGAATAATCATTGAACGGAATCGAATGGAATCATCATCGGATGGAAACGAATGGAATCATCATCGAATGGAAATGAAAGGAGTCATCATCTAATGGAATTGCATGGAATCATCATCAAATGGAATCGAATGGAATCAACATCAAATGGAATCAAATGGAATCATTGAACGGAATTGAATGGAATCGTCATCGAATGAATTGACTGCAATCATCGAATGGTCTCGAATGGAATCATCTTCAAATGGAATGGAATGGAATCATCGCATAGAATCGAATGGAATTATCATCGAATGGAATCGAATGGAATCAACATCAAACGGAAAAAAACGGAATTATCGAATGGAATCGAAGAGAATCATCGAATGGACCCGAATGGAATCATCTAATGGAATGGAATGGAATAATCCATGGACTCGAATGCAATCATCATCGAATGGAATCGAATGGAATCATCGAATGGACTCGAATGGAATAATCATTGAACAGAATCGAATGGAATCATCATCGGATGGAAATGAATGGAATCATCATCGAATGGAATCGAATAGAATTATGGAATGAAATCCAGTGTGATCATCATCGAATGGACCCGAATGGAATCATCATCCAACGGAAGCTAATGGAATCAACATCGAATGAATCAAATGGAAACACCATCGAATTGAAACGAATGGAATTATCATGAAATTGAAATGGATGGACTCATCATCGAATGGATTCGAATGGAATCATCGAATAAAATTGATTGAAATCATCATCGAATGGAATCGAATGGTATCATTGAATGGAATCGAATGGAATCATCATCAGATGGAAATGAATGGAATCGTCATAGAATGGAATCGAATGGATTCATTGAATGGAATCAGATGGAATCATCGAATGGACTGGAATGGAATCATTGAATGGACTCGAAAGGGATCATGATTGAATGGAATTGAATGGAATCATCGAATGGTCTAGATTGGAATCATTATCAAATGGAATCGAATGGAATCACCGAATAGAATCGAATGGAACAATCATCGAATGGACTCAAATGGAATTATCCTCAAATGGAATGGAATGGAATTATCGAATGCAATCGAATGAAATTATCGAATGCAATCGAATAGAATCATCGAATGGACTCGAATGGAATCATCGAATGGAATGGAATGGAACAGTCAATGAACTCGAATGGAATCATCATTGAATGGATTCGAATGGAATCATCGAGTGGAATCGAATT	G	20	PASS	SVLEN=-8878;SVTYPE=DEL;TIG_REGION=contig11_hp2:3268070-3268071;QUERY_STRAND=+;SIG_SOURCE=cigar;TIG_MAPQ=60	GT	0/1
chr1	137384233	dippav.chr1.DEL.21	CAATGGTCTCGAATGGAATCATCTTCAAATGGAATGGAATGGAATCATCGCATAGAATCGAATGGAATTATCATCGAATGGAATCGAATGGAATCAACATCAAACGGAAAAAAACGGAATTATCGAATGGAATCGAAGAGAATCATCGAATGGACCCGAATGGAATCATCTAATGGAATGGAATGGAATAATCCATGGACTCGAATGCAATCATCATCCAATGGAATCGAATGGAATCATCGAATGGACTCGAATGGAATAATCATTGAACGGAATCGAATGGAATCATCATCGGATGGAAATGAATGGAATCATCATCGAATGGAATCGAATAGAATTATGGAATGAAATCCAGTGTGATCATCATCGAATGGACCCGAATGGAATCATCATCCAACGGAAGCTAATGGAATCAACATCGAATGAATCGAATGGAAACACCATCGAATTGAAACGAATGGAATTATCATGAAATTGAAATGGATGGACTCATCATCGAATGGATTCGAATGGAATCATCGAATAAAATTGATTGAAATCATCATCCAATGGAATCGAATGGTATCATTGAATGGAATCGAATGGAATCATCATCAGATGGAAATGAATGGAATCGTCATAGAATGGAATCGAATGGATTCATTGAATGGAATCAGATGGAATCATCGAATGGACTGGAATGTAATCATTGAATGGACTCGAAAGGGATCATTATTGAATGGAATTGAATGGAATCATCGAATGGTCTCGATTGGAATCATTATCAAATGGAATCGAATGGAATCACCGAATAGAATCGAATGGAACAATCATCGAATGGACTCAAATGGAATTATCCTCCAATGGAATCGAATGGAATTATCGAATGCAATCGAATGGAATTATCGAATGCAATCGAATAGAATCATCGAATGGACTCGAATGGAATCATCAAATGGAATGGAATGGAACAGTCAATGAACTCGAATGGAATCATCATTGAATGGAATCGAATGGAATCATCGAGTGGAATCGAATGGAATTATGATCAAATGGAATCGAATGTAATCATCATCAAATGGAATCAAAAATAACCATCATCAATTGGTATTGAAAGGAATTGTCATCAAATGGAATTCAAAGGAATCATCATCAAATGGAACCGAATGGAATCCTCATTGAATGGAAATGAAAGGGGTCATCATCTAATGGAATCGCATGGAATCATCATCAAATGGAATCGAATGGAATCATCATCAAATGGAATCTAATGGAATCATTGAACAGAATTGAATGGAATCGTCATCGAATGAATTGAATGCAATCATCGAATGGTCTCGAATGGAATCATCTTCTAATGGAAAGGAATGGAATCATCGCATAGAATCGAATGGAATTATCATCGAATGGAATCGAATGGTATCAACACCAAACGGAAAAAAACGGAATTATCGAATGGAATCGAAGAGAATCTTCGAACGGACCCGAATGGAATCATCTAATGGAATGGAATGGAATAATCCATGGACTCGAATGCAATCATCATCGAATGGAATCGAATGGAATCATCGAATGGACTCGAATGGAATAATCATTGAACGGAATCGAATGGAATCATCATCGGATGGAAACGAATGGAATCATCATCGAATGGAAATGAAAGGAGTCATCATCTAATGGAATTGCATGGAATCATCATAAAATGGAATCGAATGGAATCAACATCAAATGGAATCAAATGGAATCATTGAACGGAATTGAATGGAATCGTCATCGAATGAATTGAATGCAATCATCGAATGGTCTCGAATGGAATCATCTTCAAATGGAATGGAATGGAATCATCGCATAGAATCGAATGGAATTATCATCGAATGGAATCGAATGGAATCAACATCAAACGGAAAAAAACGGAATTATCGAATGGAATCGAAGAGAATCATCGAATGGACCCGAATGGAATCATCTAATGGAATGGAATGGAATAATCCATGGACTCGAATGCAATCATCATCCAATGGAATCGAATGGAATCATCGAATGGACTCGAATGGAATAATCATTGAACGGAATCGAATGGAATCATCATCGGATGGAAATGAATGGAATCATCATCGAATGGAATCGAATAGAATTATGGAATGAAATCCAGTGTGATCATCATCGAATGGACCCGAATGGAATCATCATCCAACGGAAGCTAATGGAATCAACATCGAATGAATCGAATGGAAACACCATCGAATTGAAACGAATGGAATTATCATGAAATTGAAATGGATGGACTCATCATCGAATGGATTCGAATGGAATCATCGAATAAAATTGATTGAAATCATCATCCAATGGAATCGAATGGTATCATTGAATGGAATCGAATGGAATCATCATCAGATGGAAATGAATGGAATCGTCATAGAATGGAATCGAATGGATTCATTGAATGGAATCAGATGGAATCATCGAATGGACTGGAATGGAATCATTGAATGGACTCGAAAGGGATCATTATTGAATGGAATTGAATGGAATCATCGAATGGTCTCGATTGGAATCATTATCAAATGGAATCGAATGGAATCACCGAATAGAATCGAATGGAACAATCATCGAATGGACTCAAATGGAATTATCCTCCAATGGAATCGAATGGAATTATCGAATGCAATCGAATGGAATTATCGAATGCAATCGAATAGAATCATCGAATGGACTCGAATGGAATCATCAAATGGAATGGAATGGAACAGTCAATGAACTCGAATGGAATCATCATTGAATGGAATCGAATGGAATCATCGAGTGGAATCGAATGGAATTATGATCAAATGGAATCGAATGTAATCATCATCAAATGGAATCAAAAATAACCATCATCAATTGGTATTGAAAGGAATTGTCATCAAATGGAATTCAAAGGAATCATCATCAAATGGAACCGAATGGAATCCTCATTGAATGGAAATGAAAGGGGTCATCATCTAATGGAATCGCATGGAATCATCATCAAATGGAATCGAATGGAATCATCATCAAATGGAATCTAATGGAATCATTGAACAGAATTGAATGGAATCGTCATCGAATGAATTGAATGCAATCATCGAATGGTCTCGAATGGAATCATCTTCTAATGGAAAGGAATGGAATCATCGCATAGAATCGAATGGAATTATCATCGAATGGAATCGAATGGTATCAACACCAAACGGAAAAAAACGGAATTATCGAATGGAATCGAAGAGAATCTTCGAACGGACCCGAATGGAATCATCTAATGGAATGGAATGGAATAATCCATGGACTCGAATGCAATCATCATCGAATGGAATCGAATGGAATCATCGAATGGACTCGAATGGAATAATCATTGAACGGAATCGAATGGAATCATCATCGGATGGAAACGAATGGAATCATCATCGAATGGAAATGAAAGGAGTCATCACCTAATGGAATTGCATGGAATCATCATAAAATGGAATCGAATGGAATCAACATCAAATGGAATCAAATGGAATCATTGAACGGAATTGAATGGAATCGTCATCGAATGAATTGAATGCAATCATCGAATGGTCTCGAATGGAATCATCTTCAAATGGAATGGAATGGAATCATCGCATAGAATCGAATGGAATTATCATCGAATGGAATCGAATGGAATCAACATCAAACGGAAAAAAACGGAATTATCGAATGGAATCGAAGAGAATCATCGAATGGACCCGAATGGAATCATCTAATGGAATGGAATGGAATAATCCATGGACTCGAATGCAATCATCATCGAATGGAATCGAATGGAATCATCGAATGGACTCGAATGGAATAATCATTGAACGGAATCGAATGGAATCATCATCGGATGGAAATGAATGGAATCATCATCGAATGGAATCGAATAGAATTATGGAATGAAATCCAGTGTGATCATCATCGAATGGACCCGAATGGAATCATCATCCAACGGAAGCTAATGGAATCAACATCGAATGAATCAAATGGAAACACCACCGAATTGAAACGAATGGAATTACCATGAAATTGAAATGGATGGACTCATCATCGAATGGATTCGAATGGAATCGTCGAATAAAATTGATTGAAATCATCATCGAATGGAATCGAATGGTATCATTGAATGGAATCGAATGGAATCATCATCAGATGGAAATGAATGGAATCGTCATAGAATGGAATCGAATGGATTCATTGAATGGAATCAGATGGAATCATCGAATGGACTGGAATGGAATCATTGAATGGACTCGAAAGGGATCATGATTGAATGGAATTGAATGGAATCATCGAATGGTCTCGATTGGAATCATTATCAAATGGAATCGAATGGAATCACCGAATAGAATCGAATGGAACAATCATCGAATGGACTCAAATGGAATTATCCTCCAATGGAATCGAATGGAATTATCAAATGCAATCGAATGGAATTATCGAATGCAATCGAATAGAATCATCGAATGGACTCGAATGGAATCATCGAATGGAATGGAATGGAACAGTCAATGAACTCGAATGGAATCATCATTGAATGGAATCGAATGGAATCATCGAGTGGAATCGAATGGAATTATGATCAAATGGAATCGAATGTTATCATCATCAAATGGAATCAAAAATAAACATCATCAATTGGTATTGAATGGAATTGTCATCAAATGGAATTCAAAGGAATCATCATCAAATGGAACCGAATGGAATCCTCATTGAATGGAAATGAAAGGGGTCATCATCTCATGGAATCGCATGGAATCATCATCAAATGGAATCGAATGGAATCATCATCAAATGGAATCTAATGGAATCATTGAACAGAATTGAATGGAATCGTCATCGAATGAATTGAATGCAATCATCGAATGGTCTCGAATGGAATCATCTTCTAATGGAAAGGAATGGAATCATCGCATAGAATCGAATGGAATTATCATCGAATGGAATCGAATGGTATCAACACCAAACGGAAAAAAAACGGAATTATCGAATGGAATCGAAGAGAATCTTCGAACGGACCCGAATGGAATCATCTAATGGAATGGAATGGAATAATCCATGAACTCGAATGCAATCATCATCGAATGGAATCGAATGGAATCATCGAATGGACTCGAATGGAATAATCATTGAACGGAATCGAATGGAATCATCATCGGATGGAAACGAATGGAATCATCATCGAATGGAAATGAAAGGAGTCATCATCTAATGGAATTGCATGGAATCATCATAAAATGGAATCGAATGGAATCAACATCAAATGGAATCAAATGGAATCATTGAACGGAATTGAATGGAATCGTCATCGAATGAATTGACTGCAATCATCCAATGGTCTCGAATGGAATCATCTTCAAATGGAATGGAATGGAATCATCGCATAGAATCGAATGGAATTATCATCGAATGGAATCGAATGGAATCAACATCAAACGGAAAAAAACGGAATTATCGAATGGAATCGAAGAGAATCATCGAATGGACCCGAATGGAATCATCTAATGGAATGGAATGGAATAATCCATGGACTCGAATGCAATCATCATCGAATGGAATCGAATGGAATCATCGAATGGACTCGAATGGAATAATCATTGAACGGAATCGAATGGAATCATCATCGGATGGATATGAATGGAATCATCATCGAATGGAATCGAATAGAATTATGGAATGAAATCCAGTGTGATCATCATCGAATGGACCCGAATGGAATCATCATCCAACGGAAGCTAATGGAATCAACATCGAATGAATCAAATGGAAACACCATCGAATTGAAACGAATGGAATTATCATGAAATTGAAATGGATGGACTCATCATCGAATGGATTCGAATGGAATCATCGAATAAAATTGATTGAAATCATCATCCAATGGAATCGAATGGTATCAGTGAATGGAATCGAATGGAATCATCATCACATGGAAATGAATGGAATCGTCATAGAATGGAATCGAATGGATTCATTGAATGGAATCAGATGGAATCATCGAATGGACTGGAATGGAATCATTGAATGGACTCGAAAGGGATCATTATTGAATGGAATTGAATGGAATCATCGAATGGTCTCGATTGGAATCATTATCAAATGGAATCGAATGGAATCACCGAATAGAATCGAATGGAACAATCATCGAATGGACTCAAATGGAATTATCCTCCAATGGAATCGAATGGAATTATCGAATGCAATCGAATGGAATTATCGAATGCAATCGAATAGAATCATCGAATGGACTCGAATGGAATCATCGAATGGAATGGAATGGAACAGTCAATGAACTCGAATGGAATCATCATTGAATGGAATCGAATGGAATCATCGAGTGGAATCGAATGGAATTATGATCAAATGGAATCGAATGTAATCATCATCAAATGGAATCAAAAATAACCATCATCAATTGGTATTGAATGGAATTGTCATCAAATGGAATTCAAAGGAATCATCATCAAATGGAACCGAATGGAATCCTCATTGAATGGAAATGAAAGGGGTCATCATCTAATGGAATCGCATGGAATCATCATCAAATGGAATCGAATGGAATCATCATCAAATGGAATCTAATGGAATCATTGAACAGAATTGAATGGAATCGTCATCGAATGAATTGAATGCAATCATCGAATGGTCTCGAATGGAATCATCTTCTAATGGAAAGGAATGGAATCATCGCATAGAATCGAATGGAATTATCATCGAATGGAATCGAATGGTATCAACACCAAACGGAAAAAAACGGAATTATCGAATGGAATCGAAGAGAATCTTCGAACGGACCCGAATGGAATCATCTAATGGAATGGAATGGAATAATCCATGGACTCGAATGCAATCATCATCGAATGGAATCGAATGGAATCATCGAATGGACTCGAATGGAATAATCATTGAACGGAATCGAATGGAATCATCATCGGATGGAAACGAATGGAATCATCATCGAATGGAAATGAAAGGAGTCATCATCTAATGGAATTGCATGGAATCATCATAAAATGGAATCGAATGGAATCAACATCAAATGGAATCAAATGGAATCATTGAACGGAATTGAATGGAATCGTCATCGAATGAATTGAATGCAATCATCG	C	20	PASS	SVLEN=-7105;SVTYPE=DEL;TIG_REGION=contig11_hp2:3498613-3498614;QUERY_STRAND=+;SIG_SOURCE=cigar;TIG_MAPQ=60	GT	0/1
chr1	137644201	dippav.chr1.INS.11	T	TCGAATGGAATCATCATTGAATGGAATCGAATGGAATCATCGAGTGGAATCGAATGGAATTATGATCAAATGGAATCGAATGTAATCATCATCAAATGGAATCAAAAATAACCATCATCAATTGGTATTGAATGGAATTGTCATCAAATGGAATTCAAAGGAATCATCATCAAATGGAACCGAATGGAATCCTCATTGAATGGAAATGAAAGGGGTCATCATCTAATGGAATCGCATGGAATCATCATCAAATGGAATCGAATGGAATCATCATCAAATGGAATCTAATGGAATCATTGAACAGAATTGAATGGAATCGTCATCGAATGAATTGAATGCAATCATCGAATGGTCTCGAATGGATTCATCTTCTAATGGAAAGGAATGGAATCATCGCATAGAATCGAATGGAATTATCATCGAATGGAATCGAATGGTATCAACACCAAACGGAAAAAAACGGAATTATCGAATGGAATCGAAGAGAATCTTCGAACGGACCCGAATGGAATCATCTAATGGAATGGAATGGAATAATCCATGGACTCGAATGCAATCATCATCGAATGGAATCGAATGGAATCATCGAATGTACTCGAATGGAATAATCATTGAACGGAATCGATTGGAATCATCATCGGATGGAAACGAATGGAATCATCATCGAATGGAAATGAAAGGAGTCATCATCTAATGGAATTGCATGGAATCATCATAAAATGGAATCGAATGGAATCAACATCAAATGGAATCAAATGGAATCATTGAACGGAATTGAATGGAATTGTCATCGAATGAATTGACTGCAATCATCCAATGGTCTCGAATGGAATCATCTTCAAATGGAATGGAATGGAATCTTCGCATAGAATCGAATGGAATTATCATCGAATGGAATCGAATGCAATCAACATCCAACGGAAAAAAACGGAATTATCGAATGGAATCGAAGAGAATCATCGAATGGACCCGAATGGAATCATCTAATGGAATGGAATGGAATAATCCATGGACTCGAATGCAATCATCATCGAATGGAATCGAATGGAATCATCGAATGGACTCGAATGGAATAATGATTGAACGGAATCGAATGGAATCATCATCGGATGGAAATGAATGGAATCATCATCGAATGGAATCGAATAGAATTATGGAATGAAATCCAGTGTGATCATCATCGAATGGACCCGAATGGAATCATCATCCAACGGAAGCTAATGGAATCAACATCGAATGAATCAAATGGAAACACCATCGAATTGAAACGAATGGAATTATCATGAAATTGAAATGGATGGACTCATCATCGAATGGATTCGAATGGAATCATCGAATAAAATTGATTGAAATCATCATCGAATGGAATCGAATGGTATCATTGAATGGAATCGAATGGAATCATCATCAGATGGAAATGAATGGAATCGTCATAGAATGGAATCGAATGGATTCATTGAATGGAATCAGATGGAATCATCGAATGGAGTGGAATGGAATCATTGAATGGACTCGAAAGGGATCATGATTGAATGGAATTGAATGGAATCATCGAATGGTCTCGATTGGAATCATTATCAAATGGAATCGAATGGAATCACCGAATAGAATCGAATGGAACAATCATCGAATGGACTCAAATGGAATTATCCTCAAATGGAATCGAATGGAATTATCGAATGCAATCGAATGGAATTATCGAATGCAATCGAATAGAATCATCGAATGGACTCGAATGGAATCATCGAATGGAATGGAATGGAACAGTCAATGAACTCGAATGGAATCATCATTGAATGGAATCGAATGGAATCATCGAGTGGAATTGAATGGAATTATGATCAAATGGAATCGAATGTAATCATCATCAAATGGAATCAAAAATAACCATCATCAATTGGTATTGAATGGAATTGTCATCAAATGGAATTCAAAGGAATCATCATCAAATGGAACCGAATGGAATCCTCATTGAATGGAAATGAAAGGGGTCATCATCTAATGGAATCGCATGGAATCATCATAAAATGGAATCGAATGGAATCAACATCAAATGGAATCAAATGGAATCATTGAACGGAATTGAATGGAATCGTCATCGAATGAATTGGATGCAATCATCGAATGGTCTCGAATGGAATCTTCTTCAAATGGAATGGAATGGAATCATCGCATAGAATCGAATGGAATTATCATCGAATGGAATCGAATGGAATCAACATCAAACGGAAAAAAACGGAATTATCGAATGGAATCGAAGAGAATCATCGAATGGACCCGAATGGAATCATCTAATGGAATGGAATGGAATAATCCATGGACTCGAATGCAATCATCATCGAATGGAATCGAATGGAATCATCGAATGGACTCGAATGGAATAATCATTGAACGGAATCGATTGGAATCATCATCGGATGGAAACGAATGGAATCATCATCGAATGGAAATGAAAGGAGTCATCATCTAATGGAATTGCATGGAATCATCATAAAATGGAATCGAATGGAATCAACATCAAATGGAATCAAATGGAATCATTGAACGGAATTGAATGGAATCGTCATCGAATGAATTGACTGCAATCATCCAATGGTCTCGAATGGAATCATCTTCAAATGGAATGGAATGGAATCATCGCATAGAATCGAATGGAATTATCATCGAATGGAATCGAATGGAATCAACATCCAACGGAAAAAAAACGGAATTATCGAATGGAATCAAAGAGAATCATCGAATGGACCCGAATGGAATCATCTAATGGAATGGAATGGAATAATCCATGGACTCGAATGCAATCATCATCGAATGGAATCGAATGGAATCATCGAATGGACTCGAATGGAATAATCATTGAACGGAATCGAATGGAATCATCATCGGATGGAAATGAATGGAATCATCATCGAATGGAATCGAATAGAATTATGGAATGAAATCCAGTGTGATCATCATCGAATGGACCCGAATGGAATCATCATCCAACGGAAGCTAATGGAATCAACATCGAATGAATCGAATGGAAACACCATCGAATTGAAACGAATGGAATTATCATGAAATTGAAATGGATGGACTCATCATCGAATGGATTCGAATGGAATCATCGAATAAAAGTGATTGAAATCATCATCGAATGGAATCGAATGGTATCATTGAATGGAATCGAATGGAATCATCATCAGATGGAAATGAATGGAATCGTCATAGAATGGAATCGAATGGATTCATTGAATGGAATCAGATGGAATCATCGAATGGACTGGAATGGAATCATTGAATGGACTCGAAAGGGATCATGATTGAATGGAATTGAATGGAATCATCAAATGGTCTCGATTGGAATCATTATCAAATGGAATCGAATGGAATCACCGAATAGAATCGAATGGAACAATCATCGAATGGACTCAAATGGAATTATCCTCAAATGGAATCGAATGGAATTATCGAATACAATCGAATGGAATTATCGAATGCAATCGAATAGAATCATCAAATGGACTCGAATGGAATCATCGAATGGAATGGAATGGAACAGTCAATGAACA	20	PASS	SVLEN=3553;SVTYPE=INS;TIG_REGION=contig7_hp1:4012554-4016107,contig11_hp2:3751424-3754977;QUERY_STRAND=-,+;SIG_SOURCE=cigar,cigar;TIG_MAPQ=60,60	GT	1/1
chr1	137713792	dippav.chr1.DEL.22	CCGAATGGAATAATCATTGAACGGAATCGAATGGAATCATCATCGGATGGAAACGAATGGAATCATCATCGAATGGAAATGAAAGGAGTCATCATCTAATGGAATTGCATGGAATCATCATAAAATGGAATCGAATGGAATCAACATCAAATGGAATCAAATGGAATCATTGAACGGAATTGAATGGAATCGTCATCGAATGAATTGACTGCAATCATCGAATGTTCTCGAATGGAATCATCTTCAAATGGAATGGAATGGAATCATAGCATAGAATCGAATGGAATTATCATCGAATGGAATCGAATGGAATCAACATCAAACGGAAAAAAACGGAATTATCGTATGGAATCGAAGAGAATCATCGAATGGACCCGAATGGAATCATCTAATGGAATGGAATGGAATAATCCATGGACTCGAATGCAATCATCATCGAATGAAATCGAATGGAATCATCGAATGGACTCGAATGGAATAATCATTGAACGGAATCGAATGGAATCATCATCGGATGGAAATGAATGGAATCATCATCGAATGGAATCGAATAGAATTATGGAATGAAATCCAGTGTGATCATCATCGAATGGACCCGAATGGAATCATCATCCAACGGAAGCTAATGGAATCAACATCGAATGAATCAAATGGAAACACCATCGAATTGAAACGAATGGAATTATCATGAAATTGAAATGGATGGACTCATCATCGAATGGATTCGAATGGAATCATCGAATAAAATTGATTGAAATCATCATCGAATGGAATCGAATGGTATCATTGAATGGAATCGAATGGAATCATCATCAGATGGAAATGAATGGAACCGTCATAGAATGGAATCGAATGGATTCATTGAATGGAATCAGATGGAATCATCGAATGGACTGGAATGGAATCATTGAATGGACTCGAAAGGGATCATGATTGAATGGAATTGAATGGAATCATCGAATGGTCTCGATTGGAATAATTATCAAATGGAATCGAATGGAAACACCGAATAGAATCGAATGGAACAATCATCGAATGGACTCAAATGGAATTATCTTCAAATGGAATCGAATGGAATTATCGAATGCAATCGAATGGAATTATCGAATGCAATCGAATAGAATCATCGAAAGGACTCGAATGGAATCATCGAATGGAATGGAATGGAACAGTCAATGAACTCGAATGGAATCATCATTGAATGGAATCGAATGGAATCATCGAGTGGAATCGAATGGAATTATGATCAAATGGAATCGAATGTAATCATCATCAAATGGAATCAAAAATAATCATCATCAATTGGTATTGAATGGAATTGTCATCAAATGGAATTCAAAGGAATCATCATCAAATGGAACCGAATGGAATCCTCATTGAATGGAAATGAAAGGGGTCATCATCTAATGGAATCGCATGGAATCATCATCAAATGGAATCGAATGGAATCATCATCAAATGGAATCTAATGGAATCATTGAACAGAATTGAATGGAATCGTCATCGAATGAATTGAATGCAATCATCGAATGGTCTCGAATGTAATCAACTTCTAATGGAAAGGAATGGAATCATCGCATAGAATCGAATGGAATTATCATCGAATGGAATCGAATGGTATCAACACCAAACGGAAAAAAACGGAATTATCGAATGGAATCGAAGAGAATCTTCGAACGGACCCGAATGGAATCATCTAATGGAATGGAATGGAATAATCCATGGACTCGAATGCAATCATCATCGAATGGAATCGAATGGAATCATCGAATGGACTCGAATGGAATAATCATTGAACGGAATTGAATGGAATCATCATCGGATGGAAATGAATGGAATCATCATCGAATGGAATCGAATAGAATTATGGAATGAAATCCAGTGTGATCATCATCGAATGGACCCGAATGGAATCATCATCCAACGGAAGCTAATGGAATCAACATCGAATGAATCGAATGGAAACACCATCGAATTGAAACGAATGGAATTATCATGAAATTGAAATGGATGGACTCATCATCGAATGGATTCGAATGGAATCATCGAATAAAATTGATTGAAATCATCATCCAATGGAATCGAATGGTATCATTGAATGGAATCGAATGGAATCATCATCAGATGGAAATGAATGGAATCGTCATAGAATGGAATCGAATGGATTCATTGAATGGAATCAGATGGAATCATCGAATGGACTGGAATGGAATCATTGAATGGACTCGAAAGGGATCATTATTGAATGGAATTGAATGGAATCATCGAATGGTCTCGATTGGAATCATTACCAAATGGAATCGAATGGAATCACCGAATAGAATCGAATGGAACAATCATCGAATGGACTCAAATGGAATTATCCTCCAATGGAATCGAATGGAATTATCGAATGCAATCGAATGGAATTATCGAATGCAATCGAATGGAATTATCGAATGCAATCGAATAGAATCATCGAATGGACTCGAATGGAATCATCGAATGGAATGGAATGGAACAGTCAATGAACTCGAATGGAATCATCATTGAATGGAATCGAATGGAATCATCGAGTGGAATCGAATGGAATTATGATCAAATGGAATCGAATGTAATCATCATCAAATGGAATCAAAAATAACCATCATCAATTGGTATTGAATGGAATTGTCATCAAATGGAATTCAAAGGAATCATCATCAAATGGAACCGAATGGAATCCTCATTGAATGGAAATGAAAGGGTTCATCATCTAATGGAATCGCATGGAATCATCATCAAATGGAATCCAATGGAATCATCATCAAATGGAATCTAATGGAATCATTGAACAGAATTGAATGGAATCGTCATCGAATGAATTGAATGCAATCATCGAATGGTCTCGAATGGAATCATCTTCTAATGGAAAGGAATGGAATCATCGCATAGAATCGAATGGAATTATCATCGAATGGAATCGAATGGTATCAACACCAAACGGAAAAAAACGGAATTATCGAATGGAATCGAAGAGAATCTTCGAACGGACCCGAATGGAATCATCTAATGGAATGGAATGGAATAATCCATGGACTCGAATGCAATCATCATCGAATGGAATCGAATGGAGTCATCGAATGGACTCGAATGGAATAATCATTGAACGGAATCGAATGGAATCATCATCGGATGGAAACGAATGGAATCATCATCGAATGGAAATGAAAGGAGTCATCATCTAATGGAATTGCATGGAATCATCATAAAATGGAATCGAATGGAATCAACATCAAATGGAATCAAATGGAATCATTGAGCGGAATTGAATGGAATCGTCATCGAATGAATTGACTGCAATCATCGAATGGTCTCGAATGGAATCATCTTCAAATGGAATGGAATGGAATCATCGCATAGAATCGAATGGAATTATCATCGAATGGAATCGAATGGAATCAACACCAAACGGAAAAAAACGGAATTATCGAATGGAATCGAAGAGAATCTTCGAACGGACCCGAATGGAATCATCTAATGGAATGGAATGGAATAATCCATGGACTCGAATGCAATCATCATCGAATGGAATCGAATGGAATCATCGAATGGACTCGAATGGAATAATCATTGAACGGAATCGAATGGAATCATCATCGGATGGAAATGAATGGAATCATCATCGAATGGAATCGAATAGAATTATGGAATGAAATCCAGTGTGATCATCATCGAATGGACCCGAATGGAATCATCATCCAACGGAAGCTAATGGAATCAACATCGAATGAATCGAATGGAAACACCATCGAATTGAAACGAATGGAATTATCATGAAATTGAAATGGATGGACTCATCATCGAATGGATTCGAATGGAATCATCGAATAAAATTGATTGAAATCATCATCAAATGGAATCGAATGGTATCATTGAATGGAATCGAATGGAATCATCATCAGATGGAAATGAATGGAATCGTCATAGAATGGAATCGAATGGATTCATTGAATGGAATCAGATGGAATCATCGAATGGACTGGAATGGAATCATTGAATGGACTCGAAAGGGATCATTATTGAATGGAATTGAATGGAATCATCGAATGGTCTCGATTGGAATCATTACCAAATGGAATCGAATGGAATCACCGAATAGAATCGAATGGAACAAACATCGAATGGACTCAAATGGAATTATCCTCCAATGGAATCGAATGGAATTATCGAATGCAATCGAATGGAATTATCGAATGCAATCGAATGGAATTATCGAATGCAATCGAATAGAATCATCGAATGGACTCGAATGGAATCATCGAATGGAATGGAATGGAACAGTCAATGAACTCGAATGGAATCATCATTGAATGGAATCGAATGGAATCATCGAGTGGAATCGAATGGAATTATGATCAAATGGAATCTAATGTAATCATCATCAAATGGAATCAAAAATAACCATCATCAATTGGTATTGAATGGAATTGTCATCAAATGGAATTCAAAGGAATCATCATCAAATGGAACCGAATGGAATCCTCATTGAATGGAAATGAAAGGGGTCATCATCTAATGGAATCGCATGGAATCATCATCAAATGGAATCGAATGGAATCATCATCAAATGGAATCTAATGGAATCATTGAACAGAATTGAATGGAATCGTCATCGAATGAATTGAATGCAATCATCGAATGGTCTCGAATGGAATCATCTTCTAATGGAAAGGAATGGAATCATCGCATAGAATCGAATGGAATTATCATCGAATGGAATCGAATGGTATCAACACCAAACGGAAAAAAACGGAATTATCGAATGGAATCGAAGAGAATCTTCGAACGGACCCGAATGGAATCATCTAATGGAATGGAATGGAATAATCCATGGACTCGAATGCAATCATCATCGAATGGAATGGAATGGAATCATCGAATGGACTCGAATGGAATAATCATTGAACGGAATCGAATGGAATCATCATCGGATGGAAACGAATGGAATCATCATCGAATGGAAATGAAAGGAGTCATCATCTAATGGAATTGCATGGAATCATCATAAAATGGAATCGAATGGAATCAACATCAAATGGAATCAAATGGAATCATTGAACGGAATTGAATGGAATCGTCATCGAATGAATTGACTGCAATCATCGAATGGTCTCGAATGGAATCATCTTCAAATGGAATGGAATGGAATCATCGCATAGAATCGAATGGAATTATCATCGAATGGAATCGAATGGAATCAACATCAAACGGAAAAAAACAGAATTATCGTATGGAATCGAAGAGAATCATCGAATGGACCCGAATGGAATCATCTAATGGAATGGAATGGAATAATCCATGGACTCGAATGCAATCATCATCGAATGGAATCGAATGGAATCATCGAATGGACTCGAATGGAATAATCATTGAACGGAATCGAATGGAATCATCATCGGATGGAAATGAATGGAATCATCATCGAATGGAATCGAATAGAATTATGGAATGAAATCCAGTGTGATCATCATCGAATGGACCCGAATGGAATCATCATCCAACGGAAGCTAATGGAATCAACATCGAATAAATCGAATGGAAACACCATCGAATTGAAACGAATGGAATTATCATGAAATTGAAATGGATGGACTCATCATCGAATGGATTCGAATGGAATCATCGAATAAAATTGATTGAAATCATCATCCAATGGAATCGAATGGTATCATTGAATGGAATCGAATGGAATCATCATCAGATGGAAATGAATGGAATCGTCATAGAATGGAATCGAATGGATTCATTGAATGGAATCAGATGGAATCATCGAATGGACTGGAATGGAATCATTGAATGGACTCGAAAGGGATCATGATTGAATGGAATTGAATGGAATCATCGAATGGTCTCGATTGGAATCATTATCAAATGGAATCGAATGGAATCACCGAATAGAATCGAAAGGAACAATCATCGAATGGACTCAAATGGAATTATCTTCAAATGGAATCGAATGGAATTATCGAATGCAATCGAATGGAATTATCGAATGCAATCGAATAGAATCATCGAAAGGACTCGAATGGAATCATCGAATGGAATGGAATGGAACAGTCAATGAACTCGAATGGAATCATCATTGAATGGAATCGAATGGAATCATCGAGTGGAATCGAATGGAATTATGATCAAATGGAATCGAATGTAATCATCATCAAATGGAATCAAAAATAACCATCATCAATTGGTATTGAATGGAATTGTCATCAAATGGAATTCAAAGGAATCATCATCAAATGGAACCGAATGGAATCCTCATTGAATGGAAATGAAAGGGGTCATCATCTAATGGAATCGCATGTAATCATCATCAAATGGAATCGAAAGGAATCATCATCAAATGGAATCTAATGGAATCATTGAACAGAATTGAATGGAATCGTCATCGAATGAATTGAATGCAATCATCGAATGGTCTCGAATGGAATCATCTTCTAATGGAAAGGAATGGAATCATCGCATAGAATCGAATGGAATTATCATCGAATGGAATCGAATGGTATCAACACCAAACGGAAAAAAACGGAATTATCGAATGGAATCGAAGAGAATCTTCGAACGGACCCGAATGGAATCATCTAATGGAATGGAATGGAATAATCCATGGACTCGAATGCAATCATCATCGAATGGAATCGAATGGAGTCATCGAATGGACTCGAATGGAATAATCATTGAACGGAATCGAATGGAATCATCATCGGATGGAAACGAATGGAATCATCATCGAATGGAAATGAAAGGAGTCATCATCTAATGGAATTGCATGGAATCATCATAAAATGGAATCGAATGGAATCAACATCAAATGGAATCAAATGGAATCATTGAACGGAATTGAATGGAATCGTCATCGAATGAATTGACTGCAATCATCGAATGGTCTCGAATGGAATCATCTTCAAATGGAATGGAATGGAATCATCGCATAGAATCGAATGGAATTATGATCGAATGGAATCGAGTGGAATCAACATCAAACGGAAAAAAACAGAATTATCGTATGGAATCTAAGAGAATCATCGAATGGACCCGAATGGAATCATCTAATGGAATGGAATGGAATAATCCATGGACTCGAATGCAATCATCATCGAATGGAATCGAATGGAATCATCGAATGGACTCGAATGGAATAATAATTGAACGGAATCGAATGGAATCATCATCGGATGGAAATGAATGGAATCATCATCGAATGGAATCGAATAGAATTATGGAATGAAATCCAGTGTGATCATCATCGAATGGACCCGAATGGAATCATCATCCAACGGAAGCTAATGGAATCAACATCGAATGAATCAAATGGAAACACCATCGAATTGAAACGAATGGAATTACCATGAAATTGAAATGGATGGACTCATCATCGAATGGATTCGAAAGGAATCATCGAATAAAATTGATTGAAATCATCATCGAATGGAATCGAATGGTATCATTGAATGGAATCGAATGGAATCATCATCAGATGGAAATGAATGGAATCGTCATAGAATGGAATCGAATGGATTCATTGAATGGAATCAGATGGAATCATCGAATGGACTGGAATGGAATCATTGAATGGACTCGAAAGAGATCATGATTGAATGGAATTGAATAGAATCATCGAATGGTCTCGATTGGAATCATTATCAAATGGAATCGAATGGAATCACCGAATAGAATCGAATGGAACAATCATCGAATGGACTCAAATGGAATTATCCTCAAATGGAATCGAATGGAATTATCGAATGCAATCGAATGGAATTATCGAATGCAATCGAATAGAATCATCGAATGGACTCGAATGGAATCATCGAATGGAATGGAATGGAACAGTCAATGAACTCGAATGGAATCATCATTGAATGGAATCGAATGGAATCATCGAGTGGAATCGAATGTAATCATCATCAAATGGAATCAAAAATAACCATCATCAAATGGAATCAAAAATAACCATCATCAATTGGTATTGAATGGAATTCTCATCAAATGGAATTCAAAGGAATCATCATCAAATGGAACCGAATGGAATCCTCATTGAATGGAAATGAAAGGGGTCATCATCTAATGGAATCGCATGGAATCATCATAAAATGGAATCGAATGGAATCAACATCAAATGGAATCAAATGGAATCATTGAACGGAATTGAATGGAATCGTCATCGAATGAATTGAATGCAATCATCTAATGGTCTCGAATGGAATCATCTTCAAATGGAATGGAATGGAATCATCGCATAGAATCGAATGGAATTATCATCGAATGGAATTGAATGGAATCAACATCAAACGGAAAAAAACGGAATTATCTAATGGAATCGAAGAGAATCATCGAATGGACCCGAATGGAATCATCTAATGGAATGGAATGGAATAATCCATGGACTCGAATGCAATCATCATCGAATGGAATCGAATGGAATCATCGAATGGACTCGAATGGAATAATCATTGAACGGAATCGAATGGAATCATCATCGGATGGAAATGAATGGAATCATCATCGAATGGAATCGAATAGAATTATGGAATGAAATCCAGTGTGATCATCATCGAATGGACCCGAATGGAATCATCATCCATCGGAAGCAAATGGAATCAACATCGAATGAATCGAATGGAAACACCATCGAATTGAAACGAATGGAATTATCATGAAATTGAAATGGATGGACTCATCATCGAATGGATTCGAATGGAATCATCGAATAAAATTGATTGAAATCATCATCGAATGGAATCGAATGGTATCATTGAATGGAATCGAATGGAATCATCATCAGATGGAAATGAATGGAATCGTCATAGAATGGAATCGAATGGATTCATTGAATGGAATCAGATGGAATCATCGAATGGACTGGAATGGAATCATTGAATGGACTCGAAAGGGATCATTATTGAATGGAATTGAATGGAATCATCGAATGGTCTCGATTGGAATCATTATCAAATGGAATCGAATGGAATCACCGAATAGAATCGAATGGAACAATCATCGAATGGACTCAAATGGAATTATCCTCCAATGGAATCGAATGGAATTATCGAATGCAATCGAATGGAATTATCGAATGCAATCGAATAGAATCACCGAATGGACTCGAATGGAATCATCGAATGGAATGGAATGGAAAAGTCAATGAACACGAATGGAATCATCACTGAATGGAATCGAATGGAATCATCAAGTGGAATCGAATGGAATTATGATCAAACGGAATCGAATGTAATCATCATCAAATGGAATCAAAAATAACCATCATCAATTGGTATTGAATGGAATTGTTATCAAATGGAATTCAAAGAAATCATCATCAAATGGAACTGAATGGAATCCTCATTGAATGGAAATGAAAGGGGTCATCATCTAATGGAATAGCATGGAATAATCATCAAATGGAATCGAATGAAATCATCATCAAATTGAATCTAATGGAAACATTGAACAGAATTGAATGGAATCGTCATCGAATGAATTGAATGCAATCATCGAATGGTCTCGAATGGAATCATCTTCTAATGGAAAGGAATGGAATCATCGCATAGAATCGAATGGAATTAACATTGAATGGAATCGAATGGAATCAACATCAAATGGAATCAAGCGGAATTATCGAATGAAATCGAAGAGAATCATCGAATGGACTCGAATGGAATCATCTAATGGAATGGAATGGAATAATCCACGGACTCGAATGCAATCATCATCGTATAGAATCGAATGGAATCATCGAATGGACTCGAATGGAATAACCATTGAACGGAATCGAATGGAATCATCATCGGATGGAAACGAATGGAATCATCATCGAATGGAAATGAAAAGAGTCATCATCTAATGGAATTGCATGGAATCATCATAAAATGGAATCGAATGGAATCATCATCAAATGGAATCAAATGGAAGCATTGAACGGAATTGAATGGAATCGTCATCGAATGAATTGAATGCAATCATCGAATGGTCTCGAATGGAATCATCTTCAAATGGAATGGAATGGAATCATCGCATAGAATCGAATGGAATTATCATCGAATGGAATCGAATGGTATCAACATCAAACGGAAAAAAACGGAATTATCGAATGGAATCAAAGAGAATCTTCGAATGGACCCGAATGGAATCATCTAATGGAATGGAATGGAATAATCCATGGACTCGAATGCAATCATCATCGAATGGAATCGGATGGAATCATCGAATGGACTCGAATGGAATAATCATTGAACGGAATCGAATGGAATCATCATCGGATGGAAATGAAAGGAGTCATCATCTAATGGAATTGCATGGAATCATCATAAAATGGACTCGAATGGAATCATCGAATGGAATGGAATGGAACAGTCAAGGAACTCGAATGGAATCATCATTGAATGGAATCGAATGGAATCATCGAGTGGAATCGAATGGAATTATGATCAAATGGAATCGAATGTAATCATCATCAAATGGAATCAAAAATAACCATCATCAATTGGTATTGAATGGAATTGTCATCAAATGGAATTCAAAGGAAACATCATCAAATGGAACCGAATGGAATCCTCATTGAATGGAAATGAAAGGGGTCATCATCTAATGGAATCGCATGGAATCATCATCAAATGGAATCGAATGGAATCATCATCAAATGGAATCTAATGGAATCATTCAACAGAATTGAATGGAATCGTCATCGAATGAATTGAATGCAATCATCGAATGGTCTCGAATGGAACCATCTTCTAATGGAAAGGAATGGAATCATCGCATAGAATCGAATGGAATTGTCATCGAATGGAATCGAATGGTATCAACACCAAACGGAAAAAAACGGAATTATCGAATGGAATCGAAGAGAATCTTCGAACGGACCCGAATGGAATCATCTAATGGAATGGAATGGAATAATCCATGGTCTCGAATGCAATCATCATCGAATGGAATCGAATGGAATCATCGAATGGACTCGAATGCAATAATCATTGAACGGAATCGAATGGAATCATCATCGGATGGAAACGAATGGAATCATCATCGGATGGGAATGAAAGGAGTCATCATCTAATGGAATTGCATGGAATCATCATCAAATGGAATCGAATGGAATCAACATCAAATGGAATCAAATGGAATCATTGAACGGAATTGAATGGAATCGTCATCGAATGAATTGATTGCAATCATCGAATGGTCTCGAATGGAATCATCTTCAAATGGAATGGAATGGAATCATCGCATAGAATAGAATGGAATTCTCATCGAATGGAATCGAATGGAATCAACATCAAACGGAAAAAAACGGAATTATCGAATGGAATCGAAGAGAATCATCGAATGGACCCGAATGGAATCATCTAATGGAATGGAATGGAATAATCCATGGACTCGAATGCAATCATCATCGAATGGAATCGAATGGAATCATCGAATGGACTCGAATGGAATAATCATTGAACGGAATCGAATGGAATCATCATCGGATGGAAATGAATGGAATCATCATCGAATGGAATCGAATAGAATTATGGAATGAAATCCAGTGTGATCATCATCGAATGGACCCGAATGGAATCATCATCCAACGGAAGCTAATGGAATCAACATCGAATGAATCAAATGGAAACACCATCGAATTGAAACGAATGGAATTACCATGAAATTGAAATGGATGGACTCATCATCATATGGATTCGAGTGGAATCATCGAATAAAATTGATTGAAATCATCATCGAATGGAATCGAATGGTATCATTGAATGGAATCGAATGGAATCATCATTAGATGGAAATGAAAGGAATCGTCTTAGAATGGAATCGAATGGATTCATTGAATGGAATCAGATGGAATCATTGAATGGACTGGAATGGAATCATTGAATGGACTCGAAAGGGATCATTATTGAATGGAATTGAATGGAATCATCGAATGTCTCGATTGGAATCATTATCAAATGGAATCGAATGGAATCACCGAATAGAATCGAATGGAACAATCATCGAATGGACTCAAATGGAATTATCCTCAAATGGAATTGAATGGAATTATCGAATGCAATCGAATGGAATTATCGAATGCAATCGAATAGAATCATCGAATGGACTCGAATGGAATCATCGAATGGAATGGAATGGAACAGTCAATGAACTCGAATGGAATCATCATTGAATGGAATCGAATGGAATCATCGAGTGGAATCGAATGTAATCATCATCAAATGGAATCAAAAATAACCATCATCAAATGGAATCAAAAATAACCATCATCAATTGGTATTGAATGGAATTCTCATCAAATGGAATTCAAAGGAATCATCATCAAATGGAACCGAATGGAATCCTCATTGAATGGAAATGAAAGGGGTCATCATCTAATGGAATCACATGGAATCATCATAAAATGGAATCGAATGGAATCAACATCAAATGGAATCTGATGGAATCATTGAACAGAATTGAATGGAATCGTCATCGAATGAATTGAATTCAATCATCGAATGGTCTCGAATGTAATCACATTCTAATGGAAAGGAATGGAATCATCGCATAGAATCGAATGGAATTAACATTGAATGGACTCGAATGGAATCAACATAAAACGGAATCAAGCGGAATTATCGAATGGAATCGAAGAGAATCATCGAATGGTCTCGAATGGAATCATCTTCTAATGGAAAGGAATGGAATCATCTCATAGAATCGAATGGAATTAACATTGAATGGATTCGAATGGAATCAACATCAAATGCAATCAAGCGGAATTGTCGAATGAAATCGAAGAGAATCATCGAATGGACTCGAATGGAATCATCTAATGGAATGGAATGGAATAATCCACGGACTCGAATGCAATCATCATCGTATAGAATCGAATGGAATCATCGAAAGGACTCGAATGGGATAACCATTGAACGGAATCGAATGGAATCATCATCGGATGGAAACGAATGGAATCATCATCGAATGGAAATGAAAGGAGTCATCATCTAATGGAATTGCATGGAATCATCATCAAATGGAATCGAATGGAATCATCATCAAATGGAATCAAATGGAATCATTGAACGGAATTGAATGGAATCGTCATCGAATGAATTGAATGCAATCATCGAATGGTCTCGAATGGAATCATCTTCAAATGGAATGGAATGAAATCATCGCATAGAATCGAATGGAATTATCATCGAATGGAATCGAATGGTATCAACATCAAACGGAAAAAAACGGAATTATCGAATGGAATCGAAGAGAATCTTCGAACGGACCCGAATGGAATCATCTAATGGAATGGAATGGAATAATCCATGGACTCGAATGCAATCATCATCGAATGGAATCGAATGGAATCATCGAATGGACTCGAATGGAATAATCATTGAACGGAATCGAATGGAATCATCATCGGATGGAAATGAATGGAATCATCATCGAATGGAATCGAATAGAATTATGGAATGAAATCCAGTGTGATCATCATCGAATGGACCCGAATGGAATCATCATCCAACGGAAGCTAATGGAATCAACATCGAATGAATCGAAAGGAAACACCATCGAATTGAAACGAATGGAATTATCATGAAATTGAAATGGATGGACTCATCATCGAATGGATTCGAATGGAATCATCGAATAAAATTGATTGAAATCATCATCGAATGGAATCGAATGGTATCATTGAATGGAATCGAATGGAATCATCATCAGATGGAAATGAATGGAATCGTCATAGAATGGAATCGAATGGATTCATTGAATGGAATCAGATGGAATCATCGAATGGACTGGAATGGAATCATTGAATGGACTCGAAAGGGATCATGATTGAATGGAATTGAATGGAATCATCGAATGGTCTCGATTGGAATCATTATCAAATGGAATCGAATGGAATCACCGAATAGAATCGAATGGAACAATCATCGAATGGACTCAAATGGAATTATCCTCAAATGGAATCGAATGGAATTATCGAATGCAATCAAATGGAATTATCGAATGCAATCGAATAGAATCATCGAATGGACTCGAATGGAATCATCGAATGGAATGGAATGGAACAGTCAATGAACTCGAATGGAATCATCATTGAATGGAATCGAATGGAATCATCGAGTGGAATCGAATGGAATTATGATCAAATGGAATCGAATGTAATCATCATCAAATGGAATCAAAAATAACCATCATCAATTGGTATTGAATGGAATTGTCATCAAATGGAATTCAAAGGAATCATCATCAAATGGAACCGAATGGAATCCTCATTGAATGGAAATGAAAGGGGTCATCATCTAATGGAATCGCATGGAATCATCATCAAATGGAATCGAATGGAATCATCATCAAATGGAATCTAATGGAATCATTGAACAGAATTGAATGGAATCGTCATCGAATGAATTGAATGCAATCATCGAATGGTCTCGAATGGAATCATCTTCTAATGGAAAGGAATGGAATCATCGCATAGAATCGAATGGAATTATCATCGAATGGAATCGAATGGTATCAACACCAAACGGAAAAAAACGGAATTATCGAATGGAATCGAAGAGAATCTTCGAACGGACCCGAATGGAATCATCTAATGGAATGGAATGGAATAATCCACGGACTCGAATGCAATCATCATCGTATAGAATCGAATGGAATCATCGAAAGGACTCGAATGGAATAACCGTTGAACGGAATCGAATGGAATCATCATCGGATGGAAACGAATGGAATCATCATCGAATGGAAATGAAAGGAGTCATCATCTAATGGAATTGCATGGAATCATCATAAAATGGAATCGAATGGAATCATCATCAAATGGAATCAAATGGAATCATTGAACGGAATTGAATGGAATCGTCATCGAATGAATTGAATGCAATCATCGAATGGTCTCGAATGGAATCATCTTCAAATGGAATGGAATGGAATCATCGCATAGAATCGAATGGAATTATCATCGAATGGAATCGAATGGTATCAACATCAAACGGAAAAAAACGGAATTATCGAATGGAATCGAAGAGAATCTTCGAACGGACCCGAATGGAATCATCTAATGGAATGGAATGGAATAATCCATGGACTCGAATGCAATCATCATCGAATGGAATCGAATGGAATCATTGAAAGGACTCGAATGGAATAATCATTGAACGGAATCGAATGGAATCATCATCGGATGGAAATGAATGGAATCATCATCGAATGGAATCGAATAGAATTATGGAATGAAATCCAGTGTGATCATCATCGAATGGACCCGAATGGAATCATCATCCAACGGAAGCTAATGGAATCAACATCGAATGAATCGAATGGAAACACCATCGAATTGAAACGAATGGAATTATCATGAAATTGAAATGGATGGACTCATCATCGAATGGATTCGAATGGAATCATCGAATAAAATTGATTGAAATCATCATCGAATGGAATCGAATGGTATCATTGAATGGAATCGAATGGAATCATCATCAGATGGAAATGAATGGAATCGTCATAGAATGGAATCGAATGGATTCATTGAATGGAATCAGATGGAATCATCGAATGGACTGGAATGGAATCATTGAATGGACTCGAAAGGGATCATTATTGAATGGAATTGAATGGAATCATCGAATGGTCTCGATTGGAATCATTATCAAATGGAATCGAATGGAATCACCGAATAGAATCGAATGGAACAATCATCGAATGGACTCCAATGGAATTATCCTCAAATGGAATCGAATGGAATTATCGAATGCAATCGAATGGAATTATCGAATGCAATCGAATAGAATCATCGAATGGACTCGAATGGAATCATCGAATGGAATGGAATGGAACAGTCAATGAACTCGAATGGAATCATCATTGAATGGAATCGAATTGAATCATCGAGTGGAATCGAAAGGAATTATGACCAAATGGAATCGAATGTAATCATCATCAAATGGAATCAAAAATAAACATCATCAATTGGTATTGAATGGAATTGTCATCAAATGGAATTCAAAGGAATCATCATCAAATGGAACCGAATGGAATCCTCATTGAATGGAAATGAAAGGGGTCATCATCTAATGGAATCGCATGGAATCATCATCAAATGGAATCGAATGGAATCATCATCAAATGGAATCAAATGGAATCATTGAAAAGAATTGAATGGAATAGTCATCGAATGAATTGAATGCAATCATCGAATGGTCTCGAATGGAATCATCTTCTAATGGAAAGGAATGGAATCATCGCATAGAATCGAATGGAATTATCATCGAATGGAATCGAATGGTATCAACACCAAACGGAAAAAAACGGAATTATCGAATGGAATCGAAGAGAATCTTCGAACGGACCCGAATGGAATCATCTAATGGAATGGAATGGAATAATCCATGGACTCGAATGCAATCATCATCGAATGGAATCGAATGGAATCATCGAATGGACTCGAATGGAATAATCATTGAACGGAATCGAATGGAATCATCATCGGATGGAAACGAATGGAATCATCATCGAATGGAAATGAAAGGAGTCATCATCTAATGGAATTGCATGGAATCATCATAAAATGGAATCGAATGGAATCAACATCAAATGGAATCAAATGGAATCATTGAACGGAATTGAATGGAATCGTCATCGAATGAATTGAATGCAATCATCGAATGGTCTCGAATGGAATCATCTTCAAATGGAATGGAATGGAATCATCGCATAGAATCGAATGGAATTATCATCGAATGGAATCGAATGGAATCAACATCAAACGGAAAAAAACGGAATTATCGAATGGAATCGAAGAGAATCATCGAATGGACCCGAATGGAATCATCTAATGGAATGGAATGGAATAATCCATGGACTCGAATGCAATCATCATCGAATGGAATCGAATGGAATCATCGAATGGACTCGAATGGAATAATCATTGAACGGAATCGAATGGAATCGTCATCGGATGGAAATGAATGGAATCATCATCGAATGGAATCGAATAGAATTATGGAATGAAATCCAGTGTGATCATCATCGAATGGACCCGAATGGAATCATCATCCAACGGAAGCTAATGGAATCAACATCGAATGAATCGAATGGAAACACCATCGAATTGAAACGAATGGAATTACCATGAAATTGAAATGGATGGACTCATCATCGAATGGATTCGAATGGAATCATCGAATAAAATTGATTGAAATCATCATCGAATGGTATCGAATGGTATCATTGAATGGAATCGAATGGAATCATCCTCAGATGGAAATGAATGGAATCGTCATAGAATGGAATCGAATGGATTCATTGAATGGAATCAGATGGAATCATCGAATGGACTGGAATGGAATCATTGAATGGACTCGAAAGGGATCATTATTGAATGGAATTGAATGGAATCATCGAATGGTCCCGATTGGAATCATTATCAAATGGAATCGAATGGAATCACCGAATAGAATCGAATGGAACAATCATCGAATGGACTCAAATGGAATTATCCTCAAATGGAATCGAATGGAATTATCGAATGCAATCGAATGGAATTATCGAATGCAATCGAATAGAATCATCGAATGGACTCGAATGGAATCATCGAATGGAATGGAATGGAACAGTCAATGAACTCGAATGGAATCATCATTGAATGGAATCGAATGGAATCATCGAGTGGAATCGAATGGAATTATGATCAAATGGAATCGAATGTAATCATCATCAAATGGAATCAAAAATAACCATCATCAATTGGTATTGAATGGAATTCTCATCAAATGGAATTCAAAGGAATCATCATCAAATGGAACTGAATGGAATCCTCATTGAATGGAAATGAAAGGGGTCATCATCTAATGGAATCGCATGGAATCATCATCAAATGGAATCGAATGGAATCATCATCAAATGGAATCTGATGGAATCATTGAACAGAATTGAATGGAATCGTAATCGAATGAATTGAATGCAATCATCAAATGGTCTCGAATGTAATCACATTCTAATGGAAAGGAATGGAATCATCGCATAGAATCGAATGGAATTAACATTGAATGGACTCGAATGGAATCTACATCAAACGGAATCAAGCGGAATTATCGAATGGAATCGAAGAGAATCATCGAATGGTCTCGAATGGAATCATCTTCAAATGGAATGGAATGGAATCATCGCATAGAATCGAATGGAATTATCATCGAATGGAATCGAATGGTATCAACATCAAACGGAAAAAAACGGAATTATCGAATGGAATCGAAGAGAATCTTCGAACGGACCCGAATGGAATCATCTAATGGAATGGAATGGAATAATCCATGGACTCGAATGCAATCATCATCGAATGGAATCGAATGGAATCATTGAAAGGACTCGAATGGAATAATCATTGAACGGAATCGAATGGAATCATCATCGGATGGAAATGAATGGAATCATCATCGAATGGAATCGAATAGAATTATGGAATGAAATCCAGTGTGATCATCATCGAATGGACCCGAATGGAATCATCATCCAACGGAAGCTAATGGAATCAACATCGAATGAATCGAATGGAAACACCATCGAATTGAAACGAATGGAATTATCATGAAATTGAAATGGATGGACTCATCATCGAATGGATTCGAATGGAATCATCGAATAAAATTGATTGAAATCATCATTGAATGGAATCGAATGGTATCATTGAATGGAATCGAATGGAATCATCATCAGATGGAAATGAATGGAATCGTCATAGAATGGAATCGAATGGATTCATTGAATGGAATCAGATGGAATCATCGAATGGACTGGAATGGAATCATTGAATGGACTCGAAAGGGATCATTATTGAATGGAATTGAATGGAATCATCGAATGGTCTCGATTGGAATCATTATCAAATGGAATCGAATGGAATCACCGAATAGAATCGAATGGAACAATCATCGAATGGACTCCAATGGAATTATCCTCAAATGGAATCGAATGGAATTATCGATTGCAATCGAATGGAATTATCGAATGCAATCGAATAGAATCATCGAATGGACTCGAATGGAATCATCGAATGGAATGGAATGGAACAGTCAATGAACTCGAATGGAATCATCATTGAATGGAATCGAATGGAATCATCGAGTGGAATCGAAAGGAATTATGACCAAATGGAATCGAATGTAATCATCATCAAATGGAATCAAAAATAACCATCATCAATTGGTATTGAATGGAATTGTCATCAAATGGAATTCAAAGGAATCATCATCAAATGGAACCGAATGGAATCCTCATTGAATGGAAATGAAAGGGGTCATCATCTAATGGAATCGCATGGAATCATCATCAAATGGAATCGAATGGAATCATCATCAAATGGAATCAAATGGAATCATTGAAAAGAATTGAATGGAATAGTCATCGAATGAATTGAATGCAATCATCGAATGGTCTCGAATGGAATCATCTTCTAATGGAAAGGAATGGAATCATCGCATAGAATCGAATGGAATTATCATCGAATGGAATCGAATGGTATCAACACCAAACGGAAAAAAACGGAATTATCGAATGGAATCGAAGAGAATCTTCGAACGGACCCGAATGGAATCATCTAATGGAATGGAATGGAATAATCCATGGACTCGAATGCAATCATCATCGAATGGAATGGAATGGAATCATCGAATGGACTCGAATGGAATAATCATTGAACGGAATCGAATGGAATCATCATCGGATGGAAACGAATGGAATCATCATCGAATGGAAATGAAAGGAGTCACCATCTAATGGAATTGCATGGAATCATCATCAAATGGAATCGAATGGAATCAACATCAAATGGAATCAAATGGAATCATTGAACGGAATTGAATGGAATCGTCATCGAATGAATTGAATGCAATCATCGAATGGTCTCGAATGGAATCATCTTCAAATGGAATGGAATGGAATCATCGCATAGAATCGAATGGAATTATCATCGAATGGAATCGAATGGAATCAACATCAAACGGAAAAAAACGGAATTATCGAATGGAATCGAAGAGAATCATCGAATGGACCCGAATGGAATCATCTAATGGAATGGAATGGAATAATCCATGGACTCGAATGCAATCATCATCGAATGGAATCGAATGGAATCATCGAATGGACTCGAATGGAATAATCATTGAACGGAATCGAATGGAATCGTCATCGGATGGAAATGAATGGAATCATCATCGAATGGAATCGAATAGAATTATGGAATGAAATCCAGTGTGATCATCATCGAATGGACCCGAATGGAATCATCATCCAACGGAAGCTAATGGAATCAACATCGAATGAATCGAATGGAAACACCATCGAATTGAAACGAATGGAATTACCATGAAATTGAAATGGATGGACTCATCATCGAATGGATTCGAATGGAATCATCGAATAAAATTGATTGAAATCATCATCGAATGGTATCGAATGGTATCATTGAATGGAATCGAATGGAATCATCCTCAGATGGAAATGAATGGAATCGTCATAGAATGGAATCGAATGGATTCATTGAATGGAATCAGATGGAATCATCGAATGGACTGGAATGGAATCATTGAATGGACTCGAAAGGGATCATTATTGAATGGAATTGAATGGAATCATCGAATGGTCCCGATTGGAATCATTATCAAATGGAATCGAATGGAATCACCGAATAGAATCGAATGGAACAATCATCGAATGGACTCAAATGGAATTATCCTCAAATGGAATCGAATGGAATTATCGAATGCAATCGAATGGAATTATCGAATGCAATCGAATAGAATCATCGAATGGACTCGAATGGAATCATCGAATGGAATGGAATGGAACAGTCAATGAACTCGAATGGAATCATCATTGAATGGAATCGAATGGAATCATCGAGTGGAATCGAATGGAATTATGATCAAATGGAATCGAATGTAATCATCATCAAATGGAATCAAAAATAACCATCATCAATTGGTATTGAATGGAATTCTCATCAAATGGAATTCAAAGGAATCATCATCAAATGGAACTGAATGGAATCCTCATTGAATGGAAATGAAAGGGGTCATCATCTAATGGAATCGCATGGAATCATCATCAAATGGAATCGAATGGAATCATCATCAAATGGAATCTGATGGAATCATTGAACAGAATTGAATGGAATCGTAATCGAATGAATTGAATGCAATCATCAAATGGTCTCGAATGTAATCACATTCTAATGGAAAGGAATGGAATCATCGCATAGAATCGAATGGAATTAACATTGAATGGACTCGAATGGAATCTACATCAAACGGAATCAAGCGGAATTATCGAATGGAATCGAAGAGAATCATCGAATGGTCTCGAATGGAATCATCTTCTAATGGAAAGGAATGGAATCATCTCATAGAATCGAATGGAATTAACATTGAATGGACTCGAATGGAATCAACATCAAATGGAATCAAGCGGAATTATCGAATGAAATCGAAGAGAATCATCGAATGGACTCGAATGGAATCATCTAATGGAATGGAATGGAATAATCCACGGACTCGAATGCAATCATCATCGTATAGAATCGAATGGAATCATCGAAAGGAATCGAATGGAATAACAATTGAACGGAATCGAATGGAATCATCATCGGATGGAAACGAATGGAATCATCATCGAATGGAAATGAAAGGAGTCATCATCTAATGGAATTGCATGGAATCATCATCAAATGGAATCGAATGGAATCATCATCAAATGGAATCAAATGGAATCATTGAACGGAATTGAATGGAATCGTCATCGAATGAATTGAATGCAATCATCAAATGGTCTCGAATGGAATCATCTTCAAATGGAATGGAATGGAATCATCGCATAGAATCGAATGGAATTATCATCGAATGGAATCGAATGGTATCAACATCAAACGGAAAAAAACGGAATTATCGAATGGAATCGAAGAGAATCTTCGAACGGACCCGAATGGAATCATCTAATGGAATGGAATGGAATAATCCATGGACTCGAATGCAATCATCATCGAATGGAATCGAATGGAATCACTGAATGGACTCGAATGGAATAATCATTGAACGGAATCGAATGGAATCATCATCGGATGGAAATAAATGGAATGATCATCGAATGGAATCGAATATAATTATGGAATGAAATCCAGTGTGATCATCATCGAATGGACCCGAATGGAATCATCATCCAACGGAAGCTAATGGAATCAACATCGAATGAATCGAATGGAAACACCATCGAATTGAAACGAATGGAATTATCATGAAATTGAAATGGATGGACCCATCATCGAATGGATTCGAATGGAATCATCTAATAAAATTGATTGAAATCATCATCAAATGGAATCGAATGGTGTCATTGAATGGGATCGAATGGAATCATCGTCAGATGGAAATGAATGGAATCGTCATAGAATGGAATCGAATGGATTCATTGAATGGAATCAGGTGGAATCATCGAATGGACTGGAATGGAATCATTGAATGTACTCGAATGGAATCATTATTGAATGGAATTGAATGGAATCATCGAATGGTCTCGATTGGAATCATTATCAAATGGAATCGAATGGAATCACCGAATAGAATCGAATGGAACAATCATCGAATGGACTCAAATGGAATTATCCTCAAATGGAATGGAATGGAATTATCGAATGCAATCGAATGGAATTATCGAATGCAATCGAATAGAATCATCGAATGGACTCGAATGGAATCATCGAATGGAATGGAATGGAACAGTCAATGAACTCGAATGGAATCATCATTGAATGGAATCGAATGGAATCATCGAGTGGAATCGAATGGAATTATGATCAAATGGAATCGAATGTAATCCTCATCAAATGGAATCAAAAATAACCATCATCAATTGGTATTGAATGGAATTGTCATCAAATGGAATTCAAAGGAATCATCATCAAATGGAACCGAATGGAATCCTCATTGAATGGAAATGAAAGGGGTCATCATCTAATGGAATCGCATGGAATCATCATAAAATGGAATCGAATGGAATCATCATCAAATGGAATCTAATGGAATCATTGAAAGAATTGAATGGAATCATCATCGAATGAATTGAATGCAATCATCGAATGGTCTCGAATGGAATCATCTTCTAATGGAAAGGAATGGAATCATCGCATAGAATCGAATGGAATTATCATCGAATGGAATCGAATGGTATCAACACCAAACGGAAAAAAACGGAATTATGGAATGGAATCGAAGAGAATCTTCGAACGGACCCGAATGGAATCATCTAATGGAATGGAATGGAATAATCCATGGACACGAATGCAATCATCATCGAATGGAATCGAATGGAATCATCGAATGGACTCGAATGGAATAATCATTGAACGGAATCGAATGGAATCATCATCGCATGGAAACGAATGGAATCATCATCGAATGGAAATGAAAGGAGTCATCATCTAATGGAATTGCATGGAATCATCATAAAATGGAATCGAATGGAATCAACATCAAATGGAATCAAATGGAATCATTGAAAGGAATTGAATGGAATCGTCATCGAATGAATTGAATGCAATCATCGAATGGTCTCGAATGGAATCATCTTCAAATGGAATGGAATGGAATCATCGCAGAGAATCGAATGGAATTATCATCGAATGGAATCGAATGGAATCAACATCAAACGGAAAAAAACGGAATTATCGAATGGAATCGAAGAGAATCATCGAATGGACCCGAATGGAATCATCTAATGGAATGGAATGGAATAATCCATGGACTCGAATGCAATCATCATCGAATGGAATCGAATGGAATCATCGAATGGACTCGAATGGAATAATCATTGAACGGAATCGAATGGAATCATCATCGGATGGAAATGAATGGAATCATCATCGAATGGAATCGAATAGAATTATGGAATGAAATCCAGTGTGATCATCATCGAATGGACCCCAATGGAATCATCATCCAACGGAAGCTAATGGAATCAACATCGAATGAATCAAATGGAAACACCATCGAATTGAAACGAATGGAATTACCATGAAATTGAAATGGATGGACTCATCATCAAATGGATTCGAGTGGAATCATCAAATAAAATTGATTGACATCATCATCGAATGGAATCGAATGGTATCATTGAATGGAATCGAATGGAATCATCATCAGATGGAAATGAAAGGAATCGTCATAGAATGGAATCGAATGGATTCATTGAATGGAATCAGATGGAATCATTGAATGGACTGGAATGGAATCATTGAATGGACTCGAAAGGGATCATTATTGAATGGAATTGAATGGAATCATCGAATGGTCTCGATTGGAATCATTATCAAATGTAATCGAATGGAATCACCGAATAGAATCGAATGGAACAATCATCGAATGGACTCAAATGGAATTTTCCTCAAATGGAATCGAATGGAATTATCGAATGCAATCGAATGGAATTATCGAATGCAATCGAATAGAATCATCGAATGGACTCGAATGGAATCATCGAATGGAATGGAATGGAACAGTCAATGAACTCGAATGGAATCATCATTGAATGGAATCGAATGGAATCATCGAGTGGAATCGAATGTAATCATCATCAAATGGAATCAAAAATAACCATCATCAAATGGAATCAAAAATAACCATCATCAATTGGTATTGAATGGAATTGTCATCAAATGGAATTCAAAGGAATCATCATCAAATGGAACCGAATGGAATCCTCGTTGAATGGAAATGAAAGGGGTCATCATCTAATGGAATCGCATGGAATCATCATAAAATGGAATCGAATGGAATCAACATCAAATGGAATCAAATGGAATCATTGAACGGAATTGAATGGAATCGTCATCGAATGAATTGAATGCAATCATCGAATGGTCTCGAATGGAATCATCTTCAAATGGAATGGAATGGAATCATCGCATAGAATCGAAAGGAATTATCATCGAATGGAATCGAATGGAATCAACAACAAACGGAAAAAAACGGAATTATCGAATGGAATCGAAGAGAATCATCGAATGGACCCGAATGGAATCATCTAATGGAATGGAATGGAATAATCCATGGACTCGAATGCAATCATCATCGAATGGAATCGAATGGAATCATCGAATGGACTCGAATGGAATAATCATTGAACGGAATCGAATGGAATCATCATCGGATGGAAACGAATGGAATCATCATCGAATGGAATCGAATAGAATTATGGAATGAAATCCAGTGTGATCATCATCGAATGGACCCGAATGGAATCATCATCCAACGGAAGCTAATGGAATCAACATCGAATGAATCAAATGGAAACACCATCGAATAGAAACGAATGGAATTACCATGAAATTGAAATGGATGGACTCATCATCAAATGGATTCGAATGGAATCATCGAATAAAATTGATTGAAATCATCATCGAATGGAATCGAATGGTATCATTGAATGGAATCGAATGGAATCATCATCAGATGGAAATGAATGGAATCGTCATAGAATGGAATCGAATGGATTCATTGAATGGAATCAGATGGAATCATTGAATGGACTGGAATGGAATCATTGAATGGACTCGAAAGAGATCATTATTGAATGGAATTGAATGGAATCATCGAATGGTCTCGATAGGAATCATTATCAAATGGAATCGAATGGAATCACCGAATAGAATCGAATGGAACAATCATCGAATGGACTCAAATGGAATTATCCTCTAATGGAATCGAATGAAATTATCGAATGCAATCGAATGGAATTATCGAATGCAATCGAATAGAATCATCGAATGGACTCGAATGGAATCATCGAATGGAATGGAATGGAACAGTCAATGAACTCGAATGGAATCATCATTGAATGGAATCGAATGGAATCATCGAGTGGAATCGAAAGGAATTATGACCAAATGGAATCGAATGTAATCATCATCAAATGGAATCAAAAATAAATATCATCAATTGGTATTGAATGGAATTGTCATCAAATGGAATTCAAAGGAATCATCATCAAATGGAACCGAATGGAATCCTCATTGAATGGAAATGAAAGGGGTCATCATCTAATGGAATCGCATGGAATCATCATCAAATGGAATCGAATGGAATCATCATCAAATGGAATCAAATGGAATCATTGAAAAGAATTGAATGGAATAGTCATCGAATGAATTGAATGCAATCATCGAATGGTCTCGAATGGATACATCTTCTAATGGAAAGGAATGGAATCATCGCATAGAATCGAATGGAATTACCATCGAATGGAATCGAATGGTATCAACACCAAACGGAAAAAAACGGAATTATCGAATGGAATCGAAGAGAATCTTCGAACGGACCCGAATGGAATCATCTAATGGAATGGAATGGAATAATCCATGGACTCGAATGCAATCATCATCGAATGGAATCGAATGGAATCATCGAATGGACTCGAATGGAATAATCATTGAACGGAATCGAATGGAATCATCATCGGATGGAAACGAATGGAATCATCACCGAATGGAAATGAAAGGAGTCATCATCTAATGGAATTGCATGGAATCATCATCAAATGGAATCGAATGGAATCAACATCAAATGGAATCAAATGGAATCATTGAACGGAATTGAATGGAATCGTCATCGAATGAATTGAATGCAATCATCGAATGGTCTCGAATGGAATCATCTTCAAATGGAATGGAATGGAATCATCGCATAGAATCGAATGGAATTATCATCGAATGGAATCGAATGGAATCAACATCAAACGGAAAAAAACGGAATTATCGAATGGAATCGAAGAGAATCATCGAATGGACCCGAATGGAATCATCTAATGGAATGGAATGGAATAATCCATGGACTCGAATGCAATCATCATCGAATGGAATCGAATGGAATCATCGAATGGACTCGAATGGAATAATCATTGAACGGAATCGAATGGAATCGTCATCGGATGGAAATGAATGGAATCATCATCGAATGGAATCGAATACAATTATGGAATGAAATCCAGTGTGATCATCATCGAATGGACCCGAATGGAATCATCATCCAACGGAAGCTAATGGAATCAACATCGAATGAATCCAATGGAAACACCATCGAATTGAAACGAATGGAATTACCATGAAATTGAAATGGATGGACTCATCATCGAATGGATTCGAATGGAATCATCGAATAAAATTGATTGAAATCATCATCGAATGGTATCGAATGGTATCATTGAATGGAATCGAATGGAATCATCCTCAGATGGAAATGAATGGAATCGTCATAGAATGGAATCGAATGGATTCATTGAATGGAATCAGATGGAATCATCGAATGGACTGGAATGGAATCATTGAATGGACTCAAAAGGGATCATTATTGAATGGAATTGAATGGAATCATCGAATGGTCCCGATTGGAATCATTATCAAATGGAATCGAATGGAATCACCGAATAGAATCGAATGGAACAATCATCGAATGGACTCAAATGGAATTATCCTCAAATGGAATCGAATGGAATTATCGAATGCAATCGAATGGAATTATCGAATGCAATCGAATAGAATCATCGAATGGACTCGAATGGAATCATCGAATGCAATGGAATGGAACAGTCAATGAACTCGAATGGAATCATCATTGAATGCAATCGAATGGAATCATCGAGTGGAATCGAATGGAATTATGATCAAATGGAATCGAATGTAATCATCATCAAATGGAATCAAAAATAACCATCATCAATTGGTATTGAATGGAATTCTCATCAAATGGAATTCAAAGGAATCATCATCAAATGGAACTGAATGGAATCCTCATTGAATGGAAATGAAAGGGGTCATCATCTAATGGAATCGCATGGAATCATCATCAAATGGAATCGAATGGAATCATCATCAAATGGAATCAAATGGAATCATTGAACGGAATTGAATGGAATCGTCATCGAATGAATTGAATGCAATCATCAAATGGTCTCGAATGGAATCATCTTCAAATGGAATGGAATGGAATCATCGCATAGAATCGAATGGAATTATCATCGAATGGAATCGAATGGTATCAACATCAAACGGAAAAAAACGGAATTATCGAATGGAATCGAAGAGAATCTTCGAACGGACCCGAATGGAATCATCTAATGGAATGGAATGGAATAATCCATGGACTCGAATGCAATCATCATCGAATGGAATCGAATGGAATCACTGAATGGACTCGAATGGAATAATCATTGAACGGAATCGAATGGAATCATCATCGGATGGAAATAAATGGAATGATCATCGAATGGAATCGAATAGAATTATGGAATGAAATCCAGTGTGATCATCATCGAATGGACCCGAATGGAATCATCATCCAACGGAAGCAAATGGAATCAACATCGAATGAATCGAATGGAAACACCATCGAATTGAAACGAATGGAATTATCATGAAATTGAAATGGATGGACCCATCATCGAATGGATTCGAATGGAATCATCGAATAAAATTGATTGAAATCATCATCAAATGGAATCGAATGGTGTCATTGAATGGGATCGAATGGAATCATCGTCAGATGGAAATGAATGGAATCGTCATAGAATGGAATCGAATGGATTCATTGAATGGAATCAGATGGAATCATCGAATGGACTGGAATGGAATCATTGAATGGACTCGAATGGAATCATTATTGAATGGAATTGAATGGAATCATCGAATGGTCTCGATTGGAATCATTATCAAATGGAATCGAATGGAATCACCGAATAGAATCGAATGGAACAATCATCGAATGGACTCAAATGGAATTATCCTCAAATGGAATGGAATGGAATTATCGAATGCAATCGAATGGAATTATCGAATGCAATCGAATAGAATCATCGAATGGACTCGAATGGAATCATCGAATGGAATGGAATGGAACAGTCAATGAACTCGAATGGAATCATCATTGAATGGAATCGAATGGAATCATCGAGTGGAATCGAATGGAATTATGATCAAATGGAATCGAATGTAATCCTCATCAAATGGAATCAAAAATAACCATCATCAATTGGTATTGAATGGAATTGTCATCAAATGGAATTCAAAGGAATCATCATCAAATGGAACCGAATGGAATCCTCATTGAATGGAAATGAAAGTGGTCATCATCTAATGGAATCGCATGGAATCATCATCAAATGGAATCGAATGGAATCATCATCAAATGGAATCTAATGGAATCATTGAACAGAATTGAATGGAATTGTCATCGAATGAATTGAATGCAATCATCGAATGGTCTCGAATGGAATCATCTTCAAATGGAAAGGAATGGAATCATCGCATAGAATCGAATGGAATTATCATCGAATGGAATCCAATGGTATCAACATCAAACGGAAAAAAACGGAATTATGGAATGGAATCGAAGAGAATCTTCGAACGGACCCGAATGGAATCATCTAATGGAATGGAATGGAATAATCCATGGACTCGAATGCAATCATCATCGAATGGAATCGAATGGAATCATCGAATGGACTCGAATGGAATAATCATTGAATGGAATCGAATGGAATCATCTTCGGATGGAAACGAATGGAATCATCATCGAATGGAAATCAAAGGAGTCATCATCTAATGGAATTGCATGGAATCATCATAAAATGGAATCGAATGGAATCAACATCAAATGGAATCAAATGGAATCATTGATCGGAATTGAATGGAATCGTCATCGAATGAATTCAATGCAATCATCGAATGGTCTCGAATGGAATCATCTTCAAATGGAATGGAATGGAATCATCGCATAGAATCGAGTGGAATTATCATCGAATGGAGTCGAATGGAATCAACATCAAACGGAAAAAAACGGAATTATCGAATGGAATCGAAGAGAATCTTCGAACGGACCCGAATGGAATCACCTAATGGAATGGAATGGAATAATCCATGTACTCGAATGCAATCATCATCGAATGGAATCGAATGGAATCATCAAATGGACTCGAATGGAATAATCATTCAACGGAATCGAATGGAATCATCATCGGATGGAAATGAATTGAATCATCATCCAACGGAAGCTAATGGAATCAACATCGAATGTATCGAATGGAAACACCATCGAATTGAAACGAATGGAATTATCATGAAATTGAAATGGATGGACTCATCATCGAATGGATTCGAATGGAATCATCGAATAAAATTGATTGAAATCATCATCCAATGGAATCGAATGGTATCATTGAATGGAATCGAATGGAATCATCATCAGATGGAAATGAATGGAATCGTCATAGAATGGAATCGAATGGATTCATTGAATGGAATCAGATGGAATCATCGAATGGACTGGAATGGAATCATCGAATGGACTCGAAAGGGATCATTATTGAATGGAATTGAATGGAATCATCGAATGGTCTCGATTGGAATCATTATCAAATGGAATCGAATGGAATCACCGAATAGAATCGAATGGAACAATCATCGAATGGACTCAAATGGAATTATCCTCCAATGGAATCGAATGGAATTATCGAATGCAATCGAATGGAATTATCGAATGCAATCGAATAGAATCATCGAATGGACTCGAATGGAATCATCGAATGGAATGGAATGGAACAGTCAATGAACTCGAATGGAATCATCATTGAATGGAATCGAATGGAATCATCGAGTGGAATCGAATGGAAATATGATCAAATGGAATCGAATATAATCATCATCAAATGGAATCAAAAATAACCATCATCAATTGGTATTGAATGGAATTCTCATCAAATGGAATTCAAAGGAATCATCATCAAATGGAACTGAATGGAATCCTCATTGAATGGAAATGAAAGGGGTCATCATCTAATGGAATCGCATGGAATCATCATCAAATGGAATCGAATGGAATCATCATCAAATGGAATCTGATGGAATCATTGAACAGAATTGAATGGAATCGTCATCGAATGAATTGAATGCAATCATCGAATGGTCTCGAATGTAATCACATTCTAATGGAAAGGAATGGAATCATCGCATAGAATCGAATGGAATTAACATTGAATGGACTCGAATGGAATCAACATCAAACGGAATCAAGCGGAATTATCGAATGGAATCGAAGAGAATCATCGAATGGTCTCGAATGGAATCATCTTCTAATGGAAAGGAATGGAATCATCGCATAGAATCGAATGGAATTAACATTGAATGGACTCGAATGGAATCAACATCAAATGGAATCAAGCGGAATTATCGAATGAAATCGAAGAGAATCATCGAATGGACTCGAATGGAATCATCTAATGGAATGGAATGGAATAATCCACGGACTCGAATGCAATCATCATCGTATAGAATCGAATGGAATCATCGAATGGACTCGAATGGAATAACCATTGAACGGAATCGAATGGAATCATCATCGGATGGAAACGAATGGAATCATCATCGAATGGAAATGTAAGGAGTCATCATCTAATGGAATTGCATGGAATCATCATAAAATGGAATCGAATGGAATCATCATCAAATGGAATCAAATGGAATCATTGAACGGAATTGAATGGAATCCTCATCGAATGAATTGAATGCAATCATCGAATGGTCTCGAATGGAATCATCTTCAAATGGAATGGAATGGAATCATCGCATAGAATCGAATGGAATTATTATCGAATGGAATCGAATGGTATCAACATCAAACGGAAAAAAACGGAATTATCGAATGGAATCGAAGAGAATCTTCGAACGGACCCGCATGGAATCATCTAATGGAATGGAATGGAATAATCCATGGACTCGAATGCAATCATCATCGAATGGAATCGAATGGAATCATCGAATGGACTCGAATGGAATAATCAATCATTGAACGGAATCGAATGGAATCATCATCGGATGGAAATGAATGGAATCATCATCGAATGGAATCGAATAGAATTATGGAATGAAATCCAGTGTGATCATCATCGAATGGACCCGAATGGAATCATCATCCAACGGAAGCTATTGGAATCAACATCGAATGAATCGAATGGAAACACCATCGAATTGAAACGAATGGAATTATCATGAAATTGAAATGGATGGACTCATCATCGAATGGATTCGAATGGAATCATCGAATAAAATTGATTGAAATCATCATCGAATGGAATCGAATGGTATCATTGAATGGAATCGAATGGAATCATCATCAGATGGAAATGAATGGAATCGTCATAGAATGGAATCGAATGGATTCATTGAATAGAATCAGATGGAATCATCGAATGGACTGGAATGGAATCATTGAATGGACTCGAAAGGGATCATTATTGAATGGAATTGAATGGAATCATCGAATGGTCTCGATTGGAATCATTATCAAATGGAATCGAATGGAATCACCGAATAGAATCGAATGGAACAATCATCGAATGGACTCAAATGGAATTATCTTCAAATGGAATGGAATGGAATTATCGAATGCAATCGAATGGAATTATCGAATGCAATCGAATAGAATCATCGAAAGGACTCGAATGGAATCATCGAATGGAATGGAATGGAACAGTCAATGAACTCGAATGGAATCATCATTGAATGGAATCGAATGGAATCATCGAGTGGAATCGAATGGAATTATGATCAAATGGAATCGAATGTAATCATCATCAAATGGAATCAAAAATAACCATCATCAATTGGTATTGAATGGAATTGTCATCAAATGGAATTCAAAGGAATCATCATCAAATGGAACCGAATGGAATCCTCATTGAATGGAAATGAAAGGGGTCATCATCTAATGGAATCGCATGGAATCATCATCAAATGGAATCGAATGGAATCATCATCAAATGGAATCTAATGGAATCATTGAAAAGAATTGAATGGAATCATCATCGAATGAATTGAATGCAATCATCGAATGGTCTCGAATGGAATCATCTTCTAATGGAAAGGAATGGAATCATCGCATAGAATCGAATGGAATTATCATCGAATGGAATCGAATGGTATCAACACCAAACGGAAAAAAACGGAATTATCGAATGGAATCGAAGAGAATCTTCGAACGGACCCGAATGGAATCATCTAATGGAATGGAATGGAATAATCCATGGACTCGAATGCAATCATCATCGAATGGAATCGAATGGAATCATCGAATGGACTCGAATGGAATAATCATTGAACGGAATCGAATGGAATCATCATCGGATGGAAACGAATGGAATCATCATCGAATGGAAATGAAAGGAGTCATCATCTAATGGAATTGCATGGAATCATCATAAAATGGAATCGAATGGAATCAACATCAAATGGAATCAAATGGAATCATTGAACGGAATTGAATGGAATCGTCATCGAATGAATTGACTGCAATCATCGAATGGTCTCGAATGGAATCATCTTCAAATGGAATGGAATGGAATCATCGCATAGAATCGAATGGAATTATCATCGAATGGAATCGAATGGAATCAACATCAAACGGAAAAAAACGGAATTATCGAATGGAATCGAAGAGAATCATCGAATGGACCCGAATGGAATCATCTAATGGAATGGAATGGAATAATCCATGGACTCGAATGCAATCATCATCGAATGGAATCGAATGGAATCATCGAATGGACTCGAATGGAATAATCATTGAACGGAATCGAATGGAATCATCATCGGATGGAAATGAAAGGAGTCATCATCTAATGGAATTGCATGGAATCATCATAAAATGGAATCGAATGGAATCAACATCAAATGGAATCAAATGGAATCATTGAACGGAATTGAATGGAATCGTCATCGAATGAATTGAATGCAATCATCGAATGGTCTCGAATGGAATCATCTTCAAATGGAATGGAATGGAATCATCGCATAGGATCGAATGGAATTATCATCGAATGGAATCGAATGGAATCAACATCAAACGGAAAAAAACGGAATTATCGAATGGAATCGAAGAGAATCATCGAATGGACCCGAATGGAATCATCTAATGGAATGGAATGGAATAATCCATGGACTCGAATGCAATCATCATCGAATGGAATCGAATGGAATCATCGAATGGACTCGAATGGAATAATCATTGAACGGAATCGAATGGAATCATCATCGGATGGAAATGAATGGAATCATCATCGAATGGAATCGAATAGAATTATGGAATGAAATCCAGTGTGATCATCATCGAATGGACCCGAATGGAATCATCATCCAACGGAAGCTAATGGAATCAACATCGAATGAATCAAATGGAAACACCATCGAATTGAAACGAATGGAATTACCATGAAATTGAAATGGATGGACTCATCATCGAATGGATTCGAATGGAATCATCGAATAAAATTGATTGAAATCATCATCGAATGGAATCGAATGGTATCATTGAATGGAATCGAATGGAATCATCATCAGATGGAAATGAATGGAATCGTCATAGAATGGAATCGAATGGATTCATTGAATGGAATCAGATGGAATCATCGAATGGACTGGAATGGAATCATTGAATGGACTCGAAAGGGATCATTATTGAATGGAATTGAATGGAATCATCGAATGGTCTCGATTGGAATCATTATCAAACGGAATCGAATGGAATCACCGAATAGAATCGAATGGAACAATCATCGAATGGACTCAAATGGAATTATCCTCAAATGGAATCGAATGGAATTATCGAATGCAATCGAATGGAATTATCGAATGCAATCGAATAGAATCATCGAATGGACTCGAATGGAATCATCGAATGGAATGGAATGGAACAGTCAATGAACTCGAATGGAATCATCATTGAATGGAATCGAATGGAATCATCGAGTGGAATCGAATGTAATCATCATCAAATGGAATCAAAAATAACCATCATTAAATGGAATCAAAAATAACCATCATCAATTGGTATTGAATGGAATTCTCATCAAATGGAATTCAAAGGAATCATCATCATATGGAACCGAATGGAATCCTCATTGAATGGAAATGAAAGGGGTTATCATCTAATGGAATCGCATGGAATCATCATAAAATGGAATCGAATGGAATCAACATCAAATGGAATCAAATGGAATCATTGAACGGAATTGAATGGAATCGTCATCGAATGAATTGAATGCAATCATCGAATGGTCTCGAATGGAATCAACATCAAATGGAATCAAATGGAATCATTGAACGGAATTGAATGGAATCGTCATCGAATGAATTGAATGCAATCATCGAATGGTCTCGAATGGAATCATCTTCAAATGGAATGGAATGGAATCATCGCATAGAATCGAATGGAATTATCATCGAATGGAATCGAATGGAATCAACATCAAACGGAAAAAAACGGAATTATCGAATGGAATCGAAGAGAATCATCGAATGGACCCGAATGGAATCATCTAATGGAATGGAATGGAATAATCCATGGACTCGAATGCAATCATCATCGAATGGAATCGAATGGAATCATCGAATGGACTCGAATGGAATAATCATTGAACGGAATCGAATGGAATCATCATCGGATGGAAACGAATGGAATCATCATCGAATGGAATCAAATAGAATTATGGAATGAAATCCAGTGTGATCATCATCGAATGGACCCGAATGGAATCATCATCCAACGGAAGCTAATGGAATCAACATCGAATGAATCAAATGGAAACACCATCGAATTGAAACGAATGGAATTACCATGAAATTGAAATGGATGGACACATCATCAAATGGATTCGAATGGAATCATCGAATAAAATTGATTGAAATCATCATCGAATGGAATTGAATGGTATCATTGAATGGAATCGAATGGAATCATCATCAGATGGAAATGAATGGAATCGTCATAGAATGGAATCGAATGGATTCATTGAATGGAATCAGATGGAATCATGGAATGGACTGGAATGGAATCATTGAATGGACTCGAAAGGGATCATTATTGAATGGAATTGAATGGAATCATCGAATGGTCTCGATTGGAATCATTATCAAATGGAATCGAATGGAATCACCGAATAGAATCGAATGGAACAATCATCGAATGGACTCAAATGGAATTATCCTCCAATGGAATCGAATGGAATTATCGAATGCAATCGAATGGAATTATCGAATGCAATCGAATAGAATCATCGAATGGACTCGAATGGAATCATCGAATGGATTGATGGAACAGTCAATGAACTCGAATGGAATCATCATTGAATGGAATCGAATGGAATCATCGAGTGGAATCGAAAGGAATTATGACCAAATGGAATCGAATGTAATCATCATCAAATGGAATCCAAAATAACCATCATCAATTGGTATTGAATGGAATTGTCATCAAATGGAATTCAAAGGAATCATCATCAAATGGAACCGAATGGAATCCTCATTGAATGGAAATGAAAGGGGTCATCATCTAATGGAATCGCATGGAATCATCATCAAATGGAATCGAATGGAATCATCATCAAATGGAATCAAATGGAATCATTGAACAGAATTGAATGGAATGGTCATCGAATGAGTTGAATGCAATCATCGAATGGTCTCGAATGGAATCATCTTCTAATGGAAAGGAATGGAATCATCGCATAGAATCGAATGGAATTATCATCGAATGGAATCGAATGGTATCAACACCAAACGGAAAAAAACGGAATTATCGAATGGAATCGAAGAGAATCTTCGAACGGACCCGAATGGAATCATCTAATGGAATGGAATGGAATAATCCATGGACTCGAATGCAATCATCATCGAATGGAATCGAATGGAATCATCGAATGGACTCGAATGGAAAAATCATTGAACGGAATCCAATGGAATCATCATCGGATGGAAACGAATGGAATCATCATCGAATGGAAATGAAAGGAGTCATCATCTAATGGAATTGCATGGAATCATCATAAAATGGAATCGAATGGAATCAACATCAAATGGAATCAAATGGAATCATTGAACGGAATTGAATGGAATCGTCATCGAATGAATTGACTGCAATCATCGAATGGTCTCGAATGGAATCATCTTCAAATGTAATGGAATGGAATCATCGCATAGAATCGAATGGAATTATCATCGAATGGAATCGAATGGAATCAACATCAAACGGAAAAAAACGGAATTATCGAATGGAATCGAAGAGAATCATCGAATGGACCCGAATGGAATCATCTAATGGAATGGAATGGAATAATCCATGGACTCGAATGCAATCATCATCGAATGGAATCGAATGGAATCATCGAATGGACTCGAATGGAATAATCATTGAACGGAATCGAATGGAATCATCATCGGATGGAAATGAATGGAATCATCATCGAATGGAATCAAATAGAATTATGGAATGAAATCCAGTGTGATCATCATCGAATGGACCCGAATGGAATCATCATCCAACGGAAGCTAATGGAATCAACATCGAATGAATCAAATGGAAACACCATCGAATTGAAACGAATGGAATTACCATGAAATTGAAATGGATGGACTCATCATCAAATGGATTCGAATGGAATCATCGAATAAAATTGATTGAAATCATCATCAAATGGAATCGAATGGTATCATTGAATGGAATCGAATGGAATCATCATCAGATGGAAATGAATGGAATCGTCATAGAATGGAATCGAATGGATTCATTGAATGGAATCAGATGGAATCATTGAATGGACTGGAATGGAATCATTGAATGGACTCGAAAGGGATCATTATTGAATGGAATTGAATGGAATCATCGAATGGTCTCGATTGGAATCATTATCAAATGGAATCGAATGGAATCACCGAATAGAATCGAATGGAACAATCATCGAATGGACTCAAATGGAATTATCCTGCAATGGAATCGAATGGAATTATCGAATGCAATCGAATGGAATTATCGAATGCAATCGAATAGAATCATCGAATGGACTCGAATGGAATCATCGAATGGAATGATGGAACAGTCAATGAACTCGAATGGAATCATCATTGAATGGAATCGAATGGAATCATCGAGTGGAATCGAAAGGAATTATGACCAAATGGAATCGAATGTAATCATCATCAAATGGAATCCAAAATAACCATCATCAATTGGTATTGAATGGAATTGTCATCAAATGGAATTCAAAGGAATCATCATCAAATGGAACCGAATGGAATCCTCATTGAATGGAAATGAAAGGGGTCATCATCTAATGGAATCGCATGGAATCATCATCAAATGGAATCGAATGGAATCATCATCAAATGGAATCAAATGGAATCATTGAACAGAATTGAATGGAATGGTCATCGAATGAGTTGAATGCAATCATCTAATGGTCTCGAATGGAATCATCTTCTAATGGAAAGGAATGGAATCATCGCATAGAATCGAATGGAATTATCATCGAATGGAATCGAATGGTATCAACACCAAACGGAAAAAAACGGAATTATCGAATGGAATCGAAGAGAATCTTCGAACGGACCAGAATGGAATCATCTAATGGAATGGAATGGAATAATCCATGGACTCGAATGCAATCATCATCGAATGGAATCGAATGGAATCATCGAATGGACTCGAATGGAATAATCATTGAACGGAATCGAATGGAATCATCATCGGATGGAAACGAATGGAATCATCATCGAATGGAAATGAAAGGAGTCATCATCTAATGGAATTGCATGGAATCATCATAAAATGGAATCGAATGGAATCAACATCAAATGGAATCAAATGGAATCATTCAACGGAATTGAATGGAATCGTCATCGAATGAATTGAATGCAATCATCGAATGGTCTCGAATGGAATCATCTTCAAATGGAATGGAATGGAATCATCGCATAGAATCGAATGGAATTATCATCCAATGGAATCGAATGGAATCAACATCAAACGGAAAAAAACGGAATTATCGAATGGAATCGAAGAGAATCATCGAATGGACCCGAATGGAATCATCTAATGGAATGGAATGGAATAATCCATGGACTCGAATGCAATCATCATCGAATGGAATCGAATGGAATCATCGAATGGACTCGAATGGAATAATCATTGAACGGAATCGAATGGAATCATCATCGGATGGAAATGAAAGGAGTCATCATCTAATGGAATTGCATGGAATCATCATAAAATGGAATCGAATGGAATCAACATCAAATGGAATCAAATGGAATCATTGAACGGAATTGAATGGAATCGTCATCGAATGAATTGAATGCAATCATCGAATGGTCTCGAATGGAATCATCTTCAAATGGAATGGAATGGAATCATCGCATAGAATCGAATGGAATTATCATCGAATGGAATCGAATGGAATCAACATCAAACGGAAAAAAACGGAATTATCGAATGGAATCGAAGAGAATCATCGAATGGACCCGAATGGAATCATCTAATGGAATGGAATGGAATAATCCATGGACTCGAATGCAATCATCATCGAATGGAATCGAATGGAATCATCGAATGGACTCGAATGGAATAATCATTGAACGGAATCGAATGGAATCATCATCGGATGGAAATGAATGGAATCATCATCGAATGGAATCGAATAGAATTATGGAATGAAATCCAGTGTGATCATCATCGAATGGACCCGAATGGAATCATCATCCAACGGAAGCTAATGGAATCAACATCGAATGAATCAAATGGAAACACCATCGAATTGAAACGAATGGAATTACCATGAAATTGAAATGGATGGACTCATCATCAAATGGATTCGAATGGAATCATCGAATAAAATTGATTGAAATCATCATCGAATGGAATCGAATGGTATCATTGAATGGAATCGAATGGAATCATCATCAGATGGAAATGAATGGAATCGTCATAGAATGGAATCGAATGGATTCATTGAATGGAATCAGATGGAATCATTGAATGGACTGGAATGGAATCATTGAATGGACTCGAAAGGGATCATGATTGAATGGAATTGAATGGAATCATCGAATGGTCTCGATTGGAATCATTATCAAATGGAATCGAATGGAATCACCGAATAGAATCGAATGGAACAATCATCGAATGGACTCAAATGGAATTATCCTCCAATGGAATCGAATGGAATTATCGAATGCAATCGAATGGAATTATCGAATGCAATCGAATAGAATCATCGAATGGACTCGAATGGAATCATCGAATGGAATGATGGAACAGTCAATGAACTCGAATGGAATCATCATTGAATGGAATCGAATGGAATCATCGAGTGGAATCGAAAGGAATTATGACCAAATGGAATCGAATGTAATCATCATCAAATGGAATCCAAAATAACCATCATCAATTGGTATTGAATGGAATTGTCATCAAATGGAATTCAAAGGAATCATCATCAAATGGAACCGCATGGAATCCTCATTGAATGGAAATGAAAGGGGTCATCATCTAATGGAATCGCATGGAATCATCATCAAATGGAATCGAATGGAATCATCATCAAATGGAATCAAATGGAATCATTGAACAGAATTGAATGGAATGGTCATCGAATGAGTTGAATGCAATCATCTAATGGTCTCGAATGGAATCATCTTCTAATGGAAAGGAATGGAATCATCGCATAGAATCGAATGGAATTATCATCGAATGGAATCGAATGGTATCAACACCAAACGGAAAAAAACGGAATTATCGAATGGAATCGAAGAGAATCTTCGAACGGACCCGAATGGAATCATCTAATGGAATGGAATGGAATAATCCATGGACTCGAATGCAATCATCATCGAATGGAATCGAATGGAATCATCGAATGGACTCGAATGGAATAATCATTGAACGGAATCGAATGGAATCATCATCGGATGGAAACGAATGCAATCATCATCGAATGGAAATGAAAGGAGTCATCATCTAATGGAATTGCATGGAATCATCATAAAATGGAATCGAATGGAATCAACATCAAATGGAATCAAATGGAATCATTGAACGGAATTGAATGGAATCGTCATCGAATGAATTGAATGCAATCATCGAATGGTCTCGAATGGAATCATCTTCAAATGGAATGGAATGGAATCATCGCATAGAATCGAATGGAATTATCATCGAATGGAATCGAATGGAATCAACATCAAACGGAAAAAAACGGAATTATCGAATGGAATCGAAGAGAATCATCGAATGGACCCGAATGGAATCATCTAATGGAATGGAATGGAATAATCCATGGACTCGAATGCAATCATCATCGAATGGAATCGAATGGAATCATCGAATGGACTCGAATGGAATAATCATTGAACGGAATCGAATGGAATCATCATCGGATGGAAATGAAAGGAGTCATCATCTAATGGAATTGCATGGAATCATCATAAAATGGAATCGAATGGAATCAACATCAAATGGAATCAAATGGAATCATTGAACGGAATTGAATGGAATCGTCATCGAATGAATTGAATGCAATCATCGAATGGTCTCGAATGGAATCATCTTCAAATGGAATGGAATGGAATCATCGCATAGAATCGAATGGAATTATCATCGAATGGAATCGAATGGAATCAACATCCAACGGAAAAAAACGGAATTATCGAATGGAATCGAAGAGAATCATCGAATGGACCCGAATGGAATCATCTAATGGAATGGAATGGAATAATCCATGGACTCGAATGCAATCATCATCGAATGGAATCGAATGGAATCATCGAATGGACTCGAATGGAATAATCATTGAACGGAATCGAATGGAATCATCATCGGATGGAAATGAATGGAATCATCATCGAATGGAATCGAATAGAATTATGGAATGAAATCCAGTGTGATCATCATCGAATGGACCCGAATGGAATCATCATCCAACGGAAGCTAATGGAATCAACATCGAATGAATCAAATGGAAACACCATCGAATTGAAACGAATGGAATTACCATGAAATTGAAATGGATGGACTCATCATCAAATGGATTCGAGTGGAATCATCGAATAAAATTGATTGAAATCATCATCGAATGGAATCGAATGGTATCATTGAATGGAATCGAATGGAATCATCATCAGATGGAAATGAAAGGAATCGTCATAGAATGGAATCGAATGGATTCATTGAATGGAATCAGATGGAATCATTGAATGGACTGGAATGGAATCATTGAATGGACTCGAAAGGGATCATGATTGAATGGAATTGAATGGAATCATCGAATGGTCTCGATTGGAATCATTATCAAATGGAATCGAATGGAATCACCGAATAGAATCGAATGGAACAATCATCGAATGGACTCAAATGGAATTATCCTCCAATGGAATCGAATGGAATTATCGAATGCAATCGAATGGAATTATCGAATGCAATCGAATAGAATCATCGAATGGACTCGAATGGAATCATCGAATGGAATGGAATGGAACAGTCAATGAACTCGAATGGAATCATCATTGAATGGAATCGAATGGAATCATCGAGTGGAATCGAATGTAATCATCATCAAATGGAATCAAAAATAACCATCATCAAATGGAATCAAAAATAACCATCATCAATTGGTATTGAATGGAATTCTCATCAAATGGAATTCAAAGGAATCATCATCAAATGGAACCGAATGGAATCCTCATTGAATGGAAATGAAAGGGGTCATCATCTAATGGAATCGCATGGAATCATCATCAAATGGAATCGAATGGAATCATCATCAAATGGAATCTAATGGAATCATTGAAAAGAATTGAATGGAATCGTCATCGAATGAATTGAATGCAATCATCGAATGGTCTCGAATGGAATCATCTTCTAATGGAAAGGAATGGAATCATCGCATAGAATCGAATGGAATTAACATTGAATGGAATCGAATGGAATCAACATCAAATGGAATCAAGCGGAATTATCGAATGAAATCGAAGAGAATCATCGAATGGACTCGAATGGAATCATCTAATGGAATGGAATGGAATAATCCACGGACTCGAATGCAATCATCATCGTATAGAATCGAATGGAATCATCGAATGGACTCGAATGGAATAACCATTGAACGGAATCGAATGGAATCATCATCGGATGGAAACGAATGGAATCATCATCGAATGGAAATGAAAGGAGTCATCATCTAATGGAATTGTATGGAATCATCATAAAATGGAATCGAATGGAATCATCATCAAATGGAATCAAATGGAAGCATTGAACGGAATTGAATGGAATCGTCATCGAATGAATTGAATGCAATCATCGAATGGTCTCGAAAGGAATCATCTTCAAATGGAATGGAATGGAATCATCGCATAGAATCGAATGGAATTATCATCGAATGGAATCGAATGGTATCAACATCAAACGGAAAAAAACGGAATTACCGAATGGAATCGAAGAGAATCTTCGAACGGACCCGAATGGAATCATCTAATGGAATGGAATGGAATAATCCATGGACTCGAATGCAATCATCATCGAATGGAATCGAATGGAATCATCGAATGGACTCGAATGGAATAATCATTGAACGGAATCGAATGGAATCATCATCGGATGGAAACGAATGGAATCATCATCGAATGGAAATGAAAGGAGTCATCATCTAATGGAATTGCATGGAATCATCATAAAATGGAATCGAATGGAATCAACATCAAATGGAATCAAATGGAATCATTGAACGGAATTGAATGGAATCGTCATCGAATGAATTGAATGCAATCATCGAATGGTCTCGAATGGAATCATCTTCAAATGGAATGGAATGGAATCATCGCATAGAATCGAATGGAATTATCATCGAATGGAATCGAATGGAATCAACATCAAACGGAAAAAAACGGAATTATCGAATGGAATCGAAGAGAATAATCGAATGGACCCGAATGGAATCATCTAATGGAATGGAATGGAATAATCCATGGACTCGAATGCAATCATCATCGAATGGAATCGAATGGAATCATCGAATGGACTCGAATGGAATAATCATTGAACGGAATCGAATGGAATCATCATCGGATGGAAATGAAAGGAGTCATCATCTAATGGAATTGCATGGAATCATCATAAAATGGAATCGAATGGAATCAACATCAAATGGAATCAAATGGAATCATTGAACGGAATTGAATGGAATCGTCATCGAATGAATTGAATGCAATCATCGAATGGTCTCGAATGGAATCATCTTCAAATGGAATGGAATGGAATCATCGCATAGAATCGAATGGAATTATCATCGAATGGAATCGAATGGAATCAACATCCAACGGAAAAAAACGGAATTATCGAATGGAATCGAAGAGAATCATCGAATGGACCCGAATGGAATCATCTAATGGAATGGAATGGAATAATCCATGGACTCGAATGCAATCATCATCGAATGGAATCGAATGGAATCATCGAATGGACTCGAATGGAATAATCATTGAACGGAATCGAATGGAATCATCATCGGATGGAAATGAATGGAATCATCATCGAATGGAATCGAATAGAATTATGGAATGAAATCCAGTGTGATCATCATCGAATGGACCCGAATGGAATCATCATCCAACGGAAGCTAATGGAATCAACATCGAATGAATCAAATGGAAACACCATCGAATTGAAACGAATGGAATTACCATGAAATTGAAATGGATGGACTCATCATCAAATGGATTCGAGTGGAATCATCGAATAAAATTGATTGAAATCATCATCGAATGGAATCGAATGGTATCATTGAATGGAATCGAATGGAATCATCATCAGATGGAAATGAAAGGAATCGTCATAGAATGGAATCGAATGGATTCATTGAATGGAATCAGATGGAATCATTGAATGGACTGGAATGGAATCATTGAATGGACTCGAAAGGGATCATGATTGAATGGAATTGAATGGAATCATCGAATGGTCTCGATTGGAATCATTATCAAATGGAATCGAATGGAATCACCGAATAGAATCGAATGGAACAATCATCGAATGGACTCAAATGGAATTATCCTCCAATGGAATCGAATGGAATTATCGAATGCAATCGAATGGAATTATCGAATGCAATCGAATAGAATCATCGAATGGACTCGAATGGAATCATCGAATGGAATGGAATGGAACAGTCAATGAACTCGAATGGAATCATCATTGAATGGAATCGAATGGAATCATCGAGTGGAATCGAATGTAATCATCATCAAATGGAATCAAAAATAACCATCATCAAATGGAATCAAAAATAACCATCATCAATTGGTATTGAATGGAATTCTCATCAAATGGAATTCAAAGGAATCATCATCAAATGGAACCGAATGGAATCCTCATTGAATGGAAATGAAAGGGGTCATCATCTAATGGAATCGCATGGAATCATCATCAAATGGAATCGAATGGAATCATCATCAAATGGAATCTAATGGAATCATTGAAAAGAATTGAATGGAATCGTCATCGAATGAATTGAATGCAATCATCGAATGGTCTCGAATGGAATCATCTTCTAATGGAAAGGAATGGAATCATCGCATAGAATCGAATGGAATTAACATTGAATGGAATCGAATGGAATCAACATCAAATGGAATCAAGCGGAATTATCGAATGAAATCGAAGAGAATCATCGAATGGACTCGAATGGAATCATCTAATGGAATGGAATGGAATAATCCACGGACTCGAATGCAATCATCATCGTATAGAATCGAATGGAATCATCGAATGGACTCGAATGGAATAACCATTGAACGGAATCGAATGGAATCATCATCGGATGGAAACGAATGGAATCATCATCGAATGGAAATGAAAGGAGTCATCATCTAATGGAATTGTATGGAATCATCATAAAATGGAATCGAATGGAATCATCATCAAATGGAATCAAATGGAAGCATTGAACGGAATTGAATGGAATCGTCATCGAATGAATTGAATGCAATCATCGAATGGTCTCGAATGGAATCATCTTCAAATGGAATGGAATGGAATCATCGCATAGAATCGAATGGAATTATCATCGAATGGAATCGAATGGTATCAACATCAAACGGAAAAAAACGGAATTACCGAATGGAATCGAAGAGAATCTTCGAACGGACCCGAATGGAATCATCTAATGGAATGGAATGGAATAATCCATGGACTGGAATGCAATCATCATCGAATGGAATCGAATGGAATCATCGAATGGACTCGAATGGAATAATCATTGAACGGAATCGAATGGAATCATCATCGAATGGAAACGAATGGAATCATCATCGAATGGAATCGAATAGAATTATGGAATGAAATCCAGTGTGATCATCATCGAATGGACCCGAATGGAATCATCATCCAACGGAAGCTAATGGAATCAACATCGAATGAATCAAATGGAAACACCATCGAATTGAAACGAATGGAATTACCATGAAATTGAAATGGATGGACTCATGATCAAATGGATTCGAATGGAATCATCGAATAAAATTGATTGAAATCATCATCGAATGGAATCGAATGGTATCATTGAATGGAATCGAATGGAATCATCATCAGATGGAAATGAATGGAATCGTCATAGAATGGAATCGAATGGATTCATTGAATGGAATCAGATGGAATCATTGAATGGACTGGAATGGAATCATTGAATGGACTCGAAAGGGATCATTATTGAATGGAATTGAATGGAATCATCGAATGGTCTCGATTGGAATCATTATCAAATGGAATCGAATGGAATCACCGAATAGAATCGAATGGAACAATCATCGAATGGACTCAAATGGAATTATCCTCAAATGGAATCGAATGGAATTATCGAATGCAATCGAATGGAATTATCGAATGCAATCGAATAGAATCATCGAATGGACTCGAATGGAATCATCGAATGGAATGGAATGGAACAGTCAATGAACTCGAATGGAATCATCATTGAATGGAATCGAATGGAATCATCGAGTGGAATCGAAAGGAATTATGACCAAATGGAATCGAATGTAATCATCATCAAATGGAATCAAAAATAACCATCATCAATTGGTATTGAATGGAATTGTCATCAAATGGAATTCAAAGGAATCATCATCAAATGGAACCGAATGGAATCCTCATTGAATGGAAATGAAAGGGGTTATCATCTAATGGAATCGCATGGAATCATCATCAAATGGAATCGAATGGAATCATCATCAAATGGAATCTAATGGAATCATTGAAAATAATTGAATGGAATCGTCATCGAATGAATTGAATGCAATCATCGAATGGTCTCGAATGGAATCATCTTCTAATGGAAAGGAATGGAATCATCGCATAGAATCGAATGGAATTATCATCGAATGGATTCGAATGGAATCAACATCAAACGGAAAAAAACGGAATTATCGAATGGAATCGAAAGGAATCATCGAATGGACCCGAATGGAATCATCTAATGGAATGGAATGGAATAATCCATGGACTCGAATGCAATCATCATCGAATGGAATCGAATGGAATCATCGAATGGACTCGAATGGAATAATCATTGAACGGAATCGAATGGAATCATCATCGGATGGAAATGAATGGAATCATCATCGAATGGAATCGAATAGAATTATGGAATGAAATCCAGTGTGATCATCATCGAATGGACCCGAATGGAATCATCATCCAACGGAAGCTAATGGAATCAACATCGAATGAATCAAATGGAAACACCATCGAATTGAAACGAATGGAATTACCATGAAATTGAAATGGATGGACTCATCATCGAATGGATTCGAATGGAATCATCGAATAAAATTGATTGAAATCATCATCGAATGGAATCGAATGGTATCATTGAATGGAATCGAATGGAATCATCATCAGATGGAAATGAATGGAATCGTCATAGAATGGAATCGAATGGATTCACTGAATGGAATCAGATGGAATCATCGAACGGACTGGAATGGAATCATTGAATGGACTCGAAAGGGATCATGATTGAATGGAATTGAATGGAATCATCGAATGGTCTCGATTGGAATCATTATCAAATGGAATCGAATGGAATCACCGAATAGAATCGAATGGAACAATCATCGAATGGACTCAAATGGAATTATCCTCAAATGGAATCGAATGGAATTATTGAATGCAATCGAATGGAATTATCGAATGCAATCGAATAGAATCATCGAATGGACTCGAATGGAATCATCGAATGGAATGGAATGGAACAGTCAATGAACTCGAATGGAATCATCATTGAATGGAATCGAATGGAATCATCGAGTAGAATCGAATGGAATTATGATCAAATGGAATCGAATGTAATCATCATCAAATGGAATCAAAAATAACCATCATCAATTGGTATTGAATGGAATTGTCATCAAATGGAATTCAAAGGAATCGTTCATCAAATGGAACCGAATGGAATCCTCATTGAATGGAAATGAAAGGGGTCATCATCTAATGGAATCGCATGGAATCATCATCAAATTGAATCGAATGGAATCATCATCAAATGGAATCTAATGGAATCATTGAACAGAATTGAATGGAATCGTCATCGAATGAATTGAATGCAATCATCGAATGGTCTCGAATGGAATCATCTTCTAATGGAAAGGAATGGAATTATCGCATAGAAACGAATGGAATTATCATCGAATGGAATCGAATGGTATCAACACCAAAAGGAAAAAAACGGAATTATCGAATGGAATCGAAGAGAATCTTCGAACGGACCCGAATGGAATCATCTAATGGAATGGAATGGAATAATCCATGGACTCGAATGCAATCATCATCGAATGGAATCGAATGGAATCATCGAATGGAATAATCATTGAACGGAATCGAATGGAATCATCATCGGATGGAAACGAATGGAATCATCATCGAATGGAAATGAAAGGAGTCATCATCTAATGGAATTGCATGGAATCATCATAAAATGGAATCGAATGGAATCAACATCAAATGGAATCAAATGGAATCATTGAACGGAATTGAATGGAATCGTCATCGAATAAATTGAATGCAATCATCGAATGGTCTCGAATGGAATCATCTTCAAATGGAATGGAATGGAATCATCGCATAGAATCGAATGGAATTATCATCGAATGGAATCGAATGGAATCAACATCAAACGGAAAAAAACGGAATTATCGAATGGAATGGAAGAGAATCATCGAATGGACCCGAATGGAATCATCTAATGGAATGGAATGGAATAACCCATGGATTCGAATGCAATCATCATCGAATGGAATCGAATGGAATCATCGAATGGACTCGAATGGAATAATCATTGAACGGAATCGAATGGAATCATCATCGGATGGAAATGAAAGGAGTCATCATCTAATGGAATTGCATGGAATCATCATAAAATGGAATCGAATGGAATAAACATCAAATGGAATCAAATGGAATCATTGAACGGAATTGAATGGAATCGTCATCGAATGAATTGAATGCAATCATCGAATGGTCTCAAATGGAATAATCTTCAAATGGAATGGAATGGAATCATCGCATAGAATCGAATGGAATTATCATCGAATGTAATCGAATGGAATCAACACCAAACGGAAAAAAACGGAATTATCGAATGGAATCGAAGAGAATCATCGAATGGACCCGAATGGAATCATGTAATGGAATGGAATGGAATAATCCATGGACTCGAATGCAATCATCATCGAATGGAATCGAATGGAATCATCGAATGGACTCGAATGGAATAATCATTGAACGGAATCGAATGGAATCATCATCGGAAGGAAATGAATGGAATCGTCATCGAATGGAATCGAATAGAATTATGGAATGAAATCCAGTGTGATCATCATCGAATGGACCTGAATGGAATCATCATCCAACGGAAGCTAATGGAATCAACATCGAATGAATCAAATGGAAACACCATCGAATTGAAACGAATGGAATTACCATGAAATTGAAATGGATGGACTCATCATCAAATGGATTTGAGTGGAATGATCGAATAAAATTGATTGAAATCATCATCGAATGGAATCGAATGGTATCATTGAATGGAATCGAATGGAATCATCATCAGATGGAAATGAAAGGAATCGTCATAGAATAGAATCGAATGGATTCATTGAATGGAATCAGATGGAATCATTGAATGGACTGGAATGGAATCATTGAATGGACTCGAAAGGGATCATTATTGAATGGAATTGAATGGAATCATCGAATGGTCTCGATTGGAATCATTATCAAATGGAATCGAATGGAATCACCGAATAGAATCGAATGGAACAATCATCGAATGGACTCAAATGGAATTATCCTCAAATGGAATTGAATGGAATTATCGAATGCAATCGAATGGAATTATCGAATGCAATCGAATAGAATCATCGAATGGACTCGAATGGAATCATCGAATGGAATGGAATGGAACAGTCAATGAACTCGAATGGAATCATCATTGAATGGAATCGAATGGAATCATCGAGTGGAATCGAATGTAATCATCATCAAATGGAATCAAAAATAACCATCATCAAATGGAATCAAAAATAACCATCATCAATTGGTATTGAATGGAATTCTCATCAAATGGAATTCAAAGGAATCATCATCAAATGGAACCGAATGGAATCCTCATTGAATGGAAATGAAAGGGGTCATCATCTAATGGAATCGCATGGAATCATCATAAAATGGAAACGAATGGAATCAACATCAAATGGAATCAAATGGAATCATTGAACGGAATTGAATGGAATCGTCATCGAATGAATTGAATGCAATCATCGAATGGTCTCGAATGGAATCATCTTCAAATGGAATGGAATGGAATCATCGCATAGAATCGAATGAAATTATCATCGAATGGAATCGAATGGAATCAACACCAAACGGAAAAAAACGGAATTATCGAATGGAATCGAAGAGAATCATCGAATGGACCCGAATGGAATCATGTAATGGAATGGAATGGAATAATCCATGGACTCGAATGCAATCATCATCGCATGGAATCGAATGGAATCATCGAATGGACTCGAATGGAATAATCATTGAACGGAATCGAATGGAATCATCATCGGATGGAAACGAATGGAATCATCATCGAATGGAATCGAATAGAATTATGGAATGAAATCCAGTGTGATCATCATCGAATGGACCCGAATGGAATCATCATCCAACGGAAGCTAATGGAATCAACATCGAATGAATCAAATGGAAACACCATCGAATTGAAACGAATGGAATTACCATGAAATTGAAATGGATGGACTCATCATCAAATGGATTCGAATGGAATCATCGAATAAAATTGATTGAAATCATCATCGAATGGAATCGAATGGTATCATTGAATGGAATCGAATGGAATCATCATCAGATGGAAATGAATGGAATCGTCATAGAATGGAATCGAATGGATTCATTGAATGGAATCAGATGGAATCATTGAATGGACTGGAATGGAATCATTGAATGGACTCGAAAGGGATCATTATTGAATGGAATTGAATGGAATCATCGAATGGTCTCGATTGGAATCATTATCAAATGGAATCGAATGGAATCACCGAATAGAATCGAATGGAACAATCATCGAATGGACTCAAATGGAATTATCCTCCAATGGAATCGAATGGAATTATCGAATGCAATCGAATGGAATTATCGAATGCAATCGAATAGAATCATCGAATGGACTCGAATGGAATCATCGAATGGAATGGAATGGAACAGTCAATGAACTCGAATGGAATCATCACTGAATGGAATCGAATGGAATCATCGAGTGGAATCGAATGGAATTATGATCAAATGGAATCGAATGTAATCATCATCAAATGGAATCAAATATAACCATCATCAATTGGTATTGAATGGAATTGTCATCAAATGGAATTCAAAGGAATCATCATCAAATGGAACCGAATGGAATCCTCATTGAATGGAAATGAAAGGGGTCATCATCTAATGGAATCGCATGGAATCATCATCAAATGGAATCGAATGGAATCATCATCAAATGGAATCTAATGGAATCATTGAAAAGAATTGAATGGAATCGTCATCGAATGAATTGAATGCAATCATCGAATGGTCTCGAATGGAATCATCTTCTAATGGAAAGGAATGGAATCATCGCATAGAATCGAATGGAATTATCATCGAATGGAATCAAATGGTATCAACACCAAAGGGAAAAAAACGGAATTATCGAATGGAATCGAAGAGAATCTTCGAACGGACCCGAATGGAATCATCTAATGGAATGGAATGGAATAATCCATGGACTCGAATGCAATCATCATCGAATGGAATCGAATGGAATCATCGAATGGACTCGAATGGAATAATCATTGAACGGAATCGAATGGAATCATCATCGGATGGAAACGAATGGAATCATCATCGAATGGAAATGAAAGGAGTCATCATCTAATGGAATTGCATGGAATCATCATAAAATGGAATCGAATGGAATCAACATCAAATGGAATCAAATGGAATCATTGAACGGAATTGAATGGAATCGTCATCGAATGAATTGAATGCAATCATCGAATGGTCTCGAATGGAATCATCTTCAAATGGAATGGAATGGAATCATCGCATAGAATCGAATGGAATTATCATCGAATGGAATCGAATGGAATCAACATCAAACGGAAAAAAACGGAATTATCGAATGCAATCGAAGAGAATCATCGAATGGACCCGAAAGGAATCATCTAATGGAATGGCATGGAATAATCCATGGACTCGAATGCAATCATCATCGAATGGAATCGTATGGAATCATCGAATGGACTCGAATGGAATAATCATTGAACGGAGTCGAATGGAATCATCATCGGATGGAAATGAAAGGAGTCATCATCTAATGGAATTGCATGGAATCATCATAAAATGGAATCGAATGGAATCAACATCAAATGGAATCAAATGGAATCATTGAACGGAATTGAATGGAATCGTCATCGAATGAATTGAATGCAATCATCGAATGGTCTCGAATGCAATCATCTTCAAATGGAATGGAATGGAATCATCGCATAGAATCGAATGGAATTATCATCGAATGGAATCGAATGGAATCAACATCAAACGGAAAAAAACGGAATTATCGAATGGAATCGAAGAGAATCATCGAATGGACCCGAATGGAATCATCTAATGGAATGGAATGGAATAATCCATGGACTCGAATGCAATCATCATCGAATGGAATCGAATGGAATCATCGAATGGACTCGAATGGAATAATCATTGAACGGAATAGAATGGAATCATCATCGGATGGAAATGAATGGAATCGTCATAAAATGGAATCGAATAGAATTATGGAATGAAATCCAGTGTGATCATCATCGAATGGACCCGAATGGAATCATCATCCAATGGAAGCTAATGGAATCAACATCGAATGAATCAAATGGAAACACCATCGAATTGAAACGAATGGAATTACCATGAAATTGAAATGGATGGACTCATCATCAAATGGATTCGAATGGAATCATCGAATAAAATTGATTGAAATCATCATCGAATGGAATCGAATGGTATCATTGAATGGAATCGAATGGAATCATCATCAGATGGAAATGAATGGAATCGTCATAGAATGGAATCGAATGGATTCATTGAATGGAATCAGATGGAATCATCGAATGGACTGGAATGGAATCATTGAATGGACTCGAAAGGGATCATTATTGAATGGAATTGAATGGAATCATCGAATGGTCTCGATTGGAATCATTATCAAATGGAATCGAATGGAATCACCGAATAGAATCGAATGGAACAATCATCGAATGGACTCAAATGGAATTATCCTCAAATGGAATGGAATGGAATTATCGAATGCAATCGAATGGAATTATCGAATGCAATCGAATAGAATCATCGAATGGACTCGAATGGAATCATCGAATGGAATGGAATAGAACAGTCAATGAACTCGAATGGAATCATCATTGAATGGAATCGAATGGAATCATCGAGTGGAATCGAATGGAATTATGATCAAATGGAATCGAATGTAATCATCATCAAATGGAATCAAAAATAACCATCATCAATTGGTATTGAATGGAATTGTCATCAAATGGAATTCAAAGGAATCATCATCAAATGGAACCGAATGGAATCCTCATTGAATGGAAATGAAAGGGGTCATCATCTAATGGAATCGCATGGAATCATCATAAAATGGAATCGAATGGAATCATCATCAAATTGAATCTAATGGAATCATTGAAAAGAATTGAATGGAATCATCATCGAATGAATTGAATGCAATCATCGATTGGTCTCGAATGGAATCATCTTCTAATGGAAAGGAATGGAATCATCGCATAGAATCGAATGGAATTATCATCGAATGGAATCGAATGGTATCAACACCAAACGGAAAAAAACGGAATTATCGAATGGAATCGAAGAGAATCTTCGAACGGACCCGAATGGAATCATCTAATGGAGTGGAATGGAATAATCCATGGACTCGAATGCAATCATCATCGAATGGAATCGAATGGAATCATCGAATGGACTCGAATGGAATAATCATTGAACGGAATCGAATGGAATCCTCATCGGATGGAAACGAATGGAATCATCATTGAATGGAAATGAAAGGAGTCATCATCTAATGGAATTGCATGGAATCATCATAAAAAGGAATCGAATGGAATCAACATCAAATGGAATCAAATGGAATCATTGAACGGAATTGAATGGAATCGTCATCGAATGAATTGAATGCAATCATCGAATGGTCTCGAATGGAATCATCTTCAAATGGAATGGAATGGAATCATCGCATAGAATCGAATGGAATTATCATCGAATGGAATCGAATGGAATCAACATCAAACGGAAAAAAACGGAATTATCGAATGGAATCGAAGAGAATCATCGAATGGACCCGAAAGGAATCATCTAATGGAATGGCATGGAATAATCCATGGACTCGAATGCAATCATCATCGAATGGAATCGAATGGAATCATCGAATGGACTCGAATGGAATAATCATTGAACGGAATCGAATGGAATCATCATCGGATGGAAATGAAAGGAGTCATCATCTAATGGAATTGCATGGAATCATCATAAAATGGAATCGAATGGAATCAACATCAAATGGAATCAAATGGAATCATTGAACGGAATTGAATGGAATCGTCATCGAATGAATTGAATGCAATCATCGAATGGTCTCGAATGGAATCATCTTCAAATGGAAGGAATGGAATCATCGCATAGAATCGAATGGAATTATCATCGAATGGAATCGAATGGAATCAACATCAAACGGAAAAAAACGGAATTATCGAATGGAATCGAAGAGAATCATCGAATGGACCCGAATGGAATCATCTAATGGAATGCAATGGAATAATCCATGGACTCGAATGCAATCATCATCGAATGGAATCGAATGGAATCATCGAATGGACTCGAATGGAATAATCATTGAACGGAATCGAATGGAATCGTCATCGGATGGAAATGAATGGAATCATCATCGAATGGAATCGAATAGAATTATGGAATGAAATCCAGTGTGATCATCATCGAATGGACCCGAATGGAATCATCTTCCAACGGAAGCTAATGGAATCAACATCGAATGAATCGAATGGAAACACCATCGTATTGAAACGAATGGAATTACCATGAAATTGAAATGGATGGACTCATCATCGAATGGATTCGAATGGAATCATCGAATAAAATTGATTGAAATCATCATCGAATGGAATCGAATGGTATCATTGAATGGAATCGAATGGAATCATCCTCAGATGGAAATGAATGGAATCGTCATAGAATGGAATCGAATGAATTCATTGAATGGAATCAGATGGAATCATCGAATGGACTGGAATGGAATCATTGAATGGACTCGAAAGGGATCATTATTGAATGGAATTGAATGGAATCATCGAATGGTCTCGATTGGAATCATTATCAAATGGAATCGAATGGAATCACCGAATAGAATCGAATGGAACAATCATCGAATGGACTCAAATGGAATTATCCTCAAATGGAATTGAATGGAATTATCGAATGCAATCGAATGGAATTATCGAATGCAATCGAATAGAATCATCGAATGGACTCAAATGGAATCATCGAATGGAATGGAATGGAACAGTCAATGAACTCGAATGGAATCATCATTGAATGGAATCGAATGGAATCATCGAGTGGAATCGAATGGAATTATGATCAAATGGAATCGAATGTAATCATCATCCAATGGAATCAAAAATAACCATCATCAATTGGTATTGAATGGAATTCTCATTAAATGGAATTCAAAGGAATCATCATCAAATGGAACTGAATGGAATCCTCATTGAATGGAAATGAAAGGGGTCATCATCTAATGGAATCGCATGGAATCATCATCAAATGGAATCGAATGGAATCATCTTCAAATGGAATCTGAGGGAATCATTGAACAGAATTGAATGGAATCGTCATCGAATGAATTGAATGCAATCATCGAATGGTCTCGAATGTAATCACATTCTAATGGAAAGGAATGGAATAATCGCATAGAATCGAATGGAATTAACATTGAATGGACTCGAATGGAATCAACATCAAACGGAATCAAGCGGAATTATCGAATGGAATCGAAGAGAATCATCGAATGGACTCGAATGGAATCATCTAATGGAATGGAATGGAATAATCCACGGACCCGAATGCAATCATCATCGTATAGAATCGAATGGAATCATCGAATGGACTCGAATGGAATAATCACTGAACGGAATCGAATGGAATCATCATCAGATGGAAATGAATGGAATCATCATCGAATGGAATCGAATAGAATTATGGAATGAAATCCAGTGTGATCATCATCGAATGGACCCAAATGGAATCATCATCCAACGGAATCTAATGGAATCAACATCGAATGAATCGAATGGAAACACCATCGAATTGAAACGAATGGAATTATCATGAAATTGAAATGGATGGACTCATCATCGAATGGATTCGAATGGAATCATCGAATAAAATTGATTGAAATCATCATCAAATGGAATCGAATGGTATCATTGAATGGAATCGAATGGAATCATCATCAGATGGAAATGAATGGAATCGTCATAGAATGGAATCGAATGGATTCATTGAATGGAATCAGATGGAATCATCGAATGGACTGGAATGGAATCATTGAATGGACTCGAAAGGGATCATTATTGAATGGAATTGAATGGAATCATCGAATGGTCTCGATTGGAATCATTATCAAATGGAATCGAATGGAATCACCGAATAGAATCGAATGGAACAATCATCGAATGGACTCAAATGGAATCATCCTCAAATGGAATGGAATGGAATTATCGAATGCAATCGAATAGAATCATCGAATGGACTCGAATGGAATCATCGAATGTAATGGAATGGAACTGTCAATGAACTCGAATGGAATCATCATTGAATGGAATCGAATGGAATCATCGAGTGGAATCGAATGGAATTATGATCAAATGGAATCTAATGTAATCATCATCAAATGGAATCAAAAATAACCATCATCAATTGGTACTGAATGGAATTGTCATCAAATGGAATTCAAAGGAATCATCATCAAATGGAACTGAATGGAATCCTCATTGAATGGAAATGAAAGGTGTCATCATCTAATGGAATCGCATGGAATCATCATCAAATGGAATCGAATGGAATCATCATCAAATGGAATCTGATGGAATCATTGAACAGAATTGAATGGAATCGTCATCGAATGAATTGAATGCAATCATCGAATGGTCTCGAATGTAATCACATTCTAATGGAAAGGAATGGAATCATCGCATAGAATCGAATGAAATTAACATTGAATGGACTCGAATGGAATCAACATCAAACGGAATCAAGCGGAATTATCGAATGGAATCGAAGAGAATCATCGAATGGTCTCGAATGGAATCATCTTCTAATGGAAAGGAATGGAATCATCGCATAGAATCGAATGGAATTAACATTGAATGGACTCGAATGGAATCAACATCAAATGGAATCAAGCGGAATTATCGAATGAAATCGAAGAGAATCATCGAATGGACTCGAATGGAATCATCTAATGGAATGGAATGGAATAATCCATGGACCCGAATGCAATCATCATCGTATAAAATCGAATGGAATCATCGAATGGACTCGAATGGAATAACCATTGAACGGAATCGAATGGAATCATCATCGGATGGAAACGAATGGAATCATCATCGAATGGAAATGTAAGGAGTCATCATCTAATGGAATCGCATGGAATCATCATAAAATGGAATCGAATGGAATCATCATCAAATGGAATCAAATGGAATCATTGAACGGAATTGAATGGAATCGTCATCGAATGAATTGAATGCAATCATCGAATGGTCTCGAATGGAATCAACTTCAAATGGAATGGAATGGAATCATCGCATAGAATCGAATGGAATTATCATCGAATGGAATCGAATGGTATCAACACCAAACGGAAAAAAACGGAATTATCGAATGGAATCGAAGAGAATCTTCGAACGGACCCGAATGGAATCATCTAATGGAATGGAATGGAATAATCCATGGACTCGAATGCAATCATCATCGAATGGAATCGAATGGAATCATCGAATGGACTCGAATGGAATAATCATTGAACGGAATCGAATGGAATCATCATCGGATGGAAACGAATGGAATCATCATCGAATGGAAATGAAAGGAGTCATCATCTAATGGAATTGCATGGAATCATCATAAAATGGAATCGAATGGAATCAACATCAAATGGAATCAAATGGAATCATTGAACGGAATTGAATGGAATCGTCATCGAATGAATTGACTGCAATCATCGAATGGTCTCGAATGGAATCATCTTCAAATGGAATGGAATGGAATCATCGCATAGAATCGAATGGAATTATCATCGAATGGAATCGAATGGAATCAACATCAAACGGAAAAAAACGGAATTATCGAATGGAATCGAAGAGAATCATCGAATGGACCCGAATGGAATCATCTAATGGAATGGAATGGAATAATCCATGGACTCGAATGCAATCATCATCCAATGGAATCGAATGGAATCATCGAATGGACTCGAATGGAATAATCATTGAACGGAATCGAATGGAATCATCATCGGATGGAAATGAATGGAATCATCATCGAATGGAATCGAATAGAATTATGGAATGAAATCCAGTGTGATCATCATCGAATGGACCCGAATGGAATCATCATCCAACGGAAGCTAATGGAATCAACATCGAATGAATCAAATGGAAACACCATCGAATTGAAACGAATGGAATTACCATGAAATTGAAATGGATGGACTCATCATCGAATGGATTCGAATGGAATCATCGAATAAAATTGATTGAAATCATCATCGAATGGAATCGAATGGTATCATTGAATGGAATCGAATGGAATCATCATCAGATGGAAATGAATGGAATCGTCATAGAATGGAATCGAATGGATTCATTGAATGGAATCAGATGGAATCATCGAATGGACTGGAATGGAATCATTGAATGGACTCGAAAGGGATCATGATTGAATGGAATTGAATGGAATCATCGAATGGTCTCGATTGGAATCATTATCAAATGGAATCGAATGGAATCACCGAATAGAATCGAATGGAACAATCATCGAATGGACTCAAATGGAACTATCCTCAAATGGAATCGAATGGAATTATCGAATGCAATCGAATGGAATTATCGAATGCAATCGAATAGAATCATCGAATGGACTCGAATGGAATCATCGAATGGAATGGAATGGAACAGTCAATGAACACGAATGGAATCATCATTGAATGGAATCGAATGGAATCATCGAGTGGAATCGAATGGAATTATGATCAAATGGAATCGAATGTAATCATCATCAAATGGAATCAAAAATAACCATCATCAATTGGTATTGAATGGAATTGTCATCAAATGGAATTCAAAGGAATCATCATCAAATGGAACCGAATGGAATCCTCATTGAATGGAAATGAAAGGGGTCATCATATAATGGAATCGCATGGAATCATCATCAAATGGAATCTAATGGAATCATTGAACAGAATTGAATGGAATCGTCATCGAATGAATTGAATGCAATCATCGAATGGTCTCGAATGGAATCATCTTCTAATGGAAAGGAATGGAATCATCGCATAGAATCGAATGGAATTATCATCGAATGGAATCGAATGGTATCAACACCAAACGGAAAAAAACGGAATTATCGAATGGAATCGAAGAGAATCTTCGAACGGACCCGAATGGAATCATCTAATGGAATGGAATGGAATAATCCATGGACTCGAATGCAATCATCATCGAATGGAATCGAATGGAATCATCGAATGGACTCGAATGGAATAATCATTGAACGGAATCGAATGGAATCATCATCGGATGGAAACGAATGGAATCATCATCGAATGGAAATGAAAGGAGTCATCATCTAATGCAATTGCATGGAATCATCATCAAATGGAATCGAATGGAATCAACATCAAATGGAATCTAATGGAATCATTGAACAGAATTGAATGGAATCGTCATCGAATGAATTGAATGCAATCATCGAATGGTCTCGAATGGAATCATCTTCAAATGGAATGGAATGGAATCATCGCATAGAATCGAATGGAATTATCATCGAATGGAATCGAATGGAATCAACATCAAACGGAAAAAAACGGAATTATCGAATGGAATCGAAGAGAATCATCGAATGGACCCGAATGGAATCATCTAATGGAATGGAATGGAATAATCCATGGACTCGAATGCAATCATCATCGAAGGGAATCGAATGGAATCATCGAATGGACTCGAATGGAATAATCATTGAACGGAATCGAATGGAATCATCATCGGATGGAAATGAATGGAATCATCATCGAATGGAATCGAATAGAATTATGGAATGAAATCCAGTGTGATCATCATCGAATGGACCCGAATGGAATCATCATCCAACGGAAGCTAATGGAATCAACATCGAATGAATCAAATGGAAACACCATCGAATTGAAACGAATGGAATTATCATGAAATTGAAACGGATGGACTCATCATCGAATGGATTCGAATGGAATCATCGAATAAAATTGATTGAAATCATCATCGAATGGAATCGAATGGTATCATTGAATGGAATCGAATGGAATCATCATCAGATGGAAATGAATGGAATCGTCATAGAATGGAATCGAATGGATTCATTGAATGGAATCAGATGGAATCATCGAATGGACTGGAATGGAATCATTGAATGGACTCGAAAGGGATCATGATTGAATGGAATTGAATGGAATCATCGAATGGTCTCGATTGGAATCATTATCAAATGGAATCGAATGGAATCACCGAATAGAATCGAATGGAACAATCATCGAATGGACTCAAATGGAATTATCCTCAAATGGAATCGAATGGAATTATCAAATGCAATCGAATGGAATTATCGAATGCAATCGAATAGAATCATCGAATGGACTCGAATGGAATCATCGAATGGAATGGAATGGAACAGTCAATGAACTCGAATGGAATCATCATTGAATGGAATCGAATGGAATCATCGAGTGGAATCGAATGGAATTATGATCAAATGGAATCGAATGTAATCATCATCAAATGGAATCAAAAATAACCATCATCAATTGGTATTGAATGGAATTGTCATCAAATGGAATTCAAAGGAATCATCATCAAATGGAACCGAATGGAATCCTCATTGAATGGAAATGAAAGGGGTCATCATCTAATGGAATCGCATGGAATCATCATCAAATGGAATCGAATGGAATCATCATCAAATGGAATCTAATGGAATCATTGAACAGAATTGAATGGAATCGTCATCGAATGAATTGAATGCAATCATCGAATGGTCTCGAATGGAATCATCTTCTAATGGAAAGGAATGGAATCATCGCATAGAATCGAATGGAATTATCATCGAATGGAATCGAATGGTATCAACACCAAACGGAAAAAAACGGAATTATCGAATGGAATCGAAGAGAATCTTCGAACGGACCCGAATGGAATCATCTAATGGAATGGAATGGAATAATCCATGGACTCGAATGCAATCATCATCGAATGGAATCGAATGGAATCATCGAATGGACTCGAATGGAATAATCATTGAACGGAATGGAATGGAATCATCATCGGATGGAAACGAATGGAATCATCATCGAATGGAAATGAAAGGAGTCATCATCTAATGGAATTGCATGGAATCATCATAAAATGGAATCGAATGGAATCAACATCAAATGGAATCAAATGGAATCATTGAACGGAATTGAATGGAATCGTCATCGAATGAATTGACTGCAATCATCGAATGGTCTCGAATGGAATCATCTTCAAATGGAATGGAATGGAATCATCGCATAGAATCGAATGGAATTATCATCGAATGGAATCGAATGGAATCAACATCAAACGGAAAAAAACAGAATTATCGTATGGAATCGAAGAGAATCATCGAATGGACCCGAATGGAATCATCTAATGGAATGGAATGGAATAATCCATGGACTCGAATGCAATCATCATCGAATGGAATCGAATGGAATCATCGAATGGACTCGAATGGAATAATCATTGAACGGAATCGAATGGAATCATCATCGGATGGAAATGAATGGAATCATCATCGAATGGAATCGAATAGAATTATGGAATGAAATCCAGTGTGATCATCATCGAATGGACCCGAATGGAATCATCATCCAACGGAAGCTAATGGAATCAACATCGAATGAATCGAATGGAAACACCATCGAATTGAAACGAAAGGAATTATCATGAAATTGAAATGGATGGACTCATCATCGAATGGATTCGAATGGAATCATCGAATAAAATTGATTGAAATCATCATCCAATGGAATCGAATGGTATCATTGAATGGAATCGAATGGAATCATGATCAGATGGAAATGAATGGAATCGTCATAGAATGGAATCGAATGGATTCATTGAATGGAATCAGATGGAATCATCGAATGGACTGGAATGGAATCATTGAATGGACTCGAAAGGGATCATGATTGAATGGAATTGAATGGAATCATCGAATGGTCTCGATTGGAATCATTATCAAATGGAATCGAATGGAATCACCGAATAGAATCGAATGGAACAATCATCGAATGGACTCAAATGGAATTATCCTCAAATGGAATGGAATGGAATTATCGAATGCAATCGAATGGAATTATCGAATGCAATCGAATAGAATCATCGAATGGACTCGAATGGAATCATCGAATGGAATGGAATGGAACAGTCAATGAACTCGAATGGAATCATCATTGAATGGAATCGAATGGAATCATCGAGTGGAATCGAATGGAATTATGATCAAATGGAATCGAATGTAATCATCATCAAATGGAATCAAAAATAACCATCATCAATTGGTATTGAATGGAATTGTCATCAAATGGAATTCAAAGGAATCATCATCAAATGGAACCGAATGGAATCCTCATTGAATGGAAATGAAAGGGGTCATCATCTAATGGAATCACATGGAATCATCATCAAATGGAATCGAATGGAATCATCATCAAATGGAATCTAATGGAATCATTGAACAGAATTGAATGGAATGGTCATCGAATGAATTGAATGCAATCATCGAATGGTCTCGAATGGAATCATCTTCTAATGGAAAGGAATGGAATCATCGCATAGAATCGAATGGAATTATCATCGAATGGAATCGAATGGTATCAACACCAAACGGAAAAAAACGGAATTATCGAATGGAATCGAAGAGAATCTTCGAACGGACCCGAATGGAATCATCTAATGGAATGGAATGGAATAATCCATGGACTCGAATGCAATCATCATCGAATGGAATCGAATGGAATCATCGAATGGACTCGAATGGAATAATCATTGAACGGAATCGAATGGAATCATCATCGGATGGAAACGAATGGAATCATCATCGAATGGAAATGAAAGGAGTCATCATCTAATGGAATTGCATGGAATCATCATAAAATGGAATCGAATGGAATCAACATCAAATGGTATCAAAAGGAATCATTGAACGGAATTGAATGGAATCGTCATCGAATGAATTGACTGCAATCATCGAATGGTCTCGGAATCATCTTCAAATGGAATGGAATGGAATCATCGCATAGAATCGAATGGAATTATCATCGAATGGAATCGAATGGAATCAACATCAAACGGAAAAAAACGGAATTATCGAATGGAATCGAAGAGAATCATCGAATGGACCCGAATGGAATCATCTAATGGAATGGAATGGAATAATCCATGGACTCGAATGCAATCATCATCGAATGGAATCGAATGGAATCATCGAATGGACTCGAATGGAATAATCATTGAACGGAATCGAATGGAATCATCATCGGATGGAAATGAATGGAATCATCATCGAATGGAATCGAATAGAATTATGGAATGAAATCCAGTGTGATCATCATCGAATGGACCCGAATGGAATCATCATCCAACGGAAGCTAATGGAATCAACATCGAATGAATCGAATGGAAACACCATCGAATTGAAACGAATGGAATTATCATGAAATTGAAATGGATGGACTCATCATCGAATGGATTCGAATGGAATCATCGAATAAAATTGATTGAAATCATCATCGAATGGAATCGAATGGTATCATTGAATGGAATCGAAAGGAATCATCATCAGATGGAAATGAATGGAATCGTCATAGAATGGAATCGAATGGATTCATTGAATGGAATCAGATGGAATCATCGAATGGACTGGAATGGAATCATTGAATGGACTCGAAAGGGATCATGATTGAATGGAATTGAATGGAATCATCGAATGGTCTCGATTGGAATCATTATCAAATGGAATCGAATGGAATCACCGAATAGAATCGAATGGAACAATCATCGAATGGACTCAAATGGAATTATCCTCAAATGGAATCGAATGGAATTATCGAATGCAATCGAATGGAATTATCGAATGCAATCGAATAGAATCATCGAATGGACTCGAATGGAATCATCGAATGGAATGGAATGGAACAGTCAATGAACACGAATGGAATCATCATTGAATGGAATCGAATGGAATCATCGAGTGGAATCGAATGGAATTATGATCAAATGGAATCGAATGTAATCATCATCAAATGGAATCAAAAATAACCATCATCAATTGGTATTGAATGGAATTGTCATCAAATGGAATTCAAAGGAATCATCATCAAATGGAACCGAATGGAATCCTCATTGAATGGAAATGAAAGGGGTCATCATCTAATGGAATCGCATGGAATCATCATCAAATGGAATCGAATGGAATCATCATCAAATGGAATCTAATGGAATCATTGAACAGAATTGAATGGAATCGTCATCGAATGAATTGAATGCAATCATCGAATGGTCTCGAATGGAATCATCTTCTAATGGAAAGGAATGGAATCATCGCATAGAATCGAATGGAATTATCATCGAATGGAATCGAATGGTATCAACACCAAACGGAAAAAAACGGAATTATCGAATGGAATCGAAGAGAATCTTCGAACGGACCCGAATGGAATCATCTAATGGAATGGAATGGAATAATCCATGGACTCGAATGCAATCATCATCGAATGGAATCGAATGGAATCATCGAATGGACTCGAATGGAATAATCATTGAACGGAATCGAATGGAATCATCATCGGATGGAAACGAATGGAATCATCATCGAATGGAAATGAAAGGAGTCATAATCTAATGCAATTGCATGGAATCATCATCAAATGGAATCGAATGGAATCAACATCAAATGGAATCAAATGGAATCTTTGAACGGAATTGAATGGAATCGTCATCGAATGAATTGAATGCAATCATCGAATGGTCTCGAATGGAATCATCTTCAAATGGAATGGAATGGAATCATCGCATAGAATCGAATGGAATTATCATCGAATGGAATCGAATGGAATCAACATCAAACGGAAAAAAACGGAATTATCGAATGGAATCGAAGAGAATCATCGAATGGACCCGAATGGAATCATCTAACGGAATGGAATGGAATAATCCATGGACTCGAATGCAATCATCATCGAAGGGAATCGAATGGAATCATCGAATGGACTCGAATGGAATAATCATTGAACGGAATCGAATGGAATCATCATCGGATGGAAATGAATGGAATCATCATCGAATGGAATCGAATAGAATTATGGAATGAAATCCAGTGTGATCATCATCGAATGGACCCGAATGGAATCATCATCCAACGGAAGCTAATGGAATCAACATCGAATGAATCAAATGGAAACACCATCGAATTGAAACGAATGGAATTATCATGAAATTGAAACGGATGGACTCATCATCGAATGGATTCGAATGGAATCATCGAATAAAATTGATTGAAATCATCATCGAATGGAATCGAATGGTATCATTGAATGGAATCGAATGGAATCATCATCAGATGGAAATGAATGGAATCGTCATAGAATGGAATCGAAAGGATTCATTGAATGGAATCAGATGGAATCATCGAATGGACTGGAATGGAATCATTGAATGGACACGAAAGAGATCATGATTGAATGGAATTGAATGGAATCATCGAATGGTCTCGATTGGAATCATTATCAAATGGAATCGAATGGAATCACCGAATAGAATCGAATGGAACAATCATCGAATGGACTCAAATGGAATTATCCTCAAATGGAATGGAATGGAATTATCGAATGCAATCGAATGGAATTATCGAATGCAATCGAATAGAATCATTGAATGGACTCGAATGGAATAATCATTGAACGGAATCGAATGGAATCATCATCGGTTGGAAACGAATGGAATCATCATCGAATGGAAATGAAAGGAGTCATCATCTAATGGAATTGCATGGAATCATCATCAAATGGAATCGAATGGAATCAACATCAAATGGAATCAAATGGAATCATTGAACGGAATTGAATGGAATCGTCATCGAATGAATTGAATGCAATCATCGAATGGTCTCGAATGGAATCATCTTCAAATGGAATGGAATGGAATCATCGCATAGAATCGAGTGGAATTATCATCGAATGGAGTCGAATGGAATCAACATCAAACGGAAAAAAACGGAATTATCGAATGGAATCGAAGAGAATCTTCGAACGGACCCGAATGGAATCACCTAATGGAATGGAATGGAATAATCTATGGACTCGAATGCAATCATCATCGAATGGAATCATCAAATGGACTCGAATGGAATAATCATTGAACGGAATCGAATGGAATCATCATCAGATGGAAATGAATGGAATCATCATCGAATGGAATCGAATAGAATTATGGAATGAAATCCAGTGTGATCATCATCGAATGGACCCAAATGGAATCATCATCCAACGGAATCTAATGGAATCAACATCGAATGAATTGAATGGAAACACCATCGAATTGAAACGAATGGAATTATCATGAAATTGAAATGGATGGACTCATCATCGAATGGATTGGAATGGAATCATCGAATAAAATTGATTGAAATCATCATCAAATGGAATCGAATGGTATCATTGAATGGAATCGAATGGAATCATCATCAGATGGAAATGAATGGAATCGTCATAGAATGGAATCGAATGGATTCATTGAATGGAATCAGATGGAATCATCGAATGGACTGGAATGGAATCATTGAATGGACTCGAAAGGGATCATTATTGAATGGAATTGAATGGAATCATCGAATGGTCTCGATTGGAATCATTATCAAATGGAAACGAATGGAATCACCGAATAGAATCGAATGGAACAATCATCGAATGGACTCAAATGGAATCATCCTCAAATGGAATGGAATGGAATTATCGAATGCAATCGAATAGAATCATCGAATGGACTCGAATGGAATCATCGAATGGAATGGAATGGAACAGTCAATGAACTCGAATGGAATCATCATTGAATGGAATCGAATGGAATCATCGAGTGGAATCGAATGGAATTATGATCAAATGGAATCTAATGTAATAATCATCAAATGGAATCAAAAATAACCATCATCAATTGTTATTGAATGGAATTGTCATCAAATGGAATTCAAAGGAATCATCATCAAATGGAACCGAATGGAATCCTCATTGAATGGAAATGAAAGGGGTCATCATCTAATGGAATCGCATGGAATCATCATCAAATGGAATCGAATGGAATCATCATCAAATGGAATCTGATGGAATCATTGAACAGAATTGAATGGAATCGTCATCGAATGAATTGAATGCAATCATCGAATGGTCTCGAATGGAATCATCTTCTAATGGAAAGGAATGGAATCATCGCATAGAATCGAATGGAATTAACATTGAATGGACTCGAATGGAATCAACATCAAACGGAATCAAGCGGAATTATCGAATGGAATCGAAGAGAATCATCGAATGGACTCGAATGGAATAATCTAATGGAATTGAATGGAATAATCCACGGACTCGAATGCAATCATCATCGTATAGAATCGAATGGAATCATCGAATGGACTCGAATGGAATAATCATTGAACGGAATCGAATGGAATCATCATCGGATGGAAACGAATGGAATCATCATCGAATGGAAATGAAAGGAGTCATCATCTAATGGAATTGCATGGAATCATCATCAAATGGAATCGAATGGAATCAACAGCAAATGGAATCAAATGGAATCATTGAACGGAATTGAATATCATCATCCAATGAATGAATGCAATCATCGAATGGTCTCGAATGCAATCATCTTCAAATGGAATGGAATGGAATCATCGCATAGAATCGAATGGAATTATCATCGAATGGAATCGAATGGTATCAACATCAAACGGAAAAAAACGGAATTATCGAATGGAATCGAATAGAATCATGGAATGGACCCGAATGGAATCATCTAATGGAATGGAATGGAATAATCCACGGACTCGAATGCAATCATCGTCGAATGGAATCGAATGGAATCATCGAATGGACTCGAATGGAATAATCATTGAACAGAATCGAATGGAATCATCATCGGATGGAAACGAATGGAATCATCATCGAATGGAAATGAAAGGAGTCATCATCTAATGGAATTGCATCGAATCATCATAAAATGGAATCGAATGGAATCAACATCAAATGGAATCAAATGGAATCATTGAACGGAATTGAATGGAATCGTCATCGAATGAATTGAATGCAATCATCGAATGGTCTCGAATGGAATCATCTTCAAATGGAATGGAATGGAATCATCGCATAGAATCGAATGGAATTATCATCGAATGGAATCGAATGGAATCAACATCAAACGGAAAAAAACGGAATTATCGAATGGAATCGAATAGAATCATCGAATGGACCCGAATGGAATCATCTAATGGAATGGAATGGAATAATCCGTGGACTCGAATGCAATCATCATCGAATATAATCGAATGGAATCATCCAATGGACTCGAATGGAATAATCATTGAACGGAATCGAATGGAATCATCATCGGATGGAAATGAATGGAATCATCATCGAATGGAATCGAATAGAATTATGGAATGAAATCCAGTGTGATCATCATCGAATGGACCCGAATGGAATCATCATCCAACGAATGCTAATGGAATCAACATCGAATGAATCAAATGGAAACACCATCGAATTGAAACGAATGGAATTACCATGAAATTGAAATGGATGGACTCATCATCGAATGGATTCGAATGGAATCATCGAATAAAATTGATTGAAATCATCATCGAATGGAATCGAATGGATTCATTGAATGGAATCAGATGGAATCATCGAATGGACTGGAATGGAATCATTGAATGGACACGAAAGAGATCATGATTGAATGGAATTGAATGGAATCATCGAATGGTCTCGATTGGAATCATTATCAAATGGAATCGAATGGAATCACCGAATAGAATCGAATGGAACAATCATCGAATGGACTCAAATGGAATTATCCTCAAATGGAATGGAATGGAATTATCGAATGCAATCGAATGGAATTATCGAATGCAATCGAATAGAATCATTGAATGGACTCGAATGGAATAATCATTGAACGGAATCGAATGGAATCATCATCGGATGGAAACGAATGGAATCATCATCGAATGGAAATGAAAGGAGTCATCATCTAATGGAATTGCATGGAATCATCATAAAATGGAATCGAATGGAATCAACATCAAATGGAATCAAATGGAATCATTGAACGGAATTGAATGGAATCGTCATCGAATGAATTGAATGCAATCATCGAATGGTCTCGAATGGAATCATCTTCAAATGGAATGGAATGGAATCATCGCATAGAATCGAATGGAATTATCATCGAATGGAATCGAATGGAATCAACATCAAACGGAAAAAAACGGAATTATCGAATGGAATCGAAGAGAATCATCGAATGGACCCGAATGGAATCATCTAATGGAATGGAATGGAATAATCCATGGACTCGAATGCAATCATCATCGAATGGAATCGAATGGAATCATCGAATGGACCCGAATGGAATAATCATTGAATGGAATCGAATGGAATCATCATCGGATGGAAATGAAAGGAGTCATCATCTAATGGAATTGCATGGAATCATCATAAAATGGAATCGAATGGAATCAACATCAAATGGAATCAAATGGAATCATTGAACGGAATTGAATGGAATCGTGATCGAATGAATTGAATGCAATCATCGAATGGTCTCGAAAGGAATCATCTTCAAATGGAATGGAATGGAATCATCGCATAGAATCGAATGGAATTATCATCGAATGGAATCGAATGGAATCAACATCAAACGGAAAAAAACGGAATTATCGAATGGAATCGAAGAGAATCATCGAATGGACCCGAATGGAATCATCTAATGAAACGGAATGGAATAATCCATGGACTCGAATGCAATCATCATCGAATGGAATCGAATGGAATCATCGAATGGACTCGAATGGAATAATCATTGAACGGAATCGAATGGAATCATCATCGGATGGAAATGAATGGAATCATCATCGAATGGAATCGAATAGAATTATGGAATGAAATCCAGTGTGATCATCATCGAATGGACCCGAATGGAATCATCATCCAACGGAAGCTAATGGAATCAACATCGAATGAATCAAATGGAAACACCATCGAATTGAAACGAATGGAATTACCATGAAATTGAAATGGATGGACTCATCATCGAATGGATTCGAATGGAATCATCGAATAAAATTGATTGAAATCATCATCGAATGGAATCGAATGGTATCATTGAATGGAATCGAATGGAATCATCATCAGATGGAAATGAATGGAATCGTCATAGAATGGAATCGAATGGATTCATTGAATGGAATCAGATGGAATCATCGAATGGACTGGAATGGAATCATTGAATGGACTCGAAAGGGATCATGATTGAATGGAATTGAATGGAATCATCGAATGGTCTCGATTGGAATCATTATCAAATGGAATCGAATGGAATCACCGAATAGAATCGAATGGAACAATCATCGAATGGACTCAAATGGAATTATCCTCAAATGGAATCGAATGGAATTATCAAATGCAATCGAATGGAATTATCGAATGCAATCGAATAGAATCATCGAATGGACTCGAATGGAATCATCGAATGGAATGGAATGGAACAGTCAATGAACTCGAATGGAATCATCATTGAATGGAATCGAATGGAATCATCGAGTGGAATCGAATGGAATTATGATCAAATGGAATCGAATGTAATCATCATCAAATGGAATCAAAAATAACCATCATCAATTGGTAATGAATGGAATTGTCATCAAATGGAATTCAAAGGAATCATCATCAAATGGAACCGAATGGAATCCTCATTGAATGGAAATGAAAGGGGTCATCATCTAATGGAATCGCATGGAATCATCATCAAATGGAATCGAATGGAATCATCATCAAATGGAATCTAATGGAATCATTGAACAGAATTGAATGGAATCGTCATCGAATGAATTGAATGCAATCATCGAATGGTCTCGAATGGAATCATCTTCTAATGGAAAGGAATGGAATCATCGCATAGAATCGAATGGAATTATCATCGAATGGAATCGAATGGGATCAACACCAAACGGAAAAAAACGGAATTATCGAATGGAATCGAAGAGAATCTTCGAACGGACCCGAATGAAATCATCTAATGGAATGGAATGGAATAATCCATGGACTCGAATGCAATCATCATCGAATGGAATCAAATGGAATCATCGAATCGACTCGAATGGAATAATCATTGAACGGAATCGAATGGAATCATCATCGGATGGAAACGAATGGAATCATCATCGAATGGAAATGAAAGGAGTCATCATCTAATGGAATTGCAAGGAATCATCATAAAATGGATTCGAATGGAATCAACATCAAATGGAATCAAATGGAATCATTGAACGGAATTGAATGGAATCGTCATCGAATGAATTGAATGCAATCATCGAATGGTCTCGAAGGGAATCATCTTCAAATGGAATGGAATGGAATCATCGCATAGAATCGAATGGAATTATCATCGAATGGAATCGAATGGAATCAACATCAAACGGAAAAAAACGGAATTATCGAATGGAATCGAAGAGAATCATCGAATGGACCCGAATGGAATCATCTAATGGAATGGAATGGAATAATCCATGGACTCGAATGCAATCATCATCGAATGGAATCGAATGGAATCATCGAATGGACTCGAATGGAGTAATCATTGAACGGAATCGAATGGAATCATCATCGGATGGAAATGAATGGAATCATCATCGAATGGAATCGAATAGAATTATGGAATGAAATCCAGTGTGATCATCATCGAATGGACCCGAATGGAATCATCATCCACCGGAAGCTAATGGAATCAACATCGAATGAATCGAATGGAAACACCATCGAATTGAAACGAATGGAATTATCATGAAATTGAAATGGATGGACTCATCATCGAATGGATTCGAATGGAATCATCGAATAAAATTGATTGAAATCATCATCCAATGAAATCGAATGGTATCATTGAATGGAATCGAATGGAATCATCATCAGATGGAAATGAATGGAATCGTCATAGAATGGAATCGAATGGATTCATTGAATGGAATCAGATGGAATCATCGAATGGACTGGAATGGAATCATTGAATGGACCCGAATGGGATCATGATTGAATGGAATTGAATGGAATCATCGAATGGTCTCGATTGGAATCATTATCAAATGGAATCGAATGGAATCACCGAATAGAATCGAATGGAACAATCATCGAATGGACTCAAATGGAATTATCCTCAAATGGAATCGAATGGAATTATCGAATGCAATCGAATGGAATTATCGAATGCAATCGAATAGAATCATCGAAAGGACTCGAATGGAATCAGCGAATGGAATGGAATGGAACAGTCAATGAACTCGAATGGAATCATCATTGAATGGAATCGAATGGAATCATCGAGTGGAATCGAATGGAATTATGATCAAATGGAATCGAATGTAATCATCATCAAATGGAATCAAAAATAACCATCATCAATTGGTATTGAATGGAATTGTCATCAAATGGAATTCAAAGGAATCATCATCAAATGGAACCGAATGGAATCCTCATTGAATGGAAATGAAAGGGGTCATCATCTAATGGAATCGCATGGAATCATCATCAAATGGAATCGAATGGAATCATCATCAAATGGAATCTAATGGAATCATTGAACAGAATTGAATGGAATCGTCATCGAATGAATTGAATGCAATCATCGAATGGTCTCGAATGGAATCATCTTCTAATGGAAAGGAATGGAATCATCGCATAGAATCGAATGGAATTATCATCGAATGGAATCGAATGGTATCAACACCAAACGGAAAAAAACGGAATTATCGAATGGAATCGAAGAGAATCTTCGAACGGACCCGAATGGAATCATCTAATGGAATGGAATGGAATAATCCATGGACTCGAATGCAATCATCATCGAATGGAATCGAATGGAATCATCGAATGGACTCGAATGGAATAATCATTGAACGGAATCGAATGGAATCATCATCAGATGGAAATGAATGGAATCATCATCGAATGGAATCGAATACAATTACGGAATGAAATCCAGTGTGATCATCATCGAATGGACCCAAATGGAATCATCATCCAACGGAATCTAATGGAATCAACATCGAATGAATCGAATGGAAACACCATCGAATTGAAACGAATGGAATTATCATGAAATTGAAATGGATGGACTCATCATCGAATGGATTCGAATGGAATCATCGAATAAAATTGATTGAAATCATCATCCAATGGAATCGAATGGTATCATTGAATGGAATCGAATGGAATCATCATCAGATGGAAATGAATGGAATCGTCATAGAATGGAATCGAATGGATTCATTGAATGGAATCAGATGGAATCATCGAATGGACTGGAATGGAATCATTGAATGGACTCGAAAGGGATCATAATTGAATGGAATTGAATGGAATCATCGAATGGTCTCGATTGGAATCATTACCAAATGGAAACGAATGGAATCACCGAATAGAATCGAATGGAACAATCATCGAATGGACTCAAATGGAATTATCCTCAAATGGAATCGAATGGAATTATCGAATGCAATCGAATGGAATTATCGAATGCAATCGAATAGAATCATCGAATGGACTCGAATGGAATCATCGAATGGAATGGAATGGAACAGTCAATGAACTCGAATGGAATCATCATTGAATGGAATCGAATGGAATCATCGGGTGGAATCGAATGGAATTATGATCAAATGGAATCGAATGTAATCATCATCAAATGGAATCAAAAATAACCATCATCAATTGGTATTGAATGGAATTGTCATCAAATGGAATTCAAAGGAATCATCATCAAATGGAACCGAATGGAATCCTCATTGAATGGAAATGAAAGGGGTCATCATCTAATGGAATCGCATGGAATCATCATCAAATGGAATCGAATGGAATCATCATCAAATGGAATCTAATGGAATCATTGAAAAGAATTGAATGGAATCGTCATCGAATGAATTGAATGAAATCATCGAATGGTCTCGAATGGAATCATCTTCTAATGGGAAGGAATGGAATCATCGCATAGAATCGAATGGAATTATCATCGAATGGAATCGAATGGTATCAACACCAAACGGAAAAAAACGGAATTATCGAATGGAATCGAAGAGAATCTTCGAACGGACCCGAATGGAATCATCTAATGGAATGGAATGGAATAATCCATGGACTCGAATGCAATCATCATCGAATGGAATCGAATGGAATCATCGAATGGACT	C	20	PASS	SVLEN=-75408;SVTYPE=DEL;TIG_REGION=contig7_hp1:4085698-4085699,contig11_hp2:3824568-3824569;QUERY_STRAND=-,+;SIG_SOURCE=cigar,cigar;TIG_MAPQ=60,60	GT	1/1
chr1	138298810	dippav.chr1.DEL.23	TAATGTAATCATCATCAAATGGAATCAAAAATAACCATCATCAATTGGTATTGAATGGAATTGTCATCAAATGGAATTCAAAGGAATCATCATCAAATGGAACCGAATGGAATCCTCATTGAATGGAAATGAAAGGGGTCATCATCTAATGGAATCGCATGGAATCATCATCAAATGGAATCGAATGGAATCATCATCAAATGGAATCTAATGGAATCATTGAACAGAATTGAATGGAATCGTCATCGAATGAATTGAATGCAATCATCGAATGGTCTCGAATGGAATCATCTTCTAATGGAAAGGAATGGAATCATCGCATAGAATCGAATGGAATTATCATCGAATGGAATCGAATGGTATCAACACCAAACGGAAAAAAACGGAATTATCGAATGGAATCGAAGAGAATCTTCGAACGGACCCGAATGGAATCATCTAATGGAATGGAATGGAATAATCCATGGACTCGAATGCAATCATCATCGAATGGAATGGAATGGAATCATCGAATGGACTCGAATGGAATAATCATTGAACGGAATCGAATGGAATCATCATCGGATGGAAACGAATGGAATCATCATCGAATGGAAATGAAAGGAGTCATCATCTAATGGAATTGCATGGAATCATCATCAAATGGAATCGAATGGAATCAACATCAAATGGAATCAAATGGAATCATTGAACGGAATTGAATGGAATCGTCATCGAATGAATTGACTGCAATCATCGAATGGTCTCGAATGGAATCATCTTCAAATGGAATGGAATGGAATCATCGCATAGAATCGAATGGAATTATCATCGAATGGAATCGAATGGAATCAACATCAAACGGAAAAAAACGGAATTATCGAATGGAATCAAAGAGAATCATCGAATGGACCCGAATGGAATCATCTAATGGAATGGAATGGAATAATCCATGGACTCGAATGCAATCATCATCGAATGGAATCGAATGGAATCATCGAATGGACTCGAATGGAATAATCATTGAACGGAATCGAATGGAATCATCATCGGATGGAAATGAATGGAATCATCATCGAATGGAATCGAATAGAATTATGGAATGAAATCCAGTGTGATCATCATCGAATGGACCCGAATGGAATCATCATCCAACGGAAGCTAATGGAATCAACATCGAATGAATCGAATGGAAACACCATCGAATTGAAACGAATGGAATTATCATGAAATTGAAATGGATGGACTCATCATCGAATGGATTCGAATGGAATCATCGAATAAAATTGATTGAAATCATCATCAAATGGAATCGAATGGTATCATTGAATGGAATCGAATGGAATCATCATCAGATGGAAATGAATGGAATCGTCATAGAATGGAATCGAATGGATTCATTGAATGGAATCAGATGGAATCATCGAATGGACTGGAATGGAATCATTGAATGGACTCGAAAGGGATCATTATTGAATGGAATTGAATGGAATCATCGAATGGTCTCGATTGGAATCATTATCAAATGGAATCGAATGGAATCACCGAATAGAATCGAATGGAACAATCATAGAATGGACTCAAATGGAATTATCCTCCAATGGAATCGAATGGAATTATCGAATGCAATCGAATGGAATTATCGAATGCAATCGAATAGAATCATCGAATGGACTCGAATGGAATCATCGAATGGAATGGAATGGAACAGTCAATGAACTCGAATGGAATCATCATTGAATGGAATCGAATGGAATCATCGAGTGGAATCGAATGGAATTATGATCAAATGGAATCGAATGTAATCCTCATCAAATGGAATCAAAAATAACCATCATCAATTGGTATTGAATGGAATTGTCATCAAATGGAATTCAAAGGAATCATCATCAAATGGAACCGAATGGAATCCTCATTGAATGGAAATGAAAGGGGTCATCATCAAATGGAATCGAATGGAATCATCATCAAATGGAATCTAATGGAATCATTGAACAGAATTGAATGGAATCGTCATCGAATGAATTGAATGCAATCATCGAATGGTCTCGAATGGAATCATCTTCTAATGGAAAGGAATGGAATCATCGCATAGAATCGAACGGAATTATCATCGAATGGAATCCAATGGTATCAACACCAAACGGAAAAAAACGGAATTATCGAATGGAATCGAAGAGAATCTTCGAACGGACCCGAATGGAATCATCTAATGGAATGGAATGGAATAATCCATGGACTTGAATGCAATCATCATCGAATGGAATCGAATGGAATCATCGAATGGACTCGAATGGAATAATCATTGAACGGAATCGAATGGAATCATCATCGGATGGAAATGAATGGAATCATCATCGAATGGAATCGAATAGAATTATGGAATGAAATCCAGTGTGATCATCATCGAATGGACCCGAATGGAATCATCATCCAACGGAAGCTAATGGAATCAACATCGAATGAATCGAATGGAAACACCATCGAATTGAAACGAATGGAATTATCATGAAATTGAAATGGATGGACTCATCATCGAATGGATTCGAATGGAATCATCGAATAAAATTGATTGAAATCATCATCCAATGGAATCGAATGGTATCATTGAATGGAATCGAATGGAATCATCATCAGATGGAAATGAATGGAATCGTCATAGAATGGAATCGAATGGATTCATTGAATGGAATCAGATCGAATCATCAAATGGACTGGAATGGAAACATTGAATGGACTCGAAAGGGATCATTATTGAATGGAATTGAATGGAATCATCAAATGGTCTCGATTGGAATCATTACCAAATGGAATCGAATGGAATCACCGAATAGAATCGAATGGAACAATCATCGAATGGACTCAAATGGAATTATCCTCCAATGGAATCGAATGGAATTATCGAATGCAATCGAATGGAATTATCGAATGCAATCGAATAGAATCATCGAATGGACTCGAATGGAATCATCGAATGGAATGGAATGGAACAGTCAATGAACTCGAATGGAATCATCATTGAATGGAATCGAATGGAATCATCGAGTGGAATCGAATGGAATTATGATCAAATGGAATCGAATGTAATCATCATCAAATGGAATCAAAAATAACCATCATCAATTGGTATTGAATGGAATTGTCATCAAATGGAATTCAAAGGAATCATCATCAAATGGAACCGAATGGAATCCTCATTGAATGGAAATGAAAGGGGTCATCATCTAATGGAATCGCATGGAATCATCATCAAATGGAATCGAATGGAATCATCATCAAATGGAATCTAATGGAATCATTGAACAGAATTGAATGGAATCGTCATCGAATGAACTGAATGCAATCATCGAATGGTCTCGAATGGAATCATCTTCTAATGGAAAGGAATGGAATCATCGCATAGAATCGAATGGAATTATCATCGAATGGAATCGAATGGTATCAACACCAAACGGAAAAAAACGGAATTATCGAATAGATTCGAAGAGAATCTTCGAACGGACCCGAATGGAATCATCTAATGGAATGGAATGGAATAATCCATGGACTCGAATGCAATCATCATCGAATGGAATCAAATGGAATCATCGAATGGACTCGAATGGAATAATCATTGAACGGAATCGAATGGAATCATCATCGGATGGAAATGAATGGAATCATCATCCAATGGAAATGAAAGGAGTCATCATCTAATGGAATTGCATGGAATCATCATAAAATGGAATCGAATGGAATCAACATCAAATGGAATCAAATGGAATCATTGAACGGAATTGAATGGAATCGTCATCGAATGTATTGACTGCAATCATCGAATGGTCTCGAATGGAATCATCTTCAAATGGAATGGAATGGAATCATCGCATAGAATCGAATGGAATTATCATCGAATGGAATCGAATGGAATCAACATCAAACGGAAAAAAACGGAATTATCGAATGGAATCGAAGGGAATCATCGAATGGACCCGAATGGAATCATCTAATGGAATGGAATGGAATAATCCATGGACTCGAATGCAATCATCATCGAATGGAATCGAATGGAATCATCGAATGGACTCGAATTGAATAATCATTGAACGGAATCGAATGGAATCATCATCGGATGGAAACGAATGGAATCATCATCGAATGGAATCGAATATAATTATGGAATGAAATCCAGTGTGATCATCATCGAATGGACCCGAATGGAATCATCATCCAACGGAAGCTAATGGAATCAACATCGAATGAATCGAATGGAAACACCATCGAATTGAAACGAATGGAATTATCATGAAATTGAAATGGATGGACTCATCATCGAATGGATTCGAATGGAATCATCGAATAAAATTGATTGAAATCATCATCCAATGGAATCGAATGGTATCATTGAATGGAATCGAATGGAATCATCATCAGATGGAAATGAATGGAATCGTCATAGAATGGAATCGAATGGATTCATTGAATGGAATCAGATGGAATCATCGAATGGACTGAAATGGAATCATTGAATGGACTCGAAAGGGATCATGATTGAATGGAATTGAATGGAATCATCGAATGGTCTCGATTGGAATCATTATCAAATGGAATGGAATGGAATCACCGAATAGAATCGAATGGAACAATCATCGAATGGACTCAAATGGAATTATCCTCCAATGGAATCGAATGGAATTATCGAATGCAATCGAATGGAATTATCGAATGCAATCGAATAGAATCATCGAATGGACTCGAATGGAATCATCGAATGGAATGGAATGGAACAGTCAATGAACTCGAATGGAATCATCATTGAATGGAATCGAATGGAATCATCGAGTGGAATCGAATGGAATTATGATCAAATGGAATCG	T	20	PASS	SVLEN=-4834;SVTYPE=DEL;TIG_REGION=contig11_hp2:4052770-4052771;QUERY_STRAND=+;SIG_SOURCE=cigar;TIG_MAPQ=60	GT	0/1
chr1	138511275	dippav.chr1.DEL.24	CAATGAACTCGAATGGAATCATCATTGAATGGAATCGAATGGAATCATCGAGTGGAATCGAATGGAATTATGAACAAATGGAATCTAATGTAATAATCATCAAATGGAATCAAAAATAACCATCATCAATTGGTATTGAATGGAATTGTCATCAAATGGAATTCAAAGGAATCATCATCAAATGGAACCGAATGGAATCCTCATTGAATGGAAATGAAAGGGGTCATCATCTAATGGAATCGCATGGAATCATCATCAAATGGAATCGAATGGAATCATCATCAAATGGAATCTGATGGAATCATTGAACAGAATTGAATGGAATCGTCATCGAATGAATTGAATGCAATCATCGAATGGTCTCGAATGGAATCATCTTCTAATGGAAAGGAATGGAATCATCGCATAGAATCGAATGGAATTAACATTGAATGGACTCGAATGGAATCAACATCAAACGGAATCAAGCGGAATTATCGAATGGAATCGAAGAGAATCATCGAATGGACTCGAATGGAATAATCTAATGGAATTGAATGGAATAATCCACGGACTCGAATGCAATCATCATCGTATAGAATCGAATGGAATCATCGAATGGACTCGAATGGAATAATCATTGAACGGAATCGAATGGAATCATCATCGGATGGAAACGAATGGAATCATCATCGAATGGAAATGAAAGGAGTCATCATCTAATGGAATTGCATGGAATCATCATCAAATGGAATCGAATGGAATCAACAGCAAATGGAATCAAATGGAATCATTGAACGGAATTGAATGGAATCGTCATCCAATGAATGAATGCAATCATCGAATGGTCTCGAATGCAATCATCTTCAAATGGAATGGAATGGAATCATCGCATAGAATCGAATGGAATTATCATCGAATGGAATCGAATGGTATCAACATCAAACGGAAAAAAACGGAATTATCGAATGGAATCGAATAGAATCATCGAATGGACCCGAATGGAATCATCTAATGGAATGGAATGGAATAATCCACGGACTCGAATGCAATCATCGTCGAATGGAATCGAATGGAATCATCGAATGGACTCGAATGGAATAATCATTGAACAGAATCGAATGGAATCATCATCGGATGGAAACGAATGGAATCATCATCGAATGGAAATGAAAGGAGTCATCATCTAATGGAATTGCATGGAATCATCATCAAATGGAATCGAATGGAATCAACATCAAATGGAATCAAATGGAATCATTGAACGGAATTGAATGGAATCGTCATCGAATGAATTGAATGCAATCATCGAATGGTCTCGAGTGGAATCATCTTCAAATGGAATGGAATGGAATCATCGCATAGAATCGAATGGAATTATCATCAAATGGAATCGAATGGTATCAACATCAAACGGAAAAAAACGGAATTATCGAATGGAATCGAAGAGAATCTTCGAACGGACCCGAATGGAATCATCTAATGGAATGGAATGGAATAATCCATGGACTGGAAGGCAATCATCATTGAACGGAATCGAAAGGAATCATCATCGGATGGAAACGAATGGAATCATCATCGAATGGAAATGAAAGGAGTCATCATCTAATGGAATTGCATCGAATCATCATAAAATGGAATCGAATGGAATCAACATCAAATGGAATCAAATGGAATCATTGAACGGAATTGAATGGAATCGTCATCGAATGAATTGAATGCAATCATCGAATGGTCTCGAATGGAATCATCTTCAAATGGAATGGAATGGAATCATCGCATAGAATCGAATGGAATTATCATCGAATGGAATCGAATGGAATCAACATCAAACGGAAAAAAACGGAATTATCGAATGGAATCGAATAGAATCATCGAATGGACCCGAATGGAATCATCTAATGGAATGGAATGGAATAATCCGTGGACTCGAATGCAATCATCATCGAATATAATCGAATGGAATCATCCAATGGACTCGAATGGAATAATCATTGAACGGAATCGAATGGAATCATCATCGGATGGAAATGAATGGAATCATCATCGAATGGAATCGAATAGAATTATGGAATGAAATCCAGTGTGATCATCATCGAATGGACCCGAATGGAATCATCATCCAACGAATGCTAATGGAATCAACATCGAATGAATCAAATGGAAACACCATCGAATTGAAACGAATGGAATTACCATGAAATTGAAATGGATGGACTCATCATCGAATGGATTCGAATGGAATCATCGAATAAAATTGATTGAAATCATCATCGAATGGAATCGAATGGATTCATTGAATGGAATCAGATGGAATCATCGAATGGACTGGAATGGAATCATTGAATGGACACGAAAGAGATCATGATTGAATGGAATTGAATGGAATCATCGAATGGTCTCGATTGGAATCATTATCAAATGGAAACGAATGGAATCACCGAATAGAATCGAATGGAACAATCATCGAATGGACTCAAATGGAATCATCCTCAAATGGAATGGAATGGAATTATCGAATGCAATCGAATAGAATCATCGAATGGACTCGAATGGAATCATCGAATGGAATGGAATGGAACAGTCAATGAACTCGAATGGAATCATCATTGAATGGAATCGAATGGAATCATCGAGTGGAATCGAATGGAATTATGATCAAATGGAATCTAATGTAATAATCATCAAATGGAATCGAAAATAACCATCATCAATTGTTATTGAATGGAATTGTCATCAAATGGAATTCAAAGGAATCATCATCAAATGGAACCGAATGGAATCCTCATTGAATGGAAATGAAAGGGGTCATCATCTAATGGAATCGCATGGAATCATCATCAAATGGAATCGAATGGAATCATCATCAAATGGAATCTGATGGAATCATTGAACAGAATTGAATGGAATCGTCATCGAATGAATTGAATGCAATCATCGAATGGTCTCGAATGGAATCATCTTCTAATGGAAAGGAATGGAATCATCGCATAGAATCGAATGGAATTAACATTGAATGGACTCGAATGGAATCAACATCAAACGGAATCAAGCGGAATTATCGAATGGAATCGAAGAGAATCATCGAATGGACTCGAATGGAATAATCTAATGGAATTGAATGGAATAATCCACGGACTCGAATGCAATCATCATCGTATAGAATCGAATGGAATCATCGAATGGACTCGAATGGAATAATCATTGAACGGAATCGAATGGAATCATCATCGGATGGAAACGAATGGAATCATCATCGAATGGAAATGAAAGGAGTCATCATCTAATGGAATTGCATGGAATCATCATCAAATGGAATCGAATGGAATCAACAGCAAATGGAATCAAATGGAATCATTGAACGGAATTGAATGGAATCGTCATCCAATGAATGAATGCAATCATCGAATGGTCTCGAATGCAATCATCTTCAAATGGAATGGAATGGAATCATCGCATAGAATCGAATGGAATTATCATCGAATGGAATCGAATGGTATCAACATCAAACGGAAAAAAACGGAATTATCGAATGGAATCGAATAGAATCATGGAATGGACCCGAATGGAATCATCTAATGGAATGGAATGGAATAATCCACGGACTCGAATGCAATCATCGTCGAATGGAATCGAATGGAATCATCGAATGGACTCGAATGGAATAATCATTGAACAGAATCGAATGGAATCATCATCGGATGGAAACGAATGGAATCATCATCGAATGGAAATGAAAGGAGTCATCATCTAATGGAATTGCATGGAATCATCATCAAATGGAATCGAATGGAATCAACATCAAATGGAATCAAATGGAATCATTGAACGGAATTGAATGGAATCGTCATCGAATGAATTGAATGCAATCATCGAATGGTCTCGAGTGGAATCATCTTCAAATGGAATGGAATGGAATCATCGCATAGAATCGAATGGAATTATCATCGAATGGAATCGAATGGTATCAACATCAAACGGAAAAAAACGGAATTATCGAATGGAATCGAAGAGAATCTTCGAACGGACCCGAATGGAATCATCTAATGGAATGGAATGGAATAATCCATGGACTGGAAGGCAATCATCATTGAACGGAATCGAAAGGAATCATCATCGGATGGAAACGAATGGAATCATCATCGAATGGAAATGAAAGGAGTCATCATCTAATGGAATTGCATCGAATCATCATAAAATGGAATCGAATGGAATCAACATCAAATGGAATCAAATGGAATCATTGAACGGAATTGAATGGAATCGTCATCGAATGAATTGAATGCAATCATCGAATGGTCTCGAATGGAATCATCTTCAAATGGAATGGAATGGAATCATCGCATAGAATCGAATGGAATTATCATCGAATGGAATCGAATGGAATCAACATCAAACGGAAAAAAACGGAATTATCGAATGGAATCGAATAGAATCATCGAATGGACCCGAATGGAATCATCTAATGGAATGGAATGGAATAATCCGTGGACTCGAATGCAATCATCATCGAATATAATCGAATGGAATCATCCAATGGACTCGAATGGAATAATCATTGAACGGAATCGAATGGAATCATCATCGGATGGAAATGAATGGAATCATCATCGAATGGAATCGAATAGAATTATGGAATGAAATCCAGTGTGATCATCATCGAATGGACCCGAATGGAATCATCATCCAACGAATGCTAATGGAATCAACATCGAATGAATCAAATGGAAACACCATCGAATTGAAACGAATGGAATTACCATGAAATTGAAATGGATGGACTCATCATCGAATGGATTCGAATGGAATCATCGAATAAAATTGATTGAAATCATCATCGAATGGAATCGAATGGATTCATTGAATGGAATCAGATGGAATCATCGAATGGACTGGAATGGAATCATTGAATGGACACGAAAGAGATCATGATTGAATGGAATTGAATGGAATCATCGAATGGTCTCGATTGGAATCATTATCAAATGGAATCGAATGGAATCACCGAATAGAATCGAATGGAACAATCATCGAATGGACTCAAATGGAATTATCCTCAAATGGAATGGAATGGAATTATCGAATGCAATCGAATGGAATTATCGAATGCAATCGAATAGAATCATCGAATGGACTCGAATGGAATCATCGAATGGAATGGAATGGAACAGTCAATGAACTCGAATGGAATCATCATTGAATGGAATCGAATGGAATCATCGAGTGGAATCGAATGGAATTATGATCAAATGGAATCGAATGTAATCATCATCAAATGGAATCAAAAATAACCATCATCAATTGGTAATGAATGGAATTGTCATCAAATGGAATTCAAAGGAATCATCATCAAATGGAACCGAATGGAATCCTCATTGAATGGAAATGAAAGGGGTCATCATCTAATGGAATCGCATGGAATCATCATCAAATGGAATCGAATGGAATCATCATCAAATGGAATCTAATGGAATCATTGAACAGAATTGAATGGAATCGTCATCGAATGAATTGAATGCAATCATCGAATGGTCTCGAATGGAATCATCTTCTAATGGAAAGGAATGGAATCATCGCATAGAATCGAATGGAATTATCATCGAATGGAATCGAATGGGATCAACACCAAACGGAAAAAAACGGAATTATCGAATGGAATCGAAGAGAATCTTCGAACGGACCCGAATGAAATCATCTAATGGAATGGAATGGAATAATCCATGGACTCGAATGCAATCATCATCGAATGGAATCAAATGGAATCATCGAATCGACTCGAATGGAATAATCATTGAACGGAATCGAATGGAATCATCATCGGATGGAAACGAATGGAATCATCATCGAATGGAAATGAAAGGAGTCATCATCTAATGGAATTGCAAGGAATCATCATAAAATGGATTCGAATGGAATCAACATCAAATGGAATCAAATGGAATCATTGAACGGAATTGAATGGAATCGTCATCGAATGAATTGAATGCAATCATCGAATGGTCTCGAAGGGAATCATCTTCAAATGGAATGGAATGGAATCATCGCATAGAATCGAATGGAATTATCATCGAATGGAATCGAATGGAATCAACATCAAACGGAAAAAAACGGAATTATCGAATGGAATCGAAGAGAATCATCGAATGGACCCGAATGGAATCATCTAATGGAATGGAATGGAATAATCCATGGACTCGAATGCAATCATCGTCAAATGGAATCGAATGGAATCATCGAATGGATTCGAATGGAATAATCATTGAACGGAATCGAATGGAATCATCATCGGATGGAAACGAATGGAATCATCATCGAATGGAAATGAAAGGAGTCATCATCTAATGGAATTGCATGGAATCATCATAAAATGGAATCGAATGGAATCAACATCAAATCGAATCAAACGGAATCATTGAACGGAATTGAATGGAATCGTCATCGAATGAATTGACTGCAATCATCGAATGGTCTCGAATGGAATCATCTTCAAATGGAATGGAATGGAATCATCGCATAGAATCGAATGGAATTATCACCGAATGGAATCGAATGGAATCAACATCAAACGGAAAAAAACGGAATTATCGAATGGAATCGAAGAGAATCATCGAATGGACCCGAATGGAATCATCTAATGGAATGGAATGGAATAATCCATGGACTCGAATGCAATCATCATCGAATGGAATCGAATGGAATCATCGAATGAACTCGAATGGAATCATCATTGAATGGAATCGAATGGAATCATCGAGTGGAATCGAATGGAATTATGATCAAATGGAATCGAATGTAATCATCATCAAATGGAATCAAAAATAACCATCATCAATTGGTACTGAATGGAATTGTCATCAAATGGAATTCAAAGGAATCATCATCAAATGGAACTGAATGGAATCCTCATTGAATGGAAATGAAAGGTGTCATCATCTAATGGAATCGCATGGAATCATCATCAAATGGAATCGAATGGAATCATCATCAAATGGAATCTGATGGAATCATTGAACAGAATTGAATGGAATCGTCATCGAATGAATTGAATGCAATCTTCGAATGGTCTCGAATGTAATCACATTCTAATGGAAAGGAATGGAATCATCGCATAGAATCGAATGAAATTAACATTGAATGGACTCGAATGGAATCAACATCAAACGGAATCAAGCGGAATTATCGAATGGAATCGAAGAGAATCATCGAATGGTCTCGAATGGAATCATCTTCTAATGGAAAGGAATGGAATCATCGCATAGAATCGAATGGAATTAACATTGAATGGACTCGAATGGAATCAACATCAAATGGAATCAAGCGGAATTATCGAATGAAATCGAAGAGAATCATCG	C	20	PASS	SVLEN=-7330;SVTYPE=DEL;TIG_REGION=contig11_hp2:4260401-4260402;QUERY_STRAND=+;SIG_SOURCE=cigar;TIG_MAPQ=60	GT	0/1
chr1	138692585	dippav.chr1.DEL.25	CTCATCAAATGGAATCAAAAATAACCATCATCAATTGGTATTGAATGGAATTGTCATCAAATGGAATTCAAAGGAATCATCATCAAATGGAACCGAATGGAATCCTCATTGAATGGAAATGAAAGGGGTCATCATCAAATGGAATCGAATGGAATCATCATCAAATGGAATCTAATGGAATCATTGAACAGAATTGAATGGAATCGTCATCGAATGAATTGAATGCAATCATCGAATGGTCTCGAATGGAATCATCTTCTAATGGAAAGGAATGGAATCATCGCATAGAATCGAACGGAATTATCATCGAATGGAATCCAATGGTATCAACACCAAACGGAAAAAAACGGAATTATCGAATGGAATCGAAGAGAATCTTCGAACGGACCCGAATGGAATCATCTAATGGAATGGAATGGAATAATCCATGGACTTGAATGCAATCATCATCGAATGGAATCGAATGGAATCATCGAATGGACTCGAATGGAATAATCATTGAACGGAATCGAATGGAATCATCATCGGATGGAAATGAATGGAATCATCATCGAATGGAATCGAATAGAATTATGGAATGAAATCCAGTGTGATCATCATCGAATGGACCCGAATGGAATCATCATCCAACGGAAGCTAATGGAATCAACATCGAATGAATCGAATGGAAACACCATCGAATTGAAACGAATGGAATTATCATGAAATTGAAATGGATGGACTCATCATCGAATGGATTCGAATGGAATCATCGAATAAAATTGATTGAAATCATCATCCAATGGAATCGAATGGTATCATTGAATGGAATCGAATGGAATCATCATCAGATGGAAATGAATGGAATCGTCATAGAATGGAATCGAATGGATTCATTGAATGGAATCAGATCGAATCATCAAATGGACTGGAATGGAAACATTGAATGGACTCGAAAGGGATCATTATTGAATGGAATTGAATGGAATCATCGAATGGTCTCGATTGGAATCATTACCAAATGGAATCGAATGGAATCACCGAATAGAATCGAATGGAACAATCATCGAATGGACTCAAATGGAATTATCCTCCAATGGAATCGAATGGAATTATCGAATGCAATCGAATGGAATTATCGAATGCAATCGAATAGAATCATCGAATGGACTCGAATGGAATCATTGAATGGAATGGAATGGAACAGTCAATGAACTCGAATGGAATCATCATTGAATGGAATCGAATGGAATCATCGAGTGGAATCGAATGGAATTATGATCAAATGGAATCGAATGTAATCA	C	20	PASS	SVLEN=-1282;SVTYPE=DEL;TIG_REGION=contig11_hp2:4434381-4434382;QUERY_STRAND=+;SIG_SOURCE=cigar;TIG_MAPQ=60	GT	0/1
chr1	138967570	dippav.chr1.DEL.26	CATCATCAAATGGAATCGAATGGAATCATCATCAAATGGAATCTAATGGAATCATTGAACAGAATTGAATGGAATCGTCATCGAATGAATTGAATGCAATCATCGAATGGTCTCGAATGGAATCATCTTCTAATGGAAAGGAATGGAATCATCGCATAGAATCGAATGGAATTATCATCTAATGGAATCGAATGGTATCAACACCAAACGGAAAAAAACGGAATTATCGAATGGAATCGAAGAGAATCTTCGAACGGACCCGAATGGAATCATCTAATGGAATGGAATGGAATAATCCATGGACTCGAATGCAATCATCATCGAATGGAATCGAATGGAATCATCGAATGGACTCGAATGGAATAATCATTGAACGGAATCGAATGGAATCATCATCGGATGGAAACGAATGGAATCATCATCGAATGGAAATGAAAGGAGTCATCATCTAATGGAATTGCATGGAATCATCATAAAATGGAATCGAATGGAATCAACATCAAATGGAATCAAATGGAATCATTGAACGGAATTGAATGGAATCGTCATCGAATGAATTGACTGCAATCATCCAATGGTCTCGAATGGAATCATCTTCAAATGGAATGGAATGGAATCATCGCATAGAATCGAATGGAATTATCATCGAATGGAATCGAATGGAATCAACATCAAACGGAAAAAAACGGAATTATCGAATGGAATCGAAGAGAATCATCGAATGGACCCGAATGGAATCATCTAATGGAATGGAATGGAATAATCCATGGACTCGAATGCAATCATCATCGAATGGAATCGAATGGAATCACCGAATGGACTCGAATGGAATAATCATTGAACGGAATTGAATGGAATCATCATCGGATGGAAATGAATGGAATCATCATCGAATGGAATCGAATAGAATTATGGAATGAAATCCAGTGTGATCATCATCGAATGGACCCGAATGGAATCATCATCCAACGGAAGCTAATGGAATCAACATCGAATGAATCGAATGGAAACACCATCGAATTGAAACGAATGGAATTATCATGAAATTGAAATGGATGGACTCATCATCGAATGGATTCGAATGGAATCATCGAATAAAATTGATTGAAATCATCATCCAATGGAATCGAATGGTATCATTGAATGGAATCGAATGGAATCATCATCAGATGGAAATGAATGGAATCGTCATAGAATGGAATCGAATGGATTCATTGAATGGAATCAGATGGAATCATCGAATGGACTGGAATGGAATCATTGAATGGACTCGAAAGGGATCATTATTGAATGGAATTGAATGGAATCATCGAATGGTCTCTATTGGAATCATTATCAAATGGAATCGAATGGAATCACCGAATAGAATCGAATGGAACAATCATCGAATGGACTCAAATGGAATTATCCTCCAATGGAATCGAATGGAATTATCGAATGCAATCGAATGGAATTATCGAATGCAATCGAATAGAATCATCGAATGGACTCGAATGGAATCATCGAATGGAATGGAATGGAACAGTCAATGAACTCGAATGGAATCATCATTGAATGGAATCGAATGGAATCATCGAGTGGAATCGAATGGAATTATGATCAAATGGAATCGAATGTAATCATCATCAAATGGAATCAAAAATAACCATCATCAATTGGTATTGAATGGAATTGTCATCAAATGGAATTCAAAGGAATCATCATCAAATGGAACCGAATGGAATCCTCATTGAATGGAAATGAAAGGGGTCATCATCTAATGGAATCGCATGGAATCATCATCAAATGGAATCGAATGGAATCATCATCAAATGGAATCTAATGGAATCATTGAACAGAATTGAATGGAATCGTCATCGAATGAATTGAATGCAATCATCGAATAGTCTCGAATGGAATCATCTTCTAATGGAAAGGAATGGAATCATCGCATAGAATCGAATGGAATTATCATCGAATGGAATCGAATGGTATCAACACCAAACGGAAAAAAACGGAATTATCGAATGGAATCGAAGAGAATCTTCGAACGGACCCGAATGGAATCATCTAATGGAATGGAATGGAATAATCCATGGACTCGAATGCAATCATCATCGAATGGAATCGAATGGAATCATCGAATGGACTCGAATGGAATAATCATTGAACGGAATCGATTGGAATCATCATCGGATGGAAACGAATGGAATCATCATCGAATGGAAATGAAAGGAGTCATCATCTAATGGAATTGCATGGAATCATCATAAAATGGAATCGAATGGAATCAACATCAAATGGAATCAAATGGAATCATTGAACGGAATTGAATGGAATCGTCATCGAATGAATTGACTGCAATCATCCAATGGTCTCGAATGGAATCATCTTCAAATGGAATGGAATGGAATCATCGCATAGAATCGAATGGAATTATCATCGAATGGAATCGAATGGAATCAACATCCAACGGAAAAAAACGGAATTATCGAATGGAATCGAAGAGAATCATCGAATGGACCCGAATGGAATCATGTAATGGAATGGAATGGAATAATCCATGGACTCGAATGCAATCATCATCGAATGGAATCGAATGGAATCATCGAATGGACTCGAATGGAATAATCATTGAACGGAATCGAATGGAATCATCATCGGATGGAAATGAATGGAATCATCATCGAATGGAATCGAATAGAATTATGGAATGAAATCCAGTGTGATCATCATCGAATGGACCCGAATGGAATCATCATCCAACGGAAGCTAATGGAATCAACATCGAATGAATCAAATGGAAACACCATCGAATTGAAACGAATGGAATTATCATGAAATTGAAATGGATGGACTCATCATCGAATGGATTCGAATGGAATCATCGAATAAAATTGATTGAAATCATCATCGAATGGAATCGAATGGTATCATTGAATGGAATCGAATGGAATCATCATCAGATGGAAATGAATGGAATCGTCATAGAATGGAATCGAATGGATTCATTGAATGGAATCAGATGGAATCATCGAATGGACTGGAATGGAATCATTGAATGGACTCGAAAGGGATCATGATTGAATGGAATTGAATGGAATCATCGAATGGTCTCTATTGGAATCATTATCAAATGGAATCGAATGGAATCACCGAATAGAATCGAATGGAACAATCATCGAATGGACTCAAATGGAATTATCCTCAAATGGAATCGAATGGAATTATCGAATGCAATCGAATGGAATTATCGAATGCAATCGAATAGAATCATCGAATGGACTCGAATGGAATCATCGAATGGAATGGAATGGAACAGTCAATGAACTCGAATGGAATCATCATTGAATGGAATCGAATGGAATCATCGAGTGGAATCGAATGGAATTATGATCAAATGGAATCGAATGTAATCATCATCAAATGGAATCAAAAATAACCATCATCAATTGGTATTGAATGGAATTGTCATCAAATGGAATTCAAAGGAATCATCATCAAATGGAACCGAATGGAATCCTCATTGAATGGAAATGAAAGGGGTCATCATCTAATGGAATCGCATGGAATCATCATCTAATGGAATCGAATGGAATCATCATCAAATGGAATCTAATGGAATCATTGAACAGAATTGAATGGAATCGTCATCGAATGAATTGAATGCAATCATCGAATGGTCTCGAATGGAATCATCTTCTAATGGAAAGGAATGGAATCATCGCATAGAATCGAATGGAATTATCATCGAATGGAATCGAATGGTATCAACACCAAACGGAAAAAAACGGAATTATCGAATGGAATCGAAGAGAATCTTCGAACGGACCCGAATGGAATCATCTAATGGAATGGAATGGAATAATCCATGGACTCGAATGCAATCATCATCGAATGGAATGGAATGGAATCATCGAATGGACTCGAATGGAATAATCATTGAACGGAATCGAATGGAATCATCATCGGATGGAAACGAATGGAATCATCATCGAATGGAAATGAAAGGAGTCATCATCTAATGGAATTGCATGGAATCATCATAAAATGGAATCGAATGGAATCAACATCAAATGGAATCAAATGGAATCATTGAACGGAATTGAATGGAATCGTCATCGAATGAATTGACTGCAATCATCGAATGGTCTCGAATGGAATCATCTTCAAATGGAATGTAATGGAATCATCGCATAGAATCGAATGGAATTATCATCGAATGGAATCGAATGGAATCAACATCAAACGGAAAAAAACGGAATTATCGAATGGAATCGAAGAGAATCATCGAATGGACCCGAATGGAATCATCTAATGGAATGGAATGGAATAATCCATGGACTCGAATGCAATCATCATCGAATGGAATCGAATGGAATCATCGAATGAACTCGAATGGAATCATCATTGAATGGAATCGAATGGAATCATCGAGTGGAATCGAATGGAATTATGATCAAATGGAATCGAATGTAATCATCATCAAATGGAATCAAAAATAACCATCATCAATTGGTATTGAATGGAATTGTCATCAAATGGAATTCAAAGGAATCATCATCAAATGGAACCGAATGGAATCCTCATTGAATGGAAATGAAAGGGGTCATCATCTAATGGAATCGCATGGAATCATCATCAAATGGAATCGAATGGAATCATCATCAAATGGAATCTAATGGAATCATTGAACAGAATTGAATGGAATCGTCATCGAATGAATTGAATGCAATCATCGAATAGTCTCGAATGGAATCATCTTCTAATGGAAAGGAATGGAATCATCGCATAGAATCGAATGGAATTATCATCGAATGGAATCGAATGGTATCAACACCAAACGGAAAAAAACGGAATTATCGAATGGAATCGAAGAGAATCTTCGAACGGACCCGAATGGAATCATCTAATGGAATGGAATGGAATAATCCATGGACTCGAATGCAATCATCATCGAATGGAATCGAATGGAATCATCGAATGGACTCGAATGGAATAATCATTGAACGGAATCGATTGGAATCATCATCGGATGGAAACGAATGGAATCATCATCGAATGGAAATGAAAGGAGTCATCATCTAATGGAATTGCATGGAATCATCATAAAATGGAATCGAATGGAATCAACATCAAATGGAATCAAATGGAATCATTGAACGGAATTGAATGGAATCGTCATCGAGTGAATTGACTGCAATCATCCAATGGTCTCGAATGGAATCATCTTCAAATGGAATGGAATGGAATCATCGCATAGAATCGAATGGAATTATCATCGAATGGAATCGAATGGAATCAACATCCAACGGAAAAAAACGGAATTATCGAATGGAATCGAAGAGAATCATCGAATGGACCCGAATGGAATCATGTAATGGAATGGAATGGAATAATCCATGGACTCGAATGCAATCATCATCGAATGGAATCGAATGGAATCATCGAATGGACTCGAATGGAATAATCATTGAACGGAATCGAATGGAATCATCATCGGATAGAAATGAATGGAATCATCATCGAATGGAATCGAATAGAATTATGGAATGAAATCCAGTGTGATCATCATCGAATGGACCCGAATGGAATCATCATCCAACGGAAGCTAATGGAATCAACATCGAATGAATCAAATGGAAACACCATCGAATTGAAACGAATGGAATTATCATGAAATTGAAATGGATGGACTCATCATCGAATGGATTCGAATGGAATCATCGAATAAAATTGATTGAAATCATCATCGAATGGAATCGAATGGTATCATTGAATGGAATCGAATGGAATCATCATCAGATGGAAATGAATGGAATCGTCATAGAATGGAATCGAATGGATTCATTGAATGGAATCAGATGGAATCATCGAATGGACTGGAATGGAATCATTGAATGGACTCGAAAGGGATCATTATTGAATGGAATTGAATGGAATCATCGAATGGTCTCGATTGGAATCATTATCAAATGGAATCGAATGGAATCACCGAATAGAATCGAATGGAACAATCATCGAATGGACTCAAATGGAATTATCCTCAAATGGAATCGAATGGAATTATCGAAATCAATCGAATGGAATTATCGAATGCAATCGAATAGAATCATCGAATGGACTCGAATGGAATCATCGAATGGAATGGAATGGAACAGTCAATGAACTCGAATGGAATCATCATTGAATGGAATCGAATGGAATCATCGAGTGGAATCGAATGGAATTATGATCAAATGGAATCGAATGTAATCATCATCAAATGGAATCAAAAATAACCATCATCAATTGGTATTGAATGGAATTGTCATCAAATGGAATTCAAAGGAATCATCATCAAATGGAACCGAATGGAATCCTCATTGAATGGAAATGAAAGGGGTCATCATCTAATGGAATCGCATGGAATC	C	20	PASS	SVLEN=-6391;SVTYPE=DEL;TIG_REGION=contig11_hp2:4708084-4708085;QUERY_STRAND=+;SIG_SOURCE=cigar;TIG_MAPQ=60	GT	0/1
chr1	139058584	dippav.chr1.DEL.27	GAATGGACTCGAATGGAATAATCATTGAACGGAATAGAATGGAATCATCATCGGATGGAAATGAATGGAATCATCATCGAATGGAATCGAATAGAATTATGGAATGAAATCCAGTGTGATCATCATCGAATGGACCCGAATGGAATCATCATCCAACGGAAGCTAATGGAATCAACATCGAATGAATCGAATGGAAACACCATCGAATTGAAACGAATGGAATTATCATGAAATTGAAATGGATGGACTCATCATCGAATGGATTCGAATGGAATCATCGAATAAAATTGATTGAAATCATCATCGAATGGAATCGAATGGTATCATTGAATGGAATCGAATGGAATCATCATCAGATGGAAATGAATGGAATCGTCATAGAATGGAATCGAATGGATTCATTGAATGGAATCAGATGGAATCATCGAATGGACTGGAATGGAATCATTGAATGGACTCGAAAGGGATCATGATTGAATGGAATTGAATGGAATCATCGAATGATCTCGATTGGAATCATTATCAAATGGAATCGAATGGAATCACCGAATAGAATCGAATGGAACAATCATCGAATGGACTCAAATGGAATTATCCTCAAATGGAATCGAATGGAATTATCGAATGCAATCGAATGGAATTATCGAATGCAATCGAATAGAATCATCGAATGGACTCGAATGGAATCATCGAATGGAATGGAATGGAACAGTC	G	20	PASS	SVLEN=-713;SVTYPE=DEL;TIG_REGION=contig11_hp2:4792707-4792708;QUERY_STRAND=+;SIG_SOURCE=cigar;TIG_MAPQ=60	GT	0/1
chr1	139061073	dippav.chr1.DEL.28	CAATGAACTCGAATGGAATCATCATTGAATGGAATCGAATGGAATCATCGAGTGGAATCGAATGGAATTATGATCAAATGGAATCGAATGTAATCATCATCAAATGGAATCAAAAATAACCATCATCAATTGGTATTGAATGGAATTGTCATCAAATGGAATTCAAAGGAATCATCATCAAATGGAACCGAATGGAATCCTCATTGAATGGAAATGAAAGGGGTCATCATCTAATGGAATCGCATGGAATCATCATCTAATGGAATCGAATGGAATCATCATCAAATGGAATCTAATGGAATCATTGAACAGAATTGAATGGAATCGTCATCGAATGAATTGAATGCAATCATCGAATGGTCTCGAATGGAATCATCTTCTAATGGAAAGGAATGGAATCATCGCATAGAATCGAATGGAATTATCATCGAATGGAATCGAATGGTATCAACACCAAACGGAAAAAAACGGAATTATCGAATGGAATCGAAGAGAATCTTCGAACGGACCCGAATGGAATCATCTAATGGAATGGAATTGAATAATCCATGGACTCGAATGCAATCATCATCGAATGGAATCGAATGGAATCATCGAATGGACTCGAATGGAATAATCATTGAACGGAATCGAATGGAATCATCATCGGATGGAAACGAATGGAATCATCATCGAATGGAAATGAAAGGAGTCATCATCTAATAGAATTGCATGGAATCATCATAAAATGGAATCGAATGGAATCAACATCAAATGGAATCAAATGGAATCATTGAACGGAATTGAATGGAATCGTCATCGAATGAATTGACTGCAATCATCGAATGGTCTCGAATGGAATCATCTTCAAATGGAATGGAATGGAATCATCGCATAGAATCGAATGGAATTATCATCGAATGGAATCGAATGGAATCAACATCAAACGGAAAAAAACGGAATTATCGAATGGAATCGAAGAGAATCATCGAATGGACCCGAATGGAATCATCTAATGGAATGGAATGGAATAATCCATGGACTCGAATGCAATCATCATCGAATGGAATCGAATGGAATCATCG	C	20	PASS	SVLEN=-1063;SVTYPE=DEL;TIG_REGION=contig11_hp2:4794483-4794484;QUERY_STRAND=+;SIG_SOURCE=cigar;TIG_MAPQ=60	GT	0/1
chr1	139068580	dippav.chr1.INS.12	G	GAACGGAATTGAATGGAATCGTCATCGAATGAATTGACTGCAATCATCGAATGTTCTCGAATGGAATCATCTTCAAATGGAATGGAATGGAATCATCGCATAGAATCGAATGGAATTATCATCGAATGGAATCGAATGGAATCAACATCAAACGGAAAAAAACGGAATTATCGTATGGAATCGAAGAGAATCATCGAATGGACCCGAATGGAATCATCTAATAGAATGGAATGGAATAATCCATGGACTCGAATGCAATCATCATCGAATGGAATCGAATGGAATCATCGAATGGACTCGAATGGAATAATCATTGAACGGAATCGAATGGAATCATCATCGGATGGAAATGAATGGAATCATCATCGAATGGAATCGAATAGAATTATGGAATGAAATCCAGTGTGATCATCATCGAATGGACCCGAGTGGAATCATCATCCAACGGAAGCTAATGGAATCAACATCGAATGAATCGAATGGAAACACCATCGAATTGAAACGAATGGAATTATCATGAAACTGAAATGGATGGACTCATCATCGAATGGATTCGAATGGAATCATCGAATAAAATTTATTGAAATCATCATCAAATGGAATCGAATGGTATCATTGAATGGAATCGAATGGAATCATCATCAGATGGAAATGAATGGAATCGTCATAGAATGGAATCGAATGGATTCATTGAATGGAATCAGATGGAATCATCGAATGGACTGGAATGGAATCATTGAATGGACTCGAAAGGGATCATGATTGAATGGAATTGAATGGAATCATCGAATGGTCTCGATTGGAATCATTACCAAATGGAATCGAATGGAATCACCGAATAGAATCGAATGGAACAATCATCGAATGGACTCAAATGGAATTATCCTCAAATGGAATCGAATGGAATTATCGAATACAATCGAATGGAATTATCGAATGCAATCGAATAGAATCATCGAAAGGATTCGAATGGAATCATCGAATGGAATGGAATGGAACAGTCAATGAACTCGAATGGAATCATCATTGAATGGAATCGAATGGAATCATCGAGTGGAATCGAATGGAATTATGATCAAATGGAATCGAATGTAATCATCATCAAATGGAATCAAAAATAACCATCATCAATTGGTATTGAATGGAATTGTCATCAAATGGAATTCAAAGGAATCATCATCAAATGGAACCGAATGGAATCCTCATTGAATGGAAATGAAAGGGGTCATCATCTAATGGAATCGCATGGAATCATCATCAAATGGAATCGAATGGAATCATCATCAAATGGAATCTAATGGAATCATTGAACAGAATTGAATGGAATCGTCATCGAATGAATTGAATGCAATCATCGAATGGTCTCGAATGGAATCATCTTCTAATGGAAAGGAATGGAATCATCGCATAGAATCGAATGGAATTATCATCGAATGGAATCGAATGGTATCAACACCAAACGGAAAAAAATGGAATTATCGAATGGAATCGAAGAGAATCTTCGAACGGACCCGAATGGAATCATCTAATGGAATGGAATGGAATAATCCATGGACTCGAATGCAATCATCATCGAATGGAATCGAATGGAGTCATCGAATGGACTCGAATGCAATAATCATTGAACGGAATCGAATGGAATCATCATCGGATGGAAACGAATGGAATCATCATCGAATGGAAATGAAAGGAGTCATCATCTAATGGAATTGCATGGAATCATCATAAAATGGAATCGAATGGAATCAACATCAAATGGAATCAAATGGAATCATTGAACGGAATTGAATGGAATCGTCATCGAATGAATTGACTGCAATCATCGAATGGTCTCGAATGGAATCATCTTCAAATGGAATGGAATGGAATCATCGCATAGAATCGAATGGAATTATCATCGAATGGAATCGAATGGAATCAACATCAAACGGAAAAAAACAGAATTATCGAATGGAATCGAAGAGAATCATCGAATGGACCCGAATGGAATCATCTAATGGAATGGAATGGAATAATCCATGGACTCGAATGCAATCATCATCGAATGGAATCGAATGGAATCATCGAATGGACTCGAATGGAATAATCATTGAACGGAATCGAATGGAATCATCATCGGATGGAAATGAATGGAATCATCATCGAATGGAATCGAATAGAATTATGGAATGAAATCCAGTGTGATCATCATCGAATGGACCCGAATGGAATCATCATCCAACGGAAGCTAATGGAATCAACATCGAATGAATCGAATGGAAACACCATCGAATTGAAACGAATGGAATTATCATGAAATTGAAACGGATGGACACATCATCGAATGGATTCGAATGGAATCATCGAATAAAATTGATTGAAATCATCATCCAATGGAATCGAATGGTATCATTGAATGGAATCGAATGGAATCATCATCAGATGGAAATGAATGGAATCGTCACAGAATGGAATCGAATGGATTCATTGAATGGAATCAGATGGAATCATCGAATGGACTGGAATGGAATCATTGAATGGACTCGAAAGGGATCATGATTGAATGGAATTGAATGGAATCATCGAATGGTCTCGATTGGAATCATTATCAAATGGAATCGAATGGAATCACCGAATAGAATCGAATGGAACAATCATCGAATGGACTCAAATGGAATTATCCTCCAATGGAATCGAATGGAATTATCGAATGCAATCGAATGGAATTATCGAATGCAATCGAATAGAATCATCGAATGGACTCGAATGGAATCATCGAATGGAATGGAATGGAACAGTCAATGAACTCGAATGGAATCATCATTGAATGGAATCGAATGGAATCATCGAGTGGAATCGAATGGAATTATGATCAAATGGAATCGAATGTAATCATCATCAGATGGAATCAAAAATAACCATCATCAATTGGTATTGAATGGAATTGTCATCAAATGGAATTCAAAGGAATCATCATCAAATGGAACCGAATGGAATCCTCATTGAATGGAAATGAAAGGGGTCATCATCTAATGGAATCGCATGGAATCATCATCAAATGGAATCGAATGGAATCATCATCAAATGGAATCTAATGGAATCATTGAACAGAATTGAATGGAATCTTCATCGAATGAATTGAATGCAATCATCGAATGGCCTCGAATGGAATCATCTTCTAATGGAAAGGAATGGAATCATCGCATAGAATCGAATGGAATTATCATCGAATGGAATCGAATGGTATCAACACCAAACGGAAAAAAACGGAATTATCGAATGGAATCGAAGAGAATCTTCGAACGGACCCGAATGGAATCATCTAATGGAATGGAATGGAATAATCCATGGACTCGAATGCAATCATCATCGAATGGAATCGAATGGAATCATCGAATGGACTCGAATGGAATAATCATTGAACTGAATCGAATGGAATCATCATCGGATGGAAACGAATGGAATCATCATCGAATGGAAATGAAAGGAGTCATCATCTAATGGAATTGCATGGAATCATCATCAAATGGAATCGAATGGAATCAACATCAAATGGAATCAAATGGAATCATTC	20	PASS	SVLEN=3552;SVTYPE=INS;TIG_REGION=contig11_hp2:4800935-4804487;QUERY_STRAND=+;SIG_SOURCE=cigar;TIG_MAPQ=60	GT	0/1
chr1	139073747	dippav.chr1.DEL.29	TGGAATCATCATCGGATGGAAACGAATGGAATCATCATCGAATGGAAATGAAAGGAGTCATCATCTAATGGAATTGCATGGAATCATCATAAAATGGAATCGAATGGAATCAACATCAAATGGAATCAAATGGAATCATTGAACGGAATTGAATGGAATCGTCATCGAATGAATTGACTGCAATCATCGAATGGTCTCGAATGGAATCATCTTCAAATGGAATGGAATGGAATCATCGCATAGAATCGAATGGAATTATCATCGAATAGAATCGAATGGAATCAACATCAAACGGAAAAAAACAGAATTATCGTATGGAATCGAAGAGAATCATCGAATGGACCCGAATGGAATCATCTAATGGAATGGAATGGAATAATCCATGGACTCGAATGCAATCATCATCGAATGGAATCGAATGGAATCATCGAATGGACTCGAATGGAATAATCATTGAACGGAATCGAATGGAATCATCATCGGATGGAAATGAATGGAATCATCATCGAATGGAATCGAATAGAATTATGGAATGAAATCCAGTGTGATCATCATCGAATGGACCCGAATGGAATCATCATCCAACGGAAGCTAATGGAATCAACATCGAATGAATCGAATGGAAACACCATCGAATTGAAACGAATGGAATTATCATGAAATTGAAATGGATGGACTCATCATCGAATGGATTCGAATGGAATCATCGAATAAAATTGATTGAAATCATCATCCAATGGAATCGAATGGTATCATTGAATGGAATCGAATGGAATCATCATCAGATGGAAATGAATGGAATCGTCATAGAATGGAATCGAGTGGATTCATTGAATGGAATCAGATGGAATCATCGAATGGACTGGAATGGAATCATTGAATGGACTCGAAAGGGATCATGATTGAATGGAATTGAATGGAATCATCGAATGGTCTCGATTGGAATCATTATCAAATGGAATCGAATGGAATCACCGAATAGAATCGAATGGAACAATCATCGAATGGACTCAAATGGAATTATCCTCAAATGGAATCGAATGGAATTATCGAATGCAATCGAATGGAATTATCGAATGCAATCGAATAGAATCATCGAAAGGACTCGAATGGAATCATCGAATGGAATGGAATGGAACAGTCAATGAACTCGAATGGAATCATCATTGAATGGAATCCAATGGAATCATCGAGTGGAATCGAATGGAATTATGATCAAATGGAATCTAATGTAATCATCATCAAATGGAATCAAAAATAACCATCATCAATTGGTATTGAATTGAATTGTCATCAAATGGAATTCAAAGGAATCATCATCAAATGGAACCGAATGGAATCCTCATTGAATGGAAATGAAAGGGGTCATCATCTAATGGAATCGCATGGAATCATCATCAAATGGAATCGAATGGAATCATCATCAAATGGAATCTAATGGAATCATTGAACAGAATTGAATGGAATCGTCATCGAATGAATTGAATGCAATCATCGAATGGTCTCGAATGGAATCATCTTCTAATGGAAAGGAATGGAATCATCGCATAGAATCGAATGGAATTATCATCGAATGGAATCGAATGGTATCAACACCAAACGGAAAAAAACGGAATTATCGAATGGAATCGAAGAGAATCTTCGAACGGACCCGAATGGAATCATCTAATGGAATGGAATGGAATAATCCATGGACTCGAATGCAATCATCATCGAATGGAATGGAATGGAATCATCGAATGGACTCGAATGGAATAATCATTGAACGGAATCGAAA	T	20	PASS	SVLEN=-1776;SVTYPE=DEL;TIG_REGION=contig11_hp2:4809649-4809650;QUERY_STRAND=+;SIG_SOURCE=cigar;TIG_MAPQ=60	GT	0/1
chr1	139084273	dippav.chr1.DEL.30	CGGACCCGAATGGAATCATCTAATGGAATGGAATGGAATAATCCATGGACTCGAATGCAATCATCATCGAATGGAATCGAATGGAATCATCGAATGGACTCGAATGGAATAATCATTGAACGGAATCGATTGGAATCATCATCGGATGGAAACGAATGGAATCATCATCGAATGGAAATGAAAGGAGTCATCATCTAATGGAATTGCATGGAATCATCATAAAATGGAATCGAATGGAATCAACATCAAATGGAATCAAATGGAATCATTGAACGGAATTGAATGGAATCGTCATCGAATGAATTGACTGCAATCATCCAATGGTCTCGAATGGAATCATCTTCAAATGGAATGGAATGGAATCATCGCATAGAATCGAATGGAATTATCATCGAATGGAATCGAATGGAATCAACATCCAACGGAAAAAAACGGAATTATCTAATGGAATCGAAGAGAATCATCGAAT	C	20	PASS	SVLEN=-468;SVTYPE=DEL;TIG_REGION=contig11_hp2:4818352-4818353;QUERY_STRAND=+;SIG_SOURCE=cigar;TIG_MAPQ=60	GT	0/1
chr1	139088350	dippav.chr1.DEL.31	CAATCATCATCGAATGGAATCGAATGGAATCATCGAATGGACTCGAATGGAATAATCATTGAACGGAATCGAATGGAATCATCATCGGATGGAAATGAATGGAATCATCATCGAATGGAATCGAATAGAATTATGGAATGAAATCCAGTGTGATCATCATCGAATGGACCCGAATGGAATCATCATCCAACGGAAGCTAATGGAATCAACATCGAATGAATCGAATGGAAACACCATCGAATTGAAACGAATGGAATTATCATGAAATTGAAATGGATGGACTCATCATCGAATGGATTCGAATGGAATCATCGAATAAAATTGATTGAAATCATCATCCAATGGAATCGAATGGTATCATTGAATGGAATCGAATGGAATCATCATCAGATGGAAATGAATGGAATCGTCATAAAATGGAATCGAATGGATTCATTGAATGGAATCAGATGGAATCATCGAATGGACTGGAATGGAATCATTGAATGGACTCGAAAGGGATCATTATTGAATGGAATTGAATGGAATCATCGAATGGTCTCGATTGGAATCATTATCAAATGGAATCGAATGGAATCACCGAATAGAATCGAATGGAACAATCATCGAATGGACTCAAATGGAATTATCCTCAAATGGAATCGAATGGAATTATCGAATGCAATCGAATGGAATTATCGAATGCAATCGAATAGAATCATCGAATGGACTCGAATGGAATCATCGAATGGAATGGAATGGAACAGTCAATGAACTCGAATGGAATCATCATTGAATGGAATCGAATGGAATCATCGAGTGGAATCGAATGGAATTATGATCAAATGGAATCGAATGTAATCATCATCAAATGGAATCAAAAATAACCATCATCAATTGGTATTGAATGGAATTGTCATCAAATGGAATTCAAAGGAATCATCATCAAATGGAACCGAATGGAATCCTCATTGAATGGAAATGAAAGGGGTCATCATCTAATGGAATCGCATGGAATCATCATCAAATGGAATCGAATGGAATCATCATCAAATGGAATCTAATGGAATCATTGAACAGAATTGAATGGAATCGTCATCGAATGAATTGAATGCAATCATCGAATGGTCTCGAATGGAATCATCTTCTAATGGAAAGGAATGGAATCATCGCATAGAATCGAATGGAATTATCATCGAATGGAATCGAATGGTATCAACACCAAACGGAAAAAAACGGAATTATCGAATGGAATCGAAGAGAATCTTCGAACGGACCCGAATGGAATCATCTAATGGAATGGAATGGAATAATCCATGGACTCGAATGCAATCATCATCGAATGGAATCGAATGGAATCATCGAATGGACTCGAATGGAATAATCATTGAACGGAATCGAATGGAATCATCATCGGATGGAAACGAATGGAATCATCATCGAATGGAAATGAAAGGAGTCATCATCTAATGGAATTGCATGGAATCATCATAAAATGGAATCGAATGGAATCAACATCAAATGGAATCAAATGGAATCATTGAACGGAATTGAATGGAATCGTCATCGAATGAATTGACTGCAATCATCGAATGGTCTCGAATGGAATCATCTTCAAATGGAATGGAATGGAATCATCGCATAGAATCGAATGGAATTATCATCGAATGGAATCGAATGGAATCAACATCCAACGGAAAAAAACGGAATTATCGAATGGAATCGAAGAGAATCATCGAATGGACCCGAATGGAATCATCTAATGGAATGGAATGGAATAATCCATGGACTCGAATGCAATCATCATCCAATGGAATCGAATGGAATCATCGAATGGACTCGAATGGAATAATCATTGAACGGAATCGAATGGAATCATCATCGGATGGAAATGAATGGAATCATCATCGAATGGAATCGAATAGAATTATGGAATGAAATCCAGTGTGATCATCATCGAATGGACCCGAATGGAATCATCATCCAACGGAAGCTAATGGAATCAACATCGAATGAATCGAATGGAAACACCATCGAATTGAAACGAATGGAATTATCATGAAATTGAAATGGATGGACTCATCATCGAATGGATTCGAATGGAATCATCGAATAAAATTGATTGAAATCATCATCAAATGGAATCGAATGGTATCATTGAATGGAATCGAATGGAATCATCATCAGATGGAAATGAATGGAATCGTCATAGAATGGAATCGAATGGATTCATTGAATGGAATCAGATGGAATCATCGAATGGACTGGAATGGAATCATTGAATGGACTCGAAAGGGATCATTATTGAATGGAATTGAATGGAATCATCGAATGGTCTCGATTGGAATCATTATCAAATGGAATCGAATGGAATCACCGAATAGAATCGAATGGAACAATCATCGAATGGACTCAAATGGAATTATCCTCCAATGGAATCGAATGGAATTATCGAATGCAATCGAATGGAATTATCGAATGCAATCGAATAGAATCATCGAATGGACTCGAATGGAATCATCGAATGGAATGGAATGGAACAGTCAATGAACTCGAATGGAATCATCATTGAATGGAATCGAATGGAATCATCGAATGGAATCGAATGGAATTATGATCAAATGGAATCGAATATAATCATCATCAAATGGAATCAAAAATAACCATCATCAATTGGTATTGAATGGAATTCTCATCAAATGGAATTCAAAGGAGTCATCATCAAATGGAACTGAATGGAATCCTCATTGAATGGAAATGAAAGGGGTCATCATCTAATGGAATCGCATGG	C	20	PASS	SVLEN=-2769;SVTYPE=DEL;TIG_REGION=contig11_hp2:4821961-4821962;QUERY_STRAND=+;SIG_SOURCE=cigar;TIG_MAPQ=60	GT	0/1
chr1	139102364	dippav.chr1.INS.13	A	ATCGAATGGAATCATCGAATGGACTCGAATGGAATAATCATTGAACGGAATCGAATGGAATCATCATCGGATGGAAACGAATGGAATCATGATCGAATGGAAATGAAAGGAGTCATCATCTAATGGAATTGCATGGAATCATCATAAAATGGAATCGAATGGAATCAACATCAAATGGAATCAAATGGAATCATTGAACGGAATTGAATGGAATCGTCATCGAATGAATTGACTGCAATCATCGAATGGTCTCGAATGGAATCATCTTCAAATGGAATGGAATGGAATCATCGCATAGAATCGAAAGGAATTATCATCGAATGGAATCGAATGGAATCAACATCAAACGGAAAAAAACGGAATTATCGAATGGAATCGAAGAGAATCATCGAATGGACCCGAATGGAATCATCTAATGGAATGGAATGGAATAATCCATGGACTCGAATGCAATCATCATCGAATGGAATCGAATGGAATCATCGAATGAACTCGAATGGAATCATCATTGAATGGAATCGAATGGAATCATCGAGTGGAATCGAATGGAATTATGATCAAATGGAATTGAATGTAATCATCATCAAATGGAATCAAAAATAACCATCATCAATTGGTATTGAATGGAATTGTCATCAAATGGAATTCAAAGGAATCATCATCAAATGGAACCGAATGGAATCCTCATTGAATGGAAATGAAAGGGGTCATCATCTAATGGAATCGCATGGAATCATCATCAAATGGAATCGAATGGAATCATCATCAAATGGAATCTAATGGAATCATTGAACAGAATTGAATGGAATCGTCATCGAATGAATTGAATGCAATCATCGAATGGTCTCGAATGGAATCATCTTCTAATGGAAAGGAATGGAATCATCGCATAGAATCGAATGGAATTATCATCGAATGGAATCGAATGGTATCAACACCAAACGGAAAAAAACGGAATTATCGAATGGAATCGAAGAGAATCTTCGAACGGACCCGAATGGAATCATCTAATGGAATGGAATGGAATAATCCATGGACTCGAATGCAATCATCATCGAATGGAATCGAATGGAATCATCGAATGGACTCGAATGGAATAATCATTGAACGGAATCGAATGGAATCATCATCGGATGGAAACGAATGGAATCATCATCGAATGGAAATGAAAGGAGTCATCATCTAATGGAATTGCATGGAATCATCATAAAATGGAATCGAATGGAATCAACATCAAATGGAATCAAATGGAATCATTGAACGGAATTGAATGGAATCGTCATCGAATGAATTGACTGCAATCATCGAATGGTCTCGAATGGAATCATCTTCAAATGGAATGGAATGGAATCATCGCATAGAATCGAATGGAATTATCATCGAATGGAATCGAATGGAATCAACATCAAACGGAAAAAAACGGAATTATCGAATGGAATCGAAGAGAATCATCGAATGGACCCGAATGGAATCATCTAATGGAATGGAATGGAATAATCCATGGACTCGAATGCAATCATCATCGAATGGAATCGAATGGAATCATCGAATGGACTCGAATGGAATAATCATTGAACGGAAACGAATGGAATCATCATCGGATGGAAATGAATGGAATCATCATCGAATGGAATCGAATAGAATTATGGAATGAAATCCAGTGTGATCATCATCGAATGGACCCGAATGGAATCATCATCCAACGGAAGCTAATGGAATCAACATCGAATGAATCGAATGGAAACACCATCGAATTGAAACGAATGGAATTATCATGAAATTGAAATGGATGGACTCATCATCGAATGGATTCGAATGGAATCATCGAATAAAATTGATTGAAATCATCATCGAATGGAATCGAATGGTATCATTGAATGGAATCGAATGGAATCATCATCAGATGGAAATGAATGGAATCGTCATAGAATGGAATCGAATGGATTCATTGAATGGAATCAGATGGAATCATCGAATGGACTGGAATGGAATCATTGAATGGACTCGAAAGGGATCATGATTGAATGGAATTGAATGGAATCATCGAATGGTCTCGATTGGAATCATTATCAAATGGAATCGAATGGAATCACCGAATAGAATCGAATGGAACAATCATCGAATGGACTCAAATGGAATTATCCTCAAATGGAATCGAATGGAATTATCGAATGCAATCGAATGGAATTATCGAATGCAATCGAATAGAATCATCGAATGGACTCGAATGGAATCATCGAATAGAATGGAATGGAACAGTCAATGAACTCGAATGGAATCATCATTGAATGGAATCGAATGGAATCATCGAGTGGAATCGAATGGAATTATGATCAAATGGAATCGAATGTAATCATCATCAAATGGAATCAAAAATAACCATCATCAATTGGTATTGAATGGAATTGTCATCAAATGGAATTCAAAGGAATCATCATCAAATGGAACCGAATGGAATCCTCATTGAATGGAAATGAAAGGGGTCATCATCTAATGGAATCGCATGGAATCATCATCAAATGGAATCGAATGGAATCATCATCAAATGGAATCTAATGGAATCATTGAACAGAATTGAATGGACTGGTCATCGAATGAATTGAATGCAATCATCGAATGGTCTCGAATGGAATCATCTTCTAATGGAAAGGAATGGAATCATCGCATAGAATCGAATGGAATTATCATCGAATGGAATCGAATGGTATCAACACCAAACGGAAAAAAACGGAATTATCGAATGGAATCGAAGAGAATCTTCGAACGGACCCGAATGGAATCATCTAATGGAATGGAATGGAATAATCCATGGACTCGAATGCAGTCATCATCGAATGG	20	PASS	SVLEN=2837;SVTYPE=INS;TIG_REGION=contig11_hp2:4833242-4836079;QUERY_STRAND=+;SIG_SOURCE=cigar;TIG_MAPQ=60	GT	0/1
chr1	139109215	dippav.chr1.DEL.32	GAATGGACTCGAATGGAATAATCTTTGAACGGAAACGAATGGAATCATCATCGGATGGAAATGAATGGAATCATCATCGAATGGAATCGAATAGAATTATGGAATGAAATCCAGTGTGATCATCATCGAATGGACCCGAATGGAATCATCATCCAACGGAAGCTAATGGAATCAACATCGAATGAATCGAATGGAAACACCATCGAATTGAAACGAATGGAATTATCATGAAATTGAAATGGATGGACTCATCATCGAATGGATTCGAATGGAATCATCGAATAAAATTGATTGAAATCATCATCGAATGGAATCGAATGGTATCATTGAATGGAATCGAATGGAATCATCATCAGATGGAAATGAATGGAATCGTCATAGAATGGAATCGAATGGATTCATTGAATGGAATCAGATGGAATCATCGAATGGACTGGAATGGAATCATTGAATGGACTCGAAAGGGATCATGATTGAATGGAATTGAATGGAATCATCGAATGGTCTCGATTGGAATCATTATCAAATGGAATCGAATGGAATCACCGAATAGAATCGAATGGAACAATCATCGAATGGACTCAAATGGAATTATCCTCCAATGGAATCGAATGGAATTATCGAATGCAATCGAATGGAATTATCGAATGCAATCGAATAGAATCATCGAATGGACTCGAATGGAATCATCGAATGGAATGGAATGGAACAGTC	G	20	PASS	SVLEN=-713;SVTYPE=DEL;TIG_REGION=contig11_hp2:4842930-4842931;QUERY_STRAND=+;SIG_SOURCE=cigar;TIG_MAPQ=60	GT	0/1
chr1	139110728	dippav.chr1.DEL.33	AAATGAATTGACTGCAATCATCGAATGGTCTCGAATGGAATCATCTTCAAATGGAATGGAATGGAATCATCGCATAGAATCGAATGGAATTATCATCGAATGGAATCGAATGGAATCAACATCAAACGGAAAAAAACGGAATTATCGAATGGAATCGAAGAGAATCATCGAATGGACCCGAATGGAATCATATAATGGAATGGAATGGAATAATCCATGGACTCGAATGCAATCATCATCGAATGGAATCGAATGGAATCATCGAATGAACTCGAATGGAATCATCATTGAATGGAATCGAATGGAATCATCGAGTGGAATCGAATGGAATTATGATCAAATGGAATCGAATGTAATCATCATCAAATGGAATCAAAAATAACCATCATCAATTGGTATTGTATGGAATTGTCATCAAATGGAATTCAAAGGAATCATCATCAAATGGAACCGAATGGAATCCTCATTGAATGGAAATGAAAGGGGTCATCATCTAATGGAATCGCATGGAATCATCATCAAATGGAATCGAATGGAATCATCATCAAATGGAATCTAATGGAATCATTGAACAGAATTGAATGGAATCGTCATCGAATGAATTGAATGCAATCATCGAATGGTCTCGAATGGAATCATCTTCTAATGGAAAGGAACGGAATCATCGCATAGAATCGAATGGAATTATCATCGAATGGAATCGAATGGTATCAACACCAAACGGAAAAAAACGGAATTATCGAATGGAATCGAAGAGAATCTTCGAACGGACCCGAATGGAATCATCTAATGGAATGGAATGGAATAATCCATGGACTCGAATGCAATCATCATCGAATGGAATCGAATGGAATCATCGAATGGACTCGAATGGAATAATCATTGAACGGAATCGAATGGAATCATCATCGGATGGAAACGAATGGAATCATGATCGAATGGAAATGAAAGGAGTCATCATCTAATGGAATTGCATGGAATCATCATAAAATGGAATCGAATGGAATCAACATCAAATGGATTCAAATGGAATCATTGAACGGAATTGAATGGAATCGTCATCG	A	20	PASS	SVLEN=-1063;SVTYPE=DEL;TIG_REGION=contig11_hp2:4843730-4843731;QUERY_STRAND=+;SIG_SOURCE=cigar;TIG_MAPQ=60	GT	0/1
chr1	139113830	dippav.chr1.INS.14	G	GAGTGGACTCGAATGGAATAATCATTGAACGGAATCGAATGGAATCATCATCGGATGGAAATGAATGGAATCATCATCGAATGGAATCGAATAGAATTATGGAATGAAATCCAGTGTGATCATCATCGAATGGACCCGAATGGAATCATCATCCAACGGAAGCTAATGGAATCAACATCGAATGAATCGAATGGAAACACCATCGAATTGAAACGAATGGAATTATCATGAAATTGAAATGGATGGACTCATCATCGAATGGATTCGAATGGAATCATCGAATAAAATTGATTGAAATCATCATCCAATGGAATCGAATGGTATCATTGAATGGAATCGAATGGAATCATCATCAGATGGAAATGAATGGAATCGTCATAGAATGGAATCGAATGGATTCATTGAATGGAATCAGATGGAATCATCGAATGGACTGGAATGGAATCATTGAATGGACTCGAAAGGGATCATGATTGAATGGAATTGAATGGAATCATCGAATGGTCTCGATTGGAATCATTATCTAATGGAATCGAATGGAATCACCGAATAGAATCGAATGGAACAATCATCGAATGGACTCAAATGGAATTATCCTCAAATGGAATCGAATGGCATTATCGAATGCAATCGAATGGAATTATCGAATGCAATCGAATAGTATCATCGAATGGACTCGAATGGAATCATCGAATGGAATGGAATGGAACAGTC	20	PASS	SVLEN=713;SVTYPE=INS;TIG_REGION=contig11_hp2:4845769-4846482;QUERY_STRAND=+;SIG_SOURCE=cigar;TIG_MAPQ=60	GT	0/1
chr1	139124527	dippav.chr1.DEL.34	TTATGATCAAATGGAATCTAATGTAATCATCATCAAATGGAATCAAAAATAACCATCATCAATTGGTATTGAATGGAATTGTCATCAAATGGAATTCAAAGGAATCATCATCAAATGGAACCGAATGGAATCCTCATTGAATGGAAATGAAAGGGGTCATCATCTAACGGAATCGCATGGAATCATCATCAAATGGAATCTAATGGAATCATTGAACAGAATTGAATGGAATCGTCATCGAATGAATTGAATGCAATCATCGAATGGTCTCGAATGGAATCATCTTCTAATGGAAAGGAATGGAATCATCGCATAGAATCGAATGGAATTATCATCGAATGGAATCGAATGGTATCAACACCAAACGGAAAAAAACGGAATTATCGAATGGAATCGAAGAGAATCTTCGAACGGACCCGAATGGAATCATCTAATGGAATGGAATGGAATAATCCATGGACTCGAATGCAATCATCATCGAATGGAATGGAATGGAATCATCGAATGGACTCGAATGGAATAATCATTGAACGGAATCGAATGGAATCATCATCGGATGGAAACGAATGGAATCATCATCGAATGGAAATGAAAGGAGTCATCATCTAATGGAATTGCATGGAATCATCATAAAATGGAATCGAATGGAATCAACATCAAATGGAATCAAATGGAATCATTGAACGGAATTGAATGGAATCGTCATCGAATGAATTGACTGCAATCATCGAATGGTCTCGAATGGAATCATCTTCAAATGGAATGGAATGGAATCATCGCATAGAATCGAATGGAATTATCATCGAATGGAATCGAATGGAATCAACATCAAACGGAAAAAAACGGAATTATCGAATGGAATCGAAGAGAATCATCGAATGGACCCGAATGGAATCATCTAATGGAATGGAATGGAATAATCCATGGACTCGAATGCAATCATCATCGAATGGAATCGAATGGAATCATCGAATGGACTCGAATGGAATAATCATTGAACGGAATCGAATGGAATCATCATCGGATGGAAATGAATGGAATCATCATCGAATGGAATCGAATAGAATTATGGAATGAAATCCAGTGTGATCATCATCGAATGGACCCGAATGGAATCATCATCCAACGGAAGCTAATGGAATCAACATCGAATGAATCGAATGGAAACACCATCGAATTGAAACGAATGGAATTATCATGAAATTGAAATGGATGGACTCATCATCGAATGGATTCGAATGGAATCATCGAATAAAATTGATTGAAATCATCATCGAATGGAATCGAATGGTATCATTGAATGGAATCGAATGGAATCATCATCAGATGGAAATGAATGGAATCGTCATAGAATGGAATCGAATGGATTCATTGAATGGAATCAGATGGAATCATCGAATGGACTGGAATGGAATCATTGAATGGACTCGAAAGGGATCATGATTGAATGGAATTGAATGGAATCATCGAATGGTCTCGATTGGAATCATTATCAAATGGAATCGAATGGAATCACCGAATAGAATCGAATGGAACAATCATCGAATGGACTCAAATGGAATTATCCTCAAATGGAATCGAATGGAATTATCGAATGCAATCGAATGGAATTATCGAATGCAATCGAATAGAATCATCGAAAGGACTCGAATGGAATCATCGAATGGAATGGAATGGAACAGTCAATGAACTCGAATGGAATCATCATTGAATGGAATCGAATGGAATCATCGAGTGGAATCGAATGGAAA	T	20	PASS	SVLEN=-1750;SVTYPE=DEL;TIG_REGION=contig11_hp2:4857184-4857185;QUERY_STRAND=+;SIG_SOURCE=cigar;TIG_MAPQ=60	GT	0/1
chr1	139131094	dippav.chr1.DEL.35	TCGAATGGAATCATCGAATAAAATTGATTGAAATCATCATCAAATGGAATCGAATGGTATCATTGAATGGAATCGAATGGAATCATCATCAGATGGAAATGAATGGAATCGTCATAGAATGGAATCGAATGGATTCATTGAATGGAATCAGATGGAATCATCGAATGGACTGGAATGGAATCATTGAAGGGACTCGAAAGTGATCATTATTGAATGGAATTGAATGGAATCATCGAATGGTCTCGATTGGAATCATTATCAAATGGAATCGAATGGAATCACCGAATAGAATCGAATGGAACAATCATAGAATGGACTCAAATGGAATTATCCTCCAATGGAATCGAATGGAATTATCGAATGCAATCGAATGGAATTATCGAATGCAATCGAATAGAATCATCGAATGGACTCGAATGGAATCATCGAATGGAATGGAATGGAACAGTCAATGAACTCGAATGGAATCATCATTGAATGGAATCGAATGGAATCATCGAGTGGAATCGAATGGAATTATGATCAAATGGAATCGAATGTAATCCTCATCAAATGGAATCAAAAATAACCATCATCAATTGGTATTGAATGGAATTGTCATCAAATGGAATTCAAAGGAATCATCATCAAATGGAACCGAATGGAATCCTCATTGAATGGAAATGAAAGGGGTCATCATCAAATGGAATCGAATGGAATCATCATCAAATGGAATCTAATGGAATCATTGAACAGAATTGAATGGAATCGTCATCGAATGAATTGAATGCAATCATCGAATGGTCTCGAATGGAATCATCTTCTAATGGAAAGGAATGGAATCATCGCATAGAATCGAACGGAATTATCATCGAATGGAATCCAATGGTATCAACACCAAACGGAAAAAAACGGAATTATCGAATGGAATCGAAGAGAATCTTCGAACGGACCCGAATGGAATCATCTAATGGAATGGAATGGAATAATCCATGGACTTGAATGCAATCATCATCGAATGGAATCGAATGGAATCATCGAATGGACTCGAATGGAATAATCATTGAACGGAATCGAATGGAATCATCATCGGATGGAAATGAATGGAATCATCATCGAATGGAATCGAATAGAATTATGGAATGAAATCCAGTGTGATCATCATCGAATGGACCCGAATGGAATCATCATCCAACGGAAGCTAATGGAATCAACATCGAATGAATCGAATGGAAACACCATCGAATTGAAACGAATGGAATTATCATGAAATTGAAATGGATGGACTCATCATCGAATGGATTCGAATGGAATCATCGAATAAAATTGATTGAAATCATCATCAAATGGAATCGAATGGTATCATTGAATGGAATCGAATGGAATCATCATCAGATGGAAATGAATGGAATCGTCATAGAATGGAATCGAATGGATTCATTGAATGGAATCAGATCGAATCATCAAATGGACTGGAATGGAAACATTGAATGGACTCGAAAGGGATCATTATTGAATGGAATTGAATGGAATCATCGAATGGTCTCGATTGGAATCATTACCAAATGGAATCGAATGGAATCACCGAATAGAATCGAATGGAACAATCATCGAATGGACTCAAATAGAATTATCCTCAAATGGAATCGAATGGAATTATCGAATGCAATCGAATGGAATTATCGAATGCAATCGAATAGAATCATCGAATGGACTCGAATGGAATCATCGAATGGAATGGAATGGAACAGTCAATGAACTCGAATGGAATCATCATTGAATGGAATCGAATGGAATCATCGAGTGGAATCGAATGGAATTATGATCAAATGGAATCGAATGTAATCATCATCAAATGGAATCAAAAATAACCATCATCAATTGGTATTGAATGGAATTGTCATCAAATGGAATTCAAAGGAATCATCATCAAATGGAACCGAATGGAATCCTCATTGAATGGAAATGAAAGGGGTCATCATCTAATGGAATCGCATGGAATCATCATCAAATGGAATCGAATGGAATCATCATCAAATGGAATCTAATGGAATCATTGAACAGAATTGAATGGAATCGTCATCGAATGAACTGAATGCAATCATCGAATGGTCTCGAATGGAATCATCTTCTAATGGAAAGGAATGGAATCATCGCATAGAATCGAATGGAATTATCATCGAATGGAATCGAATGGTATCAACACCAAACGGAAAAAAACGGAATTATCGAATAGATTCGAAGAGAATCTTCGAACGGACCCGAATGGAATCATCTAATGGAATGGAATGGAATAATCCATGGACTCGAATGCAATCATCATCGAATGGAATCAAATGGAATCATCGAATGGACTCGAATGGAATAATCATTGAACGGAATCGAATGGAATCATCATCGGATGGAAATGAATGGAATCATCATCCAATGGAAATGAAAGGAGTCATCATCTAATGGAATTGCATGGAATCATCATAAAATGGAATCGAATGGAATCAACATCAAATGGAATCAAATGGAATCATTGAACGGAATTGAATGGAATCGTCATCGAATGTATTGACTGCAATCATCGAATGGTCTCGAATGGAATCATCTTCAAATGGAATGGAATGGAATCATCGCATAGAATCGAATGGAATTATCATCGAATGGAATCGAATGGAATCAACATCAAACGGAAAAAAACGGAATTATCGAATGGAATCGAAGAGAATCATCGAATGGACCCGAATGGAATCATCTAATGGAATGGAATGGAATAATCCATGGACTCGAATGCAATCATCATCGAATGGAATCGAATGGAATCATCGAATGGACTCGAATGGAATAATCATTGAACGGAATCGAATGGAATCATCATCGGATGGAAATGAATGGAATCATCATCGAATGGAATCGAATATAATTATGGAATGAAATCCAGTGTGATCATCATCGAATGGACCCGAATGGAATCATCATCCAACGGAAGCTAATGGAATCAACATCGAATGAATCGAATGGAAACACCATCGAATTGAAACGAATGGAATTATCATGAAATTGAAATGGATGGACTCATCATCGAATGGATTCG	T	20	PASS	SVLEN=-3060;SVTYPE=DEL;TIG_REGION=contig11_hp2:4861995-4861996;QUERY_STRAND=+;SIG_SOURCE=cigar;TIG_MAPQ=60	GT	0/1
chr1	139135645	dippav.chr1.DEL.36	GGAATCGAATGGAATCATCATCAAATGGAATCTGATGGAATCATTGAACAGAATTGAATGGAATCGTCATCGAATGAATTGAATGCAATCATCGAATGGTCTCGAATGTAATCACATTCTAATGGAAAGGAATGGAATCATCGCATAGAATCGAATGGAATTAACATTGAATGGACTCGAATGGAATCAACATCAAACGGAATCAAGCGGAATTATCGAATGGAATCGAAGAGAATCATCGAATGGTCTCGAATGGAATCATCTTCTAATGGAAAGGAATGGAATCATCGCATAGAATCGAATGGAATTAACATTGAATGGACTCGAATGGAATCAACATCAAATGGAATCAAACGGAATTATCGAATGAAATCGAAGAGAATCATTGAATGGACTCGAATGGAATCATCTAATGGAATGGAATGGAATAATCCACGGACTCGAATGCAATCATCATCGTATA	G	20	PASS	SVLEN=-462;SVTYPE=DEL;TIG_REGION=contig11_hp2:4863486-4863487;QUERY_STRAND=+;SIG_SOURCE=cigar;TIG_MAPQ=60	GT	0/1
chr1	139138674	dippav.chr1.DEL.37	AAATGGAATCGAATGGTATCATTGAATGGAATCGAATGGAATCATCATCAGATGGAAATGAATGGAATCGTCATAGAATGGAATCGAATGGATTCATTGAATGGAATCAGATGGAATCATCGAATGGACTGGAATGGAATCATTGAATGGACTCGAAAGGGATCATTATTGAATGGAATTGAATGGAATCATCGAATGGTCTCGATTGGAATCATTATCAAATGGAATCGAATGGAATCACCGAATAGAATCGAATGGAACAATCATCGAATGGACTCAAATGGAATTATCCTCCAATGGAATCGAATGGAATTATCGAATGCAATCGAATGGAATTATCGAATGCAATCGAATAGAATCATCGAATGGACTCGAATGGAATCATCGAATGGAATGGAATGGAACAGTCAATGAACTCGAATGGAATCATCATTGAATGGAATCGAATGGAATCATCGAATGGAATCGAATGGAATTATGATCAAATGGAATCGAATATAATCATCATCAAATGGAATCAAAAATAACCATCATCAATTGGTATTGAATGGAATTCTCATCAAATGGAATTCAAAGGAGTCATCATCAAATGGAACTGAATGGAATCCTCATTGAATGGAAATGAAAGGGGTCATCATCTAATGGAATCGCATGGAATCATCATCAAATGGAATCGAATGGAATCATCATCAAATGGAATCTGATGGAATCATTGAACAGAATTGAATGGAATCGTCATCGAATGAATTGAATGCAATCATCGAATGGTCTCGAATGTAATCACATTCTAATGGAAAGGAATGGAATCATCGCATAGAATCGAATGGAATTAACATTGAATGGACTCGAATGGAATCAACATCAAACGGAATCAAGCGGAATTATCGAATGGAATCGAAGAGAATCATCGAATGGTCTCGAATGGAATCATCTTCTAATGGAAAGGAATGGAATCATCGCATAGAATCGAATGGAATTAACATTGAATGGACTCGAATGGAATCAACATCAAATGGAATCAAACGGAATTATCGAATGAAATCGAAGAGAATCATTGAATGGACTCGAATGGAATCATCTAATGGAATGGAATGGAATAATCCACGGACTCGAATGCAATCATCATCGTATAGAATCGAATGGAATCATCGAATGGACTCGAATGGAATAACCATTGAACGGAATCGAGTGGAATCATCATCGGATGGAAACGAATGGAATCATCATCGAATGGAAATGAAAGGAGTCATCATCTAATGGAATTGCATGGAATCATCATAAAATGGAATCGAATGGAATCAACATCAAATGGAATCAAATGGAATCATTGAACGGAATTGAATGGAATCGTCTCGAATGAATTGACTGCAATCATCGAATGGTCTCGAATGGAATCATCTTCAAATGGAATGGAATGGAATCATCGCATAGAATCGAATGGAATTATCATCGAATGGAATCGAATGGAATCAACATCAAACGGAAAAAAACGGAATTATCAAATGGAATCGAAGAGAATCATCGAATGGACCCGAATGGAATCATCTAATGGAATGGAATGGAATAATCCATGGACTCGAATGCAATCATCATCGAATGGAATCGAATGGAATCATCGAATGGACTCGAATGGAATAATCATTGAACGGAATCGAATGGAATCATCATCGGATGGAAATGAATGGAATCATCATCGAATGGAATCGAATAGAATTATGGAATGAAATCCAGTGTGATCATCATCGAATGGACCCGAATGGAATCATCATCCAACGGAAGCTAATGGAATCAACATCGAATGAATCAAATGGAAACACCATCGAATTGAAACGAATGGAATTATCATGAAATTGAAATGGATGGACTCATCATCGAATGGATTCGAATGCAATCATCGAATAAAATTGATTGAAATCATCATCGAATGGAATCGAGTGGTATCATTGAATGGAATCGAATGGAATCAACATCAGATGGAAATGAATGGAATCGTCATAGAATGGAATCGAATGGATTCATTGAATGGAATCAGATGGAATCATCGAATGGACTGGAATGGAATCATTGAATGGACTCGAAAGGGATCATGATTGAATGGAATTGAATGGAATCATCGAATGGTCTCGATTGGAATCATTATCAAATGGAATCGAATGGAATCACCGAATAGAATCGAATGGAACAATCATCGAATGGACTCAAATGGAATTATCCTCAAATGGAATCGAATGGAATTATCGAATGCAATCGAATGGAATTATCGAATGCAATCGAATAGAATCATCGAATGGACTCGAATGGAATCATCGAATGGAATGGAATGGAACAGTCAATGAACTCGAATGGAATCATCATTGAATGGAATCGAATGGAATCATCGAGTGGAATCGAATGGAATTATGATCAAATGGAATCGAATGTAATCATCATCAAATGGAATCAAAAATAACCATCATCAATTGGTATTGAATGGAATTGTCATCAAATGGAATTCAAAGGAATCATCATCAAATGGAACCGAATGGAATCCTCATTGAATGGAAATGAAAGGGGTCATCATCTAATGGAATCGCATGGAATCATCATCAAATGGAATCGAATAGAATCATCATCAAATGGAATCTAATGGAATCATTGAACAGAATTGAATGGAATCGTCATCGAATGAATTGAATGCAATCATCGAATGGTCTCGAATGGAATCATCTTCTAATGGAAAGGAATGGAATCATCGCATAGAATCGAATGGGATTATCATCGAATGGAATCGAATGGTATCAACACCAAACGGAAAAAAACGGAATTATCGAATGGAATCGAAGAGAATCTTCGAACGGACCCGAATGGAATCATCTAATGGAATGGAATGGAATAATCCATGGACTCGAATGCAATCATCATCGAATGGAATCGAATGGAATCATCGAATGGACTCGAATGGAATAATCATTGAACGGAATCGATTGGAATCATCATCGGATGGAAACGAATGGAATCATCATGGAATGGAAATGAAAGGAGTCATCATCTAATGGAATTGCATGGAATCATCATAAAATGGAATCGAATGGAAACAACATCAAATGGAATCAAATGGAATCATTGAACGGAATTGAATGGAATCGTCATCGAATGAATTGACTGCAATCATCCAATGGTCTCGAATGGAATCATCTTCAAATGGAATGGAATGGAATCATCGCATAGAATCGAATGGAATTATCATCGAATGGAATCGAATGGAATCAACATCCAACGGAAAAAAACGGAATTATCGAATGGAATCGAAGAGAATCATCGAATGGACCCGAATGGAATCATCTAATGGAATGGAATGGAATAATCCATGGACTCGAATGCAATCATCATCGAATGGAATCGAATGGAATCATCGAATGGACTCGAATGGAATAATCATTGAACGGAATCGAATGGAATCATCATCGGATGGAAATGAATGGAATCATCATCGAATGGAATCGAATAGAATTATGGAATGAAATCCAGTGTGATCATCATCGAATGGACCCGAATGGAATCATCATCCAACGGAAGCTAATGGAATCAACATCGAATGAATCGAATGGAAACACCATCGAATTGAAACGAATGGAATTATCATGAAATTGAAATGGATGGACTCATCATCGAATGGATTCGAATGGAATCATCGAATAAAATTGATTGAAATCATCATCCAATGGAATCGAATGGTATCATTGAATGGAATCGAATGGAATCATCATCAGATGGAAATGAATGGAATCGTCATAGAATGGAATCGAATGGATTCATTGAATGGAATCAGATGGAATCATCGAATGGACTGGAATGGAATCATTGAATGGACTCGAAAGGGATCATTATTGAATGGAATTGAATGGAATCATCGAATGGTCTCGATTGGAATCATTATCAAATGGAATCGAATGGAATCACCGAATAGAATCGAATGGAACAATCATCGAATGGACTCAAATGGAATTATCCTCCAATGGAATCGAATGGAATTATCGAATGCAATCGAATGGAATTATCGAATGCAATCGAATAGAATCATCGAATGGACTCGAATGGAATCATCGAATGGAATGGAATGGAACAGTCAATGAACACGAATGGAATCATCATTGAATGGAATCGAATGGAATCATCGAGTGGAATTGAATGGAATTATGATCAAATGGAATCGAATGTAATCATCATCAAATGGAATCAAAAATAACCATCATCAATTGGTATTGAATGGCATTGTCATCGAATGGAATTCAAAGGAATCATCATCAAATGGAACCGAATGGAATCCTCATTGAATGGAAATGAAAGGGGTCATCATCTAATGGAATCGCATGGAATCATCATCAAATGGAATCGAATGGAATCATCATCAAATGGAATCTAATGGAATCATTGAACAGAATTGAATGGAATCGTCATCGAATGAATTGAATGCAATCATCGAATGGTCTCGAATGGAATCATCTTCTAATGGAAAGGAATGGAATCATCGCATAGAATCGAATGGAATTATCATCGAATGGAATCGAATGGTATAAACACCAAACGGAAAAAAACGGAATTATCGAATGGAATCGAAGAGAATCTTCGAACGGACCCGAATGGAATCATCTAATGGAATGGAATGGAATAATCCATGGACTCGAATGCAATCATCATCGAATGGAATCGAATGGAATCATCGAATGGACTCGAATGGAATAATCATTGAACGGAATCGATTGGAATCATCATCGGATGGAAACGAATGGAATCATCATCGAATGGAAATGAAAGGAGTCATCATCTAATGGAATTGCATGGAATCATCATAAAATGGAATCGAATGGAATCAACATCAAATGGAATCAAATGGAATCATTGAACGGAATTGAAAGGAATCGTCATCGAATGAATTGACTGAAATCATCCAATGGTCTCGAATGGAATCATCTTCAAATGGAATGGAATGGAATCATCGCATAGAATCGAATGGAATTATCATCGAATGGAATCGAATGGAATCAACATCAAACGGAAAAAAACGGAATTATCGAATGGAATCGAAGAGAATCATCGAATGGACCCGAATGGAATCATCTAATGGAATGGAATGGAATAATCCATGGACTCCAATGCAATCATCGTCGAATGGAATCGAATGGAATCATCGAATGGACTCGAATGGAATAATCATTGAACGGAATCGAATGGAATCATCATCGGATGGAAATGAATGGAATCATCATCGAATGGAATCGAATAGAATTATGGAATGAAATCCAGTTTGATCATCATCGAATGGACCCGAATGGAATCATCATCCAACGGAAGCTAATGGAATCAACATCGAATGAATCGAATGGAAACACCATCGAATTGAAACGAATGGAATTATCATGAAATTGAAATGGATGGACTCATCATCGAATGGATTCGAATGGAATCATCGAATAAAATTGATTGAAATCATCATCGAATGGAATCGAGTGGTATCATTGAATGGAATCGAATGGAATCATCATCAGATGGAAATGAATGGAATCGTCATAGAATGGAATCGAATGGATTCATTGAATGAAATCAGATGGAATCATCGAATGGACTGGAATGGAATCATCGAATGGACTCGAAAGGGATCATGATTGAATGGAATTGAATGGAATCATCGAATGGTCTCGATTGGAATCATTATCAAATGGAATCGAATGGAATCCCCGAATAGAATCGAATGGAACAATCATCGAATGGACTCAAATGGAATTATCCTCAAATGGAATCGAATGGAATTATCGAATGCAATCGAATGGAATTATCGAATGCAATCGAATAGAATCATCGAATGGACTCGAATGGAATCATCGAATGGAATGGAATGGAACAGTCAATGAACGCGAATGGAATCATCATTGAATGGAATCGAATGGAATCATCGAGTGGAATCGAATGGAATTATGATCAAATGGAATCGAATGTAATCCTCATCAAATGGAATCAAAAATAACCATCATCAATTGGTATTGAATGGAATTGTCATCAAATGGAATTCAAAGGAATCATCATCAAATGGAACCGAATGGAATCCTCATTGAATGGAAATGAAAGGGGTCATCATCTAATGGAATCGCATGGAATCATCATCAAATGGAATCGAATGGAATCATCATCAAATGGAATCTAATGGAATCATTGAACAGAATTGAATGGAATCGTCATCGAATGAATTGAATGCAATCATCGAATGGTCTCGAATGGAATCATCTTCTAATGGAAAGGAATGGAATCATCGCATAGAATCGAATGGAATTATCATCGAATGGAATCGAATGGTATCAACACCAAACGGAAAAAAACGGAATTATCGAATGGAATCGAAGAGAATCTTCGAACGGACCCGAATGGAATCATCTAATGGAATGGAATGGAATAATCCATGGACTCGAATGCAATCATCATCGAATGGAATCGAATGGAATCATCGAATGGACTCGAATGGAATAATCATTGAACGGAATCGAATGGAATCATCATCGGATGGAAACGAATGGAATCATCATCGAATGGAAATGAAAGGAGTCATCATCTAATGCAATTGCATGGAATCATCATCAAATGGAATCGAATGGAATCAACATCAAATGGAATCTAATGGAATCATTGAACAGAATTGAATGGAATCATCATCGAATGAATTGACTGCAATCATCGAACGGTCTCGAATGGAATCATCTTCAAATGGAATGGAATGGAATCATCGCATAGAATCGAATGGAATTATCATCGAATGGAATCGAATGGAATCAACATCAAACGGAAAAAAACGGAATTATCGAATGGAATCGAAGAGAATCATCGAATGGACCCGAATGGAATCATCTAATGGAATGGAATGGAATAATCCATGGACTCGAATGCAATCATCATCGAATGGAATCGAATGGAATCATCGAATGGACTCGAATGGAATAATCATTGAACGGAATCGAATGGAATCATCATCGGATGGAAATGAATGGAATCATCATCGAATGGAATCGAATAGAATTATGGAATGAAATCCAGTGTGATCATCATCGAATGGACCCGAATGGAATCATCATCCAACGGAAGCTAATGGAATCAACATCGAATGAATCCAATGGAAACATCATCGAATTGAAACGAATGGAATTATCATGAAATTGAAATGGATGGACTCATCATCGAATGGATTCGAATGGAATCATCGAATAAAAGTGATTGAAATCATCATCGAATGGAATCGAATGGTATCATTGAATGGAATCGAATGGAATCATCATCAGATGGAAATGAATGGAATCGTCATAGAATGGAATCGAATGGATTCATTGAATGGAATCAGATGGAATCATCGAATGGACTGGAATGGAATCATTGAATGGACTCGAAAGGGATCATGATTGAATGGAATTGAATGGAATCATCGAATGGTCTCGATTGGAATCATTATCAAATGGAATCGAATGGAATCACCGAATAGAATCGAATGGAACAATCATCGAATGGACTCAAATGGAATTATCCTCAAATGGAATCGAATGGAATTATCAAATGCAATCGAATGGAATTATCGAATGCAATCGAATAGAATCATCGAATGGACTCGAATGGAATCATCGAATGGAATGGAATGGAACAGTCAATGAACTCGAATGGAATCATCACTGAATGGAATCGAATGGAATCATCGAGTGGAATCGAATGGAATTATGATCAAATGGAATCGAATGTAATCATCATCAAATGGAATCAAAAATAACCATCATCAATTGGTATTGAATGGAATTATCATCAAATGGAATTCAAAGGAATCATCATCAAATGGAACCGAATGGAATCCTCATTGAATGGAAATGAAAGGGGTCATCATCTAATGGAATCGCATGGAATCATCATCAAATGGAATCGAATGGAATCATCATCAAATGGAATCTAATGGAATCATTGAACAGAATTGAATGGAATCGTCATCGAATGAATTGAATGCAATCATCGAATGGTCTCGAATGGAATCATCTTCTAATGGAAAGGAATGGAATCATCGCATAGAATCGAATGGAATTATCATCGAATGGAATCGAATGGTATCAACACCAAACGGAAAAAAACGGAATTATCGAATGGAATCGAAGAGAATCTTCGAACGGACCCGAATGGAATCATCTAATGGAATGGAATGGAATAATCCATGGACTCGAATGCAATCATCATCGAATGGAATCGAATGGAATCATCGAATGGACTCGAATGGAATAATCATTGAACGGAATCGAATGGAATCATCATCGGATGGAAACGAATGGAATCATGATCGAATGGAAATGAAAGGAGTCATCATCTAATGGAATTGCATGGAATCATCATAAAATGGAATCGAATGGAATCAACATCAAATGGAATCAAATGGAATCATTGAACGGAATTGAATGGAATCGTCATCGAATGAATTGACTGCAATCATCGAATGGTCTCGAATGGAATCATCTTCAAATGGAATGGAATGGAATCATCGCATAGAATCGAAAGGAATTATCATCGAATGGAATCGAATGGAATCAACATCAAACGGAAAAAAACGGAATTATCGAATGGAATCGAAGAGAATCATCGAATGGACCCGAATGGAATCATCTAATGGAATGGAATGGAATAATCCATGGACTCGAATGCAATCATCATCGAATGGAATCGAATGGAATCATCGAATGAACTCGAATGGAATCATCATTGAATGGAATCGAATGGAATCATCGAGTGGAATCGAATGGAATTATGATCAAATGGAATTGAATGTAATCATCATCAAATGGAATCAAAAATAACCATCATCAATTGGTATTGAATGGAATTGTCATCAAATGGAATTCAAAGGAATCATCATCAAATGGAACCGAATGGAATCCTCATTGAATGGAAATGAAAGGGGTCATCATCTAATGGAATCGCATGGAATCATCATCAAATGGAATCGAATGGAATCATCATCAAATGGAATCTAATGGAATCATTGAACAGAATTGAATGGAATCGTCATCGAATGAATTGAATGCAATCATCGAATGGTCTCGAATGGAATCATCTTCTAATGGAAAGGAATGGAATCATCGCATAGAATCGAATGGAATTATCATCGAATGGAATCGAATGGTATCAACACCAAACGGAAAAAAACGGAATTATCGAATGGAATCGAAGAGAATCTTCGAACGGACCCGAATGGAATCATCTAATGGAATGGAATGGAATAATCCATGGACTCGAATGCAATCATCATCGAATGGAATCGAATGGAATCATCGAATGGACTCGAATGGAATAATCATTGAACGGAATCGAATGGAATCATCATCGGATGGAAACGAATGGAATCATCATCGAATGGAAATGAAAGGAGTCATCATCTAATGGAATTGCATGGAATCATCATAAAATGGAATCGAATGGAATCAACATCAAATGGAATCAAATGGAATCATTGAACGGAATTGAATGGAATCGTCATCGAATGAATTGACTGCAATCATCGAATGGTCTCGAATGGAATCATCTTCAAATGGAATGGAATGGAATCATCGCATAGAATCGAATGGAATTATCATCGAATGGAATCGAATGGAATCAACATCAAACGGAAAAAAACGGAATTATCGAATGGAATCGAAGAGAATCATCGAATGGACCCGAATGGAATCATCTAATGGAATGGAATGGAATAATCCATGGACTCGAATGCAATCATCATCGAATGGAATCGAATGGAATCATCGAATGGACTCGAATGGAATAATCATTGAACGGAAACGAATGGAATCATCATCGGATGGAAATGAATGGAATCATCATCGAATGGAATCGAATAGAATTATGGAATGAAATCCAGTGTGATCATCATCGAATGGACCCGAATGGAATCATCATCCAACGGAAGCTAATGGAATCAACATCGAATGAATCGAATGGAAACACCATCGAATTGAAACGAATGGAATTATCATGAAATTGAAATGGATGGACTCATCATCGAATGGATTCGAATGGAATCATCGAATAAAATTGATTGAAATCATCATCGAATGGAATCGAATGGTATCATTGAATGGAATCGAATGGAATCATCATCAGATGGAAATGAATGGAATCGTCATAGAATGGAATCGAATGGATTCATTGAATGGAATCAGATGGAATCATCGAATGGACTGGAATGGAATCATTGAATGGACTCGAAAGGGATCATGATTGAATGGAATTGAATGGAATCATCGAATGGTCTCGATTGGAATCATTATCAAATGGAATCGAATGGAATCACCGAATAGAATCGAATGGAACAATCATCGAATGGACTCAAATGGAATTATCCTCAAATGGAATCGAATGGAATTATCGAATGCAATCGAATGGAATTATCGAATGCAATCGAATAGAATCATCGAATGGACTCGAATGGAATCATCGAATAGAATGGAATGGAACAGTCAATGAACTCGAATGGAATCATCATTGAATGGAATCGAATGGAATCATCGAGTGGAATCGAATGGAATTATGATCAAATGGAATCGAATGTAATCATCATCAAATGGAATCAAAAATAACCATCATCAATTGGTATTGAATGGAATTGTCATCAAATGGAATTCAAAGGAATCATCATCAAATGGAACCGAATGGAATCCTCATTGAATGGAAATGAAAGGGGTCATCATCTAATGGAATCGCATGGAATCATCATCAAATGGAATCGAATGGAATCATCATCAAATGGAATCTAATGGAATCATTGAACAGAATTGAATGGACTGGTCATCGAATGAATTGAATGCAATCATCGAATGGTCTCGAATGGAATCATCTTCTAATGGAAAGGAATGGAATCATCGCATAGAATCGAATGGAATTATCATCGAATGGAATCGAATGGTATCAACACCAAACGGAAAAAAACGGAATTATCGAATGGAATCGAAGAGAATCTTCGAACGGACCCGAATGGAATCATCTAATGGAATGGAATGGAATAATCCATGGACTCGAATGCAGTCATCATCGAATGGAATCGAATGGAATCATCGAATGGACTCGAATGGAATAATCATTGAACGGAATCGAATGGAATCATCATCGGATGGAAACGAATGGAATCATCATCGAATGGAAATGAAAGGAGTCATCATCTAATGGAATTGCATGGAATCATCATAAAATGGAATCGAATGGAATCAACATCAAATGGAATCAAACGGAATCATTGAACGGAATTGAATGGAATCGTCATCGAATGAATTGACTGCAATCATCGAATGGTCTCGAATGGAATCATCTTCAAATGGAATGGAATGGAATCATCGCATAGAATCGAATGGAATTATCATCGAATGGAATCGAATGGAATCAACATCAAACGGAAAAAAACGGAATTATCGAATGGAATCGAAGAGAATCATCGAATGGACCCGAATGGAATCATCTAATGGAATGGAATGGAATAATCCATGGACTCGAATGCAATCATCATCGAATGGAATCGAGTGGAATCATCGAATGGACTCGAATGGAATAATCATTGAACGGAAACGAATGGAATCATCATCGGATGGAAATGAATGGAATCATCATCGAATGGAATCGAATAGAATTATGGAATGAAATCCAGTGTGATCATCATCGAATGGACCCGAATGGAATCATCATCCAACGGAAGCTAATGGAATCAACATCGAATGAATCGAATGGAAACACCATCGAATTGAAACGAATGGAATTATCATGAAATTGAAATGGATGGACTCATCATCGAATGGATTCGAATGGAATCATCGAATAAAATTGATTGAAATCATCATCGAATGGAATCGAATGGTATCATTGAATGGAATCGAATGGAATCATCATCAGATGGAAATGAATGGAATCGTCATAGAATGGAATCGAATGGATTCATTGAATGGAATCAGATGGAATCATCGAATGGACTGGAATGGAATCATTGAATGGACTCGAAAGGGATCATGATTGAATGGAATTGAATGGAATCATCGAATGGTCTCGATTGGAATCATTATCAAATGGAATCGAATGGAATCACCGAATAGAATCGAATGGAACAATCATCGAATGGACTCAAATGGAATTATCCTCAAATGGAATCGAATGGAATTATCGAATGCAATCGAATGGAATTATCGAATGCAATCGAATAGAATCATCGAATGGACTCGAATGGAATCATCGAATAGAATGGAATGGAACAGTCAATGAACTCGAATGGAATCATCATTGAATGGAATCGAATGGAATCATCGAGTGGAATCGAATGGAATTATGATCAAATGGAATCGAATGTAATCATCATCAAATGGAATCAAAAATAACCATCATCAATTGGTATTGAATGGAATTGTCATCAAATGGAATTCAAAGGAATCATCATCAAATGGAACCGAATGGAATCCTCATTGAATGGAAATGAAAGGGGTCATCATCTAATGGAATCGCATGGAATCATCATCAAATGGAATCTAATGGAATCATTGAACAGAATTGAATGGAATCGTCATCGAATGAATTGAATGCAATCATCGAATGGTCTCGAATGGAATCATCTTCTAATGGAAAGGAATGGAATCATCGCATAGAATCGAATGGAATTATCATCGAATGGAATCGAATGGTATCAACACCAAACGGAACAAAACGGAATTATCGAATGGAATCGAAGAGAATCTTCGAACGGACCCGAATGGAATCATCTAATGGAATGGAATGGAATAATCCATGGACTCGAATGCAATCATCATCGAATGGAATCGAATGGAATCATCGAATGGACTGGAATGGAATAATCATTGAACGGAATCGAATGGAATCATCATCGGATGGAAACGAATGGAATCATCATCGAATGGAAATGAAAGGAGTCATCATCTAATGCAATTGCATGGAATCATCATCAAATGGAATCGAATGGAATCAACATCAAATGGAATCTATTGGAATCATTGAACAGAATTGAATGGAATCGTCATCGAATGAATTGACTGCAATCATCGAATGGTCTCGAATGGAATCATCTTCAAATGGAATGGAATGGAATCATCGCATAGAATCGAATGGAATTATCATCGAATGGAATCGAATGGAATCAACATCAAACGGAAAAAAACGGAATTATCGAATGGAATCGAAGAGAATCATCGAATGGACCCGAATGGAATCATCTAATGGAATGGAATGGAATAATCCATGGACTCGAATGCAATCATCATCGAATGGAGTCGAATGGATTCATCGAATGGACTCGAATGGAATAATCATTGAACGGAATCGAATGGAATCATCATCGGATGGAAATGAATGGAATCATCATCGAATGGAATCGAATAGAATTATGGAATGAAATCCAGTGTGATCATCATCGAATGGACCCGAATGGAATCATCATCCAACGGAAGCTAATGGAATCAACATCGAATGAATCAAATGGAAACATCATCGAATTGAAACGAATGGAATTATCATGAAATTGAAATGGATGGACTCATCATCGAATGGATTCGAATGGAATCATCGAATAAAATTGATTGAAATCATCATCGAATGGAATCGAATGGTATCATTGAATGGAATCGAATGGAATCATCATCAGATGGAAATGAATGGAATCGTCATAGAATGGAATCGAATGGATTCATTGAATGGAATCAGATGGAATCATCGAATGGACTGGAATGGAATCATTGAATGGACTCGAAAGGGATCATGATTGAATGGAATTGAATGGAATCATCGAATGGTCTCGATTGGAATCATTATCAAATGGAATCGAATGGAATCACCGAATAGAATCGAATGGAACAATCATCGAATGGACTCAAATGGAATTATCCTCCAATGGAATCGAATGGAATTATCGAATGCAATCGAATGGAATTATCGAATGCAATCGAATAGAATCATCGAATGGACTCGAATGGAATCATGGAATGGAATGGAATGGAACAGTCAATGAACTCGAATGGAATCATCATTGAATGGAATCGAATGGAATCATCGAGTGGAATCGAATGGAATTATGATCAAATGGAATCGAATGTAATCATCATCAAATGGAATCAAAAATAACCATCATCAATTGGTATTGAATGGAATTGTCATCAAATGGAATTCAAAGGAATCATCATCAAATGGAACCGAATGGAATCCTCATTGAATGGAAATGAAAGGGGTCATCATCTAATGGAATCACATGGAATCATCATCAAATGGAATCGAATGGAATCATCATCAAATGGAATCTAATGGAATCATTGAACAGAATTGAATGGAATCGTCATCGAATGAATTGAATGCAATCATCGAATGGTCTCGAATGGAATCATCTTCTAATGGAAAGGAATGGAATCATCGCATAGAATCGAATGGAATTATCATCGAATGGAATCGAATGGTATCAACACCAAACGGAAAAAAACGGAATTTTCGAATGGAATCGAAGAGAATCTTCGAACGGACCCGAATGGAATCATCTAATGGAATGGAATGGAATAATCCATGGACTCGAATGCAATCATCATCGAATGGAATCGAATGGAATCATCGAATGGACTCGAATGGAATAATCATTGAACGGAATCGAATGGAATCATCATCGGATGGAAACGAATGGAATCATCATCGAATGGAAATGAAAGGAGTCATCATCTAATGGAATTGCATGGAATCATCATAAAATGGAATCGAATGGAATCAACATCAAATGGAATCAAATGGAATCATTGAACGGAATTGAATGGAATCGTCATCGAATGAATTGACTGCAATCATCGAATGGTCTCGAATGGAATCATCTTCAAATGGAATGGAATGGAATCATCGCATAGAATCGAATGGAATTATCATCGAATGGAATCGAATGGAATCAACATCAAACGGAAAAAAACGGAATTATCGAATGGAATCGAAGAGAATCATCGAATGGACCCGAATGGAATCATCTAATGGAATGGAATGGAATAATCCATGGACTCGAATGCAATCATCATCGAATGGAATCGAATGGAATCATCGAATGAACTCGAATGGAATCATCATTGAATGGAATCGAATGGAATCATCGAGTGGAATCGAATGGAATTATGATCAAATGGAATTGAATGTAATCATCATCAAATGGAATCAAAAATAACCATCATCAATTGGTATTGAATGGAATTGTCATCAAATGGAATTCAAAGGAATCATCATCAAATGGAACCGAATGGAATCCTCATTGAATGGAAATGAAAGGGGTCATCATCTAATGGAATCGCATGGAATCATCATCAAATGGAATCGAATGGAATCATCATCAAATGGAATCTAATGGAATCATTGAACAGAATTGAATGGAATCGTCATCGAATGAATTGAATGCAATCATCGAATGGTCTCGAATGGAATCATCTTCTAATGGAAAGGAATGGAATCATCGCATAGAATCGAATGGAATTATCATCGAATGGAATCGAATGGTATCAACACCAAACGGAAAAAAACGGAATTATCGAATGGAATCGAAGAGAATCTTCGAACGGACCCGAATGGAATCATCTAATGGAATGGAATGGAATAATCCATGGACTCGAATGCAATCATCATCGAATGGAATCGAATGGAATCATCGAATGGACTCGAATGGAATAATCATTGAACGGAATCGAATGGAATCATCATCGGATGGAAACGAATGGAATCATCATCGAATGGAAATGAAAGGAGTCATCATCTAATGGAATTGCATGGAATCATCATAAAATGGAATCGAATGGAATCAACATCAAATGGATTCAAATGGAATCATTGAACGGAATTGAATGGAATCGTCATCGAATGAATTGACTGCAATCATCGAATGGTCTCGAATGGAATCATCTTCAAATGGAATGGAATGGGATCATCGCATAGAATCGAATGGAATTATCATCGAATGGAATCGAATGGAATCAACATCAAACGGAAAAAAACGGAATTATCGAATGGAATCGAAGAGAATCATCGAATGGACCCGAATGGAATCATCTAATGGAATGGAATGGAATAATCCATGGACTCGAATGCAATCATCATCGAATGGAATCGAATGGAATCATCGAATGGACTCGAATGGAATAATCATTGAACGGAAACGAATGGAATCATCATCGGATGGAAATGAATGGAATCATCATCGAATGGAATCGAATAGAATTATGGAATGAAATCCAGTGTGATCATCATTGAATGGACCCCAATGGAATCATCATCCAACGGAAGCTAATGGAATCAACATCGAATGAATCGAATGGAAACACCATCGAATTGAAACGAATGGAATTATCATGAAATTGAAATGGATGGACTCATCATCGAATGGATTCGAATGGAATCATCGAACAAAATTGATTGAAATCATCATCGAATGGAATCGAATGGTATCATTGAATGGAATCGAATGGAATCATCATCAGATGGAAATGAATGGAATCGTCATAGAATGGAATCGAATGGATTCATTGAATGGAATCAGATGGAATCATCGAATGGACTGGAATGAAATCATTGAATGGACTCGAAAGGGATCATGATTGAATGGAATTGAATGGAATCATCGAATGGTCTCGATTGGAATCATTATCAAATGGAATCGAATGGAATCACCGAATAGAATCGAATGGAACAATCATCGAATGGACTCAAATGGAATTATCCTCCAATGGAATCGAATGGAATTATCGAATGCAATCGAATGGAATTATCGAATGCAATCGAATAGAATCATCGAAAGGACTCGAATGGAATCATCGAATGGAATGGAATGGAACAGTCAATGAACTCGAATGGAATCATCATTGAATGGAATCGAATGGAATCATCGAGTGGAATCGAATGGAATTATGATCAAATGGAATCGAATGTAATCATCATCAAATGGAATCAAAAATAACCATCATCAATTGGTATTGAATGGAATTGTCATCAAATGGAATTCAAAGGAATCATCATCAAATGGAACCGAATGGAATCCTCATTGAATGGAAATGAAAGGGGTCATCTTCTAATGGAATCGCATGGAATCATCATCAAATGGAATCGAACGGAATCATCATCAAATGGAATCTAATGGAATCATTGAACAGAATTGAATGGAATCGTCATCGAATGAATTGAATGCAATCATCGAATGGTCTCGAATGGAATCATCTTCTAATGGAAAGGAATGGAATCATCGCATAGAATCGAATGGAATTATCATCGAATGGAATCGAATGGTATCAACACCAAACGGAAAAAAACGGAATTATCGAATGGAATCGAAGAGAATCTTCGAACGGACCCGAATGGAATCATCTAATGGAATGGAATGGAATAATCCATGGACTCGAATGCAATCATCATCGAATGGAATCGAATGGAATCATCGAATGGACTCGAATGGAATAATCATTGAACGGAATCGAATGGAATCATCATCGGATGGAAACGAATGGAATCATCATCGAATGGAAATGAAAGGAGTCATCATCTAATGGAATTGCATGGAATCATCATAAAATGGAATCGAATGGAATCAACATCAAATGGAATCAAATGGAATCATTGAACGGAATTGAATGGAATCGTCATCGAATGAATTGACTGCAATCATCGAATGGTCTCGAATGGAATCATCTTCAAATGGAATGGAATGGAATCATCGCATAGAATCGAATGGAATTATCATCGAATGGAATCGAATGGAATCAACATCAAACGGAAAAAAACGGAATTATCGAATGGAATCGAAGAGAATCATCGAATGGACCCGAATGGAATCATCTAATGGAATGGAATGGAATAATCCATGGACTCGAATGCAATCATCATCGAATGGAATCGAATGGAATCATCGAATGAACTCGAATGGAATCATCATTGAATGGAATCGAATGGAATCATCGAGTGGAATCGAATGGAATTATGATCAAATGGAATCGAATGTAATCATCATCAAATGGAATCAAAAATAACCATCATCAATTGGTATTGAATGGAATTGTCATCAAATGGAATTCAAAGGAATCATCATCAAATGGAACCGAATGGAATCCTCATTGAATGGAAATGAAAGCGGTCATCATCTAATGGAATCGCATGGAATCATCATCAAATGGAATCGAATGGAATCATCATCAAATGGAATCTAATGGAATCATTGAACAGAATTGAATGGAATCGTCATCGAATGAATTGAATGCAATCATCGAATGGTCTCGAATGGAATCATCTTCTAATGGAAAGGAATGGAATCATCGCATAGAATCGAATGGAATTATCATCGAATGGAATCGAATGGTATCAACACCAAACGGAAAAAAACGGAATTATCGAATGGAATCGAAGAGAATCTTCGAACGGACCCGAATGGAATCATCTAATGGAATGGAATGGAATAATCCATGGACTCGAATGCAATCATCATCGAATGGAATCGAATGGAATCATCGAATGGACTCGAATGGAATAATCATTGAACGGAATCGAATGGAATCATCATCGGATGGAAACGAATGGAATCATCATCGAATGGAAATGAAAGGAGTCATCATCTAATGGAATTGCATGGAATCATCATAAAATGGAATCGAATGGAATCAACATCAAATGGAATCAAATGGAATCATTGAACGGAATTGAATGGAATCGTCATCGAATGAATTGACTGCAATCATCGAATGGTCTCGAATGGAATCATCTTCAAATGGAATGGAATGGAATCATCGCATAGAATCGAATGGAATTATCATCGAATGGAATCGAATGGAATCAACATCAAACGGAAAAAAACGGAATTATCGAATGGAATCGAAGAGAATCATCGAATGGACCCGAATGGAATCATCTAATGGAATGGAATGGAATAATCCATGGACTCGAATGCAATCATCATCGAATGGAATCGAATGGAATCATCGAATGGACTCGAATGGAATAATCATTGAACGGAAACGAATGAAATCATCATCGGATGGAAATGAATGGAATCATCATCGAATGGAATCGAATAGAATTATGGAATGAAATCCAGTGTGATCATCATCGAATGGACCCGAATGGAATCATCATCCAATGGAAGCTAATGGAATCAACATCGAATGAATCGAATGGAAACACCATCGAATTGAAACGAATGGAATTACCATGAAATTGAAATGGATGGACTCATCATCGAATGGATTCGGATGGAATCATCGAATAAAATTGATTGAAATCATCATCGAATGGAATCGAATGGTATCATTGAATGGAATCGAATGGAATCATCATCAAATGGAAATGAATGGAATCGTCATAGAATGGAATCGAATGGATTCATTGAATGGAATCAGATGGAATCATCGAATGGACTGGAATGGAATCATTGAATGGACTCGAAAGGGATCATGATTGAATGGAATTGAATGGAATCATCGAATGGTCTCGATTGGAATCATTATCAAATGGAATCGAATGGAATCACCGAATAGAATCGAATGGAACAATCATCGAACGGACTCAAATGGAATTATCCTTAAATGGAATCGAATGGAATTATCGAATGCAATCGAATGGAATTATCGAATGCAATCGAATAGAATCATCGAATGGACTCGAATGGAATCATCGAATGGAATGGAATGGAACAGTCAATGAACTCGAATGGAATCATCATTGAATGGAATCGAATGGAATCATCGAGTGGAATCGAATGGAATTATGATCAAATGGAATCGAATGGAATCATCATCAAATGGAATCAAAAATAACCATCATCAATTGGTATTGAATGGAATTGTCATCAAATGGAATTCAAGGGAATCATCATCAAATGGAACTGAATGGAATCCTCATTGAATGGAAATGAAAGGGGTCATCATCTAATGGAATCGCATGGAATCATCATCAAATGGAATCGAATGGAATCATCATCAAATGGAATCTAATGGAATCATTGAACAGAATTGAATGGAATCGTCATCGAATGAATCGAATGCAATCATCGAATGGTCTCGAATGGAATCATATTCTAATGGTAATGAATGGAATCATCGCATAGAATCGAATGGAATTAACATTGAATGGACTCGAATGGAATCAACATCAAACGGAATCAAGCGGAATTATCGAATGGAATCGAAGAGATTCATCGAATGGACTCGAATGGAATCATCTAATGGAATGGAATGGAATAATCCATGGACCCGAATGCAATCATCATCGTATAAAATCGAATGGAATCATCGAATGGACTCGAATGGAATAATCATTGAACGGAATCGAATGGAATCATCATCAGATGGAAACGAATGGAATCATCATCGAATGGAAATGAACGGAGTCATCATCTAATGGAATTGCATGGAATCATCATAAAATGGAATCGAATGGAATCAACATCAAATGGAATCAAATGGAATCATTGAACGGAATTGAATGGAGTCGTCATCGAATGAATTGAATGCAATCATCGAAAGGTCTCGAATGGAATCATCTTCAAATGGAATGGAATGGAATCATCGCATAGAGTCGAATGGAATTATCATCGAATGGAATCGAATGGAATCAACCTCAAACGGAAAAAAACTGAATTATCGAATGGAATCGAAGAGAATCATCGAATGGACCCGAATGGAATCATCTAATGGAATGGAATGGAATAATCCATGGACTCGAATGCAATCATCATCGAATGGAATCGAATGGAATCATCGAGTGGACTCGAATGGAATAATCATTGAACGGAATCGAATGGAATCATCATCGGATGGAAATGAATGGAATCATCATCGAATGGAATCGAATAGAATTATGGAATGAAATCCAGTGTGATCATCATCGAATGGACCCGAATGGAATCATCATCCAACGGAAGCTAATGGAATCAACATCGAATGAATCGAATGGAAACACCATCGAATTGAAACGAATGGAATTATCATGAAATTGAAATGGATGGACTCATCATCGAATGGATTCGAATGGAATCATCGAATAAAATTGATTGAAATCATCATCCAATGGAATCGAATGGTATCATTGAATGGAATCGAATGGAATCATCATCAGATGGAAATGAATGGAATCGTCATAGAATGGAATCGAATGGATTCATTGAATGGAATCAGATGGAATCATCGAATGGACTGGAATGGAATCATTGAATGGACTCGAAAGGGATCATGATTGAATGGAATTGAATGGAATCATCGAATGGTCTCGATTGGAATCATTATCTAATGGAATCGAATGGAATCACCGAATAGAATCGAATGGAACAATCATCGAATGGACTCAAATGGAATTATCCTCAAATGGAATCGAATGGCATTATCGAATGCAATCGAATGGAATTATCGAATGCAATCGAATAGTATCATCGAATGGACTCGAATGGAATCATCGAATGGAATGGAATGGAACAGTCAATGAACTCGAATGGAATCATCATTGAATGGAATCGAATGGAATCATCAAGTGGAATCGAATGGAATTATGATCAAATGGAATCGAATGTAATCATCATCAAATGGAATCAAAAATAACCATCATCAATTGGTATTGAATGGAATTGTCATCAAATGGAATTCAAAGGAATCATCATCAAATGGAACCGAATGGAATCCTCATTGAATGGAAATGAAAGGGGTCATCATCTAATGGAATCGCATGGAATCATCATCAAATGGAATCGAATGGAATCATCATCAAATGGAATCTAATGGAATCATTGAACAGAATTGAATGGAATCGTCATCGAATGAATTGAATGCAATCATCGAATGGTCTCGAATGGAATCATCTTCTAATGGAAAGGAATGGAATCATCGCATAGAATCGAATGGAATTATCATCGAATGGAATCGAATGGTATCAACACCAAACGGAAAAAAACGGAATTATCGAATGGAATCGAAGAGAATCTTCGAACGGACCCGAATGGAATCATCTAATGGAATGGAATGGAATAATCCATGGACTCGAATGCAATCATCATCGAATGGAATCGAATGGAATCATCGAATGGACTTGAATGGAATAATCATTGAACGGAATCGAATGGAATCATCATCGGATGGAAACGAATGGAATCATCATCGAATGGAAATGAAAGGAGTCATCATCTAATGGAATTGCATGGAATCATCATAAAATGGAATCGAATGGAATCAACATCAAATGGAATCAAATGGAATCATTGAACGGAATTGAATGGAATCGTCATCGAATGAATTGACTGCAATCATCGAATGTTCTCGAATGGAATCATCTTCAAATGGAATGGAATGGAATCATCGCATAGAATCGAATGGAATTATCATCGAATGGAATCGAATGGAATCAACATCAAACGGAAAAAAACGGAATTATCGTATGGAATCGAAGAGAATCATCGAATGGACCCGAATGGAATCATCTAATAGAATGGAATGGAATAATCCATGGACTCGAATGCAATCATCATCGAATGGAATCGAATGGAATCATCGAATGGACTCGAATGGAATAATCATTGAACGGAATCGAATGGAATCATCATCGGATGGAAATGAATGGAATCATCATCGAATGGAATCGAATAGAATTATGGAATGAAATCCAGTGTGATCATCATCGAATGGACCCGAGTGGAATCATCATCCAACGGAGCTAATGGAATCAACATCGAATGAATCGAATGGAAACACCATCGAATTGAAACGAATGGAATTATCATGAAACTGAAATGGATGGACTCATCATCGAATGGATTCGAATGGAATCATCGAATAAAATTGATTGAAATCATCATCAAATGGAATCGAATGGTATCATTGAATGGAATCGAATGGAATCATCATCAGATGGAAATGAATGGAATCGTCATAGAATGGAATCGAATGGATTCATTGAATGGAATCAGATGGAATCATCGAATGGACTGGAATGGAATCATTGAATGGACTCGAAAGGGATCATGATTGAATGGAATTGAATGGAATCATCGAATGGTCTCGATTGGAATCATTACCAAATGGAATCGAATGGAATCACCGAATAGAATCGAATGGAACAATCATCGAATGGACTCAAATGGAATTATCCTCAAATGGAATCGAATGGAATTATCGAATGCAATCGAATGGAATTATCGAATGCAATCGAATAGAATCATCGAAAGGATACGAATGGAATCATCGAATGGAATGGAATGGAACAGTCAATGAACTCGAATGGAATCATCATTGAATGGAATCGAATGGAATCATCGAGTGGAATCGAATGGAATTATGATCAAATGGAATCGAATGTAATCATCATCAAATGGAATCAAAAATAACCATCATCAATTGGTATTGAATGGAATTGTCATCAAATGGAATTCAAAGGAATCATCATCAAATGGAACCGAATGGAATCCTCATTGAATGGAAATGAAAGGGGTCATCATCTAATGGAATCGCATGGAATCATCATCAAATGGAATCGAATGGAATCATCATCAAATGGAATCTAATGGAATCATTGAACAGAATTGAATGGAATCGTCATCGAATGAATTGAATGCAATCATCGAATGGTCTCGAATGGAATCATCTTCTAATGGAAAGGAATGGAATCATCGCATAGAATCGAATGGAATTATCATCGAATGGAATCGAATGGTATCAACACCAAACGGAAAAAAATGGAATTATCAAATGGAATCGAAGAGAATCTTCGAACGGACCCGAATGGAATCATCTAATGGAATGGAATGGAATAATCCATGGACTCGAATGCAATCATCATCGAATGGAATCGAATGGAGTCATCGAATGGACTCGAATGCAATAATCATTGAACGGAATCGAATGGAATCATCATCGGATGGAAACGAATGGAATCATCATCGAATGGAAATGAAAGGAGTCATCATCTAATGGAATTGCATGGAATCATCATAAAATGGAATCGAATGGAATCAACATCAAATGGAATCAAATGGAATCATTGAACAGAATTGAATGGAATCGTCATCGAATGAATTGACTGCAATCATCGAATGGTCTCGAATGGAATCATCTTCAAATGGAATGGAATGGAATCATCGCATAGAATCGAATGGAATTATCATCGAATGGAATCGAATGGAATCAACATCAAACGGAAAAAAACAGAATTATCGTATGGAATCTAAGAGAATCATCGAATGGACCCGAATGGAATCATCTAATGGAATGGAATGGAATAATCCATGGACTCGAATGCAATCATCATCGAATGGAATCGAATGGAATCATCGAATGGACTCGAATGGAATAATCATTGAACGGAATCGAATGGAATCATCATCGGATGGAAATGAATGGAATCATCATCGAATGGAATCGAATAGAATTATGGAATGAAATCCAGTGTGATCATCATCGAATGGACCCGAATGGAATCATCATCCAACGGAAGCTAATGGAATCAACATCGAATGAATCGAATGGAAACACCATCGAATTGAAACGAATGGAATTATCATGAAATTGAAACGGATGGACACATCATCGAATGGATTCGAATGGAATCATCGAATAAAATTGATTGAAATCATCATCCAATGGAATCGAATGGTATCATTGAATGGAATCGAATGGAATCATCATCAGATGGAAATGAATGGAATCGTCATAGAATGGAATCGAATGGATTCATTGAATGGAATCAGATGGAATCATCGAATGGACTGGAATGGAATCATTGAATGGACTCGAAAGGGATCATGATTGAATGGAATTGAATGGAATCATCGAATGGTCTCGATTGGAATCATTATCAAATGGAATCGAATGGAATCACCGAATAGAATCGAATGGAACAATCATCGAATGGACTCAAATGGAATTATCCTCCAATGGAATCGAATGGAATTATCGAATGCAATCGAATGGAATTATCGAATGCAATCGAATAGAATCATCGAATGGACTCGAATGGAATCATCGAATGGAATGGAATGGAACAGTCAATGAACTCGAATGGAATCATCATTGAATGGAATCGAATGGAATCATCGAGTGGAATCGAATGGAATTATGATCAAATGGAATCGAATGTAATCATCATCAGATGGAATCAAAAATAACCATCATCAATTGGTATTGAATGGAATTGTCATCAAATGGAATTCAAAGGAATCATCATCAAATGGAACCGAATGGAATCCTCATTGAATGGAAATGAAAGGGGTCATCATCTAATGGAATCGCATGGAATCATCATCAAATGGAATCGAATGGAATCATCATCAAATGGAATCTAATGGAATCATTGAACAGAATTGAATGGAATCTTCATCGAATGAATTGAATGCAATCATCGAATGGCCTCGAATGGAATCATCTTCTAATGGAAAGGAATGGAATCATCGCATAGAATCGAATGGAATTATCATCGAATGGAATCGAATGGTATCAACACCAAACGGAAAAAAACGGAATTATCGAATGGAATCGAAGAGAATCTTCGAACGGACCCGAATGGAATCATCTAATGGAATGGAATGGAATAATCCATGGACTCGAATGCAATCATCATCGAATGGAATCGAATGGAATCATCGAATGGACTCGAATGGAATAATCATTGAACTGAATCGAATGGAATCATCATCGGATGGAAACGAATGGAATCATCATCGAATGGAAATGAAAGGAGTCATCATCTAATGGAATTGCATGGAATCATCATAAAATGGAATCGAATGGAATCAACATCAAATGGAATCAAATGGAATCATTCAACGGAATTGAATGGAATCGTCATCGAATGAATTGACTGCAATCATCGAATGGTCTCGAATGGAATCATCTTCAAATGGAATGGAATGGAATCATCGCATAGAATCGAATGGAATTATCATCGAATGGAATCGAATGGAATCAACATCAAACGGAAAAAAACGGAATTATCGAATGGAATCGAAGAGAATCATCGAATGGACCCGAATGGAATCATCTAATGGAATGGAATGGAATAATCCATGGACTCGAATGCAATCATCATCGAATGGAATCGAATGGAATCATCGAATGGACTCGAATGGAATAATCATTGAACGGAATCGAATGGAATCATCATCGGATGGAAATGAATGGAATCATCATCGAATGGAATCGAATAGAATTATGGAATGAAATCCAGTGTGATCATCATCGAATGGACCCGAATGGAATCATCATCCAACGGAAGCTAATGGAATCAACATCGAATGAATCGAATGGAAACACCATCGAATTGAAACGAATGGAATTATCATGAAATTGAAATGGATGGACTCATCATCGAATGGATTCGAATGGAATCATCGAATAAAATTGATTGAAATCATCATCCAATGGAATCGAATGGTATCATTGAATGGAATCGAATGGAATCATCATCAGATGGAAATGAATGGAATCGTCATAGAATGGAATCGAATGGATTCATTGAATGGAATCAGATGGAATCATCGAATGGACTGGAATGGAATCATTGAATGGACTCGAAAGGGATCATTATTGAATGGAATTGAATGGAATCATCGAATGGTCTCGATTGGAATCATTATCAAATGGAATCGAATGGAATCACCGAATAGAATCGAATGGAACAATCATCGAATGGACTCAAATGTAATTATCCTCCAATGGAATCGAATGGAATTATCGAATGCAATCGAATGGAATTATCGAATGCAATCGAATAGAATCATCGAATGGACTCGAATGGAATCATCGAATGGAATGGAATGGAACAGTCAATGAACTCGAATGGAATCATCATTGAATGGAATCGAATGGAATCATCGAGTGGAATCGAATGGAATTATGATCAAATGGAATCGAATGTAATCATCATCAAATGGAATCAAAAATAACCATCATCAATTGGTATTGAATGGAATTGTCATCAAATGGAATTCAAAGGAATCATCATCAAATGGAACCGAATGGAATCCTCATTGAATGGAAATGAAAGGGGTCATCATCTAATGGAATCGCATGGAATCATCATCAAATGGAATCGAATGGAATCATCATCAAATGGAATCTAATGGAATCATTGAACAGAATTGAATGGAATCGTCATCGAATGAATTGAATGCAATCATCGAATGGTCTCGAATGGAATCATCTTCTAATGGAAAGGAATGGAATCATCGCATAGAATCGAATGGAATTATCATCGAATGGAATCGAATGGTATCAACACCAAACGGAAAAAAACGGAATTATCGAATGGAATCGAAGAGAATCTTCGAACGGACCCGAATGGAATCATCTAATGGAATGGAATGGAATAATCCATGGACTCGAATGCAATCATCATCGAATGGAATGGAATGGAATCATCGAATGGACTCGAATGGAATAATCATTGAACGGAATCGAATGGAATCATCATCGGATGGAAACGAATGGAATCATCATCGAATGGAAATGAAAGGAGTCATCATCTAATGGAATTGCATGGAATCATCATAAAATGGAATCGAATGGAATCAACATCAAATGGAATCAAATGGAATCATTGAACGGAATTGAATGGAATCGTCATCGAATGAATTGACTGCAATCATCGAATGGTCTCGAATGGAATCATCTTCAAATGGAATGGAATGGAATCATCGCATAGAATCGAATGGAATTATCATCGAATGGAATCGAATGGAATCAACATCAAACGGAAAAAAACGGAATTATCGAATGGAATCGAAGAGAATCATCGAATGGACCCGAATGGAATCATCTAATGGAATGGAATGGAATAATCCATGGACTCGAATGCAATCATCATCGAATGGAATCGAATGGAATCATCGAATGGACTCGAATGGAATAATCATTGAACGGAATCGAATGGAATCATCATCGGATGGAAATGAATGGAATCATCATCGAATGGAATCGAATAGAATTATGGAATGAAATCCAGTGTGATCATCATCGAATGGACCCGAATGGAATCATCATCCAACGGAAGCTAATGGAATCAACATCGAATGAATCGAATGGAAACACCATCGAATTGAAACGAATGGAATTATCATGAAATTGAAATGGATGGACTCATCATCGAATGGATTCGAATGGAATCATCGAATAAAATTGATTGAAATCATCATCCAATGGAATCGAATGGTATCATTGAATGGAATCGAATGGAATCATCATCAGATGGAAATGAATGGAATCGTCATAGAATGGAATCGAATGGATTCATTGAATGGAATCAGATGGAATCATCGAATGGACTGGAATGGAATCATTGAATGGACTCGAAAGGGATCATTATTGAATGGAATTGAATGGAATCATCGAATGGTCTCGATTGGAATCATTATCAAATGGAATCGAATGGAATCACCGAATAGAATCGAATGGAACAATCATCGAATGGACTCAAATGGAATTATCCTCCAATGGAATCGAATGGAATTATCGAATGCAATCGAATGGAATTATCGAATGCAATCGAATAGAATCATCGAATGGACTCGAATGGAATCATCGAATGGAATGGAATGGAACAGTCAATGAACTCGAATGGAATCATCATTGAATGGAATCGAATGGAATCATCGAGTGGAATCGAATGGAATTATGATCAAATGGAATCGAATGTAATCATCATCAAATGGAATCAAAAATAACCATCATCAATTGGTATTGAATGGAATTGTCATCAAATGGAATTCAAAGGAATCATCATCAAATGGAACCGAATGGAATCCTCATTGAATGGAAATGAAAGGGGTCATCATCTAATGGAATCGCATGGAATCATCATCAAATGGAATCGAATGGAATCATCATCAAATGGAATCTAATGGAATCATTGAACAGAATTGAATGGAATCGTCATCGAATGAATTGAATGCAATCATCGAATGGTCTCGAATGGAATCATCTTCTAATGGAAAGGAATGGAATCATCGCATAGAATCGAATGGAATTATCATCGAATGGAATCGAATGGTATCAACACCAAACGGAAATAAACGGAATTATCGAATGGAATCGAAGAGAATCTTCGAACGGACCCGAATGGAATCATCTAATGGAATGGAATGGAATAATCCATGGACTCGAATGCAATCATCATCGAATGGAATGGAATGGAATCATCGAATGGACTCGAATGGAATAATCATTGAACGGAATCGAATGGAATCATCATCGGATGGAAACGAATGGAATCATCATCGAATGGAAATGAAAGGAGTCATCATCTAATGGAATTGCATGGAATCATCATAAAATGGAATCGAATGGAATCAACATCAAATGGAATCATTGAACGGAATTGAATGGAATCGTCATCGAATGAATTGACTGCAATCATCGAATGGTCTCGAATGGAATCATCTTCAAATGGAATGGAATGGAATCATCGCATAGAATCGAATGGAATTATCATCGAATGGAATCGAATGGAATCAACATCAAACGGAAAAAAACGGAATTATCGAATGGAATCGAAGAGAATCATCGAATGGACCCGAATGGAATCATCTAATGGAATGGAATGGAATAATCCATGGACTCGAATGCAATCATCATCGAATGGAATCGAATGGAATCATCGAATGGACTCGAATGGAATAATCATTGAACGGAATCGAATGGAATCATCATCGGATGGAAATGAATGGAATCATCATCGAATGGAATCGAATAGAATTATGGAATGAAATCCAGTGTGATCATCATCGAATGGACCCGAATGGAATCATCATCCAACGGAAGCTAATGGAATCAACATCGAATGAATCGAATGGAAACACCATCGAATTGAAACGAATGGAATTATCATGAAATTGAAATGGATGGACTCATCATCGAATGGATTCGAATGGAATCATCGAATAAAATTGATTGAAATCATCATCCAATGGAATCGAATGGTATCATTGAATGGAATCGAATGGAATCATCATCAGATGGAAATGAATGGAATCGTCATAGAATGGAATCGAATGGATTCATTGAATGGAATCAGATGGAATCATCGAATGGACTGGAATGGAATCATTGAATGGACTCGAAAGGGATCATTATTGAATGGAATTGAATGGAATCATCGAATGGTCTCGATTGGAATCATTATCAAATGGAATCGAATGGAATCACCGAATAGAATCGAATGGAACAATCATCGAATGGACTCAAATGGAATTATCCTCCAATGGAATCGAATGGAATTATCGAATGCAATCGAATGGAATTATCGAATGCAATCGAATAGAATCATCGAATGGACTCGAATGGAATCATCGAATGGAATGGAATGGAACAGTCAATGAACTCGAATGGAATCATCATTGAATGGAATCGAATGGAATCATCGAGTGGAATCGAATGGAATTATGATCAAATGGAATCGAATGTAATCATCATCAAATGGAATCAAAAATAACCATCATCAATTGGTATTGAATGGAATTGTCATCAAATGGAATTCAAAGGAATCATCATCAAATGGAACCGAATGGAATCCTCATTGAATGGAAATGAAAGGGGTCATCATCTAATGGAATCGCATGGAATCATCATCAAATGGAATCGAATGGAATCATCATCAAATGGAATCTAATGGAATCATTGAACAGAATTGAATGGAATCGTCATCGAATGAATTGAATGCAATCATCGAATGGTCTCGAATGGAATCATCTTCTAATGGAAAGGAATGGAATCATCGCATAGAATCGAATGGAATTATCATCGAATGGAATCGAATGGTATCAACACCAAACGGAAATAAACGGAATTATCGAATGGAATCGAAGAGAATCTTCGAACGGACCCGAATGGAATCATCTAATGGAATGGAATGGAATAATCCATGGACTCGAATGCAATCATCATCGAATGGAATGGAATGGAATCATCGAATGGAATCGAATGGAATAATCATTGAACGGAATCGAATGGAATCATCATCGGATGGAAACGAATGGAATCATCATCGAATGGAAATGAAAGGAGTCATCATCTAATGGAATTGCATGGAATCATCATAAAATGGAATCGAATGGAATCAACATCAAATGGAATCATTGAACGGAATTGAATGGAATCGTCATCGAATGAATTGACTGCAATCATCGAATGGTCTCGAATGGAATCATCTTCAAATGGAATGGAATGGAATCATCGCATAGAATCGAATGGAATTATCATCGAATGGAATCGAATGGAATCAACATCAAACGGAAAAAAACGGAATTATCGAATGGAATCGAAGAGAATCATCGAATGGACCCGAATGGAATCATCTAATGGAATGGAATGGAATAATCCATGGACTCGAATGCAATCATCATCGAATGGAATCGAATGGAATCATCGAATGGACTCGAATGGAATAATCATTGAACGGAATCGAATGGAATCATCATCGGATGGAAATGAATGGAATCATCATCGAATGGAATCGAATAGAATTATGGAATGAAATCCAGTGTGATCATCATCGAATGGACCCGAATGGAATCATCATCTAACGGAAGCTAATGGAATCAACATCGAATGAATCGAATGGAAACACCATCGAATTGAAACGAATGGAATTATCATGAAATTGAAATGGATGGACTCATCATCGAATGGATTCGAATGGAATCATCGAATAAAATTGATTGAAATCATCATCGAATGGAATCGAATGGTATCATTGAATGGAATCGAATGGAATCATCATCAGATGGAAATGAATGGAATCGTCATAAAATGGAATCGAATGGATTCATTGAATGGAATCAGATGGAATCATCGAATGGACTGGAATGGAATCATTGAATGGACTCGAAAGGGATCATTATTGAATGGAATTGAATGGAATCATCGAATGGTCTCGATTGGAATCATTATCAAATGGAATCGAATGGAATCACCGAACAGAATCGAATGGAACAATCATCGAATGGACTCAAATGGAATTATCCTCCAATGGAATCGAATGGAATTATCGAATGCAATCGAATGGAATTATCGAATGCAATCGAATAGAATCATCGAATGGACTCGAATGGAATCATCGAATGGAATGGAATGGAACAGTCAATGAACTCGAATGGAATCATCATTGAATGGAATCGAATGGAATCATCGAGTGGAATCGAATGGAATTATGATCAAATGGAATCGAATGGAATCATCATCAAATGGAATCAAAAATAACCATCATCAATTGGTATTGAATGGAATTGTCATCAAATGGAATTCAAAGGAATCATCATCAAATGGAACCGAATGGAATCCTCATTGAATGGAAATGAAAGGGGTCATCATCTAATGGAATCGCATGGAATCATCATCAAATGGAATCGAATGGAATCATCATCAAATGGAATCTAATGGAATCATTGAACAGAATTGAATGGAATCGTCATCGAATGAATTGAATGCAATCATCGAATGGTCTCGAATGGAATCATCTTCTAATGGAAAGGAATGGAATCATCGCATAGAATCGAATGGAATTATCATCGAATGGAATCGAATGGTATCAACACCAAACGGAAAAAAACGGAATTATCGAATGGAATCGAAGAGAATCTTCGAACGGACCCGAATGGAATCATCTAATGGAATGGAATGGAATAATCCATGGACTCGAATGCAATCATCATCGAATGGAATCGAATGGAATCATCGAATGGACTCGAATGGAATAATCATTGAACGGAATCGAATGGAATCATCATCGGATGGAAACGAATGGAATCATCATCGAATGGAAATGAAAGGAGTCATCATCTAATGGAATTGCATGGAATCATCATAAAATGGAATCGAATGGAATCAACATCAAATGGAATCAAATGGAATCATTGAACGGAATTGAATGGAATCGTCATCGAATGAATTGACTGCAATCATCGAATGGTCTCGAATGGAATCATCTTCAAATGGAATGGAATGGAATCATCGCATAGAATCGAATGGAATTATCATCGAATGGAATCGAATGGAATCAACATCAAACGGAAAAAAACAGAATTATCGTATGGAATCGAAGAGAATCATCGAATGGACCCGAATGGAATCATCTAATGGAATGGAATGGAATAATCCATGGACTCGAATGCAATCATCATCGAATGGAATCGAATGGAATCATCGAATGGACTCGAATGGAATAATCATTGAACGGAATCGAATGGAATCATCATCGGATGGAAATGAATGGAATCATCATCGAATGGAATCGAATAGAATTATGGAATGAAATCCAGTGTGATCATCATCGAATGGACCTGAATGGAATCATCATCCAACGGAAGCTAATGGAATCAACATCGAATGAATCGAATGGAAACACCATCGAATTGAAACGAATGGAATTATCATGAAATTGAAATGGATGGACTCATCATCGAATGGATTCGAATGGAATCATCGAATAAAATTGATTGAAATCATCATCAAATGGAATCGAATGGTATCATTGAATGGAATCGAATGGAATCATCATCAGATGGAAATGAATGGAATCGTCATAGAATGGAATCGAATGGATTCATTGAATGGAATCAGATGGAATCATCGAATGGACTGGAATGGAATCATTGAATGGACTCGAAAGGGATCATTATTGAATGGAATTGAATGGAATCATCGAATGGTCTCGATTGGAATCATTACCAAATGGAATCGAATGGAATCACCGAATAGAATCGAATGGAACAATCATCGAATGGACTCAAATGGAATTATCCTCCAATGGAATCGAATGGAATTATCGAATGCAATCGAATGGAATTATCGAATGCAATCGAATAGAATCATCGAAAGGACTCGAATGGAATCATCGAATGGAATGGAATGGAACAGTCAATGAACTCGAATGGAATCATCATTGAATGGAATCGAATGGAATCATCGAGTGGAATCGAATGGAATTATGATCAAATGGAATCGAATGTAATCATCATCAAATGGAATCAAAAATAACCATCATCAATTGGTATTGAATGGAATTGTCATCAAATGGAATTCAAAGGAATCATCATCAAATGGAACCGAATGGAATCCTCATTGAATGGAAATGAAAAGGGTCATCATCTAATGGAATCGCATGGAATCATCATCAAATGGAATCGAATGGAATCATCATCAAATGGAATCTAATGGAATCATTGAACAGAATTGAATGGAATCGTCATCGAATGAATTGAATGCAATCATCGAATGGTCTCGAATGGAATCATCTTCTAATGGAAAGGAATGGAATCATCGCATAGAATCGAATGGAATTATCATCGAATGGAATCGAATGGTATCAACACCAAACGGAAAAAAACGGAATTATCGAATGGAATCGAAGAGAATCTTCGAACGGACCCGAATGGAATCATCTAATGGAATGGAATGGAATAATCCATGAACTCGAATGCAATCATCATCGAATGGAATCGAATGGAATCATCGAATGGACTCGAATGGAATAATCATTGAACGGAATCGAATGGAATCATCATCGGATGGAAACGAATGGAATCATCATCGAATGGAAATGAAAGGAGTCATCATCTAATGGAATTGCATGGAATCATCATAAAATGGAATCGAATGGAATCAACATCAAATGGAATCAAATGGAATCATTGAACGGAATTGAATGGAATCGTCATCGAATGAATTGACTGCAATCATCCAATGGTCTCGAATGGATTCATCTTCAAATGGAATGGAATGGAATCATCGCATAGAATCGAATGGAATTATCATCGAATGGAATCGAATGGAATCAACATCAAACGGAAAAAAACGGAATTATCGAATGGAATCGAAGAGAATCATCGAATGGACCCGAATGGAATCATCTAATGGAATGGAATGGAATAATCGATGGAATCGAATGCAATCATCATCGAATGGAATCGAATGGAATCATCGAATGGACTCGAATGGAATAATCATTGAACGGAATAGAATGGAATCATCATCGGATGGAAATGAATGGAATCATCATCGAATGGAATCGAATAGAATTATGGAATGAAATCCAGTGTGATCATCATCGAATGGACCCGAATGGAATCATCATCCAACGGAAGCTAAGGGAATCAACATCGAATGAATCAAATGGAAACACCATCGAATTGAAACGAATGGAATTATCATGAAATTGAAATGGATGGACTCATCATCGAATGGATTCGAATGGAATCATCGAATAAAATTGATTGAAATCATCATCGAATGGAATCGAATGGTATCATTGAATGGAATCGAATGGAATCATCATCAGATGGAAATGAATGGAATCGTCATAGAATGGAATCGAATGGATTCATTGAATGGAATCAGATGGAATCATCGAATGGACTGGAATGGAATCATTGAATGGACTCGAAAGGGATCATTATTGAATGGAATTGAATGGAATCATCGAATGGTCTCGATTGGAATCATTATCAAATGGAATCGAATGGAATCACCGAATAGAATCGAATGGAACAATCATCGAATGGACTCAAATGGAATTATCCTCAAATGGAATGGAATGGAATTATCGAATGCAATCGAATGGAATTATCGAATGCAATCGAATAGAATCATCGAATGGACTCGAATGGAATCATCGAATGGAATGGAATGGAACAGTCAATGAACTCGAATGGAATCATCATTGAATGGAATCGAATGGAATCATCGAGTGGAATCGAATGGAATTATGATCAAATGGAATCGAATGTAATCATCATCAAATGGAATCAAAAATAACCATCATCAATTGGTATTGAATGGAATTGTCATCAAATGGAATTCAAAGGAATCATCATCAAATGGAACCGAATGGAATCCTCATTTAATGGAAATGAAAGGGGTCATCATCTAATGGAATCGCATGGAATCATCATCAAATGGAATCGAATGGAATCATCATCAAATGGAATCTAATGGAATCATTGAACAGAATTGAATGGAATCGTCATCGAATGAATTGAATGCAATCATCGAATGGTCTCGAATGGAATCATCTTCTAATGGAAAGGAATGGAATCATCGCATAGAATCGAATGGAATTATCATCGAATGGAATCGAATGGTATCAACACCAAACGGAAAAAAACGGAATTATCGAATGGAATCGAAGAGAATCTTCGAACGTACCCGAATGGAATCATCTAATGGAAAGGAATGGAATAATCCATGGACTCGAATGCAATCATCATCGAATGGAATCGAATGGAATCATCGAATGGACTCGAATGGAATAATCATTGAACGGAATCGATTGGAATCATCATCGGATGGAAACGAATGGAATCATCATCGAATGGAAATGAAAGGAGTCATCATCTAATGGAATTGCATGGAATCATCATACAATGGAATCGAATGGAATCAACATCAAATGGAATCAAATGGAATCATTGAACGGAATTGAATGGAATCGTCATCGAATGAATTGACTGCAATCATCCAATGGTCTCGAATGGAATCATCTTCAAATGGAATGGAATGGAATCATCGCATAGAATCGAATGGAATTATCATCGAATGGAATCGAATGGAATCAACATCCAACGGAAAAAACGGAATTATCGAATGGAATCGAAGAGAATCATCGAATGGACCCGAATGGAATCATCTAATGGAATGGAATGGAATAATCCATGGACTCGAATGCAATCATCATCGAATGGAATCGAATGGAATCATCGAATGGACTCGAATGGAATAATCATTGAACGGAATCGAATGGAATCATCATCGGATGGAAATGAATGGAATCATCATCGAATGGAATCGAATAGAATTATGGAATGAAATCCAGTGTGATCATCATCGAATGGACCCGAATGGAATCATCATCCAACGGAAGCTAATGGAATCAACATCGAATGAATCAAATGGAAACACCATCGAATTGAAACGAATGGAATTATCATGAAATTGAAATGGATGGACTCATCATCGAATGGATTAATGGAATCATCGAATAAAATTGATTGAAATCATCATCGAATGGAATCGAATGGTATCATTGAATGGAATCGAATGGAATCATCATCAGATGGAAATGAATGGAATCGTCATAGAATGGAATCGAATGGATTCATTGAATGGAATCAGATGGAATCATCGAATGGACTGGAATGGAATCATTGAATGGACTCGAAAGGGATCACGATTGAATGGAATTGAATGGAATCATCGAATGGTCTCGATTGGAATCATTATCAAATGGAATCGAATGGAATCACCGAATAGAATCGAATGGAACAATCATCGAATGGACTCAAATGGAATTATCCTCAAATGGAATCGAATGGAATTATCGAATGCAATCGAATGGAATTTTCGAATGCAATCGAATAGAATCATCGAATGGACTCGAATGGAATCATCGAATGGAATGGAATGGAACAGTCAATGAACTCGAATGGAATCATCATTGAATGGAATCGAATGGAATCATCGAGTGGAATCGAATGGAATTATGATCAAATGGAATCGAATGTAATCATCATCAAATGGAATCAAAAATAACCATCATCAATTGGTATTGAATGGAATTGTCATCAAATGGAATTCAAAGGAATCATCATCAAATGGAACCGAATGGAATCCTCATTGAATGGAAATGAAAGGGGTCATCATCTAATGGAATCGCATGGAATCATCATCAAATGGAATCGAATGGAATCATCATCAAATGGAATCTAATGGAATCATTGAACAGAATTGAATGGAATCGTCATCGAATGAATTGAATGCAATCATCGAATGGTCTCGAATGGAATCATCTTCTAATGGAAAGGAATGGAATCATCGCATAGAATCGAATGGAATTATCATCGAATGGAATCGAATGGTATCAACACCAAACGGAAAAAAACGGAATTATCGAATGGAATCGAAGAGAATCTTCGAACGGACCCGAATGGAATCATCTAATGGAATGGAATGGAATAATCCATGGACTCGAATGCAATCATCATCGAATGGAATCGAATGGAATCATCAAATGGACTCGAATGGAATAATCATTGAACGGAATCGAATGGAATCATCATCGGATGGAAACGAATGGAATCATCATAGAATGGAAATGAAAGGAGTCATCATCTAATGGAATTGCATGGAATCATCATAAAATGGAATCGAATGGAATCAACATCAAATGGAATCAAATGGAATCATTGAACGGAATTGAATGGAATCGTCATCGAATGAATTGACTGCAATCATCCAATGGTCTCGAATGGAATCATCTTCAAATGGAATGGAATGGAATCATCGCATAGAATCGAATGGAATTATCATCGAATGGAATCGAATGGAATCAACATCAAACGGAAAAAAACGGAATTATCGAATGGAATCGAAGAGAATCATCGAATGGACCCGAATGGAATCATCTAATGGAATGGAATGGAATAATCCATGGACTCGAATGCAATCATCATCGAATGGAATCGAATGGAATCATCGAATGGACTCGAATGGAATAATCATTGAACGGAATCGAATGGAATCATCATCGGATGGAAATGAAAGGAGTCATCATCTAATGGAATTGCATGGAATCATCATAAAATGGAATCGAATGGAATCAACATCAAATGGAATCAAATGGAATCATTGAACGGAATTGAATGGAATCGTCATCGAATGAATTGAATGCAATCATCGAATGGTCTCGAATGGAATCATCTTCAAATGGAATGGAATGGAATCATCGCATAGAATCGAATGGAATTATCATCGAATGGAATCGAATGGAATCAACATCAAACGGAAAAAAACGGAATTATCGAATGGAATCGAAGAGAATCATCGAATGGACCCGAATGGAATCATCTAATGGAATGGAATGGAATAATCCATGGACTCGAATGCAATCATCATCGAATGGAATCGAATGGAATCATCGAATGGACTCGAATGGAATAATCATTGAACGGAATCGAATGGAATCATCATCGGATGGAAATGAATGGAATCATCATCGAATGGAATCGAATAGAATTATGGAATGAAATCCAGTGTGATCATCATCGAATGGACCCGAATGGAATCATCATCCAACGGAAGCTAATGGAATCAACATCGAATGAATCGAATGGAAACACCATCGAATTGAAACGAATGGAATTATCATGAAATTGAAATGGATGGACTCATCATCGAATGGATTCGAATGGAATCATCGAATAAAATTGATTGAAATCATCATCCAATGGAATCGAATGGTATCATTGAATGGAATCGAATGGAATCATCATCAGATGGAAATGAATGGAATCGTCATAGAATGGAATCGAATGGATTCATTGAATGGAATCAGATGGAATCATCGAATGGACTGGAATGGAATCATTGAATGGACTCGAAAGGGATCATTATTGAATGGAATTGAATGGAATCATCGAATGGTCTCGATTGGAATCATTATCAAATGGAATCGAATGGAATCACCGAATAGAATCGAATGGAACAATCATCGAATGGACTCAAATGGAATTATCCTCCAATGGAATCGAATGGAATTATCGAATGCAATCGAATGGAATTATCGAATGCAATCGAATAGAATCATCGAATGGACTCGAATGGAATCATCGAATGGAATGGAATGGAACAGTCAATGAACTCGAATGGAATCATCATTGAATGGAATCGAATGGAATCATCGAGTGGAATCGAATGGAATTATGATCAAATGGAATCGAATGTAATCATCATCAAATGGAATCAAAAATAACCATCATCAATTGGTATTGAATGGAATTGTCATCAAATGGAATTCAAAGGAATCATCATCAAATGGAACCGAATGGAATCCTCATTGAATGGAAATGAAAGGGGTCATCATCTAATGGAATCGCATGGAATCATCATCAAATGGAATCGAATGGAATCATCATCAAATGGAATCTAATGGAATCATTGAACAGAATTGAATGGAATCGTCATCGAATGAATTGAATGCAATCATCGAATGGTCTCGAATGGAATCATCTTCTAATGGAAAGGAATGGAATCATCGCATAGAATCGAATGGAATTATCATCGAATGGAATCGAATGGTATCAACACCAAACGGAAATAAACGGAATTATCGAATGGAATCGAAGAGAATCTTCGAACGGACCCGAATGGAATCATCTAATGGAATGGAATGGAATAATCCATGGACTCGAATGCAATCATCATCGAATGGAATGGAATGGAATCATCGAATGGAATCGAATGGAATAATCATTGAACGGAATCGAATGGAATCATCATCGGATGGAAACGAATGGAATCATCATCGAATGGAAATGAAAGGAGTCATCATCTAATGGAATTGCATGGAATCATCATAAAATGGAATCGAATGGAATCAACATCAAATGGAATCATTGAACGGAATTGAATGGAATCGTCATCGAATGAATTGACTGCAATCATCGAATGGTCTCGAATGGAATCATCTTCAAATGGAATGGAATGGAATCATCGCATAGAATCGAATGGAATTATCATCGAATGGAATCGAATGGAATCAACATCAAACGGAAAAAAACGGAATTATCGAATGGAATCGAAGAGAATCATCGAATGGACCCGAATGGAATCATCTAATGGAATGGAATGGAATAATCCATGGACTCGAATGCAATCATCATCGAATGGAATCGAATGGAATCATCGAATGGACTCGAATGGAATAATCATTGAACGGAATCGAATGGAATCATCATCGGATGGAAATGAATGGAATCATCATCGAATGGAATCGAATAGAATTATGGAATGAAATCCAGTGTGATCATCATCGAATGGACCCGAATGGAATCATCATCTAACGGAAGCTAATGGAATCAACATCGAATGAATCGAATGGAAACACCATCGAATTGAAACGAATGGAATTATCATGAAATTGAAATGGATGGACTCATCATCGAATGGATTCGAATGGAATCATCGAATAAAATTGATTGAAATCATCATCCAATGGAATCGAATGGTATCATTGAATGGAATCGAATGGAATCATCATCAGATGGAAATGAATGGAATCGTCATAAAATGGAATCGAATGGATTCATTGAATGGAATCAGATGGAATCATCGAATGGACTGGAATGGAATCATTGAATGGACTCGAAAGGGATCATTATTGAATGGAATTGAATGGAATCATCGAATGGTCTCGATTGGAATCATTATCAAATGGAATCGAATGGAATCACCGAACAGAATCGAATGGAACAATCATCGAATGGACTCAAATGGAATTATCCTCCAATGGAATCGAATGGAATTATCGAATGCAATCGAATGGAATTATCGAATGCAATCGAATAGAATCATCGAATGGACTCGAATGGAATCATCGAATGGAATGGAATGGAACAGTCAATGAACTCGAATGGAATCATCATTGAATGGAATCGAATGGAATCATCGAGTGGAATCGAATGGAATTATGATCAAATGGAATCGAATGGAATCATCATCAAATGGAATCAAAAATAACCATCATCAATTGGTATTGAATGGAATTGTCATCAAATGGAATTCAAAGGAATCATCATCAAATGGAACCGAATGGAATCCTCATTGAATGGAAATGAAAGGGGTCATCATCTAATGGAATCGCATGGAATCATCATCAAATGGAATCGAATGGAATCATCATCAAATGGAATCTAATGGAATCATTGAACAGAATTGAATGGAATCGTCATCGAATGAATTGAATGCAATCATCGAATGGTCTCGAATGGAATCATCTTCTAATGGAAAGGAATGGAATCATCGCATAGAATCGAATGGAATTATCATCGAATGGAATCGAATGGTATCAACACCAAACGGAAAAAAACGGAATTATCGAATGGAATCGAAGAGAATCTTGGAACGGACCCGAATGGAATCATCTAATGGAATGGAATGGAATAATCCATGGACTCGAATGCAATCATCATCGAATGGAATCGAATGGAATCATCGAATGGACTCGAATGGAATAATCATTGAACGGAATCGAATGGAATCATCATCGGATGGAAACGAATGGAATCATCATCGAATGGAAATGAAAGGAGTCATCATCTAATGGAATTGCATGGAATCATCATAAAATGTAATCGAATGGAATCAACATCAAATGGAATCAAATGGAATCATTGAACGGAATTGAATGGAATCGTCATCGAATGAATTGACTGCAATCATCGAATGGTCTCGAATGGAATCATCTTCAAATGGAATGGAATGGAATCATCGCATAGAATCGAATGGAATTATCATCGAATGGAATCGAATGGAATCAACATCAAACGGAAAAAAACAGAATTATCGTATGGAATCGAAGAGAATCATCGAATGGACCCGAATGGAATCATCTAATGGAATGGAATGGAATAATCCATGGACTCGAATGCAATCATCATCGAATGGAATCGAATGGAATCATCGAATGGACTCGAATGGAATAATCATTGAACGGAATCGAATGGAATCATCATCGGATGGAAATGAATGGAATCATCATCGAATGGAATCGAATAGAATTATGGAATGAAATCCAGTGTGATCATCATCGAATGGACCTGAATGGAATCATCATCCAACGGAAGCTAATGGAATCAACATCGAATGAATCGAATGGAAACACCATCGAATTGAAACGAATGGAATTATCATGAAATTGAAATGGATGGACTCATCATCGAATGGATTCGAATGGAATCATCGAATAAAATTGATTGAAATCATCATCAAATGGAATCGAATGGTATCATTGAATGGAATCGAATGGAATCATCATCAGATGGAAATGAATGGAATCGTCATAGAATGGAATCGAATGGATTCATTGAATGGAATCAGATGGAATCATCGAATGGACTGGAATGGAATCATTGAATGGACTCGAAAGGGATCATTATTGAATGGAATTGAATGGAATCATCGAATGGTCTCGATTGGAATCATTACCAAATGGAATCGAATGGAATCACCGAATAGAATCGAATGGAACAATCATCGAATGGACTCAAATGGAATTATCCTCCAATGGAATCGAATGGAATTATCGAATGCAATCGAATGGAATTATCGAATGCAATCGAATAGAATCATCGAAAGGACTCGAATGGAATCATCGAATGGAATGGAATGGAACAGTCAATGAACTCGAATGGAATCATCATTGAATGGAATCGAATGGAATCATCGAGTGGAATCGAATGGAATTATGATCAAATGGAATCGAATGTAATCATCATCAAATGGAATCAAAAATAACCATCATCAATTGGTATTGAATGGAATTGTCATCAAATGGAATTCAAAGGAATCATCATCAAATGGAACCGAATGGAATCCTCATTGAATGGAAATGAAAAGGGTCATCATCTAATGGAATCGCATGGAATCATCATCAAATGGAATCGAATGGAATCATCATCAAATGGAATCTAATGGAATCATTGAACAGAATTGAATGGAATCGTCATCGAATGAATTGAATGCAATCATCGAATGGTCTCGAATGGAATCATCTTCTAATGGAAAGGAATGGAATCATCGCATAGAATCGAATGGAATTATCATCGAATGGAATCGAATGGTATCAACACCAAACGGAAAAAAACGGAATTATCGAATGGAATCGAAGAGAATCTTCGAACGGACCCGAATGGAATCATCTAATGGAATGGAATGGAATAATCCATGAACTCGAATGCAATCATCATCGAATGGAATCGAATGGAATCATCGAATGGACTCGAATGGAATAATCATTGAACGGAATCGAATGGAATCATCATCGGATGGAAACGAATGGAATCATCATCGAATGGAAATGAAAGGAGTCATCATCTAATGGAATTGCATGGAATCATCATAAAATGGAATCGAATGGAATCAACATCAAATGGAATCAAATGGAATCATTGAACGGAATTGAATGGAATCGTCATCGAATGAATTGACTGCAATCATCCAATGGTCTCGAATGGAATCATCTTCAAATGGAATGGAATGGAATCATCGCATAGAATCGAATGGAATTATCATCGAATGGAATCGAATGGAATCAACATCAAACGGAAAAAAACGGAATTATCGAATGGAATCGAAGAGAATCATCGAATGGACCCGAATGGAATCATCTAATGGAATGGAATGGAATAATCGATGGAATCGAATGCAATCATCATCGAATGGAATCGAATGGAATCATCGAATGGACTCGAATGGAATAATCATTGAACGGAATAGAATGGAATCATCATCGGATGGAAATGAATGGAATCATCATCGAATGGAATCGAATAGAATTATGGAATGAAATCCAGTGTGATCATCATCGAATGGACCCGAATGGAATCATCATCCAACGGAAGCTAAGGGAATCAACATCGAATGAATCAAATGGAAACACCATCGAATTGAAACGAATGGAATTATCATGAAATTGAAATGGATGGACTCATCATCGAATGGATTCGAATGGAATCATCGAATAAAATTGATTGAAATCATCATCGAATGGAATCGAATGGTATCATTGAATGGAATCGAATGGAATCATCATCAGATGGAAATGAATGGAATCGTCATAGAATGGAATCGAATGGATTCATTGAATGGAATCAGATGGAATCATCGAATGGACTGGAATGGAATCATTGAATGGACTCGAAAGGGATCATTATTGAATGGAATTGAATGGAATCATCGAATGGTCTCGATTGGAATCATTATCAAATGGAATCGAATGGAATCACCGAATAGAATCGAATGGAACAATCATCGAATGGACTCAAATGGAATTATCCTCAAATGGAATGGAATGGAATTATCGAATGCAATCGAATGGAATTATCGAATGCAATCGAATAGAATCATCGAATGGACTCGAATGGAATCATCGAATGGAATGGAATGGAACAGTCAATGAACTCGAATGGAATCATCATTGAATGGAATCGAATGGAATCATCGAGTGGAATCGAATGGAATTATGATCAAATGGAATCGAATGTAATCATCATCAAATGGAATCAAAAATAACCATCATCAATTGGTATTGAATGGAATTGTCATCAAATGGAATTCAAAGGAATCATCATCAAATGGAACCGAATGGAATCCTCATTTAATGGAAATGAAAGGGGTCATCATCTAATGGAATCGCATGGAATCATCATCAAATGGAATCGAATGGAATCATCATCAAATGGAATCTAATGGAATCATTGAACAGAATTGAATGGAATCGTCATCGAATGAATTGAATGCAATCATCGAATGGTCTCGAATGGAATCATCTTCTAATGGAAAGGAATGGAATCATCGCATAGAATCGAATGGAATTATCATCGAATGGAATCGAATGGTATCAACACCAAACGGAAAAAAACGGAATTATCGAATGGAATCGAAGAGAATCTTCGAACGTACCCGAATGGAATCATCTAATGGAAAGGAATGGAATAATCCATGGACTCGAATGCAATCATCATCGAATGGAATCGAATGGAATCATCGAATGGACTCGAATGGAATAATCATTGAACGGAATCGATTGGAATCATCATCGGATGGAAACGAATGGAATCATCATCGAATGGAAATGAAAGGAGTCATCATCTAATGGAATTGCATGGAATCATCATACAATGGAATCGAATGGAATCAACATCAAATGGAATCAAATGGAATCATTGAACGGAATTGAATGGAATCGTCATCGAATGAATTGACTGCAATCATCCAATGGTCTCGAATGGAATCATCTTCAAATGGAATGGAATGGAATCATCGCATAGAATCGAATGGAATTATCATCGAATGGAATCGAATGGAATCAACATCCAACGGAAAAAACGGAATTATCGAATGGAATCGAAGAGAATCATCGAATGGACCCGAATGGAATCATCTAATGGAATGGAATGGAATAATCCATGGACTCGAATGCAATCATCATCGAATGGAATCGAATGGAATCATCGAATGGACTCGAATGGAATAATCATTGAACGGAATCGAATGGAATCATCATCGGATGGAAATGAATGGAATCATCATCGAATGGAATCGAATAGAATTATGGAATGAAATCCAGTGTGATCATCATCGAATGGACCCGAATGGAATCATCATCCAACGGAAGCTAATGGAATCAACATCGAATGAATCAAATGGAAACACCATCGAATTGAAACGAATGGAATTATCATGAAATTGAAATGGATGGACTCATCATCGAATGGATTAATGGAATCATCGAATAAAATTGATTGAAATCATCATCGAATGGAATCGAATGGTATCATTGAATGGAATCGAATGGAATCATCATCAGATGGAAATGAATGGAATCGTCATAGAATGGAATCGAATGGATTCATTGAATGGAATCAGATGGAATCATCGAATGGACTGGAATGGAATCATTGAATGGACTCGAAAGGGATCACGATTGAATGGAATTGAATGGAATCATCGAATGGTCTCGATTGGAATCATTATCAAATGGAATCGAATGGAATCACCGAATAGAATCGAATGGAACAATCATCGAATGGACTCAAATGGAATTATCCTCAAATGGAATCGAATGGAATTATCGAATGCAATCGAATGGAATTTTCGAATGCAATCGAATAGAATCATCGAATGGACTCGAATGGAATCATCGAATGGAATGGAATGGAACAGTCAATGAACTCGAATGGAATCATCATTGAATGGAATCGAATGGAATCATCGAGTGGAATCGAATGGAATTATGATCAAATGGAATCGAATGTAATCATCATCAAATGGAATCAAAAATAACCATCATCAATTGGTATTGAATGGAATTGTCATCAAATGGAATTCAAAGGAATCATCATCAAATGGAACCGAATGGAATCCTCATTGAATGGAAATGAAAGGGGTCATCATCTAATGGAATCGCATGGAATCATCATCAAATGGAATCGAATGGAATCATCATCAAATGGAATCTAATGGAATCATTGAACAGAATTGAATGGAATCGTCATCGAATGAATTGAATGCAATCATCGAATGGTCTCGAATGGAATCATCTTCTAATGGAAAGGAATGGAATCATCGCATAGAATCGAATGGAATTATCATCGAATGGAATCGAATGGTATCAACACCAAACGGAAAAAAACGGAATTATCGAATGGAATCGAAGAGAATCTTCGAACGGACCCGAATGGAATCATCTAATGGAATGGAATGGAATAATCCATGGACTCGAATGCAATCATCATCGAATGGAATCGAATGGAATCATCAAATGGACTCGAATGGAATAATCATTGAACGGAATCGAATGGAATCATCATCGGATGGAAACGAATGGAATCATCATAGAATGGAAATGAAAGGAGTCATCATCTAATGGAATTGCATGGAATCATCATAAAATGGAATCGAATGGAATCAACATCAAATGGAATCAAATGGAATCATTGAACGGAATTGAATGGAATCGTCATCGAATGAATTGACTGCAATCATCCAATGGTCTCGAATGGAATCATCTTCAAATGGAATGGAATGGAATCATCGCATAGAATCGAATGGAATTATCATCGAATGGAATCGAATGGAATCAACATCAAACGGAAAAAAACGGAATTATCGAATGGAATCGAAGAGAATCATCGAATGGACCCGAATGGAATCATCTAATGGAATGGAATGGAATAATCCATGGACTCGAATGCAATCATCATCGAATGGAATCGAATGGAATCATCGAATGGACTCGAATGGAATAATCATTGAACGGAATCGAATGGAATCATCATCGGATGGAAATGAAAGGAGTCATCATCTAATGGAATTGCATGGAATCATCATAAAATGGAATCGAATGGAATCAACATCAAATGGAATCAAATGGAATCATTGAACGGAATTGAATGGAATCGTCATCGAATGAATTGAATGCAATCATCGAATGGTCTCGAATGGAATCATCTTCAAATGGAATGGAATGGAATCATCGCATAGAATCGAATGGAATTATCATCGAATGGAATCGAATGGAATCAACATCAAACGGAAAAAAACGGAATTATCGAATGGAATCGAAGAGAATCATCGAATGGACCCGAATGGAATCATCTAATGGAATGGAATGGAATAATCCATGGACTCGAATGCAATCATCATCGAATGGAATCGAATGGAATCATCGAATGGACTCGAATGGAATAATCATTGAACGGAATAGAATGGAATCATCATCGGATGGAAATGAATGGAATCGTCATCGAATGGAATCGAATAGAATTATGGAATGAAATCCAGTGTGATCATCATCGAATGGACCCGAATGGAATCATCATCCAACGGAAGCTAATGGAATCAACATCGAATGAATCAAATGGAAACACCATCGAATTGAAACGAATGGAATTATCATGAAATTGAAATGGATGGACTCATCATCGAATGGATTCGAATGGAATCATCGAATAAAATTGATTGAAATCATCATCGAATGGAATCGAATGGTATCATTGAATGGAATCGAATGGAATCATCATCAGATGGAAATGAATGGAATCGTCATAGAATGGAATCGAATGGATTCATTGAATGGAATCAGATGGAATCATCGAATGGACTGGAATGGAATCATTGAATGGACTCGAAAGGGATCATTATTGAATGGAATTGAATGGAATCATCGAATGGTCTCGATTGGAATCATTATCAAATGGAATCGAATGGAATCACCGAATAGAATCGAATGGAACAATCATCGAATGGACTCAAATGGAATTATCCTCAAATGGAATCGAATGGAATTATCGAATGCAATCGAATGGAATTATCGAATGCAATCGAATAGAATCATCGAATGGACTCGAATGGAATCATCGAATGGAATGGAATGGAACAGTCAATGAACTCGAATGGAATCATCATTGAATGGAATCGAATGGAATCATCGAGTGGAATCGAATGGAATTATGATCAAATGGAATCGAATGTAATCATCATCAAATGGAATCAAAAATAACCATCATCAATTGGTATTGAATGGAATTGTCATCAAATGGAATTCAAAGGAATCATCATCAAATGGAACCGAATGGAATCCTCATTGAATGGAAATGAAAGGGGTCATCATCTAATGGAATCGCATGGAATCATCATCAAATGGAATCGAATGGAATCATCATCAAATGGAATCTAATGGAATCATTGAACAGAATTGAATGGAATCGTCATCGAATGAATTGAATGCAATCATCGAATGGTCTCGAATGGAATCATCTTCTAATGGAAAGGAATGGAATCATCGCATAGAATCGAATGGAATTATCATCGAATGGAATCGAATGGTATCAACACCAAACGGAAAAAAACGGAATTATCGAATGGAATCGAAGAGAATCTTCGAACGGACCCGAATGGAATCATCTAATGGAATGGAATGGAATAATCCATGGACTCGAATGCAATCATCATCGAATGGAATCGAATGGAATCATCGAATGGACTCGAATGGAATAATCATTGAACGGAATCGAATGGAATCATCATCGGATGGAAACGAATGGAATCATCATCGAATGGAAATGAAAGGAGTCATCATCTAATGGAATTGCATGGAATCATCATAAAATGGAATCGAATGGAATCAACATAAAATGGAATCAAATGGAATCATTGAACGGAATTGAATGGAATCGTCATCGAATGAATTGACTGCAATCATCCAATGGTCTCGGAATCATCTTCAAATGGAATGGAATGGAATCATCGCATAGAATCGAATGGAATTATCATCGAATGGAATCGAATGGAATCAACATCCAACGGAAAAAACGGAATTATCGAATGGAATCGAAGAGAATCATCGAATGGACCCGAATGGAATCATCTAATGGAATGGAATGGAATAATCCATGGACTCGAATGCAATCATCATCGAATGGAATCGAATGGAATCATCGAATGGACTCGAATGGAATAATCATTGAACGGAATCGAATGGAATCATCATCGGATGGAAATGAATGGAATCATCATCGAATGGAATCGAATAGAATTATGGAATGAAATCCAGTGTGATCATCATCGAATGGACCCGAATGGAATCATCATCCAACGGAAGCTAATGGAATCAACATCGAATGAATCGAATGGAAACACCATCGAATTGAAACGAATGGAATTATCATGAAATTGAAATGGATGGACTCATCATCGAATGGATTCGAATGGAATCATCGAATAAAATTGATTGAAATCATCATCG	A	20	PASS	SVLEN=-50327;SVTYPE=DEL;TIG_REGION=contig11_hp2:4866023-4866024;QUERY_STRAND=+;SIG_SOURCE=cigar;TIG_MAPQ=60	GT	0/1
chr1	139816547	dippav.chr1.DEL.38	GAATGGAATCGAATGGTATCATTGAATGGAATCGAATGGAATCATCATCAGATGGAAATGAATGGAATCGTCATAGAATGGAATCGAATGGATTCATTGAATGGAATCAGATGGAATCATCGAATGGACTGGAATGGAATCATTGAATGGACTCGAAAGGGATCATGATTGAATGGAATTGAATGGAATCATCGAATGGTCTCGATTGGAATCATTATCAAATGGAATCGAATGGAATCACCGAATAGAATCGAATGGAACAATCATCGAATGGACTCAAATGGAATTATCCTCCAATGGAATCGAATGGAATTATCGAATGCAATCGAATGGAATTATCGAATGCAATCGAATAGAATCATCGAATGGACTCGAATGGAATCATCGAATGGAATGGAATGGAACAGTCAATGAACTCGAATGGAATCATCATTGAATGGAATCGAATGGAATCATCGAGTGGAATCGAATGGAATTATGATCAAATGGAATCGAATGTAATCATCATCAAATGGAATCAAAAATAACCATCATCAATTGGTATTGAATGGAATTGTCATCAAATGGAATTCAAAGGAATCATCATCAAATGGAACCGAATGGAATCCTCATTGAATGGAAATGAAAGGGGTCATCATCTAATGGAATCGCATGGAATCATCATCAAATGGAATCGAACGGAATCATCATCAAATGGAATCTAATGGAATCATTGAACAGAATTGAATGGAATCGTCATCGAATGAATTGAATGCAATCATCGAATGGTCTCGAATGGAATCATCTTCTAATGGAAAGGAATGGAATCATCGCATAGAATCGAATGGAATTATCATCGAATGGAATCGAATGGTATCAACACCAAACGGAAAAAAACGGAATTATCGAATGGAATCGAAGAGAATCTTCGAACGGACCTGAATGGAATCATCTAATGGAATGGAATGGAATAATCCATGGACTCGAATGCAATCATCATCGAATGGAATCGAATGGAATCATCGAATGGACTCGAATGGAATAATCATTGAACGGAATCGAATGGAATCATCATCGGATGGAAACGAATGGAATCATCATCGAATGGAAATGAAAGGAGTCATCATCTAATGGAATTGCATGGAATCATCATAAAATGGAATCGAATGGAATCAACATCAAATGGAATCAAATGGAATCATTGAACGGAATTGAATGGAATCGTCATCGAATGAATTGACTGCAATCATCGAATGGTCTCGAATGGAATCATCTTCAAATGGAATGGAATGGAATCATCGCATAGAATCGAATGGAAGTATCATCGAATGGAATCGAATGGAATCAACATCAAACGGAAAAAAACGGAATTATCGAATGGAATCGAAGAGAATCATCGAATGGACCCGAATGGAATCATCTAATGGAATGGAATGGAATAATCCATGGACTCGAATGCAATCATCATCGAATGGAATCGAATGGAATCATCGAATGAACTCGAATGGAATCATCATTGAATGGAATCGAATGGAATCATCGAGTGGAATCGAATGGAATTATGATCAAATGGAATCGAATGTAATCATCATCAAATGGAATCAAAAATAACCATCATCAATTGGTATTGAATGGAATTGTCATCAAAAGGAATTCAAAGGAATCATCATCAAATGGAACCGAATGGAATCCTCATTGAATGGAAATGAATGGGGTCATCATCTAACGGAATCGCATGGAATCATCATCAAATGGAATCGAATGGAATCATCATCAAATGGAATCTGATGGAATCATTGAACAGAATTGAATGGAATCGTCATCGAATGAATTGAATGCAATCATCGAATGGTCTCGAATGCAATCACATTCTAATGGAAAGGAATGGAATCATCGCATAGAATCGAATGGAATTAACATTGAATGGACTCGAATGGAATCAACATCAAACGGAATCAAGCGGAATTATCGAATGGAATCGAAGAGAATCATCGAATGGACTCGAATGGAATCATCTTCTAATGGAAAGGAATGGAATCATCGCATAGAATCGAATGGAATTATCATCGAATGGAATCGAATGGTATCAACACCAAACGGAAAAAAACGGAATTATCGAATGGAATCGAAGAGAATCTTCGAACGGACCCGAATGGAATCATCTAATGGAATGGAATGGAATAATCCATGTACTCGAATGCAATCATCATCGAATGGAATCGAATGGAATCATCGAATGGACTCGAATGGAATAATCATTGAACGGAATCGAATGGAATCATCATCGGATGGAAATGAATGGAATCATCATCGAATGGAATCGAATAGAATTATGGAATGAAATCCAGTGTGATCATCATCGAATGGACCCGAATGGAATCATCATCCAACGGAAGCTAATGGAATCAACATCGAATGAATCGAATGGAAACACCATCGAATTGAAACGAATGGAATTATCATGAAATTGAAATGGATGGACTCATCATCGAATGGATTCGAATGGAATCATCGAATAAAATTGATTGAAATCATCATCA	G	20	PASS	SVLEN=-2518;SVTYPE=DEL;TIG_REGION=contig11_hp2:5493574-5493575;QUERY_STRAND=+;SIG_SOURCE=cigar;TIG_MAPQ=60	GT	0/1
chr1	140192962	dippav.chr1.DEL.39	AGGTCTCGAATGGAATCATCTTCAAATGGAATGGAATGGAATCATCGCATAGAATCGAATGGAATTATCATCGAATGGAATCGAATGGAATCAACATCAAACGGAAAAAAACGGAATTATCGTATGGAATCGAAGAGAATCATCGAATGGACCCGAATGGAGTCATCTAATGGAATGGAATGGAATAATCCATGGACTCGAATGCAATCATCATCGAATGGAATCGAATGGAATCATCGAATGGACTCGAATGGAATAATCATTGAACGGAATCGAATGGAATCATCATCGGATGGAAACGAACGGAATCATCATCGAATGGAATCGAATAGAATTATGGAATGAAATCCAGTGTGATCATCATCGAATGGACCCGAATGGAATCATCATCCAACGGAAGGTAATGGAATCAACATCGAATGAATCGAATGGAAACACCATCGAATTGAAACGAATGGAATTATCATGAAATTGAAATGGATGGACTCATCATCGAATGGATTCGAATGGAATCATCGAATAAAATTGATTGAAATCATCATCAAATGGAATCGAATGGTATCATTGAATGGAATCGAATGGAATCATCATCAGATGGAAATGAATGGAATCGTCATAGAATGGAATCGAATGGATTCATTGAATGGAATCAGATGGAATCATCGAATGGACTGGAATGGAATCATTGAATGGACTCGAAAGGGATCATTATTGAATGGAATTGAATGGAATCATCGAATGGTCTCGATTGGAATCATTATCAAATGGAATCGAATGGAATCACCGAATAGAATCGAATGGAACAATCATCGAATGGACTCAAATGGAATTATCCTCAAATGGAATCGAATGGAATTATCGAATGCAATCGAATGGAATTATCGAATGCAATCGAATAGAATCATCGAATGGACTCGAATGGAATCATCGAATGGAATGGAATGGAACAGTCAATGAACTCGAATGGAATCATCATTGAATGGAATCGAATGGAATCATCGAGTGGAATCGAATGGAATTATGATCAAATGGAATCGAATGTAATCATCATCAAATGGAATCAAAAATAACCATCATCAATTGGTATTGAATGGAATTGTCATCAAATGGAATTCAAAGGAATCATCATCAAATGGAACCGAATGGAATCCTCATTGAATGGAAATGAAAGGGGTCATCATCTAATGGAATCACATGGAATCATCATCAAATGGAATCGAATGGAATCATCATCAAATGGAATCTGATGGAATCATTGAACAGAATTGAATGGAATCGTCATCGAAAGAATTGAATGCAATCATCGAATGGTCTCGAAAGGAATCGTCTTCTAATGGAAAGGAATGGAATCATCGCATAGAATCGAATGGAATTATCATCGAATGGAATCGAATGGTATCAACATCAAACGGAAAAAAACGGAATTATCGAATGGAATCGAAGAGAATCTTCGAACGGACCCGAATGGAATCATCTAATGGAATGGAATGGAATAACCATGGACTGGAAGGCAATGATCATCGAATGGAATCGAATGGAATCATCGAATGGACTCGAATGGAATAATCATTGAACGGAATCGAATGGAATCATCATCGGATGGAAACGAATGGAATCATCATCGAATGGAAATGAAAGGAGTCATCATCTAATGGAAATGAATGGAATCATCATAAAATGGAATCGAATGGATTCAACATCAAATGGAATCAAATGGAATCATTGAACGGAATTGAATGCAATCGTCATCGAATGAATTGAATGCAATCATCAAATGGTCTCGAATGGAATCATCTTCAAATGGAATGGAATGGAATCATCGCATAGAATCGAATGGAATTATCATCGAATGGAATCGAATGGAATCAACATCAAACGGAAAAAAACGGAATTATGGAATGGAATAAAAGAGAATCATCGAACGGACACGAATGGAATCATCTAATGGAATGGAATGGAATAATCCATGGAATCGAATGCAATCATCATCGAATGGAATCGAATGGAATCATCGAATGGACTCGAATGGAATAATCATTGAACGGAATCGAATGGAATCATCATCGGATGGAAATGAATGGAATCATCATCGAATGGAATCGAATAGAATTATGGAATGAAATCCAGTGTGATCATCATCGAATGGACCCGAATGGAATCATCATCCAATGGAAGCTAATGGAATCAATATCGAATGAATCTAACAGAAACACCATCGAATTGAAATGAATGGAATTATCATGAAATTGTAATGGATGGACTCATCATCGAATGGATTCGAATGGAATCATCGAATAAAATTGATTGAAATCATCATCAAATGGAATCAAATGGTATCATTGAATGGAATCGAATGAAATCGTCATCAGATGGAAATGAATGGAATCGTCATAGAATGGAATCGAATGGATTCATTGAATGGAATCAGATGGAATCATCGAATGGACTGGAATGGAATCATTGAATGGACTTGAAAGATATCATTATTGAATGGAATTGAATGGAATCATCGAATGGTCTCGATTGGAATCATTATCAAATGGAATCGAATGGAATCACCGAATAGAATCGAATGGAACAATCATCGAATGGACTCAAATGGAATTATCCTCAAATGGAATTGAATGGAATTATCGAATGCAATCCCATGGAATTATCGAATGCAATCGAATAGAATCATCGAATGGACTCGAATGGAATCATCGAATGGAATGGAATGGAACAGTCAATGAACACGATGGAATCATCATTGAATGGAATCAAATGGAATCATCGAGTGGAATCGAATGGAATTATGATCCAATGGAATCGAATGTAATCATCATCAAATGGAATCAAAAATAACCATCATCAATTGGTATTGAATGGAATTGTCATCAAGTGGAATTCAAAGGAATCATAATCAAATGGAACCGAATGGAATCCTCATTGAATGGAAATGAAAGGGGTCATCATCTAATGGAATCGCATGGAATCATCATCAAATGGAATCGAATGGAATTATCATCAAATGGAATCTAATGGAATCATTGAACAGAATTGAATGGAATCATCATCGAATGAATTGAATGCAATCATCGAATGGTCTCGAATGGAATCATCTTCTAATGGAAAGGAATGGAATCATCACATATAATCGAATGGAATTAACATTGAATGGACTCGAATGGAATCAACATCAAACGGAATCAAGCGGAATTATCGAATGGAATCGAAGAGAATCATCGAATGGACTCGAATGGAATCATCTAATGGAATGGAATGGAATAATCCCCGGACTCGAAAGCAATCATCATCGTATAGAATCGAGTGGAATCATCGAATGGACTCGAATGGAATAATCATTGAATGGAATCGAATGGAATCATCATCGGATGGATACGAATGGAATCATCATCGAATGGAAATGAAAGGATTCATCATCTAATGGAATTGCATGGAATCATCATAAAATGGAATCGAATGGAATCAACATCAAATGGAATCAAATGGAATCATTGAACGGAATTGAATGGAATCGTCATCGAATGAATTGAATGCAATCATCGAATGGTCTCAAATGGAATCATCTTCAAATGGAATGGAATGGAATCATCGCATAGAATCGAATGGAATTATCATGGAATGGAATCGAATGGTATCAACATCAAATGGAAAAAAACGGAATTATCGAATGGAATCGAAGAGAATCATCGAACGGACCCGAATGGAATCATCTAATGGAATGGAATGGAATAATCCATGGACTCGAATGCAATCATCATCGAATGGAATCGAATGGAATCATCGAATGGACTCGAATGGAATAATCATTGAACGGAATCGAATGGAATCATCATCGGATGGAAATGAATGGAATCATCATCGAATGGAATCGAATAGAATTATGGAATGAAATCCAGTGTGATCATCATCGAATGGACCCGAATGGAATCATCATCCAACGGAAGCTAATGGAATCAACATCGAATGAATCGAATGGAAACACCATCGAATTGAAACGAATGGAATTATCATGAAATTGAAATGGATGGACTCATCATCGAATGGATTCGAATGGAATCATCGAATAAAATTGATTGAAATCATCATCGAATGGAATCGAATGGTATCATTGAATGGAATCGAATGGAATCATCATCAGATGGAAATGAATGGAATCGTCATAGAATGGAATCGAATGGATTCATTGAATGGAATCAGATGGAATCATCGAATGGACTGGAATGGAATCATTGAATGGACTCGAAAGGGATCATTATTGAATGGAATTGAATGGAATCATCGAATGGTCTCGATTGGAATCATTATCAAATGGAATCGAATGGAATCACCGAATAGAATCGAATGGAACAATCATCGAATGGACTCAAATTGAATTATCCTCAAATGGAATCGAATAGTATTATCGAATGCAATCGAATGGAATTATCGAATGCAATCGAATAGAATCATCGAATGGACTCGAATGGAATCATCGAATGGAATGGAATGGAACAGTCAATGAACTCGAATGGAATCATCATTGAATGGAATCGAATGGAATCATCGAGTGGAATCGAATGGAATTATGATCAAATGGAATCGAATGTAATCATCATCAAATGGAATCAAAAATAACCATCATCAATTGGTATTGAATGGAATTGTCATCAAATGGAATTCAAAGGAATCATCATCAAATGGAACCGAATGGAATCCTCATTGAATGGAAATGAAAGGGGTCATCATCTAATGGAATCACATGGAATCATCATCAAATGGAATCGAATGGAATCATCATCAAATGGAATCTGATGGAATCATTGAACAGAATTGAATGGAATCGTCATCGAATGAATTGAATGCAATCATCGAATGGTCTCGAATGGAATCGTCTTCTAATGGAAAGGAATGGAATCATCGCATAGAATCGAATGGAATTATCATCGAATGGAATCGAATGGTATCAACATCAAACGGAAAAAAACGGAATTCTCGAATGGAATCGAAGAGAATCTTCGAACGGACCCGAATGGAATCATCTAATGGAATGGAATGGAATAACCATGGACTGGAAGGCAATCATCATCGAATGGAATCGAATGGAATCATCGAATGGACTCGAATGGAATAATCATTGAACGGAATCGAATGGAATCATCATCGGATGGAAACGAATGGAATCATCATCGAATGGAAATGAAAGGAGTCATCATCTAATGGAATTGAATGGAATCATCATAAAATGGAATCGAATGGAATCAACATCAAATGGAATCAAATGGAATCATTGAACGGAATTGAATGGAATCGTCATCGAATGAATTGAATGCAATCATCAAATGGTCTCGAATGGAATCATCTTCAAATGGAATGGAATGGAATCATCGCATAGAATCGAATGGAATTATCATCGAATGGAATCGAATGGAATCAACATCAAACGGAAAAAAACGGAATTATCGAATGGAATAAAAGAGAATCATCGAACGGACACGAATGGAATCATCTAATGGAATGGAATGGAATAATCCATGGACTCGAATGCAATCATCATCGAATGGAATCGAATGGAATCATCGAATGGACTCGAATGGAATAATCATTGAACGGAATCGAATGGAATCATCATCGGATGGAAACGAATGGAATCATCATCGAATGGAAATGAAACGAGTCATCATCTAATGGAATTGCATGGAATCATCATAAAATGGAATCGAATGGAATCAACATCAAATGGAATCAAATGGAATCATTGAACGGAATTGAATGGAATCGTCATCGAATGAATTGAATGCAATCATCGAATGGTCTCGAATGGAATCATCTTCAAATGGAATGGAATGGAATCATCGCATAGAATCGAATGGAATTATCATCGAATGGAATCGAATGGAATCAACATCAAACGGAAAAAAACGGAATTATCGTATGGAATCGAAGAGAATCATCGAATGGACCCGAATGGAATCATCTAATGGAATGGAATGGAATAATCCATGGACTCGAAAGCAATCATCATCGAATGGAATCGAATGGAATCATCGAATGGACTCGAATGGAATAATCATTGAACGGAATCGAATGGAATCATCATCGGATGGAAACGAATGGAATCATCATCGAATGGAAATGAAAGGAGTCATCATCTAATGGAATTGCATGGAATCATCATAAAATGGATTCGAATGGAATCAACATCAAATGGAATCAAATGGAATCATTAAACGGAATTGAATGGAATCGTCATCGAATGAATTGAATGCAATCATCGAAT	A	20	PASS	SVLEN=-6261;SVTYPE=DEL;TIG_REGION=contig11_hp2:5867471-5867472;QUERY_STRAND=+;SIG_SOURCE=cigar;TIG_MAPQ=60	GT	0/1
chr1	141044354	dippav.chr1.DEL.40	TGAATGGAAATGAAAGGAGTCATCATCTAATGGAATTGCATGGAATCATCATCAAATGGAATCGAATGGAATCAACATCAAATGGAATCAAATGGAATCATTGAACGGAATTGAATGGAATCGTAATCGAATGAATTGAATGCAATCATCGAATGGTCTCGAATGGAATCATCTTCAAATGAAATGGAATGGAATCATTGCATAGAATCGAATGGAATTATCATCGAATGGAATCAAATGTTATCAACATCAAATGGAAAAAAACGGAATTATCGCATGGAATCGAAGAGAATCATCGAATGGACACGAATGGAATCATCTAATGGAATGGAATGGAATAATCCATGGACTCGAATGCAATCATCATCGAATGGAATCGAATGGAATCATCGAATGGAGTCGAATGGAATAATCATTGAACGGAATCGAATGGAATCATCATCGGATGGAAATGAATGGAATCATCATCGAATGGAATCGAATAGAATTATGGAATGAAATCCAGTGTGATCATCATCGAATGGACCCGAATAGAATCATCATCCAACGGAAGCTAATGGAATCAACATCGAATGAATCTAACAGAAACACCATCGAATTGAAATAAAGGGAATTATCATGAAATTGGAATGGATGGACTCATCATCGAATGGATTCGAATGGAATCATAGAATAAAATTGATTGAAATCATCATCAAATGGAATCGAATGGTATCATTGAATGGAATCGAATGAAATCGTCATCAGATGGAAATGAATGGAATCGTCATAGAATGGAATCGAATGGATTCATTGAATGGAATCAGATGGAATCATCGAATGGACTGGAATGGAATCATTGAATGGACTTGAAAGATATCATTATTGAATGGAATTGAATGGAATCATTGAATGGTCTCGATTGGAATCATTATAAAATGGAATCGAATGGAATCACCGAATAGAATCGAATGGAACAATCATCGAATGGACTCAAATGGAATTATCCTCAAATGGAATTGAATGGAATTATCGAATGCAATCGAATGGAATTATCGAATGCAATCGAATAGAATCATCGAATGGACTCGAATGGAATCATCGAATGGAATGGAATGGAACAGTCAATGAACACGAATGGAATCATCATTGAATGGATTCAAATGGAATCATCGAGTGGAATCGAATGGAATTATGATCAAATGGAATCGAATGTAATCATCATCAAATGGAATCAAAAATAACCATCATCAATTGGTAGTGAATGGAATTGTCATCAAGTGGAATTCAAAGGAATCATCATCAAATGGAACCGAATGGAATCCTCATTGAATGGAAATGAAAGGGGTCATCATCTAATGGAATCGCATGGAATCATCATCAAATGGAATCGAATGGAATTATCATTAAATGGAATCTAATGGAATCATTGAACAGAATTGAATGGAATCGTCATCGAATGAATTGAATGCAATCATCGAATGGTCTCGAATGGAATCATCTTCTAATGGAAAGGAATGGAATCATCGCATAGAATCGAATGGAATTAACATTGATGGACTCGAATGGAATCAACATCAAACGGAATTAAGCGGAATTATCGAATGGAATCGAAGAGAATCATCGAATGGACTCGAATGGAATCATCTAATGGAATGGAATGGAATAATCCCCGGACTCGAATGCAATCATCATCGTATAGAATCGAGTGGAATCATCGAATGGACTCGAATGGAATAATCATTGAATGGAATCGAATGGAATCATCATCGGATGGATACGAATGGATTCATCATCGAATGGAAATGAAAGGAGTCATCATCTAATGGAATTGCATGGAATCATCATAAAATGGAATTGAATGGAATCAACATCAAATGGAATCAAATGGAATCATTGAACGGAATTGAATGGAATCGTCATCGAATGAATTGAATGCAATCATCGAATGGTCTCAAATGGAATCATCTTCAAATGGAATGGAATGGAATCATCGCATAGAATCGAATGGAATTATCATCGAACGGTATCAACATCAAACGGAAAAAAACGGAATTATCGAATGGAATCGAAGAGAATCATCGAATGGACCCGAATGGAATCATCTAATGGAATGGAATGGAATAATCCATGGACTCGAATGCAATCATCATCGAATGGAATCGAATGGAATCATCGAATGGACTCGAATGGAATAATCATTGAACGGAATCGAATGGAATCATCATCGGATGGAAATGAATGGAATCATCATCGAATGGAATCGAATAGAATTATGGAATGAAATCCAGTGTGATCATCATCGAATGGACCCGAATGGAATCATCATCCAACGGAAGCTAATGGAATCAACATCGAATGAATCGAATGGAAACACCATCGAATTGAAACGAATGGAATTATCATGAAATTGAAATGGATGGAGTCATCATCGAATGGATTCGAATGGAATCATCGAATAAAATTGATTGAAATCATCAAATGGAATCGAATGGTATCATTGAATGGAAACGAATGGAATCATCATCAGATGGAAATGAATGGAATCGTCATAGAATGGAATCGAATGGATTCATTGAATGGAATCAGATGGAATCATCGAATGGACTGGAATGGAATCATTGAATGGACTCGAAAGGGATCATTATTGAATGGAATTGAATGGAATCATCGAATGGTCTCGATTGGAATCATTACCAAATGGAATCGAATGGAATCACCGAATAGAATCGAATGGAACAATCATCGAATGGACTCAAATGGAATTACCCTCAAATGGAATCGAATGGAATTATCGAATGCACTCGAATGGAATTATCGAATGCATTCGAATAGAATCATCGAATGGACTCGAATGGAATCATCGAATGGAATGGAATGGAACAGTCAATGAACTCGAATGGAATCATCATTGAATGGAATCGAATGGAATCATCGAGTGGAATCGAATGGAATTATGATCAAATGGAATCGAATGTAATCATCAACAAATGGAATCAAAAATAACCATCATCAATTGGTATTGAATGGAATTGTCATCAAATGGAATTCAAAGGAATCATCATCAAATGGAACCGAATGGAATCCTCATTGAATGGAAATGAAAGGAGTCATCATCTAATGGAATCGCATGGAATCATCATCAAATGGAATCGAATGGAATCATCATCAAATGGAATCTAATGGAATCATTGAACAGAATTGAATGGAATCGTCATCGAATGAATTGAATGCAATCATCGAATGGTCTCGAATGGAATCATCTTCTAATGGAAAGGAATGGAGTCATCGCATAGAATCGAGTGGAATTAACATTGAATGGACTCGAATGGAATCAACATCAAACGGAATCAAGCGGAATTATCGAATGGAATCGAAGAGAATCATCGAATGGACTCGAATGGAATCATCTAATGGAATGGAATGGAATAATCCACGGACTCGAATGCAATCATCATCGTATAGAATCGAATGGAATCATCGAATGGACTCGAATGCAATAATCATTGAACGGAATCGAATGGAATCATCATCGGATGGAAACGAATGGAATAATCATCGAATGGAAATGAAAGGAGTCATCATCTAATGGAATTGCATGGAATCATCATAAAATGGAATCGAATGGAATCAACATCAAATGGAATCAAATGGAATCATTGAACGGAATTTAATGGAATCGTCATCGAATGAATTGAATGTAATCATCGAATGGTCTCGAATGGAATCATCTTCAAATGGAATGGAATGGAATCATCGCATAGAATCGAATGGAATTATCATCGAATGGAATCGAATGGTATCAACATCAAAAGGAAAAAAACGGAATTATCGAATGGAATTGAAGAGAATCATCGAACGGACCCTAATGGAATCATCTAATGGAATGGAATGGAATAATCCATGGACCCGAATGTAATCATCATCGAATGGAATCGAATGGAATCATCGAATGGACTCGAATGGAATAATCATTGAACGGAATCAAATGGAATCATCATCACATGGAAACGAATGGAATCATCATGGAATGGAAATGAAAGGAGTCATCATCTAATGGAATTGCATGGAATCATCATCAAATGGAATCGAATGGAATCAACATCAAATAGAATCAAATGGAATCATTGAACGGAATTGAATGGAATCGTAATCGAATGAATTGACTGCAATCATCGAATGGTCTCGAATGGAATCATCTTCAAATGAAATGGAATGGAATCATCGCATAGAATCGAATGGAATTATCATCGAATGGAATCAAATGTTATCAACATCAAATGGAAAAAAACGGAATTATCGCATGGAATCGAAGAGAATCATCGAATATACCCGAATGGAATCATCTAATGGAATGGAATGGAATAATCCATGGACTCGAATGCAATCATCATCGAATGGAATCGAATGGAATCATCGAATGGAGTCGAATGGAATAATCATTGAACGGAATCGAATGGAATCATCATCGGATGGAAATGAATGGAATCATCATCGAATGGAATCGAATAGAATTATGGAATGAAATCCAGTGTGATCATCATCGAATGGACCCGAATGGAATCATCATCCAACGGAAGCTAATGGAATCAACATCGAATGAATCTAACAGAAACACCATCGAATTGAAATGAATGGAATTATCATGAAATTGTAATGGATGGACTCATCATCGAATGGATTCGAATGGAATCATCGAATAAAATTGATTGAAATCATCATCAAATGGAATCAAATGGTATCATTGAATGGAATCGAATGAAATCGTCATCAGATGGAAATGAATGGAATCGTCATAGAATGGAATCGAATGGATTCATTGAATGGAATCAGATGGAATCATCGAATGGACTGGAATGGAATCATTGAATTTACTTGAAAGATATCATTATTGAATGGAATTGAATGGAATCATCGAATGGTCTCGATTGGAATCATTATCAAATAGAATCGAATGGAATCACCGAATAGAATCAAAGGGAACAATCATCGAATGGACTCAAATGGAATTATCCTCAAATGGAATTCAATGGAATTATCGAATGCAATCCCATGGAATTATCGAATGCAATCGAATAGAATCATCGAATGGACTCGAATGGAATCATCGAATGGAATGGAATGGAACAGTCAATGAACACGAATGGAATCATCATTGAATGGAATCAAATGGAATCATCGAGTGGAATCGAATGGAATTTTGATCAAATGGAATCGAATGTAATCATCATCAAATGGAATCAAAAATAACCATCATCAATTGGTATTGAATGGAATTGTCATCAAGTGGAATTCAAAGGAATCATCATCAAATGGAACCGAATGGAATCCTCATTGAATGGAAATGAAAGGGGTCATCATCTAATGGAATCGCATGGAATCATCATCAAATGGAATCGAATGGAATTATCATCAAATGGAATCTAATGGAATCATTGAACAGAATTGAATGGAATCATCATCGAATGAATTGAATGCAATCATCGAATGGTCTCGAATGGAATCATCTTCTAATGGAAAGGAATGGAATCATCGCATAGAATCGAATGGAATTAACATTGAATGGACTCGAATGGAATCAACATCAAACGGAATCAAGCGGAATTATCGAATGGAATCGAAGAGAATCATCGAATGGACTCGAATGGAATCATCTAATGGAATGGAATGGAATAATCCCCGGACTCGAATGCAATCATCATCGTATAGAATCGAGTGGAATCATCGAATGGACTCGAATGGAATAATCATTGAATGGAATCGAATGGAATCATCATCGGATGGATACGAATGGAATCATCATCGAATGGAAGTGAAAGGAGTCATCATCTAATGGAATTGCATGGAATCATCATAAAATGGAATCGAATGGAATCAACATCAAATGGAATCAAATGGAATCATTGAACGGAATTGAATGGAATCGTCATCGAATGAATTGAATGCAATCATCGAATGGTCTCAAATGGAATCATCTTCAAATGGAATGGAATGGAATCATCGCATAGAATCGAATGGAATTATCATGGAATGGAATCGAATGGTATCAACATCAAATGGAAAAAAACGGAATTATCGAATGGAATCGAAGAGAATCATCGAACGGACCCGAATGGAATCATCTAATGGAATGGAATGGAATAATCCATGGACTCGAATGCAATCATCATCGAATGGAATCGAATGGAATCATCGAATGGACTCGAATGGAATAATCATTGAACGGAATCGAATGGAATCATCATCGGATAGAAATGAATGGAATCATCATCGAATGGAATCGAATAGAATTATGGAATGAAATCCAGTGTGATCATCATCGAATGGACCCGAATGGAATCATCATCCAACGGAAGCTAATGGAATCAACATCGAATGAATCGAATGGAAACACCATCGAATTGAAACGAATGGAATTATCATGAAATTGAAATGGATGGACTCATCATCGAATGGATTCGAATGGAATCATCGAATAAAATTGATTGAAATCATCATCAAATGGAATCGAATGGTATCATTGAATGGAATCGAATGGAATCATCATCAGATGGAAATGAATGGAATCGTCATAGAATGGAATCGAATGGATTCATTGAATGGAATCAGATGGAATCATCGAATGGACTGGAATGGAATCATTGAATGGACTCGAAAGGGATCATTATTGAATGGAATTGAATGGAATCATCGAATGGTCTCGATTGGAATCATTACCAAATGGAATCGAATGGAATCACCGAATAGAATCGAATGGAACAATCATCGAATGGACTCAAATGGAATTACCCTCTAATGGAATCGAATGGAATTATCGAATGCACTCGAATGGAATTATCGAATGCATTCGAATAGAATCATCGAATGGACTCGAATGGAATCATCGAATGGAATGGAATGGAACAGTCAATGAACTCCAATGGAATCATCATTGAATGGAATCGAATGGAATCATCGAGTGGAATCGAATGGAATTATGATCAAATGGAATCGAATGTAATCATCAACAAATGGAATCAAAAATAACCATCATCAATTGGTATTGAATGGAATTGTCATCAAATGGAATTCAAAGGAATCATCATCAAATGGAACCGAATGGAATCCTCATTGAATGGAAATGAAAGGGGTCATCATCTAATGGAATCGCATGGAATCATCATCAAATGGAATCGAATGGAATCAACATCAAATGGAATCAAATGGAATCATTGAACGGAATTGAATGGAATCGTCATCGAATGAATTGAATGCAATCATCGAATGGTCTCGAATGGAATCATCTTCAAATGGAATGGAATGGAATCATCGCATAGAATCGAATGGAATTATCATCGAATGGAATCGAATGGAATCAACATCAAACGGAAAAAAACGGAATTATCGAATGGAATCGAAGAGAATCATCGAATGGACCCGAATGGAATCATCTAATGGAATGGAATGGAATAATCCATGGACTCGAATGCAATCATCATCGAATGGAATCGAATGGAATCATCGAATGGACTCGAATGGAATAATCATTGAACGGAATCGAATGGAATCATCATCGGATGGAAACGAATGGAATCATAATC	T	20	PASS	SVLEN=-7558;SVTYPE=DEL;TIG_REGION=contig11_hp2:6712602-6712603;QUERY_STRAND=+;SIG_SOURCE=cigar;TIG_MAPQ=60	GT	0/1
[truncated: 4,326,278 more chars]
