# Supplementary material for: VolcanoSV enables accurate and robust structural variant calling in diploid genomes from single-molecule long read sequencing
Source: Nat Commun. 2024 Aug 13;15:6956. doi: 10.1038/s41467-024-51282-0 (PMC11322167; doi:10.1038/s41467-024-51282-0)
Supplement: Supplementary file 4 — Source Data [file 41467_2024_51282_MOESM4_ESM.zip › Source Data/SupplementaryFigure8-9/Data/Pacbio_CCS_SRR1129212_PAV.bed]

chr1	129817770	129817771	chr1-129817771-INS-1776	INS	1776	h2	.|1	NA	CIGAR	h2tg000060l:4188178-4189953	+	79	0	1158,289	0,289	1.00	chr1-129817771-INS-1776	0	1.00	0	1.00	0.00
chr1	132883718	132883719	chr1-132883719-INS-1772	INS	1772	h2	.|1	NA	CIGAR	h2tg000060l:7253531-7255302	+	79	0	0,204	0,204	1.00	chr1-132883719-INS-1772	0	1.00	0	1.00	0.00
chr1	133204825	133204826	chr1-133204826-INS-468	INS	468	h1	1|0	NA	CIGAR	h1tg000098l:142522-142989	+	146	0	0,117	0,117	1.00	chr1-133204826-INS-468	0	1.00	0	1.00	0.00
chr1	133212691	133212692	chr1-133212692-INS-3994	INS	3994	h1	1|0	NA	CIGAR	h1tg000098l:150856-154849	+	146	0	0,1781	0,1781	1.00	chr1-133212692-INS-3994	0	1.00	0	1.00	0.00
chr1	134074764	134074765	chr1-134074765-INS-1774	INS	1774	h2	0|1	NA	CIGAR	h2tg000011l:440927-442700	+	16	0	0,538	0,538	1.00	chr1-134074765-INS-1774	0	1.00	0	1.00	0.00
chr1	136073738	136073739	chr1-136073738-INS-1300	INS	1300	h2	0|1	NA	ALNTRUNC	h2tg000011l:2319383-2320682	+	16,19	0	0,159	0,159	1.00	chr1-136073738-INS-1300	0	1.00	0	1.00	0.00
chr1	136081210	136081211	chr1-136081211-INS-3091	INS	3091	h2	0|1	NA	CIGAR	h2tg000011l:2328163-2331253	+	19	0	0,7	0,7	1.00	chr1-136081211-INS-3091	0	1.00	0	1.00	0.00
chr1	136125818	136125819	chr1-136125819-INS-615	INS	615	h2	0|1	NA	CIGAR	h2tg000011l:2375979-2376593	+	19	0	0,0	0,0	1.00	chr1-136125819-INS-615	0	1.00	0	1.00	0.00
chr1	136151135	136151136	chr1-136151136-INS-615	INS	615	h2	0|1	NA	CIGAR	h2tg000011l:2400970-2401584	+	19	0	0,0	0,89	1.00	chr1-136151136-INS-615	0	1.00	0	1.00	0.00
chr1	136154444	136154445	chr1-136154445-INS-468	INS	468	h2	0|1	NA	CIGAR	h2tg000011l:2404894-2405361	+	19	0	0,128	0,128	1.00	chr1-136154445-INS-468	0	1.00	0	1.00	0.00
chr1	136159547	136159548	chr1-136159548-INS-615	INS	615	h2	0|1	NA	CIGAR	h2tg000011l:2410465-2411079	+	19	0	0,0	0,89	1.00	chr1-136159548-INS-615	0	1.00	0	1.00	0.00
chr1	136192384	136192385	chr1-136192385-INS-615	INS	615	h2	0|1	NA	CIGAR	h2tg000011l:2443922-2444536	+	19	0	0,0	0,0	1.00	chr1-136192385-INS-615	0	1.00	0	1.00	0.00
chr1	136194213	136194214	chr1-136194214-INS-147	INS	147	h2	0|1	NA	CIGAR	h2tg000011l:2446366-2446512	+	19	0	0,22	0,22	1.00	chr1-136194214-INS-147	0	1.00	0	1.00	0.00
chr1	136199488	136199489	chr1-136199489-INS-615	INS	615	h2	0|1	NA	CIGAR	h2tg000011l:2450627-2451241	+	19	0	0,0	0,0	1.00	chr1-136199489-INS-615	0	1.00	0	1.00	0.00
chr1	139068580	139068581	chr1-139068581-INS-3552	INS	3552	h2	0|1	NA	CIGAR	h2tg000011l:4800936-4804487	+	18	0	0,52	0,52	1.00	chr1-139068581-INS-3552	0	1.00	0	1.00	0.00
chr1	159251839	159251840	chr1-159251840-INS-220	INS	220	h2	0|1	NA	CIGAR	h2tg000637l:12068-12287	+	657	0	0,2	0,21	1.00	chr1-159251840-INS-220	0	1.00	0	1.00	0.00
chr1	247834262	247834263	chr1-247834263-INS-53	INS	53	h1	1|0	NA	CIGAR	h1tg000802l:32215-32267	+	850	0	0,0	0,0	1.00	chr1-247834263-INS-53	0	1.00	0	1.00	0.00
chr1	247846313	247846314	chr1-247846314-INS-52	INS	52	h1	1|0	NA	CIGAR	h1tg000802l:44431-44482	+	850	0	0,16	0,16	1.00	chr1-247846314-INS-52	0	1.00	0	1.00	0.00
chr10	112129311	112129312	chr10-112129312-INS-81	INS	81	h1	1|.	NA	CIGAR	h1tg000006l:17248988-17249068	-	9	0	0,18	0,18	1.00	chr10-112129312-INS-81	0	1.00	0	1.00	0.00
chr10	112131448	112131449	chr10-112131449-INS-143	INS	143	h1	1|.	NA	CIGAR	h1tg000006l:17246648-17246790	-	9	0	0,0	0,0	1.00	chr10-112131449-INS-143	0	1.00	0	1.00	0.00
chr10	129375165	129375166	chr10-129375166-INS-73	INS	73	h1	1|0	NA	CIGAR	h1tg000006l:2897-2969	-	9	0	0,0	0,0	1.00	chr10-129375166-INS-73	0	1.00	0	1.00	0.00
chr10	129375256	129375257	chr10-129375257-INS-98	INS	98	h2	0|1	NA	CIGAR	h2tg000082l:4774-4871	+	102	0	0,10	0,10	1.00	chr10-129375257-INS-98	0	1.00	0	1.00	0.00
chr11	41194299	41194300	chr11-41194300-INS-1993	INS	1993	h2	0|1	NA	CIGAR	h2tg000620l:24704-26696	+	640	0	0,16	0,16	1.00	chr11-41194300-INS-1993	0	1.00	0	1.00	0.00
chr11	51153825	51153826	chr11-51153826-INS-1700	INS	1700	h1	1|0	NA	CIGAR	h1tg000013l:42895826-42897525	+	55	0	0,52	0,52	1.00	chr11-51153826-INS-1700	0	1.00	0	1.00	0.00
chr11	51821757	51821758	chr11-51821758-INS-850	INS	850	h1	1|.	NA	CIGAR	h1tg000013l:43565458-43566307	+	55	0	0,228	0,228	1.00	chr11-51821758-INS-850	0	1.00	0	1.00	0.00
chr11	52878264	52878265	chr11-52878265-INS-850	INS	850	h1	1|.	NA	CIGAR	h1tg000013l:44622823-44623672	+	55	0	0,923	0,923	1.00	chr11-52878265-INS-850	0	1.00	0	1.00	0.00
chr12	1082946	1082947	chr12-1082947-INS-68	INS	68	h2	0|1	NA	CIGAR	h2tg000033l:33929356-33929423	-	50	0	0,407	0,1631	1.00	chr12-1082947-INS-68	0	1.00	0	1.00	0.00
chr12	35363974	35363975	chr12-35363975-INS-680	INS	680	h1	1|0	NA	CIGAR	h1tg000024l:91408857-91409536	-	70	0	0,57	0,391	1.00	chr12-35363975-INS-680	0	1.00	0	1.00	0.00
chr12	35416544	35416545	chr12-35416545-INS-679	INS	679	h1	1|0	NA	CIGAR	h1tg000024l:91368517-91369195	-	69	0	0,50	0,54	1.00	chr12-35416545-INS-679	0	1.00	0	1.00	0.00
chr12	35462065	35462066	chr12-35462066-INS-679	INS	679	h1	1|0	NA	CIGAR	h1tg000024l:91327066-91327744	-	69	0	0,32	0,32	1.00	chr12-35462066-INS-679	0	1.00	0	1.00	0.00
chr12	35467558	35467559	chr12-35467559-INS-2038	INS	2038	h1	1|0	NA	CIGAR	h1tg000024l:91319534-91321571	-	69	0	2038,446	0,446	1.00	chr12-35467559-INS-2038	0	1.00	0	1.00	0.00
chr12	35762295	35762296	chr12-35762296-INS-2378	INS	2378	h2	0|1	NA	CIGAR	h2tg000027l:422550-424927	+	41	0	0,2396	0,2396	1.00	chr12-35762296-INS-2378	0	1.00	0	1.00	0.00
chr12	133006213	133006214	chr12-133006214-INS-114	INS	114	h1;h2	1|1	NA;NA	CIGAR;CIGAR	h1tg000051l:6163557-6163670;h2tg000066l:6163557-6163670	+;+	99;85	0	0,4	0,4	1.00;1.00	chr12-133006214-INS-114;chr12-133006214-INS-114	0;0	1.00;1.00	0;0	1.00;1.00	0.00;0.00
chr12	133007176	133007177	chr12-133007177-INS-57	INS	57	h1;h2	1|1	NA;NA	CIGAR;CIGAR	h1tg000051l:6164649-6164705;h2tg000066l:6164649-6164705	+;+	99;85	0	0,3	0,3	1.00;1.00	chr12-133007177-INS-57;chr12-133007177-INS-57	0;0	1.00;1.00	0;0	1.00;1.00	0.00;0.00
chr13	782279	782280	chr13-782280-INS-1129	INS	1129	h1	1|.	NA	CIGAR	h1tg000069l:782369-783497	+	117	0	0,26	0,26	1.00	chr13-782280-INS-1129	0	1.00	0	1.00	0.00
chr13	3942966	3942967	chr13-3942967-INS-586	INS	586	h1	1|.	NA	CIGAR	h1tg000069l:3944185-3944770	+	117	0	0,593	0,593	1.00	chr13-3942967-INS-586	0	1.00	0	1.00	0.00
chr13	6634746	6634747	chr13-6634747-INS-638	INS	638	h1	1|.	NA	CIGAR	h1tg000246l:69738-70375	-	294	0	0,0	0,0	1.00	chr13-6634747-INS-638	0	1.00	0	1.00	0.00
chr13	7667923	7667924	chr13-7667924-INS-826	INS	826	h1	1|.	NA	CIGAR	h1tg000630l:12454-13279	-	678	0	0,617	0,617	1.00	chr13-7667924-INS-826	0	1.00	0	1.00	0.00
chr13	17387389	17387390	chr13-17387390-INS-1870	INS	1870	h2	.|1	NA	CIGAR	h2tg000014l:38997542-38999411	-	23	0	0,932	0,932	1.00	chr13-17387390-INS-1870	0	1.00	0	1.00	0.00
chr14	548407	548408	chr14-548408-INS-6133	INS	6133	h1	1|.	NA	CIGAR	h1tg000034l:9412051-9418183	-	82	0	0,14	0,14	1.00	chr14-548408-INS-6133	0	1.00	0	1.00	0.00
chr14	10825046	10825047	chr14-10825047-INS-4084	INS	4084	h2	.|1	NA	CIGAR	h2tg000121l:308720-312803	+	141	0	0,456	0,456	1.00	chr14-10825047-INS-4084	0	1.00	0	1.00	0.00
chr14	99477766	99477767	chr14-99477767-INS-52	INS	52	h2	.|1	NA	CIGAR	h2tg000005l:88532849-88532900	+	9	0	0,17	0,17	1.00	chr14-99477767-INS-52	0	1.00	0	1.00	0.00
chr15	48465	48466	chr15-48466-INS-101	INS	101	h2	0|1	NA	CIGAR	h2tg000071l:48462-48562	+	91	0	0,33	0,33	1.00	chr15-48466-INS-101	0	1.00	0	1.00	0.00
chr15	78976	78977	chr15-78977-INS-147	INS	147	h2	0|1	NA	CIGAR	h2tg000071l:79063-79209	+	91	0	0,18	0,18	1.00	chr15-78977-INS-147	0	1.00	0	1.00	0.00
chr15	197421	197422	chr15-197422-INS-937	INS	937	h2	0|1	NA	CIGAR	h2tg000071l:259348-260284	+	90	0	0,2	0,2	1.00	chr15-197422-INS-937	0	1.00	0	1.00	0.00
chr15	216503	216504	chr15-216504-INS-384	INS	384	h2	0|1	NA	CIGAR	h2tg000071l:279359-279742	+	90	0	0,12	0,12	1.00	chr15-216504-INS-384	0	1.00	0	1.00	0.00
chr15	222032	222033	chr15-222033-INS-65925	INS	65925	h2	0|1	NA	CIGAR	h2tg000071l:285272-351196	+	90	0	0,38	0,38	1.00	chr15-222033-INS-65925	0	1.00	0	1.00	0.00
chr15	2317293	2317294	chr15-2317294-INS-84	INS	84	h2	.|1	NA	CIGAR	h2tg000071l:2395405-2395488	+	90	0	0,2	0,2	1.00	chr15-2317294-INS-84	0	1.00	0	1.00	0.00
chr15	2332512	2332513	chr15-2332513-INS-2531	INS	2531	h2	.|1	NA	CIGAR	h2tg000071l:2410718-2413248	+	90	0	0,1	0,1	1.00	chr15-2332513-INS-2531	0	1.00	0	1.00	0.00
chr15	2347000	2347001	chr15-2347001-INS-323	INS	323	h2	.|1	NA	CIGAR	h2tg000071l:2427737-2428059	+	90	0	0,3	0,11	1.00	chr15-2347001-INS-323	0	1.00	0	1.00	0.00
chr15	2396000	2396001	chr15-2396001-INS-1525	INS	1525	h2	.|1	NA	CIGAR	h2tg000071l:2477028-2478552	+	90	0	0,2	0,2	1.00	chr15-2396001-INS-1525	0	1.00	0	1.00	0.00
chr15	2507293	2507294	chr15-2507294-INS-109	INS	109	h2	.|1	NA	CIGAR	h2tg000071l:2590033-2590141	+	90	0	0,0	0,0	1.00	chr15-2507294-INS-109	0	1.00	0	1.00	0.00
chr15	2531679	2531680	chr15-2531680-INS-992	INS	992	h2	.|1	NA	CIGAR	h2tg000071l:2614518-2615509	+	90	0	0,12	0,12	1.00	chr15-2531680-INS-992	0	1.00	0	1.00	0.00
chr15	2574206	2574207	chr15-2574207-INS-992	INS	992	h2	.|1	NA	CIGAR	h2tg000071l:2657894-2658885	+	90	0	0,12	0,12	1.00	chr15-2574207-INS-992	0	1.00	0	1.00	0.00
chr15	2616733	2616734	chr15-2616734-INS-992	INS	992	h2	.|1	NA	CIGAR	h2tg000071l:2701268-2702259	+	90	0	0,12	0,12	1.00	chr15-2616734-INS-992	0	1.00	0	1.00	0.00
chr15	2659260	2659261	chr15-2659261-INS-992	INS	992	h2	.|1	NA	CIGAR	h2tg000071l:2744640-2745631	+	90	0	0,12	0,12	1.00	chr15-2659261-INS-992	0	1.00	0	1.00	0.00
chr15	2701787	2701788	chr15-2701788-INS-992	INS	992	h2	.|1	NA	CIGAR	h2tg000071l:2788014-2789005	+	90	0	0,12	0,12	1.00	chr15-2701788-INS-992	0	1.00	0	1.00	0.00
chr15	2744314	2744315	chr15-2744315-INS-992	INS	992	h2	.|1	NA	CIGAR	h2tg000071l:2831385-2832376	+	90	0	0,12	0,12	1.00	chr15-2744315-INS-992	0	1.00	0	1.00	0.00
chr15	2786841	2786842	chr15-2786842-INS-992	INS	992	h2	.|1	NA	CIGAR	h2tg000071l:2874731-2875722	+	90	0	0,12	0,12	1.00	chr15-2786842-INS-992	0	1.00	0	1.00	0.00
chr15	6455279	6455280	chr15-6455280-INS-1778	INS	1778	h2	0|1	NA	CIGAR	h2tg000041l:10228220-10229997	-	60	0	0,1162	0,1162	1.00	chr15-6455280-INS-1778	0	1.00	0	1.00	0.00
chr15	9442945	9442946	chr15-9442946-INS-1804	INS	1804	h2	0|1	NA	CIGAR	h2tg000041l:7450354-7452157	-	60	0	0,2087	0,2087	1.00	chr15-9442946-INS-1804	0	1.00	0	1.00	0.00
chr15	9533170	9533171	chr15-9533171-INS-7191	INS	7191	h1	1|0	NA	CIGAR	h1tg000035l:7524337-7531527	-	83	0	0,185	0,185	1.00	chr15-9533171-INS-7191	0	1.00	0	1.00	0.00
chr15	10240143	10240144	chr15-10240144-INS-1794	INS	1794	h2	0|1	NA	CIGAR	h2tg000041l:6656801-6658594	-	60	0	1726,2026	0,2026	1.00	chr15-10240144-INS-1794	0	1.00	0	1.00	0.00
chr15	10361272	10361273	chr15-10361273-INS-1794	INS	1794	h1	1|0	NA	CIGAR	h1tg000035l:6694441-6696234	-	83	0	1794,2026	0,2026	1.00	chr15-10361273-INS-1794	0	1.00	0	1.00	0.00
chr15	10772468	10772469	chr15-10772469-INS-1813	INS	1813	h1	1|0	NA	CIGAR	h1tg000035l:6281431-6283243	-	83	0	0,2	0,8	1.00	chr15-10772469-INS-1813	0	1.00	0	1.00	0.00
chr15	10777595	10777596	chr15-10777596-INS-1822	INS	1822	h1	1|0	NA	CIGAR	h1tg000035l:6274462-6276283	-	83	0	0,40	0,40	1.00	chr15-10777596-INS-1822	0	1.00	0	1.00	0.00
chr15	10780089	10780090	chr15-10780090-INS-3614	INS	3614	h1	1|0	NA	CIGAR	h1tg000035l:6268349-6271962	-	83	0	0,0	0,0	1.00	chr15-10780090-INS-3614	0	1.00	0	1.00	0.00
chr15	10780634	10780635	chr15-10780635-INS-10766	INS	10766	h1	1|0	NA	CIGAR	h1tg000035l:6257040-6267805	-	83	10216	10766,10221	0,10221	1.00	chr15-10780635-INS-10766	0	1.00	0	1.00	0.00
chr15	11123324	11123325	chr15-11123325-INS-1794	INS	1794	h2	0|1	NA	CIGAR	h2tg000041l:5905418-5907211	-	59	0	0,95	0,95	1.00	chr15-11123325-INS-1794	0	1.00	0	1.00	0.00
chr15	17288489	17288490	chr15-17288490-INS-338	INS	338	h2	.|1	NA	CIGAR	h2tg000013l:82381524-82381861	-	22	0	0,6	0,6	1.00	chr15-17288490-INS-338	0	1.00	0	1.00	0.00
chr15	17303943	17303944	chr15-17303944-INS-338	INS	338	h2	.|1	NA	CIGAR	h2tg000013l:82367246-82367583	-	22	0	0,6	0,6	1.00	chr15-17303944-INS-338	0	1.00	0	1.00	0.00
chr15	17335688	17335689	chr15-17335689-INS-680	INS	680	h2	.|1	NA	CIGAR	h2tg000013l:82343468-82344147	-	22	0	0,48	0,48	1.00	chr15-17335689-INS-680	0	1.00	0	1.00	0.00
chr15	17349148	17349149	chr15-17349149-INS-680	INS	680	h2	.|1	NA	CIGAR	h2tg000013l:82330505-82331184	-	22	0	0,185	0,185	1.00	chr15-17349149-INS-680	0	1.00	0	1.00	0.00
chr15	95423214	95423215	chr15-95423215-INS-1311	INS	1311	h2	0|1	NA	CIGAR	h2tg000013l:4329725-4331035	-	21	0	0,0	0,0	1.00	chr15-95423215-INS-1311	0	1.00	0	1.00	0.00
chr16	40376933	40376934	chr16-40376934-INS-3995	INS	3995	h2	0|1	NA	CIGAR	h2tg000023l:3557167-3561161	+	32	0	0,3999	0,3999	1.00	chr16-40376934-INS-3995	0	1.00	0	1.00	0.00
chr16	41652270	41652271	chr16-41652271-INS-374	INS	374	h2	0|1	NA	CIGAR	h2tg000023l:4589246-4589619	+	35	0	0,8	0,8	1.00	chr16-41652271-INS-374	0	1.00	0	1.00	0.00
chr16	41691913	41691914	chr16-41691914-INS-1039	INS	1039	h2	0|1	NA	CIGAR	h2tg000023l:4627059-4628097	+	35	0	0,310	0,310	1.00	chr16-41691914-INS-1039	0	1.00	0	1.00	0.00
chr16	44604578	44604579	chr16-44604579-INS-72	INS	72	h2	0|1	NA	CIGAR	h2tg000023l:6373940-6374011	+	36	0	0,5	0,5	1.00	chr16-44604579-INS-72	0	1.00	0	1.00	0.00
chr16	45037559	45037560	chr16-45037560-INS-4130	INS	4130	h1;h2	1|1	NA;NA	CIGAR;CIGAR	h1tg000019l:7193149-7197278;h2tg000023l:6756979-6761108	+;+	63;36	0	0,3772	0,2096	1.00;1.00	chr16-45037560-INS-4130;chr16-45037560-INS-4130	0;0	1.00;1.00	0;0	1.00;1.00	0.00;0.00
chr16	45152329	45152330	chr16-45152330-INS-3708	INS	3708	h2	0|1	NA	CIGAR	h2tg000023l:6875879-6879586	+	36	0	0,7	0,7	1.00	chr16-45152330-INS-3708	0	1.00	0	1.00	0.00
chr16	45194043	45194044	chr16-45194044-INS-24448	INS	24448	h2	0|1	NA	CIGAR	h2tg000023l:6921301-6945748	+	36	0	10418,789	0,789	1.00	chr16-45194044-INS-24448	0	1.00	0	1.00	0.00
chr16	45385010	45385011	chr16-45385011-INS-570	INS	570	h2	.|1	NA	CIGAR	h2tg000023l:7117814-7118383	+	36	0	0,16	0,16	1.00	chr16-45385011-INS-570	0	1.00	0	1.00	0.00
chr16	45392586	45392587	chr16-45392587-INS-570	INS	570	h2	.|1	NA	CIGAR	h2tg000023l:7123926-7124495	+	36	0	0,16	0,16	1.00	chr16-45392587-INS-570	0	1.00	0	1.00	0.00
chr16	45397623	45397624	chr16-45397624-INS-4003	INS	4003	h2	.|1	NA	CIGAR	h2tg000023l:7129529-7133531	+	36	0	0,26	0,26	1.00	chr16-45397624-INS-4003	0	1.00	0	1.00	0.00
chr16	45437947	45437948	chr16-45437948-INS-62	INS	62	h2	.|1	NA	CIGAR	h2tg000023l:7169657-7169718	+	36	0	0,55	0,55	1.00	chr16-45437948-INS-62	0	1.00	0	1.00	0.00
chr16	45456290	45456291	chr16-45456291-INS-62	INS	62	h2	.|1	NA	CIGAR	h2tg000023l:7187681-7187742	+	36	0	0,55	0,55	1.00	chr16-45456291-INS-62	0	1.00	0	1.00	0.00
chr16	45463260	45463261	chr16-45463261-INS-62	INS	62	h2	.|1	NA	CIGAR	h2tg000023l:7193855-7193916	+	36	0	0,0	0,55	1.00	chr16-45463261-INS-62	0	1.00	0	1.00	0.00
chr16	45486176	45486177	chr16-45486177-INS-101	INS	101	h2	.|1	NA	CIGAR	h2tg000023l:7216912-7217012	+	36	0	0,16	0,16	1.00	chr16-45486177-INS-101	0	1.00	0	1.00	0.00
chr16	45492274	45492275	chr16-45492275-INS-170	INS	170	h2	.|1	NA	CIGAR	h2tg000023l:7218986-7219155	+	36	0	0,8	0,8	1.00	chr16-45492275-INS-170	0	1.00	0	1.00	0.00
chr16	45508372	45508373	chr16-45508373-INS-170	INS	170	h2	.|1	NA	CIGAR	h2tg000023l:7231210-7231379	+	36	0	0,8	0,8	1.00	chr16-45508373-INS-170	0	1.00	0	1.00	0.00
chr17	12543550	12543551	chr17-12543551-INS-6901	INS	6901	h1;h2	1|1	NA;NA	CIGAR;CIGAR	h1tg000017l:12273747-12280647;h2tg000022l:12233863-12240763	-;-	59;31	0	0,4	0,4	1.00;1.00	chr17-12543551-INS-6901;chr17-12543551-INS-6901	0;0	1.00;1.00	0;0	1.00;1.00	0.00;0.00
chr17	24687805	24687806	chr17-24687806-INS-168	INS	168	h2	0|1	NA	CIGAR	h2tg000022l:99625-99792	-	31	0	0,13	0,13	1.00	chr17-24687806-INS-168	0	1.00	0	1.00	0.00
chr17	24755491	24755492	chr17-24755492-INS-168	INS	168	h2	0|1	NA	CIGAR	h2tg000022l:31939-32106	-	31	0	0,19	0,19	1.00	chr17-24755492-INS-168	0	1.00	0	1.00	0.00
chr17	26673960	26673961	chr17-26673961-INS-167	INS	167	h2	0|1	NA	CIGAR	h2tg000028l:1716782-1716948	+	43	0	0,15	0,15	1.00	chr17-26673961-INS-167	0	1.00	0	1.00	0.00
chr17	26676508	26676509	chr17-26676509-INS-167	INS	167	h2	0|1	NA	CIGAR	h2tg000028l:1719155-1719321	+	43	0	0,15	0,15	1.00	chr17-26676509-INS-167	0	1.00	0	1.00	0.00
chr17	44116735	44116736	chr17-44116735-INS-133857	INS	133857	h1;h2	1|1	NA;NA	ALNTRUNC;ALNTRUNC	h1tg000022l:19175162-19309018;h2tg000028l:19131710-19265566	+;+	67,66;43,42	0	0,0	0,0	1.00;1.00	chr17-44116735-INS-133857;chr17-44116735-INS-133857	0;0	1.00;1.00	0;0	1.00;1.00	0.00;0.00
chr18	164426	164427	chr18-164427-INS-116	INS	116	h2	.|1	NA	CIGAR	h2tg000038l:17679523-17679638	-	56	0	0,468	0,468	1.00	chr18-164427-INS-116	0	1.00	0	1.00	0.00
chr18	18449208	18449209	chr18-18449209-INS-6105	INS	6105	h2	.|1	NA	CIGAR	h2tg000143l:284053-290157	+	163	0	6105,938	0,938	1.00	chr18-18449209-INS-6105	0	1.00	0	1.00	0.00
chr19	3309573	3309574	chr19-3309574-INS-82	INS	82	h1;h2	1|1	NA;NA	CIGAR;CIGAR	h1tg000021l:956705-956786;h2tg000025l:956704-956785	+;+	65;39	0	0,0	0,0	1.00;1.00	chr19-3309574-INS-82;chr19-3309574-INS-82	0;0	1.00;1.00	0;0	1.00;1.00	0.00;0.00
chr19	24934951	24934952	chr19-24934952-INS-2217	INS	2217	h2	0|1	NA	CIGAR	h2tg000025l:22582167-22584383	+	39	0	0,4887	0,4887	1.00	chr19-24934952-INS-2217	0	1.00	0	1.00	0.00
chr19	26376288	26376289	chr19-26376289-INS-3400	INS	3400	h2	0|1	NA	CIGAR	h2tg000025l:24025722-24029121	+	39	0	0,3585	0,3585	1.00	chr19-26376289-INS-3400	0	1.00	0	1.00	0.00
chr19	28513906	28513907	chr19-28513907-INS-1700	INS	1700	h1	1|0	NA	CIGAR	h1tg000021l:26161127-26162826	+	65	0	0,40	0,40	1.00	chr19-28513907-INS-1700	0	1.00	0	1.00	0.00
chr2	42722439	42722440	chr2-42722440-INS-1819	INS	1819	h2	0|1	NA	CIGAR	h2tg000008l:42724035-42725853	+	12	0	0,16	0,16	1.00	chr2-42722440-INS-1819	0	1.00	0	1.00	0.00
chr2	92572120	92572121	chr2-92572121-INS-2378	INS	2378	h1	1|.	NA	CIGAR	h1tg000026l:5271996-5274373	-	72	0	0,2416	0,2416	1.00	chr2-92572121-INS-2378	0	1.00	0	1.00	0.00
chr20	27493469	27493470	chr20-27493470-INS-342	INS	342	h2	0|1	NA	CIGAR	h2tg000020l:38674273-38674614	-	29	0	0,242	0,242	1.00	chr20-27493470-INS-342	0	1.00	0	1.00	0.00
chr20	27496188	27496189	chr20-27496189-INS-342	INS	342	h2	0|1	NA	CIGAR	h2tg000020l:38671212-38671553	-	29	0	0,242	0,242	1.00	chr20-27496189-INS-342	0	1.00	0	1.00	0.00
chr20	27525016	27525017	chr20-27525017-INS-342	INS	342	h2	0|1	NA	CIGAR	h2tg000020l:38643409-38643750	-	29	0	0,226	0,240	1.00	chr20-27525017-INS-342	0	1.00	0	1.00	0.00
chr20	27554201	27554202	chr20-27554202-INS-1018	INS	1018	h2	0|1	NA	CIGAR	h2tg000020l:38613876-38614893	-	29	0	0,258	0,258	1.00	chr20-27554202-INS-1018	0	1.00	0	1.00	0.00
chr20	27574933	27574934	chr20-27574934-INS-341	INS	341	h2	0|1	NA	CIGAR	h2tg000020l:38593487-38593827	-	29	0	0,0	0,0	1.00	chr20-27574934-INS-341	0	1.00	0	1.00	0.00
chr20	27577652	27577653	chr20-27577653-INS-341	INS	341	h2	0|1	NA	CIGAR	h2tg000020l:38590427-38590767	-	29	0	0,0	0,0	1.00	chr20-27577653-INS-341	0	1.00	0	1.00	0.00
chr20	27592473	27592474	chr20-27592474-INS-342	INS	342	h2	0|1	NA	CIGAR	h2tg000020l:38575258-38575599	-	29	0	0,25	0,25	1.00	chr20-27592474-INS-342	0	1.00	0	1.00	0.00
chr20	31845302	31845303	chr20-31845303-INS-13338	INS	13338	h1;h2	1|1	NA;NA	CIGAR;CIGAR	h1tg000014l:34371392-34384729;h2tg000020l:34341056-34354393	-;-	56;29	0	0,13337	0,13337	1.00;1.00	chr20-31845303-INS-13338;chr20-31845303-INS-13338	0;0	1.00;1.00	0;0	1.00;1.00	0.00;0.00
chr20	32888888	32888889	chr20-32888889-INS-7136	INS	7136	h1	1|0	NA	CIGAR	h1tg000014l:33320661-33327796	-	56	0	0,7123	0,7123	1.00	chr20-32888889-INS-7136	0	1.00	0	1.00	0.00
chr21	5512755	5512756	chr21-5512756-INS-180	INS	180	h1	1|0	NA	CIGAR	h1tg000143l:48776-48955	+	191	0	0,215	0,215	1.00	chr21-5512756-INS-180	0	1.00	0	1.00	0.00
chr21	5529911	5529912	chr21-5529912-INS-731	INS	731	h1	1|0	NA	CIGAR	h1tg000143l:66144-66874	+	191	0	0,1	0,1	1.00	chr21-5529912-INS-731	0	1.00	0	1.00	0.00
chr21	11217642	11217643	chr21-11217643-INS-26180	INS	26180	h1	1|.	NA	CIGAR	h1tg000027l:33872459-33898638	-	73	0	0,24752	0,24752	1.00	chr21-11217643-INS-26180	0	1.00	0	1.00	0.00
chr21	18788829	18788830	chr21-18788830-INS-80	INS	80	h2	0|1	NA	CIGAR	h2tg000077l:18719-18798	-	97	0	0,0	0,1	1.00	chr21-18788830-INS-80	0	1.00	0	1.00	0.00
chr22	2050265	2050266	chr22-2050266-INS-1973	INS	1973	h1	1|.	NA	CIGAR	h1tg000047l:1658919-1660891	+	95	0	0,26	0,26	1.00	chr22-2050266-INS-1973	0	1.00	0	1.00	0.00
chr22	13880042	13880043	chr22-13880043-INS-342	INS	342	h1	1|.	NA	CIGAR	h1tg000053c:319264-319605	+	101	0	0,31	0,31	1.00	chr22-13880043-INS-342	0	1.00	0	1.00	0.00
chr22	13886520	13886521	chr22-13886521-INS-342	INS	342	h1	1|.	NA	CIGAR	h1tg000053c:326081-326422	+	101	0	0,31	0,31	1.00	chr22-13886521-INS-342	0	1.00	0	1.00	0.00
chr22	27235368	27235369	chr22-27235369-INS-6193	INS	6193	h1	1|0	NA	CIGAR	h1tg000442l:16108-22300	+	490	0	0,15	0,15	1.00	chr22-27235369-INS-6193	0	1.00	0	1.00	0.00
chr22	39112404	39112405	chr22-39112405-INS-510	INS	510	h2	.|1	NA	CIGAR	h2tg000004l:31708335-31708844	+	7	0	0,84	0,84	1.00	chr22-39112405-INS-510	0	1.00	0	1.00	0.00
chr22	39113985	39113986	chr22-39113986-INS-340	INS	340	h2	.|1	NA	CIGAR	h2tg000004l:31710426-31710765	+	7	0	0,75	0,75	1.00	chr22-39113986-INS-340	0	1.00	0	1.00	0.00
chr3	86704475	86704476	chr3-86704476-INS-18209	INS	18209	h2	.|1	NA	CIGAR	h2tg000006l:86705227-86723435	+	10	0	0,18212	0,18212	1.00	chr3-86704476-INS-18209	0	1.00	0	1.00	0.00
chr3	86929592	86929593	chr3-86929593-INS-66	INS	66	h2	.|1	NA	CIGAR	h2tg000006l:86948553-86948618	+	10	0	0,66	0,66	1.00	chr3-86929593-INS-66	0	1.00	0	1.00	0.00
chr4	169930586	169930587	chr4-169930587-INS-91	INS	91	h2	.|1	NA	CIGAR	h2tg000016l:114894811-114894901	+	25	0	0,12	0,12	1.00	chr4-169930587-INS-91	0	1.00	0	1.00	0.00
chr4	169931968	169931969	chr4-169931969-INS-87	INS	87	h2	.|1	NA	CIGAR	h2tg000016l:114896284-114896370	+	25	0	0,347	0,347	1.00	chr4-169931969-INS-87	0	1.00	0	1.00	0.00
chr4	169932846	169932847	chr4-169932847-INS-86	INS	86	h2	.|1	NA	CIGAR	h2tg000016l:114897250-114897335	+	25	0	0,63	0,63	1.00	chr4-169932847-INS-86	0	1.00	0	1.00	0.00
chr6	26608454	26608455	chr6-26608455-INS-64	INS	64	h2	.|1	NA	CIGAR	h2tg000037l:26608954-26609017	+	54	0	0,0	0,9	1.00	chr6-26608455-INS-64	0	1.00	0	1.00	0.00
chr6	26631117	26631118	chr6-26631118-INS-398	INS	398	h2	.|1	NA	CIGAR	h2tg000037l:26631632-26632029	+	55	0	0,0	0,0	1.00	chr6-26631118-INS-398	0	1.00	0	1.00	0.00
chr6	77307627	77307628	chr6-77307628-INS-1895	INS	1895	h2	.|1	NA	CIGAR	h2tg000017l:16454413-16456307	+	26	0	0,1886	0,1886	1.00	chr6-77307628-INS-1895	0	1.00	0	1.00	0.00
chr7	2044469	2044470	chr7-2044470-INS-54	INS	54	h2	0|1	NA	CIGAR	h2tg000031l:2043361-2043414	+	46	0	0,560	0,560	1.00	chr7-2044470-INS-54	0	1.00	0	1.00	0.00
chr7	61237919	61237920	chr7-61237920-INS-2042	INS	2042	h1;h2	1|1	NA;NA	CIGAR;CIGAR	h1tg000002l:99497182-99499223;h2tg000003l:99446132-99448173	-;-	3;5	0	0,25	0,164	1.00;1.00	chr7-61237920-INS-2042;chr7-61237920-INS-2042	0;0	1.00;1.00	0;0	1.00;1.00	0.00;0.00
chr7	61239997	61239998	chr7-61239998-INS-342	INS	342	h1;h2	1|1	NA;NA	CIGAR;CIGAR	h1tg000002l:99494762-99495103;h2tg000003l:99443712-99444053	-;-	3;5	0	0,108	0,108	1.00;1.00	chr7-61239998-INS-342;chr7-61239998-INS-342	0;0	1.00;1.00	0;0	1.00;1.00	0.00;0.00
chr7	61242650	61242651	chr7-61242651-INS-12596	INS	12596	h1;h2	1|1	NA;NA	CIGAR;CIGAR	h1tg000002l:99479513-99492108;h2tg000003l:99428463-99441058	-;-	3;5	0	0,5	0,5	1.00;1.00	chr7-61242651-INS-12596;chr7-61242651-INS-12596	0;0	1.00;1.00	0;0	1.00;1.00	0.00;0.00
chr7	62107472	62107473	chr7-62107473-INS-1022	INS	1022	h1;h2	1|1	NA;NA	CIGAR;CIGAR	h1tg000002l:98520685-98521706;h2tg000003l:98484285-98485306	-;-	4;6	0	0,165	0,455	1.00;1.00	chr7-62107473-INS-1022;chr7-62107473-INS-1022	0;0	1.00;1.00	0;0	1.00;1.00	0.00;0.00
chr7	62111103	62111104	chr7-62111104-INS-1022	INS	1022	h1;h2	1|1	NA;NA	CIGAR;CIGAR	h1tg000002l:98516032-98517053;h2tg000003l:98479632-98480653	-;-	4;6	0	0,1021	0,1021	1.00;1.00	chr7-62111104-INS-1022;chr7-62111104-INS-1022	0;0	1.00;1.00	0;0	1.00;1.00	0.00;0.00
chr7	62116310	62116311	chr7-62116311-INS-1702	INS	1702	h1;h2	1|1	NA;NA	CIGAR;CIGAR	h1tg000002l:98509125-98510826;h2tg000003l:98472725-98474426	-;-	4;6	0	0,2	0,525	1.00;1.00	chr7-62116311-INS-1702;chr7-62116311-INS-1702	0;0	1.00;1.00	0;0	1.00;1.00	0.00;0.00
chr7	62118902	62118903	chr7-62118903-INS-340	INS	340	h1;h2	1|1	NA;NA	CIGAR;CIGAR	h1tg000002l:98506193-98506532;h2tg000003l:98469793-98470132	-;-	4;6	0	0,26	0,26	1.00;1.00	chr7-62118903-INS-340;chr7-62118903-INS-340	0;0	1.00;1.00	0;0	1.00;1.00	0.00;0.00
chr7	62142655	62142656	chr7-62142656-INS-342	INS	342	h1;h2	1|1	NA;NA	CIGAR;CIGAR	h1tg000002l:98484828-98485169;h2tg000003l:98448428-98448769	-;-	5;4	0	0,3	0,3	1.00;1.00	chr7-62142656-INS-342;chr7-62142656-INS-342	0;0	1.00;1.00	0;0	1.00;1.00	0.00;0.00
chr7	62155627	62155628	chr7-62155628-INS-2726	INS	2726	h1;h2	1|1	NA;NA	CIGAR;CIGAR	h1tg000002l:98470492-98473217;h2tg000003l:98434092-98436817	-;-	5;4	0	0,27	0,27	1.00;1.00	chr7-62155628-INS-2726;chr7-62155628-INS-2726	0;0	1.00;1.00	0;0	1.00;1.00	0.00;0.00
chr7	62167518	62167519	chr7-62167519-INS-342	INS	342	h1;h2	1|1	NA;NA	CIGAR;CIGAR	h1tg000002l:98459278-98459619;h2tg000003l:98422878-98423219	-;-	5;4	0	0,3	0,3	1.00;1.00	chr7-62167519-INS-342;chr7-62167519-INS-342	0;0	1.00;1.00	0;0	1.00;1.00	0.00;0.00
chr7	62173650	62173651	chr7-62173651-INS-342	INS	342	h1;h2	1|1	NA;NA	CIGAR;CIGAR	h1tg000002l:98452804-98453145;h2tg000003l:98416404-98416745	-;-	5;4	0	0,3	0,3	1.00;1.00	chr7-62173651-INS-342;chr7-62173651-INS-342	0;0	1.00;1.00	0;0	1.00;1.00	0.00;0.00
chr7	62195134	62195135	chr7-62195135-INS-340	INS	340	h1	1|0	NA	CIGAR	h1tg000002l:98430974-98431313	-	5	0	0,93	0,93	1.00	chr7-62195135-INS-340	0	1.00	0	1.00	0.00
chr7	62203307	62203308	chr7-62203308-INS-340	INS	340	h1	1|0	NA	CIGAR	h1tg000002l:98422458-98422797	-	5	0	0,44	0,367	1.00	chr7-62203308-INS-340	0	1.00	0	1.00	0.00
chr7	62208511	62208512	chr7-62208512-INS-1019	INS	1019	h1	1|0	NA	CIGAR	h1tg000002l:98416235-98417253	-	5	0	0,124	0,504	1.00	chr7-62208512-INS-1019	0	1.00	0	1.00	0.00
chr7	62212841	62212842	chr7-62212842-INS-1362	INS	1362	h1	1|0	NA	CIGAR	h1tg000002l:98410544-98411905	-	5	0	0,377	0,377	1.00	chr7-62212842-INS-1362	0	1.00	0	1.00	0.00
chr7	62216346	62216347	chr7-62216347-INS-2044	INS	2044	h1	1|0	NA	CIGAR	h1tg000002l:98404995-98407038	-	5	0	0,45	0,45	1.00	chr7-62216347-INS-2044	0	1.00	0	1.00	0.00
chr7	62220370	62220371	chr7-62220371-INS-3066	INS	3066	h1	1|0	NA	CIGAR	h1tg000002l:98397905-98400970	-	5	0	0,338	0,338	1.00	chr7-62220371-INS-3066	0	1.00	0	1.00	0.00
chr7	62231922	62231923	chr7-62231923-INS-340	INS	340	h1	1|0	NA	CIGAR	h1tg000002l:98387039-98387378	-	5	0	0,132	0,132	1.00	chr7-62231923-INS-340	0	1.00	0	1.00	0.00
chr7	62246324	62246325	chr7-62246325-INS-1022	INS	1022	h1	1|0	NA	CIGAR	h1tg000002l:98371618-98372639	-	5	0	0,124	0,124	1.00	chr7-62246325-INS-1022	0	1.00	0	1.00	0.00
chr7	62255532	62255533	chr7-62255533-INS-340	INS	340	h1	1|0	NA	CIGAR	h1tg000002l:98362069-98362408	-	5	0	0,34	0,34	1.00	chr7-62255533-INS-340	0	1.00	0	1.00	0.00
chr7	62255532	62255533	chr7-62255533-INS-3406	INS	3406	h2	0|1	NA	CIGAR	h2tg000003l:98335887-98339292	-	4	0	0,34	0,34	1.00	chr7-62255533-INS-3406	0	1.00	0	1.00	0.00
chr7	62258928	62258929	chr7-62258929-INS-1022	INS	1022	h2	0|1	NA	CIGAR	h2tg000003l:98331469-98332490	-	4	0	25,325	0,325	1.00	chr7-62258929-INS-1022	0	1.00	0	1.00	0.00
chr7	62261300	62261301	chr7-62261301-INS-24188	INS	24188	h2	0|1	NA	CIGAR	h2tg000003l:98304909-98329096	-	4	0	24188,254	0,254	1.00	chr7-62261301-INS-24188	0	1.00	0	1.00	0.00
chr7	62266068	62266069	chr7-62266069-INS-1022	INS	1022	h1	1|0	NA	CIGAR	h1tg000002l:98350513-98351534	-	5	0	47,339	0,339	1.00	chr7-62266069-INS-1022	0	1.00	0	1.00	0.00
chr7	62271192	62271193	chr7-62271193-INS-3066	INS	3066	h1	1|0	NA	CIGAR	h1tg000002l:98342323-98345388	-	5	0	154,33	0,857	1.00	chr7-62271193-INS-3066	0	1.00	0	1.00	0.00
chr7	62278223	62278224	chr7-62278224-INS-2044	INS	2044	h1	1|0	NA	CIGAR	h1tg000002l:98333248-98335291	-	5	0	0,705	0,356	1.00	chr7-62278224-INS-2044	0	1.00	0	1.00	0.00
chr7	62281995	62281996	chr7-62281996-INS-5110	INS	5110	h1	1|0	NA	CIGAR	h1tg000002l:98324366-98329475	-	5	0	0,0	0,739	1.00	chr7-62281996-INS-5110	0	1.00	0	1.00	0.00
chr7	62285194	62285195	chr7-62285195-INS-1022	INS	1022	h1	1|0	NA	CIGAR	h1tg000002l:98320145-98321166	-	5	0	0,168	0,168	1.00	chr7-62285195-INS-1022	0	1.00	0	1.00	0.00
chr7	62290598	62290599	chr7-62290599-INS-1022	INS	1022	h1	1|0	NA	CIGAR	h1tg000002l:98313719-98314740	-	5	0	0,230	0,668	1.00	chr7-62290599-INS-1022	0	1.00	0	1.00	0.00
chr7	62297408	62297409	chr7-62297409-INS-3066	INS	3066	h1	1|0	NA	CIGAR	h1tg000002l:98303843-98306908	-	5	0	0,49	0,49	1.00	chr7-62297409-INS-3066	0	1.00	0	1.00	0.00
chr7	62321173	62321174	chr7-62321174-INS-1022	INS	1022	h1	1|0	NA	CIGAR	h1tg000002l:98280078-98281099	-	5	0	0,182	0,714	1.00	chr7-62321174-INS-1022	0	1.00	0	1.00	0.00
chr7	62324712	62324713	chr7-62324713-INS-4088	INS	4088	h1	1|0	NA	CIGAR	h1tg000002l:98272451-98276538	-	5	0	4088,432	0,432	1.00	chr7-62324713-INS-4088	0	1.00	0	1.00	0.00
chr7	62335146	62335147	chr7-62335147-INS-1362	INS	1362	h1	1|0	NA	CIGAR	h1tg000002l:98260655-98262016	-	5	0	0,15	0,15	1.00	chr7-62335147-INS-1362	0	1.00	0	1.00	0.00
chr7	62361599	62361600	chr7-62361600-INS-682	INS	682	h1	1|0	NA	CIGAR	h1tg000002l:98236586-98237267	-	2	0	0,96	0,96	1.00	chr7-62361600-INS-682	0	1.00	0	1.00	0.00
chr7	62362621	62362622	chr7-62362622-INS-682	INS	682	h1	1|0	NA	CIGAR	h1tg000002l:98234882-98235563	-	2	0	0,23	0,23	1.00	chr7-62362622-INS-682	0	1.00	0	1.00	0.00
chr7	62374357	62374358	chr7-62374358-INS-1022	INS	1022	h1	1|0	NA	CIGAR	h1tg000002l:98222124-98223145	-	2	0	0,94	0,402	1.00	chr7-62374358-INS-1022	0	1.00	0	1.00	0.00
chr7	62379284	62379285	chr7-62379285-INS-18396	INS	18396	h1	1|0	NA	CIGAR	h1tg000002l:98198801-98217196	-	2	0	18396,276	0,276	1.00	chr7-62379285-INS-18396	0	1.00	0	1.00	0.00
chr7	62484394	62484395	chr7-62484395-INS-1022	INS	1022	h1;h2	1|1	NA;NA	CIGAR;CIGAR	h1tg000002l:98092669-98093690;h2tg000003l:98080793-98081814	-;-	2;4	0	0,402	0,402	1.00;1.00	chr7-62484395-INS-1022;chr7-62484395-INS-1022	0;0	1.00;1.00	0;0	1.00;1.00	0.00;0.00
chr7	62608575	62608576	chr7-62608576-INS-1022	INS	1022	h1;h2	1|1	NA;NA	CIGAR;CIGAR	h1tg000002l:97967466-97968487;h2tg000003l:97955590-97956611	-;-	2;4	0	0,31	0,31	1.00;1.00	chr7-62608576-INS-1022;chr7-62608576-INS-1022	0;0	1.00;1.00	0;0	1.00;1.00	0.00;0.00
chr7	63076620	63076621	chr7-63076621-INS-1022	INS	1022	h1;h2	1|1	NA;NA	CIGAR;CIGAR	h1tg000002l:97498399-97499420;h2tg000003l:97486523-97487544	-;-	2;4	0	0,175	0,175	1.00;1.00	chr7-63076621-INS-1022;chr7-63076621-INS-1022	0;0	1.00;1.00	0;0	1.00;1.00	0.00;0.00
chr7	63116478	63116479	chr7-63116479-INS-1022	INS	1022	h1;h2	1|1	NA;NA	CIGAR;CIGAR	h1tg000002l:97459563-97460584;h2tg000003l:97447687-97448708	-;-	2;4	0	1442,601	0,601	1.00;1.00	chr7-63116479-INS-1022;chr7-63116479-INS-1022	0;0	1.00;1.00	0;0	1.00;1.00	0.00;0.00
chr7	63119124	63119125	chr7-63119125-INS-5110	INS	5110	h1;h2	1|1	NA;NA	CIGAR;CIGAR	h1tg000002l:97451807-97456916;h2tg000003l:97439931-97445040	-;-	2;4	0	0,822	0,839	1.00;1.00	chr7-63119125-INS-5110;chr7-63119125-INS-5110	0;0	1.00;1.00	0;0	1.00;1.00	0.00;0.00
chr7	63125133	63125134	chr7-63125134-INS-3066	INS	3066	h1;h2	1|1	NA;NA	CIGAR;CIGAR	h1tg000002l:97442732-97445797;h2tg000003l:97430856-97433921	-;-	2;4	0	3066,2460	0,2460	1.00;1.00	chr7-63125134-INS-3066;chr7-63125134-INS-3066	0;0	1.00;1.00	0;0	1.00;1.00	0.00;0.00
chr8	21024967	21024968	chr8-21024968-INS-8940	INS	8940	h1	1|0	NA	CIGAR	h1tg000012l:13744277-13753216	+	54	0	0,14	0,14	1.00	chr8-21024968-INS-8940	0	1.00	0	1.00	0.00
chr9	27913431	27913432	chr9-27913431-INS-326068	INS	326068	h2	.|1	NA	ALNTRUNC	h2tg000002l:27913149-28239216	+	2,3	0	0,41	0,41	1.00	chr9-27913431-INS-326068	0	1.00	0	1.00	0.00
chr9	44184961	44184962	chr9-44184962-INS-64	INS	64	h1	1|0	NA	CIGAR	h1tg000010l:92872692-92872755	-	16	0	0,2	0,2	1.00	chr9-44184962-INS-64	0	1.00	0	1.00	0.00
chr9	52060947	52060948	chr9-52060948-INS-8255	INS	8255	h1	1|.	NA	CIGAR	h1tg000010l:84996268-85004522	-	15	0	0,23	0,23	1.00	chr9-52060948-INS-8255	0	1.00	0	1.00	0.00
chr9	52113664	52113665	chr9-52113665-INS-114	INS	114	h1	1|.	NA	CIGAR	h1tg000010l:84943472-84943585	-	15	0	0,0	0,0	1.00	chr9-52113665-INS-114	0	1.00	0	1.00	0.00
chr9	52113789	52113790	chr9-52113790-INS-90	INS	90	h1	1|.	NA	CIGAR	h1tg000010l:84943257-84943346	-	15	0	0,0	0,5	1.00	chr9-52113790-INS-90	0	1.00	0	1.00	0.00
chr9	52114921	52114922	chr9-52114922-INS-95	INS	95	h1	1|.	NA	CIGAR	h1tg000010l:84942002-84942096	-	15	0	0,1	0,1	1.00	chr9-52114922-INS-95	0	1.00	0	1.00	0.00
chr9	52115144	52115145	chr9-52115145-INS-65	INS	65	h1	1|.	NA	CIGAR	h1tg000010l:84941699-84941763	-	15	0	0,0	0,0	1.00	chr9-52115145-INS-65	0	1.00	0	1.00	0.00
chr9	52115275	52115276	chr9-52115276-INS-76	INS	76	h1	1|.	NA	CIGAR	h1tg000010l:84941492-84941567	-	15	0	0,2	0,2	1.00	chr9-52115276-INS-76	0	1.00	0	1.00	0.00
chr9	52115378	52115379	chr9-52115379-INS-50	INS	50	h1	1|.	NA	CIGAR	h1tg000010l:84941339-84941388	-	15	0	0,10	0,10	1.00	chr9-52115379-INS-50	0	1.00	0	1.00	0.00
chr9	52116072	52116073	chr9-52116073-INS-284	INS	284	h1	1|.	NA	CIGAR	h1tg000010l:84940277-84940560	-	15	0	0,0	0,0	1.00	chr9-52116073-INS-284	0	1.00	0	1.00	0.00
chr9	52116197	52116198	chr9-52116198-INS-230	INS	230	h1	1|.	NA	CIGAR	h1tg000010l:84939922-84940151	-	15	0	0,3	0,5	1.00	chr9-52116198-INS-230	0	1.00	0	1.00	0.00
chr9	52116367	52116368	chr9-52116368-INS-69	INS	69	h1	1|.	NA	CIGAR	h1tg000010l:84939683-84939751	-	15	0	0,0	0,0	1.00	chr9-52116368-INS-69	0	1.00	0	1.00	0.00
chr9	52238184	52238185	chr9-52238185-INS-350	INS	350	h1	1|.	NA	CIGAR	h1tg000010l:84836881-84837230	-	15	0	0,10	0,10	1.00	chr9-52238185-INS-350	0	1.00	0	1.00	0.00
chr9	52440938	52440939	chr9-52440939-INS-3744	INS	3744	h2	0|1	NA	CIGAR	h2tg000073l:2032502-2036245	-	93	0	0,827	0,827	1.00	chr9-52440939-INS-3744	0	1.00	0	1.00	0.00
chr9	52518592	52518593	chr9-52518593-INS-270	INS	270	h2	0|1	NA	CIGAR	h2tg000073l:1959859-1960128	-	93	0	0,9	0,9	1.00	chr9-52518593-INS-270	0	1.00	0	1.00	0.00
chr9	52621282	52621283	chr9-52621283-INS-1532	INS	1532	h2	0|1	NA	CIGAR	h2tg000073l:1855657-1857188	-	93	0	0,1489	0,1489	1.00	chr9-52621283-INS-1532	0	1.00	0	1.00	0.00
chr9	53408271	53408272	chr9-53408272-INS-198	INS	198	h1	1|0	NA	CIGAR	h1tg000010l:84390136-84390333	-	17	0	0,0	0,0	1.00	chr9-53408272-INS-198	0	1.00	0	1.00	0.00
chr9	53408840	53408841	chr9-53408841-INS-89	INS	89	h1	1|0	NA	CIGAR	h1tg000010l:84389497-84389585	-	17	0	0,0	0,0	1.00	chr9-53408841-INS-89	0	1.00	0	1.00	0.00
chr9	53422326	53422327	chr9-53422327-INS-54	INS	54	h1	1|0	NA	CIGAR	h1tg000010l:84378354-84378407	-	17	0	0,1	0,5	1.00	chr9-53422327-INS-54	0	1.00	0	1.00	0.00
chr9	53427960	53427961	chr9-53427961-INS-85	INS	85	h1	1|0	NA	CIGAR	h1tg000010l:84373847-84373931	-	17	0	0,0	0,0	1.00	chr9-53427961-INS-85	0	1.00	0	1.00	0.00
chr9	53430111	53430112	chr9-53430112-INS-50	INS	50	h1	1|0	NA	CIGAR	h1tg000010l:84372169-84372218	-	17	0	0,0	0,4	1.00	chr9-53430112-INS-50	0	1.00	0	1.00	0.00
chr9	53431169	53431170	chr9-53431170-INS-70	INS	70	h1	1|0	NA	CIGAR	h1tg000010l:84370996-84371065	-	17	0	0,1	0,11	1.00	chr9-53431170-INS-70	0	1.00	0	1.00	0.00
chr9	53432934	53432935	chr9-53432935-INS-219	INS	219	h1	1|0	NA	CIGAR	h1tg000010l:84368960-84369178	-	17	0	0,14	0,22	1.00	chr9-53432935-INS-219	0	1.00	0	1.00	0.00
chr9	53433219	53433220	chr9-53433220-INS-678	INS	678	h1	1|0	NA	CIGAR	h1tg000010l:84367957-84368634	-	17	0	0,0	0,0	1.00	chr9-53433220-INS-678	0	1.00	0	1.00	0.00
chr9	53433622	53433623	chr9-53433623-INS-319	INS	319	h1	1|0	NA	CIGAR	h1tg000010l:84367235-84367553	-	17	0	0,2	0,10	1.00	chr9-53433623-INS-319	0	1.00	0	1.00	0.00
chr9	53434122	53434123	chr9-53434123-INS-74	INS	74	h1	1|0	NA	CIGAR	h1tg000010l:84366685-84366758	-	17	0	0,9	0,9	1.00	chr9-53434123-INS-74	0	1.00	0	1.00	0.00
chr9	53434281	53434282	chr9-53434282-INS-324	INS	324	h1	1|0	NA	CIGAR	h1tg000010l:84366208-84366531	-	17	0	0,1	0,1	1.00	chr9-53434282-INS-324	0	1.00	0	1.00	0.00
chr9	53434616	53434617	chr9-53434617-INS-413	INS	413	h1	1|0	NA	CIGAR	h1tg000010l:84365461-84365873	-	17	0	0,0	0,0	1.00	chr9-53434617-INS-413	0	1.00	0	1.00	0.00
chr9	53439598	53439599	chr9-53439599-INS-75	INS	75	h1	1|0	NA	CIGAR	h1tg000010l:84361599-84361673	-	17	0	0,4	0,4	1.00	chr9-53439599-INS-75	0	1.00	0	1.00	0.00
chr9	53440974	53440975	chr9-53440975-INS-428	INS	428	h1	1|0	NA	CIGAR	h1tg000010l:84359835-84360262	-	17	0	0,1	0,1	1.00	chr9-53440975-INS-428	0	1.00	0	1.00	0.00
chr9	53441019	53441020	chr9-53441020-INS-215	INS	215	h1	1|0	NA	CIGAR	h1tg000010l:84359575-84359789	-	17	0	0,6	0,13	1.00	chr9-53441020-INS-215	0	1.00	0	1.00	0.00
chr9	53441440	53441441	chr9-53441441-INS-70	INS	70	h1	1|0	NA	CIGAR	h1tg000010l:84359064-84359133	-	17	0	0,0	0,0	1.00	chr9-53441441-INS-70	0	1.00	0	1.00	0.00
chr9	53443591	53443592	chr9-53443592-INS-165	INS	165	h1	1|0	NA	CIGAR	h1tg000010l:84356970-84357134	-	17	0	0,9	0,9	1.00	chr9-53443592-INS-165	0	1.00	0	1.00	0.00
chr9	53444521	53444522	chr9-53444522-INS-1044	INS	1044	h1	1|0	NA	CIGAR	h1tg000010l:84354981-84356024	-	17	0	0,17	0,17	1.00	chr9-53444522-INS-1044	0	1.00	0	1.00	0.00
chr9	53444764	53444765	chr9-53444765-INS-688	INS	688	h1	1|0	NA	CIGAR	h1tg000010l:84354050-84354737	-	17	0	0,0	0,1	1.00	chr9-53444765-INS-688	0	1.00	0	1.00	0.00
chr9	53445320	53445321	chr9-53445321-INS-1904	INS	1904	h1	1|0	NA	CIGAR	h1tg000010l:84351594-84353497	-	17	0	0,1	0,13	1.00	chr9-53445321-INS-1904	0	1.00	0	1.00	0.00
chr9	53445479	53445480	chr9-53445480-INS-209	INS	209	h1	1|0	NA	CIGAR	h1tg000010l:84351221-84351429	-	17	0	0,5	0,15	1.00	chr9-53445480-INS-209	0	1.00	0	1.00	0.00
chr9	53445744	53445745	chr9-53445745-INS-1581	INS	1581	h1	1|0	NA	CIGAR	h1tg000010l:84349360-84350940	-	17	0	0,5	0,5	1.00	chr9-53445745-INS-1581	0	1.00	0	1.00	0.00
chr9	53446005	53446006	chr9-53446006-INS-219	INS	219	h1	1|0	NA	CIGAR	h1tg000010l:84348881-84349099	-	17	0	0,5	0,20	1.00	chr9-53446006-INS-219	0	1.00	0	1.00	0.00
chr9	53446265	53446266	chr9-53446266-INS-339	INS	339	h1	1|0	NA	CIGAR	h1tg000010l:84348272-84348610	-	17	0	0,45	0,45	1.00	chr9-53446266-INS-339	0	1.00	0	1.00	0.00
chr9	53446945	53446946	chr9-53446946-INS-440	INS	440	h1	1|0	NA	CIGAR	h1tg000010l:84347188-84347627	-	17	0	0,0	0,0	1.00	chr9-53446946-INS-440	0	1.00	0	1.00	0.00
chr9	53447292	53447293	chr9-53447293-INS-175	INS	175	h1	1|0	NA	CIGAR	h1tg000010l:84346676-84346850	-	17	0	0,4	0,7	1.00	chr9-53447293-INS-175	0	1.00	0	1.00	0.00
chr9	53447983	53447984	chr9-53447984-INS-2052	INS	2052	h1	1|0	NA	CIGAR	h1tg000010l:84343943-84345994	-	17	0	0,10	0,10	1.00	chr9-53447984-INS-2052	0	1.00	0	1.00	0.00
chr9	53489766	53489767	chr9-53489767-INS-80	INS	80	h1	1|0	NA	CIGAR	h1tg000010l:84276803-84276882	-	46	0	0,2	0,2	1.00	chr9-53489767-INS-80	0	1.00	0	1.00	0.00
chr9	53490402	53490403	chr9-53490403-INS-144	INS	144	h1	1|0	NA	CIGAR	h1tg000010l:84276028-84276171	-	46	0	0,0	0,1	1.00	chr9-53490403-INS-144	0	1.00	0	1.00	0.00
chr9	53490609	53490610	chr9-53490610-INS-65	INS	65	h1	1|0	NA	CIGAR	h1tg000010l:84275756-84275820	-	46	0	0,3	0,3	1.00	chr9-53490610-INS-65	0	1.00	0	1.00	0.00
chr9	53491715	53491716	chr9-53491716-INS-80	INS	80	h1	1|0	NA	CIGAR	h1tg000010l:84274595-84274674	-	46	0	0,24	0,24	1.00	chr9-53491716-INS-80	0	1.00	0	1.00	0.00
chr9	53492270	53492271	chr9-53492271-INS-80	INS	80	h1	1|0	NA	CIGAR	h1tg000010l:84273971-84274050	-	46	0	0,6	0,6	1.00	chr9-53492271-INS-80	0	1.00	0	1.00	0.00
chr9	53493871	53493872	chr9-53493872-INS-180	INS	180	h1	1|0	NA	CIGAR	h1tg000010l:84272162-84272341	-	46	0	0,10	0,10	1.00	chr9-53493872-INS-180	0	1.00	0	1.00	0.00
chr9	53494270	53494271	chr9-53494271-INS-69	INS	69	h1	1|0	NA	CIGAR	h1tg000010l:84271679-84271747	-	46	0	0,0	0,0	1.00	chr9-53494271-INS-69	0	1.00	0	1.00	0.00
chr9	53495000	53495001	chr9-53495001-INS-71	INS	71	h1	1|0	NA	CIGAR	h1tg000010l:84270884-84270954	-	46	0	0,0	0,2	1.00	chr9-53495001-INS-71	0	1.00	0	1.00	0.00
chr9	53495664	53495665	chr9-53495665-INS-217	INS	217	h1	1|0	NA	CIGAR	h1tg000010l:84270080-84270296	-	46	0	0,0	0,0	1.00	chr9-53495665-INS-217	0	1.00	0	1.00	0.00
chr9	53495979	53495980	chr9-53495980-INS-80	INS	80	h1	1|0	NA	CIGAR	h1tg000010l:84269694-84269773	-	46	0	0,0	0,0	1.00	chr9-53495980-INS-80	0	1.00	0	1.00	0.00
chr9	53507836	53507837	chr9-53507837-INS-190	INS	190	h1	1|0	NA	CIGAR	h1tg000010l:84261093-84261282	-	46	0	0,10	0,27	1.00	chr9-53507837-INS-190	0	1.00	0	1.00	0.00
chr9	53649968	53649969	chr9-53649969-INS-70	INS	70	h1	1|0	NA	CIGAR	h1tg000010l:84135291-84135360	-	23	0	0,2	0,15	1.00	chr9-53649969-INS-70	0	1.00	0	1.00	0.00
chr9	53650841	53650842	chr9-53650842-INS-90	INS	90	h1	1|0	NA	CIGAR	h1tg000010l:84134318-84134407	-	23	0	0,0	0,0	1.00	chr9-53650842-INS-90	0	1.00	0	1.00	0.00
chr9	53654048	53654049	chr9-53654049-INS-55	INS	55	h1	1|0	NA	CIGAR	h1tg000010l:84131594-84131648	-	23	0	0,8	0,8	1.00	chr9-53654049-INS-55	0	1.00	0	1.00	0.00
chr9	53655529	53655530	chr9-53655530-INS-170	INS	170	h1	1|0	NA	CIGAR	h1tg000010l:84129948-84130117	-	23	0	0,1	0,1	1.00	chr9-53655530-INS-170	0	1.00	0	1.00	0.00
chr9	53655599	53655600	chr9-53655600-INS-290	INS	290	h1	1|0	NA	CIGAR	h1tg000010l:84129588-84129877	-	23	0	0,7	0,19	1.00	chr9-53655600-INS-290	0	1.00	0	1.00	0.00
chr9	53655681	53655682	chr9-53655682-INS-209	INS	209	h1	1|0	NA	CIGAR	h1tg000010l:84129297-84129505	-	23	0	0,2	0,9	1.00	chr9-53655682-INS-209	0	1.00	0	1.00	0.00
chr9	53655757	53655758	chr9-53655758-INS-105	INS	105	h1	1|0	NA	CIGAR	h1tg000010l:84129116-84129220	-	23	0	0,0	0,0	1.00	chr9-53655758-INS-105	0	1.00	0	1.00	0.00
chr9	53655988	53655989	chr9-53655989-INS-150	INS	150	h1	1|0	NA	CIGAR	h1tg000010l:84128740-84128889	-	23	0	0,4	0,4	1.00	chr9-53655989-INS-150	0	1.00	0	1.00	0.00
chr9	53656206	53656207	chr9-53656207-INS-274	INS	274	h1	1|0	NA	CIGAR	h1tg000010l:84128253-84128526	-	23	0	0,5	0,14	1.00	chr9-53656207-INS-274	0	1.00	0	1.00	0.00
chr9	53656732	53656733	chr9-53656733-INS-1605	INS	1605	h1	1|0	NA	CIGAR	h1tg000010l:84126142-84127746	-	23	0	0,5	0,5	1.00	chr9-53656733-INS-1605	0	1.00	0	1.00	0.00
chr9	53657886	53657887	chr9-53657887-INS-70	INS	70	h1	1|0	NA	CIGAR	h1tg000010l:84124953-84125022	-	23	0	0,27	0,27	1.00	chr9-53657887-INS-70	0	1.00	0	1.00	0.00
chr9	53660014	53660015	chr9-53660015-INS-8340	INS	8340	h1	1|0	NA	CIGAR	h1tg000010l:84114475-84122814	-	23	0	0,4	0,4	1.00	chr9-53660015-INS-8340	0	1.00	0	1.00	0.00
chr9	53660336	53660337	chr9-53660337-INS-139	INS	139	h1	1|0	NA	CIGAR	h1tg000010l:84114009-84114147	-	23	0	0,17	0,17	1.00	chr9-53660337-INS-139	0	1.00	0	1.00	0.00
chr9	53660677	53660678	chr9-53660678-INS-2839	INS	2839	h1	1|0	NA	CIGAR	h1tg000010l:84110824-84113662	-	23	0	0,1	0,1	1.00	chr9-53660678-INS-2839	0	1.00	0	1.00	0.00
chr9	53792759	53792760	chr9-53792760-INS-210	INS	210	h2	0|1	NA	CIGAR	h2tg000073l:685135-685344	-	93	0	0,36	0,36	1.00	chr9-53792760-INS-210	0	1.00	0	1.00	0.00
chr9	54934097	54934098	chr9-54934098-INS-80	INS	80	h1	1|0	NA	CIGAR	h1tg000010l:83789293-83789372	-	33	0	0,1	0,1	1.00	chr9-54934098-INS-80	0	1.00	0	1.00	0.00
chr9	54934958	54934959	chr9-54934959-INS-59	INS	59	h1	1|0	NA	CIGAR	h1tg000010l:83788343-83788401	-	33	0	0,5	0,5	1.00	chr9-54934959-INS-59	0	1.00	0	1.00	0.00
chr9	54940173	54940174	chr9-54940174-INS-205	INS	205	h1	1|0	NA	CIGAR	h1tg000010l:83783078-83783282	-	33	0	0,0	0,0	1.00	chr9-54940174-INS-205	0	1.00	0	1.00	0.00
chr9	54940228	54940229	chr9-54940229-INS-319	INS	319	h1	1|0	NA	CIGAR	h1tg000010l:83782704-83783022	-	33	0	0,1	0,5	1.00	chr9-54940229-INS-319	0	1.00	0	1.00	0.00
chr9	54940382	54940383	chr9-54940383-INS-320	INS	320	h1	1|0	NA	CIGAR	h1tg000010l:83782230-83782549	-	33	0	0,26	0,26	1.00	chr9-54940383-INS-320	0	1.00	0	1.00	0.00
chr9	54945018	54945019	chr9-54945019-INS-164	INS	164	h1	1|0	NA	CIGAR	h1tg000010l:83778239-83778402	-	33	0	0,0	0,0	1.00	chr9-54945019-INS-164	0	1.00	0	1.00	0.00
chr9	54947650	54947651	chr9-54947651-INS-54	INS	54	h1	1|0	NA	CIGAR	h1tg000010l:83776038-83776091	-	33	0	0,0	0,2	1.00	chr9-54947651-INS-54	0	1.00	0	1.00	0.00
chr9	54949235	54949236	chr9-54949236-INS-349	INS	349	h1	1|0	NA	CIGAR	h1tg000010l:83774208-83774556	-	33	0	0,19	0,19	1.00	chr9-54949236-INS-349	0	1.00	0	1.00	0.00
chr9	54950301	54950302	chr9-54950302-INS-65	INS	65	h1	1|0	NA	CIGAR	h1tg000010l:83773435-83773499	-	33	0	0,0	0,0	1.00	chr9-54950302-INS-65	0	1.00	0	1.00	0.00
chr9	54950402	54950403	chr9-54950403-INS-50	INS	50	h1	1|0	NA	CIGAR	h1tg000010l:83773284-83773333	-	33	0	0,3	0,10	1.00	chr9-54950403-INS-50	0	1.00	0	1.00	0.00
chr9	54950570	54950571	chr9-54950571-INS-89	INS	89	h1	1|0	NA	CIGAR	h1tg000010l:83773022-83773110	-	33	0	0,0	0,1	1.00	chr9-54950571-INS-89	0	1.00	0	1.00	0.00
chr9	54951218	54951219	chr9-54951219-INS-90	INS	90	h1	1|0	NA	CIGAR	h1tg000010l:83772304-83772393	-	33	0	0,0	0,0	1.00	chr9-54951219-INS-90	0	1.00	0	1.00	0.00
chr9	54952700	54952701	chr9-54952701-INS-85	INS	85	h1	1|0	NA	CIGAR	h1tg000010l:83770782-83770866	-	33	0	0,6	0,6	1.00	chr9-54952701-INS-85	0	1.00	0	1.00	0.00
chr9	55016752	55016753	chr9-55016753-INS-50	INS	50	h2	0|1	NA	CIGAR	h2tg000050l:6053456-6053505	-	69	0	0,15	0,15	1.00	chr9-55016753-INS-50	0	1.00	0	1.00	0.00
chr9	55286699	55286700	chr9-55286700-INS-1762	INS	1762	h1	1|0	NA	CIGAR	h1tg000010l:83594756-83596517	-	18	0	0,3	0,3	1.00	chr9-55286700-INS-1762	0	1.00	0	1.00	0.00
chr9	55287341	55287342	chr9-55287342-INS-255	INS	255	h1	1|0	NA	CIGAR	h1tg000010l:83593889-83594143	-	18	0	0,1	0,1	1.00	chr9-55287342-INS-255	0	1.00	0	1.00	0.00
chr9	55287721	55287722	chr9-55287722-INS-1195	INS	1195	h1	1|0	NA	CIGAR	h1tg000010l:83592289-83593483	-	18	0	0,8	0,29	1.00	chr9-55287722-INS-1195	0	1.00	0	1.00	0.00
chr9	55288149	55288150	chr9-55288150-INS-184	INS	184	h1	1|0	NA	CIGAR	h1tg000010l:83591682-83591865	-	18	0	0,8	0,13	1.00	chr9-55288150-INS-184	0	1.00	0	1.00	0.00
chr9	55288400	55288401	chr9-55288401-INS-175	INS	175	h1	1|0	NA	CIGAR	h1tg000010l:83591251-83591425	-	18	0	0,17	0,23	1.00	chr9-55288401-INS-175	0	1.00	0	1.00	0.00
chr9	55288923	55288924	chr9-55288924-INS-722	INS	722	h1	1|0	NA	CIGAR	h1tg000010l:83590006-83590727	-	18	0	0,11	0,11	1.00	chr9-55288924-INS-722	0	1.00	0	1.00	0.00
chr9	55289094	55289095	chr9-55289095-INS-225	INS	225	h1	1|0	NA	CIGAR	h1tg000010l:83589610-83589834	-	18	0	0,4	0,4	1.00	chr9-55289095-INS-225	0	1.00	0	1.00	0.00
chr9	55289647	55289648	chr9-55289648-INS-169	INS	169	h1	1|0	NA	CIGAR	h1tg000010l:83588903-83589071	-	18	0	0,13	0,13	1.00	chr9-55289648-INS-169	0	1.00	0	1.00	0.00
chr9	55290048	55290049	chr9-55290049-INS-264	INS	264	h1	1|0	NA	CIGAR	h1tg000010l:83588188-83588451	-	18	0	0,13	0,13	1.00	chr9-55290049-INS-264	0	1.00	0	1.00	0.00
chr9	55290421	55290422	chr9-55290422-INS-249	INS	249	h1	1|0	NA	CIGAR	h1tg000010l:83587556-83587804	-	18	0	0,3	0,16	1.00	chr9-55290422-INS-249	0	1.00	0	1.00	0.00
chr9	55291883	55291884	chr9-55291884-INS-155	INS	155	h1	1|0	NA	CIGAR	h1tg000010l:83585953-83586107	-	18	0	0,19	0,19	1.00	chr9-55291884-INS-155	0	1.00	0	1.00	0.00
chr9	55291985	55291986	chr9-55291986-INS-290	INS	290	h1	1|0	NA	CIGAR	h1tg000010l:83585561-83585850	-	18	0	0,9	0,9	1.00	chr9-55291986-INS-290	0	1.00	0	1.00	0.00
chr9	55292383	55292384	chr9-55292384-INS-289	INS	289	h1	1|0	NA	CIGAR	h1tg000010l:83584869-83585157	-	18	0	0,8	0,8	1.00	chr9-55292384-INS-289	0	1.00	0	1.00	0.00
chr9	55292478	55292479	chr9-55292479-INS-115	INS	115	h1	1|0	NA	CIGAR	h1tg000010l:83584659-83584773	-	18	0	0,8	0,20	1.00	chr9-55292479-INS-115	0	1.00	0	1.00	0.00
chr9	55292626	55292627	chr9-55292627-INS-285	INS	285	h1	1|0	NA	CIGAR	h1tg000010l:83584230-83584514	-	18	0	0,1	0,1	1.00	chr9-55292627-INS-285	0	1.00	0	1.00	0.00
chr9	55293168	55293169	chr9-55293169-INS-804	INS	804	h1	1|0	NA	CIGAR	h1tg000010l:83582873-83583676	-	18	0	0,6	0,9	1.00	chr9-55293169-INS-804	0	1.00	0	1.00	0.00
chr9	55293812	55293813	chr9-55293813-INS-140	INS	140	h1	1|0	NA	CIGAR	h1tg000010l:83582027-83582166	-	18	0	0,1	0,1	1.00	chr9-55293813-INS-140	0	1.00	0	1.00	0.00
chr9	55294028	55294029	chr9-55294029-INS-549	INS	549	h1	1|0	NA	CIGAR	h1tg000010l:83581262-83581810	-	18	0	0,4	0,17	1.00	chr9-55294029-INS-549	0	1.00	0	1.00	0.00
chr9	55294978	55294979	chr9-55294979-INS-310	INS	310	h1	1|0	NA	CIGAR	h1tg000010l:83580015-83580324	-	18	0	0,6	0,6	1.00	chr9-55294979-INS-310	0	1.00	0	1.00	0.00
chr9	55295567	55295568	chr9-55295568-INS-131	INS	131	h1	1|0	NA	CIGAR	h1tg000010l:83579310-83579440	-	18	0	0,0	0,1	1.00	chr9-55295568-INS-131	0	1.00	0	1.00	0.00
chr9	55295783	55295784	chr9-55295784-INS-50	INS	50	h1	1|0	NA	CIGAR	h1tg000010l:83579044-83579093	-	18	0	0,2	0,2	1.00	chr9-55295784-INS-50	0	1.00	0	1.00	0.00
chr9	55296273	55296274	chr9-55296274-INS-70	INS	70	h1	1|0	NA	CIGAR	h1tg000010l:83578469-83578538	-	18	0	0,0	0,0	1.00	chr9-55296274-INS-70	0	1.00	0	1.00	0.00
chr9	55296920	55296921	chr9-55296921-INS-75	INS	75	h1	1|0	NA	CIGAR	h1tg000010l:83577736-83577810	-	18	0	0,2	0,2	1.00	chr9-55296921-INS-75	0	1.00	0	1.00	0.00
chr9	55298277	55298278	chr9-55298278-INS-880	INS	880	h1	1|0	NA	CIGAR	h1tg000010l:83575440-83576319	-	18	0	0,16	0,16	1.00	chr9-55298278-INS-880	0	1.00	0	1.00	0.00
chr9	55298984	55298985	chr9-55298985-INS-155	INS	155	h1	1|0	NA	CIGAR	h1tg000010l:83574551-83574705	-	18	0	0,21	0,21	1.00	chr9-55298985-INS-155	0	1.00	0	1.00	0.00
chr9	55299539	55299540	chr9-55299540-INS-120	INS	120	h1	1|0	NA	CIGAR	h1tg000010l:83573846-83573965	-	18	0	0,4	0,4	1.00	chr9-55299540-INS-120	0	1.00	0	1.00	0.00
chr9	55300982	55300983	chr9-55300983-INS-150	INS	150	h1	1|0	NA	CIGAR	h1tg000010l:83572418-83572567	-	18	0	0,20	0,20	1.00	chr9-55300983-INS-150	0	1.00	0	1.00	0.00
chr9	55303633	55303634	chr9-55303634-INS-95	INS	95	h1	1|0	NA	CIGAR	h1tg000010l:83570048-83570142	-	18	0	0,0	0,0	1.00	chr9-55303634-INS-95	0	1.00	0	1.00	0.00
chr9	55303812	55303813	chr9-55303813-INS-436	INS	436	h1	1|0	NA	CIGAR	h1tg000010l:83569434-83569869	-	18	0	0,0	0,0	1.00	chr9-55303813-INS-436	0	1.00	0	1.00	0.00
chr9	55304289	55304290	chr9-55304290-INS-85	INS	85	h1	1|0	NA	CIGAR	h1tg000010l:83568842-83568926	-	18	0	0,0	0,0	1.00	chr9-55304290-INS-85	0	1.00	0	1.00	0.00
chr9	55304781	55304782	chr9-55304782-INS-620	INS	620	h1	1|0	NA	CIGAR	h1tg000010l:83567736-83568355	-	18	0	0,3	0,3	1.00	chr9-55304782-INS-620	0	1.00	0	1.00	0.00
chr9	55305600	55305601	chr9-55305601-INS-90	INS	90	h1	1|0	NA	CIGAR	h1tg000010l:83566816-83566905	-	18	0	0,3	0,3	1.00	chr9-55305601-INS-90	0	1.00	0	1.00	0.00
chr9	55306101	55306102	chr9-55306102-INS-89	INS	89	h1	1|0	NA	CIGAR	h1tg000010l:83566150-83566238	-	18	0	0,6	0,6	1.00	chr9-55306102-INS-89	0	1.00	0	1.00	0.00
chr9	55307576	55307577	chr9-55307577-INS-57	INS	57	h1	1|0	NA	CIGAR	h1tg000010l:83564613-83564669	-	18	0	0,0	0,0	1.00	chr9-55307577-INS-57	0	1.00	0	1.00	0.00
chr9	55307823	55307824	chr9-55307824-INS-125	INS	125	h1	1|0	NA	CIGAR	h1tg000010l:83564246-83564370	-	18	0	0,11	0,11	1.00	chr9-55307824-INS-125	0	1.00	0	1.00	0.00
chr9	55308374	55308375	chr9-55308375-INS-150	INS	150	h1	1|0	NA	CIGAR	h1tg000010l:83563529-83563678	-	18	0	0,0	0,0	1.00	chr9-55308375-INS-150	0	1.00	0	1.00	0.00
chr9	55308656	55308657	chr9-55308657-INS-65	INS	65	h1	1|0	NA	CIGAR	h1tg000010l:83563187-83563251	-	18	0	0,0	0,0	1.00	chr9-55308657-INS-65	0	1.00	0	1.00	0.00
chr9	55309256	55309257	chr9-55309257-INS-184	INS	184	h1	1|0	NA	CIGAR	h1tg000010l:83562417-83562600	-	18	0	0,4	0,4	1.00	chr9-55309257-INS-184	0	1.00	0	1.00	0.00
chr9	55309693	55309694	chr9-55309694-INS-55	INS	55	h1	1|0	NA	CIGAR	h1tg000010l:83561929-83561983	-	18	0	0,0	0,0	1.00	chr9-55309694-INS-55	0	1.00	0	1.00	0.00
chr9	55314810	55314811	chr9-55314811-INS-70	INS	70	h1	1|0	NA	CIGAR	h1tg000010l:83557475-83557544	-	18	0	0,7	0,7	1.00	chr9-55314811-INS-70	0	1.00	0	1.00	0.00
chr9	55315379	55315380	chr9-55315380-INS-169	INS	169	h1	1|0	NA	CIGAR	h1tg000010l:83556692-83556860	-	18	0	0,0	0,4	1.00	chr9-55315380-INS-169	0	1.00	0	1.00	0.00
chr9	55315668	55315669	chr9-55315669-INS-156	INS	156	h1	1|0	NA	CIGAR	h1tg000010l:83556247-83556402	-	18	0	0,0	0,1	1.00	chr9-55315669-INS-156	0	1.00	0	1.00	0.00
chr9	55315943	55315944	chr9-55315944-INS-65	INS	65	h1	1|0	NA	CIGAR	h1tg000010l:83555898-83555962	-	18	0	0,9	0,20	1.00	chr9-55315944-INS-65	0	1.00	0	1.00	0.00
chr9	55316009	55316010	chr9-55316010-INS-85	INS	85	h1	1|0	NA	CIGAR	h1tg000010l:83555747-83555831	-	18	0	0,3	0,14	1.00	chr9-55316010-INS-85	0	1.00	0	1.00	0.00
chr9	55316262	55316263	chr9-55316263-INS-361	INS	361	h1	1|0	NA	CIGAR	h1tg000010l:83555132-83555492	-	18	0	0,0	0,1	1.00	chr9-55316263-INS-361	0	1.00	0	1.00	0.00
chr9	55316888	55316889	chr9-55316889-INS-240	INS	240	h1	1|0	NA	CIGAR	h1tg000010l:83554272-83554511	-	18	0	0,14	0,14	1.00	chr9-55316889-INS-240	0	1.00	0	1.00	0.00
chr9	55317062	55317063	chr9-55317063-INS-370	INS	370	h1	1|0	NA	CIGAR	h1tg000010l:83553728-83554097	-	18	0	0,1	0,1	1.00	chr9-55317063-INS-370	0	1.00	0	1.00	0.00
chr9	55317257	55317258	chr9-55317258-INS-195	INS	195	h1	1|0	NA	CIGAR	h1tg000010l:83553338-83553532	-	18	0	0,1	0,1	1.00	chr9-55317258-INS-195	0	1.00	0	1.00	0.00
chr9	55317394	55317395	chr9-55317395-INS-930	INS	930	h1	1|0	NA	CIGAR	h1tg000010l:83552266-83553195	-	18	0	0,0	0,0	1.00	chr9-55317395-INS-930	0	1.00	0	1.00	0.00
chr9	55317494	55317495	chr9-55317495-INS-120	INS	120	h1	1|0	NA	CIGAR	h1tg000010l:83552046-83552165	-	18	0	0,2	0,6	1.00	chr9-55317495-INS-120	0	1.00	0	1.00	0.00
chr9	55317686	55317687	chr9-55317687-INS-814	INS	814	h1	1|0	NA	CIGAR	h1tg000010l:83551040-83551853	-	18	0	0,0	0,0	1.00	chr9-55317687-INS-814	0	1.00	0	1.00	0.00
chr9	55318382	55318383	chr9-55318383-INS-71	INS	71	h1	1|0	NA	CIGAR	h1tg000010l:83550239-83550309	-	18	0	0,0	0,0	1.00	chr9-55318383-INS-71	0	1.00	0	1.00	0.00
chr9	55320123	55320124	chr9-55320124-INS-285	INS	285	h1	1|0	NA	CIGAR	h1tg000010l:83548241-83548525	-	18	0	0,40	0,40	1.00	chr9-55320124-INS-285	0	1.00	0	1.00	0.00
chr9	55527262	55527263	chr9-55527263-INS-7281	INS	7281	h2	0|1	NA	CIGAR	h2tg000050l:5547119-5554399	-	69	0	0,7314	0,7314	1.00	chr9-55527263-INS-7281	0	1.00	0	1.00	0.00
chr9	55537583	55537584	chr9-55537584-INS-95	INS	95	h2	0|1	NA	CIGAR	h2tg000050l:5536703-5536797	-	69	0	0,106	0,106	1.00	chr9-55537584-INS-95	0	1.00	0	1.00	0.00
chr9	55609495	55609496	chr9-55609496-INS-13649	INS	13649	h2	0|1	NA	CIGAR	h2tg000050l:5451112-5464760	-	69	0	0,19	0,19	1.00	chr9-55609496-INS-13649	0	1.00	0	1.00	0.00
chr9	55763493	55763494	chr9-55763494-INS-545	INS	545	h2	0|1	NA	CIGAR	h2tg000050l:5296589-5297133	-	69	0	0,19	0,19	1.00	chr9-55763494-INS-545	0	1.00	0	1.00	0.00
chr9	55873001	55873002	chr9-55873002-INS-10016	INS	10016	h2	0|1	NA	CIGAR	h2tg000050l:5177030-5187045	-	69	0	0,464	0,464	1.00	chr9-55873002-INS-10016	0	1.00	0	1.00	0.00
chr9	55926514	55926515	chr9-55926515-INS-195	INS	195	h2	0|1	NA	CIGAR	h2tg000050l:5123331-5123525	-	69	0	0,3	0,3	1.00	chr9-55926515-INS-195	0	1.00	0	1.00	0.00
chr9	55983418	55983419	chr9-55983419-INS-7529	INS	7529	h2	0|1	NA	CIGAR	h2tg000050l:5058903-5066431	-	69	0	0,1190	0,7543	1.00	chr9-55983419-INS-7529	0	1.00	0	1.00	0.00
chr9	56058767	56058768	chr9-56058768-INS-27749	INS	27749	h2	0|1	NA	CIGAR	h2tg000050l:4964308-4992056	-	69	0	0,23	0,23	1.00	chr9-56058768-INS-27749	0	1.00	0	1.00	0.00
chr9	56474780	56474781	chr9-56474781-INS-175	INS	175	h2	0|1	NA	CIGAR	h2tg000050l:4570605-4570779	-	69	0	0,27	0,27	1.00	chr9-56474781-INS-175	0	1.00	0	1.00	0.00
chr9	56490987	56490988	chr9-56490988-INS-3029	INS	3029	h2	0|1	NA	CIGAR	h2tg000050l:4551374-4554402	-	69	0	0,2000	0,2000	1.00	chr9-56490988-INS-3029	0	1.00	0	1.00	0.00
chr9	56833549	56833550	chr9-56833550-INS-8255	INS	8255	h2	0|1	NA	CIGAR	h2tg000050l:4200542-4208796	-	69	0	6821,1475	0,1475	1.00	chr9-56833550-INS-8255	0	1.00	0	1.00	0.00
chr9	56866917	56866918	chr9-56866918-INS-190	INS	190	h2	0|1	NA	CIGAR	h2tg000050l:4167003-4167192	-	69	0	0,204	0,204	1.00	chr9-56866918-INS-190	0	1.00	0	1.00	0.00
chr9	56872501	56872502	chr9-56872502-INS-5070	INS	5070	h2	0|1	NA	CIGAR	h2tg000050l:4156349-4161418	-	69	0	0,293	0,293	1.00	chr9-56872502-INS-5070	0	1.00	0	1.00	0.00
chr9	57949106	57949107	chr9-57949107-INS-110	INS	110	h1	1|0	NA	CIGAR	h1tg000010l:82982281-82982390	-	34	0	0,7	0,7	1.00	chr9-57949107-INS-110	0	1.00	0	1.00	0.00
chr9	57949192	57949193	chr9-57949193-INS-255	INS	255	h1	1|0	NA	CIGAR	h1tg000010l:82981940-82982194	-	34	0	0,8	0,8	1.00	chr9-57949193-INS-255	0	1.00	0	1.00	0.00
chr9	57949311	57949312	chr9-57949312-INS-204	INS	204	h1	1|0	NA	CIGAR	h1tg000010l:82981617-82981820	-	34	0	0,0	0,0	1.00	chr9-57949312-INS-204	0	1.00	0	1.00	0.00
chr9	57950249	57950250	chr9-57950250-INS-360	INS	360	h1	1|0	NA	CIGAR	h1tg000010l:82980302-82980661	-	34	0	0,0	0,0	1.00	chr9-57950250-INS-360	0	1.00	0	1.00	0.00
chr9	57950664	57950665	chr9-57950665-INS-59	INS	59	h1	1|0	NA	CIGAR	h1tg000010l:82979778-82979836	-	34	0	0,0	0,0	1.00	chr9-57950665-INS-59	0	1.00	0	1.00	0.00
chr9	57950792	57950793	chr9-57950793-INS-60	INS	60	h1	1|0	NA	CIGAR	h1tg000010l:82979590-82979649	-	34	0	0,10	0,10	1.00	chr9-57950793-INS-60	0	1.00	0	1.00	0.00
chr9	57951284	57951285	chr9-57951285-INS-119	INS	119	h1	1|0	NA	CIGAR	h1tg000010l:82978929-82979047	-	34	0	0,0	0,0	1.00	chr9-57951285-INS-119	0	1.00	0	1.00	0.00
chr9	57951947	57951948	chr9-57951948-INS-149	INS	149	h1	1|0	NA	CIGAR	h1tg000010l:82978082-82978230	-	34	0	0,1	0,1	1.00	chr9-57951948-INS-149	0	1.00	0	1.00	0.00
chr9	57952184	57952185	chr9-57952185-INS-70	INS	70	h1	1|0	NA	CIGAR	h1tg000010l:82977780-82977849	-	34	0	0,0	0,0	1.00	chr9-57952185-INS-70	0	1.00	0	1.00	0.00
chr9	57952283	57952284	chr9-57952284-INS-265	INS	265	h1	1|0	NA	CIGAR	h1tg000010l:82977416-82977680	-	34	0	0,1	0,1	1.00	chr9-57952284-INS-265	0	1.00	0	1.00	0.00
chr9	57952397	57952398	chr9-57952398-INS-139	INS	139	h1	1|0	NA	CIGAR	h1tg000010l:82977163-82977301	-	34	0	0,0	0,0	1.00	chr9-57952398-INS-139	0	1.00	0	1.00	0.00
chr9	57952546	57952547	chr9-57952547-INS-60	INS	60	h1	1|0	NA	CIGAR	h1tg000010l:82976954-82977013	-	34	0	0,6	0,16	1.00	chr9-57952547-INS-60	0	1.00	0	1.00	0.00
chr9	57954782	57954783	chr9-57954783-INS-507	INS	507	h1	1|0	NA	CIGAR	h1tg000010l:82974304-82974810	-	34	0	0,1	0,1	1.00	chr9-57954783-INS-507	0	1.00	0	1.00	0.00
chr9	57955053	57955054	chr9-57955054-INS-276	INS	276	h1	1|0	NA	CIGAR	h1tg000010l:82973743-82974018	-	34	0	0,0	0,0	1.00	chr9-57955054-INS-276	0	1.00	0	1.00	0.00
chr9	57955926	57955927	chr9-57955927-INS-60	INS	60	h1	1|0	NA	CIGAR	h1tg000010l:82972780-82972839	-	34	0	0,0	0,1	1.00	chr9-57955927-INS-60	0	1.00	0	1.00	0.00
chr9	57957393	57957394	chr9-57957394-INS-50	INS	50	h1	1|0	NA	CIGAR	h1tg000010l:82971231-82971280	-	34	0	0,1	0,1	1.00	chr9-57957394-INS-50	0	1.00	0	1.00	0.00
chr9	57958529	57958530	chr9-57958530-INS-64	INS	64	h1	1|0	NA	CIGAR	h1tg000010l:82969957-82970020	-	34	0	0,2	0,2	1.00	chr9-57958530-INS-64	0	1.00	0	1.00	0.00
chr9	57959053	57959054	chr9-57959054-INS-109	INS	109	h1	1|0	NA	CIGAR	h1tg000010l:82969338-82969446	-	34	0	0,0	0,0	1.00	chr9-57959054-INS-109	0	1.00	0	1.00	0.00
chr9	57959272	57959273	chr9-57959273-INS-130	INS	130	h1	1|0	NA	CIGAR	h1tg000010l:82968983-82969112	-	34	0	0,0	0,0	1.00	chr9-57959273-INS-130	0	1.00	0	1.00	0.00
chr9	57960495	57960496	chr9-57960496-INS-70	INS	70	h1	1|0	NA	CIGAR	h1tg000010l:82967658-82967727	-	34	0	0,0	0,0	1.00	chr9-57960496-INS-70	0	1.00	0	1.00	0.00
chr9	57960632	57960633	chr9-57960633-INS-156	INS	156	h1	1|0	NA	CIGAR	h1tg000010l:82967370-82967525	-	34	0	0,0	0,0	1.00	chr9-57960633-INS-156	0	1.00	0	1.00	0.00
chr9	57960847	57960848	chr9-57960848-INS-115	INS	115	h1	1|0	NA	CIGAR	h1tg000010l:82967040-82967154	-	34	0	0,1	0,1	1.00	chr9-57960848-INS-115	0	1.00	0	1.00	0.00
chr9	57961077	57961078	chr9-57961078-INS-75	INS	75	h1	1|0	NA	CIGAR	h1tg000010l:82966735-82966809	-	34	0	0,20	0,20	1.00	chr9-57961078-INS-75	0	1.00	0	1.00	0.00
chr9	57961242	57961243	chr9-57961243-INS-185	INS	185	h1	1|0	NA	CIGAR	h1tg000010l:82966375-82966559	-	34	0	0,8	0,8	1.00	chr9-57961243-INS-185	0	1.00	0	1.00	0.00
chr9	57965619	57965620	chr9-57965620-INS-95	INS	95	h1	1|0	NA	CIGAR	h1tg000010l:82962158-82962252	-	34	0	0,10	0,10	1.00	chr9-57965620-INS-95	0	1.00	0	1.00	0.00
chr9	57965911	57965912	chr9-57965912-INS-50	INS	50	h1	1|0	NA	CIGAR	h1tg000010l:82961796-82961845	-	34	0	0,10	0,10	1.00	chr9-57965912-INS-50	0	1.00	0	1.00	0.00
chr9	57966684	57966685	chr9-57966685-INS-240	INS	240	h1	1|0	NA	CIGAR	h1tg000010l:82960807-82961046	-	34	0	0,5	0,5	1.00	chr9-57966685-INS-240	0	1.00	0	1.00	0.00
chr9	57967292	57967293	chr9-57967293-INS-120	INS	120	h1	1|0	NA	CIGAR	h1tg000010l:82960053-82960172	-	34	0	0,5	0,5	1.00	chr9-57967293-INS-120	0	1.00	0	1.00	0.00
chr9	57969794	57969795	chr9-57969795-INS-160	INS	160	h1	1|0	NA	CIGAR	h1tg000010l:82958419-82958578	-	34	0	0,0	0,0	1.00	chr9-57969795-INS-160	0	1.00	0	1.00	0.00
chr9	58345521	58345522	chr9-58345522-INS-802	INS	802	h1	1|0	NA	CIGAR	h1tg000010l:82663934-82664735	-	24	0	0,9	0,9	1.00	chr9-58345522-INS-802	0	1.00	0	1.00	0.00
chr9	58355297	58355298	chr9-58355298-INS-90	INS	90	h1	1|0	NA	CIGAR	h1tg000010l:82656002-82656091	-	24	0	0,0	0,7	1.00	chr9-58355298-INS-90	0	1.00	0	1.00	0.00
chr9	58359846	58359847	chr9-58359847-INS-75	INS	75	h1	1|0	NA	CIGAR	h1tg000010l:82652554-82652628	-	24	0	0,16	0,20	1.00	chr9-58359847-INS-75	0	1.00	0	1.00	0.00
chr9	58361472	58361473	chr9-58361473-INS-61	INS	61	h1	1|0	NA	CIGAR	h1tg000010l:82650767-82650827	-	24	0	0,0	0,1	1.00	chr9-58361473-INS-61	0	1.00	0	1.00	0.00
chr9	58374661	58374662	chr9-58374662-INS-125	INS	125	h1	1|0	NA	CIGAR	h1tg000010l:82643550-82643674	-	24	0	0,24	0,24	1.00	chr9-58374662-INS-125	0	1.00	0	1.00	0.00
chr9	59074473	59074474	chr9-59074474-INS-3579	INS	3579	h2	0|1	NA	CIGAR	h2tg000050l:1972821-1976399	-	69	0	0,75	0,75	1.00	chr9-59074474-INS-3579	0	1.00	0	1.00	0.00
chr9	59341368	59341369	chr9-59341369-INS-50	INS	50	h2	0|1	NA	CIGAR	h2tg000050l:1706041-1706090	-	69	0	0,21	0,21	1.00	chr9-59341369-INS-50	0	1.00	0	1.00	0.00
chr9	59641641	59641642	chr9-59641642-INS-2920	INS	2920	h2	0|1	NA	CIGAR	h2tg000050l:1402853-1405772	-	69	0	0,2769	0,2769	1.00	chr9-59641642-INS-2920	0	1.00	0	1.00	0.00
chr9	59852297	59852298	chr9-59852298-INS-65	INS	65	h2	0|1	NA	CIGAR	h2tg000050l:1192117-1192181	-	69	0	0,65	0,65	1.00	chr9-59852298-INS-65	0	1.00	0	1.00	0.00
chr9	60282067	60282068	chr9-60282068-INS-275	INS	275	h1	1|0	NA	CIGAR	h1tg000010l:82052370-82052644	-	32	0	0,0	0,0	1.00	chr9-60282068-INS-275	0	1.00	0	1.00	0.00
chr9	60303439	60303440	chr9-60303440-INS-90	INS	90	h1	1|0	NA	CIGAR	h1tg000010l:82039465-82039554	-	32	0	0,9	0,9	1.00	chr9-60303440-INS-90	0	1.00	0	1.00	0.00
chr9	60303973	60303974	chr9-60303974-INS-64	INS	64	h1	1|0	NA	CIGAR	h1tg000010l:82038842-82038905	-	32	0	0,2	0,2	1.00	chr9-60303974-INS-64	0	1.00	0	1.00	0.00
chr9	60304237	60304238	chr9-60304238-INS-125	INS	125	h1	1|0	NA	CIGAR	h1tg000010l:82038453-82038577	-	32	0	0,5	0,6	1.00	chr9-60304238-INS-125	0	1.00	0	1.00	0.00
chr9	60304662	60304663	chr9-60304663-INS-65	INS	65	h1	1|0	NA	CIGAR	h1tg000010l:82037983-82038047	-	32	0	0,3	0,3	1.00	chr9-60304663-INS-65	0	1.00	0	1.00	0.00
chr9	60304857	60304858	chr9-60304858-INS-784	INS	784	h1	1|0	NA	CIGAR	h1tg000010l:82037003-82037786	-	32	0	0,3	0,5	1.00	chr9-60304858-INS-784	0	1.00	0	1.00	0.00
chr9	60319988	60319989	chr9-60319989-INS-449	INS	449	h1	1|0	NA	CIGAR	h1tg000010l:82025908-82026356	-	51	0	0,1	0,1	1.00	chr9-60319989-INS-449	0	1.00	0	1.00	0.00
chr9	60320250	60320251	chr9-60320251-INS-60	INS	60	h1	1|0	NA	CIGAR	h1tg000010l:82025576-82025635	-	51	0	0,2	0,2	1.00	chr9-60320251-INS-60	0	1.00	0	1.00	0.00
chr9	60320552	60320553	chr9-60320553-INS-69	INS	69	h1	1|0	NA	CIGAR	h1tg000010l:82025215-82025283	-	51	0	0,0	0,0	1.00	chr9-60320553-INS-69	0	1.00	0	1.00	0.00
chr9	60320684	60320685	chr9-60320685-INS-133	INS	133	h1	1|0	NA	CIGAR	h1tg000010l:82024950-82025082	-	51	0	0,0	0,0	1.00	chr9-60320685-INS-133	0	1.00	0	1.00	0.00
chr9	60321231	60321232	chr9-60321232-INS-149	INS	149	h1	1|0	NA	CIGAR	h1tg000010l:82024242-82024390	-	51	0	0,0	0,0	1.00	chr9-60321232-INS-149	0	1.00	0	1.00	0.00
chr9	60321593	60321594	chr9-60321594-INS-64	INS	64	h1	1|0	NA	CIGAR	h1tg000010l:82023821-82023884	-	51	0	0,1	0,1	1.00	chr9-60321594-INS-64	0	1.00	0	1.00	0.00
chr9	60321831	60321832	chr9-60321832-INS-403	INS	403	h1	1|0	NA	CIGAR	h1tg000010l:82023180-82023582	-	51	0	0,13	0,13	1.00	chr9-60321832-INS-403	0	1.00	0	1.00	0.00
chr9	60322233	60322234	chr9-60322234-INS-134	INS	134	h1	1|0	NA	CIGAR	h1tg000010l:82022624-82022757	-	51	0	0,2	0,2	1.00	chr9-60322234-INS-134	0	1.00	0	1.00	0.00
chr9	60322521	60322522	chr9-60322522-INS-130	INS	130	h1	1|0	NA	CIGAR	h1tg000010l:82022192-82022321	-	51	0	0,0	0,0	1.00	chr9-60322522-INS-130	0	1.00	0	1.00	0.00
chr9	60323504	60323505	chr9-60323505-INS-115	INS	115	h1	1|0	NA	CIGAR	h1tg000010l:82021020-82021134	-	51	0	0,0	0,0	1.00	chr9-60323505-INS-115	0	1.00	0	1.00	0.00
chr9	60324745	60324746	chr9-60324746-INS-75	INS	75	h1	1|0	NA	CIGAR	h1tg000010l:82019722-82019796	-	51	0	0,13	0,16	1.00	chr9-60324746-INS-75	0	1.00	0	1.00	0.00
chr9	60325758	60325759	chr9-60325759-INS-375	INS	375	h1	1|0	NA	CIGAR	h1tg000010l:82018310-82018684	-	51	0	0,10	0,11	1.00	chr9-60325759-INS-375	0	1.00	0	1.00	0.00
chr9	60325938	60325939	chr9-60325939-INS-340	INS	340	h1	1|0	NA	CIGAR	h1tg000010l:82017785-82018124	-	51	0	0,5	0,5	1.00	chr9-60325939-INS-340	0	1.00	0	1.00	0.00
chr9	60327614	60327615	chr9-60327615-INS-90	INS	90	h1	1|0	NA	CIGAR	h1tg000010l:82016004-82016093	-	51	0	0,0	0,0	1.00	chr9-60327615-INS-90	0	1.00	0	1.00	0.00
chr9	60328959	60328960	chr9-60328960-INS-63	INS	63	h1	1|0	NA	CIGAR	h1tg000010l:82014514-82014576	-	51	0	0,1	0,1	1.00	chr9-60328960-INS-63	0	1.00	0	1.00	0.00
chr9	60335687	60335688	chr9-60335688-INS-115	INS	115	h1	1|0	NA	CIGAR	h1tg000010l:82008895-82009009	-	51	0	0,1	0,2	1.00	chr9-60335688-INS-115	0	1.00	0	1.00	0.00
chr9	60604914	60604915	chr9-60604915-INS-175	INS	175	h2	0|1	NA	CIGAR	h2tg000050l:457507-457681	-	69	0	0,35	0,35	1.00	chr9-60604915-INS-175	0	1.00	0	1.00	0.00
chr9	60723550	60723551	chr9-60723551-INS-113	INS	113	h1	1|0	NA	CIGAR	h1tg000010l:81821034-81821146	-	40	0	0,1	0,1	1.00	chr9-60723551-INS-113	0	1.00	0	1.00	0.00
chr9	60724007	60724008	chr9-60724008-INS-75	INS	75	h1	1|0	NA	CIGAR	h1tg000010l:81820512-81820586	-	40	0	0,7	0,7	1.00	chr9-60724008-INS-75	0	1.00	0	1.00	0.00
chr9	60730797	60730798	chr9-60730798-INS-81	INS	81	h1	1|0	NA	CIGAR	h1tg000010l:81814492-81814572	-	40	0	0,1	0,1	1.00	chr9-60730798-INS-81	0	1.00	0	1.00	0.00
chr9	60731408	60731409	chr9-60731409-INS-50	INS	50	h1	1|0	NA	CIGAR	h1tg000010l:81813767-81813816	-	40	0	0,13	0,13	1.00	chr9-60731409-INS-50	0	1.00	0	1.00	0.00
chr9	60731685	60731686	chr9-60731686-INS-484	INS	484	h1	1|0	NA	CIGAR	h1tg000010l:81812981-81813464	-	40	0	0,0	0,0	1.00	chr9-60731686-INS-484	0	1.00	0	1.00	0.00
chr9	60731841	60731842	chr9-60731842-INS-105	INS	105	h1	1|0	NA	CIGAR	h1tg000010l:81812720-81812824	-	40	0	0,0	0,0	1.00	chr9-60731842-INS-105	0	1.00	0	1.00	0.00
chr9	60732482	60732483	chr9-60732483-INS-1177	INS	1177	h1	1|0	NA	CIGAR	h1tg000010l:81810907-81812083	-	40	0	0,2	0,11	1.00	chr9-60732483-INS-1177	0	1.00	0	1.00	0.00
chr9	60733067	60733068	chr9-60733068-INS-145	INS	145	h1	1|0	NA	CIGAR	h1tg000010l:81810152-81810296	-	40	0	0,0	0,0	1.00	chr9-60733068-INS-145	0	1.00	0	1.00	0.00
chr9	60733148	60733149	chr9-60733149-INS-164	INS	164	h1	1|0	NA	CIGAR	h1tg000010l:81809907-81810070	-	40	0	0,3	0,3	1.00	chr9-60733149-INS-164	0	1.00	0	1.00	0.00
chr9	60734199	60734200	chr9-60734200-INS-73	INS	73	h1	1|0	NA	CIGAR	h1tg000010l:81808726-81808798	-	40	0	0,0	0,0	1.00	chr9-60734200-INS-73	0	1.00	0	1.00	0.00
chr9	60734438	60734439	chr9-60734439-INS-170	INS	170	h1	1|0	NA	CIGAR	h1tg000010l:81808322-81808491	-	40	0	0,6	0,6	1.00	chr9-60734439-INS-170	0	1.00	0	1.00	0.00
chr9	60746453	60746454	chr9-60746454-INS-100	INS	100	h1	1|0	NA	CIGAR	h1tg000010l:81800350-81800449	-	40	0	0,3	0,3	1.00	chr9-60746454-INS-100	0	1.00	0	1.00	0.00
chr9	60763831	60763832	chr9-60763832-INS-144	INS	144	h1	1|0	NA	CIGAR	h1tg000010l:81785429-81785572	-	50	0	0,0	0,0	1.00	chr9-60763832-INS-144	0	1.00	0	1.00	0.00
chr9	60764718	60764719	chr9-60764719-INS-449	INS	449	h1	1|0	NA	CIGAR	h1tg000010l:81784019-81784467	-	50	0	0,18	0,18	1.00	chr9-60764719-INS-449	0	1.00	0	1.00	0.00
chr9	60765181	60765182	chr9-60765182-INS-344	INS	344	h1	1|0	NA	CIGAR	h1tg000010l:81783218-81783561	-	50	0	0,15	0,15	1.00	chr9-60765182-INS-344	0	1.00	0	1.00	0.00
chr9	60765987	60765988	chr9-60765988-INS-110	INS	110	h1	1|0	NA	CIGAR	h1tg000010l:81782278-81782387	-	50	0	0,4	0,4	1.00	chr9-60765988-INS-110	0	1.00	0	1.00	0.00
chr9	60767294	60767295	chr9-60767295-INS-145	INS	145	h1	1|0	NA	CIGAR	h1tg000010l:81780865-81781009	-	50	0	0,15	0,15	1.00	chr9-60767295-INS-145	0	1.00	0	1.00	0.00
chr9	60771911	60771912	chr9-60771912-INS-55	INS	55	h1	1|0	NA	CIGAR	h1tg000010l:81776619-81776673	-	50	0	0,3	0,3	1.00	chr9-60771912-INS-55	0	1.00	0	1.00	0.00
chr9	60782577	60782578	chr9-60782578-INS-90	INS	90	h1	1|0	NA	CIGAR	h1tg000010l:81768664-81768753	-	50	0	0,0	0,1	1.00	chr9-60782578-INS-90	0	1.00	0	1.00	0.00
chr9	60783543	60783544	chr9-60783544-INS-74	INS	74	h1	1|0	NA	CIGAR	h1tg000010l:81767616-81767689	-	50	0	0,1	0,4	1.00	chr9-60783544-INS-74	0	1.00	0	1.00	0.00
chr9	60828169	60828170	chr9-60828170-INS-4750	INS	4750	h2	0|1	NA	CIGAR	h2tg000050l:238967-243716	-	69	0	0,52	0,52	1.00	chr9-60828170-INS-4750	0	1.00	0	1.00	0.00
chr9	60858158	60858159	chr9-60858159-INS-55	INS	55	h2	0|1	NA	CIGAR	h2tg000050l:208928-208982	-	69	0	0,16	0,16	1.00	chr9-60858159-INS-55	0	1.00	0	1.00	0.00
chr9	60910793	60910794	chr9-60910794-INS-59	INS	59	h1	1|0	NA	CIGAR	h1tg000010l:81605146-81605204	-	29	0	0,2	0,3	1.00	chr9-60910794-INS-59	0	1.00	0	1.00	0.00
chr9	60911451	60911452	chr9-60911452-INS-194	INS	194	h1	1|0	NA	CIGAR	h1tg000010l:81604269-81604462	-	29	0	0,0	0,0	1.00	chr9-60911452-INS-194	0	1.00	0	1.00	0.00
chr9	60911618	60911619	chr9-60911619-INS-145	INS	145	h1	1|0	NA	CIGAR	h1tg000010l:81603962-81604106	-	29	0	0,17	0,18	1.00	chr9-60911619-INS-145	0	1.00	0	1.00	0.00
chr9	60913625	60913626	chr9-60913626-INS-8772	INS	8772	h2	0|1	NA	CIGAR	h2tg000050l:144669-153440	-	69	0	0,21	0,21	1.00	chr9-60913626-INS-8772	0	1.00	0	1.00	0.00
chr9	60916089	60916090	chr9-60916090-INS-120	INS	120	h1	1|0	NA	CIGAR	h1tg000010l:81599241-81599360	-	29	0	0,0	0,0	1.00	chr9-60916090-INS-120	0	1.00	0	1.00	0.00
chr9	60920629	60920630	chr9-60920630-INS-5793	INS	5793	h2	0|1	NA	CIGAR	h2tg000050l:131872-137664	-	69	0	0,13	0,13	1.00	chr9-60920630-INS-5793	0	1.00	0	1.00	0.00
chr9	60925787	60925788	chr9-60925788-INS-250	INS	250	h1	1|0	NA	CIGAR	h1tg000010l:81589882-81590131	-	29	0	0,21	0,21	1.00	chr9-60925788-INS-250	0	1.00	0	1.00	0.00
chr9	61210300	61210301	chr9-61210301-INS-66	INS	66	h1	1|.	NA	CIGAR	h1tg000010l:81538619-81538684	-	52	0	0,0	0,0	1.00	chr9-61210301-INS-66	0	1.00	0	1.00	0.00
chr9	61224139	61224140	chr9-61224140-INS-65	INS	65	h1	1|.	NA	CIGAR	h1tg000010l:81527508-81527572	-	52	0	0,19	0,19	1.00	chr9-61224140-INS-65	0	1.00	0	1.00	0.00
chr9	61238781	61238782	chr9-61238782-INS-85	INS	85	h1	1|.	NA	CIGAR	h1tg000010l:81505085-81505169	-	36	0	0,1	0,1	1.00	chr9-61238782-INS-85	0	1.00	0	1.00	0.00
chr9	61239199	61239200	chr9-61239200-INS-60	INS	60	h1	1|.	NA	CIGAR	h1tg000010l:81504607-81504666	-	36	0	0,2	0,9	1.00	chr9-61239200-INS-60	0	1.00	0	1.00	0.00
chr9	61239885	61239886	chr9-61239886-INS-294	INS	294	h1	1|.	NA	CIGAR	h1tg000010l:81503634-81503927	-	36	0	0,18	0,18	1.00	chr9-61239886-INS-294	0	1.00	0	1.00	0.00
chr9	61240577	61240578	chr9-61240578-INS-330	INS	330	h1	1|.	NA	CIGAR	h1tg000010l:81502567-81502896	-	36	0	0,0	0,2	1.00	chr9-61240578-INS-330	0	1.00	0	1.00	0.00
chr9	61241073	61241074	chr9-61241074-INS-65	INS	65	h1	1|.	NA	CIGAR	h1tg000010l:81501987-81502051	-	36	0	0,9	0,9	1.00	chr9-61241074-INS-65	0	1.00	0	1.00	0.00
chr9	61241107	61241108	chr9-61241108-INS-140	INS	140	h1	1|.	NA	CIGAR	h1tg000010l:81501813-81501952	-	36	0	0,3	0,3	1.00	chr9-61241108-INS-140	0	1.00	0	1.00	0.00
chr9	61241203	61241204	chr9-61241204-INS-279	INS	279	h1	1|.	NA	CIGAR	h1tg000010l:81501438-81501716	-	36	0	0,0	0,0	1.00	chr9-61241204-INS-279	0	1.00	0	1.00	0.00
chr9	61241605	61241606	chr9-61241606-INS-245	INS	245	h1	1|.	NA	CIGAR	h1tg000010l:81500776-81501020	-	36	0	0,0	0,0	1.00	chr9-61241606-INS-245	0	1.00	0	1.00	0.00
chr9	61242482	61242483	chr9-61242483-INS-55	INS	55	h1	1|.	NA	CIGAR	h1tg000010l:81499850-81499904	-	36	0	0,0	0,0	1.00	chr9-61242483-INS-55	0	1.00	0	1.00	0.00
chr9	61242589	61242590	chr9-61242590-INS-159	INS	159	h1	1|.	NA	CIGAR	h1tg000010l:81499584-81499742	-	36	0	0,7	0,24	1.00	chr9-61242590-INS-159	0	1.00	0	1.00	0.00
chr9	61243033	61243034	chr9-61243034-INS-69	INS	69	h1	1|.	NA	CIGAR	h1tg000010l:81499076-81499144	-	36	0	0,14	0,14	1.00	chr9-61243034-INS-69	0	1.00	0	1.00	0.00
chr9	61244266	61244267	chr9-61244267-INS-81	INS	81	h1	1|.	NA	CIGAR	h1tg000010l:81497718-81497798	-	36	0	0,0	0,0	1.00	chr9-61244267-INS-81	0	1.00	0	1.00	0.00
chr9	61244973	61244974	chr9-61244974-INS-79	INS	79	h1	1|.	NA	CIGAR	h1tg000010l:81496903-81496981	-	36	0	0,5	0,5	1.00	chr9-61244974-INS-79	0	1.00	0	1.00	0.00
chr9	61247584	61247585	chr9-61247585-INS-58	INS	58	h1	1|.	NA	CIGAR	h1tg000010l:81494210-81494267	-	36	0	0,1	0,1	1.00	chr9-61247585-INS-58	0	1.00	0	1.00	0.00
chr9	61247852	61247853	chr9-61247853-INS-130	INS	130	h1	1|.	NA	CIGAR	h1tg000010l:81493797-81493926	-	36	0	0,2	0,2	1.00	chr9-61247853-INS-130	0	1.00	0	1.00	0.00
chr9	61248463	61248464	chr9-61248464-INS-209	INS	209	h1	1|.	NA	CIGAR	h1tg000010l:81492918-81493126	-	36	0	0,4	0,4	1.00	chr9-61248464-INS-209	0	1.00	0	1.00	0.00
chr9	61248617	61248618	chr9-61248618-INS-125	INS	125	h1	1|.	NA	CIGAR	h1tg000010l:81492639-81492763	-	36	0	0,0	0,0	1.00	chr9-61248618-INS-125	0	1.00	0	1.00	0.00
chr9	61249337	61249338	chr9-61249338-INS-75	INS	75	h1	1|.	NA	CIGAR	h1tg000010l:81491839-81491913	-	36	0	0,0	0,0	1.00	chr9-61249338-INS-75	0	1.00	0	1.00	0.00
chr9	61249871	61249872	chr9-61249872-INS-414	INS	414	h1	1|.	NA	CIGAR	h1tg000010l:81490882-81491295	-	36	0	0,0	0,0	1.00	chr9-61249872-INS-414	0	1.00	0	1.00	0.00
chr9	61250186	61250187	chr9-61250187-INS-70	INS	70	h1	1|.	NA	CIGAR	h1tg000010l:81490503-81490572	-	36	0	0,0	0,0	1.00	chr9-61250187-INS-70	0	1.00	0	1.00	0.00
chr9	61250422	61250423	chr9-61250423-INS-75	INS	75	h1	1|.	NA	CIGAR	h1tg000010l:81490202-81490276	-	36	0	0,0	0,0	1.00	chr9-61250423-INS-75	0	1.00	0	1.00	0.00
chr9	61250611	61250612	chr9-61250612-INS-100	INS	100	h1	1|.	NA	CIGAR	h1tg000010l:81489913-81490012	-	36	0	0,1	0,1	1.00	chr9-61250612-INS-100	0	1.00	0	1.00	0.00
chr9	61250922	61250923	chr9-61250923-INS-280	INS	280	h1	1|.	NA	CIGAR	h1tg000010l:81489303-81489582	-	36	0	0,8	0,8	1.00	chr9-61250923-INS-280	0	1.00	0	1.00	0.00
chr9	61251012	61251013	chr9-61251013-INS-94	INS	94	h1	1|.	NA	CIGAR	h1tg000010l:81489118-81489211	-	36	0	0,1	0,2	1.00	chr9-61251013-INS-94	0	1.00	0	1.00	0.00
chr9	61251247	61251248	chr9-61251248-INS-113	INS	113	h1	1|.	NA	CIGAR	h1tg000010l:81488775-81488887	-	36	0	0,2	0,2	1.00	chr9-61251248-INS-113	0	1.00	0	1.00	0.00
chr9	61251695	61251696	chr9-61251696-INS-429	INS	429	h1	1|.	NA	CIGAR	h1tg000010l:81487908-81488336	-	36	0	0,9	0,9	1.00	chr9-61251696-INS-429	0	1.00	0	1.00	0.00
chr9	61251762	61251763	chr9-61251763-INS-255	INS	255	h1	1|.	NA	CIGAR	h1tg000010l:81487586-81487840	-	36	0	0,2	0,8	1.00	chr9-61251763-INS-255	0	1.00	0	1.00	0.00
chr9	61252030	61252031	chr9-61252031-INS-784	INS	784	h1	1|.	NA	CIGAR	h1tg000010l:81486520-81487303	-	36	0	0,1	0,1	1.00	chr9-61252031-INS-784	0	1.00	0	1.00	0.00
chr9	61253006	61253007	chr9-61253007-INS-1306	INS	1306	h1	1|.	NA	CIGAR	h1tg000010l:81484292-81485597	-	36	0	0,1	0,1	1.00	chr9-61253007-INS-1306	0	1.00	0	1.00	0.00
chr9	61253209	61253210	chr9-61253210-INS-315	INS	315	h1	1|.	NA	CIGAR	h1tg000010l:81483764-81484078	-	36	0	0,2	0,13	1.00	chr9-61253210-INS-315	0	1.00	0	1.00	0.00
chr9	61253362	61253363	chr9-61253363-INS-764	INS	764	h1	1|.	NA	CIGAR	h1tg000010l:81482852-81483615	-	36	0	0,0	0,8	1.00	chr9-61253363-INS-764	0	1.00	0	1.00	0.00
chr9	61253436	61253437	chr9-61253437-INS-95	INS	95	h1	1|.	NA	CIGAR	h1tg000010l:81482683-81482777	-	36	0	0,0	0,0	1.00	chr9-61253437-INS-95	0	1.00	0	1.00	0.00
chr9	61253549	61253550	chr9-61253550-INS-200	INS	200	h1	1|.	NA	CIGAR	h1tg000010l:81482370-81482569	-	36	0	0,15	0,15	1.00	chr9-61253550-INS-200	0	1.00	0	1.00	0.00
chr9	61254232	61254233	chr9-61254233-INS-274	INS	274	h1	1|.	NA	CIGAR	h1tg000010l:81481408-81481681	-	36	0	0,4	0,4	1.00	chr9-61254233-INS-274	0	1.00	0	1.00	0.00
chr9	61256861	61256862	chr9-61256862-INS-105	INS	105	h1	1|.	NA	CIGAR	h1tg000010l:81478677-81478781	-	36	0	0,2	0,2	1.00	chr9-61256862-INS-105	0	1.00	0	1.00	0.00
chr9	61257154	61257155	chr9-61257155-INS-60	INS	60	h1	1|.	NA	CIGAR	h1tg000010l:81478339-81478398	-	36	0	0,0	0,0	1.00	chr9-61257155-INS-60	0	1.00	0	1.00	0.00
chr9	61258089	61258090	chr9-61258090-INS-90	INS	90	h1	1|.	NA	CIGAR	h1tg000010l:81477205-81477294	-	36	0	0,8	0,8	1.00	chr9-61258090-INS-90	0	1.00	0	1.00	0.00
chr9	61260054	61260055	chr9-61260055-INS-175	INS	175	h1	1|.	NA	CIGAR	h1tg000010l:81475106-81475280	-	36	0	0,4	0,4	1.00	chr9-61260055-INS-175	0	1.00	0	1.00	0.00
chr9	61260325	61260326	chr9-61260326-INS-140	INS	140	h1	1|.	NA	CIGAR	h1tg000010l:81474705-81474844	-	36	0	0,4	0,14	1.00	chr9-61260326-INS-140	0	1.00	0	1.00	0.00
chr9	61261239	61261240	chr9-61261240-INS-124	INS	124	h1	1|.	NA	CIGAR	h1tg000010l:81473652-81473775	-	36	0	0,0	0,0	1.00	chr9-61261240-INS-124	0	1.00	0	1.00	0.00
chr9	61262669	61262670	chr9-61262670-INS-114	INS	114	h1	1|.	NA	CIGAR	h1tg000010l:81472068-81472181	-	36	0	0,7	0,7	1.00	chr9-61262670-INS-114	0	1.00	0	1.00	0.00
chr9	61263202	61263203	chr9-61263203-INS-290	INS	290	h1	1|.	NA	CIGAR	h1tg000010l:81471209-81471498	-	36	0	0,2	0,2	1.00	chr9-61263203-INS-290	0	1.00	0	1.00	0.00
chr9	61265077	61265078	chr9-61265078-INS-80	INS	80	h1	1|.	NA	CIGAR	h1tg000010l:81469182-81469261	-	36	0	0,5	0,5	1.00	chr9-61265078-INS-80	0	1.00	0	1.00	0.00
chr9	61265552	61265553	chr9-61265553-INS-90	INS	90	h1	1|.	NA	CIGAR	h1tg000010l:81468623-81468712	-	36	0	0,0	0,0	1.00	chr9-61265553-INS-90	0	1.00	0	1.00	0.00
chr9	61266930	61266931	chr9-61266931-INS-130	INS	130	h1	1|.	NA	CIGAR	h1tg000010l:81467087-81467216	-	36	0	0,1	0,1	1.00	chr9-61266931-INS-130	0	1.00	0	1.00	0.00
chr9	61267456	61267457	chr9-61267457-INS-345	INS	345	h1	1|.	NA	CIGAR	h1tg000010l:81466172-81466516	-	36	0	0,8	0,33	1.00	chr9-61267457-INS-345	0	1.00	0	1.00	0.00
chr9	61267579	61267580	chr9-61267580-INS-349	INS	349	h1	1|.	NA	CIGAR	h1tg000010l:81465700-81466048	-	36	0	0,3	0,3	1.00	chr9-61267580-INS-349	0	1.00	0	1.00	0.00
chr9	61268023	61268024	chr9-61268024-INS-80	INS	80	h1	1|.	NA	CIGAR	h1tg000010l:81465166-81465245	-	36	0	0,5	0,9	1.00	chr9-61268024-INS-80	0	1.00	0	1.00	0.00
chr9	61268181	61268182	chr9-61268182-INS-214	INS	214	h1	1|.	NA	CIGAR	h1tg000010l:81464794-81465007	-	36	0	0,6	0,6	1.00	chr9-61268182-INS-214	0	1.00	0	1.00	0.00
chr9	61268761	61268762	chr9-61268762-INS-378	INS	378	h1	1|.	NA	CIGAR	h1tg000010l:81463831-81464208	-	36	0	0,3	0,3	1.00	chr9-61268762-INS-378	0	1.00	0	1.00	0.00
chr9	61269759	61269760	chr9-61269760-INS-50	INS	50	h1	1|.	NA	CIGAR	h1tg000010l:81462869-81462918	-	36	0	0,10	0,10	1.00	chr9-61269760-INS-50	0	1.00	0	1.00	0.00
chr9	61269940	61269941	chr9-61269941-INS-893	INS	893	h1	1|.	NA	CIGAR	h1tg000010l:81461795-81462687	-	36	0	0,7	0,7	1.00	chr9-61269941-INS-893	0	1.00	0	1.00	0.00
chr9	61270273	61270274	chr9-61270274-INS-75	INS	75	h1	1|.	NA	CIGAR	h1tg000010l:81461382-81461456	-	36	0	0,4	0,4	1.00	chr9-61270274-INS-75	0	1.00	0	1.00	0.00
chr9	61270512	61270513	chr9-61270513-INS-1283	INS	1283	h1	1|.	NA	CIGAR	h1tg000010l:81459860-81461142	-	36	0	0,6	0,6	1.00	chr9-61270513-INS-1283	0	1.00	0	1.00	0.00
chr9	61270755	61270756	chr9-61270756-INS-200	INS	200	h1	1|.	NA	CIGAR	h1tg000010l:81459412-81459611	-	36	0	0,2	0,2	1.00	chr9-61270756-INS-200	0	1.00	0	1.00	0.00
chr9	61271023	61271024	chr9-61271024-INS-305	INS	305	h1	1|.	NA	CIGAR	h1tg000010l:81458845-81459149	-	36	0	0,5	0,5	1.00	chr9-61271024-INS-305	0	1.00	0	1.00	0.00
chr9	61271377	61271378	chr9-61271378-INS-309	INS	309	h1	1|.	NA	CIGAR	h1tg000010l:81458132-81458440	-	36	0	0,1	0,5	1.00	chr9-61271378-INS-309	0	1.00	0	1.00	0.00
chr9	61271640	61271641	chr9-61271641-INS-669	INS	669	h1	1|.	NA	CIGAR	h1tg000010l:81457196-81457864	-	36	0	0,12	0,12	1.00	chr9-61271641-INS-669	0	1.00	0	1.00	0.00
chr9	61271796	61271797	chr9-61271797-INS-185	INS	185	h1	1|.	NA	CIGAR	h1tg000010l:81456855-81457039	-	36	0	0,0	0,0	1.00	chr9-61271797-INS-185	0	1.00	0	1.00	0.00
chr9	61272038	61272039	chr9-61272039-INS-373	INS	373	h1	1|.	NA	CIGAR	h1tg000010l:81456240-81456612	-	36	0	0,0	0,0	1.00	chr9-61272039-INS-373	0	1.00	0	1.00	0.00
chr9	62125951	62125952	chr9-62125952-INS-50	INS	50	h1	1|.	NA	CIGAR	h1tg000010l:81227082-81227131	-	43	0	0,19	0,19	1.00	chr9-62125952-INS-50	0	1.00	0	1.00	0.00
chr9	62168824	62168825	chr9-62168825-INS-80	INS	80	h1	1|.	NA	CIGAR	h1tg000010l:81199523-81199602	-	26	0	0,3	0,3	1.00	chr9-62168825-INS-80	0	1.00	0	1.00	0.00
chr9	62171296	62171297	chr9-62171297-INS-95	INS	95	h1	1|.	NA	CIGAR	h1tg000010l:81196951-81197045	-	26	0	0,9	0,13	1.00	chr9-62171297-INS-95	0	1.00	0	1.00	0.00
chr9	62171590	62171591	chr9-62171591-INS-134	INS	134	h1	1|.	NA	CIGAR	h1tg000010l:81196542-81196675	-	26	0	0,0	0,0	1.00	chr9-62171591-INS-134	0	1.00	0	1.00	0.00
chr9	62171735	62171736	chr9-62171736-INS-95	INS	95	h1	1|.	NA	CIGAR	h1tg000010l:81196302-81196396	-	26	0	0,0	0,0	1.00	chr9-62171736-INS-95	0	1.00	0	1.00	0.00
chr9	62172110	62172111	chr9-62172111-INS-55	INS	55	h1	1|.	NA	CIGAR	h1tg000010l:81195886-81195940	-	26	0	0,7	0,7	1.00	chr9-62172111-INS-55	0	1.00	0	1.00	0.00
chr9	62172828	62172829	chr9-62172829-INS-75	INS	75	h1	1|.	NA	CIGAR	h1tg000010l:81195083-81195157	-	26	0	0,5	0,5	1.00	chr9-62172829-INS-75	0	1.00	0	1.00	0.00
chr9	62256610	62256611	chr9-62256611-INS-219	INS	219	h1	1|.	NA	CIGAR	h1tg000010l:81127095-81127313	-	41	0	0,0	0,5	1.00	chr9-62256611-INS-219	0	1.00	0	1.00	0.00
chr9	62265243	62265244	chr9-62265244-INS-50	INS	50	h1	1|.	NA	CIGAR	h1tg000010l:81120508-81120557	-	41	0	0,1	0,1	1.00	chr9-62265244-INS-50	0	1.00	0	1.00	0.00
chr9	62266057	62266058	chr9-62266058-INS-170	INS	170	h1	1|.	NA	CIGAR	h1tg000010l:81119518-81119687	-	41	0	0,3	0,3	1.00	chr9-62266058-INS-170	0	1.00	0	1.00	0.00
chr9	62314102	62314103	chr9-62314103-INS-50	INS	50	h1	1|.	NA	CIGAR	h1tg000010l:81069330-81069379	-	49	0	0,6	0,6	1.00	chr9-62314103-INS-50	0	1.00	0	1.00	0.00
chr9	62447966	62447967	chr9-62447967-INS-70	INS	70	h1	1|.	NA	CIGAR	h1tg000010l:81020245-81020314	-	25	0	0,3	0,3	1.00	chr9-62447967-INS-70	0	1.00	0	1.00	0.00
chr9	62450304	62450305	chr9-62450305-INS-75	INS	75	h1	1|.	NA	CIGAR	h1tg000010l:81017816-81017890	-	25	0	0,15	0,15	1.00	chr9-62450305-INS-75	0	1.00	0	1.00	0.00
chr9	62450532	62450533	chr9-62450533-INS-560	INS	560	h1	1|.	NA	CIGAR	h1tg000010l:81017038-81017597	-	25	0	0,0	0,37	1.00	chr9-62450533-INS-560	0	1.00	0	1.00	0.00
chr9	62450787	62450788	chr9-62450788-INS-90	INS	90	h1	1|.	NA	CIGAR	h1tg000010l:81016684-81016773	-	25	0	0,0	0,0	1.00	chr9-62450788-INS-90	0	1.00	0	1.00	0.00
chr9	62450976	62450977	chr9-62450977-INS-125	INS	125	h1	1|.	NA	CIGAR	h1tg000010l:81016370-81016494	-	25	0	0,22	0,22	1.00	chr9-62450977-INS-125	0	1.00	0	1.00	0.00
chr9	62451466	62451467	chr9-62451467-INS-70	INS	70	h1	1|.	NA	CIGAR	h1tg000010l:81015810-81015879	-	25	0	0,21	0,31	1.00	chr9-62451467-INS-70	0	1.00	0	1.00	0.00
chr9	62455158	62455159	chr9-62455159-INS-75	INS	75	h1	1|.	NA	CIGAR	h1tg000010l:81013024-81013098	-	25	0	0,0	0,0	1.00	chr9-62455159-INS-75	0	1.00	0	1.00	0.00
chr9	62462798	62462799	chr9-62462799-INS-280	INS	280	h1	1|.	NA	CIGAR	h1tg000010l:81006585-81006864	-	25	0	0,23	0,23	1.00	chr9-62462799-INS-280	0	1.00	0	1.00	0.00
chr9	62462988	62462989	chr9-62462989-INS-508	INS	508	h1	1|.	NA	CIGAR	h1tg000010l:81005887-81006394	-	25	0	0,0	0,0	1.00	chr9-62462989-INS-508	0	1.00	0	1.00	0.00
chr9	62463502	62463503	chr9-62463503-INS-288	INS	288	h1	1|.	NA	CIGAR	h1tg000010l:81005054-81005341	-	25	0	0,9	0,9	1.00	chr9-62463503-INS-288	0	1.00	0	1.00	0.00
chr9	62463590	62463591	chr9-62463591-INS-125	INS	125	h1	1|.	NA	CIGAR	h1tg000010l:81004841-81004965	-	25	0	0,1	0,1	1.00	chr9-62463591-INS-125	0	1.00	0	1.00	0.00
chr9	62463744	62463745	chr9-62463745-INS-389	INS	389	h1	1|.	NA	CIGAR	h1tg000010l:81004298-81004686	-	25	0	0,10	0,21	1.00	chr9-62463745-INS-389	0	1.00	0	1.00	0.00
chr9	62464201	62464202	chr9-62464202-INS-220	INS	220	h1	1|.	NA	CIGAR	h1tg000010l:81003631-81003850	-	25	0	0,3	0,13	1.00	chr9-62464202-INS-220	0	1.00	0	1.00	0.00
chr9	62464434	62464435	chr9-62464435-INS-535	INS	535	h1	1|.	NA	CIGAR	h1tg000010l:81002868-81003402	-	25	0	0,1	0,1	1.00	chr9-62464435-INS-535	0	1.00	0	1.00	0.00
chr9	62465379	62465380	chr9-62465380-INS-80	INS	80	h1	1|.	NA	CIGAR	h1tg000010l:81001817-81001896	-	25	0	0,0	0,1	1.00	chr9-62465380-INS-80	0	1.00	0	1.00	0.00
chr9	62466463	62466464	chr9-62466464-INS-115	INS	115	h1	1|.	NA	CIGAR	h1tg000010l:81000592-81000706	-	25	0	0,1	0,11	1.00	chr9-62466464-INS-115	0	1.00	0	1.00	0.00
chr9	62466725	62466726	chr9-62466726-INS-170	INS	170	h1	1|.	NA	CIGAR	h1tg000010l:81000167-81000336	-	25	0	0,8	0,8	1.00	chr9-62466726-INS-170	0	1.00	0	1.00	0.00
chr9	62467358	62467359	chr9-62467359-INS-224	INS	224	h1	1|.	NA	CIGAR	h1tg000010l:80999271-80999494	-	25	0	0,35	0,35	1.00	chr9-62467359-INS-224	0	1.00	0	1.00	0.00
chr9	62467477	62467478	chr9-62467478-INS-60	INS	60	h1	1|.	NA	CIGAR	h1tg000010l:80999092-80999151	-	25	0	0,1	0,1	1.00	chr9-62467478-INS-60	0	1.00	0	1.00	0.00
chr9	62467834	62467835	chr9-62467835-INS-120	INS	120	h1	1|.	NA	CIGAR	h1tg000010l:80998630-80998749	-	25	0	0,5	0,5	1.00	chr9-62467835-INS-120	0	1.00	0	1.00	0.00
chr9	62467986	62467987	chr9-62467987-INS-130	INS	130	h1	1|.	NA	CIGAR	h1tg000010l:80998337-80998466	-	25	0	0,0	0,0	1.00	chr9-62467987-INS-130	0	1.00	0	1.00	0.00
chr9	62469846	62469847	chr9-62469847-INS-80	INS	80	h1	1|.	NA	CIGAR	h1tg000010l:80996508-80996587	-	25	0	0,1	0,1	1.00	chr9-62469847-INS-80	0	1.00	0	1.00	0.00
chr9	62471269	62471270	chr9-62471270-INS-284	INS	284	h1	1|.	NA	CIGAR	h1tg000010l:80994931-80995214	-	25	0	0,30	0,30	1.00	chr9-62471270-INS-284	0	1.00	0	1.00	0.00
chr9	62471583	62471584	chr9-62471584-INS-135	INS	135	h1	1|.	NA	CIGAR	h1tg000010l:80994477-80994611	-	25	0	0,4	0,4	1.00	chr9-62471584-INS-135	0	1.00	0	1.00	0.00
chr9	62471939	62471940	chr9-62471940-INS-105	INS	105	h1	1|.	NA	CIGAR	h1tg000010l:80994011-80994115	-	25	0	0,0	0,13	1.00	chr9-62471940-INS-105	0	1.00	0	1.00	0.00
chr9	62472221	62472222	chr9-62472222-INS-53	INS	53	h1	1|.	NA	CIGAR	h1tg000010l:80993677-80993729	-	25	0	0,0	0,0	1.00	chr9-62472222-INS-53	0	1.00	0	1.00	0.00
chr9	62472567	62472568	chr9-62472568-INS-55	INS	55	h1	1|.	NA	CIGAR	h1tg000010l:80993265-80993319	-	25	0	0,5	0,5	1.00	chr9-62472568-INS-55	0	1.00	0	1.00	0.00
chr9	62472839	62472840	chr9-62472840-INS-280	INS	280	h1	1|.	NA	CIGAR	h1tg000010l:80992703-80992982	-	25	0	0,0	0,0	1.00	chr9-62472840-INS-280	0	1.00	0	1.00	0.00
chr9	62473688	62473689	chr9-62473689-INS-1018	INS	1018	h1	1|.	NA	CIGAR	h1tg000010l:80990761-80991778	-	25	0	0,5	0,15	1.00	chr9-62473689-INS-1018	0	1.00	0	1.00	0.00
chr9	62474000	62474001	chr9-62474001-INS-160	INS	160	h1	1|.	NA	CIGAR	h1tg000010l:80990308-80990467	-	25	0	0,7	0,7	1.00	chr9-62474001-INS-160	0	1.00	0	1.00	0.00
chr9	62474242	62474243	chr9-62474243-INS-264	INS	264	h1	1|.	NA	CIGAR	h1tg000010l:80989813-80990076	-	25	0	0,3	0,19	1.00	chr9-62474243-INS-264	0	1.00	0	1.00	0.00
chr9	63652749	63652750	chr9-63652750-INS-105	INS	105	h1	1|.	NA	CIGAR	h1tg000010l:80551145-80551249	-	20	0	0,4	0,4	1.00	chr9-63652750-INS-105	0	1.00	0	1.00	0.00
chr9	63652898	63652899	chr9-63652899-INS-283	INS	283	h1	1|.	NA	CIGAR	h1tg000010l:80550712-80550994	-	20	0	0,1	0,1	1.00	chr9-63652899-INS-283	0	1.00	0	1.00	0.00
chr9	63653377	63653378	chr9-63653378-INS-345	INS	345	h1	1|.	NA	CIGAR	h1tg000010l:80549889-80550233	-	20	0	0,0	0,0	1.00	chr9-63653378-INS-345	0	1.00	0	1.00	0.00
chr9	63669456	63669457	chr9-63669457-INS-70	INS	70	h1	1|.	NA	CIGAR	h1tg000010l:80541349-80541418	-	20	0	0,0	0,0	1.00	chr9-63669457-INS-70	0	1.00	0	1.00	0.00
chr9	63669704	63669705	chr9-63669705-INS-250	INS	250	h1	1|.	NA	CIGAR	h1tg000010l:80540831-80541080	-	20	0	0,0	0,0	1.00	chr9-63669705-INS-250	0	1.00	0	1.00	0.00
chr9	63676543	63676544	chr9-63676544-INS-260	INS	260	h1	1|.	NA	CIGAR	h1tg000010l:80535149-80535408	-	20	0	0,16	0,16	1.00	chr9-63676544-INS-260	0	1.00	0	1.00	0.00
chr9	63677038	63677039	chr9-63677039-INS-90	INS	90	h1	1|.	NA	CIGAR	h1tg000010l:80534564-80534653	-	20	0	0,5	0,5	1.00	chr9-63677039-INS-90	0	1.00	0	1.00	0.00
chr9	63678353	63678354	chr9-63678354-INS-190	INS	190	h1	1|.	NA	CIGAR	h1tg000010l:80533593-80533782	-	20	0	0,2	0,2	1.00	chr9-63678354-INS-190	0	1.00	0	1.00	0.00
chr9	63678885	63678886	chr9-63678886-INS-390	INS	390	h1	1|.	NA	CIGAR	h1tg000010l:80532651-80533040	-	20	0	0,10	0,10	1.00	chr9-63678886-INS-390	0	1.00	0	1.00	0.00
chr9	63679077	63679078	chr9-63679078-INS-200	INS	200	h1	1|.	NA	CIGAR	h1tg000010l:80532259-80532458	-	20	0	0,2	0,2	1.00	chr9-63679078-INS-200	0	1.00	0	1.00	0.00
chr9	63679271	63679272	chr9-63679272-INS-108	INS	108	h1	1|.	NA	CIGAR	h1tg000010l:80531960-80532067	-	20	0	0,0	0,0	1.00	chr9-63679272-INS-108	0	1.00	0	1.00	0.00
chr9	63679466	63679467	chr9-63679467-INS-79	INS	79	h1	1|.	NA	CIGAR	h1tg000010l:80531676-80531754	-	20	0	0,0	0,0	1.00	chr9-63679467-INS-79	0	1.00	0	1.00	0.00
chr9	63679740	63679741	chr9-63679741-INS-50	INS	50	h1	1|.	NA	CIGAR	h1tg000010l:80531360-80531409	-	20	0	0,13	0,13	1.00	chr9-63679741-INS-50	0	1.00	0	1.00	0.00
chr9	63680642	63680643	chr9-63680643-INS-75	INS	75	h1	1|.	NA	CIGAR	h1tg000010l:80530373-80530447	-	20	0	0,4	0,5	1.00	chr9-63680643-INS-75	0	1.00	0	1.00	0.00
chr9	63681220	63681221	chr9-63681221-INS-115	INS	115	h1	1|.	NA	CIGAR	h1tg000010l:80529655-80529769	-	20	0	0,4	0,12	1.00	chr9-63681221-INS-115	0	1.00	0	1.00	0.00
chr9	63681436	63681437	chr9-63681437-INS-246	INS	246	h1	1|.	NA	CIGAR	h1tg000010l:80529193-80529438	-	20	0	0,0	0,0	1.00	chr9-63681437-INS-246	0	1.00	0	1.00	0.00
chr9	63681659	63681660	chr9-63681660-INS-79	INS	79	h1	1|.	NA	CIGAR	h1tg000010l:80528897-80528975	-	20	0	0,9	0,9	1.00	chr9-63681660-INS-79	0	1.00	0	1.00	0.00
chr9	63687344	63687345	chr9-63687345-INS-120	INS	120	h1	1|.	NA	CIGAR	h1tg000010l:80525380-80525499	-	37	0	0,0	0,0	1.00	chr9-63687345-INS-120	0	1.00	0	1.00	0.00
chr9	63689167	63689168	chr9-63689168-INS-205	INS	205	h1	1|.	NA	CIGAR	h1tg000010l:80523852-80524056	-	37	0	0,0	0,0	1.00	chr9-63689168-INS-205	0	1.00	0	1.00	0.00
chr9	63689518	63689519	chr9-63689519-INS-95	INS	95	h1	1|.	NA	CIGAR	h1tg000010l:80523392-80523486	-	37	0	0,0	0,3	1.00	chr9-63689519-INS-95	0	1.00	0	1.00	0.00
chr9	63690727	63690728	chr9-63690728-INS-95	INS	95	h1	1|.	NA	CIGAR	h1tg000010l:80522133-80522227	-	37	0	0,1	0,1	1.00	chr9-63690728-INS-95	0	1.00	0	1.00	0.00
chr9	63691583	63691584	chr9-63691584-INS-85	INS	85	h1	1|.	NA	CIGAR	h1tg000010l:80521172-80521256	-	37	0	0,8	0,8	1.00	chr9-63691584-INS-85	0	1.00	0	1.00	0.00
chr9	63692148	63692149	chr9-63692149-INS-144	INS	144	h1	1|.	NA	CIGAR	h1tg000010l:80520488-80520631	-	37	0	0,0	0,0	1.00	chr9-63692149-INS-144	0	1.00	0	1.00	0.00
chr9	63692656	63692657	chr9-63692657-INS-85	INS	85	h1	1|.	NA	CIGAR	h1tg000010l:80519879-80519963	-	37	0	0,10	0,10	1.00	chr9-63692657-INS-85	0	1.00	0	1.00	0.00
chr9	63692756	63692757	chr9-63692757-INS-199	INS	199	h1	1|.	NA	CIGAR	h1tg000010l:80519580-80519778	-	37	0	0,0	0,0	1.00	chr9-63692757-INS-199	0	1.00	0	1.00	0.00
chr9	63704770	63704771	chr9-63704771-INS-60	INS	60	h1	1|.	NA	CIGAR	h1tg000010l:80511245-80511304	-	37	0	0,17	0,17	1.00	chr9-63704771-INS-60	0	1.00	0	1.00	0.00
chr9	64165890	64165891	chr9-64165891-INS-546	INS	546	h1	1|.	NA	CIGAR	h1tg000010l:80306076-80306621	-	35	0	0,0	0,0	1.00	chr9-64165891-INS-546	0	1.00	0	1.00	0.00
chr9	64166418	64166419	chr9-64166419-INS-70	INS	70	h1	1|.	NA	CIGAR	h1tg000010l:80305490-80305559	-	35	0	0,7	0,8	1.00	chr9-64166419-INS-70	0	1.00	0	1.00	0.00
chr9	64167428	64167429	chr9-64167429-INS-115	INS	115	h1	1|.	NA	CIGAR	h1tg000010l:80304336-80304450	-	35	0	0,3	0,3	1.00	chr9-64167429-INS-115	0	1.00	0	1.00	0.00
chr9	64168357	64168358	chr9-64168358-INS-65	INS	65	h1	1|.	NA	CIGAR	h1tg000010l:80303328-80303392	-	35	0	0,6	0,6	1.00	chr9-64168358-INS-65	0	1.00	0	1.00	0.00
chr9	64171429	64171430	chr9-64171430-INS-85	INS	85	h1	1|.	NA	CIGAR	h1tg000010l:80300128-80300212	-	35	0	0,10	0,10	1.00	chr9-64171430-INS-85	0	1.00	0	1.00	0.00
chr9	64177919	64177920	chr9-64177920-INS-464	INS	464	h1	1|.	NA	CIGAR	h1tg000010l:80295298-80295761	-	35	0	0,6	0,6	1.00	chr9-64177920-INS-464	0	1.00	0	1.00	0.00
chr9	64178563	64178564	chr9-64178564-INS-2006	INS	2006	h1	1|.	NA	CIGAR	h1tg000010l:80292694-80294699	-	35	0	0,4	0,4	1.00	chr9-64178564-INS-2006	0	1.00	0	1.00	0.00
chr9	64178628	64178629	chr9-64178629-INS-119	INS	119	h1	1|.	NA	CIGAR	h1tg000010l:80292510-80292628	-	35	0	0,7	0,19	1.00	chr9-64178629-INS-119	0	1.00	0	1.00	0.00
chr9	64178928	64178929	chr9-64178929-INS-968	INS	968	h1	1|.	NA	CIGAR	h1tg000010l:80291237-80292204	-	35	0	0,0	0,15	1.00	chr9-64178929-INS-968	0	1.00	0	1.00	0.00
chr9	64224954	64224955	chr9-64224955-INS-145	INS	145	h1	1|.	NA	CIGAR	h1tg000010l:80232452-80232596	-	44	0	0,2	0,2	1.00	chr9-64224955-INS-145	0	1.00	0	1.00	0.00
chr9	64225156	64225157	chr9-64225157-INS-409	INS	409	h1	1|.	NA	CIGAR	h1tg000010l:80231846-80232254	-	44	0	0,2	0,2	1.00	chr9-64225157-INS-409	0	1.00	0	1.00	0.00
chr9	64225378	64225379	chr9-64225379-INS-265	INS	265	h1	1|.	NA	CIGAR	h1tg000010l:80231358-80231622	-	44	0	0,0	0,0	1.00	chr9-64225379-INS-265	0	1.00	0	1.00	0.00
chr9	64225767	64225768	chr9-64225768-INS-401	INS	401	h1	1|.	NA	CIGAR	h1tg000010l:80230573-80230973	-	44	0	0,1	0,1	1.00	chr9-64225768-INS-401	0	1.00	0	1.00	0.00
chr9	64225923	64225924	chr9-64225924-INS-920	INS	920	h1	1|.	NA	CIGAR	h1tg000010l:80229497-80230416	-	44	0	0,9	0,28	1.00	chr9-64225924-INS-920	0	1.00	0	1.00	0.00
chr9	64226504	64226505	chr9-64226505-INS-240	INS	240	h1	1|.	NA	CIGAR	h1tg000010l:80228685-80228924	-	44	0	0,8	0,11	1.00	chr9-64226505-INS-240	0	1.00	0	1.00	0.00
chr9	64226590	64226591	chr9-64226591-INS-427	INS	427	h1	1|.	NA	CIGAR	h1tg000010l:80228172-80228598	-	44	0	0,0	0,0	1.00	chr9-64226591-INS-427	0	1.00	0	1.00	0.00
chr9	64227156	64227157	chr9-64227157-INS-475	INS	475	h1	1|.	NA	CIGAR	h1tg000010l:80227098-80227572	-	44	0	0,5	0,5	1.00	chr9-64227157-INS-475	0	1.00	0	1.00	0.00
chr9	64227393	64227394	chr9-64227394-INS-235	INS	235	h1	1|.	NA	CIGAR	h1tg000010l:80226641-80226875	-	44	0	0,0	0,0	1.00	chr9-64227394-INS-235	0	1.00	0	1.00	0.00
chr9	64227536	64227537	chr9-64227537-INS-176	INS	176	h1	1|.	NA	CIGAR	h1tg000010l:80226322-80226497	-	44	0	0,0	0,0	1.00	chr9-64227537-INS-176	0	1.00	0	1.00	0.00
chr9	64227634	64227635	chr9-64227635-INS-175	INS	175	h1	1|.	NA	CIGAR	h1tg000010l:80226051-80226225	-	44	0	0,15	0,15	1.00	chr9-64227635-INS-175	0	1.00	0	1.00	0.00
chr9	64228499	64228500	chr9-64228500-INS-434	INS	434	h1	1|.	NA	CIGAR	h1tg000010l:80224740-80225173	-	44	0	0,0	0,0	1.00	chr9-64228500-INS-434	0	1.00	0	1.00	0.00
chr9	64228793	64228794	chr9-64228794-INS-179	INS	179	h1	1|.	NA	CIGAR	h1tg000010l:80224261-80224439	-	44	0	0,7	0,7	1.00	chr9-64228794-INS-179	0	1.00	0	1.00	0.00
chr9	64229610	64229611	chr9-64229611-INS-65	INS	65	h1	1|.	NA	CIGAR	h1tg000010l:80223394-80223458	-	44	0	0,10	0,10	1.00	chr9-64229611-INS-65	0	1.00	0	1.00	0.00
chr9	64229674	64229675	chr9-64229675-INS-80	INS	80	h1	1|.	NA	CIGAR	h1tg000010l:80223250-80223329	-	44	0	0,12	0,37	1.00	chr9-64229675-INS-80	0	1.00	0	1.00	0.00
chr9	64236817	64236818	chr9-64236818-INS-912	INS	912	h1	1|.	NA	CIGAR	h1tg000010l:80216276-80217187	-	44	0	0,35	0,35	1.00	chr9-64236818-INS-912	0	1.00	0	1.00	0.00
chr9	64255092	64255093	chr9-64255093-INS-55	INS	55	h1	1|.	NA	CIGAR	h1tg000010l:80203825-80203879	-	30	0	0,0	0,0	1.00	chr9-64255093-INS-55	0	1.00	0	1.00	0.00
chr9	64255368	64255369	chr9-64255369-INS-354	INS	354	h1	1|.	NA	CIGAR	h1tg000010l:80203196-80203549	-	30	0	0,12	0,12	1.00	chr9-64255369-INS-354	0	1.00	0	1.00	0.00
chr9	64255813	64255814	chr9-64255814-INS-85	INS	85	h1	1|.	NA	CIGAR	h1tg000010l:80202640-80202724	-	30	0	0,1	0,19	1.00	chr9-64255814-INS-85	0	1.00	0	1.00	0.00
chr9	64257374	64257375	chr9-64257375-INS-188	INS	188	h1	1|.	NA	CIGAR	h1tg000010l:80200948-80201135	-	30	0	0,0	0,0	1.00	chr9-64257375-INS-188	0	1.00	0	1.00	0.00
chr9	64257686	64257687	chr9-64257687-INS-709	INS	709	h1	1|.	NA	CIGAR	h1tg000010l:80199922-80200630	-	30	0	0,4	0,4	1.00	chr9-64257687-INS-709	0	1.00	0	1.00	0.00
chr9	64257904	64257905	chr9-64257905-INS-234	INS	234	h1	1|.	NA	CIGAR	h1tg000010l:80199465-80199698	-	30	0	0,10	0,15	1.00	chr9-64257905-INS-234	0	1.00	0	1.00	0.00
chr9	64258091	64258092	chr9-64258092-INS-250	INS	250	h1	1|.	NA	CIGAR	h1tg000010l:80199023-80199272	-	30	0	0,6	0,6	1.00	chr9-64258092-INS-250	0	1.00	0	1.00	0.00
chr9	64258531	64258532	chr9-64258532-INS-244	INS	244	h1	1|.	NA	CIGAR	h1tg000010l:80198329-80198572	-	30	0	0,3	0,3	1.00	chr9-64258532-INS-244	0	1.00	0	1.00	0.00
chr9	64259035	64259036	chr9-64259036-INS-149	INS	149	h1	1|.	NA	CIGAR	h1tg000010l:80197661-80197809	-	30	0	0,4	0,4	1.00	chr9-64259036-INS-149	0	1.00	0	1.00	0.00
chr9	64261226	64261227	chr9-64261227-INS-127	INS	127	h1	1|.	NA	CIGAR	h1tg000010l:80195256-80195382	-	30	0	0,0	0,0	1.00	chr9-64261227-INS-127	0	1.00	0	1.00	0.00
chr9	64262480	64262481	chr9-64262481-INS-55	INS	55	h1	1|.	NA	CIGAR	h1tg000010l:80194023-80194077	-	30	0	0,4	0,4	1.00	chr9-64262481-INS-55	0	1.00	0	1.00	0.00
chr9	64262589	64262590	chr9-64262590-INS-519	INS	519	h1	1|.	NA	CIGAR	h1tg000010l:80193395-80193913	-	30	0	0,9	0,26	1.00	chr9-64262590-INS-519	0	1.00	0	1.00	0.00
chr9	64265981	64265982	chr9-64265982-INS-80	INS	80	h1	1|.	NA	CIGAR	h1tg000010l:80190396-80190475	-	30	0	0,1	0,1	1.00	chr9-64265982-INS-80	0	1.00	0	1.00	0.00
chr9	64291949	64291950	chr9-64291950-INS-115	INS	115	h1	1|.	NA	CIGAR	h1tg000010l:80170231-80170345	-	28	0	0,39	0,39	1.00	chr9-64291950-INS-115	0	1.00	0	1.00	0.00
chr9	64292279	64292280	chr9-64292280-INS-140	INS	140	h1	1|.	NA	CIGAR	h1tg000010l:80169757-80169896	-	28	0	0,5	0,5	1.00	chr9-64292280-INS-140	0	1.00	0	1.00	0.00
chr9	64295244	64295245	chr9-64295245-INS-65	INS	65	h1	1|.	NA	CIGAR	h1tg000010l:80167031-80167095	-	28	0	0,5	0,14	1.00	chr9-64295245-INS-65	0	1.00	0	1.00	0.00
chr9	64296153	64296154	chr9-64296154-INS-314	INS	314	h1	1|.	NA	CIGAR	h1tg000010l:80165888-80166201	-	28	0	0,5	0,5	1.00	chr9-64296154-INS-314	0	1.00	0	1.00	0.00
chr9	64297769	64297770	chr9-64297770-INS-180	INS	180	h1	1|.	NA	CIGAR	h1tg000010l:80164100-80164279	-	28	0	0,0	0,0	1.00	chr9-64297770-INS-180	0	1.00	0	1.00	0.00
chr9	64298057	64298058	chr9-64298058-INS-60	INS	60	h1	1|.	NA	CIGAR	h1tg000010l:80163758-80163817	-	28	0	0,9	0,9	1.00	chr9-64298058-INS-60	0	1.00	0	1.00	0.00
chr9	64298774	64298775	chr9-64298775-INS-75	INS	75	h1	1|.	NA	CIGAR	h1tg000010l:80162957-80163031	-	28	0	0,0	0,1	1.00	chr9-64298775-INS-75	0	1.00	0	1.00	0.00
chr9	64301265	64301266	chr9-64301266-INS-135	INS	135	h1	1|.	NA	CIGAR	h1tg000010l:80160303-80160437	-	28	0	0,1	0,1	1.00	chr9-64301266-INS-135	0	1.00	0	1.00	0.00
chr9	64321583	64321584	chr9-64321584-INS-60	INS	60	h1	1|.	NA	CIGAR	h1tg000010l:80146224-80146283	-	28	0	0,1	0,1	1.00	chr9-64321584-INS-60	0	1.00	0	1.00	0.00
chr9	64323741	64323742	chr9-64323742-INS-70	INS	70	h1	1|.	NA	CIGAR	h1tg000010l:80144077-80144146	-	28	0	0,2	0,2	1.00	chr9-64323742-INS-70	0	1.00	0	1.00	0.00
chr9	65869987	65869988	chr9-65869988-INS-70	INS	70	h1	1|.	NA	CIGAR	h1tg000010l:79183482-79183551	-	27	0	0,10	0,15	1.00	chr9-65869988-INS-70	0	1.00	0	1.00	0.00
chr9	65875394	65875395	chr9-65875395-INS-105	INS	105	h1	1|.	NA	CIGAR	h1tg000010l:79178072-79178176	-	27	0	0,2	0,9	1.00	chr9-65875395-INS-105	0	1.00	0	1.00	0.00
chr9	65875545	65875546	chr9-65875546-INS-83	INS	83	h1	1|.	NA	CIGAR	h1tg000010l:79177848-79177930	-	27	0	0,0	0,0	1.00	chr9-65875546-INS-83	0	1.00	0	1.00	0.00
chr9	65876054	65876055	chr9-65876055-INS-100	INS	100	h1	1|.	NA	CIGAR	h1tg000010l:79177244-79177343	-	27	0	0,3	0,3	1.00	chr9-65876055-INS-100	0	1.00	0	1.00	0.00
chr9	65880151	65880152	chr9-65880152-INS-65	INS	65	h1	1|.	NA	CIGAR	h1tg000010l:79173871-79173935	-	27	0	0,22	0,22	1.00	chr9-65880152-INS-65	0	1.00	0	1.00	0.00
chr9	65884745	65884746	chr9-65884746-INS-868	INS	868	h1	1|.	NA	CIGAR	h1tg000010l:79170624-79171491	-	27	0	0,20	0,20	1.00	chr9-65884746-INS-868	0	1.00	0	1.00	0.00
chr9	65885118	65885119	chr9-65885119-INS-5611	INS	5611	h1	1|.	NA	CIGAR	h1tg000010l:79164625-79170235	-	27	0	0,7	0,7	1.00	chr9-65885119-INS-5611	0	1.00	0	1.00	0.00
chr9	66865403	66865404	chr9-66865404-INS-4962	INS	4962	h1	1|.	NA	CIGAR	h1tg000010l:78921465-78926426	-	14	0	0,279	0,279	1.00	chr9-66865404-INS-4962	0	1.00	0	1.00	0.00
chr9	66967421	66967422	chr9-66967422-INS-17483	INS	17483	h1	1|.	NA	CIGAR	h1tg000010l:78801894-78819376	-	14	0	0,30	0,30	1.00	chr9-66967422-INS-17483	0	1.00	0	1.00	0.00
chr9	67939975	67939976	chr9-67939976-INS-2722	INS	2722	h1	1|.	NA	CIGAR	h1tg000010l:77844156-77846877	-	14	0	0,2776	0,2776	1.00	chr9-67939976-INS-2722	0	1.00	0	1.00	0.00
chr9	68254838	68254839	chr9-68254839-INS-6609	INS	6609	h1	1|.	NA	CIGAR	h1tg000010l:77522744-77529352	-	14	0	0,442	0,442	1.00	chr9-68254839-INS-6609	0	1.00	0	1.00	0.00
chr9	69647539	69647540	chr9-69647540-INS-8687	INS	8687	h1	1|.	NA	CIGAR	h1tg000010l:76130359-76139045	-	14	0	0,26	0,26	1.00	chr9-69647540-INS-8687	0	1.00	0	1.00	0.00
chr9	69861827	69861828	chr9-69861828-INS-175	INS	175	h1	1|.	NA	CIGAR	h1tg000010l:75919492-75919666	-	14	0	0,49	0,49	1.00	chr9-69861828-INS-175	0	1.00	0	1.00	0.00
chr9	70716071	70716072	chr9-70716072-INS-94	INS	94	h1	1|.	NA	CIGAR	h1tg000010l:75065180-75065273	-	14	0	0,0	0,6	1.00	chr9-70716072-INS-94	0	1.00	0	1.00	0.00
chr9	70717152	70717153	chr9-70717153-INS-555	INS	555	h1	1|.	NA	CIGAR	h1tg000010l:75063524-75064078	-	14	0	0,10	0,32	1.00	chr9-70717153-INS-555	0	1.00	0	1.00	0.00
chr9	70717405	70717406	chr9-70717406-INS-445	INS	445	h1	1|.	NA	CIGAR	h1tg000010l:75062831-75063275	-	14	0	0,7	0,7	1.00	chr9-70717406-INS-445	0	1.00	0	1.00	0.00
chr9	71252104	71252105	chr9-71252105-INS-3048	INS	3048	h1	1|.	NA	CIGAR	h1tg000010l:74525072-74528119	-	14	0	0,404	0,404	1.00	chr9-71252105-INS-3048	0	1.00	0	1.00	0.00
chr9	74318726	74318727	chr9-74318727-INS-530	INS	530	h1	1|0	NA	CIGAR	h1tg000010l:71458068-71458597	-	14	0	0,16	0,16	1.00	chr9-74318727-INS-530	0	1.00	0	1.00	0.00
chr9	74319263	74319264	chr9-74319264-INS-260	INS	260	h1	1|0	NA	CIGAR	h1tg000010l:71457271-71457530	-	14	0	0,3	0,4	1.00	chr9-74319264-INS-260	0	1.00	0	1.00	0.00
chr9	106481256	106481257	chr9-106481257-INS-106	INS	106	h1	1|0	NA	CIGAR	h1tg000010l:39296003-39296108	-	14	0	0,0	0,0	1.00	chr9-106481257-INS-106	0	1.00	0	1.00	0.00
chr9	148766311	148766312	chr9-148766312-INS-415	INS	415	h1;h2	1|1	NA;NA	CIGAR;CIGAR	h1tg000045l:1850377-1850791;h2tg000055l:1850377-1850791	-;-	93;74	0	0,93	0,93	1.00;1.00	chr9-148766312-INS-415;chr9-148766312-INS-415	0;0	1.00;1.00	0;0	1.00;1.00	0.00;0.00
chr1	129488919	129490300	chr1-129488920-DEL-1381	DEL	1381	h2	.|1	NA	CIGAR	h2tg000060l:3860708-3860708	+	79	0	0,158	0,158	1.00	chr1-129488920-DEL-1381	0	1.00	0	1.00	0.00
chr1	130053241	130059808	chr1-130053242-DEL-6567	DEL	6567	h1	1|0	NA	CIGAR	h1tg000074l:192281-192281	+	122	0	0,1231	0,1231	1.00	chr1-130053242-DEL-6567	0	1.00	0	1.00	0.00
chr1	130661926	130664297	chr1-130661927-DEL-2371	DEL	2371	h2	0|1	NA	CIGAR	h2tg000060l:5034110-5034110	+	79	0	0,35	0,35	1.00	chr1-130661927-DEL-2371	0	1.00	0	1.00	0.00
chr1	133070343	133070811	chr1-133070344-DEL-468	DEL	468	h1	1|0	NA	CIGAR	h1tg000098l:8508-8508	+	146	0	0,20	0,20	1.00	chr1-133070344-DEL-468	0	1.00	0	1.00	0.00
chr1	133834200	133836444	chr1-133834201-DEL-2244	DEL	2244	h2	0|1	NA	CIGAR	h2tg000011l:202607-202607	+	16	0	0,15	0,15	1.00	chr1-133834201-DEL-2244	0	1.00	0	1.00	0.00
chr1	134081391	134119811	chr1-134081392-DEL-38420	DEL	38420	h2	0|1	NA	CIGAR	h2tg000011l:449328-449328	+	16	0	0,3230	24291,3230	1.00	chr1-134081392-DEL-38420	0	1.00	0	1.00	0.00
chr1	134305014	134315974	chr1-134305015-DEL-10960	DEL	10960	h2	0|1	NA	CIGAR	h2tg000011l:634531-634531	+	16	0	0,9007	0,9007	1.00	chr1-134305015-DEL-10960	0	1.00	0	1.00	0.00
chr1	134595650	134596118	chr1-134595651-DEL-468	DEL	468	h2	0|1	NA	CIGAR	h2tg000011l:914206-914206	+	16	0	0,50	0,50	1.00	chr1-134595651-DEL-468	0	1.00	0	1.00	0.00
chr1	134597519	134598359	chr1-134597520-DEL-840	DEL	840	h2	0|1	NA	CIGAR	h2tg000011l:915607-915607	+	16	0	0,8	0,8	1.00	chr1-134597520-DEL-840	0	1.00	0	1.00	0.00
chr1	134598646	134604441	chr1-134598647-DEL-5795	DEL	5795	h2	0|1	NA	CIGAR	h2tg000011l:915858-915858	+	16	36	0,1	0,1	1.00	chr1-134598647-DEL-5795	0	1.00	0	1.00	0.00
chr1	135012081	135012549	chr1-135012082-DEL-468	DEL	468	h2	0|1	NA	CIGAR	h2tg000011l:1323534-1323534	+	16	0	0,76	0,76	1.00	chr1-135012082-DEL-468	0	1.00	0	1.00	0.00
chr1	135326969	135333582	chr1-135326970-DEL-6613	DEL	6613	h2	0|1	NA	CIGAR	h2tg000011l:1637954-1637954	+	16	0	0,1249	0,1249	1.00	chr1-135326970-DEL-6613	0	1.00	0	1.00	0.00
chr1	135820192	135831540	chr1-135820193-DEL-11348	DEL	11348	h2	0|1	NA	CIGAR	h2tg000011l:2124564-2124564	+	16	0	0,10046	1334,10046	1.00	chr1-135820193-DEL-11348	0	1.00	0	1.00	0.00
chr1	135967577	136014956	chr1-135967578-DEL-47379	DEL	47379	h2	0|1	NA	CIGAR	h2tg000011l:2260601-2260601	+	16	0	0,3226	0,3226	1.00	chr1-135967578-DEL-47379	0	1.00	0	1.00	0.00
chr1	136140313	136140781	chr1-136140314-DEL-468	DEL	468	h2	0|1	NA	CIGAR	h2tg000011l:2391084-2391084	+	19	0	0,74	0,48	1.00	chr1-136140314-DEL-468	0	1.00	0	1.00	0.00
chr1	136145564	136146032	chr1-136145565-DEL-468	DEL	468	h2	0|1	NA	CIGAR	h2tg000011l:2395867-2395867	+	19	0	0,76	0,76	1.00	chr1-136145565-DEL-468	0	1.00	0	1.00	0.00
chr1	136196135	136196456	chr1-136196136-DEL-321	DEL	321	h2	0|1	NA	CIGAR	h2tg000011l:2448435-2448435	+	19	0	0,0	0,0	1.00	chr1-136196136-DEL-321	0	1.00	0	1.00	0.00
chr1	136196783	136197623	chr1-136196784-DEL-840	DEL	840	h2	0|1	NA	CIGAR	h2tg000011l:2448762-2448762	+	19	0	0,8	0,8	1.00	chr1-136196784-DEL-840	0	1.00	0	1.00	0.00
chr1	136627033	136628809	chr1-136627034-DEL-1776	DEL	1776	h2	0|1	NA	CIGAR	h2tg000011l:2783510-2783510	+	17	0	0,188	0,188	1.00	chr1-136627034-DEL-1776	0	1.00	0	1.00	0.00
chr1	136695658	136702763	chr1-136695659-DEL-7105	DEL	7105	h2	0|1	NA	CIGAR	h2tg000011l:2850359-2850359	+	17	0	0,301	7105,301	1.00	chr1-136695659-DEL-7105	0	1.00	0	1.00	0.00
chr1	136812778	136829996	chr1-136812779-DEL-17218	DEL	17218	h2	0|1	NA	CIGAR	h2tg000011l:2960359-2960359	+	17	0	0,3136	0,3136	1.00	chr1-136812779-DEL-17218	0	1.00	0	1.00	0.00
chr1	136938762	136945866	chr1-136938763-DEL-7104	DEL	7104	h2	0|1	NA	CIGAR	h2tg000011l:3069125-3069125	+	17	0	0,7331	0,7331	1.00	chr1-136938763-DEL-7104	0	1.00	0	1.00	0.00
chr1	137144812	137153690	chr1-137144813-DEL-8878	DEL	8878	h2	0|1	NA	CIGAR	h2tg000011l:3268071-3268071	+	17	0	0,8131	0,8131	1.00	chr1-137144813-DEL-8878	0	1.00	0	1.00	0.00
chr1	137384233	137391338	chr1-137384234-DEL-7105	DEL	7105	h2	0|1	NA	CIGAR	h2tg000011l:3498614-3498614	+	17	0	0,1526	0,1526	1.00	chr1-137384234-DEL-7105	0	1.00	0	1.00	0.00
chr1	137564576	138042595	chr1-137564576-DEL-478019	DEL	478019	h1	1|.	NA	ALNTRUNC	h1tg000007l:4478835-4478835	-	11,10	0	0,1	0,1	1.00	chr1-137564576-DEL-478019	-124704	1.00	0	1.00	0.00
chr1	138298810	138303644	chr1-138298811-DEL-4834	DEL	4834	h2	0|1	NA	CIGAR	h2tg000011l:4052771-4052771	+	18	0	0,4049	0,4049	1.00	chr1-138298811-DEL-4834	0	1.00	0	1.00	0.00
chr1	138511275	138518605	chr1-138511276-DEL-7330	DEL	7330	h2	0|1	NA	CIGAR	h2tg000011l:4260402-4260402	+	18	0	0,6274	0,6274	1.00	chr1-138511276-DEL-7330	0	1.00	0	1.00	0.00
chr1	138692585	138693867	chr1-138692586-DEL-1282	DEL	1282	h2	0|1	NA	CIGAR	h2tg000011l:4434382-4434382	+	18	0	0,135	0,135	1.00	chr1-138692586-DEL-1282	0	1.00	0	1.00	0.00
chr1	138967570	138973961	chr1-138967571-DEL-6391	DEL	6391	h2	0|1	NA	CIGAR	h2tg000011l:4701513-4701513	+	18	6572	0,0	0,0	1.00	chr1-138967571-DEL-6391	0	1.00	0	1.00	0.00
chr1	139058584	139059297	chr1-139058585-DEL-713	DEL	713	h2	0|1	NA	CIGAR	h2tg000011l:4792708-4792708	+	18	0	0,4	0,4	1.00	chr1-139058585-DEL-713	0	1.00	0	1.00	0.00
chr1	139061073	139062136	chr1-139061074-DEL-1063	DEL	1063	h2	0|1	NA	CIGAR	h2tg000011l:4794484-4794484	+	18	0	0,256	0,101	1.00	chr1-139061074-DEL-1063	0	1.00	0	1.00	0.00
chr1	139075131	139076933	chr1-139075132-DEL-1802	DEL	1802	h2	0|1	NA	CIGAR	h2tg000011l:4811034-4811034	+	18	0	0,24	0,24	1.00	chr1-139075132-DEL-1802	0	1.00	0	1.00	0.00
chr1	139084273	139084741	chr1-139084274-DEL-468	DEL	468	h2	0|1	NA	CIGAR	h2tg000011l:4818353-4818353	+	18	0	0,128	0,50	1.00	chr1-139084274-DEL-468	0	1.00	0	1.00	0.00
chr1	139088350	139091119	chr1-139088351-DEL-2769	DEL	2769	h2	0|1	NA	CIGAR	h2tg000011l:4821962-4821962	+	18	0	0,10	0,10	1.00	chr1-139088351-DEL-2769	0	1.00	0	1.00	0.00
chr1	139179762	139189076	chr1-139179763-DEL-9314	DEL	9314	h2	0|1	NA	CIGAR	h2tg000011l:4866099-4866099	+	15	0	0,169	6366,169	1.00	chr1-139179763-DEL-9314	0	1.00	0	1.00	0.00
chr1	139816547	139819065	chr1-139816548-DEL-2518	DEL	2518	h2	0|1	NA	CIGAR	h2tg000011l:5493575-5493575	+	15	0	0,588	0,588	1.00	chr1-139816548-DEL-2518	0	1.00	0	1.00	0.00
chr1	140192962	140199223	chr1-140192963-DEL-6261	DEL	6261	h2	0|1	NA	CIGAR	h2tg000011l:5867472-5867472	+	15	0	0,3007	1130,3007	1.00	chr1-140192963-DEL-6261	0	1.00	0	1.00	0.00
chr1	141044354	141051912	chr1-141044355-DEL-7558	DEL	7558	h2	0|1	NA	CIGAR	h2tg000011l:6712603-6712603	+	15	0	0,7163	0,7163	1.00	chr1-141044355-DEL-7558	0	1.00	0	1.00	0.00
chr1	141527116	141534376	chr1-141527117-DEL-7260	DEL	7260	h2	0|1	NA	CIGAR	h2tg000011l:7187807-7187807	+	15	0	0,7494	0,7494	1.00	chr1-141527117-DEL-7260	0	1.00	0	1.00	0.00
chr1	141934989	141935306	chr1-141934990-DEL-317	DEL	317	h1	1|0	NA	CIGAR	h1tg000007l:461737-461737	-	10	0	0,8	0,8	1.00	chr1-141934990-DEL-317	0	1.00	0	1.00	0.00
chr1	142198815	142205087	chr1-142198816-DEL-6272	DEL	6272	h2	0|1	NA	CIGAR	h2tg000011l:7852246-7852246	+	15	0	0,4906	0,4906	1.00	chr1-142198816-DEL-6272	0	1.00	0	1.00	0.00
chr10	105686657	105688681	chr10-105686658-DEL-2024	DEL	2024	h2	0|1	NA	CIGAR	h2tg000412l:17085-17085	+	432	0	0,17	0,17	1.00	chr10-105686658-DEL-2024	0	1.00	0	1.00	0.00
chr11	51220087	51228584	chr11-51220088-DEL-8497	DEL	8497	h2	0|1	NA	CIGAR	h2tg000228l:88896-88896	+	248	0	0,4	0,4	1.00	chr11-51220088-DEL-8497	0	1.00	0	1.00	0.00
chr11	54240942	54241790	chr11-54240943-DEL-848	DEL	848	h2	0|1	NA	CIGAR	h2tg000184l:54856-54856	+	204	0	0,71	0,71	1.00	chr11-54240943-DEL-848	0	1.00	0	1.00	0.00
chr12	35359167	35359845	chr12-35359168-DEL-678	DEL	678	h1	1|0	NA	CIGAR	h1tg000024l:91413668-91413668	-	70	0	0,22	0,22	1.00	chr12-35359168-DEL-678	0	1.00	0	1.00	0.00
chr12	35369007	35370367	chr12-35369008-DEL-1360	DEL	1360	h1	1|0	NA	CIGAR	h1tg000024l:91403825-91403825	-	70	0	0,0	0,0	1.00	chr12-35369008-DEL-1360	0	1.00	0	1.00	0.00
chr12	35376789	35377469	chr12-35376790-DEL-680	DEL	680	h1	1|0	NA	CIGAR	h1tg000024l:91397404-91397404	-	70	0	0,45	0,45	1.00	chr12-35376790-DEL-680	0	1.00	0	1.00	0.00
chr12	35381347	35382705	chr12-35381348-DEL-1358	DEL	1358	h1	1|0	NA	CIGAR	h1tg000024l:91393527-91393527	-	70	0	0,254	0,180	1.00	chr12-35381348-DEL-1358	0	1.00	0	1.00	0.00
chr12	35387355	35388035	chr12-35387356-DEL-680	DEL	680	h1	1|0	NA	CIGAR	h1tg000024l:91388878-91388878	-	70	0	0,285	0,27	1.00	chr12-35387356-DEL-680	0	1.00	0	1.00	0.00
chr12	35392080	35394118	chr12-35392081-DEL-2038	DEL	2038	h1	1|0	NA	CIGAR	h1tg000024l:91384832-91384832	-	70	0	0,306	0,306	1.00	chr12-35392081-DEL-2038	0	1.00	0	1.00	0.00
chr12	35402009	35409436	chr12-35402009-DEL-7427	DEL	7427	h1	1|0	NA	ALNTRUNC	h1tg000024l:91376940-91376940	-	70,69	0	1,0	1,3	1.00	chr12-35402009-DEL-7427	-635	1.00	0	1.00	0.00
chr12	35421706	35422386	chr12-35421707-DEL-680	DEL	680	h1	1|0	NA	CIGAR	h1tg000024l:91363354-91363354	-	69	0	0,391	0,391	1.00	chr12-35421707-DEL-680	0	1.00	0	1.00	0.00
chr12	35435923	35436599	chr12-35435924-DEL-676	DEL	676	h1	1|0	NA	CIGAR	h1tg000024l:91349813-91349813	-	69	0	0,0	0,0	1.00	chr12-35435924-DEL-676	0	1.00	0	1.00	0.00
chr12	35437976	35439335	chr12-35437977-DEL-1359	DEL	1359	h1	1|0	NA	CIGAR	h1tg000024l:91348438-91348438	-	69	0	0,629	0,629	1.00	chr12-35437977-DEL-1359	0	1.00	0	1.00	0.00
chr12	35445967	35447325	chr12-35445968-DEL-1358	DEL	1358	h1	1|0	NA	CIGAR	h1tg000024l:91341805-91341805	-	69	0	0,398	177,398	1.00	chr12-35445968-DEL-1358	0	1.00	0	1.00	0.00
chr12	35450229	35450908	chr12-35450230-DEL-679	DEL	679	h1	1|0	NA	CIGAR	h1tg000024l:91338901-91338901	-	69	0	0,159	0,159	1.00	chr12-35450230-DEL-679	0	1.00	0	1.00	0.00
chr12	35476718	35477398	chr12-35476719-DEL-680	DEL	680	h1	1|0	NA	CIGAR	h1tg000024l:91310374-91310374	-	69	0	0,29	0,29	1.00	chr12-35476719-DEL-680	0	1.00	0	1.00	0.00
chr12	35479401	35480082	chr12-35479402-DEL-681	DEL	681	h1	1|0	NA	CIGAR	h1tg000024l:91308371-91308371	-	69	0	0,1	0,1	1.00	chr12-35479402-DEL-681	0	1.00	0	1.00	0.00
chr12	35484791	35487508	chr12-35484792-DEL-2717	DEL	2717	h1	1|0	NA	CIGAR	h1tg000024l:91303660-91303660	-	69	0	0,1	0,1	1.00	chr12-35484792-DEL-2717	0	1.00	0	1.00	0.00
chr12	35491385	35536215	chr12-35491386-DEL-44830	DEL	44830	h1	1|0	NA	CIGAR	h1tg000024l:91300195-91300195	-	69	412	0,1	1,1	1.00	chr12-35491386-DEL-44830	0	1.00	0	1.00	0.00
chr12	35563856	35595776	chr12-35563857-DEL-31920	DEL	31920	h2	0|1	NA	CIGAR	h2tg000027l:257390-257390	+	41	0	0,103	20574,103	1.00	chr12-35563857-DEL-31920	0	1.00	0	1.00	0.00
chr12	35581907	35585982	chr12-35581908-DEL-4075	DEL	4075	h1	1|0	NA	CIGAR	h1tg000024l:91254091-91254091	-	69	0	0,78	0,78	1.00	chr12-35581908-DEL-4075	0	1.00	0	1.00	0.00
chr12	35597869	35599228	chr12-35597870-DEL-1359	DEL	1359	h2	0|1	NA	CIGAR	h2tg000027l:259483-259483	+	41	0	0,267	0,769	1.00	chr12-35597870-DEL-1359	0	1.00	0	1.00	0.00
chr12	133005614	133005668	chr12-133005615-DEL-54	DEL	54	h1;h2	1|1	NA;NA	CIGAR;CIGAR	h1tg000051l:6163006-6163006;h2tg000066l:6163006-6163006	+;+	99;85	0	0,0	0,0	1.00;1.00	chr12-133005615-DEL-54;chr12-133005615-DEL-54	0;0	1.00;1.00	0;0	1.00;1.00	0.00;0.00
chr12	133008745	133008798	chr12-133008746-DEL-53	DEL	53	h1;h2	1|1	NA;NA	CIGAR;CIGAR	h1tg000051l:6166262-6166262;h2tg000066l:6166262-6166262	+;+	99;85	0	0,2	0,2	1.00;1.00	chr12-133008746-DEL-53;chr12-133008746-DEL-53	0;0	1.00;1.00	0;0	1.00;1.00	0.00;0.00
chr13	7634204	7635332	chr13-7634205-DEL-1128	DEL	1128	h1	1|.	NA	CIGAR	h1tg000630l:45875-45875	-	678	0	0,484	0,484	1.00	chr13-7634205-DEL-1128	0	1.00	0	1.00	0.00
chr13	14884665	14908283	chr13-14884666-DEL-23618	DEL	23618	h2	.|1	NA	CIGAR	h2tg000042l:947587-947587	-	61	0	0,23657	0,23657	1.00	chr13-14884666-DEL-23618	0	1.00	0	1.00	0.00
chr13	17053529	17054379	chr13-17053530-DEL-850	DEL	850	h2	0|1	NA	CIGAR	h2tg000014l:39332422-39332422	-	23	0	0,877	0,877	1.00	chr13-17053530-DEL-850	0	1.00	0	1.00	0.00
chr14	2109030	2109723	chr14-2109031-DEL-693	DEL	693	h2	0|1	NA	CIGAR	h2tg000335l:59034-59034	-	355	0	0,0	0,0	1.00	chr14-2109031-DEL-693	0	1.00	0	1.00	0.00
chr14	2163264	2777583	chr14-2163264-DEL-614319	DEL	614319	h1	1|.	NA	ALNTRUNC	h1tg000034l:7797201-7797201	-	82,81	0	2,0	0,0	1.00	chr14-2163264-DEL-614319	-38796	1.00	0	1.00	0.00
chr14	10856382	10860466	chr14-10856383-DEL-4084	DEL	4084	h2	.|1	NA	CIGAR	h2tg000121l:344140-344140	+	141	0	0,456	0,456	1.00	chr14-10856383-DEL-4084	0	1.00	0	1.00	0.00
chr14	11317045	11319773	chr14-11317046-DEL-2728	DEL	2728	h2	.|1	NA	CIGAR	h2tg000005l:374843-374843	+	9	0	0,1104	2728,1104	1.00	chr14-11317046-DEL-2728	0	1.00	0	1.00	0.00
chr14	99475756	99475808	chr14-99475757-DEL-52	DEL	52	h2	.|1	NA	CIGAR	h2tg000005l:88530891-88530891	+	9	0	0,1	0,1	1.00	chr14-99475757-DEL-52	0	1.00	0	1.00	0.00
chr15	85272	86856	chr15-85273-DEL-1584	DEL	1584	h2	0|1	NA	CIGAR	h2tg000071l:85475-85475	+	91	0	0,0	0,0	1.00	chr15-85273-DEL-1584	0	1.00	0	1.00	0.00
chr15	87155	87299	chr15-87156-DEL-144	DEL	144	h2	0|1	NA	CIGAR	h2tg000071l:85774-85774	+	91	0	0,4	0,4	1.00	chr15-87156-DEL-144	0	1.00	0	1.00	0.00
chr15	93166	93598	chr15-93167-DEL-432	DEL	432	h2	0|1	NA	CIGAR	h2tg000071l:91653-91653	+	91	0	0,2	0,2	1.00	chr15-93167-DEL-432	0	1.00	0	1.00	0.00
chr15	94673	94967	chr15-94674-DEL-294	DEL	294	h2	0|1	NA	CIGAR	h2tg000071l:92740-92740	+	91	0	0,10	0,10	1.00	chr15-94674-DEL-294	0	1.00	0	1.00	0.00
chr15	100484	100913	chr15-100485-DEL-429	DEL	429	h2	0|1	NA	CIGAR	h2tg000071l:98279-98279	+	91	0	0,0	0,0	1.00	chr15-100485-DEL-429	0	1.00	0	1.00	0.00
chr15	107133	107421	chr15-107134-DEL-288	DEL	288	h2	0|1	NA	CIGAR	h2tg000071l:104514-104514	+	91	0	0,3	0,3	1.00	chr15-107134-DEL-288	0	1.00	0	1.00	0.00
chr15	113891	114754	chr15-113892-DEL-863	DEL	863	h2	0|1	NA	CIGAR	h2tg000071l:110991-110991	+	91	0	0,15	0,1	1.00	chr15-113892-DEL-863	0	1.00	0	1.00	0.00
chr15	114975	115119	chr15-114976-DEL-144	DEL	144	h2	0|1	NA	CIGAR	h2tg000071l:111212-111212	+	91	0	0,4	0,4	1.00	chr15-114976-DEL-144	0	1.00	0	1.00	0.00
chr15	121087	122095	chr15-121088-DEL-1008	DEL	1008	h2	0|1	NA	CIGAR	h2tg000071l:117188-117188	+	91	0	0,0	0,0	1.00	chr15-121088-DEL-1008	0	1.00	0	1.00	0.00
chr15	128515	129523	chr15-128516-DEL-1008	DEL	1008	h2	0|1	NA	CIGAR	h2tg000071l:123635-123635	+	91	0	0,0	0,0	1.00	chr15-128516-DEL-1008	0	1.00	0	1.00	0.00
chr15	135904	136914	chr15-135905-DEL-1010	DEL	1010	h2	0|1	NA	CIGAR	h2tg000071l:130047-130047	+	91	0	0,0	0,0	1.00	chr15-135905-DEL-1010	0	1.00	0	1.00	0.00
chr15	143210	144218	chr15-143211-DEL-1008	DEL	1008	h2	0|1	NA	CIGAR	h2tg000071l:136371-136371	+	91	0	0,0	0,0	1.00	chr15-143211-DEL-1008	0	1.00	0	1.00	0.00
chr15	150677	150965	chr15-150678-DEL-288	DEL	288	h2	0|1	NA	CIGAR	h2tg000071l:142839-142839	+	91	0	0,3	0,3	1.00	chr15-150678-DEL-288	0	1.00	0	1.00	0.00
chr15	488708	539689	chr15-488709-DEL-50981	DEL	50981	h2	.|1	NA	CIGAR	h2tg000071l:617838-617838	+	90	0	0,16046	0,16046	1.00	chr15-488709-DEL-50981	0	1.00	0	1.00	0.00
chr15	2549803	2549898	chr15-2549804-DEL-95	DEL	95	h2	.|1	NA	CIGAR	h2tg000071l:2633598-2633598	+	90	0	0,9	0,9	1.00	chr15-2549804-DEL-95	0	1.00	0	1.00	0.00
chr15	2592330	2592425	chr15-2592331-DEL-95	DEL	95	h2	.|1	NA	CIGAR	h2tg000071l:2676974-2676974	+	90	0	0,9	0,9	1.00	chr15-2592331-DEL-95	0	1.00	0	1.00	0.00
chr15	2634857	2634952	chr15-2634858-DEL-95	DEL	95	h2	.|1	NA	CIGAR	h2tg000071l:2720348-2720348	+	90	0	0,9	0,9	1.00	chr15-2634858-DEL-95	0	1.00	0	1.00	0.00
chr15	2677384	2677479	chr15-2677385-DEL-95	DEL	95	h2	.|1	NA	CIGAR	h2tg000071l:2763720-2763720	+	90	0	0,9	0,9	1.00	chr15-2677385-DEL-95	0	1.00	0	1.00	0.00
chr15	2719911	2720006	chr15-2719912-DEL-95	DEL	95	h2	.|1	NA	CIGAR	h2tg000071l:2807093-2807093	+	90	0	0,9	0,9	1.00	chr15-2719912-DEL-95	0	1.00	0	1.00	0.00
chr15	2762438	2762533	chr15-2762439-DEL-95	DEL	95	h2	.|1	NA	CIGAR	h2tg000071l:2850464-2850464	+	90	0	0,9	0,9	1.00	chr15-2762439-DEL-95	0	1.00	0	1.00	0.00
chr15	2804965	2805060	chr15-2804966-DEL-95	DEL	95	h2	.|1	NA	CIGAR	h2tg000071l:2893814-2893814	+	90	0	0,9	0,9	1.00	chr15-2804966-DEL-95	0	1.00	0	1.00	0.00
chr15	3994936	3996427	chr15-3994937-DEL-1491	DEL	1491	h1	1|0	NA	CIGAR	h1tg000095l:132157-132157	+	143	0	0,54	0,54	1.00	chr15-3994937-DEL-1491	0	1.00	0	1.00	0.00
chr15	4004171	4005143	chr15-4004172-DEL-972	DEL	972	h1	1|.	NA	CIGAR	h1tg000095l:139981-139981	+	143	0	0,12	0,12	1.00	chr15-4004172-DEL-972	0	1.00	0	1.00	0.00
chr15	4623942	4625433	chr15-4623943-DEL-1491	DEL	1491	h1	1|.	NA	CIGAR	h1tg000035l:12428624-12428624	-	83	0	0,54	0,54	1.00	chr15-4623943-DEL-1491	0	1.00	0	1.00	0.00
chr15	4633177	4634149	chr15-4633178-DEL-972	DEL	972	h1	1|.	NA	CIGAR	h1tg000035l:12420800-12420800	-	83	0	0,12	0,12	1.00	chr15-4633178-DEL-972	0	1.00	0	1.00	0.00
chr15	5708091	5717834	chr15-5708092-DEL-9743	DEL	9743	h1	1|.	NA	CIGAR	h1tg000035l:11346864-11346864	-	83	0	0,9730	0,9730	1.00	chr15-5708092-DEL-9743	0	1.00	0	1.00	0.00
chr15	6057902	6087662	chr15-6057903-DEL-29760	DEL	29760	h2	0|1	NA	CIGAR	h2tg000041l:10594037-10594037	-	60	0	578,3396	0,3396	1.00	chr15-6057903-DEL-29760	0	1.00	0	1.00	0.00
chr15	6423100	6426693	chr15-6423101-DEL-3593	DEL	3593	h2	0|1	NA	CIGAR	h2tg000041l:10258584-10258584	-	60	0	0,1769	3593,1769	1.00	chr15-6423101-DEL-3593	0	1.00	0	1.00	0.00
chr15	6472402	6474180	chr15-6472403-DEL-1778	DEL	1778	h2	0|1	NA	CIGAR	h2tg000041l:10211114-10211114	-	60	0	0,260	0,260	1.00	chr15-6472403-DEL-1778	0	1.00	0	1.00	0.00
chr15	6487035	6488864	chr15-6487036-DEL-1829	DEL	1829	h2	0|1	NA	CIGAR	h2tg000041l:10198267-10198267	-	60	0	0,25	0,25	1.00	chr15-6487036-DEL-1829	0	1.00	0	1.00	0.00
chr15	6491308	6493086	chr15-6491309-DEL-1778	DEL	1778	h2	0|1	NA	CIGAR	h2tg000041l:10195822-10195822	-	60	0	0,1162	0,474	1.00	chr15-6491309-DEL-1778	0	1.00	0	1.00	0.00
chr15	6504866	6506680	chr15-6504867-DEL-1814	DEL	1814	h2	0|1	NA	CIGAR	h2tg000041l:10183984-10183984	-	60	0	0,12	0,12	1.00	chr15-6504867-DEL-1814	0	1.00	0	1.00	0.00
chr15	6508660	6539301	chr15-6508661-DEL-30641	DEL	30641	h2	0|1	NA	CIGAR	h2tg000041l:10182005-10182005	-	60	0	0,124	30641,124	1.00	chr15-6508661-DEL-30641	0	1.00	0	1.00	0.00
chr15	6557514	6573253	chr15-6557515-DEL-15739	DEL	15739	h2	0|1	NA	CIGAR	h2tg000041l:10163792-10163792	-	60	0	0,2466	0,2466	1.00	chr15-6557515-DEL-15739	0	1.00	0	1.00	0.00
chr15	6690430	6697634	chr15-6690431-DEL-7204	DEL	7204	h2	0|1	NA	CIGAR	h2tg000041l:10046615-10046615	-	60	0	0,1779	0,1779	1.00	chr15-6690431-DEL-7204	0	1.00	0	1.00	0.00
chr15	6858196	6865387	chr15-6858197-DEL-7191	DEL	7191	h2	0|1	NA	CIGAR	h2tg000041l:9886053-9886053	-	60	0	0,5836	0,5836	1.00	chr15-6858197-DEL-7191	0	1.00	0	1.00	0.00
chr15	6920965	6933613	chr15-6920966-DEL-12648	DEL	12648	h2	0|1	NA	CIGAR	h2tg000041l:9830475-9830475	-	60	0	0,5472	0,5472	1.00	chr15-6920966-DEL-12648	0	1.00	0	1.00	0.00
chr15	7422353	7425906	chr15-7422354-DEL-3553	DEL	3553	h2	0|1	NA	CIGAR	h2tg000041l:9341671-9341671	-	60	0	0,13	0,13	1.00	chr15-7422354-DEL-3553	0	1.00	0	1.00	0.00
chr15	7436208	7457784	chr15-7436209-DEL-21576	DEL	21576	h2	0|1	NA	CIGAR	h2tg000041l:9331443-9331443	-	60	0	0,315	21576,315	1.00	chr15-7436209-DEL-21576	0	1.00	0	1.00	0.00
chr15	7542009	7545612	chr15-7542010-DEL-3603	DEL	3603	h2	0|1	NA	CIGAR	h2tg000041l:9247218-9247218	-	60	0	0,4563	0,4563	1.00	chr15-7542010-DEL-3603	0	1.00	0	1.00	0.00
chr15	7766825	7808097	chr15-7766826-DEL-41272	DEL	41272	h2	0|1	NA	CIGAR	h2tg000041l:9026005-9026005	-	60	0	0,1915	7928,1915	1.00	chr15-7766826-DEL-41272	0	1.00	0	1.00	0.00
chr15	7959075	7966313	chr15-7959076-DEL-7238	DEL	7238	h2	0|1	NA	CIGAR	h2tg000041l:8875027-8875027	-	60	0	0,6408	0,6408	1.00	chr15-7959076-DEL-7238	0	1.00	0	1.00	0.00
chr15	8353247	8362232	chr15-8353248-DEL-8985	DEL	8985	h2	0|1	NA	CIGAR	h2tg000041l:8488103-8488103	-	60	0	0,1581	0,1581	1.00	chr15-8353248-DEL-8985	0	1.00	0	1.00	0.00
chr15	8862971	8880896	chr15-8862972-DEL-17925	DEL	17925	h2	0|1	NA	CIGAR	h2tg000041l:7987364-7987364	-	60	0	0,15096	0,15096	1.00	chr15-8862972-DEL-17925	0	1.00	0	1.00	0.00
chr15	9338406	9363445	chr15-9338407-DEL-25039	DEL	25039	h2	0|1	NA	CIGAR	h2tg000041l:7529849-7529849	-	60	0	0,2544	23064,2544	1.00	chr15-9338407-DEL-25039	0	1.00	0	1.00	0.00
chr15	9432106	9433915	chr15-9432107-DEL-1809	DEL	1809	h2	0|1	NA	CIGAR	h2tg000041l:7461188-7461188	-	60	0	0,56	0,56	1.00	chr15-9432107-DEL-1809	0	1.00	0	1.00	0.00
chr15	10029970	10035389	chr15-10029971-DEL-5419	DEL	5419	h2	0|1	NA	CIGAR	h2tg000041l:6863324-6863324	-	60	0	0,338	5419,338	1.00	chr15-10029971-DEL-5419	0	1.00	0	1.00	0.00
chr15	10252656	10254489	chr15-10252657-DEL-1833	DEL	1833	h2	0|1	NA	CIGAR	h2tg000041l:6644278-6644278	-	60	0	0,3	0,3	1.00	chr15-10252657-DEL-1833	0	1.00	0	1.00	0.00
chr15	10261276	10420831	chr15-10261276-DEL-159555	DEL	159555	h2	0|1	NA	ALNTRUNC	h2tg000041l:6637548-6637548	-	60,59	0	0,0	0,1	1.00	chr15-10261276-DEL-159555	-27843	1.00	0	1.00	0.00
chr15	10867283	10870905	chr15-10867284-DEL-3622	DEL	3622	h1	1|0	NA	CIGAR	h1tg000035l:6170391-6170391	-	83	0	0,334	3622,334	1.00	chr15-10867284-DEL-3622	0	1.00	0	1.00	0.00
chr15	12526072	12531454	chr15-12526073-DEL-5382	DEL	5382	h2	0|1	NA	CIGAR	h2tg000041l:4502678-4502678	-	59	0	0,5448	0,5448	1.00	chr15-12526073-DEL-5382	0	1.00	0	1.00	0.00
chr15	13471173	13478339	chr15-13471174-DEL-7166	DEL	7166	h2	0|1	NA	CIGAR	h2tg000041l:3562959-3562959	-	59	0	0,7418	0,7418	1.00	chr15-13471174-DEL-7166	0	1.00	0	1.00	0.00
chr15	17296084	17297260	chr15-17296085-DEL-1176	DEL	1176	h2	.|1	NA	CIGAR	h2tg000013l:82373929-82373929	-	22	0	0,11	0,11	1.00	chr15-17296085-DEL-1176	0	1.00	0	1.00	0.00
chr15	17299192	17299530	chr15-17299193-DEL-338	DEL	338	h2	.|1	NA	CIGAR	h2tg000013l:82371997-82371997	-	22	0	0,6	0,6	1.00	chr15-17299193-DEL-338	0	1.00	0	1.00	0.00
chr15	17306485	17307507	chr15-17306486-DEL-1022	DEL	1022	h2	.|1	NA	CIGAR	h2tg000013l:82364704-82364704	-	22	0	0,21	0,21	1.00	chr15-17306486-DEL-1022	0	1.00	0	1.00	0.00
chr15	17309042	17309384	chr15-17309043-DEL-342	DEL	342	h2	.|1	NA	CIGAR	h2tg000013l:82363169-82363169	-	22	0	0,21	0,21	1.00	chr15-17309043-DEL-342	0	1.00	0	1.00	0.00
chr15	17310362	17311538	chr15-17310363-DEL-1176	DEL	1176	h2	.|1	NA	CIGAR	h2tg000013l:82362191-82362191	-	22	0	0,11	0,11	1.00	chr15-17310363-DEL-1176	0	1.00	0	1.00	0.00
chr15	17313434	17314794	chr15-17313435-DEL-1360	DEL	1360	h2	.|1	NA	CIGAR	h2tg000013l:82360295-82360295	-	22	0	0,14	0,14	1.00	chr15-17313435-DEL-1360	0	1.00	0	1.00	0.00
chr15	17315525	17318420	chr15-17315526-DEL-2895	DEL	2895	h2	.|1	NA	CIGAR	h2tg000013l:82359564-82359564	-	22	0	0,878	0,878	1.00	chr15-17315526-DEL-2895	0	1.00	0	1.00	0.00
chr15	17326042	17327915	chr15-17326043-DEL-1873	DEL	1873	h2	.|1	NA	CIGAR	h2tg000013l:82351942-82351942	-	22	0	0,51	0,51	1.00	chr15-17326043-DEL-1873	0	1.00	0	1.00	0.00
chr15	17340481	17340994	chr15-17340482-DEL-513	DEL	513	h2	.|1	NA	CIGAR	h2tg000013l:82338675-82338675	-	22	0	0,4	0,4	1.00	chr15-17340482-DEL-513	0	1.00	0	1.00	0.00
chr15	17341944	17342111	chr15-17341945-DEL-167	DEL	167	h2	.|1	NA	CIGAR	h2tg000013l:82337730-82337730	-	22	0	0,0	0,0	1.00	chr15-17341945-DEL-167	0	1.00	0	1.00	0.00
chr15	17342756	17343265	chr15-17342757-DEL-509	DEL	509	h2	.|1	NA	CIGAR	h2tg000013l:82337085-82337085	-	22	0	0,2	0,2	1.00	chr15-17342757-DEL-509	0	1.00	0	1.00	0.00
chr15	17355113	17355793	chr15-17355114-DEL-680	DEL	680	h2	.|1	NA	CIGAR	h2tg000013l:82324498-82324498	-	22	0	0,98	0,98	1.00	chr15-17355114-DEL-680	0	1.00	0	1.00	0.00
chr15	17358525	17360402	chr15-17358526-DEL-1877	DEL	1877	h2	.|1	NA	CIGAR	h2tg000013l:82321766-82321766	-	22	0	0,121	0,121	1.00	chr15-17358526-DEL-1877	0	1.00	0	1.00	0.00
chr15	17367675	17368851	chr15-17367676-DEL-1176	DEL	1176	h2	.|1	NA	CIGAR	h2tg000013l:82314476-82314476	-	22	0	0,11	0,11	1.00	chr15-17367676-DEL-1176	0	1.00	0	1.00	0.00
chr15	17370783	17371121	chr15-17370784-DEL-338	DEL	338	h2	.|1	NA	CIGAR	h2tg000013l:82312544-82312544	-	22	0	0,6	0,6	1.00	chr15-17370784-DEL-338	0	1.00	0	1.00	0.00
chr15	17373984	17447090	chr15-17373984-DEL-73106	DEL	73106	h2	.|1	NA	ALNTRUNC	h2tg000013l:82309660-82309660	-	22,21	0	2,0	0,0	1.00	chr15-17373984-DEL-73106	-4105	1.00	0	1.00	0.00
chr15	95421522	95423190	chr15-95421523-DEL-1668	DEL	1668	h2	0|1	NA	CIGAR	h2tg000013l:4331060-4331060	-	21	0	0,1	0,1	1.00	chr15-95421523-DEL-1668	0	1.00	0	1.00	0.00
chr16	37167585	37175741	chr16-37167586-DEL-8156	DEL	8156	h2	0|1	NA	CIGAR	h2tg000023l:394210-394210	+	32	0	0,36	0,36	1.00	chr16-37167586-DEL-8156	0	1.00	0	1.00	0.00
chr16	37661165	37676448	chr16-37661166-DEL-15283	DEL	15283	h2	0|1	NA	CIGAR	h2tg000023l:879634-879634	+	32	0	0,5722	4024,5722	1.00	chr16-37661166-DEL-15283	0	1.00	0	1.00	0.00
chr16	37793709	37794042	chr16-37793710-DEL-333	DEL	333	h2	0|1	NA	CIGAR	h2tg000023l:996895-996895	+	32	0	0,0	0,0	1.00	chr16-37793710-DEL-333	0	1.00	0	1.00	0.00
chr16	39504374	39510690	chr16-39504375-DEL-6316	DEL	6316	h2	0|1	NA	CIGAR	h2tg000023l:2707224-2707224	+	32	0	0,6335	0,6335	1.00	chr16-39504375-DEL-6316	0	1.00	0	1.00	0.00
chr16	39566255	39569640	chr16-39566256-DEL-3385	DEL	3385	h2	0|1	NA	CIGAR	h2tg000023l:2762789-2762789	+	32	0	0,1932	0,1932	1.00	chr16-39566256-DEL-3385	0	1.00	0	1.00	0.00
chr16	40257126	40263238	chr16-40257127-DEL-6112	DEL	6112	h2	0|1	NA	CIGAR	h2tg000023l:3450275-3450275	+	32	0	0,6829	0,6829	1.00	chr16-40257127-DEL-6112	0	1.00	0	1.00	0.00
chr16	40316321	40323124	chr16-40316322-DEL-6803	DEL	6803	h2	0|1	NA	CIGAR	h2tg000023l:3503358-3503358	+	32	0	0,143	0,143	1.00	chr16-40316322-DEL-6803	0	1.00	0	1.00	0.00
chr16	41472359	41482229	chr16-41472360-DEL-9870	DEL	9870	h2	0|1	NA	CIGAR	h2tg000023l:4419208-4419208	+	35	0	0,3113	0,3113	1.00	chr16-41472360-DEL-9870	0	1.00	0	1.00	0.00
chr16	41657118	41657389	chr16-41657119-DEL-271	DEL	271	h2	0|1	NA	CIGAR	h2tg000023l:4594468-4594468	+	35	0	0,36	0,36	1.00	chr16-41657119-DEL-271	0	1.00	0	1.00	0.00
chr16	41659388	41660568	chr16-41659389-DEL-1180	DEL	1180	h2	0|1	NA	CIGAR	h2tg000023l:4596467-4596467	+	35	0	0,3	0,3	1.00	chr16-41659389-DEL-1180	0	1.00	0	1.00	0.00
chr16	41691263	41691873	chr16-41691264-DEL-610	DEL	610	h2	0|1	NA	CIGAR	h2tg000023l:4627019-4627019	+	35	0	0,39	0,39	1.00	chr16-41691264-DEL-610	0	1.00	0	1.00	0.00
chr16	41695257	41696228	chr16-41695258-DEL-971	DEL	971	h2	0|1	NA	CIGAR	h2tg000023l:4631442-4631442	+	35	0	0,9	0,9	1.00	chr16-41695258-DEL-971	0	1.00	0	1.00	0.00
chr16	41699635	41704247	chr16-41699636-DEL-4612	DEL	4612	h2	0|1	NA	CIGAR	h2tg000023l:4634849-4634849	+	35	0	0,300	0,27	1.00	chr16-41699636-DEL-4612	0	1.00	0	1.00	0.00
chr16	43762482	43768522	chr16-43762483-DEL-6040	DEL	6040	h2	0|1	NA	CIGAR	h2tg000023l:5562456-5562456	+	34	0	0,275	0,275	1.00	chr16-43762483-DEL-6040	0	1.00	0	1.00	0.00
chr16	44591295	44593611	chr16-44591296-DEL-2316	DEL	2316	h2	0|1	NA	CIGAR	h2tg000023l:6362970-6362970	+	36	0	0,17	0,17	1.00	chr16-44591296-DEL-2316	0	1.00	0	1.00	0.00
chr16	44608497	44611723	chr16-44608498-DEL-3226	DEL	3226	h2	0|1	NA	CIGAR	h2tg000023l:6377948-6377948	+	36	0	0,489	385,489	1.00	chr16-44608498-DEL-3226	0	1.00	0	1.00	0.00
chr16	44622267	44634468	chr16-44622268-DEL-12201	DEL	12201	h2	0|1	NA	CIGAR	h2tg000023l:6388469-6388469	+	36	0	0,270	12201,270	1.00	chr16-44622268-DEL-12201	0	1.00	0	1.00	0.00
chr16	44872504	44907026	chr16-44872505-DEL-34522	DEL	34522	h1;h2	1|1	NA;NA	CIGAR;CIGAR	h1tg000019l:7062615-7062615;h2tg000023l:6626445-6626445	+;+	63;36	0	0,136	3687,136	1.00;1.00	chr16-44872505-DEL-34522;chr16-44872505-DEL-34522	0;0	1.00;1.00	0;0	1.00;1.00	0.00;0.00
chr16	45151308	45153712	chr16-45151309-DEL-2404	DEL	2404	h1	1|0	NA	CIGAR	h1tg000019l:7311028-7311028	+	63	0	0,215	0,215	1.00	chr16-45151309-DEL-2404	0	1.00	0	1.00	0.00
chr16	45161035	45167075	chr16-45161036-DEL-6040	DEL	6040	h1	1|0	NA	CIGAR	h1tg000019l:7318351-7318351	+	63	0	0,665	0,83	1.00	chr16-45161036-DEL-6040	0	1.00	0	1.00	0.00
chr16	45169143	45244358	chr16-45169144-DEL-75215	DEL	75215	h1	1|0	NA	CIGAR	h1tg000019l:7320419-7320419	+	63	0	0,1151	0,733	1.00	chr16-45169144-DEL-75215	0	1.00	0	1.00	0.00
chr16	45259497	45265527	chr16-45259498-DEL-6030	DEL	6030	h2	.|1	NA	CIGAR	h2tg000023l:7011208-7011208	+	36	0	0,815	2893,815	1.00	chr16-45259498-DEL-6030	0	1.00	0	1.00	0.00
chr16	45289051	45290813	chr16-45289052-DEL-1762	DEL	1762	h2	.|1	NA	CIGAR	h2tg000023l:7034732-7034732	+	36	0	0,4	0,4	1.00	chr16-45289052-DEL-1762	0	1.00	0	1.00	0.00
chr16	45294410	45298760	chr16-45294411-DEL-4350	DEL	4350	h2	.|1	NA	CIGAR	h2tg000023l:7038329-7038329	+	36	0	0,450	161,450	1.00	chr16-45294411-DEL-4350	0	1.00	0	1.00	0.00
chr16	45364671	45371436	chr16-45364672-DEL-6765	DEL	6765	h2	.|1	NA	CIGAR	h2tg000023l:7104240-7104240	+	36	0	0,492	4559,5	1.00	chr16-45364672-DEL-6765	0	1.00	0	1.00	0.00
chr16	45388483	45390517	chr16-45388484-DEL-2034	DEL	2034	h2	.|1	NA	CIGAR	h2tg000023l:7121857-7121857	+	36	0	0,10	0,10	1.00	chr16-45388484-DEL-2034	0	1.00	0	1.00	0.00
chr16	45399024	45399194	chr16-45399025-DEL-170	DEL	170	h2	.|1	NA	CIGAR	h2tg000023l:7134910-7134910	+	36	0	0,8	0,8	1.00	chr16-45399025-DEL-170	0	1.00	0	1.00	0.00
chr16	45404164	45404308	chr16-45404165-DEL-144	DEL	144	h2	.|1	NA	CIGAR	h2tg000023l:7139850-7139850	+	36	0	0,16	0,14	1.00	chr16-45404165-DEL-144	0	1.00	0	1.00	0.00
chr16	45404911	45405038	chr16-45404912-DEL-127	DEL	127	h2	.|1	NA	CIGAR	h2tg000023l:7140441-7140441	+	36	0	0,0	0,0	1.00	chr16-45404912-DEL-127	0	1.00	0	1.00	0.00
chr16	45407040	45407904	chr16-45407041-DEL-864	DEL	864	h2	.|1	NA	CIGAR	h2tg000023l:7142463-7142463	+	36	0	0,8	0,8	1.00	chr16-45407041-DEL-864	0	1.00	0	1.00	0.00
chr16	45411538	45411912	chr16-45411539-DEL-374	DEL	374	h2	.|1	NA	CIGAR	h2tg000023l:7146096-7146096	+	36	0	0,8	0,8	1.00	chr16-45411539-DEL-374	0	1.00	0	1.00	0.00
chr16	45429894	45430268	chr16-45429895-DEL-374	DEL	374	h2	.|1	NA	CIGAR	h2tg000023l:7164058-7164058	+	36	0	0,8	0,8	1.00	chr16-45429895-DEL-374	0	1.00	0	1.00	0.00
chr16	45433594	45435674	chr16-45433595-DEL-2080	DEL	2080	h2	.|1	NA	CIGAR	h2tg000023l:7167384-7167384	+	36	0	0,3	0,3	1.00	chr16-45433595-DEL-2080	0	1.00	0	1.00	0.00
chr16	45450317	45450691	chr16-45450318-DEL-374	DEL	374	h2	.|1	NA	CIGAR	h2tg000023l:7182082-7182082	+	36	0	0,8	0,8	1.00	chr16-45450318-DEL-374	0	1.00	0	1.00	0.00
chr16	45459156	45459585	chr16-45459157-DEL-429	DEL	429	h2	.|1	NA	CIGAR	h2tg000023l:7190609-7190609	+	36	0	0,10	0,10	1.00	chr16-45459157-DEL-429	0	1.00	0	1.00	0.00
chr16	45459936	45460365	chr16-45459937-DEL-429	DEL	429	h2	.|1	NA	CIGAR	h2tg000023l:7190960-7190960	+	36	0	0,98	0,98	1.00	chr16-45459937-DEL-429	0	1.00	0	1.00	0.00
chr16	45486196	45486297	chr16-45486197-DEL-101	DEL	101	h2	.|1	NA	CIGAR	h2tg000023l:7217033-7217033	+	36	0	0,8	0,8	1.00	chr16-45486197-DEL-101	0	1.00	0	1.00	0.00
chr16	45486852	45490896	chr16-45486853-DEL-4044	DEL	4044	h2	.|1	NA	CIGAR	h2tg000023l:7217585-7217585	+	36	0	0,26	0,26	1.00	chr16-45486853-DEL-4044	0	1.00	0	1.00	0.00
chr16	45502975	45506994	chr16-45502976-DEL-4019	DEL	4019	h2	.|1	NA	CIGAR	h2tg000023l:7229809-7229809	+	36	0	0,26	0,26	1.00	chr16-45502976-DEL-4019	0	1.00	0	1.00	0.00
chr16	47578913	47585002	chr16-47578914-DEL-6089	DEL	6089	h2	0|1	NA	CIGAR	h2tg000023l:8693844-8693844	+	33	0	0,1057	6089,1057	1.00	chr16-47578914-DEL-6089	0	1.00	0	1.00	0.00
chr16	47886663	47887006	chr16-47886664-DEL-343	DEL	343	h1	1|.	NA	CIGAR	h1tg000019l:9455725-9455725	+	61	0	0,18	0,18	1.00	chr16-47886664-DEL-343	0	1.00	0	1.00	0.00
chr16	49255960	49267035	chr16-49255961-DEL-11075	DEL	11075	h2	0|1	NA	CIGAR	h2tg000185l:56162-56162	-	205	0	0,10176	0,10176	1.00	chr16-49255961-DEL-11075	0	1.00	0	1.00	0.00
chr17	23736802	23741560	chr17-23736803-DEL-4758	DEL	4758	h2	0|1	NA	CIGAR	h2tg000022l:1040610-1040610	-	31	0	0,5099	0,5099	1.00	chr17-23736803-DEL-4758	0	1.00	0	1.00	0.00
chr17	24579544	24584974	chr17-24579545-DEL-5430	DEL	5430	h2	0|1	NA	CIGAR	h2tg000022l:202624-202624	-	31	0	0,5234	0,5234	1.00	chr17-24579545-DEL-5430	0	1.00	0	1.00	0.00
chr17	24725615	24725783	chr17-24725616-DEL-168	DEL	168	h2	0|1	NA	CIGAR	h2tg000022l:61814-61814	-	31	0	0,29	0,29	1.00	chr17-24725616-DEL-168	0	1.00	0	1.00	0.00
chr17	25364372	25375232	chr17-25364373-DEL-10860	DEL	10860	h2	0|1	NA	CIGAR	h2tg000028l:422805-422805	+	43	0	0,300	10860,300	1.00	chr17-25364373-DEL-10860	0	1.00	0	1.00	0.00
chr17	26348533	26351248	chr17-26348534-DEL-2715	DEL	2715	h2	0|1	NA	CIGAR	h2tg000028l:1396106-1396106	+	43	0	0,1322	2715,1322	1.00	chr17-26348534-DEL-2715	0	1.00	0	1.00	0.00
chr17	26654955	26655122	chr17-26654956-DEL-167	DEL	167	h2	0|1	NA	CIGAR	h2tg000028l:1699813-1699813	+	43	0	0,15	0,15	1.00	chr17-26654956-DEL-167	0	1.00	0	1.00	0.00
chr17	26657670	26657837	chr17-26657671-DEL-167	DEL	167	h2	0|1	NA	CIGAR	h2tg000028l:1702361-1702361	+	43	0	0,15	0,15	1.00	chr17-26657671-DEL-167	0	1.00	0	1.00	0.00
chr17	26660385	26660552	chr17-26660386-DEL-167	DEL	167	h2	0|1	NA	CIGAR	h2tg000028l:1704909-1704909	+	43	0	0,15	0,15	1.00	chr17-26660386-DEL-167	0	1.00	0	1.00	0.00
chr17	26663100	26663267	chr17-26663101-DEL-167	DEL	167	h2	0|1	NA	CIGAR	h2tg000028l:1707457-1707457	+	43	0	0,15	0,15	1.00	chr17-26663101-DEL-167	0	1.00	0	1.00	0.00
chr17	26664571	26664913	chr17-26664572-DEL-342	DEL	342	h2	0|1	NA	CIGAR	h2tg000028l:1708761-1708761	+	43	0	0,32	0,32	1.00	chr17-26664572-DEL-342	0	1.00	0	1.00	0.00
chr17	26667286	26667628	chr17-26667287-DEL-342	DEL	342	h2	0|1	NA	CIGAR	h2tg000028l:1711134-1711134	+	43	0	0,32	0,32	1.00	chr17-26667287-DEL-342	0	1.00	0	1.00	0.00
chr17	26670001	26670343	chr17-26670002-DEL-342	DEL	342	h2	0|1	NA	CIGAR	h2tg000028l:1713507-1713507	+	43	0	0,4	0,4	1.00	chr17-26670002-DEL-342	0	1.00	0	1.00	0.00
chr17	26672716	26673058	chr17-26672717-DEL-342	DEL	342	h2	0|1	NA	CIGAR	h2tg000028l:1715880-1715880	+	43	0	0,32	0,32	1.00	chr17-26672717-DEL-342	0	1.00	0	1.00	0.00
chr17	26675264	26675606	chr17-26675265-DEL-342	DEL	342	h2	0|1	NA	CIGAR	h2tg000028l:1718253-1718253	+	43	0	0,32	0,32	1.00	chr17-26675265-DEL-342	0	1.00	0	1.00	0.00
chr17	26676508	26693469	chr17-26676509-DEL-16961	DEL	16961	h2	0|1	NA	CIGAR	h2tg000028l:1719322-1719322	+	43	0	0,501	16961,501	1.00	chr17-26676509-DEL-16961	0	1.00	0	1.00	0.00
chr17	26749356	26751905	chr17-26749357-DEL-2549	DEL	2549	h2	0|1	NA	CIGAR	h2tg000028l:1775209-1775209	+	43	0	0,3232	0,3232	1.00	chr17-26749357-DEL-2549	0	1.00	0	1.00	0.00
chr17	26823351	26831666	chr17-26823352-DEL-8315	DEL	8315	h2	0|1	NA	CIGAR	h2tg000028l:1846655-1846655	+	43	0	0,540	0,540	1.00	chr17-26823352-DEL-8315	0	1.00	0	1.00	0.00
chr17	44208289	44214354	chr17-44208290-DEL-6065	DEL	6065	h2	0|1	NA	CIGAR	h2tg000028l:19355817-19355817	+	42	1307	0,0	0,0	1.00	chr17-44208290-DEL-6065	0	1.00	0	1.00	0.00
chr18	56389	56476	chr18-56390-DEL-87	DEL	87	h1	1|0	NA	CIGAR	h1tg000276l:13901-13901	-	324	0	0,468	0,468	1.00	chr18-56390-DEL-87	0	1.00	0	1.00	0.00
chr19	530	645	chr19-531-DEL-115	DEL	115	h1	1|.	NA	CIGAR	h1tg000111l:1215-1215	+	159	0	0,2	0,2	1.00	chr19-531-DEL-115	0	1.00	0	1.00	0.00
chr19	27946792	27955631	chr19-27946793-DEL-8839	DEL	8839	h2	0|1	NA	CIGAR	h2tg000025l:25599625-25599625	+	39	0	0,4344	0,4344	1.00	chr19-27946793-DEL-8839	0	1.00	0	1.00	0.00
chr19	28156354	28158394	chr19-28156355-DEL-2040	DEL	2040	h2	0|1	NA	CIGAR	h2tg000025l:25798653-25798653	+	38	0	0,98	0,89	1.00	chr19-28156355-DEL-2040	0	1.00	0	1.00	0.00
chr19	28159718	28160398	chr19-28159719-DEL-680	DEL	680	h2	0|1	NA	CIGAR	h2tg000025l:25799977-25799977	+	38	0	0,42	0,40	1.00	chr19-28159719-DEL-680	0	1.00	0	1.00	0.00
chr19	28161797	28185256	chr19-28161798-DEL-23459	DEL	23459	h2	0|1	NA	CIGAR	h2tg000025l:25801378-25801378	+	38	0	0,334	18103,334	1.00	chr19-28161798-DEL-23459	0	1.00	0	1.00	0.00
chr19	28512510	28513870	chr19-28512511-DEL-1360	DEL	1360	h2	0|1	NA	CIGAR	h2tg000025l:26128632-26128632	+	38	0	0,1436	0,1436	1.00	chr19-28512511-DEL-1360	0	1.00	0	1.00	0.00
chr19	28529604	28531984	chr19-28529605-DEL-2380	DEL	2380	h1;h2	1|1	NA;NA	CIGAR;CIGAR	h1tg000021l:26178525-26178525;h2tg000025l:26144366-26144366	+;+	65;38	0	0,2404	0,2404	1.00;1.00	chr19-28529605-DEL-2380;chr19-28529605-DEL-2380	0;0	1.00;1.00	0;0	1.00;1.00	0.00;0.00
chr19	28756523	28756863	chr19-28756524-DEL-340	DEL	340	h2	0|1	NA	CIGAR	h2tg000025l:26368905-26368905	+	38	0	0,82	0,82	1.00	chr19-28756524-DEL-340	0	1.00	0	1.00	0.00
chr2	14078246	14078335	chr2-14078247-DEL-89	DEL	89	h1	1|0	NA	CIGAR	h1tg000004l:14079823-14079823	+	7	0	0,2	0,2	1.00	chr2-14078247-DEL-89	0	1.00	0	1.00	0.00
chr2	91104077	91149049	chr2-91104078-DEL-44972	DEL	44972	h2	0|1	NA	CIGAR	h2tg000080l:83156-83156	+	100	0	0,101	42,101	1.00	chr2-91104078-DEL-44972	0	1.00	0	1.00	0.00
chr2	94572508	94574206	chr2-94572509-DEL-1698	DEL	1698	h2	0|1	NA	CIGAR	h2tg000242l:10401-10401	+	262	0	0,74	0,74	1.00	chr2-94572509-DEL-1698	0	1.00	0	1.00	0.00
chr2	118736616	118736686	chr2-118736617-DEL-70	DEL	70	h2	0|1	NA	CIGAR	h2tg000044l:20901413-20901413	+	63	0	0,679	0,679	1.00	chr2-118736617-DEL-70	0	1.00	0	1.00	0.00
chr2	123790321	123790401	chr2-123790322-DEL-80	DEL	80	h2	0|1	NA	CIGAR	h2tg000044l:25955038-25955038	+	63	0	0,0	0,0	1.00	chr2-123790322-DEL-80	0	1.00	0	1.00	0.00
chr2	159252138	159258217	chr2-159252139-DEL-6079	DEL	6079	h1	1|0	NA	CIGAR	h1tg000008l:83439395-83439395	-	12	0	0,15	0,15	1.00	chr2-159252139-DEL-6079	0	1.00	0	1.00	0.00
chr20	26592148	26600308	chr20-26592149-DEL-8160	DEL	8160	h2	0|1	NA	CIGAR	h2tg000020l:39557244-39557244	-	29	0	0,1566	0,1566	1.00	chr20-26592149-DEL-8160	0	1.00	0	1.00	0.00
chr20	26960481	26963200	chr20-26960482-DEL-2719	DEL	2719	h2	0|1	NA	CIGAR	h2tg000020l:39197071-39197071	-	29	0	0,862	0,862	1.00	chr20-26960482-DEL-2719	0	1.00	0	1.00	0.00
chr20	26980588	26986024	chr20-26980589-DEL-5436	DEL	5436	h2	0|1	NA	CIGAR	h2tg000020l:39179683-39179683	-	29	0	0,5665	0,5665	1.00	chr20-26980589-DEL-5436	0	1.00	0	1.00	0.00
chr20	27008460	27010837	chr20-27008461-DEL-2377	DEL	2377	h2	0|1	NA	CIGAR	h2tg000020l:39157247-39157247	-	29	0	0,106	0,106	1.00	chr20-27008461-DEL-2377	0	1.00	0	1.00	0.00
chr20	27504563	27504905	chr20-27504564-DEL-342	DEL	342	h2	0|1	NA	CIGAR	h2tg000020l:38662836-38662836	-	29	0	0,30	0,30	1.00	chr20-27504564-DEL-342	0	1.00	0	1.00	0.00
chr20	27507900	27508244	chr20-27507901-DEL-344	DEL	344	h2	0|1	NA	CIGAR	h2tg000020l:38659839-38659839	-	29	0	0,0	0,0	1.00	chr20-27507901-DEL-344	0	1.00	0	1.00	0.00
chr20	27518966	27519308	chr20-27518967-DEL-342	DEL	342	h2	0|1	NA	CIGAR	h2tg000020l:38649118-38649118	-	29	0	0,242	0,141	1.00	chr20-27518967-DEL-342	0	1.00	0	1.00	0.00
chr20	27522027	27522369	chr20-27522028-DEL-342	DEL	342	h2	0|1	NA	CIGAR	h2tg000020l:38646398-38646398	-	29	0	0,242	0,152	1.00	chr20-27522028-DEL-342	0	1.00	0	1.00	0.00
chr20	27527959	27528303	chr20-27527960-DEL-344	DEL	344	h2	0|1	NA	CIGAR	h2tg000020l:38640466-38640466	-	29	0	0,0	0,0	1.00	chr20-27527960-DEL-344	0	1.00	0	1.00	0.00
chr20	27550183	27550525	chr20-27550184-DEL-342	DEL	342	h2	0|1	NA	CIGAR	h2tg000020l:38618570-38618570	-	29	0	0,48	0,38	1.00	chr20-27550184-DEL-342	0	1.00	0	1.00	0.00
chr20	27556450	27556792	chr20-27556451-DEL-342	DEL	342	h2	0|1	NA	CIGAR	h2tg000020l:38611627-38611627	-	29	0	0,25	0,25	1.00	chr20-27556451-DEL-342	0	1.00	0	1.00	0.00
chr20	27567326	27567668	chr20-27567327-DEL-342	DEL	342	h2	0|1	NA	CIGAR	h2tg000020l:38601093-38601093	-	29	0	0,25	0,25	1.00	chr20-27567327-DEL-342	0	1.00	0	1.00	0.00
chr20	27598171	27599189	chr20-27598172-DEL-1018	DEL	1018	h2	0|1	NA	CIGAR	h2tg000020l:38569560-38569560	-	29	0	0,21	0,21	1.00	chr20-27598172-DEL-1018	0	1.00	0	1.00	0.00
chr20	27599738	27600079	chr20-27599739-DEL-341	DEL	341	h2	0|1	NA	CIGAR	h2tg000020l:38569011-38569011	-	29	0	0,0	0,0	1.00	chr20-27599739-DEL-341	0	1.00	0	1.00	0.00
chr20	27602798	27603139	chr20-27602799-DEL-341	DEL	341	h2	0|1	NA	CIGAR	h2tg000020l:38566292-38566292	-	29	0	0,0	0,0	1.00	chr20-27602799-DEL-341	0	1.00	0	1.00	0.00
chr20	27606157	27606840	chr20-27606158-DEL-683	DEL	683	h2	0|1	NA	CIGAR	h2tg000020l:38563274-38563274	-	29	0	0,38	0,38	1.00	chr20-27606158-DEL-683	0	1.00	0	1.00	0.00
chr20	27613556	27614919	chr20-27613557-DEL-1363	DEL	1363	h2	0|1	NA	CIGAR	h2tg000020l:38556557-38556557	-	29	0	0,29	0,29	1.00	chr20-27613557-DEL-1363	0	1.00	0	1.00	0.00
chr20	27623860	27630999	chr20-27623861-DEL-7139	DEL	7139	h2	0|1	NA	CIGAR	h2tg000020l:38547616-38547616	-	29	0	0,167	0,167	1.00	chr20-27623861-DEL-7139	0	1.00	0	1.00	0.00
chr20	27645722	27648441	chr20-27645723-DEL-2719	DEL	2719	h2	0|1	NA	CIGAR	h2tg000020l:38532893-38532893	-	29	0	0,227	0,227	1.00	chr20-27645723-DEL-2719	0	1.00	0	1.00	0.00
chr20	27650604	27651960	chr20-27650605-DEL-1356	DEL	1356	h2	0|1	NA	CIGAR	h2tg000020l:38530730-38530730	-	29	0	0,498	0,81	1.00	chr20-27650605-DEL-1356	0	1.00	0	1.00	0.00
chr20	27656035	27657398	chr20-27656036-DEL-1363	DEL	1363	h2	0|1	NA	CIGAR	h2tg000020l:38526654-38526654	-	29	0	0,29	0,29	1.00	chr20-27656036-DEL-1363	0	1.00	0	1.00	0.00
chr20	27660171	27669685	chr20-27660172-DEL-9514	DEL	9514	h2	0|1	NA	CIGAR	h2tg000020l:38523881-38523881	-	29	0	0,1047	9514,1047	1.00	chr20-27660172-DEL-9514	0	1.00	0	1.00	0.00
chr20	29273383	29277138	chr20-29273384-DEL-3755	DEL	3755	h2	0|1	NA	CIGAR	h2tg000020l:36920184-36920184	-	29	0	0,503	0,503	1.00	chr20-29273384-DEL-3755	0	1.00	0	1.00	0.00
chr20	29852237	29852578	chr20-29852238-DEL-341	DEL	341	h2	0|1	NA	CIGAR	h2tg000020l:36345085-36345085	-	29	0	0,21	0,21	1.00	chr20-29852238-DEL-341	0	1.00	0	1.00	0.00
chr20	30808994	30811043	chr20-30808995-DEL-2049	DEL	2049	h2	0|1	NA	CIGAR	h2tg000020l:35388656-35388656	-	29	0	0,0	0,0	1.00	chr20-30808995-DEL-2049	0	1.00	0	1.00	0.00
chr20	32412821	32420263	chr20-32412822-DEL-7442	DEL	7442	h2	0|1	NA	CIGAR	h2tg000020l:33773536-33773536	-	29	0	0,0	0,0	1.00	chr20-32412822-DEL-7442	0	1.00	0	1.00	0.00
chr20	32481522	32492589	chr20-32481523-DEL-11067	DEL	11067	h2	0|1	NA	CIGAR	h2tg000020l:33712277-33712277	-	29	0	0,0	0,0	1.00	chr20-32481523-DEL-11067	0	1.00	0	1.00	0.00
chr20	49652525	49657214	chr20-49652526-DEL-4689	DEL	4689	h2	0|1	NA	CIGAR	h2tg000020l:16552339-16552339	-	29	0	0,6431	0,6431	1.00	chr20-49652526-DEL-4689	0	1.00	0	1.00	0.00
chr21	1124337	1145920	chr21-1124338-DEL-21583	DEL	21583	h2	0|1	NA	CIGAR	h2tg000048l:1110439-1110439	+	67	0	0,14	0,14	1.00	chr21-1124338-DEL-21583	0	1.00	0	1.00	0.00
chr21	3449486	3449550	chr21-3449487-DEL-64	DEL	64	h2	.|1	NA	CIGAR	h2tg000123l:31205-31205	+	143	0	0,16	0,16	1.00	chr21-3449487-DEL-64	0	1.00	0	1.00	0.00
chr21	3454092	3454287	chr21-3454093-DEL-195	DEL	195	h2	.|1	NA	CIGAR	h2tg000123l:35615-35615	+	143	0	0,2	0,2	1.00	chr21-3454093-DEL-195	0	1.00	0	1.00	0.00
chr21	3484598	3485342	chr21-3484599-DEL-744	DEL	744	h2	.|1	NA	CIGAR	h2tg000123l:65890-65890	+	143	0	0,11	0,11	1.00	chr21-3484599-DEL-744	0	1.00	0	1.00	0.00
chr21	5343933	5347465	chr21-5343934-DEL-3532	DEL	3532	h1	1|0	NA	CIGAR	h1tg000211l:17261-17261	+	259	0	0,3	0,3	1.00	chr21-5343934-DEL-3532	0	1.00	0	1.00	0.00
chr21	5432703	5436235	chr21-5432704-DEL-3532	DEL	3532	h2	0|1	NA	CIGAR	h2tg000105l:136558-136558	-	125	0	0,3	0,3	1.00	chr21-5432704-DEL-3532	0	1.00	0	1.00	0.00
chr21	18788838	18788918	chr21-18788839-DEL-80	DEL	80	h2	0|1	NA	CIGAR	h2tg000077l:18710-18710	-	97	0	0,0	0,0	1.00	chr21-18788839-DEL-80	0	1.00	0	1.00	0.00
chr22	1768770	1770676	chr22-1768771-DEL-1906	DEL	1906	h2	0|1	NA	CIGAR	h2tg000302l:18949-18949	+	322	0	0,70	0,70	1.00	chr22-1768771-DEL-1906	0	1.00	0	1.00	0.00
chr22	4600016	4600101	chr22-4600017-DEL-85	DEL	85	h1	1|.	NA	CIGAR	h1tg000047l:4210682-4210682	+	95	0	0,2	0,2	1.00	chr22-4600017-DEL-85	0	1.00	0	1.00	0.00
chr22	4615330	4617861	chr22-4615331-DEL-2531	DEL	2531	h1	1|.	NA	CIGAR	h1tg000047l:4225901-4225901	+	95	0	0,1	0,1	1.00	chr22-4615331-DEL-2531	0	1.00	0	1.00	0.00
chr22	4632349	4632672	chr22-4632350-DEL-323	DEL	323	h1	1|.	NA	CIGAR	h1tg000047l:4240389-4240389	+	95	0	0,11	0,3	1.00	chr22-4632350-DEL-323	0	1.00	0	1.00	0.00
chr22	4681640	4683165	chr22-4681641-DEL-1525	DEL	1525	h1	1|.	NA	CIGAR	h1tg000047l:4289389-4289389	+	95	0	0,2	0,2	1.00	chr22-4681641-DEL-1525	0	1.00	0	1.00	0.00
chr22	5672055	5717393	chr22-5672056-DEL-45338	DEL	45338	h1	1|.	NA	CIGAR	h1tg000060l:1351148-1351148	-	108	0	0,2530	6366,2530	1.00	chr22-5672056-DEL-45338	0	1.00	0	1.00	0.00
chr22	6967256	6969674	chr22-6967257-DEL-2418	DEL	2418	h1	1|.	NA	CIGAR	h1tg000060l:101285-101285	-	108	0	0,2368	0,2368	1.00	chr22-6967257-DEL-2418	0	1.00	0	1.00	0.00
chr22	13537863	13539225	chr22-13537864-DEL-1362	DEL	1362	h2	.|1	NA	CIGAR	h2tg000004l:6474536-6474536	+	8	0	0,317	0,317	1.00	chr22-13537864-DEL-1362	0	1.00	0	1.00	0.00
chr22	13541479	13541821	chr22-13541480-DEL-342	DEL	342	h2	.|1	NA	CIGAR	h2tg000004l:6476791-6476791	+	8	0	0,2	0,2	1.00	chr22-13541480-DEL-342	0	1.00	0	1.00	0.00
chr22	13545174	13546538	chr22-13545175-DEL-1364	DEL	1364	h2	.|1	NA	CIGAR	h2tg000004l:6480146-6480146	+	8	0	0,313	285,257	1.00	chr22-13545175-DEL-1364	0	1.00	0	1.00	0.00
chr22	13547554	13603133	chr22-13547555-DEL-55579	DEL	55579	h2	.|1	NA	CIGAR	h2tg000004l:6481162-6481162	+	8	0	0,209	0,209	1.00	chr22-13547555-DEL-55579	0	1.00	0	1.00	0.00
chr22	20735045	20735858	chr22-20735046-DEL-813	DEL	813	h2	.|1	NA	CIGAR	h2tg000004l:13331791-13331791	+	7	0	0,812	813,812	1.00	chr22-20735046-DEL-813	0	1.00	0	1.00	0.00
chr22	38825376	38825681	chr22-38825377-DEL-305	DEL	305	h1	1|0	NA	CIGAR	h1tg000376l:15196-15196	-	424	0	0,0	0,0	1.00	chr22-38825377-DEL-305	0	1.00	0	1.00	0.00
chr3	77376425	77376541	chr3-77376426-DEL-116	DEL	116	h1	1|0	NA	CIGAR	h1tg000122l:23019-23019	-	170	0	0,284	0,284	1.00	chr3-77376426-DEL-116	0	1.00	0	1.00	0.00
chr3	93458062	93510850	chr3-93458063-DEL-52788	DEL	52788	h2	.|1	NA	CIGAR	h2tg000006l:93477103-93477103	+	10	0	0,7480	23723,7480	1.00	chr3-93458063-DEL-52788	0	1.00	0	1.00	0.00
chr4	7838604	7838675	chr4-7838605-DEL-71	DEL	71	h1;h2	1|1	NA;NA	CIGAR;CIGAR	h1tg000038l:7821068-7821068;h2tg000045l:7821068-7821068	+;+	86;64	0	0,5	0,1	1.00;1.00	chr4-7838605-DEL-71;chr4-7838605-DEL-71	0;0	1.00;1.00	0;0	1.00;1.00	0.00;0.00
chr5	2862	2920	chr5-2863-DEL-58	DEL	58	h2	.|1	NA	CIGAR	h2tg000026l:70636280-70636280	-	40	0	0,501	0,501	1.00	chr5-2863-DEL-58	0	1.00	0	1.00	0.00
chr5	50707941	50712877	chr5-50707942-DEL-4936	DEL	4936	h2	.|1	NA	CIGAR	h2tg000026l:19931257-19931257	-	40	0	0,21956	0,21956	1.00	chr5-50707942-DEL-4936	0	1.00	0	1.00	0.00
chr5	119054134	119054219	chr5-119054135-DEL-85	DEL	85	h1	1|.	NA	CIGAR	h1tg000018l:62605816-62605816	-	60	0	0,26	0,26	1.00	chr5-119054135-DEL-85	0	1.00	0	1.00	0.00
chr6	26607304	26607702	chr6-26607305-DEL-398	DEL	398	h2	.|1	NA	CIGAR	h2tg000037l:26608217-26608217	+	54	0	0,0	0,0	1.00	chr6-26607305-DEL-398	0	1.00	0	1.00	0.00
chr6	26630310	26630374	chr6-26630311-DEL-64	DEL	64	h2	.|1	NA	CIGAR	h2tg000037l:26630874-26630874	+	55	0	0,9	0,8	1.00	chr6-26630311-DEL-64	0	1.00	0	1.00	0.00
chr6	159019044	159019106	chr6-159019045-DEL-62	DEL	62	h2	.|1	NA	CIGAR	h2tg000017l:98167775-98167775	+	26	0	0,43	0,43	1.00	chr6-159019045-DEL-62	0	1.00	0	1.00	0.00
chr7	59790664	59798865	chr7-59790665-DEL-8201	DEL	8201	h2	0|1	NA	CIGAR	h2tg000003l:100864746-100864746	-	5	0	0,7485	0,7485	1.00	chr7-59790665-DEL-8201	0	1.00	0	1.00	0.00
chr7	60486849	60492297	chr7-60486850-DEL-5448	DEL	5448	h2	0|1	NA	CIGAR	h2tg000003l:100176761-100176761	-	5	0	0,3794	0,3794	1.00	chr7-60486850-DEL-5448	0	1.00	0	1.00	0.00
chr7	60753079	60757849	chr7-60753080-DEL-4770	DEL	4770	h2	0|1	NA	CIGAR	h2tg000003l:99915979-99915979	-	5	0	0,1095	0,1095	1.00	chr7-60753080-DEL-4770	0	1.00	0	1.00	0.00
chr7	60848205	60852293	chr7-60848206-DEL-4088	DEL	4088	h2	0|1	NA	CIGAR	h2tg000003l:99825625-99825625	-	5	0	0,173	198,173	1.00	chr7-60848206-DEL-4088	0	1.00	0	1.00	0.00
chr7	60854262	60861413	chr7-60854263-DEL-7151	DEL	7151	h2	0|1	NA	CIGAR	h2tg000003l:99823656-99823656	-	5	0	0,2605	7151,2605	1.00	chr7-60854263-DEL-7151	0	1.00	0	1.00	0.00
chr7	60986455	60987477	chr7-60986456-DEL-1022	DEL	1022	h2	0|1	NA	CIGAR	h2tg000003l:99698614-99698614	-	5	0	0,485	329,485	1.00	chr7-60986456-DEL-1022	0	1.00	0	1.00	0.00
chr7	61242740	61244078	chr7-61242740-DEL-1338	DEL	1338	h1;h2	1|1	NA;NA	ALNTRUNC;ALNTRUNC	h1tg000002l:99479423-99479423;h2tg000003l:99428373-99428373	-;-	3,4;5,6	0	1,0	3,0	1.00;1.00	chr7-61242740-DEL-1338;chr7-61242740-DEL-1338	-96711;-96711	1.00;1.00	0;0	1.00;1.00	0.00;0.00
chr7	61347334	61358918	chr7-61347335-DEL-11584	DEL	11584	h2	0|1	NA	CIGAR	h2tg000003l:99228406-99228406	-	6	0	0,3451	0,3451	1.00	chr7-61347335-DEL-11584	0	1.00	0	1.00	0.00
chr7	61673964	61677030	chr7-61673965-DEL-3066	DEL	3066	h2	0|1	NA	CIGAR	h2tg000003l:98913360-98913360	-	6	0	0,3737	0,3737	1.00	chr7-61673965-DEL-3066	0	1.00	0	1.00	0.00
chr7	62097047	62098411	chr7-62097048-DEL-1364	DEL	1364	h1;h2	1|1	NA;NA	CIGAR;CIGAR	h1tg000002l:98529743-98529743;h2tg000003l:98493343-98493343	-;-	4;6	0	0,16	0,16	1.00;1.00	chr7-62097048-DEL-1364;chr7-62097048-DEL-1364	0;0	1.00;1.00	0;0	1.00;1.00	0.00;0.00
chr7	62099028	62099710	chr7-62099029-DEL-682	DEL	682	h1;h2	1|1	NA;NA	CIGAR;CIGAR	h1tg000002l:98529127-98529127;h2tg000003l:98492727-98492727	-;-	4;6	0	0,22	0,22	1.00;1.00	chr7-62099029-DEL-682;chr7-62099029-DEL-682	0;0	1.00;1.00	0;0	1.00;1.00	0.00;0.00
chr7	62100113	62100455	chr7-62100114-DEL-342	DEL	342	h1;h2	1|1	NA;NA	CIGAR;CIGAR	h1tg000002l:98528724-98528724;h2tg000003l:98492324-98492324	-;-	4;6	0	0,30	0,30	1.00;1.00	chr7-62100114-DEL-342;chr7-62100114-DEL-342	0;0	1.00;1.00	0;0	1.00;1.00	0.00;0.00
chr7	62123685	62126071	chr7-62123686-DEL-2386	DEL	2386	h1;h2	1|1	NA;NA	CIGAR;CIGAR	h1tg000002l:98501410-98501410;h2tg000003l:98465010-98465010	-;-	4;6	0	0,21	0,13	1.00;1.00	chr7-62123686-DEL-2386;chr7-62123686-DEL-2386	0;0	1.00;1.00	0;0	1.00;1.00	0.00;0.00
chr7	62129753	62130095	chr7-62129754-DEL-342	DEL	342	h1;h2	1|1	NA;NA	CIGAR;CIGAR	h1tg000002l:98497728-98497728;h2tg000003l:98461328-98461328	-;-	4;6	0	0,30	0,30	1.00;1.00	chr7-62129754-DEL-342;chr7-62129754-DEL-342	0;0	1.00;1.00	0;0	1.00;1.00	0.00;0.00
chr7	62135257	62136807	chr7-62135257-DEL-1550	DEL	1550	h1;h2	1|1	NA;NA	ALNTRUNC;ALNTRUNC	h1tg000002l:98492566-98492566;h2tg000003l:98456166-98456166	-;-	4,5;6,4	0	0,2	1,0	1.00;1.00	chr7-62135257-DEL-1550;chr7-62135257-DEL-1550	-1550;-1550	1.00;1.00	0;0	1.00;1.00	0.00;0.00
chr7	62146865	62148227	chr7-62146866-DEL-1362	DEL	1362	h1;h2	1|1	NA;NA	CIGAR;CIGAR	h1tg000002l:98480618-98480618;h2tg000003l:98444218-98444218	-;-	5;4	0	0,38	0,38	1.00;1.00	chr7-62146866-DEL-1362;chr7-62146866-DEL-1362	0;0	1.00;1.00	0;0	1.00;1.00	0.00;0.00
chr7	62162872	62163894	chr7-62162873-DEL-1022	DEL	1022	h1;h2	1|1	NA;NA	CIGAR;CIGAR	h1tg000002l:98463244-98463244;h2tg000003l:98426844-98426844	-;-	5;4	0	0,124	0,124	1.00;1.00	chr7-62162873-DEL-1022;chr7-62162873-DEL-1022	0;0	1.00;1.00	0;0	1.00;1.00	0.00;0.00
chr7	62199993	62202037	chr7-62199994-DEL-2044	DEL	2044	h2	0|1	NA	CIGAR	h2tg000003l:98390053-98390053	-	4	0	0,325	79,325	1.00	chr7-62199994-DEL-2044	0	1.00	0	1.00	0.00
chr7	62213747	62214769	chr7-62213748-DEL-1022	DEL	1022	h2	0|1	NA	CIGAR	h2tg000003l:98378350-98378350	-	4	0	0,115	0,115	1.00	chr7-62213748-DEL-1022	0	1.00	0	1.00	0.00
chr7	62217956	62218638	chr7-62217957-DEL-682	DEL	682	h2	0|1	NA	CIGAR	h2tg000003l:98375163-98375163	-	4	0	0,27	0,27	1.00	chr7-62217957-DEL-682	0	1.00	0	1.00	0.00
chr7	62221439	62222461	chr7-62221440-DEL-1022	DEL	1022	h2	0|1	NA	CIGAR	h2tg000003l:98372359-98372359	-	4	0	0,339	0,339	1.00	chr7-62221440-DEL-1022	0	1.00	0	1.00	0.00
chr7	62228053	62229075	chr7-62228054-DEL-1022	DEL	1022	h1	1|0	NA	CIGAR	h1tg000002l:98390226-98390226	-	5	0	0,115	0,115	1.00	chr7-62228054-DEL-1022	0	1.00	0	1.00	0.00
chr7	62306974	62307314	chr7-62306975-DEL-340	DEL	340	h1	1|0	NA	CIGAR	h1tg000002l:98294277-98294277	-	5	0	0,34	0,34	1.00	chr7-62306975-DEL-340	0	1.00	0	1.00	0.00
chr7	62309008	62309690	chr7-62309009-DEL-682	DEL	682	h1	1|0	NA	CIGAR	h1tg000002l:98292583-98292583	-	5	0	0,155	0,155	1.00	chr7-62309009-DEL-682	0	1.00	0	1.00	0.00
chr7	62340817	62341499	chr7-62340818-DEL-682	DEL	682	h1	1|0	NA	CIGAR	h1tg000002l:98254984-98254984	-	5	0	0,96	0,96	1.00	chr7-62340818-DEL-682	0	1.00	0	1.00	0.00
chr7	62342396	62343078	chr7-62342397-DEL-682	DEL	682	h1	1|0	NA	CIGAR	h1tg000002l:98254087-98254087	-	5	0	0,124	0,124	1.00	chr7-62342397-DEL-682	0	1.00	0	1.00	0.00
chr7	62347412	62347752	chr7-62347413-DEL-340	DEL	340	h1	1|0	NA	CIGAR	h1tg000002l:98249753-98249753	-	2	0	0,15	0,15	1.00	chr7-62347413-DEL-340	0	1.00	0	1.00	0.00
chr7	62354566	62355928	chr7-62354567-DEL-1362	DEL	1362	h1	1|0	NA	CIGAR	h1tg000002l:98242939-98242939	-	2	0	0,15	0,15	1.00	chr7-62354567-DEL-1362	0	1.00	0	1.00	0.00
chr7	63091104	63092126	chr7-63091105-DEL-1022	DEL	1022	h1;h2	1|1	NA;NA	CIGAR;CIGAR	h1tg000002l:97483915-97483915;h2tg000003l:97472039-97472039	-;-	2;4	0	0,226	0,226	1.00;1.00	chr7-63091105-DEL-1022;chr7-63091105-DEL-1022	0;0	1.00;1.00	0;0	1.00;1.00	0.00;0.00
chr7	63106253	63107275	chr7-63106254-DEL-1022	DEL	1022	h1;h2	1|1	NA;NA	CIGAR;CIGAR	h1tg000002l:97469788-97469788;h2tg000003l:97457912-97457912	-;-	2;4	0	0,4	0,4	1.00;1.00	chr7-63106254-DEL-1022;chr7-63106254-DEL-1022	0;0	1.00;1.00	0;0	1.00;1.00	0.00;0.00
chr7	63302671	63310847	chr7-63302672-DEL-8176	DEL	8176	h2	0|1	NA	CIGAR	h2tg000003l:97253318-97253318	-	4	0	0,978	8176,978	1.00	chr7-63302672-DEL-8176	0	1.00	0	1.00	0.00
chr7	63666906	63668950	chr7-63666907-DEL-2044	DEL	2044	h2	0|1	NA	CIGAR	h2tg000003l:96897259-96897259	-	4	0	0,4	0,4	1.00	chr7-63666907-DEL-2044	0	1.00	0	1.00	0.00
chr7	64383860	64385510	chr7-64383861-DEL-1650	DEL	1650	h2	0|1	NA	CIGAR	h2tg000003l:96182348-96182348	-	4	0	0,2	0,2	1.00	chr7-64383861-DEL-1650	0	1.00	0	1.00	0.00
chr8	13485719	13485776	chr8-13485720-DEL-57	DEL	57	h2	0|1	NA	CIGAR	h2tg000172l:21359-21359	+	192	0	0,31	0,31	1.00	chr8-13485720-DEL-57	0	1.00	0	1.00	0.00
chr9	44189126	44210534	chr9-44189126-DEL-21408	DEL	21408	h1	1|0	NA	ALNTRUNC	h1tg000010l:92868535-92868535	-	16,15	0	0,0	0,0	1.00	chr9-44189126-DEL-21408	-21409	1.00	0	1.00	0.00
chr9	44214841	44214905	chr9-44214842-DEL-64	DEL	64	h1	1|0	NA	CIGAR	h1tg000010l:92842812-92842812	-	15	0	0,2	0,2	1.00	chr9-44214842-DEL-64	0	1.00	0	1.00	0.00
chr9	49010090	49017878	chr9-49010091-DEL-7788	DEL	7788	h1	1|0	NA	CIGAR	h1tg000010l:88047633-88047633	-	15	0	0,2595	0,1278	1.00	chr9-49010091-DEL-7788	0	1.00	0	1.00	0.00
chr9	49907745	49908419	chr9-49907746-DEL-674	DEL	674	h2	0|1	NA	CIGAR	h2tg000142l:32910-32910	+	162	0	0,46	0,46	1.00	chr9-49907746-DEL-674	0	1.00	0	1.00	0.00
chr9	52117563	52122313	chr9-52117564-DEL-4750	DEL	4750	h1	1|.	NA	CIGAR	h1tg000010l:84938477-84938477	-	15	0	0,52	0,52	1.00	chr9-52117564-DEL-4750	0	1.00	0	1.00	0.00
chr9	52152297	52152352	chr9-52152298-DEL-55	DEL	55	h1	1|.	NA	CIGAR	h1tg000010l:84908488-84908488	-	15	0	0,16	0,16	1.00	chr9-52152298-DEL-55	0	1.00	0	1.00	0.00
chr9	52207829	52216601	chr9-52207830-DEL-8772	DEL	8772	h1	1|.	NA	CIGAR	h1tg000010l:84853021-84853021	-	15	0	0,21	0,21	1.00	chr9-52207830-DEL-8772	0	1.00	0	1.00	0.00
chr9	52223605	52229398	chr9-52223606-DEL-5793	DEL	5793	h1	1|.	NA	CIGAR	h1tg000010l:84846017-84846017	-	15	0	0,13	0,13	1.00	chr9-52223606-DEL-5793	0	1.00	0	1.00	0.00
chr9	52386535	53406745	chr9-52386535-DEL-1020210	DEL	1020210	h1	1|0	NA	ALNTRUNC	h1tg000010l:84688595-84688595	-	15,17	0	0,0	0,0	1.00	chr9-52386535-DEL-1020210	-296664	1.00	0	1.00	0.00
chr9	52471080	52476361	chr9-52471081-DEL-5281	DEL	5281	h2	0|1	NA	CIGAR	h2tg000073l:2002365-2002365	-	93	0	0,2695	0,2695	1.00	chr9-52471081-DEL-5281	0	1.00	0	1.00	0.00
chr9	52650359	52650698	chr9-52650360-DEL-339	DEL	339	h2	0|1	NA	CIGAR	h2tg000073l:1826570-1826570	-	93	0	0,19	0,19	1.00	chr9-52650360-DEL-339	0	1.00	0	1.00	0.00
chr9	52839731	52840570	chr9-52839732-DEL-839	DEL	839	h2	0|1	NA	CIGAR	h2tg000073l:1637542-1637542	-	93	0	0,11	0,9	1.00	chr9-52839732-DEL-839	0	1.00	0	1.00	0.00
chr9	53409602	53409742	chr9-53409603-DEL-140	DEL	140	h1	1|0	NA	CIGAR	h1tg000010l:84388754-84388754	-	17	0	0,4	0,4	1.00	chr9-53409603-DEL-140	0	1.00	0	1.00	0.00
chr9	53411081	53411236	chr9-53411082-DEL-155	DEL	155	h1	1|0	NA	CIGAR	h1tg000010l:84387484-84387484	-	17	0	0,1	0,1	1.00	chr9-53411082-DEL-155	0	1.00	0	1.00	0.00
chr9	53411764	53411863	chr9-53411765-DEL-99	DEL	99	h1	1|0	NA	CIGAR	h1tg000010l:84386965-84386965	-	17	0	0,8	0,8	1.00	chr9-53411765-DEL-99	0	1.00	0	1.00	0.00
chr9	53412292	53412566	chr9-53412293-DEL-274	DEL	274	h1	1|0	NA	CIGAR	h1tg000010l:84386542-84386542	-	17	0	0,3	0,3	1.00	chr9-53412293-DEL-274	0	1.00	0	1.00	0.00
chr9	53412696	53412856	chr9-53412697-DEL-160	DEL	160	h1	1|0	NA	CIGAR	h1tg000010l:84386412-84386412	-	17	0	0,2	0,2	1.00	chr9-53412697-DEL-160	0	1.00	0	1.00	0.00
chr9	53413850	53414000	chr9-53413851-DEL-150	DEL	150	h1	1|0	NA	CIGAR	h1tg000010l:84385484-84385484	-	17	0	0,10	0,10	1.00	chr9-53413851-DEL-150	0	1.00	0	1.00	0.00
chr9	53414256	53414396	chr9-53414257-DEL-140	DEL	140	h1	1|0	NA	CIGAR	h1tg000010l:84385227-84385227	-	17	0	0,11	0,6	1.00	chr9-53414257-DEL-140	0	1.00	0	1.00	0.00
chr9	53414887	53415206	chr9-53414888-DEL-319	DEL	319	h1	1|0	NA	CIGAR	h1tg000010l:84384762-84384762	-	17	0	0,11	0,5	1.00	chr9-53414888-DEL-319	0	1.00	0	1.00	0.00
chr9	53415869	53416108	chr9-53415870-DEL-239	DEL	239	h1	1|0	NA	CIGAR	h1tg000010l:84384102-84384102	-	17	0	0,6	0,1	1.00	chr9-53415870-DEL-239	0	1.00	0	1.00	0.00
chr9	53418827	53419234	chr9-53418828-DEL-407	DEL	407	h1	1|0	NA	CIGAR	h1tg000010l:84381380-84381380	-	17	0	0,0	0,0	1.00	chr9-53418828-DEL-407	0	1.00	0	1.00	0.00
chr9	53423425	53423575	chr9-53423426-DEL-150	DEL	150	h1	1|0	NA	CIGAR	h1tg000010l:84377235-84377235	-	17	0	0,9	0,2	1.00	chr9-53423426-DEL-150	0	1.00	0	1.00	0.00
chr9	53423799	53423874	chr9-53423800-DEL-75	DEL	75	h1	1|0	NA	CIGAR	h1tg000010l:84377017-84377017	-	17	0	0,6	0,3	1.00	chr9-53423800-DEL-75	0	1.00	0	1.00	0.00
chr9	53424218	53424608	chr9-53424219-DEL-390	DEL	390	h1	1|0	NA	CIGAR	h1tg000010l:84376663-84376663	-	17	0	0,29	0,29	1.00	chr9-53424219-DEL-390	0	1.00	0	1.00	0.00
chr9	53425127	53425277	chr9-53425128-DEL-150	DEL	150	h1	1|0	NA	CIGAR	h1tg000010l:84376153-84376153	-	17	0	0,11	0,11	1.00	chr9-53425128-DEL-150	0	1.00	0	1.00	0.00
chr9	53425757	53425812	chr9-53425758-DEL-55	DEL	55	h1	1|0	NA	CIGAR	h1tg000010l:84375672-84375672	-	17	0	0,0	0,0	1.00	chr9-53425758-DEL-55	0	1.00	0	1.00	0.00
chr9	53426833	53427187	chr9-53426834-DEL-354	DEL	354	h1	1|0	NA	CIGAR	h1tg000010l:84374665-84374665	-	17	0	0,0	0,0	1.00	chr9-53426834-DEL-354	0	1.00	0	1.00	0.00
chr9	53428436	53428641	chr9-53428437-DEL-205	DEL	205	h1	1|0	NA	CIGAR	h1tg000010l:84373366-84373366	-	17	0	0,13	0,12	1.00	chr9-53428437-DEL-205	0	1.00	0	1.00	0.00
chr9	53429337	53429606	chr9-53429338-DEL-269	DEL	269	h1	1|0	NA	CIGAR	h1tg000010l:84372724-84372724	-	17	0	0,17	0,17	1.00	chr9-53429338-DEL-269	0	1.00	0	1.00	0.00
chr9	53436494	53437255	chr9-53436495-DEL-761	DEL	761	h1	1|0	NA	CIGAR	h1tg000010l:84363629-84363629	-	17	0	0,25	0,19	1.00	chr9-53436495-DEL-761	0	1.00	0	1.00	0.00
chr9	53438549	53438674	chr9-53438550-DEL-125	DEL	125	h1	1|0	NA	CIGAR	h1tg000010l:84362372-84362372	-	17	0	0,2	0,2	1.00	chr9-53438550-DEL-125	0	1.00	0	1.00	0.00
chr9	53439006	53439244	chr9-53439007-DEL-238	DEL	238	h1	1|0	NA	CIGAR	h1tg000010l:84362028-84362028	-	17	0	0,0	0,0	1.00	chr9-53439007-DEL-238	0	1.00	0	1.00	0.00
chr9	53442456	53442542	chr9-53442457-DEL-86	DEL	86	h1	1|0	NA	CIGAR	h1tg000010l:84358044-84358044	-	17	0	0,1	0,0	1.00	chr9-53442457-DEL-86	0	1.00	0	1.00	0.00
chr9	53443228	53443333	chr9-53443229-DEL-105	DEL	105	h1	1|0	NA	CIGAR	h1tg000010l:84357388-84357388	-	17	0	0,0	0,0	1.00	chr9-53443229-DEL-105	0	1.00	0	1.00	0.00
chr9	53448005	53489540	chr9-53448005-DEL-41535	DEL	41535	h1	1|0	NA	ALNTRUNC	h1tg000010l:84343921-84343921	-	17,46	0	0,0	1,1	1.00	chr9-53448005-DEL-41535	-66812	1.00	0	1.00	0.00
chr9	53497511	53498265	chr9-53497512-DEL-754	DEL	754	h1	1|0	NA	CIGAR	h1tg000010l:84268212-84268212	-	46	0	0,3	0,3	1.00	chr9-53497512-DEL-754	0	1.00	0	1.00	0.00
chr9	53499496	53499552	chr9-53499497-DEL-56	DEL	56	h1	1|0	NA	CIGAR	h1tg000010l:84267029-84267029	-	46	0	0,0	0,0	1.00	chr9-53499497-DEL-56	0	1.00	0	1.00	0.00
chr9	53499836	53499921	chr9-53499837-DEL-85	DEL	85	h1	1|0	NA	CIGAR	h1tg000010l:84266745-84266745	-	46	0	0,0	0,0	1.00	chr9-53499837-DEL-85	0	1.00	0	1.00	0.00
chr9	53500751	53500875	chr9-53500752-DEL-124	DEL	124	h1	1|0	NA	CIGAR	h1tg000010l:84265970-84265970	-	46	0	0,0	0,0	1.00	chr9-53500752-DEL-124	0	1.00	0	1.00	0.00
chr9	53501070	53501284	chr9-53501071-DEL-214	DEL	214	h1	1|0	NA	CIGAR	h1tg000010l:84265776-84265776	-	46	0	0,0	0,0	1.00	chr9-53501071-DEL-214	0	1.00	0	1.00	0.00
chr9	53501375	53501455	chr9-53501376-DEL-80	DEL	80	h1	1|0	NA	CIGAR	h1tg000010l:84265685-84265685	-	46	0	0,0	0,0	1.00	chr9-53501376-DEL-80	0	1.00	0	1.00	0.00
chr9	53501765	53501950	chr9-53501766-DEL-185	DEL	185	h1	1|0	NA	CIGAR	h1tg000010l:84265371-84265371	-	46	0	0,1	0,1	1.00	chr9-53501766-DEL-185	0	1.00	0	1.00	0.00
chr9	53502064	53502169	chr9-53502065-DEL-105	DEL	105	h1	1|0	NA	CIGAR	h1tg000010l:84265257-84265257	-	46	0	0,2	0,2	1.00	chr9-53502065-DEL-105	0	1.00	0	1.00	0.00
chr9	53502507	53502567	chr9-53502508-DEL-60	DEL	60	h1	1|0	NA	CIGAR	h1tg000010l:84264910-84264910	-	46	0	0,4	0,4	1.00	chr9-53502508-DEL-60	0	1.00	0	1.00	0.00
chr9	53503124	53503403	chr9-53503125-DEL-279	DEL	279	h1	1|0	NA	CIGAR	h1tg000010l:84264368-84264368	-	46	0	0,0	0,0	1.00	chr9-53503125-DEL-279	0	1.00	0	1.00	0.00
chr9	53503848	53503898	chr9-53503849-DEL-50	DEL	50	h1	1|0	NA	CIGAR	h1tg000010l:84263934-84263934	-	46	0	0,4	0,2	1.00	chr9-53503849-DEL-50	0	1.00	0	1.00	0.00
chr9	53504009	53504472	chr9-53504010-DEL-463	DEL	463	h1	1|0	NA	CIGAR	h1tg000010l:84263823-84263823	-	46	0	0,18	0,18	1.00	chr9-53504010-DEL-463	0	1.00	0	1.00	0.00
chr9	53504994	53505064	chr9-53504995-DEL-70	DEL	70	h1	1|0	NA	CIGAR	h1tg000010l:84263314-84263314	-	46	0	0,0	0,0	1.00	chr9-53504995-DEL-70	0	1.00	0	1.00	0.00
chr9	53505279	53505498	chr9-53505280-DEL-219	DEL	219	h1	1|0	NA	CIGAR	h1tg000010l:84263090-84263090	-	46	0	0,0	0,0	1.00	chr9-53505280-DEL-219	0	1.00	0	1.00	0.00
chr9	53506019	53506313	chr9-53506020-DEL-294	DEL	294	h1	1|0	NA	CIGAR	h1tg000010l:84262638-84262638	-	46	0	0,7	0,7	1.00	chr9-53506020-DEL-294	0	1.00	0	1.00	0.00
chr9	53506455	53506560	chr9-53506456-DEL-105	DEL	105	h1	1|0	NA	CIGAR	h1tg000010l:84262495-84262495	-	46	0	0,8	0,5	1.00	chr9-53506456-DEL-105	0	1.00	0	1.00	0.00
chr9	53507165	53507254	chr9-53507166-DEL-89	DEL	89	h1	1|0	NA	CIGAR	h1tg000010l:84261855-84261855	-	46	0	0,1	0,1	1.00	chr9-53507166-DEL-89	0	1.00	0	1.00	0.00
chr9	53508432	53508527	chr9-53508433-DEL-95	DEL	95	h1	1|0	NA	CIGAR	h1tg000010l:84260512-84260512	-	46	0	0,2	0,2	1.00	chr9-53508433-DEL-95	0	1.00	0	1.00	0.00
chr9	53509554	53649713	chr9-53509554-DEL-140159	DEL	140159	h1	1|0	NA	ALNTRUNC	h1tg000010l:84259502-84259502	-	46,23	0	1,2	1,0	1.00	chr9-53509554-DEL-140159	-123866	1.00	0	1.00	0.00
chr9	53651470	53651520	chr9-53651471-DEL-50	DEL	50	h1	1|0	NA	CIGAR	h1tg000010l:84133643-84133643	-	23	0	0,1	0,0	1.00	chr9-53651471-DEL-50	0	1.00	0	1.00	0.00
chr9	53651949	53652188	chr9-53651950-DEL-239	DEL	239	h1	1|0	NA	CIGAR	h1tg000010l:84133213-84133213	-	23	0	0,0	0,0	1.00	chr9-53651950-DEL-239	0	1.00	0	1.00	0.00
chr9	53653116	53653355	chr9-53653117-DEL-239	DEL	239	h1	1|0	NA	CIGAR	h1tg000010l:84132347-84132347	-	23	0	0,0	0,0	1.00	chr9-53653117-DEL-239	0	1.00	0	1.00	0.00
chr9	53661443	53665029	chr9-53661444-DEL-3586	DEL	3586	h1	1|0	NA	CIGAR	h1tg000010l:84110084-84110084	-	23	0	0,23	0,22	1.00	chr9-53661444-DEL-3586	0	1.00	0	1.00	0.00
chr9	53665078	53665178	chr9-53665079-DEL-100	DEL	100	h1	1|0	NA	CIGAR	h1tg000010l:84110035-84110035	-	23	0	0,13	0,13	1.00	chr9-53665079-DEL-100	0	1.00	0	1.00	0.00
chr9	53665268	53665463	chr9-53665269-DEL-195	DEL	195	h1	1|0	NA	CIGAR	h1tg000010l:84109945-84109945	-	23	0	0,8	0,8	1.00	chr9-53665269-DEL-195	0	1.00	0	1.00	0.00
chr9	53665557	53665627	chr9-53665558-DEL-70	DEL	70	h1	1|0	NA	CIGAR	h1tg000010l:84109852-84109852	-	23	0	0,2	0,0	1.00	chr9-53665558-DEL-70	0	1.00	0	1.00	0.00
chr9	53665708	53665887	chr9-53665709-DEL-179	DEL	179	h1	1|0	NA	CIGAR	h1tg000010l:84109771-84109771	-	23	0	0,4	0,2	1.00	chr9-53665709-DEL-179	0	1.00	0	1.00	0.00
chr9	53666327	53667282	chr9-53666328-DEL-955	DEL	955	h1	1|0	NA	CIGAR	h1tg000010l:84109356-84109356	-	23	0	0,1	0,1	1.00	chr9-53666328-DEL-955	0	1.00	0	1.00	0.00
chr9	53667420	53667745	chr9-53667421-DEL-325	DEL	325	h1	1|0	NA	CIGAR	h1tg000010l:84109218-84109218	-	23	0	0,9	0,9	1.00	chr9-53667421-DEL-325	0	1.00	0	1.00	0.00
chr9	53667934	53668479	chr9-53667935-DEL-545	DEL	545	h1	1|0	NA	CIGAR	h1tg000010l:84109024-84109024	-	23	0	0,2	0,1	1.00	chr9-53667935-DEL-545	0	1.00	0	1.00	0.00
chr9	53668608	53669302	chr9-53668609-DEL-694	DEL	694	h1	1|0	NA	CIGAR	h1tg000010l:84108895-84108895	-	23	0	0,22	0,16	1.00	chr9-53668609-DEL-694	0	1.00	0	1.00	0.00
chr9	53669695	53669810	chr9-53669696-DEL-115	DEL	115	h1	1|0	NA	CIGAR	h1tg000010l:84108537-84108537	-	23	0	0,7	0,7	1.00	chr9-53669696-DEL-115	0	1.00	0	1.00	0.00
chr9	53670013	53670093	chr9-53670014-DEL-80	DEL	80	h1	1|0	NA	CIGAR	h1tg000010l:84108334-84108334	-	23	0	0,4	0,4	1.00	chr9-53670014-DEL-80	0	1.00	0	1.00	0.00
chr9	53670358	53670469	chr9-53670359-DEL-111	DEL	111	h1	1|0	NA	CIGAR	h1tg000010l:84108074-84108074	-	23	0	0,1	0,0	1.00	chr9-53670359-DEL-111	0	1.00	0	1.00	0.00
chr9	53670759	53670824	chr9-53670760-DEL-65	DEL	65	h1	1|0	NA	CIGAR	h1tg000010l:84107783-84107783	-	23	0	0,2	0,2	1.00	chr9-53670760-DEL-65	0	1.00	0	1.00	0.00
chr9	53671152	53671232	chr9-53671153-DEL-80	DEL	80	h1	1|0	NA	CIGAR	h1tg000010l:84107449-84107449	-	23	0	0,25	0,25	1.00	chr9-53671153-DEL-80	0	1.00	0	1.00	0.00
chr9	53671404	53671734	chr9-53671405-DEL-330	DEL	330	h1	1|0	NA	CIGAR	h1tg000010l:84107277-84107277	-	23	0	0,1	0,1	1.00	chr9-53671405-DEL-330	0	1.00	0	1.00	0.00
chr9	53672151	53672516	chr9-53672152-DEL-365	DEL	365	h1	1|0	NA	CIGAR	h1tg000010l:84106865-84106865	-	23	0	0,12	0,12	1.00	chr9-53672152-DEL-365	0	1.00	0	1.00	0.00
chr9	53673817	54928164	chr9-53673817-DEL-1254347	DEL	1254347	h1	1|.	NA	ALNTRUNC	h1tg000010l:84105704-84105704	-	23,33	0	0,2	1,0	1.00	chr9-53673817-DEL-1254347	-313046	1.00	0	1.00	0.00
chr9	54018662	54027252	chr9-54018663-DEL-8590	DEL	8590	h2	0|1	NA	CIGAR	h2tg000073l:459252-459252	-	93	0	0,617	0,617	1.00	chr9-54018663-DEL-8590	0	1.00	0	1.00	0.00
chr9	54318928	54320391	chr9-54318929-DEL-1463	DEL	1463	h2	0|1	NA	CIGAR	h2tg000073l:167592-167592	-	93	0	0,25	0,25	1.00	chr9-54318929-DEL-1463	0	1.00	0	1.00	0.00
chr9	54844204	54863215	chr9-54844205-DEL-19011	DEL	19011	h2	0|1	NA	CIGAR	h2tg000050l:6207108-6207108	-	69	0	0,19037	0,10624	1.00	chr9-54844205-DEL-19011	0	1.00	0	1.00	0.00
chr9	54928185	54928240	chr9-54928186-DEL-55	DEL	55	h1	1|0	NA	CIGAR	h1tg000010l:83792637-83792637	-	33	0	0,5	0,5	1.00	chr9-54928186-DEL-55	0	1.00	0	1.00	0.00
chr9	54928315	54929529	chr9-54928316-DEL-1214	DEL	1214	h1	1|0	NA	CIGAR	h1tg000010l:83792562-83792562	-	33	0	0,6	0,6	1.00	chr9-54928316-DEL-1214	0	1.00	0	1.00	0.00
chr9	54929711	54929931	chr9-54929712-DEL-220	DEL	220	h1	1|0	NA	CIGAR	h1tg000010l:83792380-83792380	-	33	0	0,5	0,5	1.00	chr9-54929712-DEL-220	0	1.00	0	1.00	0.00
chr9	54930397	54930612	chr9-54930398-DEL-215	DEL	215	h1	1|0	NA	CIGAR	h1tg000010l:83791920-83791920	-	33	0	0,0	0,0	1.00	chr9-54930398-DEL-215	0	1.00	0	1.00	0.00
chr9	54930773	54930823	chr9-54930774-DEL-50	DEL	50	h1	1|0	NA	CIGAR	h1tg000010l:83791759-83791759	-	33	0	0,24	0,24	1.00	chr9-54930774-DEL-50	0	1.00	0	1.00	0.00
chr9	54930973	54931233	chr9-54930974-DEL-260	DEL	260	h1	1|0	NA	CIGAR	h1tg000010l:83791610-83791610	-	33	0	0,9	0,1	1.00	chr9-54930974-DEL-260	0	1.00	0	1.00	0.00
chr9	54931596	54931761	chr9-54931597-DEL-165	DEL	165	h1	1|0	NA	CIGAR	h1tg000010l:83791262-83791262	-	33	0	0,5	0,5	1.00	chr9-54931597-DEL-165	0	1.00	0	1.00	0.00
chr9	54933187	54933296	chr9-54933188-DEL-109	DEL	109	h1	1|0	NA	CIGAR	h1tg000010l:83789893-83789893	-	33	0	0,4	0,4	1.00	chr9-54933188-DEL-109	0	1.00	0	1.00	0.00
chr9	54933572	54933867	chr9-54933573-DEL-295	DEL	295	h1	1|0	NA	CIGAR	h1tg000010l:83789612-83789612	-	33	0	0,4	0,4	1.00	chr9-54933573-DEL-295	0	1.00	0	1.00	0.00
chr9	54936510	54936624	chr9-54936511-DEL-114	DEL	114	h1	1|0	NA	CIGAR	h1tg000010l:83786808-83786808	-	33	0	0,4	0,4	1.00	chr9-54936511-DEL-114	0	1.00	0	1.00	0.00
chr9	54937442	54937506	chr9-54937443-DEL-64	DEL	64	h1	1|0	NA	CIGAR	h1tg000010l:83786000-83786000	-	33	0	0,1	0,1	1.00	chr9-54937443-DEL-64	0	1.00	0	1.00	0.00
chr9	54940796	54940885	chr9-54940797-DEL-89	DEL	89	h1	1|0	NA	CIGAR	h1tg000010l:83781816-83781816	-	33	0	0,0	0,0	1.00	chr9-54940797-DEL-89	0	1.00	0	1.00	0.00
chr9	54941999	54942089	chr9-54942000-DEL-90	DEL	90	h1	1|0	NA	CIGAR	h1tg000010l:83780743-83780743	-	33	0	0,0	0,0	1.00	chr9-54942000-DEL-90	0	1.00	0	1.00	0.00
chr9	54942369	54942584	chr9-54942370-DEL-215	DEL	215	h1	1|0	NA	CIGAR	h1tg000010l:83780469-83780469	-	33	0	0,1	0,1	1.00	chr9-54942370-DEL-215	0	1.00	0	1.00	0.00
chr9	54943129	54943314	chr9-54943130-DEL-185	DEL	185	h1	1|0	NA	CIGAR	h1tg000010l:83779919-83779919	-	33	0	0,5	0,4	1.00	chr9-54943130-DEL-185	0	1.00	0	1.00	0.00
chr9	54943547	54943662	chr9-54943548-DEL-115	DEL	115	h1	1|0	NA	CIGAR	h1tg000010l:83779681-83779681	-	33	0	0,12	0,7	1.00	chr9-54943548-DEL-115	0	1.00	0	1.00	0.00
chr9	54944742	54944797	chr9-54944743-DEL-55	DEL	55	h1	1|0	NA	CIGAR	h1tg000010l:83778626-83778626	-	33	0	0,27	0,27	1.00	chr9-54944743-DEL-55	0	1.00	0	1.00	0.00
chr9	54945468	54945583	chr9-54945469-DEL-115	DEL	115	h1	1|0	NA	CIGAR	h1tg000010l:83777759-83777759	-	33	0	0,8	0,8	1.00	chr9-54945469-DEL-115	0	1.00	0	1.00	0.00
chr9	54946487	54946792	chr9-54946488-DEL-305	DEL	305	h1	1|0	NA	CIGAR	h1tg000010l:83776806-83776806	-	33	0	0,17	0,5	1.00	chr9-54946488-DEL-305	0	1.00	0	1.00	0.00
chr9	54947264	54947389	chr9-54947265-DEL-125	DEL	125	h1	1|0	NA	CIGAR	h1tg000010l:83776359-83776359	-	33	0	0,33	0,8	1.00	chr9-54947265-DEL-125	0	1.00	0	1.00	0.00
chr9	54948707	54948856	chr9-54948708-DEL-149	DEL	149	h1	1|0	NA	CIGAR	h1tg000010l:83774936-83774936	-	33	0	0,8	0,2	1.00	chr9-54948708-DEL-149	0	1.00	0	1.00	0.00
chr9	54949299	54949673	chr9-54949300-DEL-374	DEL	374	h1	1|0	NA	CIGAR	h1tg000010l:83774144-83774144	-	33	0	0,4	0,4	1.00	chr9-54949300-DEL-374	0	1.00	0	1.00	0.00
chr9	54953690	54953773	chr9-54953691-DEL-83	DEL	83	h1	1|0	NA	CIGAR	h1tg000010l:83769864-83769864	-	33	0	0,0	0,0	1.00	chr9-54953691-DEL-83	0	1.00	0	1.00	0.00
chr9	54954432	54954492	chr9-54954433-DEL-60	DEL	60	h1	1|0	NA	CIGAR	h1tg000010l:83769224-83769224	-	33	0	0,0	0,0	1.00	chr9-54954433-DEL-60	0	1.00	0	1.00	0.00
chr9	54955145	54955210	chr9-54955146-DEL-65	DEL	65	h1	1|0	NA	CIGAR	h1tg000010l:83768650-83768650	-	33	0	0,5	0,1	1.00	chr9-54955146-DEL-65	0	1.00	0	1.00	0.00
chr9	54955792	54956451	chr9-54955793-DEL-659	DEL	659	h1	1|0	NA	CIGAR	h1tg000010l:83768092-83768092	-	33	0	0,6	0,6	1.00	chr9-54955793-DEL-659	0	1.00	0	1.00	0.00
chr9	54957163	55286692	chr9-54957163-DEL-329529	DEL	329529	h1	1|0	NA	ALNTRUNC	h1tg000010l:83767350-83767350	-	33,18	0	0,0	0,2	1.00	chr9-54957163-DEL-329529	-170825	1.00	0	1.00	0.00
chr9	55275462	55283403	chr9-55275463-DEL-7941	DEL	7941	h2	0|1	NA	CIGAR	h2tg000050l:5794826-5794826	-	69	0	0,2654	0,2654	1.00	chr9-55275463-DEL-7941	0	1.00	0	1.00	0.00
chr9	55299792	55299952	chr9-55299793-DEL-160	DEL	160	h1	1|0	NA	CIGAR	h1tg000010l:83573593-83573593	-	18	0	0,7	0,7	1.00	chr9-55299793-DEL-160	0	1.00	0	1.00	0.00
chr9	55302378	55302468	chr9-55302379-DEL-90	DEL	90	h1	1|0	NA	CIGAR	h1tg000010l:83571039-83571039	-	18	0	0,1	0,0	1.00	chr9-55302379-DEL-90	0	1.00	0	1.00	0.00
chr9	55302648	55302962	chr9-55302649-DEL-314	DEL	314	h1	1|0	NA	CIGAR	h1tg000010l:83570864-83570864	-	18	0	0,0	0,0	1.00	chr9-55302649-DEL-314	0	1.00	0	1.00	0.00
chr9	55311601	55312081	chr9-55311602-DEL-480	DEL	480	h1	1|0	NA	CIGAR	h1tg000010l:83560054-83560054	-	18	0	0,0	0,0	1.00	chr9-55311602-DEL-480	0	1.00	0	1.00	0.00
chr9	55312226	55312326	chr9-55312227-DEL-100	DEL	100	h1	1|0	NA	CIGAR	h1tg000010l:83559909-83559909	-	18	0	0,9	0,3	1.00	chr9-55312227-DEL-100	0	1.00	0	1.00	0.00
chr9	55312431	55312576	chr9-55312432-DEL-145	DEL	145	h1	1|0	NA	CIGAR	h1tg000010l:83559804-83559804	-	18	0	0,4	0,4	1.00	chr9-55312432-DEL-145	0	1.00	0	1.00	0.00
chr9	55320525	55320575	chr9-55320526-DEL-50	DEL	50	h1	1|0	NA	CIGAR	h1tg000010l:83547854-83547854	-	18	0	0,0	0,0	1.00	chr9-55320526-DEL-50	0	1.00	0	1.00	0.00
chr9	55321218	55321293	chr9-55321219-DEL-75	DEL	75	h1	1|0	NA	CIGAR	h1tg000010l:83547211-83547211	-	18	0	0,14	0,14	1.00	chr9-55321219-DEL-75	0	1.00	0	1.00	0.00
chr9	55321928	55322208	chr9-55321929-DEL-280	DEL	280	h1	1|0	NA	CIGAR	h1tg000010l:83546562-83546562	-	18	0	0,0	0,0	1.00	chr9-55321929-DEL-280	0	1.00	0	1.00	0.00
chr9	55322448	55322558	chr9-55322449-DEL-110	DEL	110	h1	1|0	NA	CIGAR	h1tg000010l:83546322-83546322	-	18	0	0,5	0,5	1.00	chr9-55322449-DEL-110	0	1.00	0	1.00	0.00
chr9	55323539	55323594	chr9-55323540-DEL-55	DEL	55	h1	1|0	NA	CIGAR	h1tg000010l:83545378-83545378	-	18	0	0,13	0,13	1.00	chr9-55323540-DEL-55	0	1.00	0	1.00	0.00
chr9	55324346	55324441	chr9-55324347-DEL-95	DEL	95	h1	1|0	NA	CIGAR	h1tg000010l:83544685-83544685	-	18	0	0,2	0,2	1.00	chr9-55324347-DEL-95	0	1.00	0	1.00	0.00
chr9	55324809	55325159	chr9-55324810-DEL-350	DEL	350	h1	1|0	NA	CIGAR	h1tg000010l:83544298-83544298	-	18	0	0,0	0,0	1.00	chr9-55324810-DEL-350	0	1.00	0	1.00	0.00
chr9	55325353	55325473	chr9-55325354-DEL-120	DEL	120	h1	1|0	NA	CIGAR	h1tg000010l:83544109-83544109	-	18	0	0,6	0,6	1.00	chr9-55325354-DEL-120	0	1.00	0	1.00	0.00
chr9	55325815	55325985	chr9-55325816-DEL-170	DEL	170	h1	1|0	NA	CIGAR	h1tg000010l:83543782-83543782	-	18	0	0,3	0,3	1.00	chr9-55325816-DEL-170	0	1.00	0	1.00	0.00
chr9	55326466	57948257	chr9-55326466-DEL-2621791	DEL	2621791	h1	1|0	NA	ALNTRUNC	h1tg000010l:83543311-83543311	-	18,34	0	0,0	0,1	1.00	chr9-55326466-DEL-2621791	-560167	1.00	0	1.00	0.00
chr9	55513625	55515997	chr9-55513626-DEL-2372	DEL	2372	h2	0|1	NA	CIGAR	h2tg000050l:5564606-5564606	-	69	0	0,398	0,398	1.00	chr9-55513626-DEL-2372	0	1.00	0	1.00	0.00
chr9	55522932	55523996	chr9-55522933-DEL-1064	DEL	1064	h2	0|1	NA	CIGAR	h2tg000050l:5557666-5557666	-	69	0	0,1106	0,1106	1.00	chr9-55522933-DEL-1064	0	1.00	0	1.00	0.00
chr9	56003888	56012416	chr9-56003889-DEL-8528	DEL	8528	h2	0|1	NA	CIGAR	h2tg000050l:5038433-5038433	-	69	0	0,316	606,316	1.00	chr9-56003889-DEL-8528	0	1.00	0	1.00	0.00
chr9	56234131	56239093	chr9-56234132-DEL-4962	DEL	4962	h2	0|1	NA	CIGAR	h2tg000050l:4788899-4788899	-	69	0	0,279	0,279	1.00	chr9-56234132-DEL-4962	0	1.00	0	1.00	0.00
chr9	56341171	56358654	chr9-56341172-DEL-17483	DEL	17483	h2	0|1	NA	CIGAR	h2tg000050l:4686881-4686881	-	69	0	0,30	0,30	1.00	chr9-56341172-DEL-17483	0	1.00	0	1.00	0.00
chr9	57633026	57639635	chr9-57633027-DEL-6609	DEL	6609	h2	0|1	NA	CIGAR	h2tg000050l:3395824-3395824	-	69	0	0,442	0,442	1.00	chr9-57633027-DEL-6609	0	1.00	0	1.00	0.00
chr9	57948528	57948618	chr9-57948529-DEL-90	DEL	90	h1	1|0	NA	CIGAR	h1tg000010l:82982888-82982888	-	34	0	0,24	0,0	1.00	chr9-57948529-DEL-90	0	1.00	0	1.00	0.00
chr9	57954126	57954211	chr9-57954127-DEL-85	DEL	85	h1	1|0	NA	CIGAR	h1tg000010l:82975358-82975358	-	34	0	0,2	0,2	1.00	chr9-57954127-DEL-85	0	1.00	0	1.00	0.00
chr9	57963955	57964069	chr9-57963956-DEL-114	DEL	114	h1	1|0	NA	CIGAR	h1tg000010l:82963725-82963725	-	34	0	0,3	0,3	1.00	chr9-57963956-DEL-114	0	1.00	0	1.00	0.00
chr9	57967822	57968706	chr9-57967823-DEL-884	DEL	884	h1	1|0	NA	CIGAR	h1tg000010l:82959483-82959483	-	34	0	0,13	0,7	1.00	chr9-57967823-DEL-884	0	1.00	0	1.00	0.00
chr9	57968935	57969079	chr9-57968936-DEL-144	DEL	144	h1	1|0	NA	CIGAR	h1tg000010l:82959289-82959289	-	34	0	0,21	0,18	1.00	chr9-57968936-DEL-144	0	1.00	0	1.00	0.00
chr9	57970853	57971852	chr9-57970854-DEL-999	DEL	999	h1	1|0	NA	CIGAR	h1tg000010l:82957320-82957320	-	34	0	0,18	0,18	1.00	chr9-57970854-DEL-999	0	1.00	0	1.00	0.00
chr9	57972226	57973463	chr9-57972227-DEL-1237	DEL	1237	h1	1|0	NA	CIGAR	h1tg000010l:82956956-82956956	-	34	0	0,14	0,14	1.00	chr9-57972227-DEL-1237	0	1.00	0	1.00	0.00
chr9	57973862	57974741	chr9-57973863-DEL-879	DEL	879	h1	1|0	NA	CIGAR	h1tg000010l:82956542-82956542	-	34	0	0,4	0,4	1.00	chr9-57973863-DEL-879	0	1.00	0	1.00	0.00
chr9	57975004	57975373	chr9-57975005-DEL-369	DEL	369	h1	1|0	NA	CIGAR	h1tg000010l:82956284-82956284	-	34	0	0,6	0,0	1.00	chr9-57975005-DEL-369	0	1.00	0	1.00	0.00
chr9	57976208	57977760	chr9-57976209-DEL-1552	DEL	1552	h1	1|0	NA	CIGAR	h1tg000010l:82955444-82955444	-	34	0	0,4	0,4	1.00	chr9-57976209-DEL-1552	0	1.00	0	1.00	0.00
chr9	57978928	57981101	chr9-57978929-DEL-2173	DEL	2173	h1	1|0	NA	CIGAR	h1tg000010l:82954261-82954261	-	34	0	0,13	0,13	1.00	chr9-57978929-DEL-2173	0	1.00	0	1.00	0.00
chr9	57981351	57982579	chr9-57981352-DEL-1228	DEL	1228	h1	1|0	NA	CIGAR	h1tg000010l:82954016-82954016	-	34	0	0,13	0,13	1.00	chr9-57981352-DEL-1228	0	1.00	0	1.00	0.00
chr9	57983539	57983623	chr9-57983540-DEL-84	DEL	84	h1	1|0	NA	CIGAR	h1tg000010l:82953026-82953026	-	34	0	0,4	0,4	1.00	chr9-57983540-DEL-84	0	1.00	0	1.00	0.00
chr9	57984368	57984427	chr9-57984369-DEL-59	DEL	59	h1	1|0	NA	CIGAR	h1tg000010l:82952281-82952281	-	34	0	0,4	0,4	1.00	chr9-57984369-DEL-59	0	1.00	0	1.00	0.00
chr9	57985981	57986050	chr9-57985982-DEL-69	DEL	69	h1	1|0	NA	CIGAR	h1tg000010l:82950693-82950693	-	34	0	0,0	0,0	1.00	chr9-57985982-DEL-69	0	1.00	0	1.00	0.00
chr9	57986891	57987036	chr9-57986892-DEL-145	DEL	145	h1	1|0	NA	CIGAR	h1tg000010l:82949891-82949891	-	34	0	0,3	0,3	1.00	chr9-57986892-DEL-145	0	1.00	0	1.00	0.00
chr9	57989427	57989537	chr9-57989428-DEL-110	DEL	110	h1	1|0	NA	CIGAR	h1tg000010l:82947567-82947567	-	34	0	0,5	0,5	1.00	chr9-57989428-DEL-110	0	1.00	0	1.00	0.00
chr9	57989866	57990140	chr9-57989867-DEL-274	DEL	274	h1	1|0	NA	CIGAR	h1tg000010l:82947237-82947237	-	34	0	0,2	0,2	1.00	chr9-57989867-DEL-274	0	1.00	0	1.00	0.00
chr9	57991024	57993401	chr9-57991025-DEL-2377	DEL	2377	h1	1|0	NA	CIGAR	h1tg000010l:82946332-82946332	-	34	0	0,1	0,1	1.00	chr9-57991025-DEL-2377	0	1.00	0	1.00	0.00
chr9	57993561	57994808	chr9-57993562-DEL-1247	DEL	1247	h1	1|0	NA	CIGAR	h1tg000010l:82946182-82946182	-	34	0	0,7	0,6	1.00	chr9-57993562-DEL-1247	0	1.00	0	1.00	0.00
chr9	57996114	57996374	chr9-57996115-DEL-260	DEL	260	h1	1|0	NA	CIGAR	h1tg000010l:82944886-82944886	-	34	0	0,13	0,13	1.00	chr9-57996115-DEL-260	0	1.00	0	1.00	0.00
chr9	57997318	57997378	chr9-57997319-DEL-60	DEL	60	h1	1|0	NA	CIGAR	h1tg000010l:82943952-82943952	-	34	0	0,6	0,1	1.00	chr9-57997319-DEL-60	0	1.00	0	1.00	0.00
chr9	57997600	57997805	chr9-57997601-DEL-205	DEL	205	h1	1|0	NA	CIGAR	h1tg000010l:82943739-82943739	-	34	0	0,6	0,6	1.00	chr9-57997601-DEL-205	0	1.00	0	1.00	0.00
chr9	58000206	58000281	chr9-58000207-DEL-75	DEL	75	h1	1|0	NA	CIGAR	h1tg000010l:82941325-82941325	-	34	0	0,3	0,3	1.00	chr9-58000207-DEL-75	0	1.00	0	1.00	0.00
chr9	58000449	58000775	chr9-58000450-DEL-326	DEL	326	h1	1|0	NA	CIGAR	h1tg000010l:82941161-82941161	-	34	0	0,0	0,0	1.00	chr9-58000450-DEL-326	0	1.00	0	1.00	0.00
chr9	58000957	58001181	chr9-58000958-DEL-224	DEL	224	h1	1|0	NA	CIGAR	h1tg000010l:82940983-82940983	-	34	0	0,2	0,2	1.00	chr9-58000958-DEL-224	0	1.00	0	1.00	0.00
chr9	58001471	58001910	chr9-58001472-DEL-439	DEL	439	h1	1|0	NA	CIGAR	h1tg000010l:82940693-82940693	-	34	0	0,9	0,9	1.00	chr9-58001472-DEL-439	0	1.00	0	1.00	0.00
chr9	58002328	58003188	chr9-58002329-DEL-860	DEL	860	h1	1|0	NA	CIGAR	h1tg000010l:82940285-82940285	-	34	0	0,5	0,5	1.00	chr9-58002329-DEL-860	0	1.00	0	1.00	0.00
chr9	58003368	58004212	chr9-58003369-DEL-844	DEL	844	h1	1|0	NA	CIGAR	h1tg000010l:82940104-82940104	-	34	0	0,0	0,0	1.00	chr9-58003369-DEL-844	0	1.00	0	1.00	0.00
chr9	58004296	58005121	chr9-58004297-DEL-825	DEL	825	h1	1|0	NA	CIGAR	h1tg000010l:82940020-82940020	-	34	0	0,0	0,0	1.00	chr9-58004297-DEL-825	0	1.00	0	1.00	0.00
chr9	58005240	58005385	chr9-58005241-DEL-145	DEL	145	h1	1|0	NA	CIGAR	h1tg000010l:82939901-82939901	-	34	0	0,3	0,3	1.00	chr9-58005241-DEL-145	0	1.00	0	1.00	0.00
chr9	58005502	58005806	chr9-58005503-DEL-304	DEL	304	h1	1|0	NA	CIGAR	h1tg000010l:82939784-82939784	-	34	0	0,7	0,7	1.00	chr9-58005503-DEL-304	0	1.00	0	1.00	0.00
chr9	58006639	58007069	chr9-58006640-DEL-430	DEL	430	h1	1|0	NA	CIGAR	h1tg000010l:82938951-82938951	-	34	0	0,2	0,2	1.00	chr9-58006640-DEL-430	0	1.00	0	1.00	0.00
chr9	58007331	58007915	chr9-58007332-DEL-584	DEL	584	h1	1|0	NA	CIGAR	h1tg000010l:82938689-82938689	-	34	0	0,13	0,13	1.00	chr9-58007332-DEL-584	0	1.00	0	1.00	0.00
chr9	58008018	58008313	chr9-58008019-DEL-295	DEL	295	h1	1|0	NA	CIGAR	h1tg000010l:82938585-82938585	-	34	0	0,1	0,0	1.00	chr9-58008019-DEL-295	0	1.00	0	1.00	0.00
chr9	58008458	58008527	chr9-58008459-DEL-69	DEL	69	h1	1|0	NA	CIGAR	h1tg000010l:82938445-82938445	-	34	0	0,2	0,1	1.00	chr9-58008459-DEL-69	0	1.00	0	1.00	0.00
chr9	58008668	58008788	chr9-58008669-DEL-120	DEL	120	h1	1|0	NA	CIGAR	h1tg000010l:82938304-82938304	-	34	0	0,8	0,8	1.00	chr9-58008669-DEL-120	0	1.00	0	1.00	0.00
chr9	58009077	58009312	chr9-58009078-DEL-235	DEL	235	h1	1|0	NA	CIGAR	h1tg000010l:82938014-82938014	-	34	0	0,4	0,4	1.00	chr9-58009078-DEL-235	0	1.00	0	1.00	0.00
chr9	58009466	58009966	chr9-58009467-DEL-500	DEL	500	h1	1|0	NA	CIGAR	h1tg000010l:82937859-82937859	-	34	0	0,13	0,0	1.00	chr9-58009467-DEL-500	0	1.00	0	1.00	0.00
chr9	58010280	58010530	chr9-58010281-DEL-250	DEL	250	h1	1|0	NA	CIGAR	h1tg000010l:82937554-82937554	-	34	0	0,4	0,4	1.00	chr9-58010281-DEL-250	0	1.00	0	1.00	0.00
chr9	58010850	58010969	chr9-58010851-DEL-119	DEL	119	h1	1|0	NA	CIGAR	h1tg000010l:82937239-82937239	-	34	0	0,3	0,3	1.00	chr9-58010851-DEL-119	0	1.00	0	1.00	0.00
chr9	58011426	58013992	chr9-58011427-DEL-2566	DEL	2566	h1	1|0	NA	CIGAR	h1tg000010l:82936812-82936812	-	34	0	0,4	0,4	1.00	chr9-58011427-DEL-2566	0	1.00	0	1.00	0.00
chr9	58014099	58014468	chr9-58014100-DEL-369	DEL	369	h1	1|0	NA	CIGAR	h1tg000010l:82936704-82936704	-	34	0	0,8	0,8	1.00	chr9-58014100-DEL-369	0	1.00	0	1.00	0.00
chr9	58014742	58015212	chr9-58014743-DEL-470	DEL	470	h1	1|0	NA	CIGAR	h1tg000010l:82936440-82936440	-	34	0	0,0	0,0	1.00	chr9-58014743-DEL-470	0	1.00	0	1.00	0.00
chr9	58015249	58341888	chr9-58015249-DEL-326639	DEL	326639	h1	1|0	NA	ALNTRUNC	h1tg000010l:82936403-82936403	-	34,24	0	0,0	0,1	1.00	chr9-58015249-DEL-326639	-268107	1.00	0	1.00	0.00
chr9	58246206	58248786	chr9-58246207-DEL-2580	DEL	2580	h2	0|1	NA	CIGAR	h2tg000050l:2789217-2789217	-	69	0	0,1	0,1	1.00	chr9-58246207-DEL-2580	0	1.00	0	1.00	0.00
chr9	58298454	58302510	chr9-58298455-DEL-4056	DEL	4056	h2	0|1	NA	CIGAR	h2tg000050l:2739559-2739559	-	69	0	0,12	0,12	1.00	chr9-58298455-DEL-4056	0	1.00	0	1.00	0.00
chr9	58341939	58341994	chr9-58341940-DEL-55	DEL	55	h1	1|0	NA	CIGAR	h1tg000010l:82668245-82668245	-	24	0	0,5	0,5	1.00	chr9-58341940-DEL-55	0	1.00	0	1.00	0.00
chr9	58343614	58343679	chr9-58343615-DEL-65	DEL	65	h1	1|0	NA	CIGAR	h1tg000010l:82666608-82666608	-	24	0	0,3	0,3	1.00	chr9-58343615-DEL-65	0	1.00	0	1.00	0.00
chr9	58345625	58345730	chr9-58345626-DEL-105	DEL	105	h1	1|0	NA	CIGAR	h1tg000010l:82663830-82663830	-	24	0	0,0	0,0	1.00	chr9-58345626-DEL-105	0	1.00	0	1.00	0.00
chr9	58345952	58346058	chr9-58345953-DEL-106	DEL	106	h1	1|0	NA	CIGAR	h1tg000010l:82663611-82663611	-	24	0	0,1	0,1	1.00	chr9-58345953-DEL-106	0	1.00	0	1.00	0.00
chr9	58346858	58347103	chr9-58346859-DEL-245	DEL	245	h1	1|0	NA	CIGAR	h1tg000010l:82662785-82662785	-	24	0	0,12	0,10	1.00	chr9-58346859-DEL-245	0	1.00	0	1.00	0.00
chr9	58347809	58347864	chr9-58347810-DEL-55	DEL	55	h1	1|0	NA	CIGAR	h1tg000010l:82662089-82662089	-	24	0	0,5	0,2	1.00	chr9-58347810-DEL-55	0	1.00	0	1.00	0.00
chr9	58348836	58348895	chr9-58348837-DEL-59	DEL	59	h1	1|0	NA	CIGAR	h1tg000010l:82661239-82661239	-	24	0	0,2	0,2	1.00	chr9-58348837-DEL-59	0	1.00	0	1.00	0.00
chr9	58349490	58349620	chr9-58349491-DEL-130	DEL	130	h1	1|0	NA	CIGAR	h1tg000010l:82660639-82660639	-	24	0	0,0	0,0	1.00	chr9-58349491-DEL-130	0	1.00	0	1.00	0.00
chr9	58351173	58351253	chr9-58351174-DEL-80	DEL	80	h1	1|0	NA	CIGAR	h1tg000010l:82659059-82659059	-	24	0	0,1	0,1	1.00	chr9-58351174-DEL-80	0	1.00	0	1.00	0.00
chr9	58351378	58351618	chr9-58351379-DEL-240	DEL	240	h1	1|0	NA	CIGAR	h1tg000010l:82658934-82658934	-	24	0	0,18	0,10	1.00	chr9-58351379-DEL-240	0	1.00	0	1.00	0.00
chr9	58353052	58353711	chr9-58353053-DEL-659	DEL	659	h1	1|0	NA	CIGAR	h1tg000010l:82657507-82657507	-	24	0	0,0	0,0	1.00	chr9-58353053-DEL-659	0	1.00	0	1.00	0.00
chr9	58354490	58354679	chr9-58354491-DEL-189	DEL	189	h1	1|0	NA	CIGAR	h1tg000010l:82656700-82656700	-	24	0	0,11	0,11	1.00	chr9-58354491-DEL-189	0	1.00	0	1.00	0.00
chr9	58356153	58356248	chr9-58356154-DEL-95	DEL	95	h1	1|0	NA	CIGAR	h1tg000010l:82655200-82655200	-	24	0	0,6	0,6	1.00	chr9-58356154-DEL-95	0	1.00	0	1.00	0.00
chr9	58356357	58356827	chr9-58356358-DEL-470	DEL	470	h1	1|0	NA	CIGAR	h1tg000010l:82655091-82655091	-	24	0	0,2	0,2	1.00	chr9-58356358-DEL-470	0	1.00	0	1.00	0.00
chr9	58356930	58357055	chr9-58356931-DEL-125	DEL	125	h1	1|0	NA	CIGAR	h1tg000010l:82654989-82654989	-	24	0	0,1	0,1	1.00	chr9-58356931-DEL-125	0	1.00	0	1.00	0.00
chr9	58357336	58357467	chr9-58357337-DEL-131	DEL	131	h1	1|0	NA	CIGAR	h1tg000010l:82654723-82654723	-	24	0	0,1	0,0	1.00	chr9-58357337-DEL-131	0	1.00	0	1.00	0.00
chr9	58358022	58358092	chr9-58358023-DEL-70	DEL	70	h1	1|0	NA	CIGAR	h1tg000010l:82654173-82654173	-	24	0	0,1	0,1	1.00	chr9-58358023-DEL-70	0	1.00	0	1.00	0.00
chr9	58358309	58358494	chr9-58358310-DEL-185	DEL	185	h1	1|0	NA	CIGAR	h1tg000010l:82653966-82653966	-	24	0	0,2	0,2	1.00	chr9-58358310-DEL-185	0	1.00	0	1.00	0.00
chr9	58363997	58364057	chr9-58363998-DEL-60	DEL	60	h1	1|0	NA	CIGAR	h1tg000010l:82648165-82648165	-	24	0	0,1	0,1	1.00	chr9-58363998-DEL-60	0	1.00	0	1.00	0.00
chr9	58364443	58364573	chr9-58364444-DEL-130	DEL	130	h1	1|0	NA	CIGAR	h1tg000010l:82647789-82647789	-	24	0	0,3	0,3	1.00	chr9-58364444-DEL-130	0	1.00	0	1.00	0.00
chr9	58364732	58364987	chr9-58364733-DEL-255	DEL	255	h1	1|0	NA	CIGAR	h1tg000010l:82647624-82647624	-	24	0	0,98	0,33	1.00	chr9-58364733-DEL-255	0	1.00	0	1.00	0.00
chr9	58365656	58366549	chr9-58365657-DEL-893	DEL	893	h1	1|0	NA	CIGAR	h1tg000010l:82646945-82646945	-	24	0	0,4	0,4	1.00	chr9-58365657-DEL-893	0	1.00	0	1.00	0.00
chr9	58367352	58367711	chr9-58367353-DEL-359	DEL	359	h1	1|0	NA	CIGAR	h1tg000010l:82646182-82646182	-	24	0	0,20	0,20	1.00	chr9-58367353-DEL-359	0	1.00	0	1.00	0.00
chr9	58368381	58371900	chr9-58368382-DEL-3519	DEL	3519	h1	1|0	NA	CIGAR	h1tg000010l:82645492-82645492	-	24	0	0,4	0,4	1.00	chr9-58368382-DEL-3519	0	1.00	0	1.00	0.00
chr9	58372044	58372358	chr9-58372045-DEL-314	DEL	314	h1	1|0	NA	CIGAR	h1tg000010l:82645348-82645348	-	24	0	0,5	0,5	1.00	chr9-58372045-DEL-314	0	1.00	0	1.00	0.00
chr9	58372959	58373613	chr9-58372960-DEL-654	DEL	654	h1	1|0	NA	CIGAR	h1tg000010l:82644772-82644772	-	24	0	0,3	0,3	1.00	chr9-58372960-DEL-654	0	1.00	0	1.00	0.00
chr9	58375522	60278816	chr9-58375522-DEL-1903294	DEL	1903294	h1	1|0	NA	ALNTRUNC	h1tg000010l:82642659-82642659	-	24,32	0	1,0	0,0	1.00	chr9-58375522-DEL-1903294	-587431	1.00	0	1.00	0.00
chr9	58401554	60225264	chr9-58401554-DEL-1823710	DEL	1823710	h1	1|0	NA	ALNTRUNC	h1tg000010l:82615201-82615201	-	21,19	0	0,0	1,0	1.00	chr9-58401554-DEL-1823710	-508792	1.00	0	1.00	0.00
chr9	58420532	58420667	chr9-58420533-DEL-135	DEL	135	h2	0|1	NA	CIGAR	h2tg000050l:2621537-2621537	-	69	0	0,5	0,0	1.00	chr9-58420533-DEL-135	0	1.00	0	1.00	0.00
chr9	59013434	59022121	chr9-59013435-DEL-8687	DEL	8687	h2	0|1	NA	CIGAR	h2tg000050l:2028752-2028752	-	69	0	0,26	0,26	1.00	chr9-59013435-DEL-8687	0	1.00	0	1.00	0.00
chr9	59232815	59232990	chr9-59232816-DEL-175	DEL	175	h2	0|1	NA	CIGAR	h2tg000050l:1814489-1814489	-	69	0	0,49	0,49	1.00	chr9-59232816-DEL-175	0	1.00	0	1.00	0.00
chr9	60081470	60086238	chr9-60081471-DEL-4768	DEL	4768	h2	0|1	NA	CIGAR	h2tg000050l:962924-962924	-	69	0	0,85	0,85	1.00	chr9-60081471-DEL-4768	0	1.00	0	1.00	0.00
chr9	60104572	60104625	chr9-60104573-DEL-53	DEL	53	h2	0|1	NA	CIGAR	h2tg000050l:944537-944537	-	69	0	0,0	0,0	1.00	chr9-60104573-DEL-53	0	1.00	0	1.00	0.00
chr9	60254169	60278816	chr9-60254169-DEL-24647	DEL	24647	h1	1|0	NA	ALNTRUNC	h1tg000010l:82077170-82077170	-	19,32	0	0,2	0,0	1.00	chr9-60254169-DEL-24647	-21942	1.00	0	1.00	0.00
chr9	60271737	60271797	chr9-60271738-DEL-60	DEL	60	h2	0|1	NA	CIGAR	h2tg000050l:777415-777415	-	69	0	0,41	0,41	1.00	chr9-60271738-DEL-60	0	1.00	0	1.00	0.00
chr9	60279467	60280051	chr9-60279468-DEL-584	DEL	584	h1	1|0	NA	CIGAR	h1tg000010l:82054612-82054612	-	32	0	0,2	0,2	1.00	chr9-60279468-DEL-584	0	1.00	0	1.00	0.00
chr9	60281720	60281784	chr9-60281721-DEL-64	DEL	64	h1	1|0	NA	CIGAR	h1tg000010l:82052938-82052938	-	32	0	0,2	0,2	1.00	chr9-60281721-DEL-64	0	1.00	0	1.00	0.00
chr9	60282931	60283585	chr9-60282932-DEL-654	DEL	654	h1	1|0	NA	CIGAR	h1tg000010l:82051531-82051531	-	32	0	0,28	0,28	1.00	chr9-60282932-DEL-654	0	1.00	0	1.00	0.00
chr9	60283691	60283866	chr9-60283692-DEL-175	DEL	175	h1	1|0	NA	CIGAR	h1tg000010l:82051425-82051425	-	32	0	0,20	0,20	1.00	chr9-60283692-DEL-175	0	1.00	0	1.00	0.00
chr9	60283974	60284028	chr9-60283975-DEL-54	DEL	54	h1	1|0	NA	CIGAR	h1tg000010l:82051317-82051317	-	32	0	0,0	0,0	1.00	chr9-60283975-DEL-54	0	1.00	0	1.00	0.00
chr9	60284174	60285138	chr9-60284175-DEL-964	DEL	964	h1	1|0	NA	CIGAR	h1tg000010l:82051171-82051171	-	32	0	0,38	0,24	1.00	chr9-60284175-DEL-964	0	1.00	0	1.00	0.00
chr9	60285840	60286404	chr9-60285841-DEL-564	DEL	564	h1	1|0	NA	CIGAR	h1tg000010l:82050474-82050474	-	32	0	0,2	0,2	1.00	chr9-60285841-DEL-564	0	1.00	0	1.00	0.00
chr9	60288136	60288290	chr9-60288137-DEL-154	DEL	154	h1	1|0	NA	CIGAR	h1tg000010l:82048765-82048765	-	32	0	0,1	0,1	1.00	chr9-60288137-DEL-154	0	1.00	0	1.00	0.00
chr9	60288439	60288788	chr9-60288440-DEL-349	DEL	349	h1	1|0	NA	CIGAR	h1tg000010l:82048622-82048622	-	32	0	0,6	0,3	1.00	chr9-60288440-DEL-349	0	1.00	0	1.00	0.00
chr9	60289809	60290270	chr9-60289810-DEL-461	DEL	461	h1	1|0	NA	CIGAR	h1tg000010l:82047654-82047654	-	32	0	0,0	0,0	1.00	chr9-60289810-DEL-461	0	1.00	0	1.00	0.00
chr9	60290644	60290984	chr9-60290645-DEL-340	DEL	340	h1	1|0	NA	CIGAR	h1tg000010l:82047280-82047280	-	32	0	0,21	0,5	1.00	chr9-60290645-DEL-340	0	1.00	0	1.00	0.00
chr9	60291434	60291729	chr9-60291435-DEL-295	DEL	295	h1	1|0	NA	CIGAR	h1tg000010l:82046840-82046840	-	32	0	0,8	0,8	1.00	chr9-60291435-DEL-295	0	1.00	0	1.00	0.00
chr9	60291879	60292963	chr9-60291880-DEL-1084	DEL	1084	h1	1|0	NA	CIGAR	h1tg000010l:82046685-82046685	-	32	0	0,31	0,31	1.00	chr9-60291880-DEL-1084	0	1.00	0	1.00	0.00
chr9	60293179	60294687	chr9-60293180-DEL-1508	DEL	1508	h1	1|0	NA	CIGAR	h1tg000010l:82046469-82046469	-	32	0	0,47	0,1	1.00	chr9-60293180-DEL-1508	0	1.00	0	1.00	0.00
chr9	60295212	60295276	chr9-60295213-DEL-64	DEL	64	h1	1|0	NA	CIGAR	h1tg000010l:82045979-82045979	-	32	0	0,2	0,2	1.00	chr9-60295213-DEL-64	0	1.00	0	1.00	0.00
chr9	60295560	60295620	chr9-60295561-DEL-60	DEL	60	h1	1|0	NA	CIGAR	h1tg000010l:82045705-82045705	-	32	0	0,0	0,0	1.00	chr9-60295561-DEL-60	0	1.00	0	1.00	0.00
chr9	60296461	60296561	chr9-60296462-DEL-100	DEL	100	h1	1|0	NA	CIGAR	h1tg000010l:82044849-82044849	-	32	0	0,2	0,2	1.00	chr9-60296462-DEL-100	0	1.00	0	1.00	0.00
chr9	60297008	60297397	chr9-60297009-DEL-389	DEL	389	h1	1|0	NA	CIGAR	h1tg000010l:82044448-82044448	-	32	0	0,0	0,0	1.00	chr9-60297009-DEL-389	0	1.00	0	1.00	0.00
chr9	60297509	60297579	chr9-60297510-DEL-70	DEL	70	h1	1|0	NA	CIGAR	h1tg000010l:82044336-82044336	-	32	0	0,2	0,2	1.00	chr9-60297510-DEL-70	0	1.00	0	1.00	0.00
chr9	60297713	60298352	chr9-60297714-DEL-639	DEL	639	h1	1|0	NA	CIGAR	h1tg000010l:82044197-82044197	-	32	0	0,11	0,11	1.00	chr9-60297714-DEL-639	0	1.00	0	1.00	0.00
chr9	60299048	60299251	chr9-60299049-DEL-203	DEL	203	h1	1|0	NA	CIGAR	h1tg000010l:82043556-82043556	-	32	0	0,0	0,0	1.00	chr9-60299049-DEL-203	0	1.00	0	1.00	0.00
chr9	60299346	60299485	chr9-60299347-DEL-139	DEL	139	h1	1|0	NA	CIGAR	h1tg000010l:82043462-82043462	-	32	0	0,0	0,0	1.00	chr9-60299347-DEL-139	0	1.00	0	1.00	0.00
chr9	60301964	60302024	chr9-60301965-DEL-60	DEL	60	h1	1|0	NA	CIGAR	h1tg000010l:82041014-82041014	-	32	0	0,0	0,0	1.00	chr9-60301965-DEL-60	0	1.00	0	1.00	0.00
chr9	60305003	60319806	chr9-60305003-DEL-14803	DEL	14803	h1	1|0	NA	ALNTRUNC	h1tg000010l:82036862-82036862	-	32,51	0	0,0	1,0	1.00	chr9-60305003-DEL-14803	-10303	1.00	0	1.00	0.00
chr9	60329479	60329624	chr9-60329480-DEL-145	DEL	145	h1	1|0	NA	CIGAR	h1tg000010l:82013978-82013978	-	51	0	0,15	0,1	1.00	chr9-60329480-DEL-145	0	1.00	0	1.00	0.00
chr9	60329734	60329914	chr9-60329735-DEL-180	DEL	180	h1	1|0	NA	CIGAR	h1tg000010l:82013873-82013873	-	51	0	0,27	0,4	1.00	chr9-60329735-DEL-180	0	1.00	0	1.00	0.00
chr9	60330761	60330866	chr9-60330762-DEL-105	DEL	105	h1	1|0	NA	CIGAR	h1tg000010l:82013031-82013031	-	51	0	0,1	0,1	1.00	chr9-60330762-DEL-105	0	1.00	0	1.00	0.00
chr9	60331568	60331643	chr9-60331569-DEL-75	DEL	75	h1	1|0	NA	CIGAR	h1tg000010l:82012353-82012353	-	51	0	0,3	0,3	1.00	chr9-60331569-DEL-75	0	1.00	0	1.00	0.00
chr9	60331870	60331975	chr9-60331871-DEL-105	DEL	105	h1	1|0	NA	CIGAR	h1tg000010l:82012142-82012142	-	51	0	0,15	0,5	1.00	chr9-60331871-DEL-105	0	1.00	0	1.00	0.00
chr9	60332483	60332568	chr9-60332484-DEL-85	DEL	85	h1	1|0	NA	CIGAR	h1tg000010l:82011652-82011652	-	51	0	0,2	0,1	1.00	chr9-60332484-DEL-85	0	1.00	0	1.00	0.00
chr9	60332921	60333061	chr9-60332922-DEL-140	DEL	140	h1	1|0	NA	CIGAR	h1tg000010l:82011300-82011300	-	51	0	0,2	0,2	1.00	chr9-60332922-DEL-140	0	1.00	0	1.00	0.00
chr9	60333677	60333757	chr9-60333678-DEL-80	DEL	80	h1	1|0	NA	CIGAR	h1tg000010l:82010694-82010694	-	51	0	0,0	0,0	1.00	chr9-60333678-DEL-80	0	1.00	0	1.00	0.00
chr9	60333796	60333866	chr9-60333797-DEL-70	DEL	70	h1	1|0	NA	CIGAR	h1tg000010l:82010655-82010655	-	51	0	0,2	0,2	1.00	chr9-60333797-DEL-70	0	1.00	0	1.00	0.00
chr9	60334015	60334155	chr9-60334016-DEL-140	DEL	140	h1	1|0	NA	CIGAR	h1tg000010l:82010506-82010506	-	51	0	0,0	0,0	1.00	chr9-60334016-DEL-140	0	1.00	0	1.00	0.00
chr9	60334553	60334615	chr9-60334554-DEL-62	DEL	62	h1	1|0	NA	CIGAR	h1tg000010l:82010087-82010087	-	51	0	0,0	0,0	1.00	chr9-60334554-DEL-62	0	1.00	0	1.00	0.00
chr9	60338053	60338198	chr9-60338054-DEL-145	DEL	145	h1	1|0	NA	CIGAR	h1tg000010l:82006531-82006531	-	51	0	0,1	0,1	1.00	chr9-60338054-DEL-145	0	1.00	0	1.00	0.00
chr9	60338649	60338719	chr9-60338650-DEL-70	DEL	70	h1	1|0	NA	CIGAR	h1tg000010l:82006097-82006097	-	51	0	0,9	0,9	1.00	chr9-60338650-DEL-70	0	1.00	0	1.00	0.00
chr9	60339025	60339114	chr9-60339026-DEL-89	DEL	89	h1	1|0	NA	CIGAR	h1tg000010l:82005792-82005792	-	51	0	0,0	0,0	1.00	chr9-60339026-DEL-89	0	1.00	0	1.00	0.00
chr9	60339887	60339982	chr9-60339888-DEL-95	DEL	95	h1	1|0	NA	CIGAR	h1tg000010l:82005025-82005025	-	51	0	0,2	0,2	1.00	chr9-60339888-DEL-95	0	1.00	0	1.00	0.00
chr9	60340116	60340407	chr9-60340117-DEL-291	DEL	291	h1	1|0	NA	CIGAR	h1tg000010l:82004891-82004891	-	51	0	0,2	0,1	1.00	chr9-60340117-DEL-291	0	1.00	0	1.00	0.00
chr9	60340533	60340623	chr9-60340534-DEL-90	DEL	90	h1	1|0	NA	CIGAR	h1tg000010l:82004765-82004765	-	51	0	0,5	0,5	1.00	chr9-60340534-DEL-90	0	1.00	0	1.00	0.00
chr9	60341122	60341201	chr9-60341123-DEL-79	DEL	79	h1	1|0	NA	CIGAR	h1tg000010l:82004276-82004276	-	51	0	0,1	0,1	1.00	chr9-60341123-DEL-79	0	1.00	0	1.00	0.00
chr9	60341533	60341592	chr9-60341534-DEL-59	DEL	59	h1	1|0	NA	CIGAR	h1tg000010l:82003979-82003979	-	51	0	0,3	0,3	1.00	chr9-60341534-DEL-59	0	1.00	0	1.00	0.00
chr9	60342056	60342110	chr9-60342057-DEL-54	DEL	54	h1	1|0	NA	CIGAR	h1tg000010l:82003535-82003535	-	51	0	0,7	0,1	1.00	chr9-60342057-DEL-54	0	1.00	0	1.00	0.00
chr9	60342245	60342574	chr9-60342246-DEL-329	DEL	329	h1	1|0	NA	CIGAR	h1tg000010l:82003400-82003400	-	51	0	0,4	0,4	1.00	chr9-60342246-DEL-329	0	1.00	0	1.00	0.00
chr9	60342865	60343070	chr9-60342866-DEL-205	DEL	205	h1	1|0	NA	CIGAR	h1tg000010l:82003109-82003109	-	51	0	0,1	0,1	1.00	chr9-60342866-DEL-205	0	1.00	0	1.00	0.00
chr9	60343213	60343418	chr9-60343214-DEL-205	DEL	205	h1	1|0	NA	CIGAR	h1tg000010l:82002967-82002967	-	51	0	0,21	0,16	1.00	chr9-60343214-DEL-205	0	1.00	0	1.00	0.00
chr9	60343593	60718410	chr9-60343593-DEL-374817	DEL	374817	h1	1|0	NA	ALNTRUNC	h1tg000010l:82002792-82002792	-	51,40	0	0,0	2,0	1.00	chr9-60343593-DEL-374817	-179008	1.00	0	1.00	0.00
chr9	60545896	60556219	chr9-60545897-DEL-10323	DEL	10323	h2	0|1	NA	CIGAR	h2tg000050l:503334-503334	-	69	0	0,378	0,378	1.00	chr9-60545897-DEL-10323	0	1.00	0	1.00	0.00
chr9	60595915	60598963	chr9-60595916-DEL-3048	DEL	3048	h2	0|1	NA	CIGAR	h2tg000050l:463627-463627	-	69	0	0,404	0,404	1.00	chr9-60595916-DEL-3048	0	1.00	0	1.00	0.00
chr9	60718656	60719100	chr9-60718657-DEL-444	DEL	444	h1	1|0	NA	CIGAR	h1tg000010l:81823538-81823538	-	40	0	0,9	0,9	1.00	chr9-60718657-DEL-444	0	1.00	0	1.00	0.00
chr9	60719592	60720045	chr9-60719593-DEL-453	DEL	453	h1	1|0	NA	CIGAR	h1tg000010l:81823056-81823056	-	40	0	0,20	0,16	1.00	chr9-60719593-DEL-453	0	1.00	0	1.00	0.00
chr9	60720677	60720861	chr9-60720678-DEL-184	DEL	184	h1	1|0	NA	CIGAR	h1tg000010l:81822420-81822420	-	40	0	0,3	0,2	1.00	chr9-60720678-DEL-184	0	1.00	0	1.00	0.00
chr9	60721094	60721154	chr9-60721095-DEL-60	DEL	60	h1	1|0	NA	CIGAR	h1tg000010l:81822187-81822187	-	40	0	0,0	0,0	1.00	chr9-60721095-DEL-60	0	1.00	0	1.00	0.00
chr9	60721258	60721373	chr9-60721259-DEL-115	DEL	115	h1	1|0	NA	CIGAR	h1tg000010l:81822083-81822083	-	40	0	0,20	0,11	1.00	chr9-60721259-DEL-115	0	1.00	0	1.00	0.00
chr9	60721499	60721833	chr9-60721500-DEL-334	DEL	334	h1	1|0	NA	CIGAR	h1tg000010l:81821957-81821957	-	40	0	0,5	0,5	1.00	chr9-60721500-DEL-334	0	1.00	0	1.00	0.00
chr9	60722181	60723115	chr9-60722182-DEL-934	DEL	934	h1	1|0	NA	CIGAR	h1tg000010l:81821613-81821613	-	40	0	0,6	0,6	1.00	chr9-60722182-DEL-934	0	1.00	0	1.00	0.00
chr9	60726848	60727168	chr9-60726849-DEL-320	DEL	320	h1	1|0	NA	CIGAR	h1tg000010l:81817583-81817583	-	40	0	0,4	0,4	1.00	chr9-60726849-DEL-320	0	1.00	0	1.00	0.00
chr9	60727632	60728036	chr9-60727633-DEL-404	DEL	404	h1	1|0	NA	CIGAR	h1tg000010l:81817114-81817114	-	40	0	0,15	0,15	1.00	chr9-60727633-DEL-404	0	1.00	0	1.00	0.00
chr9	60728665	60728855	chr9-60728666-DEL-190	DEL	190	h1	1|0	NA	CIGAR	h1tg000010l:81816525-81816525	-	40	0	0,4	0,4	1.00	chr9-60728666-DEL-190	0	1.00	0	1.00	0.00
chr9	60735387	60735461	chr9-60735388-DEL-74	DEL	74	h1	1|0	NA	CIGAR	h1tg000010l:81807408-81807408	-	40	0	0,4	0,4	1.00	chr9-60735388-DEL-74	0	1.00	0	1.00	0.00
chr9	60736130	60737004	chr9-60736131-DEL-874	DEL	874	h1	1|0	NA	CIGAR	h1tg000010l:81806744-81806744	-	40	0	0,41	0,41	1.00	chr9-60736131-DEL-874	0	1.00	0	1.00	0.00
chr9	60737129	60737823	chr9-60737130-DEL-694	DEL	694	h1	1|0	NA	CIGAR	h1tg000010l:81806619-81806619	-	40	0	0,6	0,6	1.00	chr9-60737130-DEL-694	0	1.00	0	1.00	0.00
chr9	60738342	60739385	chr9-60738343-DEL-1043	DEL	1043	h1	1|0	NA	CIGAR	h1tg000010l:81806110-81806110	-	40	0	0,1	0,1	1.00	chr9-60738343-DEL-1043	0	1.00	0	1.00	0.00
chr9	60739546	60739910	chr9-60739547-DEL-364	DEL	364	h1	1|0	NA	CIGAR	h1tg000010l:81805954-81805954	-	40	0	0,0	0,0	1.00	chr9-60739547-DEL-364	0	1.00	0	1.00	0.00
chr9	60740052	60740221	chr9-60740053-DEL-169	DEL	169	h1	1|0	NA	CIGAR	h1tg000010l:81805812-81805812	-	40	0	0,3	0,3	1.00	chr9-60740053-DEL-169	0	1.00	0	1.00	0.00
chr9	60740459	60740788	chr9-60740460-DEL-329	DEL	329	h1	1|0	NA	CIGAR	h1tg000010l:81805575-81805575	-	40	0	0,6	0,1	1.00	chr9-60740460-DEL-329	0	1.00	0	1.00	0.00
chr9	60740945	60741090	chr9-60740946-DEL-145	DEL	145	h1	1|0	NA	CIGAR	h1tg000010l:81805418-81805418	-	40	0	0,8	0,8	1.00	chr9-60740946-DEL-145	0	1.00	0	1.00	0.00
chr9	60742102	60742177	chr9-60742103-DEL-75	DEL	75	h1	1|0	NA	CIGAR	h1tg000010l:81804419-81804419	-	40	0	0,0	0,0	1.00	chr9-60742103-DEL-75	0	1.00	0	1.00	0.00
chr9	60743007	60743180	chr9-60743008-DEL-173	DEL	173	h1	1|0	NA	CIGAR	h1tg000010l:81803622-81803622	-	40	0	0,0	0,0	1.00	chr9-60743008-DEL-173	0	1.00	0	1.00	0.00
chr9	60745946	60746006	chr9-60745947-DEL-60	DEL	60	h1	1|0	NA	CIGAR	h1tg000010l:81800881-81800881	-	40	0	0,5	0,0	1.00	chr9-60745947-DEL-60	0	1.00	0	1.00	0.00
chr9	60747559	60747609	chr9-60747560-DEL-50	DEL	50	h1	1|0	NA	CIGAR	h1tg000010l:81799259-81799259	-	40	0	0,0	0,0	1.00	chr9-60747560-DEL-50	0	1.00	0	1.00	0.00
chr9	60748536	60748591	chr9-60748537-DEL-55	DEL	55	h1	1|0	NA	CIGAR	h1tg000010l:81798369-81798369	-	40	0	0,0	0,0	1.00	chr9-60748537-DEL-55	0	1.00	0	1.00	0.00
chr9	60748725	60762950	chr9-60748725-DEL-14225	DEL	14225	h1	1|0	NA	ALNTRUNC	h1tg000010l:81798245-81798245	-	40,50	0	1,0	0,1	1.00	chr9-60748725-DEL-14225	-12086	1.00	0	1.00	0.00
chr9	60762123	60770378	chr9-60762124-DEL-8255	DEL	8255	h2	0|1	NA	CIGAR	h2tg000050l:300333-300333	-	69	0	0,23	0,23	1.00	chr9-60762124-DEL-8255	0	1.00	0	1.00	0.00
chr9	60763019	60763279	chr9-60763020-DEL-260	DEL	260	h1	1|0	NA	CIGAR	h1tg000010l:81786095-81786095	-	50	0	0,1	0,1	1.00	chr9-60763020-DEL-260	0	1.00	0	1.00	0.00
chr9	60768654	60768784	chr9-60768655-DEL-130	DEL	130	h1	1|0	NA	CIGAR	h1tg000010l:81779507-81779507	-	50	0	0,0	0,0	1.00	chr9-60768655-DEL-130	0	1.00	0	1.00	0.00
chr9	60769078	60769253	chr9-60769079-DEL-175	DEL	175	h1	1|0	NA	CIGAR	h1tg000010l:81779200-81779200	-	50	0	0,2	0,2	1.00	chr9-60769079-DEL-175	0	1.00	0	1.00	0.00
chr9	60769523	60769588	chr9-60769524-DEL-65	DEL	65	h1	1|0	NA	CIGAR	h1tg000010l:81778930-81778930	-	50	0	0,1	0,1	1.00	chr9-60769524-DEL-65	0	1.00	0	1.00	0.00
chr9	60771331	60771386	chr9-60771332-DEL-55	DEL	55	h1	1|0	NA	CIGAR	h1tg000010l:81777199-81777199	-	50	0	0,1	0,0	1.00	chr9-60771332-DEL-55	0	1.00	0	1.00	0.00
chr9	60772263	60772313	chr9-60772264-DEL-50	DEL	50	h1	1|0	NA	CIGAR	h1tg000010l:81776257-81776257	-	50	0	0,5	0,0	1.00	chr9-60772264-DEL-50	0	1.00	0	1.00	0.00
chr9	60772597	60772877	chr9-60772598-DEL-280	DEL	280	h1	1|0	NA	CIGAR	h1tg000010l:81775959-81775959	-	50	0	0,0	0,0	1.00	chr9-60772598-DEL-280	0	1.00	0	1.00	0.00
chr9	60773047	60773292	chr9-60773048-DEL-245	DEL	245	h1	1|0	NA	CIGAR	h1tg000010l:81775824-81775824	-	50	0	0,9	0,4	1.00	chr9-60773048-DEL-245	0	1.00	0	1.00	0.00
chr9	60773496	60773801	chr9-60773497-DEL-305	DEL	305	h1	1|0	NA	CIGAR	h1tg000010l:81775620-81775620	-	50	0	0,28	0,6	1.00	chr9-60773497-DEL-305	0	1.00	0	1.00	0.00
chr9	60774162	60774221	chr9-60774163-DEL-59	DEL	59	h1	1|0	NA	CIGAR	h1tg000010l:81775305-81775305	-	50	0	0,0	0,0	1.00	chr9-60774163-DEL-59	0	1.00	0	1.00	0.00
chr9	60775517	60775702	chr9-60775518-DEL-185	DEL	185	h1	1|0	NA	CIGAR	h1tg000010l:81774084-81774084	-	50	0	0,0	0,0	1.00	chr9-60775518-DEL-185	0	1.00	0	1.00	0.00
chr9	60776171	60776311	chr9-60776172-DEL-140	DEL	140	h1	1|0	NA	CIGAR	h1tg000010l:81773605-81773605	-	50	0	0,11	0,11	1.00	chr9-60776172-DEL-140	0	1.00	0	1.00	0.00
chr9	60776609	60776819	chr9-60776610-DEL-210	DEL	210	h1	1|0	NA	CIGAR	h1tg000010l:81773318-81773318	-	50	0	0,5	0,5	1.00	chr9-60776610-DEL-210	0	1.00	0	1.00	0.00
chr9	60776936	60777356	chr9-60776937-DEL-420	DEL	420	h1	1|0	NA	CIGAR	h1tg000010l:81773206-81773206	-	50	0	0,2	0,2	1.00	chr9-60776937-DEL-420	0	1.00	0	1.00	0.00
chr9	60777619	60777719	chr9-60777620-DEL-100	DEL	100	h1	1|0	NA	CIGAR	h1tg000010l:81772948-81772948	-	50	0	0,0	0,0	1.00	chr9-60777620-DEL-100	0	1.00	0	1.00	0.00
chr9	60778355	60778485	chr9-60778356-DEL-130	DEL	130	h1	1|0	NA	CIGAR	h1tg000010l:81772333-81772333	-	50	0	0,0	0,0	1.00	chr9-60778356-DEL-130	0	1.00	0	1.00	0.00
chr9	60778644	60778840	chr9-60778645-DEL-196	DEL	196	h1	1|0	NA	CIGAR	h1tg000010l:81772170-81772170	-	50	0	0,1	0,0	1.00	chr9-60778645-DEL-196	0	1.00	0	1.00	0.00
chr9	60779064	60779139	chr9-60779065-DEL-75	DEL	75	h1	1|0	NA	CIGAR	h1tg000010l:81771950-81771950	-	50	0	0,10	0,10	1.00	chr9-60779065-DEL-75	0	1.00	0	1.00	0.00
chr9	60779659	60779767	chr9-60779660-DEL-108	DEL	108	h1	1|0	NA	CIGAR	h1tg000010l:81771427-81771427	-	50	0	0,0	0,0	1.00	chr9-60779660-DEL-108	0	1.00	0	1.00	0.00
chr9	60779909	60780045	chr9-60779910-DEL-136	DEL	136	h1	1|0	NA	CIGAR	h1tg000010l:81771285-81771285	-	50	0	0,0	0,0	1.00	chr9-60779910-DEL-136	0	1.00	0	1.00	0.00
chr9	60784476	60784586	chr9-60784477-DEL-110	DEL	110	h1	1|0	NA	CIGAR	h1tg000010l:81766699-81766699	-	50	0	0,1	0,1	1.00	chr9-60784477-DEL-110	0	1.00	0	1.00	0.00
chr9	60784733	60784808	chr9-60784734-DEL-75	DEL	75	h1	1|0	NA	CIGAR	h1tg000010l:81766552-81766552	-	50	0	0,11	0,2	1.00	chr9-60784734-DEL-75	0	1.00	0	1.00	0.00
chr9	60784926	60785006	chr9-60784927-DEL-80	DEL	80	h1	1|0	NA	CIGAR	h1tg000010l:81766434-81766434	-	50	0	0,1	0,0	1.00	chr9-60784927-DEL-80	0	1.00	0	1.00	0.00
chr9	60785226	60898619	chr9-60785226-DEL-113393	DEL	113393	h1	1|0	NA	ALNTRUNC	h1tg000010l:81766224-81766224	-	50,29	0	0,0	2,0	1.00	chr9-60785226-DEL-113393	-151297	1.00	0	1.00	0.00
chr9	60823060	60823174	chr9-60823061-DEL-114	DEL	114	h2	0|1	NA	CIGAR	h2tg000050l:247616-247616	-	69	0	0,0	0,0	1.00	chr9-60823061-DEL-114	0	1.00	0	1.00	0.00
chr9	60823299	60823389	chr9-60823300-DEL-90	DEL	90	h2	0|1	NA	CIGAR	h2tg000050l:247491-247491	-	69	0	0,5	0,0	1.00	chr9-60823300-DEL-90	0	1.00	0	1.00	0.00
chr9	60824549	60824644	chr9-60824550-DEL-95	DEL	95	h2	0|1	NA	CIGAR	h2tg000050l:246359-246359	-	69	0	0,1	0,1	1.00	chr9-60824550-DEL-95	0	1.00	0	1.00	0.00
chr9	60824882	60824947	chr9-60824883-DEL-65	DEL	65	h2	0|1	NA	CIGAR	h2tg000050l:246136-246136	-	69	0	0,0	0,0	1.00	chr9-60824883-DEL-65	0	1.00	0	1.00	0.00
chr9	60825078	60825154	chr9-60825079-DEL-76	DEL	76	h2	0|1	NA	CIGAR	h2tg000050l:246005-246005	-	69	0	0,2	0,2	1.00	chr9-60825079-DEL-76	0	1.00	0	1.00	0.00
chr9	60825257	60825307	chr9-60825258-DEL-50	DEL	50	h2	0|1	NA	CIGAR	h2tg000050l:245902-245902	-	69	0	0,10	0,10	1.00	chr9-60825258-DEL-50	0	1.00	0	1.00	0.00
chr9	60826085	60826369	chr9-60826086-DEL-284	DEL	284	h2	0|1	NA	CIGAR	h2tg000050l:245208-245208	-	69	0	0,0	0,0	1.00	chr9-60826086-DEL-284	0	1.00	0	1.00	0.00
chr9	60826494	60826724	chr9-60826495-DEL-230	DEL	230	h2	0|1	NA	CIGAR	h2tg000050l:245083-245083	-	69	0	0,5	0,3	1.00	chr9-60826495-DEL-230	0	1.00	0	1.00	0.00
chr9	60826894	60826963	chr9-60826895-DEL-69	DEL	69	h2	0|1	NA	CIGAR	h2tg000050l:244913-244913	-	69	0	0,0	0,0	1.00	chr9-60826895-DEL-69	0	1.00	0	1.00	0.00
chr9	60901109	60901189	chr9-60901110-DEL-80	DEL	80	h1	1|0	NA	CIGAR	h1tg000010l:81612363-81612363	-	29	0	0,5	0,5	1.00	chr9-60901110-DEL-80	0	1.00	0	1.00	0.00
chr9	60902207	60902312	chr9-60902208-DEL-105	DEL	105	h1	1|0	NA	CIGAR	h1tg000010l:81611332-81611332	-	29	0	0,1	0,0	1.00	chr9-60902208-DEL-105	0	1.00	0	1.00	0.00
chr9	60902788	60903256	chr9-60902789-DEL-468	DEL	468	h1	1|0	NA	CIGAR	h1tg000010l:81610881-81610881	-	29	0	0,7	0,7	1.00	chr9-60902789-DEL-468	0	1.00	0	1.00	0.00
chr9	60904266	60904527	chr9-60904267-DEL-261	DEL	261	h1	1|0	NA	CIGAR	h1tg000010l:81609855-81609855	-	29	0	0,1	0,0	1.00	chr9-60904267-DEL-261	0	1.00	0	1.00	0.00
chr9	60904706	60904966	chr9-60904707-DEL-260	DEL	260	h1	1|0	NA	CIGAR	h1tg000010l:81609680-81609680	-	29	0	0,1	0,0	1.00	chr9-60904707-DEL-260	0	1.00	0	1.00	0.00
chr9	60905461	60905535	chr9-60905462-DEL-74	DEL	74	h1	1|0	NA	CIGAR	h1tg000010l:81609160-81609160	-	29	0	0,0	0,0	1.00	chr9-60905462-DEL-74	0	1.00	0	1.00	0.00
chr9	60905774	60905830	chr9-60905775-DEL-56	DEL	56	h1	1|0	NA	CIGAR	h1tg000010l:81608935-81608935	-	29	0	0,0	0,0	1.00	chr9-60905775-DEL-56	0	1.00	0	1.00	0.00
chr9	60907455	60907790	chr9-60907456-DEL-335	DEL	335	h1	1|0	NA	CIGAR	h1tg000010l:81607371-81607371	-	29	0	0,3	0,3	1.00	chr9-60907456-DEL-335	0	1.00	0	1.00	0.00
chr9	60908526	60908711	chr9-60908527-DEL-185	DEL	185	h1	1|0	NA	CIGAR	h1tg000010l:81606635-81606635	-	29	0	0,1	0,1	1.00	chr9-60908527-DEL-185	0	1.00	0	1.00	0.00
chr9	60908797	60909344	chr9-60908798-DEL-547	DEL	547	h1	1|0	NA	CIGAR	h1tg000010l:81606549-81606549	-	29	0	0,0	0,0	1.00	chr9-60908798-DEL-547	0	1.00	0	1.00	0.00
chr9	60910397	60910463	chr9-60910398-DEL-66	DEL	66	h1	1|0	NA	CIGAR	h1tg000010l:81605526-81605526	-	29	0	0,0	0,0	1.00	chr9-60910398-DEL-66	0	1.00	0	1.00	0.00
chr9	60919292	60919382	chr9-60919293-DEL-90	DEL	90	h1	1|0	NA	CIGAR	h1tg000010l:81595936-81595936	-	29	0	0,13	0,13	1.00	chr9-60919293-DEL-90	0	1.00	0	1.00	0.00
chr9	60920577	60920731	chr9-60920578-DEL-154	DEL	154	h1	1|0	NA	CIGAR	h1tg000010l:81594738-81594738	-	29	0	0,0	0,0	1.00	chr9-60920578-DEL-154	0	1.00	0	1.00	0.00
chr9	60922560	60922659	chr9-60922561-DEL-99	DEL	99	h1	1|0	NA	CIGAR	h1tg000010l:81592987-81592987	-	29	0	0,9	0,9	1.00	chr9-60922561-DEL-99	0	1.00	0	1.00	0.00
chr9	60922966	60923021	chr9-60922967-DEL-55	DEL	55	h1	1|0	NA	CIGAR	h1tg000010l:81592675-81592675	-	29	0	0,5	0,2	1.00	chr9-60922967-DEL-55	0	1.00	0	1.00	0.00
chr9	60924547	60924707	chr9-60924548-DEL-160	DEL	160	h1	1|0	NA	CIGAR	h1tg000010l:81591217-81591217	-	29	0	0,22	0,5	1.00	chr9-60924548-DEL-160	0	1.00	0	1.00	0.00
chr9	60926456	61209347	chr9-60926456-DEL-282891	DEL	282891	h1	1|.	NA	ALNTRUNC	h1tg000010l:81589252-81589252	-	29,52	0	0,0	0,0	1.00	chr9-60926456-DEL-282891	-49834	1.00	0	1.00	0.00
chr9	60929415	60929765	chr9-60929416-DEL-350	DEL	350	h2	0|1	NA	CIGAR	h2tg000050l:123086-123086	-	69	0	0,10	0,10	1.00	chr9-60929416-DEL-350	0	1.00	0	1.00	0.00
chr9	61209357	61209492	chr9-61209358-DEL-135	DEL	135	h1	1|.	NA	CIGAR	h1tg000010l:81539408-81539408	-	52	0	0,1	0,1	1.00	chr9-61209358-DEL-135	0	1.00	0	1.00	0.00
chr9	61209757	61209840	chr9-61209758-DEL-83	DEL	83	h1	1|.	NA	CIGAR	h1tg000010l:81539155-81539155	-	52	0	0,0	0,0	1.00	chr9-61209758-DEL-83	0	1.00	0	1.00	0.00
chr9	61211089	61211274	chr9-61211090-DEL-185	DEL	185	h1	1|.	NA	CIGAR	h1tg000010l:81537873-81537873	-	52	0	0,0	0,0	1.00	chr9-61211090-DEL-185	0	1.00	0	1.00	0.00
chr9	61211813	61211922	chr9-61211814-DEL-109	DEL	109	h1	1|.	NA	CIGAR	h1tg000010l:81537346-81537346	-	52	0	0,2	0,2	1.00	chr9-61211814-DEL-109	0	1.00	0	1.00	0.00
chr9	61213377	61213547	chr9-61213378-DEL-170	DEL	170	h1	1|.	NA	CIGAR	h1tg000010l:81535907-81535907	-	52	0	0,1	0,1	1.00	chr9-61213378-DEL-170	0	1.00	0	1.00	0.00
chr9	61213600	61213726	chr9-61213601-DEL-126	DEL	126	h1	1|.	NA	CIGAR	h1tg000010l:81535854-81535854	-	52	0	0,1	0,1	1.00	chr9-61213601-DEL-126	0	1.00	0	1.00	0.00
chr9	61214533	61214608	chr9-61214534-DEL-75	DEL	75	h1	1|.	NA	CIGAR	h1tg000010l:81535052-81535052	-	52	0	0,0	0,0	1.00	chr9-61214534-DEL-75	0	1.00	0	1.00	0.00
chr9	61215394	61215458	chr9-61215395-DEL-64	DEL	64	h1	1|.	NA	CIGAR	h1tg000010l:81534242-81534242	-	52	0	0,4	0,4	1.00	chr9-61215395-DEL-64	0	1.00	0	1.00	0.00
chr9	61215870	61216225	chr9-61215871-DEL-355	DEL	355	h1	1|.	NA	CIGAR	h1tg000010l:81533825-81533825	-	52	0	0,6	0,5	1.00	chr9-61215871-DEL-355	0	1.00	0	1.00	0.00
chr9	61217224	61217304	chr9-61217225-DEL-80	DEL	80	h1	1|.	NA	CIGAR	h1tg000010l:81532783-81532783	-	52	0	0,13	0,13	1.00	chr9-61217225-DEL-80	0	1.00	0	1.00	0.00
chr9	61217862	61218037	chr9-61217863-DEL-175	DEL	175	h1	1|.	NA	CIGAR	h1tg000010l:81532260-81532260	-	52	0	0,0	0,0	1.00	chr9-61217863-DEL-175	0	1.00	0	1.00	0.00
chr9	61218286	61218731	chr9-61218287-DEL-445	DEL	445	h1	1|.	NA	CIGAR	h1tg000010l:81532006-81532006	-	52	0	0,6	0,6	1.00	chr9-61218287-DEL-445	0	1.00	0	1.00	0.00
chr9	61218930	61219100	chr9-61218931-DEL-170	DEL	170	h1	1|.	NA	CIGAR	h1tg000010l:81531803-81531803	-	52	0	0,1	0,1	1.00	chr9-61218931-DEL-170	0	1.00	0	1.00	0.00
chr9	61219261	61219351	chr9-61219262-DEL-90	DEL	90	h1	1|.	NA	CIGAR	h1tg000010l:81531647-81531647	-	52	0	0,0	0,0	1.00	chr9-61219262-DEL-90	0	1.00	0	1.00	0.00
chr9	61219607	61219812	chr9-61219608-DEL-205	DEL	205	h1	1|.	NA	CIGAR	h1tg000010l:81531386-81531386	-	52	0	0,13	0,13	1.00	chr9-61219608-DEL-205	0	1.00	0	1.00	0.00
chr9	61220653	61221008	chr9-61220654-DEL-355	DEL	355	h1	1|.	NA	CIGAR	h1tg000010l:81530601-81530601	-	52	0	0,1	0,1	1.00	chr9-61220654-DEL-355	0	1.00	0	1.00	0.00
chr9	61221970	61222055	chr9-61221971-DEL-85	DEL	85	h1	1|.	NA	CIGAR	h1tg000010l:81529685-81529685	-	52	0	0,1	0,1	1.00	chr9-61221971-DEL-85	0	1.00	0	1.00	0.00
chr9	61225636	61225706	chr9-61225637-DEL-70	DEL	70	h1	1|.	NA	CIGAR	h1tg000010l:81525954-81525954	-	52	0	0,1	0,1	1.00	chr9-61225637-DEL-70	0	1.00	0	1.00	0.00
chr9	61226543	61226678	chr9-61226544-DEL-135	DEL	135	h1	1|.	NA	CIGAR	h1tg000010l:81525118-81525118	-	52	0	0,0	0,0	1.00	chr9-61226544-DEL-135	0	1.00	0	1.00	0.00
chr9	61227094	61227223	chr9-61227095-DEL-129	DEL	129	h1	1|.	NA	CIGAR	h1tg000010l:81524703-81524703	-	52	0	0,0	0,0	1.00	chr9-61227095-DEL-129	0	1.00	0	1.00	0.00
chr9	61227394	61227484	chr9-61227395-DEL-90	DEL	90	h1	1|.	NA	CIGAR	h1tg000010l:81524538-81524538	-	52	0	0,2	0,2	1.00	chr9-61227395-DEL-90	0	1.00	0	1.00	0.00
chr9	61228366	61228666	chr9-61228367-DEL-300	DEL	300	h1	1|.	NA	CIGAR	h1tg000010l:81523630-81523630	-	52	0	0,15	0,15	1.00	chr9-61228367-DEL-300	0	1.00	0	1.00	0.00
chr9	61229139	61229259	chr9-61229140-DEL-120	DEL	120	h1	1|.	NA	CIGAR	h1tg000010l:81523172-81523172	-	52	0	0,1	0,1	1.00	chr9-61229140-DEL-120	0	1.00	0	1.00	0.00
chr9	61229745	61229940	chr9-61229746-DEL-195	DEL	195	h1	1|.	NA	CIGAR	h1tg000010l:81522683-81522683	-	52	0	0,0	0,0	1.00	chr9-61229746-DEL-195	0	1.00	0	1.00	0.00
chr9	61230515	61230660	chr9-61230516-DEL-145	DEL	145	h1	1|.	NA	CIGAR	h1tg000010l:81522119-81522119	-	52	0	0,2	0,2	1.00	chr9-61230516-DEL-145	0	1.00	0	1.00	0.00
chr9	61231199	61231374	chr9-61231200-DEL-175	DEL	175	h1	1|.	NA	CIGAR	h1tg000010l:81521600-81521600	-	52	0	0,4	0,4	1.00	chr9-61231200-DEL-175	0	1.00	0	1.00	0.00
chr9	61231715	61238735	chr9-61231715-DEL-7020	DEL	7020	h1	1|.	NA	ALNTRUNC	h1tg000010l:81521254-81521254	-	52,36	0	1,3	0,0	1.00	chr9-61231715-DEL-7020	-16038	1.00	0	1.00	0.00
chr9	61245212	61245273	chr9-61245213-DEL-61	DEL	61	h1	1|.	NA	CIGAR	h1tg000010l:81496678-81496678	-	36	0	0,1	0,1	1.00	chr9-61245213-DEL-61	0	1.00	0	1.00	0.00
chr9	61252662	61252730	chr9-61252663-DEL-68	DEL	68	h1	1|.	NA	CIGAR	h1tg000010l:81485874-81485874	-	36	0	0,12	0,12	1.00	chr9-61252663-DEL-68	0	1.00	0	1.00	0.00
chr9	61255561	61255671	chr9-61255562-DEL-110	DEL	110	h1	1|.	NA	CIGAR	h1tg000010l:81480015-81480015	-	36	0	0,10	0,10	1.00	chr9-61255562-DEL-110	0	1.00	0	1.00	0.00
chr9	61269248	61269313	chr9-61269249-DEL-65	DEL	65	h1	1|.	NA	CIGAR	h1tg000010l:81463355-81463355	-	36	0	0,22	0,17	1.00	chr9-61269249-DEL-65	0	1.00	0	1.00	0.00
chr9	61272057	62116234	chr9-61272057-DEL-844177	DEL	844177	h1	1|.	NA	ALNTRUNC	h1tg000010l:81456219-81456219	-	36,43	0	0,0	0,0	1.00	chr9-61272057-DEL-844177	-224581	1.00	0	1.00	0.00
chr9	62116495	62117114	chr9-62116496-DEL-619	DEL	619	h1	1|.	NA	CIGAR	h1tg000010l:81231376-81231376	-	43	0	0,3	0,3	1.00	chr9-62116496-DEL-619	0	1.00	0	1.00	0.00
chr9	62117478	62117917	chr9-62117479-DEL-439	DEL	439	h1	1|.	NA	CIGAR	h1tg000010l:81231027-81231027	-	43	0	0,4	0,4	1.00	chr9-62117479-DEL-439	0	1.00	0	1.00	0.00
chr9	62118063	62118377	chr9-62118064-DEL-314	DEL	314	h1	1|.	NA	CIGAR	h1tg000010l:81230881-81230881	-	43	0	0,1	0,1	1.00	chr9-62118064-DEL-314	0	1.00	0	1.00	0.00
chr9	62118990	62119574	chr9-62118991-DEL-584	DEL	584	h1	1|.	NA	CIGAR	h1tg000010l:81230308-81230308	-	43	0	0,3	0,3	1.00	chr9-62118991-DEL-584	0	1.00	0	1.00	0.00
chr9	62119801	62119866	chr9-62119802-DEL-65	DEL	65	h1	1|.	NA	CIGAR	h1tg000010l:81230087-81230087	-	43	0	0,2	0,2	1.00	chr9-62119802-DEL-65	0	1.00	0	1.00	0.00
chr9	62120648	62121553	chr9-62120649-DEL-905	DEL	905	h1	1|.	NA	CIGAR	h1tg000010l:81229299-81229299	-	43	0	0,0	0,0	1.00	chr9-62120649-DEL-905	0	1.00	0	1.00	0.00
chr9	62121728	62121898	chr9-62121729-DEL-170	DEL	170	h1	1|.	NA	CIGAR	h1tg000010l:81229121-81229121	-	43	0	0,13	0,0	1.00	chr9-62121729-DEL-170	0	1.00	0	1.00	0.00
chr9	62122222	62122886	chr9-62122223-DEL-664	DEL	664	h1	1|.	NA	CIGAR	h1tg000010l:81228797-81228797	-	43	0	0,16	0,16	1.00	chr9-62122223-DEL-664	0	1.00	0	1.00	0.00
chr9	62123390	62123769	chr9-62123391-DEL-379	DEL	379	h1	1|.	NA	CIGAR	h1tg000010l:81228301-81228301	-	43	0	0,0	0,0	1.00	chr9-62123391-DEL-379	0	1.00	0	1.00	0.00
chr9	62123849	62124033	chr9-62123850-DEL-184	DEL	184	h1	1|.	NA	CIGAR	h1tg000010l:81228221-81228221	-	43	0	0,0	0,0	1.00	chr9-62123850-DEL-184	0	1.00	0	1.00	0.00
chr9	62124458	62125007	chr9-62124459-DEL-549	DEL	549	h1	1|.	NA	CIGAR	h1tg000010l:81227806-81227806	-	43	0	0,22	0,22	1.00	chr9-62124459-DEL-549	0	1.00	0	1.00	0.00
chr9	62125185	62125455	chr9-62125186-DEL-270	DEL	270	h1	1|.	NA	CIGAR	h1tg000010l:81227618-81227618	-	43	0	0,0	0,0	1.00	chr9-62125186-DEL-270	0	1.00	0	1.00	0.00
chr9	62126365	62126544	chr9-62126366-DEL-179	DEL	179	h1	1|.	NA	CIGAR	h1tg000010l:81226673-81226673	-	43	0	0,8	0,8	1.00	chr9-62126366-DEL-179	0	1.00	0	1.00	0.00
chr9	62126900	62127144	chr9-62126901-DEL-244	DEL	244	h1	1|.	NA	CIGAR	h1tg000010l:81226337-81226337	-	43	0	0,5	0,2	1.00	chr9-62126901-DEL-244	0	1.00	0	1.00	0.00
chr9	62127224	62127289	chr9-62127225-DEL-65	DEL	65	h1	1|.	NA	CIGAR	h1tg000010l:81226257-81226257	-	43	0	0,0	0,0	1.00	chr9-62127225-DEL-65	0	1.00	0	1.00	0.00
chr9	62127692	62128051	chr9-62127693-DEL-359	DEL	359	h1	1|.	NA	CIGAR	h1tg000010l:81225898-81225898	-	43	0	0,0	0,0	1.00	chr9-62127693-DEL-359	0	1.00	0	1.00	0.00
chr9	62128697	62128781	chr9-62128698-DEL-84	DEL	84	h1	1|.	NA	CIGAR	h1tg000010l:81225281-81225281	-	43	0	0,2	0,2	1.00	chr9-62128698-DEL-84	0	1.00	0	1.00	0.00
chr9	62128819	62128889	chr9-62128820-DEL-70	DEL	70	h1	1|.	NA	CIGAR	h1tg000010l:81225243-81225243	-	43	0	0,15	0,0	1.00	chr9-62128820-DEL-70	0	1.00	0	1.00	0.00
chr9	62129179	62129263	chr9-62129180-DEL-84	DEL	84	h1	1|.	NA	CIGAR	h1tg000010l:81224973-81224973	-	43	0	0,1	0,1	1.00	chr9-62129180-DEL-84	0	1.00	0	1.00	0.00
chr9	62129338	62129631	chr9-62129339-DEL-293	DEL	293	h1	1|.	NA	CIGAR	h1tg000010l:81224898-81224898	-	43	0	0,5	0,0	1.00	chr9-62129339-DEL-293	0	1.00	0	1.00	0.00
chr9	62129765	62130035	chr9-62129766-DEL-270	DEL	270	h1	1|.	NA	CIGAR	h1tg000010l:81224764-81224764	-	43	0	0,5	0,5	1.00	chr9-62129766-DEL-270	0	1.00	0	1.00	0.00
chr9	62130399	62130613	chr9-62130400-DEL-214	DEL	214	h1	1|.	NA	CIGAR	h1tg000010l:81224399-81224399	-	43	0	0,0	0,0	1.00	chr9-62130400-DEL-214	0	1.00	0	1.00	0.00
chr9	62131700	62131955	chr9-62131701-DEL-255	DEL	255	h1	1|.	NA	CIGAR	h1tg000010l:81223371-81223371	-	43	0	0,1	0,1	1.00	chr9-62131701-DEL-255	0	1.00	0	1.00	0.00
chr9	62132091	62132181	chr9-62132092-DEL-90	DEL	90	h1	1|.	NA	CIGAR	h1tg000010l:81223235-81223235	-	43	0	0,33	0,13	1.00	chr9-62132092-DEL-90	0	1.00	0	1.00	0.00
chr9	62132970	62133055	chr9-62132971-DEL-85	DEL	85	h1	1|.	NA	CIGAR	h1tg000010l:81222491-81222491	-	43	0	0,12	0,4	1.00	chr9-62132971-DEL-85	0	1.00	0	1.00	0.00
chr9	62133674	62134967	chr9-62133675-DEL-1293	DEL	1293	h1	1|.	NA	CIGAR	h1tg000010l:81221857-81221857	-	43	0	0,8	0,8	1.00	chr9-62133675-DEL-1293	0	1.00	0	1.00	0.00
chr9	62135320	62138235	chr9-62135321-DEL-2915	DEL	2915	h1	1|.	NA	CIGAR	h1tg000010l:81221503-81221503	-	43	0	0,0	0,0	1.00	chr9-62135321-DEL-2915	0	1.00	0	1.00	0.00
chr9	62138256	62138860	chr9-62138257-DEL-604	DEL	604	h1	1|.	NA	CIGAR	h1tg000010l:81221484-81221484	-	43	0	0,14	0,14	1.00	chr9-62138257-DEL-604	0	1.00	0	1.00	0.00
chr9	62139807	62140238	chr9-62139808-DEL-431	DEL	431	h1	1|.	NA	CIGAR	h1tg000010l:81220560-81220560	-	43	0	0,0	0,0	1.00	chr9-62139808-DEL-431	0	1.00	0	1.00	0.00
chr9	62140353	62140436	chr9-62140354-DEL-83	DEL	83	h1	1|.	NA	CIGAR	h1tg000010l:81220445-81220445	-	43	0	0,0	0,0	1.00	chr9-62140354-DEL-83	0	1.00	0	1.00	0.00
chr9	62141806	62141881	chr9-62141807-DEL-75	DEL	75	h1	1|.	NA	CIGAR	h1tg000010l:81219141-81219141	-	43	0	0,15	0,4	1.00	chr9-62141807-DEL-75	0	1.00	0	1.00	0.00
chr9	62142885	62142970	chr9-62142886-DEL-85	DEL	85	h1	1|.	NA	CIGAR	h1tg000010l:81218125-81218125	-	43	0	0,8	0,8	1.00	chr9-62142886-DEL-85	0	1.00	0	1.00	0.00
chr9	62143309	62143729	chr9-62143310-DEL-420	DEL	420	h1	1|.	NA	CIGAR	h1tg000010l:81217801-81217801	-	43	0	0,5	0,5	1.00	chr9-62143310-DEL-420	0	1.00	0	1.00	0.00
chr9	62143762	62157743	chr9-62143762-DEL-13981	DEL	13981	h1	1|.	NA	ALNTRUNC	h1tg000010l:81217768-81217768	-	43,26	0	0,0	0,0	1.00	chr9-62143762-DEL-13981	-10012	1.00	0	1.00	0.00
chr9	62158461	62158527	chr9-62158462-DEL-66	DEL	66	h1	1|.	NA	CIGAR	h1tg000010l:81207088-81207088	-	26	0	0,1	0,1	1.00	chr9-62158462-DEL-66	0	1.00	0	1.00	0.00
chr9	62158669	62158984	chr9-62158670-DEL-315	DEL	315	h1	1|.	NA	CIGAR	h1tg000010l:81206946-81206946	-	26	0	0,15	0,15	1.00	chr9-62158670-DEL-315	0	1.00	0	1.00	0.00
chr9	62161288	62162077	chr9-62161289-DEL-789	DEL	789	h1	1|.	NA	CIGAR	h1tg000010l:81204657-81204657	-	26	0	0,6	0,6	1.00	chr9-62161289-DEL-789	0	1.00	0	1.00	0.00
chr9	62162197	62162268	chr9-62162198-DEL-71	DEL	71	h1	1|.	NA	CIGAR	h1tg000010l:81204537-81204537	-	26	0	0,0	0,0	1.00	chr9-62162198-DEL-71	0	1.00	0	1.00	0.00
chr9	62162530	62163010	chr9-62162531-DEL-480	DEL	480	h1	1|.	NA	CIGAR	h1tg000010l:81204275-81204275	-	26	0	0,1	0,1	1.00	chr9-62162531-DEL-480	0	1.00	0	1.00	0.00
chr9	62163307	62163377	chr9-62163308-DEL-70	DEL	70	h1	1|.	NA	CIGAR	h1tg000010l:81203973-81203973	-	26	0	0,2	0,2	1.00	chr9-62163308-DEL-70	0	1.00	0	1.00	0.00
chr9	62163799	62163893	chr9-62163800-DEL-94	DEL	94	h1	1|.	NA	CIGAR	h1tg000010l:81203586-81203586	-	26	0	0,3	0,3	1.00	chr9-62163800-DEL-94	0	1.00	0	1.00	0.00
chr9	62165068	62165710	chr9-62165069-DEL-642	DEL	642	h1	1|.	NA	CIGAR	h1tg000010l:81202320-81202320	-	26	0	0,3	0,3	1.00	chr9-62165069-DEL-642	0	1.00	0	1.00	0.00
chr9	62165780	62165889	chr9-62165781-DEL-109	DEL	109	h1	1|.	NA	CIGAR	h1tg000010l:81202250-81202250	-	26	0	0,1	0,1	1.00	chr9-62165781-DEL-109	0	1.00	0	1.00	0.00
chr9	62166215	62166294	chr9-62166216-DEL-79	DEL	79	h1	1|.	NA	CIGAR	h1tg000010l:81201920-81201920	-	26	0	0,0	0,0	1.00	chr9-62166216-DEL-79	0	1.00	0	1.00	0.00
chr9	62167527	62167656	chr9-62167528-DEL-129	DEL	129	h1	1|.	NA	CIGAR	h1tg000010l:81200752-81200752	-	26	0	0,0	0,0	1.00	chr9-62167528-DEL-129	0	1.00	0	1.00	0.00
chr9	62168256	62168312	chr9-62168257-DEL-56	DEL	56	h1	1|.	NA	CIGAR	h1tg000010l:81200112-81200112	-	26	0	0,0	0,0	1.00	chr9-62168257-DEL-56	0	1.00	0	1.00	0.00
chr9	62173872	62174036	chr9-62173873-DEL-164	DEL	164	h1	1|.	NA	CIGAR	h1tg000010l:81194004-81194004	-	26	0	0,13	0,13	1.00	chr9-62173873-DEL-164	0	1.00	0	1.00	0.00
chr9	62174221	62174271	chr9-62174222-DEL-50	DEL	50	h1	1|.	NA	CIGAR	h1tg000010l:81193819-81193819	-	26	0	0,5	0,5	1.00	chr9-62174222-DEL-50	0	1.00	0	1.00	0.00
chr9	62174482	62174566	chr9-62174483-DEL-84	DEL	84	h1	1|.	NA	CIGAR	h1tg000010l:81193608-81193608	-	26	0	0,4	0,2	1.00	chr9-62174483-DEL-84	0	1.00	0	1.00	0.00
chr9	62174785	62175000	chr9-62174786-DEL-215	DEL	215	h1	1|.	NA	CIGAR	h1tg000010l:81193379-81193379	-	26	0	0,20	0,2	1.00	chr9-62174786-DEL-215	0	1.00	0	1.00	0.00
chr9	62175429	62175888	chr9-62175430-DEL-459	DEL	459	h1	1|.	NA	CIGAR	h1tg000010l:81192969-81192969	-	26	0	0,2	0,2	1.00	chr9-62175430-DEL-459	0	1.00	0	1.00	0.00
chr9	62176293	62177326	chr9-62176294-DEL-1033	DEL	1033	h1	1|.	NA	CIGAR	h1tg000010l:81192584-81192584	-	26	0	0,0	0,0	1.00	chr9-62176294-DEL-1033	0	1.00	0	1.00	0.00
chr9	62177519	62178581	chr9-62177520-DEL-1062	DEL	1062	h1	1|.	NA	CIGAR	h1tg000010l:81192390-81192390	-	26	0	0,4	0,4	1.00	chr9-62177520-DEL-1062	0	1.00	0	1.00	0.00
chr9	62178820	62179269	chr9-62178821-DEL-449	DEL	449	h1	1|.	NA	CIGAR	h1tg000010l:81192166-81192166	-	26	0	0,4	0,4	1.00	chr9-62178821-DEL-449	0	1.00	0	1.00	0.00
chr9	62179350	62180329	chr9-62179351-DEL-979	DEL	979	h1	1|.	NA	CIGAR	h1tg000010l:81192085-81192085	-	26	0	0,16	0,8	1.00	chr9-62179351-DEL-979	0	1.00	0	1.00	0.00
chr9	62180744	62180823	chr9-62180745-DEL-79	DEL	79	h1	1|.	NA	CIGAR	h1tg000010l:81191665-81191665	-	26	0	0,8	0,8	1.00	chr9-62180745-DEL-79	0	1.00	0	1.00	0.00
chr9	62181282	62183340	chr9-62181283-DEL-2058	DEL	2058	h1	1|.	NA	CIGAR	h1tg000010l:81191206-81191206	-	26	0	0,1	0,1	1.00	chr9-62181283-DEL-2058	0	1.00	0	1.00	0.00
chr9	62183426	62183716	chr9-62183427-DEL-290	DEL	290	h1	1|.	NA	CIGAR	h1tg000010l:81191125-81191125	-	26	0	0,1	0,1	1.00	chr9-62183427-DEL-290	0	1.00	0	1.00	0.00
chr9	62185316	62185497	chr9-62185317-DEL-181	DEL	181	h1	1|.	NA	CIGAR	h1tg000010l:81189600-81189600	-	26	0	0,8	0,7	1.00	chr9-62185317-DEL-181	0	1.00	0	1.00	0.00
chr9	62185821	62185966	chr9-62185822-DEL-145	DEL	145	h1	1|.	NA	CIGAR	h1tg000010l:81189261-81189261	-	26	0	0,3	0,3	1.00	chr9-62185822-DEL-145	0	1.00	0	1.00	0.00
chr9	62187165	62187345	chr9-62187166-DEL-180	DEL	180	h1	1|.	NA	CIGAR	h1tg000010l:81188130-81188130	-	26	0	0,2	0,0	1.00	chr9-62187166-DEL-180	0	1.00	0	1.00	0.00
chr9	62187590	62187650	chr9-62187591-DEL-60	DEL	60	h1	1|.	NA	CIGAR	h1tg000010l:81187880-81187880	-	26	0	0,0	0,0	1.00	chr9-62187591-DEL-60	0	1.00	0	1.00	0.00
chr9	62187957	62188011	chr9-62187958-DEL-54	DEL	54	h1	1|.	NA	CIGAR	h1tg000010l:81187573-81187573	-	26	0	0,0	0,0	1.00	chr9-62187958-DEL-54	0	1.00	0	1.00	0.00
chr9	62188709	62188889	chr9-62188710-DEL-180	DEL	180	h1	1|.	NA	CIGAR	h1tg000010l:81186909-81186909	-	26	0	0,0	0,0	1.00	chr9-62188710-DEL-180	0	1.00	0	1.00	0.00
chr9	62189006	62189440	chr9-62189007-DEL-434	DEL	434	h1	1|.	NA	CIGAR	h1tg000010l:81186792-81186792	-	26	0	0,4	0,4	1.00	chr9-62189007-DEL-434	0	1.00	0	1.00	0.00
chr9	62189575	62189630	chr9-62189576-DEL-55	DEL	55	h1	1|.	NA	CIGAR	h1tg000010l:81186657-81186657	-	26	0	0,0	0,0	1.00	chr9-62189576-DEL-55	0	1.00	0	1.00	0.00
chr9	62190458	62191743	chr9-62190459-DEL-1285	DEL	1285	h1	1|.	NA	CIGAR	h1tg000010l:81185883-81185883	-	26	0	0,33	0,3	1.00	chr9-62190459-DEL-1285	0	1.00	0	1.00	0.00
chr9	62192008	62192142	chr9-62192009-DEL-134	DEL	134	h1	1|.	NA	CIGAR	h1tg000010l:81185628-81185628	-	26	0	0,5	0,3	1.00	chr9-62192009-DEL-134	0	1.00	0	1.00	0.00
chr9	62192297	62192592	chr9-62192298-DEL-295	DEL	295	h1	1|.	NA	CIGAR	h1tg000010l:81185468-81185468	-	26	0	0,1	0,1	1.00	chr9-62192298-DEL-295	0	1.00	0	1.00	0.00
chr9	62192692	62192776	chr9-62192693-DEL-84	DEL	84	h1	1|.	NA	CIGAR	h1tg000010l:81185368-81185368	-	26	0	0,1	0,1	1.00	chr9-62192693-DEL-84	0	1.00	0	1.00	0.00
chr9	62192997	62193606	chr9-62192998-DEL-609	DEL	609	h1	1|.	NA	CIGAR	h1tg000010l:81185152-81185152	-	26	0	0,7	0,7	1.00	chr9-62192998-DEL-609	0	1.00	0	1.00	0.00
chr9	62194195	62194285	chr9-62194196-DEL-90	DEL	90	h1	1|.	NA	CIGAR	h1tg000010l:81184608-81184608	-	26	0	0,2	0,2	1.00	chr9-62194196-DEL-90	0	1.00	0	1.00	0.00
chr9	62194465	62194700	chr9-62194466-DEL-235	DEL	235	h1	1|.	NA	CIGAR	h1tg000010l:81184428-81184428	-	26	0	0,0	0,0	1.00	chr9-62194466-DEL-235	0	1.00	0	1.00	0.00
chr9	62195000	62195425	chr9-62195001-DEL-425	DEL	425	h1	1|.	NA	CIGAR	h1tg000010l:81184133-81184133	-	26	0	0,0	0,0	1.00	chr9-62195001-DEL-425	0	1.00	0	1.00	0.00
chr9	62195634	62195868	chr9-62195635-DEL-234	DEL	234	h1	1|.	NA	CIGAR	h1tg000010l:81183924-81183924	-	26	0	0,0	0,0	1.00	chr9-62195635-DEL-234	0	1.00	0	1.00	0.00
chr9	62196429	62197057	chr9-62196430-DEL-628	DEL	628	h1	1|.	NA	CIGAR	h1tg000010l:81183413-81183413	-	26	0	0,1	0,1	1.00	chr9-62196430-DEL-628	0	1.00	0	1.00	0.00
chr9	62197183	62197343	chr9-62197184-DEL-160	DEL	160	h1	1|.	NA	CIGAR	h1tg000010l:81183292-81183292	-	26	0	0,9	0,9	1.00	chr9-62197184-DEL-160	0	1.00	0	1.00	0.00
chr9	62197782	62197857	chr9-62197783-DEL-75	DEL	75	h1	1|.	NA	CIGAR	h1tg000010l:81182864-81182864	-	26	0	0,10	0,8	1.00	chr9-62197783-DEL-75	0	1.00	0	1.00	0.00
chr9	62198108	62247205	chr9-62198108-DEL-49097	DEL	49097	h1	1|.	NA	ALNTRUNC	h1tg000010l:81182608-81182608	-	26,41	0	0,1	1,0	1.00	chr9-62198108-DEL-49097	-48947	1.00	0	1.00	0.00
chr9	62237125	62247205	chr9-62237125-DEL-10080	DEL	10080	h1	1|.	NA	ALNTRUNC	h1tg000010l:81142577-81142577	-	22,41	0	0,1	0,0	1.00	chr9-62237125-DEL-10080	-8916	1.00	0	1.00	0.00
chr9	62248127	62248520	chr9-62248128-DEL-393	DEL	393	h1	1|.	NA	CIGAR	h1tg000010l:81132788-81132788	-	41	0	0,14	0,14	1.00	chr9-62248128-DEL-393	0	1.00	0	1.00	0.00
chr9	62249728	62250617	chr9-62249729-DEL-889	DEL	889	h1	1|.	NA	CIGAR	h1tg000010l:81131612-81131612	-	41	0	0,0	0,0	1.00	chr9-62249729-DEL-889	0	1.00	0	1.00	0.00
chr9	62251429	62251599	chr9-62251430-DEL-170	DEL	170	h1	1|.	NA	CIGAR	h1tg000010l:81130785-81130785	-	41	0	0,0	0,0	1.00	chr9-62251430-DEL-170	0	1.00	0	1.00	0.00
chr9	62251964	62252248	chr9-62251965-DEL-284	DEL	284	h1	1|.	NA	CIGAR	h1tg000010l:81130405-81130405	-	41	0	0,0	0,0	1.00	chr9-62251965-DEL-284	0	1.00	0	1.00	0.00
chr9	62252402	62252472	chr9-62252403-DEL-70	DEL	70	h1	1|.	NA	CIGAR	h1tg000010l:81130251-81130251	-	41	0	0,15	0,10	1.00	chr9-62252403-DEL-70	0	1.00	0	1.00	0.00
chr9	62252703	62252987	chr9-62252704-DEL-284	DEL	284	h1	1|.	NA	CIGAR	h1tg000010l:81130020-81130020	-	41	0	0,3	0,3	1.00	chr9-62252704-DEL-284	0	1.00	0	1.00	0.00
chr9	62253704	62254028	chr9-62253705-DEL-324	DEL	324	h1	1|.	NA	CIGAR	h1tg000010l:81129313-81129313	-	41	0	0,5	0,5	1.00	chr9-62253705-DEL-324	0	1.00	0	1.00	0.00
chr9	62254195	62254330	chr9-62254196-DEL-135	DEL	135	h1	1|.	NA	CIGAR	h1tg000010l:81129121-81129121	-	41	0	0,2	0,2	1.00	chr9-62254196-DEL-135	0	1.00	0	1.00	0.00
chr9	62255122	62255611	chr9-62255123-DEL-489	DEL	489	h1	1|.	NA	CIGAR	h1tg000010l:81128354-81128354	-	41	0	0,21	0,5	1.00	chr9-62255123-DEL-489	0	1.00	0	1.00	0.00
chr9	62258983	62259092	chr9-62258984-DEL-109	DEL	109	h1	1|.	NA	CIGAR	h1tg000010l:81124881-81124881	-	41	0	0,4	0,3	1.00	chr9-62258984-DEL-109	0	1.00	0	1.00	0.00
chr9	62259343	62259452	chr9-62259344-DEL-109	DEL	109	h1	1|.	NA	CIGAR	h1tg000010l:81124630-81124630	-	41	0	0,0	0,0	1.00	chr9-62259344-DEL-109	0	1.00	0	1.00	0.00
chr9	62260125	62260274	chr9-62260126-DEL-149	DEL	149	h1	1|.	NA	CIGAR	h1tg000010l:81123962-81123962	-	41	0	0,14	0,1	1.00	chr9-62260126-DEL-149	0	1.00	0	1.00	0.00
chr9	62260596	62260651	chr9-62260597-DEL-55	DEL	55	h1	1|.	NA	CIGAR	h1tg000010l:81123665-81123665	-	41	0	0,3	0,3	1.00	chr9-62260597-DEL-55	0	1.00	0	1.00	0.00
chr9	62261164	62261322	chr9-62261165-DEL-158	DEL	158	h1	1|.	NA	CIGAR	h1tg000010l:81123154-81123154	-	41	0	0,0	0,0	1.00	chr9-62261165-DEL-158	0	1.00	0	1.00	0.00
chr9	62261722	62261861	chr9-62261723-DEL-139	DEL	139	h1	1|.	NA	CIGAR	h1tg000010l:81122799-81122799	-	41	0	0,10	0,1	1.00	chr9-62261723-DEL-139	0	1.00	0	1.00	0.00
chr9	62262088	62262333	chr9-62262089-DEL-245	DEL	245	h1	1|.	NA	CIGAR	h1tg000010l:81122572-81122572	-	41	0	0,0	0,0	1.00	chr9-62262089-DEL-245	0	1.00	0	1.00	0.00
chr9	62262390	62262949	chr9-62262391-DEL-559	DEL	559	h1	1|.	NA	CIGAR	h1tg000010l:81122515-81122515	-	41	0	0,0	0,0	1.00	chr9-62262391-DEL-559	0	1.00	0	1.00	0.00
chr9	62263171	62263301	chr9-62263172-DEL-130	DEL	130	h1	1|.	NA	CIGAR	h1tg000010l:81122293-81122293	-	41	0	0,11	0,11	1.00	chr9-62263172-DEL-130	0	1.00	0	1.00	0.00
chr9	62264288	62264437	chr9-62264289-DEL-149	DEL	149	h1	1|.	NA	CIGAR	h1tg000010l:81121351-81121351	-	41	0	0,1	0,0	1.00	chr9-62264289-DEL-149	0	1.00	0	1.00	0.00
chr9	62267990	62268130	chr9-62267991-DEL-140	DEL	140	h1	1|.	NA	CIGAR	h1tg000010l:81117642-81117642	-	41	0	0,1	0,0	1.00	chr9-62267991-DEL-140	0	1.00	0	1.00	0.00
chr9	62268360	62268440	chr9-62268361-DEL-80	DEL	80	h1	1|.	NA	CIGAR	h1tg000010l:81117407-81117407	-	41	0	0,1	0,1	1.00	chr9-62268361-DEL-80	0	1.00	0	1.00	0.00
chr9	62269127	62269196	chr9-62269128-DEL-69	DEL	69	h1	1|.	NA	CIGAR	h1tg000010l:81116739-81116739	-	41	0	0,7	0,3	1.00	chr9-62269128-DEL-69	0	1.00	0	1.00	0.00
chr9	62269408	62269528	chr9-62269409-DEL-120	DEL	120	h1	1|.	NA	CIGAR	h1tg000010l:81116527-81116527	-	41	0	0,1	0,1	1.00	chr9-62269409-DEL-120	0	1.00	0	1.00	0.00
chr9	62269636	62269961	chr9-62269637-DEL-325	DEL	325	h1	1|.	NA	CIGAR	h1tg000010l:81116419-81116419	-	41	0	0,3	0,3	1.00	chr9-62269637-DEL-325	0	1.00	0	1.00	0.00
chr9	62271478	62271533	chr9-62271479-DEL-55	DEL	55	h1	1|.	NA	CIGAR	h1tg000010l:81114976-81114976	-	41	0	0,0	0,0	1.00	chr9-62271479-DEL-55	0	1.00	0	1.00	0.00
chr9	62273885	62273955	chr9-62273886-DEL-70	DEL	70	h1	1|.	NA	CIGAR	h1tg000010l:81112646-81112646	-	41	0	0,5	0,5	1.00	chr9-62273886-DEL-70	0	1.00	0	1.00	0.00
chr9	62274064	62274538	chr9-62274065-DEL-474	DEL	474	h1	1|.	NA	CIGAR	h1tg000010l:81112536-81112536	-	41	0	0,1	0,1	1.00	chr9-62274065-DEL-474	0	1.00	0	1.00	0.00
chr9	62274685	62275000	chr9-62274686-DEL-315	DEL	315	h1	1|.	NA	CIGAR	h1tg000010l:81112394-81112394	-	41	0	0,7	0,7	1.00	chr9-62274686-DEL-315	0	1.00	0	1.00	0.00
chr9	62275198	62276148	chr9-62275199-DEL-950	DEL	950	h1	1|.	NA	CIGAR	h1tg000010l:81112196-81112196	-	41	0	0,1	0,0	1.00	chr9-62275199-DEL-950	0	1.00	0	1.00	0.00
chr9	62276613	62276692	chr9-62276614-DEL-79	DEL	79	h1	1|.	NA	CIGAR	h1tg000010l:81111730-81111730	-	41	0	0,3	0,2	1.00	chr9-62276614-DEL-79	0	1.00	0	1.00	0.00
chr9	62276790	62277693	chr9-62276791-DEL-903	DEL	903	h1	1|.	NA	CIGAR	h1tg000010l:81111632-81111632	-	41	0	0,1	0,0	1.00	chr9-62276791-DEL-903	0	1.00	0	1.00	0.00
chr9	62278208	62278273	chr9-62278209-DEL-65	DEL	65	h1	1|.	NA	CIGAR	h1tg000010l:81111157-81111157	-	41	0	0,0	0,0	1.00	chr9-62278209-DEL-65	0	1.00	0	1.00	0.00
chr9	62278416	62278621	chr9-62278417-DEL-205	DEL	205	h1	1|.	NA	CIGAR	h1tg000010l:81111014-81111014	-	41	0	0,7	0,7	1.00	chr9-62278417-DEL-205	0	1.00	0	1.00	0.00
chr9	62279666	62279777	chr9-62279667-DEL-111	DEL	111	h1	1|.	NA	CIGAR	h1tg000010l:81109973-81109973	-	41	0	0,0	0,0	1.00	chr9-62279667-DEL-111	0	1.00	0	1.00	0.00
chr9	62279919	62280063	chr9-62279920-DEL-144	DEL	144	h1	1|.	NA	CIGAR	h1tg000010l:81109845-81109845	-	41	0	0,1	0,1	1.00	chr9-62279920-DEL-144	0	1.00	0	1.00	0.00
chr9	62280296	62280396	chr9-62280297-DEL-100	DEL	100	h1	1|.	NA	CIGAR	h1tg000010l:81109612-81109612	-	41	0	0,0	0,0	1.00	chr9-62280297-DEL-100	0	1.00	0	1.00	0.00
chr9	62280845	62280960	chr9-62280846-DEL-115	DEL	115	h1	1|.	NA	CIGAR	h1tg000010l:81109203-81109203	-	41	0	0,2	0,2	1.00	chr9-62280846-DEL-115	0	1.00	0	1.00	0.00
chr9	62281358	62281503	chr9-62281359-DEL-145	DEL	145	h1	1|.	NA	CIGAR	h1tg000010l:81108830-81108830	-	41	0	0,9	0,9	1.00	chr9-62281359-DEL-145	0	1.00	0	1.00	0.00
chr9	62281553	62306940	chr9-62281553-DEL-25387	DEL	25387	h1	1|.	NA	ALNTRUNC	h1tg000010l:81108780-81108780	-	41,49	0	0,0	0,0	1.00	chr9-62281553-DEL-25387	-34136	1.00	0	1.00	0.00
chr9	62306953	62307073	chr9-62306954-DEL-120	DEL	120	h1	1|.	NA	CIGAR	h1tg000010l:81074631-81074631	-	49	0	0,5	0,5	1.00	chr9-62306954-DEL-120	0	1.00	0	1.00	0.00
chr9	62307824	62307908	chr9-62307825-DEL-84	DEL	84	h1	1|.	NA	CIGAR	h1tg000010l:81073949-81073949	-	49	0	0,4	0,2	1.00	chr9-62307825-DEL-84	0	1.00	0	1.00	0.00
chr9	62308949	62309013	chr9-62308950-DEL-64	DEL	64	h1	1|.	NA	CIGAR	h1tg000010l:81072915-81072915	-	49	0	0,9	0,3	1.00	chr9-62308950-DEL-64	0	1.00	0	1.00	0.00
chr9	62309401	62309631	chr9-62309402-DEL-230	DEL	230	h1	1|.	NA	CIGAR	h1tg000010l:81072547-81072547	-	49	0	0,16	0,5	1.00	chr9-62309402-DEL-230	0	1.00	0	1.00	0.00
chr9	62310475	62310570	chr9-62310476-DEL-95	DEL	95	h1	1|.	NA	CIGAR	h1tg000010l:81071714-81071714	-	49	0	0,0	0,0	1.00	chr9-62310476-DEL-95	0	1.00	0	1.00	0.00
chr9	62310695	62311434	chr9-62310696-DEL-739	DEL	739	h1	1|.	NA	CIGAR	h1tg000010l:81071589-81071589	-	49	0	0,6	0,6	1.00	chr9-62310696-DEL-739	0	1.00	0	1.00	0.00
chr9	62312822	62312907	chr9-62312823-DEL-85	DEL	85	h1	1|.	NA	CIGAR	h1tg000010l:81070147-81070147	-	49	0	0,10	0,4	1.00	chr9-62312823-DEL-85	0	1.00	0	1.00	0.00
chr9	62313041	62313120	chr9-62313042-DEL-79	DEL	79	h1	1|.	NA	CIGAR	h1tg000010l:81070013-81070013	-	49	0	0,0	0,0	1.00	chr9-62313042-DEL-79	0	1.00	0	1.00	0.00
chr9	62313411	62313756	chr9-62313412-DEL-345	DEL	345	h1	1|.	NA	CIGAR	h1tg000010l:81069726-81069726	-	49	0	0,4	0,3	1.00	chr9-62313412-DEL-345	0	1.00	0	1.00	0.00
chr9	62314544	62315003	chr9-62314545-DEL-459	DEL	459	h1	1|.	NA	CIGAR	h1tg000010l:81068878-81068878	-	49	0	0,0	0,0	1.00	chr9-62314545-DEL-459	0	1.00	0	1.00	0.00
chr9	62315279	62315543	chr9-62315280-DEL-264	DEL	264	h1	1|.	NA	CIGAR	h1tg000010l:81068602-81068602	-	49	0	0,1	0,1	1.00	chr9-62315280-DEL-264	0	1.00	0	1.00	0.00
chr9	62316030	62316195	chr9-62316031-DEL-165	DEL	165	h1	1|.	NA	CIGAR	h1tg000010l:81068123-81068123	-	49	0	0,8	0,8	1.00	chr9-62316031-DEL-165	0	1.00	0	1.00	0.00
chr9	62316843	62316918	chr9-62316844-DEL-75	DEL	75	h1	1|.	NA	CIGAR	h1tg000010l:81067475-81067475	-	49	0	0,0	0,0	1.00	chr9-62316844-DEL-75	0	1.00	0	1.00	0.00
chr9	62317889	62317974	chr9-62317890-DEL-85	DEL	85	h1	1|.	NA	CIGAR	h1tg000010l:81066524-81066524	-	49	0	0,1	0,1	1.00	chr9-62317890-DEL-85	0	1.00	0	1.00	0.00
chr9	62318896	62319415	chr9-62318897-DEL-519	DEL	519	h1	1|.	NA	CIGAR	h1tg000010l:81065616-81065616	-	49	0	0,16	0,2	1.00	chr9-62318897-DEL-519	0	1.00	0	1.00	0.00
chr9	62319644	62319938	chr9-62319645-DEL-294	DEL	294	h1	1|.	NA	CIGAR	h1tg000010l:81065407-81065407	-	49	0	0,2	0,0	1.00	chr9-62319645-DEL-294	0	1.00	0	1.00	0.00
chr9	62320130	62320490	chr9-62320131-DEL-360	DEL	360	h1	1|.	NA	CIGAR	h1tg000010l:81065209-81065209	-	49	0	0,6	0,6	1.00	chr9-62320131-DEL-360	0	1.00	0	1.00	0.00
chr9	62320972	62321052	chr9-62320973-DEL-80	DEL	80	h1	1|.	NA	CIGAR	h1tg000010l:81064741-81064741	-	49	0	0,4	0,4	1.00	chr9-62320973-DEL-80	0	1.00	0	1.00	0.00
chr9	62321189	62321398	chr9-62321190-DEL-209	DEL	209	h1	1|.	NA	CIGAR	h1tg000010l:81064604-81064604	-	49	0	0,8	0,8	1.00	chr9-62321190-DEL-209	0	1.00	0	1.00	0.00
chr9	62322838	62322898	chr9-62322839-DEL-60	DEL	60	h1	1|.	NA	CIGAR	h1tg000010l:81063241-81063241	-	49	0	0,3	0,3	1.00	chr9-62322839-DEL-60	0	1.00	0	1.00	0.00
chr9	62323261	62323335	chr9-62323262-DEL-74	DEL	74	h1	1|.	NA	CIGAR	h1tg000010l:81062883-81062883	-	49	0	0,9	0,9	1.00	chr9-62323262-DEL-74	0	1.00	0	1.00	0.00
chr9	62323574	62323630	chr9-62323575-DEL-56	DEL	56	h1	1|.	NA	CIGAR	h1tg000010l:81062643-81062643	-	49	0	0,1	0,0	1.00	chr9-62323575-DEL-56	0	1.00	0	1.00	0.00
chr9	62324440	62324605	chr9-62324441-DEL-165	DEL	165	h1	1|.	NA	CIGAR	h1tg000010l:81061908-81061908	-	49	0	0,0	0,0	1.00	chr9-62324441-DEL-165	0	1.00	0	1.00	0.00
chr9	62324724	62324864	chr9-62324725-DEL-140	DEL	140	h1	1|.	NA	CIGAR	h1tg000010l:81061789-81061789	-	49	0	0,0	0,0	1.00	chr9-62324725-DEL-140	0	1.00	0	1.00	0.00
chr9	62325005	62325494	chr9-62325006-DEL-489	DEL	489	h1	1|.	NA	CIGAR	h1tg000010l:81061648-81061648	-	49	0	0,3	0,3	1.00	chr9-62325006-DEL-489	0	1.00	0	1.00	0.00
chr9	62325629	62325804	chr9-62325630-DEL-175	DEL	175	h1	1|.	NA	CIGAR	h1tg000010l:81061513-81061513	-	49	0	0,14	0,14	1.00	chr9-62325630-DEL-175	0	1.00	0	1.00	0.00
chr9	62326841	62326916	chr9-62326842-DEL-75	DEL	75	h1	1|.	NA	CIGAR	h1tg000010l:81060508-81060508	-	49	0	0,1	0,1	1.00	chr9-62326842-DEL-75	0	1.00	0	1.00	0.00
chr9	62327599	62327920	chr9-62327600-DEL-321	DEL	321	h1	1|.	NA	CIGAR	h1tg000010l:81059838-81059838	-	49	0	0,0	0,0	1.00	chr9-62327600-DEL-321	0	1.00	0	1.00	0.00
chr9	62328098	62328751	chr9-62328099-DEL-653	DEL	653	h1	1|.	NA	CIGAR	h1tg000010l:81059659-81059659	-	49	0	0,4	0,4	1.00	chr9-62328099-DEL-653	0	1.00	0	1.00	0.00
chr9	62328834	62329448	chr9-62328835-DEL-614	DEL	614	h1	1|.	NA	CIGAR	h1tg000010l:81059575-81059575	-	49	0	0,4	0,4	1.00	chr9-62328835-DEL-614	0	1.00	0	1.00	0.00
chr9	62329487	62446024	chr9-62329487-DEL-116537	DEL	116537	h1	1|.	NA	ALNTRUNC	h1tg000010l:81059536-81059536	-	49,25	0	1,0	0,0	1.00	chr9-62329487-DEL-116537	-37293	1.00	0	1.00	0.00
chr9	62452097	62452637	chr9-62452098-DEL-540	DEL	540	h1	1|.	NA	CIGAR	h1tg000010l:81015173-81015173	-	25	0	0,18	0,18	1.00	chr9-62452098-DEL-540	0	1.00	0	1.00	0.00
chr9	62452974	62453044	chr9-62452975-DEL-70	DEL	70	h1	1|.	NA	CIGAR	h1tg000010l:81014851-81014851	-	25	0	0,14	0,14	1.00	chr9-62452975-DEL-70	0	1.00	0	1.00	0.00
chr9	62453161	62453211	chr9-62453162-DEL-50	DEL	50	h1	1|.	NA	CIGAR	h1tg000010l:81014734-81014734	-	25	0	0,7	0,7	1.00	chr9-62453162-DEL-50	0	1.00	0	1.00	0.00
chr9	62454152	62454317	chr9-62454153-DEL-165	DEL	165	h1	1|.	NA	CIGAR	h1tg000010l:81013812-81013812	-	25	0	0,0	0,0	1.00	chr9-62454153-DEL-165	0	1.00	0	1.00	0.00
chr9	62454743	62454878	chr9-62454744-DEL-135	DEL	135	h1	1|.	NA	CIGAR	h1tg000010l:81013379-81013379	-	25	0	0,16	0,16	1.00	chr9-62454744-DEL-135	0	1.00	0	1.00	0.00
chr9	62455988	62456092	chr9-62455989-DEL-104	DEL	104	h1	1|.	NA	CIGAR	h1tg000010l:81012204-81012204	-	25	0	0,11	0,11	1.00	chr9-62455989-DEL-104	0	1.00	0	1.00	0.00
chr9	62456326	62456481	chr9-62456327-DEL-155	DEL	155	h1	1|.	NA	CIGAR	h1tg000010l:81011965-81011965	-	25	0	0,9	0,9	1.00	chr9-62456327-DEL-155	0	1.00	0	1.00	0.00
chr9	62456943	62457058	chr9-62456944-DEL-115	DEL	115	h1	1|.	NA	CIGAR	h1tg000010l:81011499-81011499	-	25	0	0,2	0,2	1.00	chr9-62456944-DEL-115	0	1.00	0	1.00	0.00
chr9	62457363	62457477	chr9-62457364-DEL-114	DEL	114	h1	1|.	NA	CIGAR	h1tg000010l:81011204-81011204	-	25	0	0,6	0,6	1.00	chr9-62457364-DEL-114	0	1.00	0	1.00	0.00
chr9	62458821	62459010	chr9-62458822-DEL-189	DEL	189	h1	1|.	NA	CIGAR	h1tg000010l:81009881-81009881	-	25	0	0,11	0,11	1.00	chr9-62458822-DEL-189	0	1.00	0	1.00	0.00
chr9	62459325	62459499	chr9-62459326-DEL-174	DEL	174	h1	1|.	NA	CIGAR	h1tg000010l:81009566-81009566	-	25	0	0,2	0,2	1.00	chr9-62459326-DEL-174	0	1.00	0	1.00	0.00
chr9	62460361	62460416	chr9-62460362-DEL-55	DEL	55	h1	1|.	NA	CIGAR	h1tg000010l:81008713-81008713	-	25	0	0,1	0,1	1.00	chr9-62460362-DEL-55	0	1.00	0	1.00	0.00
chr9	62461293	62461821	chr9-62461294-DEL-528	DEL	528	h1	1|.	NA	CIGAR	h1tg000010l:81007876-81007876	-	25	0	0,0	0,0	1.00	chr9-62461294-DEL-528	0	1.00	0	1.00	0.00
chr9	62469124	62469254	chr9-62469125-DEL-130	DEL	130	h1	1|.	NA	CIGAR	h1tg000010l:80997171-80997171	-	25	0	0,4	0,3	1.00	chr9-62469125-DEL-130	0	1.00	0	1.00	0.00
chr9	62470749	62470858	chr9-62470750-DEL-109	DEL	109	h1	1|.	NA	CIGAR	h1tg000010l:80995621-80995621	-	25	0	0,1	0,1	1.00	chr9-62470750-DEL-109	0	1.00	0	1.00	0.00
chr9	62474288	63650387	chr9-62474288-DEL-1176099	DEL	1176099	h1	1|.	NA	ALNTRUNC	h1tg000010l:80989767-80989767	-	25,20	0	0,0	0,0	1.00	chr9-62474288-DEL-1176099	-436363	1.00	0	1.00	0.00
chr9	63650902	63651032	chr9-63650903-DEL-130	DEL	130	h1	1|.	NA	CIGAR	h1tg000010l:80552879-80552879	-	20	0	0,6	0,4	1.00	chr9-63650903-DEL-130	0	1.00	0	1.00	0.00
chr9	63652440	63652500	chr9-63652441-DEL-60	DEL	60	h1	1|.	NA	CIGAR	h1tg000010l:80551499-80551499	-	20	0	0,4	0,4	1.00	chr9-63652441-DEL-60	0	1.00	0	1.00	0.00
chr9	63653838	63654402	chr9-63653839-DEL-564	DEL	564	h1	1|.	NA	CIGAR	h1tg000010l:80549438-80549438	-	20	0	0,13	0,13	1.00	chr9-63653839-DEL-564	0	1.00	0	1.00	0.00
chr9	63654531	63655880	chr9-63654532-DEL-1349	DEL	1349	h1	1|.	NA	CIGAR	h1tg000010l:80549314-80549314	-	20	0	0,5	0,5	1.00	chr9-63654532-DEL-1349	0	1.00	0	1.00	0.00
chr9	63655944	63656039	chr9-63655945-DEL-95	DEL	95	h1	1|.	NA	CIGAR	h1tg000010l:80549250-80549250	-	20	0	0,24	0,24	1.00	chr9-63655945-DEL-95	0	1.00	0	1.00	0.00
chr9	63657372	63657622	chr9-63657373-DEL-250	DEL	250	h1	1|.	NA	CIGAR	h1tg000010l:80547877-80547877	-	20	0	0,4	0,4	1.00	chr9-63657373-DEL-250	0	1.00	0	1.00	0.00
chr9	63658061	63658281	chr9-63658062-DEL-220	DEL	220	h1	1|.	NA	CIGAR	h1tg000010l:80547428-80547428	-	20	0	0,8	0,8	1.00	chr9-63658062-DEL-220	0	1.00	0	1.00	0.00
chr9	63658545	63658859	chr9-63658546-DEL-314	DEL	314	h1	1|.	NA	CIGAR	h1tg000010l:80547154-80547154	-	20	0	0,15	0,0	1.00	chr9-63658546-DEL-314	0	1.00	0	1.00	0.00
chr9	63659018	63659098	chr9-63659019-DEL-80	DEL	80	h1	1|.	NA	CIGAR	h1tg000010l:80546995-80546995	-	20	0	0,7	0,7	1.00	chr9-63659019-DEL-80	0	1.00	0	1.00	0.00
chr9	63659179	63659609	chr9-63659180-DEL-430	DEL	430	h1	1|.	NA	CIGAR	h1tg000010l:80546914-80546914	-	20	0	0,6	0,6	1.00	chr9-63659180-DEL-430	0	1.00	0	1.00	0.00
chr9	63660028	63660588	chr9-63660029-DEL-560	DEL	560	h1	1|.	NA	CIGAR	h1tg000010l:80546501-80546501	-	20	0	0,51	0,51	1.00	chr9-63660029-DEL-560	0	1.00	0	1.00	0.00
chr9	63661024	63661314	chr9-63661025-DEL-290	DEL	290	h1	1|.	NA	CIGAR	h1tg000010l:80546070-80546070	-	20	0	0,28	0,28	1.00	chr9-63661025-DEL-290	0	1.00	0	1.00	0.00
chr9	63662277	63662767	chr9-63662278-DEL-490	DEL	490	h1	1|.	NA	CIGAR	h1tg000010l:80545147-80545147	-	20	0	0,1	0,1	1.00	chr9-63662278-DEL-490	0	1.00	0	1.00	0.00
chr9	63663377	63663801	chr9-63663378-DEL-424	DEL	424	h1	1|.	NA	CIGAR	h1tg000010l:80544558-80544558	-	20	0	0,6	0,0	1.00	chr9-63663378-DEL-424	0	1.00	0	1.00	0.00
chr9	63663882	63663967	chr9-63663883-DEL-85	DEL	85	h1	1|.	NA	CIGAR	h1tg000010l:80544477-80544477	-	20	0	0,3	0,3	1.00	chr9-63663883-DEL-85	0	1.00	0	1.00	0.00
chr9	63664294	63664359	chr9-63664295-DEL-65	DEL	65	h1	1|.	NA	CIGAR	h1tg000010l:80544150-80544150	-	20	0	0,15	0,15	1.00	chr9-63664295-DEL-65	0	1.00	0	1.00	0.00
chr9	63664470	63664846	chr9-63664471-DEL-376	DEL	376	h1	1|.	NA	CIGAR	h1tg000010l:80544039-80544039	-	20	0	0,2	0,2	1.00	chr9-63664471-DEL-376	0	1.00	0	1.00	0.00
chr9	63665162	63665283	chr9-63665163-DEL-121	DEL	121	h1	1|.	NA	CIGAR	h1tg000010l:80543702-80543702	-	20	0	0,1	0,1	1.00	chr9-63665163-DEL-121	0	1.00	0	1.00	0.00
chr9	63665562	63666160	chr9-63665563-DEL-598	DEL	598	h1	1|.	NA	CIGAR	h1tg000010l:80543422-80543422	-	20	0	0,9	0,9	1.00	chr9-63665563-DEL-598	0	1.00	0	1.00	0.00
chr9	63666291	63667115	chr9-63666292-DEL-824	DEL	824	h1	1|.	NA	CIGAR	h1tg000010l:80543291-80543291	-	20	0	0,1	0,1	1.00	chr9-63666292-DEL-824	0	1.00	0	1.00	0.00
chr9	63667338	63667558	chr9-63667339-DEL-220	DEL	220	h1	1|.	NA	CIGAR	h1tg000010l:80543068-80543068	-	20	0	0,2	0,2	1.00	chr9-63667339-DEL-220	0	1.00	0	1.00	0.00
chr9	63667758	63668068	chr9-63667759-DEL-310	DEL	310	h1	1|.	NA	CIGAR	h1tg000010l:80542872-80542872	-	20	0	0,8	0,0	1.00	chr9-63667759-DEL-310	0	1.00	0	1.00	0.00
chr9	63670843	63670903	chr9-63670844-DEL-60	DEL	60	h1	1|.	NA	CIGAR	h1tg000010l:80539723-80539723	-	20	0	0,5	0,5	1.00	chr9-63670844-DEL-60	0	1.00	0	1.00	0.00
chr9	63671025	63671189	chr9-63671026-DEL-164	DEL	164	h1	1|.	NA	CIGAR	h1tg000010l:80539601-80539601	-	20	0	0,12	0,12	1.00	chr9-63671026-DEL-164	0	1.00	0	1.00	0.00
chr9	63671223	63671487	chr9-63671224-DEL-264	DEL	264	h1	1|.	NA	CIGAR	h1tg000010l:80539567-80539567	-	20	0	0,0	0,0	1.00	chr9-63671224-DEL-264	0	1.00	0	1.00	0.00
chr9	63671597	63671716	chr9-63671598-DEL-119	DEL	119	h1	1|.	NA	CIGAR	h1tg000010l:80539457-80539457	-	20	0	0,8	0,8	1.00	chr9-63671598-DEL-119	0	1.00	0	1.00	0.00
chr9	63672525	63672590	chr9-63672526-DEL-65	DEL	65	h1	1|.	NA	CIGAR	h1tg000010l:80538643-80538643	-	20	0	0,10	0,10	1.00	chr9-63672526-DEL-65	0	1.00	0	1.00	0.00
chr9	63672887	63672976	chr9-63672888-DEL-89	DEL	89	h1	1|.	NA	CIGAR	h1tg000010l:80538356-80538356	-	20	0	0,1	0,1	1.00	chr9-63672888-DEL-89	0	1.00	0	1.00	0.00
chr9	63673873	63674058	chr9-63673874-DEL-185	DEL	185	h1	1|.	NA	CIGAR	h1tg000010l:80537539-80537539	-	20	0	0,10	0,10	1.00	chr9-63673874-DEL-185	0	1.00	0	1.00	0.00
chr9	63674306	63674541	chr9-63674307-DEL-235	DEL	235	h1	1|.	NA	CIGAR	h1tg000010l:80537306-80537306	-	20	0	0,25	0,9	1.00	chr9-63674307-DEL-235	0	1.00	0	1.00	0.00
chr9	63674727	63674832	chr9-63674728-DEL-105	DEL	105	h1	1|.	NA	CIGAR	h1tg000010l:80537120-80537120	-	20	0	0,3	0,3	1.00	chr9-63674728-DEL-105	0	1.00	0	1.00	0.00
chr9	63677217	63677527	chr9-63677218-DEL-310	DEL	310	h1	1|.	NA	CIGAR	h1tg000010l:80534385-80534385	-	20	0	0,2	0,2	1.00	chr9-63677218-DEL-310	0	1.00	0	1.00	0.00
chr9	63677770	63677969	chr9-63677771-DEL-199	DEL	199	h1	1|.	NA	CIGAR	h1tg000010l:80534167-80534167	-	20	0	0,11	0,11	1.00	chr9-63677771-DEL-199	0	1.00	0	1.00	0.00
chr9	63682810	63687141	chr9-63682810-DEL-4331	DEL	4331	h1	1|.	NA	ALNTRUNC	h1tg000010l:80527795-80527795	-	20,37	0	0,0	0,0	1.00	chr9-63682810-DEL-4331	-2092	1.00	0	1.00	0.00
chr9	63688324	63688834	chr9-63688325-DEL-510	DEL	510	h1	1|.	NA	CIGAR	h1tg000010l:80524396-80524396	-	37	0	0,4	0,4	1.00	chr9-63688325-DEL-510	0	1.00	0	1.00	0.00
chr9	63690121	63690186	chr9-63690122-DEL-65	DEL	65	h1	1|.	NA	CIGAR	h1tg000010l:80522769-80522769	-	37	0	0,16	0,16	1.00	chr9-63690122-DEL-65	0	1.00	0	1.00	0.00
chr9	63692985	63693060	chr9-63692986-DEL-75	DEL	75	h1	1|.	NA	CIGAR	h1tg000010l:80519346-80519346	-	37	0	0,7	0,7	1.00	chr9-63692986-DEL-75	0	1.00	0	1.00	0.00
chr9	63693751	63693886	chr9-63693752-DEL-135	DEL	135	h1	1|.	NA	CIGAR	h1tg000010l:80518650-80518650	-	37	0	0,0	0,0	1.00	chr9-63693752-DEL-135	0	1.00	0	1.00	0.00
chr9	63695602	63696305	chr9-63695603-DEL-703	DEL	703	h1	1|.	NA	CIGAR	h1tg000010l:80516965-80516965	-	37	0	0,0	0,0	1.00	chr9-63695603-DEL-703	0	1.00	0	1.00	0.00
chr9	63696416	63696466	chr9-63696417-DEL-50	DEL	50	h1	1|.	NA	CIGAR	h1tg000010l:80516859-80516859	-	37	0	0,14	0,14	1.00	chr9-63696417-DEL-50	0	1.00	0	1.00	0.00
chr9	63696720	63696820	chr9-63696721-DEL-100	DEL	100	h1	1|.	NA	CIGAR	h1tg000010l:80516610-80516610	-	37	0	0,1	0,1	1.00	chr9-63696721-DEL-100	0	1.00	0	1.00	0.00
chr9	63697259	63697519	chr9-63697260-DEL-260	DEL	260	h1	1|.	NA	CIGAR	h1tg000010l:80516175-80516175	-	37	0	0,29	0,2	1.00	chr9-63697260-DEL-260	0	1.00	0	1.00	0.00
chr9	63701011	63701320	chr9-63701012-DEL-309	DEL	309	h1	1|.	NA	CIGAR	h1tg000010l:80512601-80512601	-	37	0	0,3	0,3	1.00	chr9-63701012-DEL-309	0	1.00	0	1.00	0.00
chr9	63701494	63703118	chr9-63701495-DEL-1624	DEL	1624	h1	1|.	NA	CIGAR	h1tg000010l:80512427-80512427	-	37	0	0,15	0,15	1.00	chr9-63701495-DEL-1624	0	1.00	0	1.00	0.00
chr9	63703882	63704377	chr9-63703883-DEL-495	DEL	495	h1	1|.	NA	CIGAR	h1tg000010l:80511678-80511678	-	37	0	0,24	0,8	1.00	chr9-63703883-DEL-495	0	1.00	0	1.00	0.00
chr9	64163159	64163297	chr9-64163160-DEL-138	DEL	138	h1	1|.	NA	CIGAR	h1tg000010l:80309139-80309139	-	35	0	0,0	0,0	1.00	chr9-64163160-DEL-138	0	1.00	0	1.00	0.00
chr9	64164074	64164144	chr9-64164075-DEL-70	DEL	70	h1	1|.	NA	CIGAR	h1tg000010l:80308379-80308379	-	35	0	0,0	0,0	1.00	chr9-64164075-DEL-70	0	1.00	0	1.00	0.00
chr9	64172100	64172638	chr9-64172101-DEL-538	DEL	538	h1	1|.	NA	CIGAR	h1tg000010l:80299472-80299472	-	35	0	0,13	0,13	1.00	chr9-64172101-DEL-538	0	1.00	0	1.00	0.00
chr9	64172762	64173086	chr9-64172763-DEL-324	DEL	324	h1	1|.	NA	CIGAR	h1tg000010l:80299348-80299348	-	35	0	0,0	0,0	1.00	chr9-64172763-DEL-324	0	1.00	0	1.00	0.00
chr9	64173210	64173320	chr9-64173211-DEL-110	DEL	110	h1	1|.	NA	CIGAR	h1tg000010l:80299224-80299224	-	35	0	0,7	0,7	1.00	chr9-64173211-DEL-110	0	1.00	0	1.00	0.00
chr9	64173375	64173855	chr9-64173376-DEL-480	DEL	480	h1	1|.	NA	CIGAR	h1tg000010l:80299169-80299169	-	35	0	0,11	0,11	1.00	chr9-64173376-DEL-480	0	1.00	0	1.00	0.00
chr9	64174292	64174392	chr9-64174293-DEL-100	DEL	100	h1	1|.	NA	CIGAR	h1tg000010l:80298757-80298757	-	35	0	0,1	0,1	1.00	chr9-64174293-DEL-100	0	1.00	0	1.00	0.00
chr9	64174596	64174818	chr9-64174597-DEL-222	DEL	222	h1	1|.	NA	CIGAR	h1tg000010l:80298563-80298563	-	35	0	0,4	0,4	1.00	chr9-64174597-DEL-222	0	1.00	0	1.00	0.00
chr9	64175325	64175465	chr9-64175326-DEL-140	DEL	140	h1	1|.	NA	CIGAR	h1tg000010l:80298055-80298055	-	35	0	0,10	0,10	1.00	chr9-64175326-DEL-140	0	1.00	0	1.00	0.00
chr9	64175586	64175776	chr9-64175587-DEL-190	DEL	190	h1	1|.	NA	CIGAR	h1tg000010l:80297934-80297934	-	35	0	0,1	0,1	1.00	chr9-64175587-DEL-190	0	1.00	0	1.00	0.00
chr9	64230786	64230841	chr9-64230787-DEL-55	DEL	55	h1	1|.	NA	CIGAR	h1tg000010l:80222134-80222134	-	44	0	0,0	0,0	1.00	chr9-64230787-DEL-55	0	1.00	0	1.00	0.00
chr9	64231110	64231190	chr9-64231111-DEL-80	DEL	80	h1	1|.	NA	CIGAR	h1tg000010l:80221865-80221865	-	44	0	0,24	0,19	1.00	chr9-64231111-DEL-80	0	1.00	0	1.00	0.00
chr9	64231358	64231613	chr9-64231359-DEL-255	DEL	255	h1	1|.	NA	CIGAR	h1tg000010l:80221702-80221702	-	44	0	0,1	0,1	1.00	chr9-64231359-DEL-255	0	1.00	0	1.00	0.00
chr9	64232007	64232177	chr9-64232008-DEL-170	DEL	170	h1	1|.	NA	CIGAR	h1tg000010l:80221313-80221313	-	44	0	0,9	0,9	1.00	chr9-64232008-DEL-170	0	1.00	0	1.00	0.00
chr9	64232472	64232522	chr9-64232473-DEL-50	DEL	50	h1	1|.	NA	CIGAR	h1tg000010l:80221047-80221047	-	44	0	0,4	0,4	1.00	chr9-64232473-DEL-50	0	1.00	0	1.00	0.00
chr9	64233029	64233158	chr9-64233030-DEL-129	DEL	129	h1	1|.	NA	CIGAR	h1tg000010l:80220549-80220549	-	44	0	0,1	0,1	1.00	chr9-64233030-DEL-129	0	1.00	0	1.00	0.00
chr9	64233722	64233817	chr9-64233723-DEL-95	DEL	95	h1	1|.	NA	CIGAR	h1tg000010l:80219974-80219974	-	44	0	0,1	0,1	1.00	chr9-64233723-DEL-95	0	1.00	0	1.00	0.00
chr9	64233897	64234006	chr9-64233898-DEL-109	DEL	109	h1	1|.	NA	CIGAR	h1tg000010l:80219894-80219894	-	44	0	0,0	0,0	1.00	chr9-64233898-DEL-109	0	1.00	0	1.00	0.00
chr9	64234945	64235029	chr9-64234946-DEL-84	DEL	84	h1	1|.	NA	CIGAR	h1tg000010l:80218976-80218976	-	44	0	0,0	0,0	1.00	chr9-64234946-DEL-84	0	1.00	0	1.00	0.00
chr9	64237082	64237484	chr9-64237083-DEL-402	DEL	402	h1	1|.	NA	CIGAR	h1tg000010l:80216011-80216011	-	44	0	0,0	0,0	1.00	chr9-64237083-DEL-402	0	1.00	0	1.00	0.00
chr9	64237658	64237758	chr9-64237659-DEL-100	DEL	100	h1	1|.	NA	CIGAR	h1tg000010l:80215835-80215835	-	44	0	0,33	0,19	1.00	chr9-64237659-DEL-100	0	1.00	0	1.00	0.00
chr9	64238230	64238290	chr9-64238231-DEL-60	DEL	60	h1	1|.	NA	CIGAR	h1tg000010l:80215353-80215353	-	44	0	0,1	0,1	1.00	chr9-64238231-DEL-60	0	1.00	0	1.00	0.00
chr9	64238622	64238687	chr9-64238623-DEL-65	DEL	65	h1	1|.	NA	CIGAR	h1tg000010l:80215015-80215015	-	44	0	0,3	0,3	1.00	chr9-64238623-DEL-65	0	1.00	0	1.00	0.00
chr9	64239418	64239468	chr9-64239419-DEL-50	DEL	50	h1	1|.	NA	CIGAR	h1tg000010l:80214268-80214268	-	44	0	0,1	0,0	1.00	chr9-64239419-DEL-50	0	1.00	0	1.00	0.00
chr9	64240858	64241003	chr9-64240859-DEL-145	DEL	145	h1	1|.	NA	CIGAR	h1tg000010l:80212859-80212859	-	44	0	0,9	0,9	1.00	chr9-64240859-DEL-145	0	1.00	0	1.00	0.00
chr9	64241149	64241213	chr9-64241150-DEL-64	DEL	64	h1	1|.	NA	CIGAR	h1tg000010l:80212708-80212708	-	44	0	0,2	0,2	1.00	chr9-64241150-DEL-64	0	1.00	0	1.00	0.00
chr9	64241987	64251031	chr9-64241987-DEL-9044	DEL	9044	h1	1|.	NA	ALNTRUNC	h1tg000010l:80211971-80211971	-	44,30	0	0,0	1,1	1.00	chr9-64241987-DEL-9044	-6013	1.00	0	1.00	0.00
chr9	64251499	64251558	chr9-64251500-DEL-59	DEL	59	h1	1|.	NA	CIGAR	h1tg000010l:80205491-80205491	-	30	0	0,4	0,4	1.00	chr9-64251500-DEL-59	0	1.00	0	1.00	0.00
chr9	64251832	64252376	chr9-64251833-DEL-544	DEL	544	h1	1|.	NA	CIGAR	h1tg000010l:80205243-80205243	-	30	0	0,20	0,10	1.00	chr9-64251833-DEL-544	0	1.00	0	1.00	0.00
chr9	64252550	64252615	chr9-64252551-DEL-65	DEL	65	h1	1|.	NA	CIGAR	h1tg000010l:80205068-80205068	-	30	0	0,31	0,31	1.00	chr9-64252551-DEL-65	0	1.00	0	1.00	0.00
chr9	64252891	64253405	chr9-64252892-DEL-514	DEL	514	h1	1|.	NA	CIGAR	h1tg000010l:80204787-80204787	-	30	0	0,9	0,9	1.00	chr9-64252892-DEL-514	0	1.00	0	1.00	0.00
chr9	64253749	64254073	chr9-64253750-DEL-324	DEL	324	h1	1|.	NA	CIGAR	h1tg000010l:80204454-80204454	-	30	0	0,20	0,20	1.00	chr9-64253750-DEL-324	0	1.00	0	1.00	0.00
chr9	64254149	64254494	chr9-64254150-DEL-345	DEL	345	h1	1|.	NA	CIGAR	h1tg000010l:80204378-80204378	-	30	0	0,0	0,0	1.00	chr9-64254150-DEL-345	0	1.00	0	1.00	0.00
chr9	64254853	64254943	chr9-64254854-DEL-90	DEL	90	h1	1|.	NA	CIGAR	h1tg000010l:80204029-80204029	-	30	0	0,1	0,1	1.00	chr9-64254854-DEL-90	0	1.00	0	1.00	0.00
chr9	64256739	64256859	chr9-64256740-DEL-120	DEL	120	h1	1|.	NA	CIGAR	h1tg000010l:80201653-80201653	-	30	0	0,0	0,0	1.00	chr9-64256740-DEL-120	0	1.00	0	1.00	0.00
chr9	64264416	64264880	chr9-64264417-DEL-464	DEL	464	h1	1|.	NA	CIGAR	h1tg000010l:80191568-80191568	-	30	0	0,19	0,19	1.00	chr9-64264417-DEL-464	0	1.00	0	1.00	0.00
chr9	64266656	64266755	chr9-64266657-DEL-99	DEL	99	h1	1|.	NA	CIGAR	h1tg000010l:80189726-80189726	-	30	0	0,1	0,1	1.00	chr9-64266657-DEL-99	0	1.00	0	1.00	0.00
chr9	64267031	64267156	chr9-64267032-DEL-125	DEL	125	h1	1|.	NA	CIGAR	h1tg000010l:80189455-80189455	-	30	0	0,9	0,0	1.00	chr9-64267032-DEL-125	0	1.00	0	1.00	0.00
chr9	64267599	64268298	chr9-64267600-DEL-699	DEL	699	h1	1|.	NA	CIGAR	h1tg000010l:80189027-80189027	-	30	0	0,10	0,10	1.00	chr9-64267600-DEL-699	0	1.00	0	1.00	0.00
chr9	64269517	64269576	chr9-64269518-DEL-59	DEL	59	h1	1|.	NA	CIGAR	h1tg000010l:80187843-80187843	-	30	0	0,15	0,5	1.00	chr9-64269518-DEL-59	0	1.00	0	1.00	0.00
chr9	64269885	64270010	chr9-64269886-DEL-125	DEL	125	h1	1|.	NA	CIGAR	h1tg000010l:80187526-80187526	-	30	0	0,1	0,1	1.00	chr9-64269886-DEL-125	0	1.00	0	1.00	0.00
chr9	64271580	64271710	chr9-64271581-DEL-130	DEL	130	h1	1|.	NA	CIGAR	h1tg000010l:80185955-80185955	-	30	0	0,0	0,0	1.00	chr9-64271581-DEL-130	0	1.00	0	1.00	0.00
chr9	64272235	64272555	chr9-64272236-DEL-320	DEL	320	h1	1|.	NA	CIGAR	h1tg000010l:80185475-80185475	-	30	0	0,5	0,4	1.00	chr9-64272236-DEL-320	0	1.00	0	1.00	0.00
chr9	64272664	64272909	chr9-64272665-DEL-245	DEL	245	h1	1|.	NA	CIGAR	h1tg000010l:80185366-80185366	-	30	0	0,1	0,1	1.00	chr9-64272665-DEL-245	0	1.00	0	1.00	0.00
chr9	64273154	64273424	chr9-64273155-DEL-270	DEL	270	h1	1|.	NA	CIGAR	h1tg000010l:80185137-80185137	-	30	0	0,0	0,0	1.00	chr9-64273155-DEL-270	0	1.00	0	1.00	0.00
chr9	64273509	64273756	chr9-64273510-DEL-247	DEL	247	h1	1|.	NA	CIGAR	h1tg000010l:80185049-80185049	-	30	0	0,0	0,0	1.00	chr9-64273510-DEL-247	0	1.00	0	1.00	0.00
chr9	64273896	64289825	chr9-64273896-DEL-15929	DEL	15929	h1	1|.	NA	ALNTRUNC	h1tg000010l:80184914-80184914	-	30,28	0	0,0	1,0	1.00	chr9-64273896-DEL-15929	-12587	1.00	0	1.00	0.00
chr9	64290750	64290815	chr9-64290751-DEL-65	DEL	65	h1	1|.	NA	CIGAR	h1tg000010l:80171416-80171416	-	28	0	0,2	0,2	1.00	chr9-64290751-DEL-65	0	1.00	0	1.00	0.00
chr9	64291067	64291138	chr9-64291068-DEL-71	DEL	71	h1	1|.	NA	CIGAR	h1tg000010l:80171188-80171188	-	28	0	0,1	0,1	1.00	chr9-64291068-DEL-71	0	1.00	0	1.00	0.00
chr9	64292752	64292832	chr9-64292753-DEL-80	DEL	80	h1	1|.	NA	CIGAR	h1tg000010l:80169304-80169304	-	28	0	0,7	0,7	1.00	chr9-64292753-DEL-80	0	1.00	0	1.00	0.00
chr9	64294255	64294305	chr9-64294256-DEL-50	DEL	50	h1	1|.	NA	CIGAR	h1tg000010l:80168001-80168001	-	28	0	0,0	0,0	1.00	chr9-64294256-DEL-50	0	1.00	0	1.00	0.00
chr9	64302210	64302320	chr9-64302211-DEL-110	DEL	110	h1	1|.	NA	CIGAR	h1tg000010l:80159329-80159329	-	28	0	0,7	0,7	1.00	chr9-64302211-DEL-110	0	1.00	0	1.00	0.00
chr9	64302467	64302612	chr9-64302468-DEL-145	DEL	145	h1	1|.	NA	CIGAR	h1tg000010l:80159197-80159197	-	28	0	0,14	0,3	1.00	chr9-64302468-DEL-145	0	1.00	0	1.00	0.00
chr9	64302897	64302977	chr9-64302898-DEL-80	DEL	80	h1	1|.	NA	CIGAR	h1tg000010l:80158902-80158902	-	28	0	0,23	0,4	1.00	chr9-64302898-DEL-80	0	1.00	0	1.00	0.00
chr9	64303125	64303454	chr9-64303126-DEL-329	DEL	329	h1	1|.	NA	CIGAR	h1tg000010l:80158754-80158754	-	28	0	0,4	0,4	1.00	chr9-64303126-DEL-329	0	1.00	0	1.00	0.00
chr9	64303817	64303972	chr9-64303818-DEL-155	DEL	155	h1	1|.	NA	CIGAR	h1tg000010l:80158380-80158380	-	28	0	0,11	0,11	1.00	chr9-64303818-DEL-155	0	1.00	0	1.00	0.00
chr9	64304896	64304971	chr9-64304897-DEL-75	DEL	75	h1	1|.	NA	CIGAR	h1tg000010l:80157396-80157396	-	28	0	0,0	0,0	1.00	chr9-64304897-DEL-75	0	1.00	0	1.00	0.00
chr9	64306348	64306790	chr9-64306349-DEL-442	DEL	442	h1	1|.	NA	CIGAR	h1tg000010l:80156009-80156009	-	28	0	0,0	0,0	1.00	chr9-64306349-DEL-442	0	1.00	0	1.00	0.00
chr9	64307346	64307491	chr9-64307347-DEL-145	DEL	145	h1	1|.	NA	CIGAR	h1tg000010l:80155463-80155463	-	28	0	0,12	0,2	1.00	chr9-64307347-DEL-145	0	1.00	0	1.00	0.00
chr9	64307603	64307658	chr9-64307604-DEL-55	DEL	55	h1	1|.	NA	CIGAR	h1tg000010l:80155351-80155351	-	28	0	0,6	0,6	1.00	chr9-64307604-DEL-55	0	1.00	0	1.00	0.00
chr9	64307833	64308028	chr9-64307834-DEL-195	DEL	195	h1	1|.	NA	CIGAR	h1tg000010l:80155201-80155201	-	28	0	0,2	0,2	1.00	chr9-64307834-DEL-195	0	1.00	0	1.00	0.00
chr9	64308387	64308467	chr9-64308388-DEL-80	DEL	80	h1	1|.	NA	CIGAR	h1tg000010l:80154886-80154886	-	28	0	0,0	0,0	1.00	chr9-64308388-DEL-80	0	1.00	0	1.00	0.00
chr9	64308988	64309053	chr9-64308989-DEL-65	DEL	65	h1	1|.	NA	CIGAR	h1tg000010l:80154375-80154375	-	28	0	0,10	0,10	1.00	chr9-64308989-DEL-65	0	1.00	0	1.00	0.00
chr9	64309367	64309449	chr9-64309368-DEL-82	DEL	82	h1	1|.	NA	CIGAR	h1tg000010l:80154072-80154072	-	28	0	0,0	0,0	1.00	chr9-64309368-DEL-82	0	1.00	0	1.00	0.00
chr9	64309899	64309974	chr9-64309900-DEL-75	DEL	75	h1	1|.	NA	CIGAR	h1tg000010l:80153604-80153604	-	28	0	0,1	0,1	1.00	chr9-64309900-DEL-75	0	1.00	0	1.00	0.00
chr9	64310441	64311100	chr9-64310442-DEL-659	DEL	659	h1	1|.	NA	CIGAR	h1tg000010l:80153127-80153127	-	28	0	0,22	0,22	1.00	chr9-64310442-DEL-659	0	1.00	0	1.00	0.00
chr9	64311899	64311949	chr9-64311900-DEL-50	DEL	50	h1	1|.	NA	CIGAR	h1tg000010l:80152293-80152293	-	28	0	0,26	0,8	1.00	chr9-64311900-DEL-50	0	1.00	0	1.00	0.00
chr9	64312056	64312881	chr9-64312057-DEL-825	DEL	825	h1	1|.	NA	CIGAR	h1tg000010l:80152186-80152186	-	28	0	0,7	0,7	1.00	chr9-64312057-DEL-825	0	1.00	0	1.00	0.00
chr9	64312972	64313226	chr9-64312973-DEL-254	DEL	254	h1	1|.	NA	CIGAR	h1tg000010l:80152095-80152095	-	28	0	0,2	0,2	1.00	chr9-64312973-DEL-254	0	1.00	0	1.00	0.00
chr9	64313289	64313794	chr9-64313290-DEL-505	DEL	505	h1	1|.	NA	CIGAR	h1tg000010l:80152032-80152032	-	28	0	0,1	0,1	1.00	chr9-64313290-DEL-505	0	1.00	0	1.00	0.00
chr9	64313980	64314175	chr9-64313981-DEL-195	DEL	195	h1	1|.	NA	CIGAR	h1tg000010l:80151846-80151846	-	28	0	0,6	0,4	1.00	chr9-64313981-DEL-195	0	1.00	0	1.00	0.00
chr9	64314339	64314424	chr9-64314340-DEL-85	DEL	85	h1	1|.	NA	CIGAR	h1tg000010l:80151682-80151682	-	28	0	0,10	0,10	1.00	chr9-64314340-DEL-85	0	1.00	0	1.00	0.00
chr9	64315085	64315194	chr9-64315086-DEL-109	DEL	109	h1	1|.	NA	CIGAR	h1tg000010l:80151051-80151051	-	28	0	0,5	0,0	1.00	chr9-64315086-DEL-109	0	1.00	0	1.00	0.00
chr9	64315622	64315951	chr9-64315623-DEL-329	DEL	329	h1	1|.	NA	CIGAR	h1tg000010l:80150618-80150618	-	28	0	0,8	0,8	1.00	chr9-64315623-DEL-329	0	1.00	0	1.00	0.00
chr9	64316607	64316667	chr9-64316608-DEL-60	DEL	60	h1	1|.	NA	CIGAR	h1tg000010l:80150015-80150015	-	28	0	0,0	0,0	1.00	chr9-64316608-DEL-60	0	1.00	0	1.00	0.00
chr9	64316972	64317558	chr9-64316973-DEL-586	DEL	586	h1	1|.	NA	CIGAR	h1tg000010l:80149704-80149704	-	28	0	0,0	0,0	1.00	chr9-64316973-DEL-586	0	1.00	0	1.00	0.00
chr9	64317951	64318061	chr9-64317952-DEL-110	DEL	110	h1	1|.	NA	CIGAR	h1tg000010l:80149306-80149306	-	28	0	0,1	0,1	1.00	chr9-64317952-DEL-110	0	1.00	0	1.00	0.00
chr9	64318831	64318941	chr9-64318832-DEL-110	DEL	110	h1	1|.	NA	CIGAR	h1tg000010l:80148556-80148556	-	28	0	0,26	0,10	1.00	chr9-64318832-DEL-110	0	1.00	0	1.00	0.00
chr9	64319297	64319482	chr9-64319298-DEL-185	DEL	185	h1	1|.	NA	CIGAR	h1tg000010l:80148195-80148195	-	28	0	0,1	0,0	1.00	chr9-64319298-DEL-185	0	1.00	0	1.00	0.00
chr9	64319915	64320010	chr9-64319916-DEL-95	DEL	95	h1	1|.	NA	CIGAR	h1tg000010l:80147781-80147781	-	28	0	0,3	0,3	1.00	chr9-64319916-DEL-95	0	1.00	0	1.00	0.00
chr9	64320384	64320474	chr9-64320385-DEL-90	DEL	90	h1	1|.	NA	CIGAR	h1tg000010l:80147422-80147422	-	28	0	0,1	0,1	1.00	chr9-64320385-DEL-90	0	1.00	0	1.00	0.00
chr9	64323071	64323126	chr9-64323072-DEL-55	DEL	55	h1	1|.	NA	CIGAR	h1tg000010l:80144761-80144761	-	28	0	0,1	0,1	1.00	chr9-64323072-DEL-55	0	1.00	0	1.00	0.00
chr9	64324385	65868021	chr9-64324385-DEL-1543636	DEL	1543636	h1	1|.	NA	ALNTRUNC	h1tg000010l:80143453-80143453	-	28,27	0	0,0	0,1	1.00	chr9-64324385-DEL-1543636	-958232	1.00	0	1.00	0.00
chr9	65868530	65868635	chr9-65868531-DEL-105	DEL	105	h1	1|.	NA	CIGAR	h1tg000010l:79184682-79184682	-	27	0	0,0	0,0	1.00	chr9-65868531-DEL-105	0	1.00	0	1.00	0.00
chr9	65869058	65869127	chr9-65869059-DEL-69	DEL	69	h1	1|.	NA	CIGAR	h1tg000010l:79184278-79184278	-	27	0	0,0	0,0	1.00	chr9-65869059-DEL-69	0	1.00	0	1.00	0.00
chr9	65869273	65869406	chr9-65869274-DEL-133	DEL	133	h1	1|.	NA	CIGAR	h1tg000010l:79184132-79184132	-	27	0	0,0	0,0	1.00	chr9-65869274-DEL-133	0	1.00	0	1.00	0.00
chr9	65870971	65871055	chr9-65870972-DEL-84	DEL	84	h1	1|.	NA	CIGAR	h1tg000010l:79182477-79182477	-	27	0	0,2	0,2	1.00	chr9-65870972-DEL-84	0	1.00	0	1.00	0.00
chr9	65876957	65877256	chr9-65876958-DEL-299	DEL	299	h1	1|.	NA	CIGAR	h1tg000010l:79176291-79176291	-	27	0	0,0	0,0	1.00	chr9-65876958-DEL-299	0	1.00	0	1.00	0.00
chr9	65877356	65877461	chr9-65877357-DEL-105	DEL	105	h1	1|.	NA	CIGAR	h1tg000010l:79176191-79176191	-	27	0	0,3	0,3	1.00	chr9-65877357-DEL-105	0	1.00	0	1.00	0.00
chr9	65877581	65877721	chr9-65877582-DEL-140	DEL	140	h1	1|.	NA	CIGAR	h1tg000010l:79176066-79176066	-	27	0	0,3	0,0	1.00	chr9-65877582-DEL-140	0	1.00	0	1.00	0.00
chr9	65877782	65877916	chr9-65877783-DEL-134	DEL	134	h1	1|.	NA	CIGAR	h1tg000010l:79176005-79176005	-	27	0	0,17	0,4	1.00	chr9-65877783-DEL-134	0	1.00	0	1.00	0.00
chr9	65879347	65879431	chr9-65879348-DEL-84	DEL	84	h1	1|.	NA	CIGAR	h1tg000010l:79174666-79174666	-	27	0	0,1	0,0	1.00	chr9-65879348-DEL-84	0	1.00	0	1.00	0.00
chr9	65880759	65881872	chr9-65880760-DEL-1113	DEL	1113	h1	1|.	NA	CIGAR	h1tg000010l:79173233-79173233	-	27	0	0,0	0,0	1.00	chr9-65880760-DEL-1113	0	1.00	0	1.00	0.00
chr9	65882570	65882688	chr9-65882571-DEL-118	DEL	118	h1	1|.	NA	CIGAR	h1tg000010l:79172580-79172580	-	27	0	0,0	0,0	1.00	chr9-65882571-DEL-118	0	1.00	0	1.00	0.00
chr9	65883090	65883415	chr9-65883091-DEL-325	DEL	325	h1	1|.	NA	CIGAR	h1tg000010l:79172196-79172196	-	27	0	0,15	0,15	1.00	chr9-65883091-DEL-325	0	1.00	0	1.00	0.00
chr9	65883540	65883770	chr9-65883541-DEL-230	DEL	230	h1	1|.	NA	CIGAR	h1tg000010l:79172072-79172072	-	27	0	0,1	0,1	1.00	chr9-65883541-DEL-230	0	1.00	0	1.00	0.00
chr9	65883999	65884353	chr9-65884000-DEL-354	DEL	354	h1	1|.	NA	CIGAR	h1tg000010l:79171843-79171843	-	27	0	0,1	0,1	1.00	chr9-65884000-DEL-354	0	1.00	0	1.00	0.00
chr9	65891851	65892056	chr9-65891852-DEL-205	DEL	205	h1	1|.	NA	CIGAR	h1tg000010l:79157790-79157790	-	27	0	0,2	0,2	1.00	chr9-65891852-DEL-205	0	1.00	0	1.00	0.00
chr9	65892317	65892367	chr9-65892318-DEL-50	DEL	50	h1	1|.	NA	CIGAR	h1tg000010l:79157530-79157530	-	27	0	0,0	0,0	1.00	chr9-65892318-DEL-50	0	1.00	0	1.00	0.00
chr9	65892533	65892751	chr9-65892534-DEL-218	DEL	218	h1	1|.	NA	CIGAR	h1tg000010l:79157364-79157364	-	27	0	0,0	0,0	1.00	chr9-65892534-DEL-218	0	1.00	0	1.00	0.00
chr9	65894173	66703380	chr9-65894173-DEL-809207	DEL	809207	h1	1|.	NA	ALNTRUNC	h1tg000010l:79155938-79155938	-	27,14	0	4,0	0,0	1.00	chr9-65894173-DEL-809207	-67528	1.00	0	1.00	0.00
chr9	66992542	66993350	chr9-66992543-DEL-808	DEL	808	h1	1|.	NA	CIGAR	h1tg000010l:78776783-78776783	-	14	0	0,106	0,106	1.00	chr9-66992543-DEL-808	0	1.00	0	1.00	0.00
chr9	67083537	67083712	chr9-67083538-DEL-175	DEL	175	h1	1|.	NA	CIGAR	h1tg000010l:78686591-78686591	-	14	0	0,27	0,27	1.00	chr9-67083538-DEL-175	0	1.00	0	1.00	0.00
chr9	67099914	67102943	chr9-67099915-DEL-3029	DEL	3029	h1	1|.	NA	CIGAR	h1tg000010l:78670384-78670384	-	14	0	0,2000	0,2000	1.00	chr9-67099915-DEL-3029	0	1.00	0	1.00	0.00
chr9	67437939	67446194	chr9-67437940-DEL-8255	DEL	8255	h1	1|.	NA	CIGAR	h1tg000010l:78335416-78335416	-	14	0	0,1475	6821,1475	1.00	chr9-67437940-DEL-8255	0	1.00	0	1.00	0.00
chr9	67479553	67479743	chr9-67479554-DEL-190	DEL	190	h1	1|.	NA	CIGAR	h1tg000010l:78302047-78302047	-	14	0	0,204	0,204	1.00	chr9-67479554-DEL-190	0	1.00	0	1.00	0.00
chr9	67485327	67490397	chr9-67485328-DEL-5070	DEL	5070	h1	1|.	NA	CIGAR	h1tg000010l:78296463-78296463	-	14	0	0,293	0,293	1.00	chr9-67485328-DEL-5070	0	1.00	0	1.00	0.00
chr9	68334736	68342805	chr9-68334737-DEL-8069	DEL	8069	h1	1|.	NA	CIGAR	h1tg000010l:77442871-77442871	-	14	0	0,50	0,50	1.00	chr9-68334737-DEL-8069	0	1.00	0	1.00	0.00
chr9	68420857	68421815	chr9-68420858-DEL-958	DEL	958	h1	1|.	NA	CIGAR	h1tg000010l:77364830-77364830	-	14	0	0,34	0,34	1.00	chr9-68420858-DEL-958	0	1.00	0	1.00	0.00
chr9	69699891	69703470	chr9-69699892-DEL-3579	DEL	3579	h1	1|.	NA	CIGAR	h1tg000010l:76078007-76078007	-	14	0	0,75	0,75	1.00	chr9-69699892-DEL-3579	0	1.00	0	1.00	0.00
chr9	69970230	69970280	chr9-69970231-DEL-50	DEL	50	h1	1|.	NA	CIGAR	h1tg000010l:75811119-75811119	-	14	0	0,21	0,21	1.00	chr9-69970231-DEL-50	0	1.00	0	1.00	0.00
chr9	71258049	71258224	chr9-71258050-DEL-175	DEL	175	h1	1|.	NA	CIGAR	h1tg000010l:74519121-74519121	-	14	0	0,35	0,35	1.00	chr9-71258050-DEL-175	0	1.00	0	1.00	0.00
chr9	73394722	73397941	chr9-73394723-DEL-3219	DEL	3219	h2	0|1	NA	CIGAR	h2tg000072l:50745-50745	-	92	0	0,415	0,415	1.00	chr9-73394723-DEL-3219	0	1.00	0	1.00	0.00
chr9	89921902	89922803	chr9-89921903-DEL-901	DEL	901	h1;h2	1|1	NA;NA	CIGAR;CIGAR	h1tg000010l:55854579-55854579;h2tg000015l:55854364-55854364	-;-	14;24	0	0,5	0,5	1.00;1.00	chr9-89921903-DEL-901;chr9-89921903-DEL-901	0;0	1.00;1.00	0;0	1.00;1.00	0.00;0.00
chr9	106482013	106482065	chr9-106482014-DEL-52	DEL	52	h2	0|1	NA	CIGAR	h2tg000015l:39295149-39295149	-	24	0	0,0	0,0	1.00	chr9-106482014-DEL-52	0	1.00	0	1.00	0.00
