# Supplementary material for: VolcanoSV enables accurate and robust structural variant calling in diploid genomes from single-molecule long read sequencing
Source: Nat Commun. 2024 Aug 13;15:6956. doi: 10.1038/s41467-024-51282-0 (PMC11322167; doi:10.1038/s41467-024-51282-0)
Supplement: Supplementary file 4 — Source Data [file 41467_2024_51282_MOESM4_ESM.zip › Source Data/SupplementaryFigure8-9/Data/Pacbio_CCS_SRX5633451_SVIM-asm.vcf]

##fileformat=VCFv4.2
##fileDate=2023-10-19|12:07:26AM|CDT|-0500
##source=SVIM-asm-v1.0.2
##contig=<ID=chr1,length=248387328>
##contig=<ID=chr2,length=242696752>
##contig=<ID=chr3,length=201105948>
##contig=<ID=chr4,length=193574945>
##contig=<ID=chr5,length=182045439>
##contig=<ID=chr6,length=172126628>
##contig=<ID=chr7,length=160567428>
##contig=<ID=chr8,length=146259331>
##contig=<ID=chr9,length=150617247>
##contig=<ID=chr10,length=134758134>
##contig=<ID=chr11,length=135127769>
##contig=<ID=chr12,length=133324548>
##contig=<ID=chr13,length=113566686>
##contig=<ID=chr14,length=101161492>
##contig=<ID=chr15,length=99753195>
##contig=<ID=chr16,length=96330374>
##contig=<ID=chr17,length=84276897>
##contig=<ID=chr18,length=80542538>
##contig=<ID=chr19,length=61707364>
##contig=<ID=chr20,length=66210255>
##contig=<ID=chr21,length=45090682>
##contig=<ID=chr22,length=51324926>
##ALT=<ID=DEL,Description="Deletion">
##ALT=<ID=INV,Description="Inversion">
##ALT=<ID=DUP,Description="Duplication">
##ALT=<ID=DUP:TANDEM,Description="Tandem Duplication">
##ALT=<ID=DUP:INT,Description="Interspersed Duplication">
##ALT=<ID=INS,Description="Insertion">
##ALT=<ID=BND,Description="Breakend">
##INFO=<ID=SVTYPE,Number=1,Type=String,Description="Type of structural variant">
##INFO=<ID=CUTPASTE,Number=0,Type=Flag,Description="Genomic origin of interspersed duplication seems to be deleted">
##INFO=<ID=END,Number=1,Type=Integer,Description="End position of the variant described in this record">
##INFO=<ID=SVLEN,Number=1,Type=Integer,Description="Difference in length between REF and ALT alleles">
##FILTER=<ID=not_fully_covered,Description="Tandem duplication is not fully covered by a contig">
##FILTER=<ID=incomplete_inversion,Description="Only one inversion breakpoint is supported">
##FORMAT=<ID=GT,Number=1,Type=String,Description="Genotype">
##FORMAT=<ID=CN,Number=1,Type=Integer,Description="Copy number of tandem duplication (e.g. 2 for one additional copy)">
#CHROM	POS	ID	REF	ALT	QUAL	FILTER	INFO	FORMAT	Sample
chr1	16006871	svim_asm.DEL.1	TACCCTCAAATGATTTCTAGGAGAAAAACTGCAATATTTAGCCCTGTCTCATCAAATACTCAGATTGTTCATGGTTGTGAGGACTTTAGACACTGAAATTAGAGTGAAAAAGGAAATCTACCAACCCTTGAGTCAAAATCATAGTTCTCTGAATTTGTCACATCTGCCCAGGTCCAATGTCATGAGAGTAGAATCAGAGTGCCACAGGCATGGCCTGAGACTAGGAAGAGAGCCATGCTCACTGACCCATCCCATGTCTGGGCTTCCAGTTAGAACTAGAGTTTCATTCAACCTACATGTGCCTATAGGTCCTCACTGCAGCAATGACATCTCTCAGCTCAGTAATGGCCACTTGGAGCAGGAATATGATCTTTATATGGAAGACTCAGTGGATCCTTATCACCTTCATAGAAAGGTACTCACCTCCCACGTCAAGAGAAAAGCCAACATGTTTTTCCTCCAATGCATAAAAGGAACTTCCATAGGGCAGGCAGGAGTCAGGCTGTTCAAGACAACTGGAAGGAGTTGAATAACATCTATCCAGTGAGTCCTGCAAGACTTCAGGCTCTACTGCCTCCAGCAGCTCCCTGCTGAGCCTGGAAAAGGAGGAAAAAGTAAAGAATAAGCCAGGGGAAATCAGACACAACAGAGCCCCAACTAGGTTTCATGGGTAGCATAAGGAAGTGGTTGAAAAAGTAAAAGGAGAGATCCATTAATGAGGTAACAAATTATTGCCTTCATGTTGGGACAGAACAGGGCCAAATGGAAAAGAATGAAAGAGAAAGACAGATAGACACACACACACACACACACACACACACACACACACACACACACACACACAGAGAATGAGCTCAGTGAATTGTCCAGGTGACACACTGATGAGGGAGTAACAGGACACTCTGAGTTAGTGCCCTCAGGACACACAGCATACAGTGATCAGGAAAGGACTGTGCTCAATAATTTTCCATAAAATGTGCTCAAGTTTCCATGCAGTCGCCATGAGAATACAGTTTTTGAAGTCTGGTCCACCTACAGTAGGTTAGTAAATGATAAGGGGAGGAAGAAATGGAAACCTAAATATCTACTGCAATGAAACCAACAGCAATGTTAGTAGGAATAATTCAGGCTCGGTTGAAAAGATGTAATCGATAATGTCAGCCCGCCCTGTTTTCCCTGAACCAGGAGTCTCCAGATGTCAACACAGAAGTAGCTGTTCACAATTGCTCAGTTACCTGGAGCATGGTGGGCCTTGGTCTTCTTCCTCTTCTTGGTCCTTTTTAATTCCTGCAATACATTCAGACAGGGACAGACAAAATAAGCCAATTCACCTACACCCGTAACAGTCCACTGTCTAATCCCCACGCAGGGATCTCAGGCTCCTCAGCAAGAGAACAGGACAATGTGAGAGATATACTTCAGGAGGCCTGAAAGCTGGTCATGATATTCTTTGGTTTGCATCTCAGAACCAAGGGTGAAATATCCCTATTCTGGTAGATCGTTATCCCAAAATCATTTATCCCAAGTTTGTGCAAACAGTTATGCCTTATTGTTCCCATCAGTTCAAAGACAATGCCCCAGATGATTTCTAGGAGGAAAACTGCAGTATTCAGCCCTGTCTCATCAAATGCCCAGCTCGTTCATGGATGCAAGAATTTTAGACACTGAAATTAGAATGAGGGAGGAAATCTACAAACCCTTGAGTCCAAATCATAGTTCTGTGAATTTTTTACATCTGCCTGGGTCCAATGTGCTGAGAGCGGGCTCAGGTTGCCACAGGCATGGCTGGAGACTAGGAATAGAGCCTTGCTCACTGACCCATTTCATGTCTAGGCTTCCAGCGGAGACTACAGTTTCATTACAACCTATATGCGCCCATAGGTCCTGCCTGCGGCAATGACATCTCTCGGGTCAGTAAGGGCCACTGGGAACAGGAATATCACCCCTATCTGGAAGACCAGGTGGAGGCTTATCACCTTCATAGTAAGGTACTCACTGTCCACGTCAAGAGCCAAGCCAAGGTACTGTTCCTCCAATGAGTAAACAGCACTTCTGTAGGGCTGGCCTAAGTCAGGCAGTTCAAGATAACCTGAAGGAGTCGAATAACATCTATCCAGGGAGTCCTGCAAGACTTCAGGCTCTTTCTCATCCAGCAGCTCCCTGCTGAGCCTGGAAAAGTAGGAAAAAGTAAAGAATAAGCCAGGGGGAATCAGAAACCACACAGCCCCAGCTACATTTCATGGCTAACATAAGGAACTGTTTAAACAGAAAAAGGACAGATCCATTAGTGAGGTAATGAATTATTGCCTTTATGTTGGGATAGACCAGGGCCAGGTAGAAAAGAATGAAAGAGAAAGACAGGGAGAGGGAGAGGGAGAGAGAGACAGAGGAGAAAGTGAGCTCAGCGAATTGGCCGGGTGACACACTGATGAAGGGGTCAAAGGACACTCTGAGTTAGTGCCCTCGGGACACACAGAGAACAGTGATCATGAAAAGAGTGGGCTCAATAATTTTCCATAAACTTGCTTAAGATTCCATGCAGTTGCCATACAGCCTTTGAGGTATGGTCAACCTACAGTAAGTTAGTAAATGATAAGGGGAGGAAGAAATGGAAACCTAAACATCTACTGCAAGGAAAACCAACAGCAATGTCAGTAGGAGTAATTCAACCTTCGTTGAGAACATGAAATTGAACATACTCTTGTTTTCCCTGGACCTGGCATCTCCAGGTGTCAACACAGAATTAAGCATCCATAATTGCTCAAAGTTACCTGGGGCATGATGGGTCTTGGTCTTCTTCCACTTCTTGGTACTTTTCAATTTCTGCAATAAGTTCAGACATGGACAGACATATTAAGCTGGTTCTCCTACACACATAACAATCCACTGTCTAATCCTCACACAGGGACTTCAGGCTCCTCAGCATGAGAATAGGACACTGTGAGAGATCTTCTTCAGGAGGCCTGAAGGCTGATCATGATAGAGATTCCTGGGTTTTTGTCCCAGAAACTGTGGGTAAAATTCCCTATTCTGGTAGATCGTTATCCCAAGATCATTTGTCCCAAGTTTGTGCAAATGGTTATGCCATATTTTTCCAATCGATTTAAAGCAAATGTCCCCAAATGGTTGCTGGGAGAAAAACTGCAATATTCAGCCCTGTCTCATCAAATACTCAGATTCTTCATGGTAGCGAGGATTTTAGACGCTGAAATTAGAGTGAAGGATGAAATCTACAAGATCTACAAAATTGAGACAAAATCAGAGTTGTGTGAATTTGTCACATCTGCTCAGATCCAACATCTTGAGAGTAGGATTAGGGTGCCACAGGCATGGCCTGAGACTAGGAAGAGAGCCCTGCTCACTGACCCATCCCTTGCCTGGGCTTCCAAGTGGAACTAGAGTTTCATTCAACCTACATGTGCCTATAGGTCCTCCCTGTGGCAATGACATCTCTCAGCTCAGTAAGGGCCATTTGCAGTAGGAATATGACCCTAACCAGAAGACTCAGTGGATCCTTATCACCTTCATAGAAAGGTACTCACCATCCATGTCAAGAGCCCAGCCAACACGCTGTTGCTCCAATATGTAAAAGGCACTTCTGTAGTGCTGGAATGAGTCAGGTAGTTCAAAGAACATTGACGGAGTCGAATAACATCTATCCAGTGAGTCCTGCAAGATTTCAGGCTCTTCCACTTCCATCAGCACACCGCTGAGCCTGGAAAAGCAGACAAAACTAAAGAAGCAGTCAGGGAAAATCAGACACCACAGAGCCCCAGTAGATTTCAGAAGTAACATAAGGAAGTGGTAAGAAAAGAAAAGGATAGATCCATTAATGAGGTAACAAATTATTGCCTTTATGTTGGGATAGAAAAGGGCCAGGTAGAAAACAATGAAAGAGAAAGACAGAGAGACAGAGACAGAGACAGAGACAGAGAGAAAATGAGCTAGTGAATTGGCCAGGTGACATACTGGTAAGGGAGTAAAAGGACACTCTGAGTTAGTGCCCTCATGACACACAGCAAACTGCGATCATGAAAAGAGTGAGCTCAATAGTTTTCCATAAAATATGCTCAAAATTCGATGCAGTGGCCACGAGAGTACAGCTTTTGAAGTATGGTCATCCTATGGTACGTTAGTAAATGATAAGGGGAGGAAGAAATGGAAACCTAAACATCTCCTGCAATGAAAACCAACAGCAATGACAGTAGGAGTAATTCAGCCTTCGTTGAAAACATGAAATCAAACACACTCTGGTTTCCCTGAATCTGTTGCCTCCAGGTGTTAACACAGAATTAAGCATCCACAATTGCTGAAAGTTACCTGGGGCATGGTGGGTTTTGATCTTCTTCCCCTTCTTTTCTTCCCCTTCTCCTTCTTTTCTTCGTTGATCTTCTTCCCCTTCTTTTCTTCCCCTTCCCCTTCTTTTCAATTTCTGCAATAAATTCAGACATGGACAGACACATTAAGCTGATTCCCCTACACACATAACAATCCACTGTCTAATCCTCACACAGGGACCTCAGGCTCCTCAGCATAAGAATAGGAGACTGTGAGAGATATATTTCAGGAGGCCTGAAGGCTGGTCATGATAGAAATTCCTCGGTTTTTCTCCCAGAAACTGTGGGTAAAATGTCCCTATTCTAGTAGATCGTTATCCCAATATCATTTGTCCCGAGTTTGTGCAAACAGTTATGCCATATTTTTCCAATCAATTTAAAGCAAACACCCTCAAATGATTTCTAGGAGAAAAACTGCAATATTTAGCCCTGTCTCATCAAATACTCAGATTGTTCATGGTTGTGAGGACTTTAGACACTGAAATTAGAGTGAAAAAGGAAATCTACCAACCCTTGAGTCAAAATCATAGTTCTCTGAATTTGTCACATCTGCCCAGGTCCAATGTCATGAGAGTAGAATCAGAGTGCCACAGGCATGGCCTGAGACTAGGAAGAGAGCCATGCTCACTGACCCATCCCATGTCTGGGCTTCCAGTTAGAACTAGAGTTTCATTCAACCTACATGTGCCTATAGGTCCTCACTGCAGCAATGACATCTCTCAGCTCAGTAATGGCCACTTGGAGCAGGAATATGATCTTTATATGGAAGACTCAGTGGATCCTTATCACCTTCATAGAAAGGTACTCACCTCCCACGTCAAGAGAAAAGCCAACATGTTTTTCCTCCAATGCATAAAAGGAACTTCCATAGGGCAGGCAGGAGTCAGGCTGTTCAAGACAACTGGAAGGAGTTGAATAACATCTATCCAGTGAGTCCTGCAAGACTTCAGGCTCTACTGCCTCCAGCAGCTCCCTGCTGAGCCTGGAAAAGGAGGAAAAAGTAAAGAATAAGCCAGGGGAAATCAGACACAACAGAGCCCCAACTAGGTTTCATGGGTAGCATAAGGAAGTGGTTGAAAAAGTAAAAGGATAGATCCATTAATGAGGTAACAAATTATTGCCTTCATGTTGGGACAGAACAGGGCCAAATGGAAAAGAATGAAAGAGAAAGACAGATAGACACACACACACACACACACACACACACACACACACACACAGAGAATGAGCTCAGTGAATTGTCCAGGTGACACACTGATGAGGGAGTAACAGGACACTCTGAGTTAGTGCCCTCAGGACACACAGCATACAGTGATCAGGAAAGGACTGTGCTCAATAATTTTCCATAAAATGTGCTCAAGTTTCCATGCAGTCGCCATGAGAATACAGTTTTTGAAGTCTGGTCCACCTACAGTAGGTTAGTAAATGATAAGGGGAGGAAGAAATGGAAACCTAAATATCTACTGCAATGAAACCAACAGCAATGTTAGTAGGAATAATTCAGGCTCGGTTGAAAAGATGTAATCGATAATGTCAGCCCGCCCTGTTTTCCCTGAACCAGGAGTCTCCAGATGTCAACACAGAAGTAGCTGTTCACAATTGCTCAGTTACCTGGAGCATGGTGGGCCTTGGTCTTCTTCCTCTTCTTGGTCCTTTTTAATTCCTGCAATACATTCAGACAGGGACAGACAAAATAAGCCAATTCACCTACACCCGTAACAGTCCACTGTCTAATCCCCACGCAGGGATCTCAGGCTCCTCAGCAAGAGAACAGGACAATGTGAGAGATATACTTCAGGAGGCCTGAAAGCTGGTCATGATATTCTTTGGTTTGCATCTCAGAACCAAGGGTGAAATATCCCTATTCTGGTAGATCGTTATCCCAAAATCATTTATCCCAAGTTTGTGCAAACAGTTATGCCTTATTGTTCCCATCAGTTCAAAGACAATGCCCCAGATGATTTCTAGGAGGAAAACTGCAGTATTCAGCCCTGTCTCATCAAATGCCCAGCTCGTTCATGGATGCAAGAATTTTAGACACTGAAATTAGAATGAGGGAGGAAATCTACAAACCCTTGAGTCCAAATCATAGTTCTGTGAATTTTTTACATCTGCCTGGGTCCAATGTGCTGAGAGCGGGCTCAGGTTGCCACAGGCATGGCTGGAGACTAGGAATAGAGCCTTGCTCACTGACCCATTTCATGTCTAGGCTTCCAGCGGAGACTACAGTTTCATTACAACCTATATGCGCCCATAGGTCCTGCCTGCGGCAATGACATCTCTCGGGTCAGTAAGGGCCACTGGGAACAGGAATATCACCCCTATCTGGAAGACCAGGTGGAGGCTTATCACCTTCATAGTAAGGTACTCACTGTCCACGTCAAGAGCCAAGCCAAGGTACTGTTCCTCCAATGAGTAAACAGCACTTCTGTAGGGCTGGCCTAAGTCAGGCAGTTCAAGATAACCTGAAGGAGTCGAATAACATCTATCCAGGGAGTCCTGCAAGACTTCAGGCTCTTTCTCATCCAGCAGCTCCCTGCTGAGCCTGGAAAAGTAGGAAAAAGTAAAGAATAAGCCAGGGGGAATCAGAAACCACACAGCCCCAGCTACATTTCATGGCTAACATAAGGAACTGTTTAAACAGAAAAAGGACAGATCCATTAGTGAGGTAATGAATTATTGCCTTTATGTTGGGATAGACCAGGGCCAGGTAGAAAAGAATGAAAGAGAAAGACAGGGAGAGGGAGAGGGAGAGAGAGACAGAGGAGAAAGTGAGCTCAGCGAATTGGTCGGGTGACACACTGATGAAGGGGTCAAAGGACACTCTGAGTTAGTGCCCTCGGGACACACAGAGAACAGTGATCATGAAAAGAGTGGGCTCAATAATTTTCCATAAACTTGCTTAAGATTCCATGCAGTTGCCATACAGCCTTTGAGGTATGGTCAACCTACAGTAAGTTAGTAAATGATAAGGGGAGGAAGAAATGGAAACCTAAACATCTACTGCAAGGAAAACCAACAGCAATGTCAGTAGGAGTAATTCAATCTTCGTTGAGAACATGAAATTGAACATACTCTTGTTTTCCCTGGACCTGGCATCTCCAGGTGTCAACACAGAATTAAGCATCCATAATTGCTCAAAGTTACCTGGGGCATGATGGGTCTTGGTCTTCTTCCACTTCTTGGTACTTTTCAATTTCTGCAATAAGTTCAGACATGGACAGACATATTAAGCTGGTTCTCCTACACACATAACAATCCACTGTCTAATCCTCACACAGGGACTTCAGGCTCCTCAGCATGAGAATAGGACACTGTGAGAGATCTTCTTCAGGAGGCCTGAAGGCTGATCATGATAGAGATTCCTGGGTTTTTGTCCCAGAAACTGTGGGTAAAATTCCCTATTCTGGTAGATCGTTATCCCAAGATCATTTGTCCCAAGTTTGTGCAAATGGTTATGCCATATTTTTCCAATCGATTTAAAGCAAATGCCCCCAAATGGTTGCTGGGAGAAAAACTGCAATATTCAGCCCTGTCTCATCAAATACTCAGATTCTTCATGGTAGCGAGGATTTTAGACGCTGAAATTAGAGTGAAGGATGAAATCTACAAGATCTACAAAATTGAGACAAAATCAGAGTTGTGTGAATTTGTCACATCTGCCCAGATCCAACATCTTGAGAGTAGGATTAGGGTGCCACAGGCATGGCCTGAGACTAGGAAGAGAGCCCTGCTCACTGACCCATCCCTTGCCTGGGCTTCCAAGTGGAACTAGAGTTTCATTCAACCTACATGTGCCTATAGGTCCTCCCTGTGGCAATGACATCTCTCAGCTCAGTAAGGGCCATTTGCAGTAGGAATATGACCCTAACCAGAAGACTCAGTGGATCCTTATCACCTTCATAGAAAGGTACTCACCATCCATGTCAAGAGCCCAGCCAACACGCTGTTGCTCCAATATGTAAAAGGCACTTCTGTAGGGCTGGCATGAGTCAGTCAGTTCAAGATAACCTGAAGGAGTTGAATAACATCTATCCAGTGAGTCCTGCAAGACTTCAGGCCCTTTCTCATCCAGCAGCTCCCTGCTGAGCCTGGAACCGTGGGAAAAAGTAAAGAATAAGCCAGGGGAAATCAGAAACCACACAGCCCCAGCTAGATTTCATGGCTAACATAAGGAAGAGTTTGAAAAGAAAAAGGACAGATCCATTAATGAGGTAACAAATTATTGTCTTTATGTTGGGATAGAACAGGGCCAGGTAGAAAACAATGAAAGAGAAAGACAGAGAGACAGAGACAGAGACAGAGACAGAGAGAAAGTGAGCTAGTGAATTGGCCAGGTGACATACTGGTAAGGGAGTAAAAGGACACTCTGAGTTAGTGCCCTCATGACACACAGCAAACTGCGATCATGAAAAGAGTGAGCTCAATAGTTTTCCATAAAATATGCTCAAAATTCGATGCAGTGGCCACGAGAGTACAGCTTTTGAAGTATGGTCATCCTATGGTACGTTAGTAAATGATAAGGGGAGGAAGAAATGGAAACCTAAACATCTCCTGCAATGAAAACCAACAGCAATGACAGTAGGAGTAATTCAGCCTTCGTTGAAAACATGAAATCAAACACACTCTGGTTTCCCTGAATCTGTTGCCTCCAGGTGTTAACACAGAATTAAGCATCCACAATTGCTGAAAGTTACCTGGGGCATGGTGGGTTTTGATCTTCTTCCCCTTCTTTTCTTCCCCTTCTCCTTCTTTTCTTCGTTGATCTTCTTCCCCTTCTTTTCTTCCCCTTCCCCTTCTTTTCAATTTCTGCAATAAATTCAGACATGGACAGACACATTAAGCTGATTCCCCTACACACATAACAATCCACTGTCTAATCCTCACACAGGGACCTCAGGCTCCTCAGCATAAGAATAGGAGACTGTGAGAGATATATTTCAGGAGGCCTGAAGGCTGGTCATGATAGAAATTCCTCGGTTTTTCTCCCAGAAACTGTGGGTAAAATGTCCCTATTCTAGTAGATCGTTATCCCAATATCATTTGTCCCGAGTTTGTGCAAACAGTTATGCCATATTTTCCCAATCAATTTAAAGCAAAC	T	.	PASS	SVTYPE=DEL;END=16016308;SVLEN=-9437	GT	0/1
chr1	69791814	svim_asm.INS.1	G	GAGACCATATGGACTGGAGAGCCTGAAACATTTGCAATGTGGCCCTTTA	.	PASS	SVTYPE=INS;END=69791814;SVLEN=48	GT	1/0
chr1	69795338	svim_asm.INS.2	A	AAGATATTTGGTTCAGAGGGATGAAGTTCAAATAGTTAGCATTACTGATGGAGAATGTGTG	.	PASS	SVTYPE=INS;END=69795338;SVLEN=60	GT	0/1
chr1	122178708	svim_asm.INS.3	A	ATTCAACTCACAGAGTTGAACGATCCTTTACAGAGAGCAGACT	.	PASS	SVTYPE=INS;END=122178708;SVLEN=42	GT	0/1
chr1	122243630	svim_asm.INS.4	C	CATTCAACTCACAGAGTTGAACGTTCCCTTAGACAGAGCAGATTTGAAACACTCTATTTGTGCAATTTGCAAGTGTAGATTTCAAGCGCTTTAAGGTCAATGGCAGAAAAGGAAATATCTTCGTTTCAAAACTAGACAGAATCATTCCCACAAACTGCGTTGTAATGTGTGCGTTCAACTCACAGAGTTTAACCTTTCTTTTCATAGAGCAGTTAGGAAACACTCTGTTTGTAAAGTCTGCAAGTGGATATTCAGACCTCTTTGAGGCCTTCGTTGGAAACGGGATTTCTTCATATTCTGCTAGACAGAAGAATTCTCAGTAACTTCCTTGTGTTGTGTGT	.	PASS	SVTYPE=INS;END=122243630;SVLEN=340	GT	0/1
chr1	122244286	svim_asm.INS.5	T	TCAGTAACTTCCTTGTGTTGTGTTTATTCAACTGACAGAGTTGAACTTTCATTTAGAGAGAGCAGATTTGAAACACTGTTTTTGTGGAATTTGCAAGTGGAGATTTCAAGCGCTTTGGGGCCAAAGGCAGAAAAGGAAATATCTTCGTATAAAAACTAGACAGAATCATTCTCAGAAACTGCTGCGTGATGTGTGCGTTCAACTCTCAGAGTTTAACTTTTCTTTTCATTCAGCGGTTTGGAAACACTCTGTTTGTAAAGTCTGCACGTGGATATTTTGACCACTTAGAGGCCTTCGTTGGAAACGGGTTTTTTTCATGTAAGGCTAGACAGAAGAATTCC	.	PASS	SVTYPE=INS;END=122244286;SVLEN=340	GT	0/1
chr1	122500516	svim_asm.DEL.2	GGCCTTTGTTGGAAACGGGATTTCTTCATATTCTGCTAGACAGAAGAATTCTCAGTAACTTCCTTGTGTTGTGTGTATTCAACTCACAGAGTTGAACGATCCTTTACACAGAGCAGACTTGAAACACTCTTTTTGTGGAATTTGCAAGAGGAGATTTCAGCCGATTTGAGGTCAATAGTAGAAAAGGAAACATCTTCGTAGAAAAACTAGACAGAATGATTCTCAGAAACTCCTTTGTGATGTGTGTGTTCAACTCACAGAGTTTAACCTTTCTTTTCATAGAGCAGTTAGTAAACACTCTGTTTATAAAGTCTGCAAGTGGATATTCAGACCCCTTTGAGGCCTTCGTTGGAAACGGGATTTCTTCATATTATGCTAGACAGAAGAATTCTCAGTAACTTCCTTGTGTTGTGTGTATTCAACTGACAGAGTTGAACTTTCATTTGGAGAGAGCAGATTTGAAACACTGTTTTTGTGGAATTTGCAAGTGGAGATTTCAAGCGCTTTGGGGCCAAAGGCAGAAAAGGAAATATCTTCGTATAAAAACTAGACAGAATCATTCTCAGAAACTGCTGCGTGATGTGTGCGTTCAACTCTCAGAGTTTAACTTTTCTTTTCATTCAGCGGTTTGGAAACACTCTGTTTGTAAAGTCTGCACGTGGATATTTTGACCACTTAGAGGCCTTCGTTGGAAACGGGTTTTTTTCATGTAAGGCTAGACAGAAGAATTCCCAGTAACTTCCTTGTGTTGTGTGCATTCAACTCACAGAGTTGAACGTTCCCTTAGACAGAGCAGATTTGAAACACTCTATTTGTGCAATTTGCAAGTGTAGTTTTCAAGCTCTTTATGGTCAACGGCAGAAAAGGAAATATCTTCGTTTCAAAACTAGACAGAATCATTCCCACAAACTGCGTTGTGATGTGTTCGTTCAACTCACAGAGTTTAACCTTTCTGTTCATAGAGCAGTTAGGAAACACTCTGTTTGTAAAGTCTGTAAGTGGATATTCTGACATCTTGTGGCCTTCGTTGGAAACGGGATTTCTTCATATTCTGCTAGACAGAAGAATTCTCAGTAACTTCCTTGTGTTGTGTGTATTCAACTCACAGAGTTGAACGATCCTTTACACAGAGCAGACTTGAAACACTCTTTTTGTGGAATTTGCAAGTGGAGATTTCAGCCGCTTTGAGGTCAATAGTAGAAAAGGAAATATCTTCGTAGAAAAACTAGACAGAATGATTCTCAGAAACTCCTTTGTGATGTGTGTGTTCAACTCACAGAGTTTAACCTTTCTTTTCATAGAGCAGTTAGTAAACACTCTGTTTATAAAGTCTGCAAGTGGATATTCAGACCCCTTTGAGGCCTTCGTTGGAAACGGGATTTCTTCATATTATGCTAGACAGAAGAATTCTCAGTAACTTCCTTGTGTTGTGTGTATTCAACTGACAGTGTTGAACTTTCATTTAGAGAGAGCAGATTTGAAACACTGTTTTTGTGGAATTTGCAAGTGGAGATTTCAAGCGCTTTGGGGCCAAAGGCAGAAAAGGAAATATCTTCGTATAAAAACTAGACAGAATCATTCTCAGAAACTGCTGCGTGATGTGTGCGTTCAACTCTCAGAGTTTAACTTTTCTTTTCATTCAGCGGTTTGGAAACACTCTGTTTGTAAAGTCTGCACGTGGATATTTTGACCACTTAGAGGCCTTCGTTGGAAACGGGTTTTTTTCATGTAAGGCTAGACAGAAGAATTCCCAGTAACTTCCTTGTGTTGTGTGCATTCAACTCACAGATTTGAACGTTCCCTTAGACAGAGCAGATTTGAAACACTCTATTTGTGCAATTTGCAAGTGTAGATTTCAAGCGCTTTAAGGTCAACGGCAGAAAAGGAAATATCTTCGTTTCAAAACTAGACAGAATCATTCCCACAAACTGCGTTGTGATGTGTTCGTTCAACTCACAGAGTTTAACCTTTCTGTTCATAGAGCAGTTAGGAAACACTCTGTTTGTAAAGTCTGTAAGTGGATATTCGGACATCTTGTGGCCTTCGTTGGAAACGGGATTTCTTCATATTCTGCTAGACAGAAGAATTCTCAGTAACTTCCTTGTGTTGTGTGTATTCAACTCACAGAGTTGAACGATCCTTTACACAGAGCAGACTTGAAACACTCTTTTTGTGGAATTTGCAAGTGGAGATTTCAGCCGCTTTGAGGTCAATGGTCGAAAAGGAAACTATCTTCATATAAAGACTAGACAGAATGATTCTCAGAAAATCTTTTGTGATGTGTGCGTTCAACTCACAGAGTTTAACTTTTCTTCTCATAGAGCAGTTAGGAAACACTCTGTTTGTAAAGTCTGCAAGTGGATATTCAGACCTCTTTGAGGCCTTCGTTGGAAACGGGATTTCTTCATATTCTGCTAGACAGAATAATTCTCAGTAACTTCCTTGTGTTGTGTGTATTCAACTCACAGAGTTGAAGGATCCTTTACAGAGAGCAGGCTTGAAACACTCTTTTTGTCGAATTTGCAAGTGGAGATTTCAGCCGCTTTGAGGTCAATGGTAGAATAGGAAATATCTTCTTATAGAAACTAGACAGAATGATTCTCATAAACTCCTTTGTGATGTGTGCGTTCAACTCACAGAGTTTAACCTTTCTTTTCATAGAGCAGTTAGGAAACACTCTGTTTGTAAAGTCTGCAAGTGGATATTCAGACCTCCTTGAGGCCTTCGTTGGAAACGGGATTTCTTCATATTCTGCTAGACAGAAGAATTCTCAGTAACTTCCTTGTGTTGTGTTTACTCAACTCACAGAGTTGAATGATCCTTTACACAGAGCAGACTTGAAACACTCTTTTTGTGGAATTTGCAAGTGGAGATTTCAGCCGCTTTGAGGTCAATGGTAGAAAAGTAAATATCTTCGTATAAAGACTAGACAGAATGATTCTCAGAAACTCCTTTGTGATGTGTGCGTTCAACTCACAGAGTTTAACCTTTCTGTTCATAGAGCAGTTAGGAAACACTCTGTTTGTAAAGTCTGCAAGTGGATATCCGACCTCCTTGAGGCCTTCGTTGGAAACGGGATTTCTTCATATTCTGCTAGACAGAAGAATTCTCAGTAACTTCCTTGTGTTGTGTGTATTCAACTCACAGAGTTGAACGATCCTTTACACAGAGCAGACTTGAAACTCTCTTTTTGTGGAATTTGCAAGTGGAGATTTCAGCCGCTTTGAGGTCAATGGTAGAAAAGGAAATATCTTCGTATAAAGACTAGACAGAATGATTCTCAGAAACTCCTTTGTGATGTGTGCGTTCAACTCACAGAGTTTAACTTTTCTTTTCATAGAGCAGTTAGGAAACACTCTGTTTGTAAAGTCTGCAAGTGGATATTCAGACCTCTTTGAGGCCTTCGTTGGAAACGGGATTTCTTCATATTATGCTAGACAGAAGAATTCTCAGTAACTTCCTTGTGTTGTGTGTATTCAACTCACAGAGTTGAACGATCCTTTACACAGAGCAGACTTGAAACATTCTTTTTGTGGAATTTGCAAGTGGAGATTTCAGCCGCTTTGAGGTCAATGGTAGAATAGGAAATATCTTCCTATAGAAACTAGACAGAACGATTCTCAGAAACTCCATTGTGATGTGTGCGTTCAACTCACAGAGTTTAACCTTTCTTTTCATGGAGCAGTTAGGAAACACTCTGTTTGTAAAGTCTGCAAGTGGATATTCAGACCTCTTTGAGGCCTTCGTTGGAAACGGGATTTCTTCCTATTCTGCTAGACAGAAGAATTCTCAGTAACTTCCTTGTGTTGTGTGTATTCAACTCACAGAGTTGAACGATCCTTTACACAGAGCAGACTTGAAACACTCTTTTTGTGGAATTTGCAAGTGGAGATTTCAGCCGCATTGAGGTCAATAGTAGAAAAGGAAATATCTTCGTAGAAAAACTAGACAGAATGATTCTCAGAAACTCCTTTGTGATGTGTGTGTTCAACTCACAGAGTTTAAGCTTTCTTTTCATAGAGCAGTTAGTAAACACTCTGTTTATAAAGTCTGCAAGTGGATATTCAGACCCCTTTGAGGCCTTCGTTGGAAACGGGATTTCTTCATATTATGCTAGACAGAAGAATTCTCAGTAACTTCCTTGTGTTGTGTGTATTCAACTGACAGAGTTGAACTTTCATTTAGAGAGAGCAGATTTGAAACACTGTTTTTGTGGAATTTGCAATTGGAGATTTCAAGCGCTTTGGGGCCAAAGGCAGAAAAGGAAATATCTTCGTATAAAAACTAGACAGAATCATTCTCAGAAACTGCTGCGTGATGTGTGCGTTCAACTCTCAGAGTTTAACTTTTCTTTTCATTCAGCGGTTTGGAAACACTCTGTTTGTAAAGTCTGCACGTGGATATTTTGACCACTTAGAGGCCTTCGTTGGAAACGGGTTTTTTTCATGTAAGGCTAGACAGAAGAATTCCCAGTAACTTCCTTGTGTTGTGTGCATTCAACTCACAGAGTTGAACGTTCCCTTAGACAGAGCAGATTTGAAACACTCTATTTGTGCAATTTGCAAGTGTAGTTTTCAAGCTCTTTAAGGTCAACGGCAGAAAAGGAAATATCTTCGTTTCAAAACTAGACAGAATCATTCCCACAAACTGCGTTGTGATGTGTTCGTTCAACTCACAGAGTTTAACCTTTCTGTTCATAGAGCAGTTAGGAAACACTCTGTTTGTAAAGTCTGTAAGTGGATATTCTGACATCTTGTGGCCTTCGTTGGAAACGGGATTTCTTCATATTCTGCTAGACAGAAGAATTCTCAGTAACTTCCTTGTGTTGTGTGTATTCAACTCACAGAGTTGAACGATCCTTTACACAGAGCAGACTTGAAACACTCTTTTTGTGGAATTTGCAAGTGGAGATTTCAGCCGCTTTGAGGTCAATGGTAGAAAAGGAAACTATCTTCATATAAAGACTAGACAGAATGATTCTCAGAAAATCTTTTGTGATGTGTGCGTTCAACTCACAGAGTTTAACTTTTCTTCTCATAGAGCAGTTAGGAAACACTCTGTTTGTAAAGTCTGCAAGTGGATATTCAGACCTCTTTGAGGCCTTCGTTGGAAACGGGATTTCTTCATATTCTGCTAGACAGAAGAATTCTCAGTAACTTCCTTGTGTTGTGTGTATTCAACTCACAGAGTTGAAGGATCCTTTACAGAGAGCAGGCTTGAAACACTCTTTTTGTCGAATTTGCAAGTGGAGATTTCAGCCGCTTTGAGGTCAATGGTAGAATAGGAAATATCTTCTTATAGAAACTAGACAGAATGATTCTCATAAACTCCTTTGTGATGTGTGCGTTCAACTCACAGAGTTTAACCTTTCTTTTCATAGAGCAGTTAGGAAACACTCTGTTTGTAAAGTCTGCAAGTGGATATTCAGACCTCCTTGAGGCCTTCGTTGGAAACGGGATTTCTTCATATTCTGCTAGACAGAAGAATTCTCAGTAACTTCCTTGTGTTGTGTTTATTCAACTCACAGAGTTGAATGATCCTTTACACAGAGCAGACTTGAAACACTCTTTTTGTGGAATTTGCAAGTGGAGATTTCAGCCGCTTTGAGGTAAATGGTAGAAAAGTAAATATCTTCGTATAAAGACTAGACAGAATGATTCTCAGAAACTCCTTTGTGATGTGTGCGTTCAACTCACAGAGTTTAACCTTTCTGTTCATAGAGCAGTTAGGAAACACTCTGTTTGTAAAGTCTGCAAGTGGATATCCGACCTCCTTGAGGCCTTCGTTGGAAACGGGATTTCTTCATATTCTGCTAGACAGAAGAATTCTCAGTAACTTCCTTGTGTTGTGTGTATTCAACTCACAGAGTTGAACGATCCTTTACACAGAGCAGACTTGAAACACTCTTTTTGTGGAATTTGCAAGTGGAGATTTCAGCCGCTTTGAGGTCAATGGTAGAAAAGGAAATATCTTCGTATAAAGACTAGACAGAATGATTCTCAGAAACTCCTTTGTGATGTGTGCGTTCAACTCACAGAGTTTAACTTTTCTTTTCATAGAGCAGTTAGGAAACACTCTGTTTGTAAAGTCTGCAAGTGGATATTCAGACCTCTTTGAGGCCTTCGTTGGAAACGGGATTTCTTCATATTATGCTAGACAGAAGAATTCTCAGTAACTTCCTTGTGTTGTGTGTATTCAACTCACAGAGTTGAACGATCCTTTACACAGAGCAGACTTGAAACATTCTTTTTGTGGAATTTGCAAGTGGAGATTTCAGCCGCTTTGAGGTCAATGGTAGAATAGGAAATATCTTCCTATAGAAACTAGACAGAACGATTCTCAGAAACTCCATTGTGATGTGTGCGTTCAACTCACAGAGTTTAACCTTTCTTTTCATAGAGCAGTTAGGAAACACTCTGTTTGTAAAGTCTGCAAGTGGATATTCAGACCTCTTTGAGGCCTTCGTTGGAAACGGGATTTCTTCCTATTCTGCTAGACAGAAGAATTCTCAGTAACTTCCTTGTGTTGTGTGTATTCAACTCACAGAGTTGAACGATCCTTTACACAGAGCAGACTTGAAACACTCTTTTTGTGGAATTTGCAAGTGGAGATTTCAGCCGCATTGAGGTCAATAGTAGAAAAGGAAATATCTTCGTAGAAAAACTAGACAGAATGATTCTCAGAAACTCCTTTGTGATGTGTGTGTTCAACTCACAGAGTTTAAGCTTTCTTTTCATAGAGCAGTTAGTAAACACTCTGTTTATAAAGTCTGCAAGTGGATATTCAGACCCCTTTGAGGCCTTCGTTGGAAACGGGATTTCTTCATATTATGCTAGACAGAAGAATTCTCAGTAACTTCCTTGTGTTGTGTGTATTCAACTGACAGAGTTGAACTTTCATTTAGAGAGAGCAGATTTGAAACACTGTTTTTGTGGAATTTGCAATTGGAGATTTCAAGCGCTTTGGGGCCAAAGGCAGAAAAGGAAATATCTTCGTATAAAAACTAGACAGAATCATTCTCAGAAACTCCTTTGTGATGTGTGCGTTCAACTCTCAGAGTTTAACTTTTCTTTTCATTCAGCGGTTTGGAAACACTCTGTTTGTAAAGTCTGCACGTGGATATTTTGACCACTTAGAGGCCTTCGTTGGAAACGGGTTTTTTTCATGTAAGGCTAGACAGAAGAATTCCCAGTAACTTCCTTGTGTTGTGTGCATTCAACTCACAGAGTTGAACGTTCCCTTAGACAGAGCAGATTTGAAACACTCTATTTGTGCAATTTGCAAGTGTAGATTTCAAGCGCTTTAAGGTCAACGGCAGAAAAGGAAATATCTTCGTTTCAAAACTAGACAGAATCATTCCCACAAACTGCGTTGTGATGTGTTCGTTCAACTCACAGAGTTTAACCTTTCTGTTCATAGAGCAGTTAGGAAACACTCTGTTTGTAAAGTCTGTAAGTGGATATTCTGACATCTTGTGGCCTTCGTTGGAAACGGGATTTCTTCATATTCTGCTAGACAGAAGAATTCTCAGTAACTTCCTTGTGTTGTGTGTATTCAACTCACAGAGTTGAACGATCCTTTACACAGAGCAGACTTGAAACACTCTTTTTGTGGAATTTGCAAGTGGAGATTTCAGCCGCTTTGAGGTCAATGGTAGAAAAGTAAATATCTTCGTATAAAGACTAGACAGAATGATTCTCAGAAACTTCTTTGTGATGTGTGTGTTCAACTCACAGAGTTTAACCTTTCTTTTCATAGAGCAGTTAGTAAACACTCTGTTTATAAAGTCTGCAAGTGGATATTCAGACCCCTTTGAGGCCTTCGTTGGAAACGGGATTTCTTCATATTATGCTAGACAGAAGAATTCTCAGTAACTTCCTTGTGTTGTGTGTATTCAACTGACAGAGTTGAACTTTCATTTAGAGAGAGTAGTTTTGAAACACTGTTTTTGTGGAATTTGCAAGTGGAGATTTCAAGCGCTTTGGGGCCAAAGGCAGAAAAGGAAATATCTTCGTATAAAAACTAGACAGAATCATTCTCAGAAACTGCTGCGTGATGTGTGCGTTCAACTCTCAGAGTTTAACTTTTCTTTTCATTCAGCGGTTTGGAAACACTCTGTTTGTAAAGTCTGCACGTGGAAATTTTGACCACTTAGAGGCCTTCGTTGGAAACGGGTTTTTTTCATGTAAGGCTAGACAGAAGAATTCCCAGTAACTTCCTTGTGTTGTGTGCATTCAACTCACAGAGTTGAACGTTCCCTTAGACAGAGCAGATTTGAAACACTCTGTTTCTGCAATTTGCAAGTGTAGTTTTCAAGCTCTTTAAGGTCAACGGCAGAAAAGGAAATATCATCGTTTCAAAACTAGACAGAATCATTCCCACAAACTGCGTTGTGATGTGTTCGTTCAACTCACAGAGTTTAACCTTTCTGTTCATAGAGCAGTTAGGAAACACTCTGTTTGTAAAGTCTGTAAGTGGATATTCTGACATCTTGTGGCCTTCGTTGGAAACGGGATTTCTTCATATTCTGCTAGACAGAAGAATTCTCAGTAACTTCCTTGTGTTGTGTGTATTCAACTCACAGAGTTGAACGATCCTTTACACAGAGCAGACTTGAAACACTCTTTTTGTGGAATTTGCAAGTGGAGATTTCAGCCGCTTTGAGGTCAATGGTAGAAAAGGAAACTATCTTCATATAAAGACTAGACAGAATGATTCTCAGAAAATCTTTTGTGATGTGTGCGTTCAACTCACAGAGTTTAACTTTTCTTCTCATAGAGCAGTTAAGAAACACTCTGTTTGTAAAGTCTGCAAGTGGATATTCAGACCTCTTTGAGGCCTTCGTTGGAAACGGGATTTCTTCATATTCTGCTAGACAGAAGAATTCTCAGTAACTTCCTTGTGTTGTGTGTATTCAACTCACAGAGTTGAAGGATCCTTTACAGAGAGCAGGCTTGAAACACTCTTTTTGTCGAATTTGCAAGTGGAGATTTCAGCCGCTTTGAGGTCAATGGTAGAATAGGAAATATCTTCTTATAGAAACTAGACAGAATGATTCTCATAAACTCCTTTGTGATGTGTGCGTTCAACTCACAGAGTTTAACCTTTCTTTTCATAGAGCAGTTAGGAAACACTCTGTTTGTAAAGTCTGCAAGTGGATATTCAGACCTCCTTGAGGCCTTCGTTGGAAACGGGATTTCTTCATATTCTGCTAGACAGAAGAATTCTCAGTAACTTCCTTGTGTTGTGTTTATTCAACTCACAGAGTTGAATGATCCTTTACACAGAGCAGACTTGAAACACTCTTTTTGTGGAATTTGCAAGTGGAGATTTCAGCCGCTTTGAGGTCAATGGTAGAAAAGTAAATATCTTCGTATAAAGACTAGACAGAATGATTCTCAGAAACTCCTTTGTGATGTGTGCGTTCAACTCACAGAGTTTAACCTTTCTGTTCATAGAGCAGTTAGGAATCACTCTGTTTGTAAAGTCTGCAAGTGGATATTCAGACCTCCTTGAGGCCTTTGTTGGAAACGGGATTTCTTCATATTCTGCTAGACAGAAGAATTCTCAGTAACTTCCTTGTGTTGTGTGTATTCAACTCACAGAGTTGAACGATCCTTTACACAGAGCAGACTTGAAACACTCTTTTTGTGGAATTTGCAAGAGGAGATTTCAGCCGATTTGAGGTCAATAGTAGAAAAGGAAACATCTTCGTAGAAAAACTAGACAGAATGATTCTCAGAAACTCCTTTGTGATGTGTGTGTTCAACTCACAGAGTTTAACCTTTCTTTTCATAGAGCAGTTAGTAAACACTCTGTTTATAAAGTCTGCAAGTGGATATTCAGACCCCTTTGAGGCCTTCGTTGGAAACGGGATTTCTTCATATTATGCTAGACAGAAGAATTCTCAGTAACTTCCTTGTGTTGTGTGTATTCAACTGACAGAGTTGAACTTTCATTTGGAGAGAGCAGATTTGAAACACTGTTTTTGTGGAATTTGCAAGTGGAGATTTCAAGCGCTTTGGGGCCAAAGGCAGAAAAGGAAATATCTTCGTATAAAAACTAGACAGAATCATTCTCAGAAACTGCTGCGTGATGTGTGCGTTCAACTCTCAGAGTTTAACTTTTCTTTTCATTCAGCGGTTTGGAAACACTCTGTTTGTAAAGTCTGCACGTGGATATTTTGACCACTTAGAGGCCTTCGTTGGAAACGGGTTTTTTTCATGTAAGGCTAGACAGAAGAATTCCCAGTAACTTCCTTGTGTTGTGTGCATTCAACTCACAGAGTTGAACGTTCCCTTAGACAGAGCAGATTTGAAACACTCTATTTGTGCAATTTGCAAGTGTAGTTTTCAAGCTCTTTATGGTCAACGGCAGAAAAGGAAATATCTTCGTTTCAAAACTAGACAGAATCATTCCCACAAACTGCGTTGTGATGTGTTCGTTCAACTCACAGAGTTTAACCTTTCTGTTCATAGAGCAGTTAGGAAACACTCTGTTTGTAAAGTCTGTAAGTGGATATTCTGACATCTTGTGGCCTTCGTTGGAAACGGGATTTCTTCATATTCTGCTAGACAGAAGAATTCTCAGTAACTTCCTTGTGTTGTGTGTATTCAACTCACAGAGTTGAACGATCCTTTACACAGAGCAGACTTGAAACACTCTTTTTGTGGAATTTGCAAGTGGAGATTTCAGCCGCTTTGAGGTCAATGGTAGAAAAGGAAACTATCTTCATATAAAGACTAGACAGAATGATTCTCAGAAAATCTTTTGTGATGTGTGCGTTCAACTCACAGAGTTTAACTTTTCTTCTCATAGAGCAGTTAGGAAACACTCTGTTTGTAAAGTCTGCAAGTGGATATTCAGACCTCTTTGAGGCCTTCGTTGGAAACGGGATTTCTTCATATTCTGCTAGACAGAAGAATTCTCAGTAACTTCCTTGTGTTGTGTGTATTCAACTCACAGAGTTGAAGGATCCTTTACAGAGAGCAGGCTTGAAACACTCTTTTTGTCGAATTTGCAAGTGGAGATTTCAGCCGCTTTGAGGTCAATGGTAGAATAGGAAATATCTTCTTATAGAAACTAGACAGAATGATTCTCATAAACTCCTTTGTGATGTGTGCGTTCAACTCACAGAGTTTAACCTTTCTTTTCATAGAGCAGTTAGGAAACACTCTGTTTGTAAAGTCTGCAAGTGGATATTCAGACCTCCTTGAGGCCTTCGTTGGAAACGGGATTTCTTCATATTCTGCTAGACAGAAGAATTCTCAGTAACTTCCTTGTGTTGTGTTTATTCAACTCACAGAGTTGAATGATCCTTTACACAGAGCAGACTTGAAACACTCTTTCTGTGGAATTTGCAAGTGGAGATTTCAGCCGCTTTGAGGTCAATGGTAGAAAAGTAAATATCTTCGTATAAAGACTAGACAGAATGATTCTCAGAAACTCCTTTGTGATGTGTGCGTTCAACTCACAGAGTTTAACCTTTCTGTTCATAGAGCAGTTAGGAAACACTCTGTTTGTAAAGTCTGCAAGTGGATATTCAGACCTCCTTGAGGCCTTCTTTGGAAACGGGATTTCTTCATATTCTGCTAGACAGAAGAATTCTCAGTAACTTCCTTGTGTTGTGTGTATTCAACTCACAGAGTTGAACGATCCTTTACACAGAGCAGACTTGAAACACTCTTTTTGTGGAATTTGCAAGAGGAGATTTCAGCCGCTTTGAGGTCAATAGTAGAAAAGGAAACATCTTCGTAGAAAAACTAGACAGAATGATTCTCAGAAACTCCTTTGTGATGTGTGTGTTCAACTCACAGAGTTTAACCTTTCTTTTCATAGAGCAGTTAGTAAACACTCTGTTTATAAAGTCTGCAAGTGGATATTCAGACCCCTTTGAGGCCTTCGTTGGAAACGGGATTTCTTCATATTATGCTAGACAGAAGAATTCTCAGTAACTTCCTTGTGTTGTGTGTATTCAACTGACAGAGTTGAACTTTCATTTGGAGAGAGCAGATTTGAAACACTGTTTTTGTGGAATTTGCAAGTGGAGATTTCAAGCGCTTTGGGGCCAAAGGCAGAAAAGGAAATATCTTCGTATAAACACTAGACAGAATCATTCTCAGAAACTGCTGCGTGATGTGTGCGTTCAACTCTCAGAGTTTAACCTTTCTTTTCATTCAGCGGTTTGGAAACACTCTGTTTGTAAAGTCTGCACGTGGATATTTTGACCACTTAGAGGCCTTCGTTGGAAACGGGTTTTTTTCATGTAAGGCTAGACAGAAGAATTCCCAGTAACTTCCTTGTGTTGTGTGCATTCAACTCACAGAGTTGAACGTTCCCTTAGACAGAGCAGATTTGAAACACTCTATTTGTGCAATTTGCAAGTGTAGTTTTCAAGCTCTTTAAGTTCAACGGCAGAAAAGGAAATATCTTCGTTTCAAAACTAGACAGAATCATTCCCACAAACTGCGTTGTGATGTGTTCGTTCAACTCACAGAGTTTAACCTTTCTGTTCATAGAGCAGTTAGGAAACACTCTGTTTGTAAAGTCTGTAAGTGGATATTCTGACATCTTGTGGCCTTCGTGGGAAACGGGATTTCTTCATATTCTGCTAGACAGAAGAATTCTCAGTAACTTCCTTGTGTTGTGTGTATTCATCTCACAGAGTTGAACGATCCTTTACACAGAGCAGACTTGAAACACTCTTTTTGTGGAATTTGCAAGTGGAGATTTCAGCCGCTTTGAGGTCAATGGTAGAAAAGGAAACTATCTTCATATAAAGACTAGACAGAATGATTCTCAGAAAATCTTTTGTGATGTGTGCGTTCAACTCACAGAGTTTAACTTTTCTTCTCATAGAGCAGTTAGGAAACACTCTGTTTGTAAAGTCTGCAAGTGGATATTCTGACATCTTTGAGGCCTTCGTTGGAAACGGGATTTCTTCATATTCTGCTAGACAGAAGAATTCTCAGTAACTTCCTTGTGTTGTGTGTATTCAACTCACAGAGTTGAAGGATCCTTTACAGAGAGCAGGCTTGAAACACTCTTTTTGTCGAATTTGCAAGTGGAGATTTCAGCCGCTTTGAGGTCAATGGTTGAATAGGAAATATCTTCTTATAGAAACTAGACAGAATGATTCTCATAAACTCCTTTGTGATGTGTGCGTTCAACTCACAGAGTTTAACCTTTCTTTTCATAGAGCAGTTAGGAAACACTCTGTTTGTAAAGTCTGCAAGTGGATATTCAGACCTCTTTGAGGCCTTCGTTGGAAACGGGATTTCTTCATATTCTGCTAGACAGAAGAATTCTCAGTAACTTCCTTGTGTTGTGTTTATTCAACTCACAGAGTTGAATGATCCTTTACACAGAGCAGACTTGAAACACTCTTTTTGTGGAATTTGCAAGTGGAGATTTCAGCCGCTTTGAGGTCAATGGTAGAAAAGTAAATATCTTCGTATAAAGACTAGACAGAATGATTCTCAGAAACTCCTTTGTGATGTGTGCGTTCAACTCACAGAGTTTAACTTTTCTTTTCATAGAGCAGTTAGGAAACACTCTGTTTGTAAAGTCTGCAAGTGGATATTCAGACCTCTTTGAGGCCTTCGTTGGAAACGGGATTTCTTCATATTATGCTAGACAGAAGAATTCTCAGTAACTTCCTTGTGTTGTGTGTATTCAACTCACAGAGTTGAACGATCCTTTACACAGAGCAGACTTGAAACATTCTTTTTGTGGAATTTGCAAGTGGAGATTTCAGCCGCTTTGAGGTCAATGGTAGAATAGGAAATATCTTCCTATAGAAACTAGACAGAACGATTCTCAGAAACTCCTTTGTGATGTGTGCGTTCAACTCACAGAGTTTAACCTTTCTGTTCATAGAGCAGTTAGGAAACACTCTGTTTGTAAAGTCTGCAAGTGGATATTCAGACCTCTTTGAGGCCTTCGTTGGAAACGGGATTTCTTCCTATTCTGCTAGACAGAAGAATTCTCAGTAACTTCCTTGTGTTGTGTGTATTCAACTCACAGAGTTGAACGATCCTTTACACAGAGCAGACTTGAAACACTCTTTTTGTGGAATTTGCAAGTGGAGATTTCAGCCGCTTTGAGGTCAATAGTAGAAAAGGAAATATCTTCGTAGAAAAACTAGACAGAATGATTCTCAGAAACTCCTTTGTGATGTGTGTGTTCAACTCACAGAGTTTAACCTTTCTTTTCATAGAGCAGTTAGTAAACACTCTGTTTATAAAGTCTGCAAGTGGATATTCAGACCCCTTTGAGGCCTTCGTTGGAAACGGGATTTCTTCATATTATGCTAGACAGAAGAATTCTCAGTAACTTCCTTGTGTTGTGTGTATTCAACTGACAGAGTTGAACTTTCATTTAGAGAGAGCAGATTTGAAACACTGTTTTTGTGGAATTTGCAAGTGGAGATTTCAAGCGCTTTGGGGCCAAAGGCAGAAAAGGAAATATCTTCGTATAAAAACTAGACAGAATCATTCTCAGAAACTGCTGCGTGATGTGTGCGTTCAACTCTCAGAGTTTAACTTTTCTTTTCATTCAGCGGTTTGGAAACACTCTGTTTGTAAAGTCTGCACTTGGATATTTTGACCACTTAGAGGCCTTCGTTGGAAACGGGTTTTTTTCATGTAAGGCTAGACAGAAGAATTCCCAGTAACTTCCTTGTGTTGTGTGCATTCAACTCACAGAGTTGAACGTTCCCTTAGACAGAGCAGATTTGAAACACTCTATTTCTGCAATTTGCAAGTTTAGTTTTCAAGCTCTTTAAGGTCAACGGCAGAAAAGGAAATATCTTCGTTTCAAAACTAGACAGAATCATTCCCACAAACTGCGTTGTGATGTGTTCGTTCAACTCACAGAGTTTAACCTTTCTGTTCATAGAGCAGTTAGGAAACACTCTGTTTGTAAAGTCTGTAAGTGGATATTCTGACATCTTGTGGCCTTCGTTGGAAACGGGATTTCTTCATATTCTGCTAGACAGAAGAATTCTCAGTAACTTCCTTGTGTTGTGTGTATTCAACTCACAGAGTTGAACGATCCTTTACACAGAGCAGACTTGAAACACTCTTTTTGTGGAATTTGCAAGTGGAGATTTCAGCCGCTTTGATGTCAATGGTAGAAAAGGAAATATCTTCGTATAAAGACTAGACAGAATGATTCTCAGAAACTCTTTTGTGATGTGTGCGTTCAACTCACAGAGTTTAACCTTTCTGTTCATAGAGCAGTTAGGAAACACTCTGTTTGTAAAGTCTGCAAGTGGATATTCAGACCTCCTTGAGGCCTTCGTTGGAAACGGGATTTCTTCATATTCTGCTAGACAGAAGAATTCTCAGTAACTTCCTTGTGTTGTGTGTATTCAACTCACAGAGTTGTACGATCCTTTACACAGAGCAGACTTGAAACACTCTTTTTGTGGAATTTGCAAGTGGAGATTTCAGCCGCTTTGAGGTCAATGGTAGAAAAGGAAATATCTTCGTATAAAGACTAGACAGAATGATTCTCAGAAACTCCTTTGTGATGTGTGCGTTCAACTCACAGAGTTTAACCTTTCTGTTCATAGAGCAGTTAGGAAACACTCTGTTTGTAAAGTCTGTAAGTGGATATTCTGACATCTTGTGGCCTTCGTTGGAAACGGGATTTCTTCATATTCTGCTAGACAGAAGAATTCTCAGTAACTTCCTTGTGTTGTGTGTATTCAACTCACAGAGTTGAACGATCCTTTACACAGAGCAGACTTGAAACACTCTTTTTGTGGAATTTGCAAGTGGAGATTTCAGCCGCTTTGAGGTCAATGGTAGAAAAGGAAACTATCTTCATATAAAGACTAGACAGAATGATTCTCAGAAAATCTTTTGTGATGTGTGCGTTCAACTCACAGAGTTTAAGTTTTCTTCTCATAGAGCAGTTAGGAAACACTCTGTTTGTAAAGTCTGCAAGTGGATATTCAGACATCTTTGAGGCCTTCGTTGGAAACGGGATTTCTTCATATTCTGCTAGACAGAAGAATTCTCAGTAACTTCCTTGTGTTGTGTGTATTCAACTCACAGAGTTGAAGGATCCTTTACAGAGAGCAGGCTTGAAACACTCTTTTTGTCGAATTTGCAAGTGGAGATTTCAGCCGCTTTGAGGTCAATGGTAGAATAGGAAATATCTTCTTATAGAAACTAGACAGAATGATTCTCATAAACTCCTTTGTGATGTGTGCGTTCAACTCACAGAGTTTAACCTTTCTTTTCATAGAGCAGTTAGGAAACACTCTGTTTGTAAAGTCTGCAAGTGGATATTCAGACCTCCTTGAGGCCTTCGTTGGAAACGGGATTTCTTCATATTCTGCTAGACAGAAGAATTCTCAGTAACTTCCTTGTGTTGTGTTTATTCAACTCACAGAGTTGAATGATCCTTTACACAGAGCAGACTTGAAACACTCTTTTTGTGGAATTTGCAAGTGGAGATTTCAGCCGCTTTGAGGTCAACGGTAGAAAAGTAAATATCTTCGTATAAAGACTAGACAGAATGATTCTCAGAAACTCCTTTGTGATGTGTGCGTTCAACTCACAGAGTTTAACCTTTCTGTTCATAGAGCAGTTAGGAAACACTCTGTTTGTAAAGTCTGCAAGTGGATATTCAGACCTCTTTGAGGCCTTCGTTGGAAACGGGATTTCTTCATATTATGCTAGACAGAAGAATTCTCAGTAACTTCCTTGTGTTGTGTGTATTCAACTCACAGAGTTGAACGATCCTTTACACAGAGCAGACTTGAAACATTCTTTTTGTGGAATTTGCAAGTGGAGATTTCAGCCGCTTTGAGGTCAATGGTAGAATAGGAAATATCTTCCTATAGAAACTAGACAGAACGATTCTCAGAAACTCCTTTGTGATGTGTGCGTTCAACTCACAGAGTTTAACCTTTCTTTTCATAGAGCAGTTAGGAAACACTCTATTTGTAAAGTCTGCAAGTGGATATTCAGACCTCTTTGAGGCCTTCGTTGGAAACGGGATTTCTTCATATTCTGCTAGACAGAAGAATTCTCAGTAACTTCCTTGTGTTGTGTGTATTCAACTCACAGAGTTGAACGATCCTTTACACAGAGCAGACTTGAAACACTCTTTTTGTGGAATTTGCAAGTGGAGATTTCAGCCGCTTTGAGGTCAATGGTAGAAAAGTAAATATCTTCGTATAAAGACTAGACAGAATGATTCTCAGAAACTTCTTTGTGATGTGTGTGTTCAACTCACAGAGTTTAACCTTTCTTTTCATAGAGCAGTTAGTAAACACTCTGTTTATAAAGTCTGCAAGTGGATATTCAGACCCCTTTGAGGCCTTCGTTGGAAACGGGATTTCTTCATATTATGCTAGACAGAAGAATTCTCAGTAACTTCCTTGTGTTGTGTGTATTCAACTGACAGAGTTGAACTTTCATTTAGAGAGAGTAGTTTTGAAACACTGTTTTTGTGGAATTTGCAAGTGGAGATTTCAAGCGCTTTGGGGCCAAAGGCAGAAAAGGAAATATCTTCGTATAAAAACTAGACAGAATCATTCTCAGAAACTGCTGCGTGATGTGTGCGTTCAACTCTCAGAGTTTAACTTTTCTTTTCATTCAGCGGTTTGGAAACACTCTGTTTGTAAAGTCTGCACGTGGAAATTTTGACCACTTAGAGGCCTTCGTTGGAAACGGGTTTTTTTCATGTAAGGCTAGACAGAAGAATTCCCAGTAACTTCCTTGTGTTGTGTGCATTCAACTCACAGAGTTGAACGTTCCCTTAGACAGAGCAGATTTGAAACACTCTGTTTCTGCAATTTGCAAGTGTAGTTTTCAAGCTCTTTAAGGTCAACGGCAGAAAAGGAAATATCATCGTTTCAAAACTAGACAGAATCATTCCCACAAACTGCGTTGTGATGTGTTCGTTCAACTCACAGAGTTTAACCTTTCTGTTCATAGAGCAGTTAGGAAACACTCTGTTTGTAAAGTCTGTAAGTGGATATTCTGACATCTTGTGGCCTTCGTTGGAAACGGGATTTCTTCATATTCTGCTAGACAGAAGAATTCTCAGTAACTTCCTTGTGTTGTGTGTATTCAACTCACAGAGTTGAACGATCCTTTACACAGAGCAGACTTGAAACACTCTTTTTGTGGAATTTGCAAGTGGAGATTTCAGCCGCTTTGAGGTCAATGGTAGAAAAGGAAACTATCTTCATATAAAGACTAGACAGAATGATTCTCAGAAAATCTTTTGTGATGTGTGCGTTCAACTCACAGAGTTTAACTTTTCTTCTCATAGAGCAGTTAAGAAACACTCTGTTTGTAAAGTCTGCAAGTGGATATTCAGACCTCTTTGAGGCCTTCGTTGGAAACGGGATTTCTTCATATTCTGCTAGACAGAAGAATTCTCAGTAACTTCCTTGTGTTGTGTGTATTCAACTCACAGAGTTGAAGGATCCTTTACAGAGAGCAGGCTTGAAACACTCTTTTTGTCGAATTTGCAAGTGGAGATTTCAGCCGCTTTGAGGTCAATGGTAGAATAGGAAATATCTTCTTATAGAAACTAGACAGAATGATTCTCATAAACTCCTTTGTGATGTGTGCGTTCAACTCACAGAGTTTAACCTTTCTTTTCATAGAGCAGTTAGGAAACACTCTGTTTGTAAAGTCTGCAAGTGGATATTCAGACCTCCTTGAGGCCTTCGTTGGAAACGGGATTTCTTCATATTCTGCTAGACAGAAGAATTCTCAGTAACTTCCTTGTGTTGTGTTTATTCAACTCACAGAGTTGAATGATCCTTTACACAGAGCAGACTTGAAACACTCTTTTTGTGGAATTTGCAAGTGGAGATTTCAGCCGCTTTGAGGTCAATGGTAGAAAAGTAAATATCTTCGTATAAAGACTAGACAGAATGATTCTCAGAAACTCCTTTGTGATGTGTGCGTTCAACTCACAGAGTTTAACCTTTCTGTTCATAGAGCAGTTAGGAATCACTCTGTTTGTAAAGTCTGCAAGTGGATATTCAGACCTCCTTGAGGCCTTTGTTGGAAACGGGATTTCTTCATATTCTGCTAGACAGAAGAATTCTCAGTAACTTCCTTGTGTTGTGTGTATTCAACTCACAGAGTTGAACGATCCTTTACACAGAGCAGACTTGAAACACTCTTTTTGTGGAATTTGCAAGAGGAGATTTCAGCCGATTTGAGGTCAATAGTAGAAAAGGAAACATCTTCGTAGAAAAACTAGACAGAATGATTCTCAGAAACTCCTTTGTGATGTGTGTGTTCAACTCACAGAGTTTAACCTTTCTTTTCATAGAGCAGTTAGTAAACACTCTGTTTATAAAGTCTGCAAGTGGATATTCAGACCCCTTTGAGGCCTTCGTTGGAAACGGGATTTCTTCATATTATGCTAGACAGAAGAATTCTCAGTAACTTCCTTGTGTTGTGTGTATTCAACTGACAGAGTTGAACTTTCATTTGGAGAGAGCAGATTTGAAACACTGTTTTTGTGGAATTTGCAAGTGGAGATTTCAAGCGCTTTGGGGCCAAAGGCAGAAAAGGAAATATCTTCGTATAAAAACTAGACAGAATCATTCTCAGAAACTGCTGCGTGATGTGTGCGTTCAACTCTCAGAGTTTAACTTTTCTTTTCATTCAGCGGTTTGGAAACACTCTGTTTGTAAAGTCTGCACGTGGATATTTTGACCACTTAGAGGCCTTCGTTGGAAACGGGTTTTTTTCATGTAAGGCTAGACAGAAGAATTCCCAGTAACTTCCTTGTGTTGTGTGCATTCAACTCACAGAGTTGAACGTTCCCTTAGACAGAGCAGATTTGAAACACTCTATTTGTGCAATTTGCAAGTGTAGTTTTCAAGCTCTTTATGGTCAACGGCAGAAAAGGAAATATCTTCGTTTCAAAACTAGACAGAATCATTCCCACAAACTGCGTTGTGATGTGTTCGTTCAACTCACAGAGTTTAACCTTTCTGTTCATAGAGCAGTTAGGAAACACTCTGTTTGTAAAGTCTGTAAGTGGATATTCTGACATCTTGTGGCCTTCGTTGGAAACGGGATTTCTTCATATTCTGCTAGACAGAAGAATTCTCAGTAACTTCCTTGTGTTGTGTGTATTCAACTCACAGAGTTGAACGATCCTTTACACAGAGCAGACTTGAAACACTCTTTTTGTGGAATTTGCAAGTGGAGATTTCAGCCGCTTTGAGGTCAATGGTAGAAAAGGAAACTATCTTCATATAAAGACTAGACAGAATGATTCTCAGAAAATCTTTTGTGATGTGTGCGTTCAACTCACAGAGTTTAACTTTTCTTCTCATAGAGCAGTTAGGAAACACTCTGTTTGTAAAGTCTGCAAGTGGATATTCAGACCTCTTTGAGGCCTTCGTTGGAAACGGGATTTCTTCATATTCTGCTAGACAGAAGAATTCTCAGTAACTTCCTTGTGTTGTGTGTATTCAACTCACAGAGTTGAAGGATCCTTTACAGAGAGCAGGCTTGAAACACTCTTTTTGTCGAATTTGCAAGTGGAGATTTCAGCCGCTTTGAGGTCAATGGTAGAATAGGAAATATCTTCTTATAGAAACTAGACAGAATGATTCTCATAAACTCCTTTGTGATGTGTGCGTTCAACTCACAGAGTTTAACCTTTCTTTTCATAGAGCAGTTAGGAAACACTCTGTTTGTAAAGTCTGCAAGTGGATATTCAGACCTCCTTGAGGCCTTCGTTGGAAACGGGATTTCTTCATATTCTGCTAGACAGAAGAATTCTCAGTAACTTCCTTGTGTTGTGTTTATTCAACTCACAGAGTTGAATGATCCTTTACACAGAGCAGACTTGAAACACTCTTTCTGTGGAATTTGCAAGTGGAGATTTCAGCCGCTTTGAGGTCAATGGTAGAAAAGTAAATATCTTCGTATAAAGACTAGACAGAATGATTCTCAGAAACTCCTTTGTGATGTGTGCGTTCAACTCACAGAGTTTAACCTTTCTGTTCATAGAGCAGTTAGGAAACACTCTGTTTGTAAAGTCTGCAAGTGGATATTCAGACCTCCTTGAGGCCTTCTTTGGAAACGGGATTTCTTCATATTCTGCTAGACAGAAGAATTCTCAGTAACTTCCTTGTGTTGTGTGTATTCAACTCACAGAGTTGAACGATCCTTTACACAGAGCAGACTTGAAACACTCTTTTTGTGGAATTTGCAAGAGGAGATTTCAGCCGCTTTGAGGTCAATAGTAGAAAAGGAAACATCTTCGTAGAAAAACTAGACAGAATGATTCTCAGAAACTCCTTTGTGATGTGTGTGTTCAACTCACAGAGTTTAACCTTTCTTTTCATAGAGCAGTTAGTAAACACTCTGTTTATAAAGTCTGCAAGTGGATATTCAGACCCCTTTGAGGCCTTCGTTGGAAACGGGATTTCTTCATATTATGCTAGACAGAAGAATTCTCAGTAACTTCCTTGTGTTGTGTGTATTCAACTGACAGAGTTGAACTTTCATTTGGAGAGAGCAGATTTGAAACACTGTTTTTGTGGAATTTGCAAGTGGAGATTTCAAGCGCTTTGGGGCCAAAGGCAGAAAAGGAAATATCTTCGTATAAACACTAGACAGAATCATTCTCAGAAACTGCTGCGTGATGTGTGCGTTCAACTCTCAGAGTTTAACCTTTCTTTTCATTCAGCGGTTTGGAAACACTCTGTTTGTAAAGTCTGCACGTGGATATTTTGACCACTTAGAGGCCTTCGTTGGAAACGGGTTTTTTTCATGTAAGGCTAGACAGAAGAATTCCCAGTAACTTCCTTGTGTTGTGTGCATTCAACTCACAGAGTTGAACGTTCCCTTAGACAGAGCAGATTTGAAACACTCTATTTGTGCAATTTGCAAGTGTAGTTTTCAAGCTCTTTAAGGTCAACGGCAGAAAAGGAAATATCTTCGTTTCAAAACTAGACAGAATCATTCCCACAAACTGCGTTGTGATGTGTTCGTTCAACTCACAGAGTTTAACCTTTCTGTTCATAGAGCAGTTAGGAAACACTCTGTTTGTAAAGTCTGTAAGTGGATATTCTGACATCTTGTGGCCTTCGTGGGAAACGGGATTTCTTCATATTCTGCTAGACAGAAGAATTCTCAGTAACTTCCTTGTGTTGTGTGTATTCATCTCACAGAGTTGAACGATCCTTTACACAGAGCAGACTTGAAACACTCTTTTTGTGGAATTTGCAAGTGGAGATTTCAGCCGCTTTGAGGTCAATGGTAGAAAAGGAAACTATCTTCATATAAAGACTAGACAGAATGATTCTCAGAAAATCTTTTGTGATGTGTGCGTTCAACTCACAGAGTTTAACTTTTCTTCTCATAGAGCAGTTAGGAAACACTCTGTTTGTAAAGTCTGCAAGTGGATATTCTGACATCTTTGAGGCCTTCGTTGGAAACGGGATTTCTTCATATTCTGCTAGACAGAAGAATTCTCAGTAACTTCCTTGTGTTGTGTGTATTCAACTCACAGAGTTGAAGGATCCTTTACAGAGAGCAGGCTTGAAACACTCTTTTTGTCGAATTTGCAAGTGGAGATTTCAGCCGCTTTGAGGTCAATGGTTGAATAGGAAATATCTTCTTATAGAAACTAGACAGAATGATTCTCATAAACTCCTTTGTGATGTGTGCGTTCAACTCACAGAGTTTAACCTTTCTTTTCATAGAGCAGTTAGGAAACACTCTGTTTGTAAAGTCTGCAAGTGGATATTCAGACCTCTTTGAGGCCTTCGTTGGAAACGGGATTTCTTCATATTCTGCTAGACAGAAGAATTCTCAGTAACTTCCTTGTGTTGTGTTTATTCAACTCACAGAGTTGAATGATCCTTTACACAGAGCAGACTTGAAACACTCTTTTTGTGGAATTTGCAAGTGGAGATTTCAGCCGCTTTGAGGTCAATGGTAGAAAAGTAAATATCTTCGTATAAAGACTAGACAGAATGATTCTCAGAAACTCCTTTGTGATGTGTGCGTTCAACTCACAGAGTTTAACTTTTCTTTTCATAGAGCAGTTAGGAAACACTCTGTTTGTAAAGTCTGCAAGTGGATATTCAGACCTCTTTGAGGCCTTCGTTGGAAACGGGATTTCTTCATATTATGCTAGACAGAAGAATTCTCAGTAACTTCCTTGTGTTGTGTGTATTCAACTCACAGAGTTGAACGATCCTTTACACAGAGCAGACTTGAAACATTCTTTTTGTGGAATTTGCAAGTGGAGATTTCAGCCGCTTTGAGGTCAATGGTAGAATAGGAAATATCTTCCTATAGAAACTAGACAGAACGATTCTCAGAAACTCCTTTGTGATGTGTGCGTTCAACTCACAGAGTTTAACCTTTCTGTTCATAGAGCAGTTAGGAAACACTCTGTTTGTAAAGTCTGCAAGTGGATATTCAGACCTCTTTGAGGCCTTCGTTGGAAACGGGATTTCTTCCTATTCTGCTAGACAGAAGAATTCTCAGTAACTTCCTTGTGTTGTGTGTATTCAACTCACAGAGTTGAACGATCCTTTACACAGAGCAGACTTGAAACACTCTTTTTGTGGAATTTGCAAGTGGAGATTTCAGCCGCTTTGAGGTCAATAGTAGAAAAGGAAATATCTTCGTAGAAAAACTAGACAGAATGATTCTCAGAAACTCCTTTGTGATGTGTGTGTTCAACTCACAGAGTTTAACCTTTCTTTTCATAGAGCAGTTAGTAAACACTCTGTTTATAAAGTCTGCAAGTGGATATTCAGACCCCTTTGAGGCCTTCGTTGGAAACGGGATTTCTTCATATTATGCTAGACAGAAGAATTCTCAGTAACTTCCTTGTGTTGTGTGTATTCAACTGACAGAGTTGAACTTTCATTTAGAGAGAGCAGATTTGAAACACTGTTTTTGTGGAATTTGCAAGTGGAGATTTCAAGCGCTTTGGGGCCAAAGGCAGAAAAGGAAATATCTTCGTATAAAAACTAGACAGAATCATTCTCAGAAACTGCTGCGTGATGTGTGCGTTCAACTCTCAGAGTTTAACTTTTCTTTTCATTCAGCGGTTTGGAAACACTCTGTTTGTAAAGTCTGCACTTGGATATTTTGACCACTTAGAGGCCTTCGTTGGAAACGGGTTTTTTTCATGTAAGGCTAGACAGAAGAATTCCCAGTAACTTCCTTGTGTTGTGTGCATTCAACTCACAGAGTTGAACGTTCCCTTAGACAGAGCAGATTTGAAACACTCTATTTCTGCAATTTGCAAGTTTAGTTTTCAAGCTCTTTAAGGTCAACGGCAGAAAAGGAAATATCTTCGTTTCAAAACTAGACAGAATCATTCCCACAAACTGCGTTGTGATGTGTTCGTTCAACTCACAGAGTTTAACCTTTCTGTTCATAGAGCAGTTAGGAAACACTCTGTTTGTAAAGTCTGTAAGTGGATATTCTGACATCTTGTGGCCTTCGTTGGAAACGGGATTTCTTCATATTCTGCTAGACAGAAGAATTCTCAGTAACTTCCTTGTGTTGTGTGTATTCAACTCACAGAGTTGAACGATCCTTTACACAGAGCAGACTTGAAACACTCTTTTTGTGGAATTTGCAAGTGGAGATTTCAGCCGCTTTGATGTCAATGGTAGAAAAGGAAATATCTTCGTATAAAGACTAGACAGAATGATTCTCAGAAACTCTTTTGTGATGTGTGCGTTCAACTCACAGAGTTTAACCTTTCTGTTCATAGAGCAGTTAGGAAACACTCTGTTTGTAAAGTCTGCAAGTGGATATTCAGACCTCCTTGAGGCCTTCGTTGGAAACGGGATTTCTTCATATTCTGCTAGACAGAAGAATTCTCAGTAACTTCCTTGTGTTGTGTGTATTCAACTCACAGAGTTGTACGATCCTTTACACAGAGCAGACTTGAAACACTCTTTTTGTGGAATTTGCAAGTGGAGATTTCAGCCGCTTTGAGGTCAATGGTAGAAAAGGAAATATCTTCGTATAAAGACTAGACAGAATGATTCTCAGAAACTCCTTTGTGATGTGTGCGTTCAACTCACAGAGTTTAACCTTTCTGTTCATAGAGCAGTTAGGAAACACTCTGTTTGTAAAGTCTGTAAGTGGATATTCTGACATCTTGTGGCCTTCGTTGGAAACGGGATTTCTTCATATTCTGCTAGACAGAAGAATTCTCAGTAACTTCCTTGTGTTGTGTGTATTCAACTCACAGAGTTGAACGATCCTTTACACAGAGCAGACTTGAAACACTCTTTTTGTGGAATTTGCAAGTGGAGATTTCAGCCGCTTTGAGGTCAATGGTAGAAAAGGAAACTATCTTCATATAAAGACTAGACAGAATGATTCTCAGAAAATCTTTTGTGATGTGTGCGTTCAACTCACAGAGTTTAAGTTTTCTTCTCATAGAGCAGTTAGGAAACACTCTGTTTGTAAAGTCTGCAAGTGGATATTCAGACATCTTTGAGGCCTTCGTTGGAAACGGGATTTCTTCATATTCTGCTAGACAGAAGAATTCTCAGTAACTTCCTTGTGTTGTGTGTATTCAACTCACAGAGTTGAAGGATCCTTTACAGAGAGCAGGCTTGAAACACTCTTTTTGTCGAATTTGCAAGTGGAGATTTCAGCCGCTTTGAGGTCAATGGTAGAATAGGAAATATCTTCTTATAGAAACTAGACAGAATGATTCTCATAAACTCCTTTGTGATGTGTGCGTTCAACTCACAGAGTTTAACCTTTCTTTTCATAGAGCAGTTAGGAAACACTCTGTTTGTAAAGTCTGCAAGTGGATATTCAGACGTCCTTGAGGCCTTCGTTGGAAACGGGATTTCTTCATATTCTGCTAGACAGAAGAATTCTCAGTAACTTCCTTGTGTTGTGTTTATTCAACTCACAGAGTTGAATGATCCTTTACACAGAGCAGACTTGAAACACTCTTTTTGTGGAATTTGCAAGTGGAGATTTCAGCCGCTTTGAGGTCAACGGTAGAAAAGTAAATATCTTCGTATAAAGACTAGACAGAATGATTCTCAGAAACTCCTTTGTGATGTGTGCGTTCAACTCACAGAGTTTAACCTTTCTGTTCATAGAGCAGTTAGGAAACACTCTGTTTGTAAAGTCTGCAAGTGGATATTCAGACCTCTTTGAGGCCTTCGTTGGAAACGGGATTTCTTCATATTATGCTAGACAGAAGAATTCTCAGTAACTTCCTTGTGTTGTGTGTATTCAACTCACAGAGTTGAACGATCCTTTACACAGAGCAGACTTGAAACATTCTTTTTGTGGAATTTGCAAGTGGAGATTTCAGCCGCTTTGAGGTCAATGGTAGAATAGGAAATATCTTCCTATAGAAACTAGACAGAACGATTCTCAGAAACTCCTTTGTGATGTGTGCGTTCAACTCACAGAGTTTAACCTTTCTTTTCATAGAGCAGTTAGGAAACACTCTATTTGTAAAGTCTGCAAGTGGATATTCAGACCTCTTTGAGGCCTTCGTTGGAAACGGGATTTCTTCATATTCTGCTAGACAGAAGAATTCTCAGTAACTTCCTTGTGTTGTGTGTATTCAACTCACAGAGTTGAACGATCCTTTACACAGAGCAGACTTGAAACACTCTTTTTGTGGAATTTGCAAGTGGAGATTTCAGCCGCTTTGAGGTCAATAGTAGAAAAGGAAATATCTTCGTAGAAAAACTAGACAGAATGATTCTCAGAAACTCCTTTGTGATGTGTGTGTTCAACTCACAGAGTTTAACCTTTCTTTTCATAGAGCAGTTAGTAAACACTCTGTTTATAAAGTCTGCAAGTGGATATTCAGACCCCTTTGAGGCCTTCGTTGGAAACGGGATTTCTTCATATTATGCTAGACAGAAGAATTCTCAGTAACTTCCTTGTGTTTTGTGTATTCAACTGACAGAGTTGAACTTTCATTTAGAGAGAGCAGATTTGAAACACTGTTTTTGTGGAATTTGCAATTGGAGATTTCAAGCGCTTTGGGGCCAAAGGCAGAAAAGGAAATATCTTCGTATAAAAACTAGACAGAATCATTCTCAGAAACTCCTTTGTGATGTGTGCGTTCAACTCTCAGAGTTTAACTTTTCTTTTCATTCAGCGGTTTGGAAACACTCTGTTTGTAAAGTCTGCACGTGGAAATTTTGACCACTTAGAGGCCTTCGTTGGAAACGGGTTTTTTTCATGTAAGGCTAGACAGAAGAATTCCCAGTAACTTCCTTGTGTTGTGTGCATTCAACTCACAGAGTTGAACGTTCCCTTAGACAGAGCAGATTTGAAACACTCTATTTGTGCAATTTGCAAGTGTAGATTTCAAGCGCTTTAAGGTCAACGGCAGAAAAGGAAATATCTTCGTTTCAAAACTAGACAGAATCATTCCCACAAACTGCGTTGTGATGTGTTCGTTCAACTCACAGAGTTTAACCTTTCTGTTCATAGAGCAGTTAGGAAACACTGTGTTTGTAAAGTCTGTAAGTGGATATTCAGACCTCCTTGAGGCCTTCGTTGGAAACGGGATTTCTTCATATTCTGCTAGACAGAAGAATTCTCAGTAACTTCCTTGTGTTGTGTTTATTCAACTCACAGAGTTGAATGATCCTTTACACAGAGCATACTTGAAACACTCTTTTTGTGGAATTTGCAAGTGGAGATTTCAGCCGCTTTGAGGTCAATGGTAGAAAAGTAAATATCTTCGTATAAAGACTAGACAGAATGATTCTCAGAAACTCCTTTGTGATGTGTGCGTTCAACTCACAGAGTTTAACCTTTCTGTTCATAGAGCAGTTAGGAAACACTCTGTTTGTAAAGTCTGCAAGTGGATATTCAGACCTCCTTGAGGCCTTCGTTGGAAACGGGATTTCTTCATATTCTGCTAGACAGAAGAATTCTCAGTAACTTCCTTGTGTTGTGTGTATTCAACTCACAGAGTTGAACGATCCTTTACACAGAGCAGACTTGAAACACTCTTTTTGTGGAATTTGCAAGTGGAGATTTCAGCCGCTTTGAGGTCAATAGTAGAAAAGGAAATATCTTCGTAGAAAAACTAGACAGAATGATTCTCAGAAACTCCTTTGTGATGTGTGTGTTCAACTCACAGAGTTTAACCTTTCTTTTCATAGAGCAGTTAGTAAACACTCTGTTTATAAAGTCTGCAAGTGGATATTCAGACCCCTTTGTGGCCTTCGTTGGAAACGGGATTTCTTCATATTATGCTAGACAGAAGAATTCTCAGTAACTTCCTTGTGTTGTGTGTATTCAACTGACAGAGTTGAACTTTCATTTAGAGAGAGCAGATTTGAAACACTGTTTTTGTGGAATTTGCAAGTGGAAATTTCAAGCGCTTTGGGGTCAAAGGCAGAAAAGGAAATATCTTCGTATAAAAACTAGACAGAATCATTCTCAGAAACTGCTGCGTGATGTGTGCGTTCAACTCTCAGAGTTTAACTTTTCTTTTCATTCAGCGGTTTGGAAACACTCTGTTTGTAAAGTCTGCACGTGGATATTTTGACCACTTAGAGGCCTTCGTTGGAAACGGGTTTTTTTTCATGTAAGGCTAGACAGAAGAATTCCCAGTAACTTCCTTGTGTTGTGTGCATTCAACTCACAGAGTTGAACGTTCCCTTAGACAGAGCAGATTTGAAACACTCTATTTGTGCAATTTGCAAGTGTAGATTTCAAGCGCTTTAAGGTCAACGGCAGAAAAGGAAATATCTTCGTTTCAAAACTAGACAGAATCATTCCCACAAACTGCGTTGTGATGTGTTCGTTCAACTCACAGAGTTTAACCTTTCTGTTCATAGAGCAGTTAGGAAACACTGTGTTTGTAAAGTCTGTAAGTGGATATTCAGACCTCCTTGAGGCCTTCGTTGGAAACGGGATTTCTTCATATTCTGCTAGACAGAAGAATTCTCAGTAACTTCCTTGTGTTGTGTTTATTCAACTCACAGAGTTGAATGATCCTTTACACAGAGCATACTTGAAACACTCTTTTTGTGGAATTTGCAAGTGGAGATTTCAGCCGCTTTGAGGTCAATGGTAGAAAAGTAAATATCTTCGTATAAAGACTAGACAGAATGATTCTCAGAAACTCCTTTGTGATGTGTGCGTTCAACTCACAGAGTTTAACCTTTCTGTTCATAGAGCAGTTAGGAAACACTCTGTTTGTAAAGTCTGCAAGTGGATATTCAGACCTCCTTGAGGCCTTCGTTGGAAACGGGATTTCTTCATATTCTGCTAGACAGAAGAATTCTCAGTAACTTCCTTGTGTTGTGTGTATTCAACTCACAGAGTTGAACGATCCTTTACACAGAGCAGACTTGAAACACTCTTTTTGTGGAATTTGCAAGTGGAGATTTCAGCCGCTTTGAGGTCAATAGTAGAAAAGGAAATATCTTCGTAGAAAAACTAGACAGAATGATTCTCAGAAACTCCTTTGTGATGTGTGTGTTCAACTCACAGAGTTTAACCTTTCTTTTCATAGAGCAGTTAGTAAACACTCTGTTTATAAAGTCTGCAAGTGGATATTCAGACCCCTTTGAGGCCTTCGTTGGAAACGGGATTTCTTCATATTATGCTAGACAGAAGAATTCTCAGTAACTTCCTTGTGTTGTGTGTATTCAACTGACAGTGTTGAACTTTCATTTAGAGAGAGCAGATTTGAAACACTGTTTTTGTGGAATTTGCAAGTGGAGATTTCAAGCGCTTTGGGGCCAAAGGCAGAAAAGGAAATATCTTCGTATAAAAACTAGACAGAATCATTCTCAGAAACTGCTGCGTGATGTGTGCGTTCAACTCTCAGAGTTTAACTTTTCTTTTCATTCAGCGGTTTGGAAACACTCTGTTTGTAAAGTCTGCACGTGGATATTTTGACCACTTAGAGGCCTTCGTTGGAAACGGGTTTTTTTCATGTAAGGCTAGACAGAAGAATTCCCAGTAACTTCCTTGTGTTGTGTGCATTCAACTCACAGAGTTGAATGTTCCCTTAGACAGAGCAGATTTGAAACACTCTATTTGTGCAATTTCCAAGTGTAGATTTCAAGCGCTTTAAGGTCAACGGCAGAAAAGGAAATATCTTCGTTTCAAAACTAGACAGAATCATTCCCACAAACTGCGTTGTGATGTGTTCGTTCAACTCACAGAGTTTAACCTTTCTGTTCATAGAGCAGTTAGGAAACACTCTGTTTGTAAAGTCTGTAAGTGGATATTCGGACATCTTGTGGCCTTCGTTGGAAACGGGATTTCTTCATATTCTGCTAGACAGAAGAATTCTCAGTAACTTCCTTGTGTTGTGTGTATTCAACTCACAGAGTTGAACGATCCTTTACACAGAGCAGACTTGAAACACTCTTTTTGTGGAATTTGCAAGTGGAGATTTCAGCCGCTTTGAGGTCAATGGTAGAAAAGGAAATATCTTCGTATAAAGACTAGACAGAATGATTCTCAGAAACTCCTTTGTGATGTGTGCGTTCAACTCACAGAGTTTAACTTTTCTTTTCATAGAGCAGTTAGGAAACACTCTGTTTGTAAAGTCTGCAAGTGGATATTCAGACCTCTTTGAGGCCTTCGTTGGAAACGGGATTTCTTCATATTCTGCTAGACAGAAGAATTCTCAGTAACTTCCTTGTGTTGTGTGTATTCATCTCACAGAGTTGAACGATCCTTTACACAGAGCAGACTTGAAACATTCTTTTTCTGGAATTTGCAAGTGGAGATTTCAGCCGCTTTGAGGTCAATGGTAGAATAGGAAATATCTTCCTATAGAAACTAGACAGAACGATTCTCAGAAACTCCTTTGTGATGAGTGCGTTCAACTCACAGAGTTTAACCTTTCTTTTCATAGAGCAGTTAGGAAACACTCTGTTTGTAAAGTCTGCAAGTGGATATTCAGACCTCTTTGAGGCCTTCGTTGGAAACGGGATTTCTTCATATTCTGCTAGACAGAAGAATTCTCAGTAACTTCCTTGTGTTGTGTGTATTCAACTCACAGAGTTGAACGATCCTTTACACAGAGCAGACTTGAAACACTCTTTTTGTGGAATTTGCAAGTGGAGATTTCAGCCGCTTTGAGGTCAATAGTAGAAAAGGAAATATCTTCGTAGAAAAACTAGACAGAATGATTCTCAGAAACTCCTTTGTGATGTGTGTGTTCAACTCACAGAGTTTAACCTTTCTTTTCATAGAGCAGTTAGTAAACACTCTGTTTATAAAGTCTGCAAGTGGATATTCAGACCCCTTTGAGGCCTTCGTTGGAAACGGGATTTCTTCATATTATGCTAGACAGAAGAATTCTCAGTAACTTCCTTGTGTTGTGTGTATTCAACTGACAGAGTTGAACTTTCATTTAGAGAGAGCAGATTTGAAACACTGTTTTTGTGGAATTTGCAAGTGGAGATTTCAAGCGCTTTGGGGCCAAAGGCAGAAAAGGAAATATCTTCGTATAAAAACTAGACAGAATCATTCTCAGAAACTGCTGCGTGATGTGTGCGTTCAACTCTCAGAGTTTAACTTTTCTTTTCATTCAGCGGTTTGGAAACACTCTGTTTGTAAAGTCTGCACGTGGAAATTTTGACCACTTAGAGGCCTTCGTTGGAAACGGGTTTTTTTCATGTAAGGCTAGACAGAAGAATTCCCAGTAACTTCCTTGTGTTGTGTGCATTCAACTCACAGAGTTGAACGTTCCCTTAGACAGAGCAGATTTGAAACACTCTATTTGTGCAATTTGCAAGTGTAGTTTTCAAGCTCTTTAAGGTCAATGGCAGAAAAGGAAATATCTTCGTTTCAAAACTAGACAGAATCATTCCCACAAACTGCGTTGTGATGTGTTCGTTCAACTCACAGAGTTTAACCTTTCTGTTCATAGAGCAGTTAGGAAACACTCTGTTTGTAAAGTCTGTAAGTGGATATTCTGACATCTTGTGGCCTTCGTTGGAAACGGGATTTCTTCATATTCTGCTAGACAGAAGAATTCTCAGTAACTTCCTTGTGTTGTGTGTATTCAACTCACAGAGTTGAACGATCCTTTACACAGAGCAGACTTGAAACACTCTTTTTGTGGAATTTGCAAGTGGAGATTTCAGCCGCTTTGAGGTCAATGGTAGAAAAGGAAACTATCTTCATATAAAGACTAGACAGAATGATTCTCAGAAAATCTTTTGTGATGTGTGCGTTCAACTCACAGAGTTTAACTTTTCTTCTCATAGAGCAGTTAGGAAACACTCTGTTTGTAAAGTCTGCAAGTGGATATTCAGACATCTTTGAGGCCTTCGTTGGAAACGGGATTTCTTCATATTCTGCTAGACAGAAGAATTCTCAGTAACTTCCTTGTGTTGTGTGTATTCAACTCACAGAGTTGAAGGATCCTTTACAGAGAGCAGGCTTGAAACACTCTTTTTGTCGAATTTGCAAGTGGAGATTTCAGCCGCTTTGAGGTCAATGGTAGAATAGGAAATATCTTCTTATAGAAACTAGACAGAATGATTCTCATAAACTCCTTTGTGATGTGTGCGTTCAACTCACAGAGTTTAACCTTTCTTTTCATAGAGCAGTTAGGAAACACTCTGTTTGTAAAGTCTGCAAGTGGATATTCAGACCTCCTTGAGGCCTTCGTTGGAAACGGGATTTCTTCATATTCTGCTAGACAGAAGAATTCTCAGTAACTTCCTTGTGTTGTGTTTATTCAACTCACAGAGTTGAATGATCCTTTACACAGAGCAGACTTGAAACACTCTTTTTGTGGAATTTGCAAGTGGAGATTTCAGCCGCTTTGAGGTCAACGGTAGAAAAGTAAATATCTTCGTATAAAGACTAGACAGAATGATTCTCAGAAACTCCTTTGTGATGTGTGCGTTCAACTCACAGAGTTTAACCTTTCTGTTCATAGAGCAGTTAGGAAACACTCTGTTTGTAAAGTCTGCAAGTGGATATTCAGACCTCTTTGAGGCCTTCGTTGGAAACGGGATTTCTTCATATTATGCTAGACAGAAGAATTCTCAGTAACTTCCTTGTGTTGTGTGTATTCAACTCACAGAGTTGAACGATCCTTTACACAGAGCAGACTTGAAACATTCTTTTTGTGGAATTTGCAAGTGGAGATTTCAGCCGCTTTGAGGTCAATGGTAGAATAGGAAATATCTTCCTATAGAAACTAGACAGAACGATTCTCAGAAACTCCTTTGTGATGTGTGCGTTCAACTCACAGAGTTTAACCTTTCTGTTCATAGAGCAGTTAGGAAACACTCTGTTTGTAAAGTCTGCAAGTGGATATTCAGACCTCTTTGAGGCCTTCGTTGGAAACGGGATTTCTTCATATTCTGCTAGACAGAAGAATTCTCAGTAACTTCCTTGTGTTGTGTGTATTCAACTCACAGAGTTGAACGATCCTTTACACAGAGCAGACTTGAAACACTCTTTTTGTGGAATTTGCAAGTGGAGATTTCAGCCGCTTTGAGGTCAATAGTAGAAAAGGAAATATCTTCGTAGAAAAACTAGACAGAATGATTCTCAGAAACTCCTTTGTGATGTGTGTGTTCAACTCACAGAGTTTAACCTTTCTTTTCATAGAGCAGTTAGTAAACACTCTGTTTATAAAGTCTGCAAGTGGATATTCAGACCCCTTTGAGGCCTTCGTTGGAAACGGGATTTCTTCATATTATGCTAGACAGAAGAATTCTCAGTAACTTCCTTGTGTTGTGTGTATTCAACTGACAGAGTTGAACTTTCATTTAGAGAGAGCAGATTTGAAACACTGTTTTTGTGGAATTTGCAATTGGAGATTTCAAGCGCTTTGGGGCCAAAGGCAGAAAAGGAAATATCTTCGTATAAAAACTAGACAGAATCATTCTCAGAAACTCCTTTGTGATGTGTGCGTTCAACTCTCAGAGTTTAACTTTTCTTTTCATTCAGCGGTTTGGAAACACTCTGTTTGTAAAGTCTGCACGTGGATATTTTGACCACTTAGAGGCCTTCGTTGGAAACGGGTTTTTTTCATGTAAGGCTAGACAGAAGAATTCCCAGTAACTTCCTTGTGTTGTGTGCATTCAACTCACAGAGTTGAACGTTCCCTTAGACAGAGCAGATTTGAAACACTCTATTTGTGCAATTTGCAAGTGTAGATTTCAAGCGCTTTAAGGTCAATGGCAGAAAAGGAAATATCTTCGTTTCAAAACTAGACAGAATCATTCCCACAAACTGCGTTGTGATGTGTTCGTTCAACTCACAGAGTTTAACCTTTCTGTTCATAGAGCAGTTAGGAAACACTCTGTTTGTAAAGTCTGCAAGTGGATATTCAGACCTCTTTGAGGCCTTCGTTGGAAACGGGATTTCTTCATATTCTGCTAGACAGAAGAATTCTCAGTAACTTCCTTGTGTTGTGTGTATTCAACTCACAGAGTTGAACGATCCTTTACACAGAGCAGACTTGAAACACTCTTTTTGTGGAATTTGCAATTGGAGATTTCAGCCGCTTTGAGGTCAATAGTAGAAAAGGAAATATCGTCGTAGAAAAACTAGACAGAATGATTCTCAGAAACTCCTTTGTGATGTGTGTGTTCAACTCACAGAGTTTAACCTTTCTTTTCATAGAGCAGCTAGTAAACACTCTGTTTATGAAGTCTGCAAGTGGATATTCAGACCCCTTTGAGGCCTTCGTTGGAAACGGGATTTCTTCATATTATGCTAGACAGAAGAATTCTCAGTAACTTCCTTGTGTTGTGTGTATTCAACTGACAGAGTTGAACTTTCATTTGGAGAGAGCAGATTTGAAACACTGTTTTTGTGGAATTTGCAAGTGGAGATTTCAAGCGCTTTGGGGCCAAAGGCAGAAAAGGAAATATCTTCGTATAAAAACTAGACAGAATCATTCTCAGAAACTGCTGCGTGATGTGTGCGTTCAACTCTCAGAGTTTAACTTTTCTTTTCATTCAGCGGTTTGGAAACACTCTGTTTGTAAAGTCTGCACGTGGAAATTTTGACCACTTAGAGGCCTTCGTTGGAAACGGGTTTTTTTCATGTAAGGCTAGACAGAAGAATTCCCAGTAACTTCCTTGTGTTGTGTGCATTCAACTCACAGAGTTGAACGTTCCCTTAGACAGAGCAGATTTGAAACACTCTATTTGTGCAATTTGCAAGTGTAGATTTCAAGCGCTTTAAGGTCAATGGCAGAAAAGGAAATATCTTCGTTTCAAAACTAGACAGAATCATTCCCACAAACTGCGTTGTGATGTGTTCGTTCAACTCACAGAGTTTAACCTTTCTGTTCATAGAGCAGTTAGGAAACACTCTGTTTGTAAAGTCTGTAAGTGGATATTCTGACATCTTGTGGCCTTCGTTGGAAACGGGATTTCTTCATATTCTGCTAGACAGAAGAATTCTCAGTAACTTCCTTGTGTTGTGTGTATTCAACTCACAGAGTTGAATGATCCTTTACACAGAGCAGACTTGAAACACTCTTTTTGTGGAATTTGCAAGTGGAGATTTCAGCCGCTTTGAGGTCAATGGTAGAAAAGGAAACTATCTTCATATAAAGACTAGACAGAATGATTCTCAGAAAATCTTTTGTGATGTGTGCGTTCAACTCACAGAGTTTAACTTTTCTTCTCATAGAGCAGTTAGGAAACACTCTGTTTGTAAAGTCTGCAAGTGGATATTCAGACCTCTTTGAGGCCTTCGTTGGAAACGGGATTTCTTCATATTATGCTAGACAGAATAATTCTCAGTAACTTCCTTGTGTTGTGTGTATTCAACTCACAGAGTTGAACGATCCTTTACACAGAGCAGACTTGAAACACTCTTTTTGTGGAATTTGCAAGTGGAGATTTCAGCCGCTTTGAGGTCAATAGTAGAAAAGGAAATATCTTCGTAGAAAAACTAGACAGAATGATTCTCAGAAACTCCTTTGTGATGTGTGTGTTCAACTCACAGAGTTTAACCTTTCTTTTCATAGAGCAGTTAGTAAACACTCTGTTTATAAAGTCTGCAAGTGGATATTCAGACCCCTTTGAGGCCTTCGTTGGAAACGGGATTTCTTCATATTATGCTAGACAGAAGAATTCTCAGTAACTTCCTTGTGTTGTGTGTATTCAACTGACAGAGTTGAACTTTCATTTAGAGAGAGCAGATTTGAAACAGTGTTTTTGTGGAATTTGCAAGTGGAGATTTCAAGCGCTTTGGGGCCAAAGGCAGAAAAGGAAATATCTTCGTATAAAAACTAGACAGAATCATTCTCAGAAACTGCTGCGTGATGTGTGCGTTCAACTCTCAGAGTTTAACTTTTCTTTTCATTCAGCGGTTTGGAAACACTCTGTTTGTAAAGTCTGCACGTGGAAATTTTGACCACTTAGAGGCCTTCGTTGGAAACGGGTTTTTTTCATGTAAGGCTAGACAGAAGAATTCCCAGTAACTTCCTTGTGTTGTGTGCATTCAACTCACAGAGTTGAACGTTCCCTTAGACAGAGCAGATTTGAAACACTCTATTTGTGCAATTTGCAAGTGTAGTTTTCAAGCTCTTTAAGGTCAATGGCAGAAAAGAAAATATCTTCGTTTCAAAACTAGACAGAATCATTCCCACAAACTGCGTTGTGATGTGTTCGTTCAACTCACAGAGTTTAACCTTTCTGTTCATAGAGCAGTTAGGAAACACTCTGTTTGTAAAGTCTGTAAGTGGATATTCTGACATCTTGTGGCCTTCGTTGGAAACGGGATTTCTTCATATTCTGCTAGACAGAAGAATTCTCAGTAACTTCCTTGTGTTGTGTGTATTCAACTCACAGAGTTGAACGATCCTTTACACAGAGCAGACTTGAAACACTCTTTTTGTGGAATTTGCAAGTGGAGATTTCAGCCGCTTTGAGGTCAATGGTAGAAAAGGAAACTATCTTCATATAAAGACTAGACAGAATGATTCTCAGAAAATCTTTTGTGATGTGTGCGTTCAACTCACAGAGTTTAACTTTTCTTCTCATAGAGCAGTTAGGAAACACTCTGTTTGTAAAGTCTGCAAGTGGATATTCAGACATCTTTGAGGCCTTCGTTGGAAACGGGATTTCTTCATATTCTGCTAGACAGAAGAATTCTCAGTAACTTCCTTGGGTTGTGTGTATTCAACTCACAGAGTTGAAGGATCCTTTACAGAGAGCAGGCTTGAAACACTCTTTTTGTCGAATTTGCAAGTGGAGATTTCAGCCGCTTTGAGGTCAATGGTAGAATAGGAAATATCTTCTTATAGAAACTAGACAGAATGATTCTCATAAACTCCTTTGTGATGTGTGCGTTCAACTCACAGAGTTTAACCTTTCTTTTCATAGAGCAGTTAGGAAACACTCTGTTTGTAAAGTCTGCAAGTGGATATTCAGACCTCCTTGAGGCCTTCGTTGGAAACGGGATTTCTTCATATTCTGCTAGACAGAAGAATTCTCAGTAACTTCCTTGTGTTGTGTTTATTCAACTCACAGAGTTGAATGATCCTTTACACAGAGCAGACTTGAAACACTCTTTTTGTGGAATTTGCAAGTGGAGATTTCAGCCGCTTTGAGGTCAACGGTAGAAAAGTAAATATCTTCGTATAAAGACTAGACAGAATGATTCTCAGAAACTCCTTTGTGATGTGTGCGTTCAACTCACAGAGTTTAACCTTTCTGTTCATAGAGCAGTTAGGAAACACTCTGTTTGTAAAGTCTGCAAGTGGATATTCAGACATCTTTGAGGCCTTCGTTGGAAACGGGATTTCTTCATATTCTGCTAGACAGAAGAATTCTCAGTAACTTCCTTGTGTTGTGAGTATTCAACTCACAGAGTTGAACGATCCTTTACACAGAGCAGACTTGAAACACTCTTTTTGTGGAATTTGCAAGAGGAGATTTCAGCCGCTTTGAGGTCAATAGTAGAAAAGGAAATATCTTCGTAGAAAAACTAGACAGAATGATTCTCAGAAACTCCTTTGTGATGTGTGTGTTCAACTCACAGAGTTTAACCTTTCTTTTCATAGAGCAGTTAGTAAACACTCTGTTTATAAAGTCTGCAAGTGGATATTCAGACCCCTTTGAGGCCTTCGTTGGAAACGGGATTTCTTCATATTATGCTAGACAGAAGAATTCTCAGTAACTTCCTTGTGTTGTGTGTATTCAACTGACAGAGTTGAACTTTCATTTGGAGAGAGCAGATTTGAAACACTGTTTTTGTGGAATTTGCAAGTGGAGATTTCAAGCGCTTTGGGGCCAAAGGCAGAAAAGGAAATATCTTCGTATAAAAACTAGACAGAATCATTCTCAGAAACTGCTGCGTGATGTGTGCGTTCAACTCTCAGAGTTTAACCTTTCTTTTCATTCAGCGGTTTGGAAACACTCTGTTTGTAAAGTCTACACGTGGATATTTTGACCACTTAGAGGCCTTCGTTGGAAACGGGTTTTTTTCATGTAAGGCTAGACAGAAGAATTCCCAGTAAATTCCTTGTGTTGTGTGCATTCAACTCACAGAGTTGAACGTTCCCTTAGACAGAGCAGATTTGAAACACTCTATTTGTGCAATTTGCAAGTGTAGATTTCAAGCGCTTTATGGTCAACGGCAGAAAAGGAAATATCTTCGTTTCAAAACTAGACAGAATCATTCCCACAAACTGCGTTGTGATGTGTTCGTTCAACTCACAGAGTTTAACCTTTCTGTTCATAGAGCAGTTAGGAAACACTCTGTTTGTAAAGTCTGTAAGTGGATATTCTGATATCTTGTGGCCTTCGTTGGAAACGGGATTTCTTCATATTCTGCTAGACAGAAGAATTCTCAGTAACTTCCTTGTGTTGTGTGTATTCAACTCACAGAGTTGAACGATCCTTTACACAGAGCAGACTTGAAACACTCTTTTTGTGGAATTTGCAAGTGGAGATTTCAGCCGCTTTGAGGTCAATGGTAGAAAAGTAAATATCTTCGTATAAAGACTAGACAGAATGATTCTCAGAAACTCCTTTGTGATGTGTGCGTTCAACTCACAGAGTTTAACCTTTCTGTTCATAGAGCAGTTAGGAATCACTCTGTTTGTAAAGTCTGCAAGTGGATATTCAGACCTCCTTGAGGCCTTTGTTGGAAACGGGATTTCTTCATATTCTGCTAGACAGAAGAATTCTCAGTAACTTCCTTGTGTTGTGTGTATTCAACTCACAGAGTTGAACGATCCTTTACACAGAGCAGACTTGAAACACTCTTTTTGTGGAATTTGCAAGTGGAGATTTCAGCCGCTTTGAGGTCAATAGTAGAAAAGGAAATATCTTCGTAGAAAAACTAGACAGAATGATTCTCAGAAACTCCTTTGTGATGTGTGTGTTCAACTCACAGAGTTTAACCTTTCTTTTCATAGAGCAGTTAGTAAACACTCTGTTTATAAAGTCTGCAAGTGGATATTCAGACCCCTTTGAGGCCTTCGTTGGAAACGGGATTTCTTCATATTATGCTAGACAGAAGAATTCTCAGTAACTTCCTTGTGTTGTGTGTATTCAACTGACAGAGTTGAACTTTCATTTGGAGAGAGCAGATTTGAAACACTGTTTTTGTGGAATTTGCAAGTGGAGATTTCAAGCGCTTTGGGGCCAAAGGCAGAAAAGGAAATATCTTCGTATAAAAACTAGACAGAATCATTCTCAGAAACTGCTGCGTGATGTGTGCGTTCAACTCTCAGAGTTTAACTTTTCTTTTCATTCAGCGGTTTGGAAACACTCTGTTTGTAAAGTCTGCACGTGGATATTTTGACCACTTAGAGGCCTTCGTTGGAAACGGGTTTTTTTCATGTAAGGCTAGACAGAAGAATTCCCAGTAACTTCCTTGTGTTGTGTGCATTCAACTCACAGAGTTGAACGTTCCCTTAGACAGAGCAGATTTGAAACACTCTATTTGTGCAATTTGCAAGTGTAGTTTTCAAGCTCTTTATGGTCAACGGCAGAAAAGGAAATATCTTCGTTTCAAAACTAGACAGAATCATTCCCACAAACTGCGTTGTGATGTGTTCGTTCAACTCACAGAGTTTAACCTTTCTGTTCATAGAGCAGTTAGGAAACACTCTGTTTGTAAAGTCTGTAAGTGGATATTCTGACATCTTGTGGCCTTCGTTGGAAACGGGATTTCTTCATATTCTGCTAGACAGAAGAATTCTCAGTAACTTCCTTGTGTTGTGTGTATTCAACTCACAGAGTTGAACGATCCTTTACACAGAGCAGACTTGAAACACTCTTTTTGTGGAATTTGCAAGTGGAGATTTCAGCCGCTTTGAGGTCAATAGTAGAAAAGGAAATATCTTCGTAGAAAAACTAGACAGAATGATTCTCAGAAACTCCTTTGTGATGTGTGTGTTCAACTCACAGAGTTTAACCTTTCTTTTCATAGAGCAGTTAGTAAACACTCTGTTTATAAAGTCTGCAAGTGGATATTCAGACCCCTTTGAGGCCTTCGTTGGAAACGGGATTTCTTCATATTATGCTAGACAGAAGAATTCTCAGTAACTTCCTTGTGTTGTGTGTATTCAACTGACAGTGTTGAACTTTCATTTAGAGAGAGCAGATTTGAAACACTGTTTTTGTGGAATTTGCAAGTGGAGATTTCAAGCGCTTTGGGGCCAAAGGCAGAAAAGGAAATATCTTCGTATAAAAACTAGACAGAATCATTCTCAGAAACTGCTGCGTGATGTGTGCGTTCAACTCTCAGAGTTTAACTTTTCTTTTCATTCAGCGGTTTGGAAACACTCTGTTTGTAAAGTCTGCACGTGGATATTTTGACCACTTAGAGGCCTTCGTTGGAAACGGGTTTTTTTCATGTAAGGCTAGACAGAAGAATTCCCAGTAACTTCCTTGTGTTGTGTGCATTCAACTCACAGATTTGAACGTTCCCTTAGACAGAGCAGATTTGAAACACTCTATTTGTGCAATTTGCAAGTGTAGATTTCAAGCGCTTTAAGGTCAACGGCAGAAAAGGAAATATCTTCGTTTCAAAACTAGACAGAATCATTCCCACAAACTGCGTTGTGATGTGTTCGTTCAACTCACAGAGTTTAACCTTTCTGTTCATAGAGCAGTTAGGAAACACTCTGTTTGTAAAGTCTGTAAGTGGATATTCGGACATCTTGTGGCCTTCGTTGGAAACGGGATTTCTTCATATTCTGCTAGACAGAAGAATTCTCAGTAACTTCCTTGTGTTGTGTGTATTCAACTCACAGAGTTGAACGATCCTTTACACAGAGCAGACTTGAAACACTCTTTTTGTGGAATTTGCAAGTGGAGATTTCAGCCGCTTTGAGGTCAATGGTCGAAAAGGAAACTATCTTCATATAAAGACTAGACAGAATGATTCTCAGAAAATCTTTTGTGATGTGTGCGTTCAACTCACAGAGTTTAACTTTTCTTCTCATAGAGCAGTTAGGAAACACTCTGTTTGTAAAGTCTGCAAGTGGATATTCAGACCTCTTTGAGGCCTTCGTTGGAAACGGGATTTCTTCATATTCTGCTAGACAGAATAATTCTCAGTAACTTCCTTGTGTTGTGTGTATTCAACTCACAGAGTTGAAGGATCCTTTACAGAGAGCAGGCTTGAAACACTCTTTTTGTCGAATTTGCAAGTGGAGATTTCAGCCGCTTTGAGGTCAATGGTAGAATAGGAAATATCTTCTTATAGAAACTAGACAGAATGATTCTCATAAACTCCTTTGTGATGTGTGCGTTCAACTCACAGAGTTTAACCTTTCTTTTCATAGAGCAGTTAGGAAACACTCTGTTTGTAAAGTCTGCAAGTGGATATTCAGACCTCCTTGAGGCCTTCGTTGGAAACGGGATTTCTTCATATTCTGCTAGACAGAAGAATTCTCAGTAACTTCCTTGTGTTGTGTTTACTCAACTCACAGAGTTGAATGATCCTTTACACAGAGCAGACTTGAAACACTCTTTTTGTGGAATTTGCAAGTGGAGATTTCAGCCGCTTTGAGGTCAATGGTAGAAAAGTAAATATCTTCGTATAAAGACTAGACAGAATGATTCTCAGAAACTCCTTTGTGATGTGTGCGTTCAACTCACAGAGTTTAACCTTTCTGTTCATAGAGCAGTTAGGAAACACTCTGTTTGTAAAGTCTGCAAGTGGATATCCGACCTCCTTGAGGCCTTCGTTGGAAACGGGATTTCTTCATATTCTGCTAGACAGAAGAATTCTCAGTAACTTCCTTGTGTTGTGTGTATTCAACTCACAGAGTTGAACGATCCTTTACACAGAGCAGACTTGAAACTCTCTTTTTGTGGAATTTGCAAGTGGAGATTTCAGCCGCTTTGAGGTCAATGGTAGAAAAGGAAATATCTTCGTATAAAGACTAGACAGAATGATTCTCAGAAACTCCTTTGTGATGTGTGCGTTCAACTCACAGAGTTTAACTTTTCTTTTCATAGAGCAGTTAGGAAACACTCTGTTTGTAAAGTCTGCAAGTGGATATTCAGACCTCTTTGAGGCCTTCGTTGGAAACGGGATTTCTTCATATTATGCTAGACAGAAGAATTCTCAGTAACTTCCTTGTGTTGTGTGTATTCAACTCACAGAGTTGAACGATCCTTTACACAGAGCAGACTTGAAACATTCTTTTTGTGGAATTTGCAAGTGGAGATTTCAGCCGCTTTGAGGTCAATGGTAGAATAGGAAATATCTTCCTATAGAAACTAGACAGAACGATTCTCAGAAACTCCATTGTGATGTGTGCGTTCAACTCACAGAGTTTAACCTTTCTTTTCATGGAGCAGTTAGGAAACACTCTGTTTGTAAAGTCTGCAAGTGGATATTCAGACCTCTTTGAGGCCTTCGTTGGAAACGGGATTTCTTCCTATTCTGCTAGACAGAAGAATTCTCAGTAACTTCCTTGTGTTGTGTGTATTCAACTCACAGAGTTGAACGATCCTTTACACAGAGCAGACTTGAAACACTCTTTTTGTGGAATTTGCAAGTGGAGATTTCAGCCGCTTTGAGGTCAATAGTAGAAAAGGAAATATCTTCGTAGAAAAACTAGACAGAATGATTCTCAGAAACTCCTTTGTGATGTGTGTGTTCAACTCACAGAGTTTAAGCTTTCTTTTCATAGAGCAGTTAGTAAACACTCTGTTTATAAAGTCTGCAAGTGGATATTCAGACCCCTTTGAGGCCTTCGTTGGAAACGGGATTTCTTCATATTATGCTAGACAGAAGAATTCTCAGTAACTTCCTTGTGTTGTGTGTATTCAACTGACAGAGTTGAACTTTCATTTAGAGAGAGCAGATTTGAAACACTGTTTTTGTGGAATTTGCAATTGGAGATTTCAAGCGCTTTGGGGCCAAAGGCAGAAAAGGAAATATCTTCGTATAAAAACTAGACAGAATCATTCTCAGAAACTGCTGCGTGATGTGTGCGTTCAACTCTCAGAGTTTAACTTTTCTTTTCATTCAGCGGTTTGGAAACACTCTGTTTGTAAAGTCTGCACGTGGATATTTTGACCACTTAGAGGCCTTCGTTGGAAACGGGTTTTTTTCATGTAAGGCTAGACAGAAGAATTCCCAGTAACTTCCTTGTGTTGTGTGCATTCAACTCACAGAGTTGAACGTTCCCTTAGACAGAGCAGATTTGAAACACTCTATTTGTGCAATTTGCAAGTGTAGTTTTCAAGCTCTTTAAGGTCAACGGCAGAAAAGGAAATATCTTCGTTTCAAAACTAGACAGAATCATTCCCACAAACTGCGTTGTGATGTGTTCGTTCAACTCACAGAGTTTAACCTTTCTGTTCATAGAGCAGTTAGGAAACACTCTGTTTGTAAAGTCTGTAAGTGGATATTCTGACATCTTGTGGCCTTCGTTGGAAACGGGATTTCTTCATATTCTGCTAGACAGAAGAATTCTCAGTAACTTCCTTGTGTTGTGTGTATTCAACTCACAGAGTTGAACGATCCTTTACACAGAGCAGACTTGAAACACTCTTTTTGTGGAATTTGCAAGTGGAGATTTCAGCCGCTTTGAGGTCAATGGTAGAAAAGGAAACTATCTTCATATAAAGACTAGACAGAATGATTCTCAGAAAATCTTTTGTGATGTGTGCGTTCAACTCACAGAGTTTAACTTTTCTTCTCATAGAGCAGTTAAGAAACACTCTGTTTGTAAAGTCTGCAAGTGGATATTCAGACCTCTTTGAGGCCTTCGTTGGAAACGGGATTTCTTCATATTCTGCTAGACAGAAGAATTCTCAGTAACTTCCTTGTGTTGTGTGTATTCAACTCACAGAGTTGAAGGATCCTTTACAGAGAGCAGGCTTGAAACACTCTTTTTGTCGAATTTGCAAGTGGAGATTTCAGCCGCTTTGAGGTCAATGGTAGAATAGGAAATATCTTCTTATAGAAACTAGACAGAATGATTCTCATAAACTCCTTTGTGATGTGTGCGTTCAACTCACAGAGTTTAACCTTTCTTTTCATAGAGCAGTTAGGAAACACTCTGTTTGTAAAGTCTGCAAGTGGATATTCAGACCTCCTTGAGGCCTTCGTTGGAAACGGGATTTCTTCATATTCTGCTAGACAGAAGAATTCTCAGTAACTTCCTTGTGTTGTGTTTATTCAACTCACAGAGTTGAATGATCCTTTACACAGAGCAGACTTGAAACACTCTTTTTGTGGAATTTGCAAGTGGAGATTTCAGCCGCTTTGAGGTCAATGGTAGAAAAGTAAATATCTTCGTATAAAGACTAGACAGAATGATTCTCAGAAACTCCTTTGTGATGTGTGCGTTCAACTCACAGAGTTTAACCTTTCTGTTCATAGAGCAGTTAGGAATCACTCTGTTTGTAAAGTCTGCAAGTGGATATTCAGACCTCCTTGAC	G	.	PASS	SVTYPE=DEL;END=122545387;SVLEN=-44871	GT	1/0
chr1	124656421	svim_asm.INS.6	G	GAATATGAAGAAATCCCGTTTCCAACGAAGGCCTCAAAGAGGTCTGAATATCCACTTGCAGACTTTACAAACAGAGTGTTTCCTAACTGCTCTATGAGAAGAAAAGTTAAACTCTGTGAGTTGAACGCACACATCACAAAAGATTTTCTGAGAATCATTCTGTCTAGTCTTTATATGAAGATAGTTTCCTTTTCTACCATTGACCTCAAAGCGGCTGAAATCTCCACTTGCAAATTCCACAAAAAGAGTGTTTCAAGTCTGCTCTGTGTAAAGGATCGTTCAACTCTGTGAGTTGAATACACACAACACAAGGAAGTTACTGAGAATTCTTCTGTCTAGCAGAATAGGAAGAAATCCCGTTTCCAACGAAGGCCACAAGATGTCAGAATATCCACTTACAGACTTTACAAACAGAGTGTTTCCTAACTGCTCTATGAACAGAAAGGTTAAACTCTGTGAGTTGAACGAACACATCACAACGCAGTTTGTGGGAATGATTCTGTCTAGTTTTGAAACGAAGATATTTCCTTTTCTGCCGTTGACCTTAAAGCGCTTGAAATCTACACTTGCAAATTGCACAAATAGAGTGTTTCAAATCTGCTCTGTCTAAGGGAACGTTCAACTCTGTGAGTTGAATGCACACAACACAAGGAAGTTACTGGGAATTCTTCTGTCTAGCCTTACATGAAAAAACCCGTTTCCAACGAAGGCCTCTAAGTGGTCAAAATATCCACGTGCAGACTTTACAAACAGAGTGTTTCCAAACCGCTGAATGAAAAGAAAAGTTGAACTCTGAGAGTTGAACGCACACATCACGCAGCAGTTTCTGAGAATGATTCTGTCTAGTTTTTATACGAAGATATTTCCTTTTCTGCCTTTGGCCCCAAAGCGCTTGAAATCTCCACTTGCAAATTCCACAAAAACAGTGTTTCAAATCTGCTCTCTCTAAATGAAAGTTCAACTCTGTCAGTTGAATACACACAACACAAGGAAGTTACTGAGAATTCTTCTGTCTAGCATAATATGAAGAAATCCCGTTTCCAACGAAGGCCTCAAAGGGGTCTGAATATCCACTTGCAGACTTTATAAACAGAGTGTTTACTAACTGCTCTATGAAAAGAAAGGTTAAACTCTGTGAGTTGAACACACACATCACAAAGGAGTTTCTGAGAATCATTCTGTCTAGTTTTTCTACGAAGATATTTCCTTTTCTACTATTGACCTCAAAGCGGCTGAAATCTCCACTTGCAAATTCCACAAAAAGAGTGTTTCAAGTCTGCTCTGTGTAAAGGATCGTTCAACTCTGTGAGTTGAATACACACAACACAAGGAAGTTTCTGAGAAATATTCTGTCTAGCAGAATATGAAGAAATCCCGTTTCCAACGAAGGCCTCAAGGAGGTCTGAATATCCACTTGCAGACTTTACAAACAGAGTGTTTCCTAACTGCTCTATGAAAAGAAAGGTTAAACTCTGTGAGTTGAACGCACACATCACAAAGGAGTTTATGAGAATCATTCTGTCTAGTTTCTATAGGAAGATATTTCCTATTCTACCATTGACCTCAAAGCGGCTGAAATCTCCACTTGCAAATTCCACAAAAAGAGTGTTTCAAGTCTGCTCTCTGTAAAGGATCGTTCAACTCTGTGAGTTGAATACACACAACACAAGGAAGTTTCTGAGAAATATTCTGTCTAGCAGAATATGAAGAAATCCCGTTTCCAACGAAGGTCTCAAAGAGGTCTGAATATCCACTTGCAGACTTTACAAACAGAGTGTTTCCTAACTGCTCTATGAAAAGAAAGGTTAAACTCTGTGAGTTGAACGCACACATCACAAAGGAGTTTATGAGAATCATTCTGTCTAGTTTCTATAAGAAGATACTTCCTATTCTACCATTGACCTCAAAGCGGCTGAAATCTCCACTTGCAAATTCGACAAAAAGAGTGTTTCAAGCCTGCTCTCTGTAAAGGATCCTTCAACTCTGTGAGTTGAATACACACAACACAAGGAAGTTACTGAGAATTATTCTGTCTAGCATAATATGAAGAAATCCCGTTTCCAACGAAGGCCTCAAAGAGGTCTGAATATCCACTTGCAGACTTTACAAACAGAGTGTTTCCTAACTGCTCTATGAGAAGAAAAGTTAAACTCTGTGAGTTGAACGCACACATCACAAAAGATTTTCTGAGAATCATTCTGTCTAGTCTTTATATGAAGATAGTTTCCTTTTCTACCATTGACCTCAAAGCGGCTGAAATCTCCACTTGCAAATTCCACAAAAAGAGTGTTTCAAGTCTGCTCTGTGTAAAGGATCGTTCAACTCTGTGAGTTGAATACACACAACACAAGGAAGTTACTGAGAATTCTTCTGTCTAGCAGAATAGGAAGAAATCCCGTTTCCAACGAAGGCCACAAGATGTCAGAATATCCACTTACAGACTTTACAAACAGAGTGTTTCCTAACTGCTCTATGAACAGAAAGGTTAAACTCTGTGAGTTGAACGAACACATCACAACGCAGTTTGTGGGAATGATTCTGTCTAGTTTTGAAACGAAGATATTTCCTTTTCTGCCGTTGACCTTAAAGCGCTTGAAATCTACACTTGCAAATTGCACAAATAGAGTGTTTCAAATCTGCTCTGTCTAAGGGAACGTTCAACTCTGTGAGTTGAATGCACACAACACAAGGAAGTTACTGGGAATTCTTCTGTCTAGCCTTACATGAAAAAACCCGTTTCCAACGAAGGCCTCTAAGTGGTCAAAATATCCACGTGCAGACTTTACAAACAGAGTGTTTCCAAACCGCTGAATGAAAAGAAAAGTTGAACTCTGAGAGTTGAACGCACACATCACGCAGCAGTTTCTGAGAATGATTCTGTCTAGTTTTTATACGAAGATATTTCCTTTTCTGCCTTTGGCCCCAAAGCGCTTGAAATCTCCACTTGCAAATTCCACAAAAACAGTGTTTCAAATCTGCTCTCTCTAAATGAAAGTTCAACTCTGTCAGTTGAATACACACAACACAAGGAAGTTACTGAGAATTCTTCTGTCTAGCATAATATGAAGAAATCCCGTTTCCAACGAAGGCCTCAAAGGGGTCTGAATATCCACTTGCAGACTTTATAAACAGAGTGTTTACTAACTGCTCTATGAAAAGAAAGGTTAAACTCTGTGAGTTGAACACACACATCACAAAGGAGTTTCTGAGAATCATTCTGTCTAGTTTTTCTACGAAGATATTTCCTTTTCTACTATTGACCTCAAAGCGGCTGAAATCTCCACTTGCAAATTCCACAAAAAGAGTGTTTCAAGTCTGCTCTGTGTAAAGGATCGTTCAACTCTGTGAGTTGAATACACACAACACAAGGAAGTTTCTGAGAAATATTCTGTCTAGCAGAATATGAAGAAATCCCGTTTCCAACGAAGGCCTCAAGGAGGTCTGAATATCCACTTGCAGACTTTACAAACAGAGTGTTTCCTAACTGCTCTATGAAAAGAAAGGTTAAACTCTGTGAGTTGAACGCACACATCACAAAGGAGTTTATGAGAATCATTCTGTCTAGTTTCTATAGGAAGATATTTCCTATTCTACCATTGACCTCAAAGCGGCTGAAATCTCCACTTGCAAATTCCACAAAAAGAGTGTTTCAAGTCTGCTCTCTGTAAAGGATCGTTCAACTCTGTGAGTTGAATACACACAACACAAGGAAGTTTCTGAGAAATATTCTGTCTAGCAGAATATGAAGAAATCCCGTTTCCAACGAAGGTCTCAAAGAGGTCTGAATATCCACTTGCAGACTTTACAAACAGAGTGTTTCCTAACTGCTCTATGAAAAGAAAGGTTAAACTCTGTGAGTTGAACGCACACATCACAAAGGAGTTTATGAGAATCATTCTGTCTAGTTTCTATAAGAAGATACTTCCTATTCTACCATTGACCTCAAAGCGGCTGAAATCTCCACTTGCAAATTCGACAAAAAGAGTGTTTCAAGCCTGCTCTCTGTAAAGGATCCTTCAACTCTGTGAGTTGAATACACACAACACAAGGAAGTTACTGAGAATTATTCTGTCTAGCAGAATATGAAGAAATCCCGTTTCCAACGAAGGCCTCAAAGAGGTCTGAATATCCACTTGCAGACTTTACAAACAGAGTGTTTCCTAACTGCTCTATGAGAAGAAAAGTTAAACTCTGTGAGTTGAACGCACACATCACAAAAGATTTTCTGAGAATCATTCTGTCTAGTCTTTATATGAAGATAGTTTCCTTTTCTACCATTGACCTCAAAGCGGCTGAAATCTCCACTTGCAAATTCCACAAAAAGAGTGTTTCAAGTCTGCTCTGTGTAAAGGATCGTTCAACTCTGTGAGTTGAATACACACAACACAAGGAAGTTACTGAGAATTCTTCTGTCTAGCAGAATAGGAAGAAATCCCGTTTCCAACGAAGGCCACAAGATGTCAGAATATCCACTTACAGACTTTACAAACAGAGTGTTTCCTAACTGCTCTATGAACAGAAAGGTTAAACTCTGTGAGTTGAACGAACACATCACAACGCAGTTTGTGGGAATGATTCTGTCTAGTTTTGAAACGAAGATATTTCCTTTTCTGCCGTTGACCTTAAAGCGCTTGAAATCTACACTTGCAAATTGCACAAATAGAGTGTTTCAAATCTGCTCTGTCTAAGGGAACGTTCAACTCTGTGAGTTGAATGCACACAACACAAGGAAGTTACTGGGAATTCTTCTGTCTAGCCTTACATGAAAAAACCCGTTTCCAACGAAGGCCTCTAAGTGGTCAAAATATCCACGTGCAGACTTTACAAACAGAGTGTTTCCAAACCGCTGAATGAAAAGAAAAGTTGAACTCTGAGAGTTGAACGCACACATCACGCAGCAGTTTCTGAGAATGATTCTGTCTAGTTTTTATACGAAGATATTTCCTTTTCTGCCTTTGGCCCCAAAGCGCTTGAAATCTCCACTTGCAAATTCCACAAAAACAGTGTTTCAAATCTGCTCTCTCTAAATGAAAGTTCAACTCTGTCAGTTGAATACACACAACACAAGGAAGTTACTGAGAATTCTTCTGTCTAGCATAATATGAAGAAATCCCGTTTCCAACGAAGGCCTCAAAGGGGTCTGAATATCCACTTGCAGACTTTATAAACAGAGTGTTTACTAACTGCTCTATGAAAAGAAAGGTTAAACTCTGTGAGTTGAACACACACATCACAAAGGAGTTTCTGAGAATCATTCTGTCTAGTTTTTCTACGAAGATATTTCCTTTTCTACTATTGACCTCAAAGCGGCTGAAATCTCCACTTGCAAATTCCACAAAAAGAGTGTTTCAAGTCTGCTCTGTGTAAAGGATCGTTCAACTCTGTGAGTTGAATACACACAACACAAGGAAGTTTCTGAGAAATATTCTGTCTAGCAGAATATGAAGAAATCCCGTTTCCAACGAAGGCCTCAAGGAGGTCTGAATATCCACTTGCAGACTTTACAAACAGAGTGTTTCCTAACTGCTCTATGAAAAGAAAGGTTAAACTCTGTGAGTTGAACGCACACATCACAAAGGAGTTTATGAGAATCATTCTGTCTAGTTTCTATAGGAAGATATTTCCTATTCTACCATTGACCTCAAAGCGGCTGAAATCTCCACTTGCAAATTCCACAAAAAGAGTGTTTCAAGTCTGCTCTCTGTAAAGGATCGTTCAACTCTGTGAGTTGAATACACACAACACAAGGAAGTTTCTGAGAAATATTCTGTCTAGCAGAATATGAAGAAATCCCGTTTCCAACGAAGGTCTCAAAGAGGTCTGAATATCCACTTGCAGACTTTACAAACAGAGTGTTTCCTAACTGCTCTATGAAAAGAAAGGTTAAACTCTGTGAGTTGAACGCACACATCACAAAGGAGTTTATGAGAATCATTCTGTCTAGTTTCTATAAGAAGATACTTCCTATTCTACCATTGACCTCAAAGCGGCTGAAATCTCCACTTGCAAATTCGACAAAAAGAGTGTTTCAAGCCTGCTCTCTGTAAAGGATCCTTCAACTCTGTGAGTTGAATACACACAACACAAGGAAGTTACTGAGAATTATTCTGTCTAGCATAATATGAAGAAATCCCGTTTCCAACGAAGGCCTCAAAGAGGTCTGAATATCCACTTGCAGACTTTACAAACAGAGTGTTTCCTAACTGCTCTATGAGAAGAAAAGTTAAACTCTGTGAGTTGAACGCACACATCACAAAAGATTTTCTGAGAATCATTCTGTCTAGTCTTTATATGAAGATAGTTTCCTTTTCTACCATTGACCTCAAAGCGGCTGAAATCTCCACTTGCAAATTCCACAAAAAGAGTGTTTCAAGTCTGCTCTGTGTAAAGGATCGTTCAACTCTGTGAGTTGAATACACACAACACAAGGAAGTTACTGAGAATTCTTCTGTCTAGCAGAATAGGAAGAAATCCCGTTTCCAACGAAGGCCACAAGATGTCAGAATATCCACTTACAGACTTTACAAACAGAGTGTTTCCTAACTGCTCTATGAACAGAAAGGTTAAACTCTGTGAGTTGAACGAACACATCACAACGCAGTTTGTGGGAATGATTCTGTCTAGTTTTGAAACGAAGATATTTCCTTTTCTGCCGTTGACCTTAAAGCGCTTGAAATCTACACTTGCAAATTGCACAAATAGAGTGTTTCAAATCTGCTCTGTCTAAGGGAACGTTCAACTCTGTGAGTTGAATGCACACAACACAAGGAAGTTACTGGGAATTCTTCTGTCTAGCCTTACATGAAAAAACCCGTTTCCAACGAAGGCCTCTAAGTGGTCAAAATATCCACGTGCAGACTTTACAAACAGAGTGTTTCCAAACCGCTGAATGAAAAGAAAAGTTGAACTCTGAGAGTTGAACGCACACATCACGCAGCAGTTTCTGAGAATGATTCTGTCTAGTTTTTATACGAAGATATTTCCTTTTCTGCCTTTGGCCCCAAAGCGCTTGAAATCTCCACTTGCAAATTCCACAAAAACAGTGTTTCAAATCTGCTCTCTCTAAATGAAAGTTCAACTCTGTCAGTTGAATACACACAACACAAGGAAGTTACTGAGAATTCTTCTGTCTAGCATAATATGAAGAAATCCCGTTTCCAACGAAGGCCTCAAAGGGGTCTGAATATCCACTTGCAGACTTTATAAACAGAGTGTTTACTAACTGCTCTATGAAAAGAAAGGTTAAACTCTGTGAGTTGAACACACACATCACAAAGGAGTTTCTGAGAATCATTCTGTCTAGTTTTTCTACGAAGATATTTCCTTTTCTACTATTGACCTCAAAGCGGCTGAAATCTCCACTTGCAAATTCCACAAAAAGAGTGTTTCAAGTCTGCTCTGTGTAAAGGATCGTTCAACTCTGTGAGTTGAATACACACAACACAAGGAAGTTTCTGAGAAATATTCTGTCTAGCAGAATATGAAGAAATCCCGTTTCCAACGAAGGCCTCAAGGAGGTCTGAATATCCACTTGCAGACTTTACAAACAGAGTGTTTCCTAACTGCTCTATGAAAAGAAAGGTTAAACTCTGTGAGTTGAACGCACACATCACAAAGGAGTTTATGAGAATCATTCTGTCTAGTTTCTATAGGAAGATATTTCCTATTCTACCATTGACCTCAAAGCGGCTGAAATCTCCACTTGCAAATTCCACAAAAAGAGTGTTTCAAGTCTGCTCTCTGTAAAGGATCGTTCAACTCTGTGAGTTGAATACACACAACACAAGGAAGTTTCTGAGAAATATTCTGTCTAGCAGAATATGAAGAAATCCCGTTTCCAACGAAGGTCTCAAAGAGGTCTGAATATCCACTTGCAGACTTTACAAACAGAGTGTTTCCTAACTGCTCTATGAAAAGAAAGGTTAAACTCTGTGAGTTGAACGCACACATCACAAAGGAGTTTATGAGAATCATTCTGTCTAGTTTCTATAAGAAGATACTTCCTATTCTACCATTGACCTCAAAGCGGCTGAAATCTCCACTTGCAAATTCGACAAAAAGAGTGTTTCAAGCCTGCTCTCTGTAAAGGATCCTTCAACTCTGTGAGTTGAATACACACAACACAAGGAAGTTACTGAGAATTATTCTGTCTAGCAT	.	PASS	SVTYPE=INS;END=124656421;SVLEN=8156	GT	1/0
chr1	128760038	svim_asm.INS.7	T	TGATGATGATTCCATTCGATTCCATTCAATGATTCCATTCGATTCCATTTGATGATGATTTCAATCAATTTCATTCGATGATTCCAATCGAATCCATTCGATGATGAGTCCATCCATTTCAATTTCATGATAATTCCATTCGTTTCAATTCGATGGTGTTTCCATTCGATTCCATTCGATGTTGATTCCATTAGTTTCCATTG	.	PASS	SVTYPE=INS;END=128760038;SVLEN=202	GT	1/0
chr1	128765255	svim_asm.DEL.3	CCATTCGATGATGATTCCATTCGTTTCCATCCGATGATGATTCCATTCGATTTCGTTCAATGATTATTCCATTCGAGTCCATTCGTTGATTCCATTCAATAT	C	.	PASS	SVTYPE=DEL;END=128765356;SVLEN=-101	GT	1/0
chr1	128932094	svim_asm.INS.8	A	AGCAAGTATCTTTTTTTTGCTTTATTTTTTTGTATTTTTATTTTTTTATTAT	.	PASS	SVTYPE=INS;END=128932094;SVLEN=51	GT	1/0
chr1	128938574	svim_asm.INS.9	G	GCATGCTAAGCAAGCTACGATGGAGATAAACCTACATCTACATATCTCCTAGAGAAATAGTAAACAATCAGGAAGGGAAAAATATTTCAGTTAGCACTAGAAAAATCATATTACCTTTAATCATATTGATATCTGAAAGCATGAAAGGTAAAATAAACAATATTATTTGTTAAGAATAATAATGCCATTCTGAAATTCTCAACCAAGAAAAATATTCATCAACCTATGGCTAAATAACATATTTAGAGACAAAGAACAAAACGCCACCAGCAGAATTCCACTAAAGAAACTAAAAAGAAACACTGAAAACATGCTTCAGAAAGATTGAAGTTCTGAAATCAAAGAATGAACAGAGAGCAAAAAATATTGTAAACATACAGATAGATCTAAATAAAACATTAAGTGTTGAAACAAAAGGATAATTAAAATTAGATAAGCACTGCAATATATATTTTAAGAAGCAAGTTATTAGGGCTGAAGTATTCAAAGACCCCTTAAGTGTCTGACAAGAGCAGAAAGGTATGACTTTGCAACTCTTTTTTTTTTTTTTTTTTTTTTTGAGAAGGAGTCTCATTCACTCTTTCTCCCAGGCTGGAGTGCGGTGGCGTCATCTCCGCTCACTGCAACCTCTGCCTCCCAGGTTCAAGCAATTCTCCTGCCTCAGCCTCCTGAGTAGCGGGGATTACAATCGCGTGCCACCATGCCTGGCTAATTTTTGTATTTTTAGTAGAGATGGGGTTTCACCACCTTGGTCAGGCTAGTCTCCAACTCCTGTCCTCGTGATCCACACGCCTCGGCCTCCCGAAGTGTTGAGATTACAGGCGTGAGCCACTGCGCGCGACCGACTTTGGAACTTTAATAAATTGACTGGACATTATGCATTTCTCTCTGTTGTATCTATGAAAACAATAAAAATAAAAGTCATAATTTTAAAACAAGAAGACAGAAAGTGATAGGAGAAAATGAGACATTATATATATATATATACACAACGAATTAATAATACAAAATTAATTGTAAATGATCAAAGATTTACTAAAACCTAAGTAGACAATGTTTTTGTTAAAATACAAAGATTGGCAAAATTTAAAACATCCGTCTCTATCATAGTTACAAGAGACACAACTAATATATAAATTTACAGAAACTTTGAAGTTCAAACAACACAGATACTGTGTATATATGATATACATACAAACATACTACATGAATATAATTTTTTAAAAAGTTGCTATGTAGACAAAATAGAATGTAAGTTAGAAACATTTATTAAAATAAGTTAGTCTAACCAGTGTGATAAAAGTTTTAAGTTATTAAAAAGATGTGATGACTTAAATGTGCATTAGCCTGATACATATATATATACACACAAACCACACACTCCCTCTCACACACACAGACACACATATATTTAGAGAGAGAGTCAAATTATATAAAGCAAAAATATCAGAAAGTAAGTAGAAATGGATAAGCCC	.	PASS	SVTYPE=INS;END=128938574;SVLEN=1474	GT	1/0
chr1	128943246	svim_asm.INS.10	T	TTCATTTCATAATTTCATTTCATTTCATCATTTCATATCATTTCTTCATTTCGCCATTTCATCTTTTCATTTCATGTCATCATTTCATCATTTCATTTCATCATTTCACTTA	.	PASS	SVTYPE=INS;END=128943246;SVLEN=111	GT	1/0
chr1	128943325	svim_asm.INS.11	T	TTCAACATTTCATTACATTTCATCATTTCACTACATCTCATCATTTCATCTCTCATTGCGTTACTTCATTTCATCTCA	.	PASS	SVTYPE=INS;END=128943325;SVLEN=77	GT	1/0
chr1	128943440	svim_asm.INS.12	C	CTTCATCTCATCATTTCAACATTTCATCTCATGATTTCATTTCAT	.	PASS	SVTYPE=INS;END=128943440;SVLEN=44	GT	1/0
chr1	128943691	svim_asm.INS.13	A	ATCTCATTTCATTTCATCTTTTCATCTCATCATTTCATCATTTCATCTCATTTCATTTCATCATT	.	PASS	SVTYPE=INS;END=128943691;SVLEN=64	GT	1/0
chr1	128947984	svim_asm.DEL.4	CGGCGGCAGGGACAAAAATCCTCGGCGGCGGGGCCAAAAAGTCGCAGTGGCAAAAAGCGGCGGCAACCAGGGCAAAAAGTCGCGGCAGCAAAAAGCCGCGGCGGCGGGGACAAAAAGCCGCTGCGGCGGGGGCAAAAAGCGGCGGCGACAGTGTCAAAAAGTCGCGGCGGCAAAAAGCCGCGGAGGCGGGGGCAAAAAGCCGCGGCTGCGAAAAACTCGCTGCGGAGGGGGGGCAAAAAGCCGCGACAGCGGGGGGCTAAAAGCCGCGCCGGGTAAAAGGCTGTGGCGGGTAAAAAGTCGCGGCGGCAAAAAGCCGTGGCGGCAGGGGGGCAAAAAGCCTCGGCGGCGGGTTGGGGCAGAAAGCCGCGGCGGGCAAAAAGCTGAGGCGGGGTGGGGGCAAGAAGCCGCCGCGGCGGTGGGGCAAAAAGCCGCGGCGGCGGTTGGGTGGCAGAAAGCCGCGGCGGGCAAAAAGTTGCGACGGCGAGGGGGGCACAAAGCCGCGGCGGGCAAAAAGCCGAGGCCGGGTGGGGGGAATAAGCTGAGGCGGCGGGGCTGGAAAAAGCCGCGGCGGGCAAAAAGCCGAGGCGGGGTGGGAGCAAAAAGTCGCGGCGGCGGGGTGGGCAGAAAGCCTCGGGGGGCTTAAAGCCGCGGCGGCGAGGGGCGCACAAAGCCGCGGCAGGTAAAAAGCCGAGGCGGGGTGGGGACAAAAAGCCGCGTCGGCGGTGGGGCAAAAAGCCATGGCGGCGGGGCGAAAAAACCCCAGCGGGCAAAAAGTCGCGGCGGCGGGGGACAAAAAGCCGCTGCAGCAGGGGCTAAAAAGCTGTGGTGGGGAAAAAGCCGCGGCGGCGGGGGGCAAAAAGCCCTGACGGGCAAAAATCCGAGGGGGGTTGGGAGCAAAAAGCCGCGGCGGGTAAAAAGCCGCGGGGTCAGGGTGGAAAAAGCCGCGGCGCAGAAAAAGCCGCGGGGTCAGGGTGGAAAAAGCCACAGCGGAGAAAAAGCCGCAGCGGCGGGGGGGCAAAAAGCCACGGCGGCGGGGGGGCAAAAAGCCACGGCGGCGGGGGGTAAAAAGCCGTGGCGGGCAAAAAGCCGCGGTGGCGGGGGGTAAAAAGCCACGGCGAGGAAAAAGCCGCGGCTGCGGGGGGGCAAAAAGCGGCGGGGTGCAAAAAGCGGAGGGGCGCAAAAAGCCGCAGCGGCGGGGGGGGGCAAAAAGCGGCAGGGGGCAAAAGCCGCGGCGGCAAAATTCGCAGCGGCGAGGGGTCAAAAAGCCGCGGCGGGCTAAAAGCCCTGGCGCCGGGGGGGCACAAAGCCTTGGCGGGGAAAAAACCGAGGCGGGGTGGGGGGAATAAGCCGCGACGGCGGGGCGGGGAAAAGCCTCCGCGGCGCGGGGGCAAAAAGCCGCAGCGGGCAAAAAGCCGAGGCCGGGTGAGAGCAAAAAGTCGCGGCGGCGGGGTGGGCAGAAAGCCGCGGGGGGCAAAAAGCCGCGGCGGCGAGGAGGGCACAAAGCCGCGGCGGGTAAAAAGCCGAGGCGGGGTGGGGACAAAAAGCCGCGTCGGCGGTGGGGCAAAAAGCCATGGCGACGGGGGGTAAAAAGCCCCAGCGGGCAAAAAGTCGCGGCGGCGGGGGACAAAAAGCAGCTGCAGCAGGGGCTAAAAAGCTGTGGTGGGGAAAATGCCGCGGCGGCGGGGGGCAAAAAGCCGCCGCGGCGGGGGGCAAAAAGCCCTGGCGGGTTGGGGGCAAAAAGCTACGGCGGGCAAAAAGCCGCGGCGTTGGTGGGGGCAAAAAGCCGCGGCGGCTGTGGGGCAAAAAGCCACGGCGGCGGGGGCTAAAAAGCCGCTGCGGGCAAAAAGTCGCGGCGGCGGGGACAAAAAGGCGCGGCGGGCAAAAAGCCGTGGCGGCGGGGGGGGGCAAAAAGCCGCGGCGGCGGGGTGGGGGCGGAAAGCCACGGCAGGCAAAAAGCCGCGGCAGCGAGGGGCACAAAGCCGTGGCG	C	.	PASS	SVTYPE=DEL;END=128949970;SVLEN=-1986	GT	1/0
chr1	128949995	svim_asm.DEL.5	GGCTAAAAGCCACGGCGGCGGGGGGTAAAAAGCCGCGACTGGCAAACAGCCGCGGTGGCGGGGGGGAAAAAAACCACGGCGGCGGGGGGGGGCAGAAAGCCGCAGCGGGCAAAAAGCGGCGGCAGCGAGGGGGGCACAAAGCCGCGGCGGGCAAAATGCCGAGGCGGGGTGGGGGCAAAAAACCACGGCGACGGGGGGGTAAAAAGCCGCGGCAGGCAAAAAGTCGCGGCGGCAGGGGACAAAAAGCCGCGGCGGCGGGGGTTAAAAAGTCGCGGTGGGGAAAAAGCCGCGGCTGCGGGGGGCAAAAAAGCCGCCGCGGCGGGGGGCAAAAAGCTGCGACGGGTAAAAATCCGAGGCGGGGTGGGGTCAAAAAGCCGCGGCGGGTAAAAAGGCAGGGGGGCAGGGTGGAAAAAGCCATGGCGGTGAAAAAGCCGCGGTGGCGGGGGGGCAAAAAGCGGCGGGGGTCAAAAAGCGGCAGGGGGCAAACAGCCACGGCAGCGGGTGGGGGACAAAGCCGCGGCGAGCAAAAAAGCCAGGGCGGCAAAATTCGCAGCGGCGAAGGGTCAAAAAGCCGCGGTGGTCAAAAAGCCCTGGCGCTGGGGGTCAAAAAGCCTTGGTGGGCAAAAAGACAAGGCACGGTGGGGGAAAAATGCCGCGGCGGCGGGGCGGGAAAAAGCTGCGGCGGCAGGGGGGGCAAAAAGCCGCAGCGGGCGGTGGT	G	.	PASS	SVTYPE=DEL;END=128950712;SVLEN=-717	GT	1/0
chr1	129489078	svim_asm.DEL.6	AAATGGAATCGAATAGAATTATGGAATGAAATCCAATGTGATCATCATTGAATGGACTCGAATGGAATCATCATCCAATGGAAACTAATGGAATCAACATCGAATGGAATCGAATGGAAACACCATCGAATTGAAACGAATGGAATTATCATGAAATTGAAACGGATGGACTCATCATCGAATGGATTCGAATGGAATCATCGAATGAAATTGATTGAAATCATCATCAAATGGAATCGAAAGGAATCATTGATTGGAATCGAATGGAATCATCATCAGATGGAAATGAATGGAATCATCATAGAATGGAATCGCATGGATTCATTGAATGGAATCAGATGGAATCATCGAATGGACTTGAATGCAATCATTGAATGGACTCGAATGGAATCATTATTGAATGGAATTGAATAGAATCATCGAATGGTCTCGAATGGAATCATTATCAAATGAAGTCGAATGGAATCACCGAATAGAATCGAATGGAACAATCATCGAATGGACTCAAATGGAATTATCTTCAAATGGAATCAAATGGATTTATCGAATGCAATCGAATGGAATTATCGAATGCAATTGAATAGAATCATCGAATGCACTCGAATGGAATCATCGAATGGAATGCAATGGATTAATCCATGGACTCGAATTCAATCACCATTGAATACAATCGAATGGAGTCATCGAATCGACTCAAATGGAATAATCATTGAATGGAATCGAATGGAATCATCGAGTGGAATCGAATGGAATCATGATCAAATGGAATCGAATGTAATCATCATCAAATGGAATCAAAAATGACCATCATCAATTAGTATTGAATGGAACTGTCATCAAACGGAATTCAAAGGAATCATCATCAAATGGAACCGAATGGAATCCTCATTGAATGGAAATGAAAGGAGTCATCATCAAATGGAATCGAATGGAATCATCATCAAATGGAATCTAATGGAATCACTGAACGGAATTGAATGGAATCGTCATCGAATGAATTGAATGCAACCAACGTATGGTCTCGAATGGAGCCATCTCCAAATGGAATGGAATGGAATCATCGCATAGAATCGAATGGAATTATCATCGAATGGACTCGAATGGAATCAACATCAAACGGAATCAAACGGAGTTATCGAACGGAATAGAAGAGAATCATCGAACGGGCTCGAATGGAATCATCTAATGGAATGGAATGGAAGAATCCATGGACCCGAATGCAATCATCATCGAATGGAATCGAATGGAATCATCGAATGGACTCGAATGGAATAATCATTGAACGGAATCGAATGGAATCATCATCGGATGGAAACGAATGGAATCATCATCGAATGGAATCGAATGGGATCATCAAATGGAATCAGATGGAATCATCATCC	A	.	PASS	SVTYPE=DEL;END=129490459;SVLEN=-1381	GT	1/0
chr1	129639116	svim_asm.DEL.7	CATCGAATGAAATTGATTGAAATCATCATCAAATGGAATCGAAAGGAATCATTGAATGGAATCGAATGGAATCATCATCAGATGGAAATGAATGGAATCATCATAGAATGGAATCGCATGGATTCATTGAATGGAATCAGATGGAATCATCGAATGGGCTTGAATGGAATCGTTGAATGCACTCGAATGGAATCATTATGGAATGGAATTGAATAGAATCATCGAATGGTCTCGAATGGAATCATTATCAAATGAAGTCGAATGGAATCACCGAATAGAATCGAATGGAACAATCATCGAATGGACTCAAATGGAATTATCCTCAAATGGAATCAAATGGATTTATCGAATGCAACCGAATGGAATTATCGAATGCAATCGAATAGAATCATCGAATGGACTCGAATGGAATCATCGAGTGGAATGCAATGGATTAATCCATGGACTCGAATTCAATCACCATCGAATACAATCGAATGGAGTCATCGAATCGACTCAAATGGAATAATCATTGAATGGAATCGAATGGAATCATCGAGTGGAATCGAATGGAATCATGATCAAATGGAATCGAATGTAATCATCATCAAATGGAATCAAAAATAAGCATCATCAATTGGTATTGAATGGAATTGTCATCAAACGGAATTCAAAGGAATCATCATCAAATGGAACCGAATGGAATCCTCATTGAATGGAAATGAAAGGAGTCATCATCTAATGGAATCGCATGGAATCATCATCAAATGGAATCGAATGGAATCATCATCAAATGGAATCTAATGGAATCATTGAACGGAATTGAATGGAATCGTCATCGAATGAATTGAATGCAATCAACGAATGGTCTCGAATGGAACCACCTCCAATTGGAATGGAATGGAATCATCGCATAGAATCGAATGGAATTATCATCGAATGGACTCGAATGGAATCAACATCAAACGGAATCAAACGGAATTATCGAATGGAATCGAAGAGAATCATCGAATGGACTCGAATGGAATCATCTAATGGAATGGAATGGAAGAATCCATGGACTCGAATGCAATCATCATCGAATGGAATCGAATGGAATCATCGAATGGACTCGAATGGAATAATCATTGAATGGAATCGAATGGAATCATCATCGGATGGAAACGAATGGAATCATCAAATGGAATCAGATGGAATCATCATCAAATGGAATCGAATAGAATTATGGAATGAAATCCATTGTGATCATCATCGAATGGACTCGAATGGAATCATCATCCAATGGAAACTAATGGAATCAACATCGAATGGAATCGAATGGAAACTCCATCGAATTGAAACGAATGGAATTATCATGAAATGGAAATGGATGGACTCATCATCGAATGGATTCGAATGGAATCATCGAATGAAATTGATTGAAATCATCATCAAATGGAATCGAATGGAATCATTGAATGGAATCGAATGGAATCATCATCAGATGGAAATGAATGGAATCATCATAGAATGGAATCGAGTTGATTCATTGAATGGAATCAGATGGAATTATCGAATGGACTTGAATGGAATCATTGAATGGACTCGAATGGAATCATTATTGAATGGAATTGAATGGAATCATCGAATGGTCTCGAATGGAATCATTATCAAACGGAATCGAATGGAATCACCGAATAGAATCGAATGGAACAATCATCGAATGGACTCAAATGGAATTATCCTCAAATGGAATCGAATGGAATTATCGAATGGAATTATCGAATGCAATCGAATGGAATAATCGAATACAATCGAATAGAATCATCGAATGGACTTCAAAGGAATCATCTGTTGAAATGGAATGGAATAGTCAATGAACTCGAATGGAATCATCATTGAATGGAATCATCGAGTGCAATCGAATGGAATCATGATCAAATGGAATCGAAAGTAATCATCATCAAATGCAATCAAAAATAACCATCATCAATTGGTATTGAATGGAATTGTCATCAAACGGAATTCAAAGGAATCATCATCAAATGGAACCGAATGGAATCCTCATTGAATGGAAATGAAAGGAGTCATCATCTAATGGAATCGCATGGAATCATCATCAAATGGAATCGAATGGAATCATCGCCAATGGAATATAACGGAAGCATTGAACGGAATTGAATGGAATCGTCATCGAATGAATTGAATGCAATCAACGAATGGTCTCGAATGGAGCCATCTGCAAATGGAATGGAATGGAATCATCGCATAGAATCGAATGGAATTATCATCGAATGGACTCGAATGGAATCAACATCAAACGGAATCAAAGGGAATTATCGAATGGAATCGAAGAGAATCATCGAACGGACTCGAATGGAATCATCTAATGGAATGGAATGGAAGAATCCATGGACTCGAATGCAATCATCATCGAATGGAATCGAATGGAATCATCGAATGGACTCGAATGGAATAATCATTGAACGGAATCGAATGAATCATCATCGGATGGAAACGAATGGAATCATCATCGAATGGAATCGAATGGGATCATCAAATGGAATCAGATGGAATCATCATCAAATGGAATCGAATAGAATTATGGAATGAAATCCAATGTGATCATCATTGAATGGACTCGAATGGAATCATCATCCAATGGAAACTAATGGAATCAACATCGAATGGAATCGAATGGAAACACCATCGAATTGAAACGAATGGAATTATCATGAAATTGAAATGGAAGGACTCATCATCGAATGGATTCGAATGGAATCATCGAATGAAATTGATTGAAATCATCATCAAATTGAATCGAAAGGAATCATTGAATGGAATCGAATGGAATCATCATCAGATGGAAATGAATGGAATCATCATAGAATGGAATCGAATGGATTCATTGAGTGAAATCAGATGGAATCATCGAATGGACTTGAATGGAATCGTTGAATGGACTCGAATGGAATCATTATTGAATGGAATTGAATAGAATCATCGAATGGTCTCGAATGGAATCATTATCAAATGAAGTCGAATGGAATCACCGAATAGAATCGAATGGAACAATCATCGAATGGACTCAAATGGAATTATCCTCAAATGGAATCAAATGGATTTATCGAATGCAATCGAATGGAATTATCGAATGAAATCGAATAGAATCATCGAATGGACTCGAATGGAATCATCGAGTGGAATGCAATGGATTAATCCATGGACTCGAATTCAATCACCATCGAATACAATCGAATGGAGTCATCGAATCGACTCAAATGGAATAATCATTGAATGGAATCGAATGGAATCATCGAGTGGAATCGAATGGAATCATGATCAAATGGAATCGAATGTAATCATCATCAAATGGAATCAAAAATAAACATCATCAATTGGTATTGAATGGAATTGTCATCAAATGGAATTCAAAGGAATCATCATCAAATGGAACCGAATGGAATCCTCATTGAATGGAAATGAAAGGAGTCATCATCTAATGGAATCGCATGGAATCATCATCAAATGGAATCGAATGGAATCATCATCAAATGGAATCTAATGGAATCACTGAACGGAATTGAATGGAATCGTCTTCGAATGAATTGAATGCAATCAACGAATGGTCTCGAATGGAACCACCTCCAAATGGAATGGAATGGAATCATCGCATAGAATCGAATGGAATTATAATCGAATGGACTCGAATGGAATCAATATCAAACGGAATCAAACGGAATTATCGAATGGAATCGAAGAGAATCATCGAATGGACTCGAATGGAATCATCTAATGGAATGGAATGGAAGAATCCATGGTCTCGAATGCAATCATCATCGAATGGAATCGAATGGAATCATGGAATGGACTCGAATGGAATAATCATTGAATGGAATCGAATGGAATCATCATCGGATGGAAACGAATGGAATCATCAAATGGAATCAGATGGAATCATCATCAAATGGAATCGAATAGAATTATGGAATGAAATCCATTGTGATCATCATCGAATGGACTCGAATGGAATCATCATCCAATGGAAACTAATGGAATCAACATCGAATGGAATCGAATGGAAACTCCATCGAATTGAAACGAATGGAATTATCATGAAATTGAAATGGATGGACTCATCATCGAATGGATTCGAATGGAATCATCGAATGAAATTGATTGAAATCATCATCAAATGGAATCGAATGGAATCATTGAATGGAATCGAATGGAATCATCATCAGATGGAAATGAATGGAATCATCATAGAATGGAATCGAGTGGATTCATTGAATGGAATCAGATGGAATCATCGAATGGAGTTGAATGGAATCATTGAATGGACTCGAATGGAATCATTATTGAATGGAATTGAATGGAATCATCGAATGGTCTCGAATGGAATCATTATCAAATGGAATCGAATGGAATCACCGAATAGAATCGAATGGAATAATCATCGAATGGACTCAAATGGAATTATCCTCAAATGGAATCGAATGGAATTATCGAATGCAATCGAATGGAATAATCGAATGCAATCGAATAGAATCATCGAATGGACTTGAAAGGAATCATCGATTGAAATGGAATGGAATAGTCAATGAACTCGAATGGAATCATCATTGAATGGAATCATCGAGTGGAATCGAATGGAATCATGATCAAATGGAATCGAAAGTAATCATCATCAAATGGATTCAAAAATAACCATCATCAATTGGTATTGAATGGAATTGTCATCAAACGGAATTCAAAGGAATCATCATCAAATGGAACCGAATGGAATCCTCATTGAATGGTAATGAAAGGAGTCATCATCCAATGGAATCGCATGGAATCATCATCAAATGGAATCGAATGGAATCATCATCAAATGGAATCTAATGGAATCATTGAACGGAATTGAATGGAATCGTCATCGAATGAATTGAATGCAATCAACGAATGGTCTCGAATGGAACCACATCCAAATCGAATGGAATGGAATCATCGCATAGAATCGAATGGAATTATCATCGAATGGACCCGAATGGAATCAACATCAAACGGAATCAAACGGAATTATCGAATGGAATCGAAGAGAATCATCGAACGGACCCGAATGGAATCATCTAATGGAATGGAATGGAATAATCCATGGACTCGAATGCAATCATCATCGAATGGAATCGAATGGAATCATCGAATGGACTCGAATGGAATAATCATTGAACGGAAACGAATGGAATCATCATCGGTTGGAAATGAATGGAATCGTCATCGAATGGAATCGAATAGAATTATGGAATGAAATCCAGTGTGATCATCATCGAATGGACCCGAATGGACTCATCATCCAACGGAAGCTAATGGAATCAACATCGAATGAATCGAATGGAAACACCATCGAATTGAAACGAATGGAATTATCATGAAATTGAAATGGATGGACTCATCATCGAATGGATTCGAATGGAATCATCGAATAAAATTGATTGAATTCATCATCAAATGGAATCGAATGGTATCATTGAATGGAATCGAATGGAATCATCATCAGACGGTAATGAATGGAATCGTCATAGAATGGAATCGAATGGATTCATTGAATGGAATCAGACGGAATCATCGACTGGACTGGAATGGAATCATTGAATGGACTCGAAAGGCATCATTATTGAATGGAATTGAATGGAATCATCGAATGGTCTCGATTGGAATCATTATCAAATGGAATCGAATGGAATCACCGAATAGAATCGAATGGAACAATCATCGAATGGACTCAAATGGAATTATCCTCAAATGGAATCGAATGGAATTATCGAATGCAATCGAATGGAATTATCGAATGCAATCGAATAGAATCATCGAATGGACTCGAATGGAATCATCGAATGGAATGGAATGGAACAGTCAATGAACTCGAATGGAATCATCATTGAATGGAATCGAATGGAATCATCGAGCGGAATCGAATGAAATCATGATCAAATGGAATCAAATGTAATCATCATCAAATGGAATCAAAAATAACCATCATCAATTTGTATTGAATGGAATTGTCATCAAAGGAATTCAAAGGAATCATCATCAAATGGAAGCGAATGGAATCCTCATTGAATGGAAATGAAAGGGGTCATCATCTAATGGAATCGCATGGAACCATCATCAAATGGAATCGAATGGAATCATCCTCAAATGGAATCTAATGGAATCATGGAACAGAATTGAATGGAATCGTCATCGAATGAATTGAATGCAATCATCGAATGGTCTCGAATGGAATCATCTTCTAATGGAAAGGCATGGCATCATCGCATAGAATCGAATGGAATTAACATTGAATAGACTCGAATGGAATCAACATCAAATGGAATCAATCGGAATTATCGAATGGCATCGAAGAGAATCATCGAATGGACTCGAATGGAATCATCTATTGGAATGGAATGGAATAATCCACGGACTCGAATGCAATCATCATCGTATAGAATCGAATGGAATCATCGAATGGACTCGAATGGAAAAATCATTGAACGGAATCGAATGGAATCATCATCGGATGGAAACGAATGGAATCATCATCGAATGGAAATGAAAGGAGTCATCATCTAATGGAATTGCATGGAATCATCATAAAATGCAATGGAATGGAATCAACATCAAATGGAATCAATAAACGGAATTGAATGGAATCGTCATCGAATGAATTGAATGCAATCATCGAATGGTCTCAAATGGAATGATCTTCAAATGGAATGGAATGGAATCATCGCATAGAATCGAATGGAATTATCATCGAATGGAATCGAATGGTATCAACATCAAACGGAAAAAAACGGAATTATCGAATGGAATCGAAGAGAATCATCGAATGGACCTGAATGGAATCATGTAATGGAATGGAAGGGAATAATCCATGGACTCGAATGCAATCATCATCGAATGGAATCGAAAGGAATCATCGAATGGAGTCGAATGGAATAATCATTGAACGGAATCGAATGGAATCATCATCGGATGGAAACGAATCGAATCATCATCGAATGGAAATGAAAGGAGTCATCATCTAATGGAATTGCATGGAATCATCATAAAATGGAATCAAATGGAATCAACATCAAATGGAATCAAGTGGAATCATTGAACGGAATTGAATGGAATCGTCATCGAATGAATTGAATGCAATCATCGAATGGTCTCGAATGGAATCATCTTCAAATGGAATGGAATGGAATCATCGCATAGAATCGAATGGAATTATCATCGAATGGAATCGAATGGAATCAACATCAAACGGAAAAAAACGGAATTATCAAATGGAATCGAAGAGAATCATCGAATGGACCCGAATGGAATCATCTAATGGAATGGAATGGAATAATCCATGGACTCGAATGCAATCATCATCGAATGGAATCGAATGGAATCATCGAATGGACTCGAATGGAATAATCATTGAACGGAATCGAATGGAATCATCATCGGATGGAAACGAATGGAATCATCATCGAATGGAAATGACAGGAGTGATCTAATGGAATTGCATGGAATCATCATAAAATGGAATCGAATGGAATCATCATCAAATGGAATCAAATGGAATCATTGAACGGAATTGAATGGAATAGTCATCGAATGAATTGAATGCAATCATCGAATGGTCTCGAATGGAATCATCTTCAAATGGAATGGAATGGAATCATCGCATAGAATCGAATGGAATTATCATCGAATGGAATCGAATGGAATCAACATCAAACGGAAAAAAACGGAATTATCGAATGGAATCGAAGAGAATCATCGAATGGACCCGAATGGAATCATCTAATGGAATGGAATGGAATTATCCATTGACTCGAATGCAATCATCATCGAATGGAATCGAATGGAATCATCGAATGGACTCGAATGGAATAATCATCGAACGGAAACGAATGGAATCATCATCCGATGGAAAGGAATGGAATCATCATCGAATGGAATCGAATAGAATTATGGAATGAAATCCAGTGTGATCATCATCGAATGGACCTGAATGGAATCATCATCCAACGGAAGCTAATGGAATCAACATCGAATGAATCGAATGGAAACACCATCGAATTGAAACGAATGGAATTATCATGAAATTGAATTGGATGGACACATCATCGAATGGATTCGAATGGAATCATCGAATAAAATTGATTGAAATCATCATCAAATGTAATCGAATGGTATCATTGAATGGAATCGAATGGAAACATCATCAGATGGAAATGAATGGAATCGTCATAGAATGGAATCGAATGGATTCATTGAATGGAATCAGATGGAATCATCGAATAGACTGGAATGGTATCATTGAATGGACTCGAAAGGGATCATCATTGATTGGAATTGAATGGAATCATCGAATGGTCTCGATTCGAATCATTATCAAATGGAATCGAATGGAATCACCGAATAGAATCGAATGGAACAATCATCCAATCAACTCAAATGGAATTATCCTCAAATGGAATCGAATGGAATTATCGAATGCAATCGAATGGAATTATCGAATGCAATCGAATAGAATCATCGAATGGACTCGAATGGAATCATCGAATGGAATGGAATGGAACAGTCAATGAACTCGAATGGAATCATCACTGAATGGAATCGAATGGAATCATCGAGTGGAATCGAATGGAATTATTATCAAATGGAATCGAATGTAATCATCATCAAATGGAATCAAAAATAACCATCATCAATTGGTATTGAATGGAAATGTCATCAAATGGAATTCAAAGGAATCATCATCCAATGGAACCGAATGGAATCCTCATTAAATGGAAATGAAAGGGGTCATCATCTAATGGAATCGCATGGAATCATCATCAAATGGAATCGAATGGAATCATCATGAAATGGAATCTAATGGAAACATTGAACAGAATTGAATGGAATCGTCATCGAATGAATTGAATGCAATCATTGAACGGTCTCAAAGGGAATCATCTTCTAATGGAAAGGAATGGAATCGTCGCATAGAATCGAATGGAATTAACATTGAATGGACTCGAATGGAATCAACATCAAACGGAATCAAGCGGAATTATCGAATGGAATCGAAGAGAATCATCGAATGGACTCGAATGGAATCATGTAATGGAATGGAATGGAATAATCCACGGACTCGAATGCAATCATCATCGTATACAATCGAATGGAATCATCGAATGGACTCGAATGGAATAATCATTGAACGGAATCGAATGGAACCATCATCGGATGGAAACGAATGGAATCATCATCGAATGGAAAGGAAAGGAGTCATCATCTAATGGAATTGCATGGAATCATCATAAAATGGAATCGAATGGAATCAACATCAAATGGATTCAAATGGAATCATTGAGCGGAATTGAATGGAATCATCATCGAATGAATTGAATGCAATCATCGAATGGTCTCGAATGGAATCATCTTCAAATGGAATGGAATGGAATCATCGCATAGAATCGAATGGAATTATCATCGAATGGAATCGAATGGAATCAACATCAAACGGAAAAAAACGGAATTAGCGAATGGAATCGAAGAGAATCATCGAATGGACCCGAATTGAATCATCTAATGGAATGGAATGGAATAATCCATGGACTCGAATGCAATCATCATCGAATGGAATCGAATGGAATCATCGAATGGACTAGAATGGAATAATCATTGAACGGAATCGAATGGAATCATCATCGGATGGAAACGAATGGAATCATCATCGAATGGAAATGAAAGGAGTCATCATCAACTGGAATTGCATGGAATCATCATAAAATGGAATCGAATGGAATCAACATCAAGTGGAATCAAATGGAATCATTGAACGGAATTGAATGGAATCGTCATCGAATGAATTGAATGCAATCATCGAATGGTCTCGAATGGAATCATCTTCAAATGGAATAGAATGGAATCATCGCATAGAATCGAATGGAATTATCATCGAATGGAATCGAATGCTATCAACATCAAACGGAAAAAAACGGAATTATCGAATGGAATCGAAGAGAATCATCGAACGGACCCGAATGGAATCATCTAATGGAATGGAATGGAATAATCCATGGACTCGAATGCAATCATCATCGAATGGAATGGAATGGAATCATCGAATGGACTCAAATGGAATAATCATTGAACGGAATCGAATGGAATCATCATCGGATGGAAACGAATGGAATCATCATCGAATGGAAATGAAAGGAGTCATCATCTAATGGAATTGCATGGAATCATCATAAAATGGAGTCGAATGGAATCAACATCAAATGGAATCAAATGGAATCATTGAACAGAATTGAATGGAATCGTCATCGAATGAATTGAATGCAATCATCGAACAGTCTCGAAGGGAATCATCTTCTAATGGAAAGGAATGGAATCATCGCATAGAATCGAATGGAATTAACATTGAATTGACTCGAATGGAATCAACATCAAACGGAATCAAGCGGAATTATCGAATGGAATCGAAGAGAATCATTGAATGGACTCGAATGGATTCATCTAACGGAATGGAATGGAATAATCCACGGACTCGAATGCAATCATCATCGTATAGAATCGAATGGAATCATCGAATGGACTCGAATGGAATAATCATTGAACGGAATCAAATGGAATCATCATCGGATGGAAATGAAAGGAGTCATCATCTAATGGAATTGCATGGAAACATCATAAAATGGAATCGAATGGAATCAACATCAAATGGAATCAAATGGAATCATTGAACGGAATTGAATGGAATCGTCATCGAATGAATTGAATGCAATGATCGAATGGTCTCGAATGGAATCATCTTCAAATGGAATGGAATGGAATCATCGCATAGAATCGAATGGAATTATCATCGAATTTAATCGAATGGTATCAACATCAAACGGAAAAAAACGGAATTATCGAATGGAATCGAAGAGAATCATCGAACGGACCTGAATGGAATCATCTAATGGAATGGAATGGAATAATCCATGGACTCGAATGGAATCATCATCGAATGGAATCGAATGGAATCATCGAATGGACTCCAATGGAATAATCATTGAACGGAACCGAATGGAATCATCATCGGATGGAAACGAATGGAATCATCATCGAATGGAAATGAAAGGAGTCATCATCTGATGGAATTGCATGGAATCATCATAAAATGGAATCGAATGGAATCAACATCAAATGGAATCAAATGGAATCATTGAGCGGAATTGAATGGAATAGTCATCGAATGAATTGAATGCAATCATCGAATGGTCTCGAATGGAATCATCTTCAAATGGAATGGAATGGAATCATCGCATAAAATCGAATGGAATTAACATTGAATGGACTCGAATGGAATCAACATCAAACGGAATCAAGCGGAATTATCGAATGGAATCGAAGAGAATCATCGAATGGACTCGAATGGAATCATCTATTGGAATGGAATGGAATAATCCACGGACTCGAATGCAATCATCATCGTATAGAATCGAATGGAATCATCGAATGGACTCGAATGGAAAAATCATTGAACGGAATCGAATGGAATCATCATCGGATGGAAACGAATGGAATCATCATCGAATGGAAATGAAAGGAGTCATCATCTAATGGAATTGCATTCAATCATCATAAAATGCAATCGAATGGAATCAACATCAAATGGAATCAAATGGAATCATTGAACGGAATTGAATGGAATCGTCATCGAATGAATTGAATGCAATCATCGAATGGTCTCAAATGGAATGATCTTCAAATGGAATGGAATGGAATCATCGCATAGAATCGAATGGAATTATCATCGAATGGAATCGAATGGCATCAACATCAAACGGAAAAAAACGGAATTATCGAATGGAATCGAAGAGAATCATCGAATGGACCCGAATGGAATCATCTAATGGAATAGAATAGAATAATCCATGGACTCGAATGCAATCATCATCGAATGGAATCGAATGGAATCATCGAATGGACTCGAATGGAATAATCATTGAACGGAATCGAATGGAATCATCATCGGATGGAAACGAATGGAATCATCATCGAATGGAATCGAATAGTATTATGGAATGAAATCCAGTGTGATGATCATCGAATGGACCCGAATGGACTCATCATCCAACGGAAGCTAATGGAATCAACATTGAATGAATCGAATGGAAGCACCATCGTATTGAAACGAATGGAATTATCATGAAATTGAAATGGATGGACTCATCATCGAATGGATTCGAATGGAATGATCGAATAAAATTGATTGAAATCATCATCAAATGTAATCGAATGGTATCATTGAATGGAATCGAATGGAATCATCATCAGATGGAAATGAATGGAATCGTCATAGAATGGAATCGAATGGATTCATTGAATGGAATCAGATGGAATCATCGAATGGACTGGAATGGAATCATTGAATGGACTCGAAAGGGATCATTATTGAATGGAATTGAATGGAATCATCGAATGGTCTCGATTGGAATCATTATCAAATGGAATCGAATGGAATCACCGAATAGAATCGAATGGAACAATCATCGAATGGACTCAAATGGAATTATCCTCAAATGGAATCGAATGGAATTATGGAATGCAATCGAATGGAATTATCGAATGCAATCCAATAGAATCATCGAATGGACTCGAATGGAATCATCGAATGGAATGGAATGGAACAGTCAATGAACTCGAATGGAGTCAACATTGAATGGAATCGAATGGAATCATCGAGTGGAATCGAATGGAATTATGATCAAATGGAATCGAATGTAATCATCATCAAATGGAATCAAAAATAACCATCATCAATTGTTATTGAATGGAATTGTCATCAAATGGAATTCAAAGGAATCATCATCAAATGGAACCGAATGGAATCCTCATTGAATGGAAATGAAAGGGGTCATCATCTAATGAAATCACATGGAATCATCATCAAATGGAATCGAATGGAATCATCATCAAATGGAATCTAATGGAATCATTGAACAGAATTGAATGGAATCGTCATCGAATGAATTGAATGCAATCATCGAATGGTGTCGAATGGAATCATCTTCTAATGGAAAGGAATGGAATCATCGCATAGAATCGAATGGAATTAACATTGAATGGACTCGAATGGAATCAACATCAAACGGAATCAAGCGGAATTATCGAATGGAATCGAAGAGAATCATCGAATGGACTCGAATGGAATCAGGTAATGGAATGGAATGGAATAATCCACGGACTCGAATGCAATCATCATCGTATAGAATCGAATGGAATCATCGAATGGACTCGAATGGAATAATCATTGAACGGAATCGAATGGAACCATCATCGGATGGAAACGAATGGAATCATCATCGAATGGAAAGGAAAGGAGTCATCATCTAATGGAATTGCATGGAATCATCATAAAATGGAATCGAATGGAATCAACATCAAATGGATTCAAATGGAATCATTGAGCGGAATTGAATGGAATCGTCATCGAATGAATTGAATGCAATCATCGAATGGTCTCGAATGGAATCATCTTCTAATGGAATGGAATGGAATCATCGCATAGAATCGAATGGAATTATCATCGAATGGAATCGAATGGAATCAACATCAAACGGAAAAAAACGGAATTAGCGAATGGAATCGAAGAGAATCATCGAATGGACCCAAATGGAATCATCTAATGGAATGGAATGGAATAATCCATGGACTCGAATGCAATCATCATCGAATGGAATCGAATGGAATCATCGAATGGACTAGAATGGAATAATCATTGAACGGAATCGAATGGAATCATCATCGGATGGAAACGAATGGAATCATCATCGAATGGAAATGAAAGGAGTCATCATCAACTGGAATTGCATGGAATCATCATAAAATGGAATCGAATGGAATCAACATCAAGTGGAATCAAATGGAATCATTGAACGGAATTGAATGGAATCGTCATCGAATGAATTGAATGCAATCATCGAATGGTCTCGAATGGAATCATCTTCAAATGGAATAGAATGGAATCATCGCATAGAATCGAATGGAATTATCATCGAATGGAATCGAATGCTATCAACATCAAACGGAAAAAAACGGAATTATCGAATGGAATCGAAGAGAATCATCGAACGGTCCCGAATGGAATCATCTAATGGAATGGAATGGAATAATCCATGGACTCGAATGCAATCATCATCGAATGGAATGGAATGGAATCATCGAATGGACTCGAATGGAATAATCATTGAACGGAATCGAATGGAATCATCATCGGATGGAAACGAATGGAATCATCATCGAATGGAAGTGAAAGGAGTCATCATCTAATGGAATTGCATGGAATCATCATAAAATGGAGTCGAATGGAATCAACATCAAATGGAATCAAATGGAATCATTGAACAGAATTGAATGGAATCGTCATCGAATGAATTGAATGCAATCATCGAACGGTCTCGAAGGGAATCATCTTCTAATGGAAAGGAATGGAATCATCGCATAGAATCGAATGGAATTAACATTGAATTGACTCGAATGGAATCAACATCAAACGGAATCAAGCGGAATTATCGAATGGAATCGAAGAGAATCATCGAATGGACTCGAATGGATTCATCTAACGGAATGGAATGGAATAATCCACGGACTCGAATGCAATCATCATCGTATAGAATCGAATGGAATCATCGAATGGACTCGAATGGAATAATCATTGAACGGAATCGAATGGAATCATCATCGGATGGAAATGAAAGGAGTCATCATCTAATGGAATTGCATGGAAACATCATAAAATGGAATCGAATGGAATCAACATCAAATGGAATCAAATGGAATCATTGAACGGAATTGAATGGAATCGTCATCGAATGAATTGAATGCAATGATCGAATGGTCTCGAATGGAATCATCTTCAAATGGAATGGAATGGAATCATCGCAGAGAATCGAATGGAATTATCATCGAATTTAATCGAATGGTATCAACATCAAACGGAAAAAAACGGAAATATCGAATGGAATCGAAGAGAATCATCGAACGGACCTGAATGGAATCATCTAATGGAATGGAATGGAATAATCCATGGACTCGAATGGAATCATCATCGAATGGAATCGAATGGAATCATCGAATGGACTCGAATGGAATAATCATTGAACGGAACCGAATGGAATCATCATCGGATGGAAACGAATGGAATCATCATCGAATGGAAGTGAAAGGAGTCATCATCTAATGGAAATGCATGGAATCATCATAAAATGGAATCGAATGGAATCAACATCAAATGGAATCAAATGGAATCATTGAACGGAATTGAATGGAATCGTCATCGAATGAATTGAATGCAATCATCGAATGGTCTCCAATCGAATCATCTTCAAATGCAATGGAATGGAATCATCGCATAGAATCGAATGGAATTATCATCGAATGGAATCGAATGGAATCAACATCAAAAGGAAAAAAACGGAATTATCGAATGGAATCGAAGAGAATCATCGAATGGACCCGAATGGAATCATCTAATGGAATGGAATGGAATAATCCATGGACTCGAATGCAATCATCATCGAATGGAATCGAATGGAGTCATCGAATGGACTCGAATGGAATAATCATTGAACGGAATCGAATGGAATCATCATCGGATGGGAATGAATGGAATCATCCTCGAATGGAATCGAATAGAATTATGGAATGAAATCCAGTGTGATCATCATCGAATGGACCCGAATGGAATCATCATCCAACGGAAGCTAATGGAATCAACATGGAATGAATCGAATGGAAACACCATCGAATTGAAACGAATGGAATTATCATGAAATTGAAATGGATGGACTCATCATCGAATGGATTCGAATGGAATG	C	.	PASS	SVTYPE=DEL;END=129654945;SVLEN=-15829	GT	0/1
chr1	129816612	svim_asm.INS.14	A	AAATGGAAACACCATCGAATTGAAACGAATGGAATTATCATGAAATTGAAATGGATGGACTCATCATCGAATGGATTCGAATGGAATCATCGAATAAAATTCATTGAAATCATCATCGAATGGAATCGAATGGTATCATTGAATGGAATCGAATGGAATCATCATCAGATGGAAATGAATGGAATCGTCATAGAATGGAATCGAATGGATTCATTGAATGGAATCAGATGGAATCATCGAATGGACTGGAATGGAATCATTGAATGGACTCAAAAGGGATCATGATTGAATGGAATTGAATGGAATCATCGAATGGTCTCGATTGGAATCATTATCAAATGGAATCGAATGGAATCACCGAATAGAATCGAATGGAACAATCATCGAATGGACTCAAATGGAATTATCCTCAAATGGAATCGAATGGAATTATCGAATGCAATCGAATGGAATTATCGAATGCAATCGAATAGAATGATCGAATGGACTCGAATGGAATCATCGAATGGAATGCAATGGAACAGTCAATGAACTCGAATGGAATCATCATTGAATGGAATCGAATGGAATCATCGATTGGAATCGAATGGAATTATGATCAAATGGAATCGAATGTAATCCTCATCAAATGGAATCAAAAATAACCATCATCAATTGGTATTGAATGGAATTGTCATCAAATGGAATTCAAAGGAATCATCATCAAATGGAACCGAATGGAATCCTCATTGAATGGAAATGAAAGGGGTCATCATCTAATGGAATCGCATGGAATCATCATCAAATGGAATCGAATGGAATCATCATCAAATGGAATCTAATGGAATCATTGAACAGAATTGAATGGAATCGTCATCAAATGAATTGAATGCAATCATCGAATGGTCTCGAATGGAATCATCTTCTAATGGAAAGGAATGGAATCATCGCATAGAATCGAATGGAATTATCATCGAATGGAATCGAATGGTATCAACACCAAACGGAAAAAAACGGAATTATCGAATGGAATCGAAGAGAATCTTCGAACGGACCCGAATGGAATCATCTAATGGAATGGAATGGAATAATCCATGGACTCGAATGCAATCATCATCGAATGGAATCGAATGGAATCATCGAATGGACTCGAATGGAATAATCATTGAACGGAATCGAATGGAATCATCATCGGATGGAAACGAATGGAATCATCATCGAATGGAAATGAAAGGAGTCATCATCTAATGGAATTGCATGGAATCATCATAAAATGGAATCGAATGGAATCAACATCAAATGGAATCAAATGGAATCATTGAACGGAATTGAATGGAATCGTCATCGAATGAATTGACTGCAATCATCCAATGGTCTCGAATGGAATCATCTTCAAATGGAATGGAATGGAATCATCGCATAGAATCGAATGGAATTATCATCGAATGGAATCGAATGGAATCAACATCAAACGGAAAAAAACGGAATTATCGAATGGAATCGAAGAGAATCATCGAATGGACCCGAATGGAATCATCTAATGGAATGGAATGGAATAATCCATGGACTCGAATGCAATCATCATCGAATGGAATCGAATGGAATCATCGAATGGACTCGAATGGAATAATCATTGAACGGAATCCAATGGAATCATCATCGGATGGAAATGAATGGAATCATCATCGAATGGAATCGAATAGAATTATGGAATGAAATCCAGTGTGATCATCATCGAATGGACCCGAATGGAATCATCATCCAACGGAAGCTAATGGAATCAACATCGAATGAATCG	.	PASS	SVTYPE=INS;END=129816612;SVLEN=1776	GT	1/0
chr1	130178606	svim_asm.DEL.8	GTTATCGAATGGAATCGAAGAGAATCATCGAATGGACCCGAATGGAATCATCTAATGGAATGGAATGGAATAATCCATGGACTCGAATGCAATCATCATCGAATGGAATCGAATGGAATCATCGAATGGACTCGAATGGAATAATCATTGAACGGAATCGAATGGAATCATCATCGGATGGAAATGAATGGAATCATCATCGAATGGAATCGAATAGAATTATGGAATGAAATCCAGTGTGATCATCATCGAATGGACCCGAATGGAATCATCATCCAACGGAAGCTAATGGAATCAACATCGAATGAATCGAATGGAAACACCATCGAATTGAAACGAATGGAATTATCATGAAATTGAAATGGATGGACTCATCATCGAATGGATTCGAATGGAATCATCGAATAAAATTGATTGAAATCATCATCCAATGGAATCGAATGGTATCATTGAATGGAATCGAATGGAATCATCATCAGATGGAAATGAATGGAATCGTCATAGAATGGAATCGAATGGATTCATTGAATGGAATCAGATGGAATCATCGAATGGACTGGAATGGAATCATTGAATGGACTCGAAAGGGATCATTATTGAATGGAATTGAATGGAATCATCGAATGGTCTCGATTGGAATCATTATCAAATGGAATGGAATGGAATCACCGAATAGAATCGAATGGAACAATCATCGAATGGACTCAAATGGAATTATCCTCCAATGGAATCGAATGGAATTATCGAATGCAATCGAATGGAATTATCGAATGCAATCGAATAGAATCATCGAATGGACTCGAATGGAATCATCGAATGGAATGGAATGGAACAGTCAATGAACTCGAATGGAATCATCATTGAATGGAATCGAATGGAATGATCGAGTGGAATCGAAAGAAATTATGATCAAATGGAAGCGAACGTAATCATCATCAAATGGAATCAAAAATAACCATCATCAATTGGTATTGAATGGAATTGTCATCAAATGGAATTCAAAGGAATCATCATCAAATGGAACCGAATGGAATCCTCATTGAATGGAAATGAAAGGGGTCATCATCTAATGGAATCGCATGGAATCATCATCAAATGGAATCGAATGGAATCATCATCAAATGGAATCTAATGGAATCATTGAACAGAATTGAATGGAATCGTCATCGAATGAATTGAATGCAATCATCGAATGGTCTCGAATGGAATCATCTTCTAATGGAAAGGAATGGAATCATCGCATAGAATCGAATGGAATTATCATCGAATGGAATCGAATGGTATCAACACCAAACGGAAAAAAACGGAATTATCGAATGGAATCGAAGAGAATCTTCGAACGGACCCGAATGGAATCATCTAATGGAATGGAATGGAATAATCCATGGACTCGAATGCAATCATCATCGAATGGAATGGAATGGAATCATCGAATGGACTCGAATGGAATAATCATTGAACGGAATCGAATGGAATCATCATCGGATGGAAACGAATGGAATCATCATCGAATGGAAATGAAAGGAGTCATCATCTAATGGAATTGCATGGAATCATCATAAAATGGAATCGAATGGAATCAACATCAAATGGAATCAAATGGAATCATTGAACGGAATTTAATGGAATCGTCATCGAATGAATTGACTGCAATCATCGAATGGTCTCGAATGGAATCATCTTCAAATGGAATGGAATGGAATCATCGCATAGAATCGAATGGAATTATCATCGAATGGAATCGAATGGAATCAACATCAAACGGAAAAAAACGGAA	G	.	PASS	SVTYPE=DEL;END=130180382;SVLEN=-1776	GT	0/1
chr1	131423470	svim_asm.DEL.9	GGAATGGAATCATCGAATGGAATGGAATGGAACAGTCAATGAACTCGAATGGAATCATCATTGAATGGAATCGAATGGAATCATCGAGTGGAATCGAATGGAATTATGATCAAATGGAATCGAATGTAATCATCATCAAATGGAATCAAAAATAACCATCATCAATTGGTATTGAATGGAATTGTCATCAAATGGAATTCAAAGGAATCATCATCAAATGGAACCGAATGGAATCCTCATTGAATGGAAATGAAAGGGGTCATCATCTAATGGAATCGCATGGAATCATCATCAAATGGAATCGAATGGAATCATCATCAAATGGAATCTAATGGAATCATTGAACAGAATTGAATGGAATCGTCATCGAATGAATTGAATGCAATCATCGAATGGTCTCGAATGGAATCATCTTCTAATGGAAAGGAATGGAATCATCGCATAGAATCGAATGGAATTATCATCGAATGGAATCGAATGGTATCAACACCAAACGGAAAAAAACGGAATTATCGAATGGAATCGAAGAGAATCTTCGAACGGACGCGAATGGAATCATCTAATGGAATGGAATGGAATAATCCATGGACTCGAATGCAATCATCATCGAATGGAATGGAATGGAATCATCGAATGGACTCGAATGGAATAATCATTGAACGGAATCGAATGGAATCATCATCGGATGGAAACGAATGGAATCATCATCGAATGGAAATGAAAGGAGTCATCATCTAATGGAATTGCATGGAATCATCATAAAATGGAATCGAATGGAATCAACATCAAATGGAATCAAATGGAATCATTGAACGGAATTGAATGGAATCGTCATCGAATGAATTGACTGCAATCATCGAATGTTCTCGAATGGAATCATCTTCAAATGGAATGGAATGGAATCATCGCATAGAATCGAATGGAATTATCATCGAATGGAATCGAATGGAATCAACATCAAACGGAAAAAAACGGAATTATCGTATGGAATCGAAGAGAATCATCGAATGGACCCGAATGGAATCATCTAATGGAATGGAATGGAATAATCCATGGACTCGAATGCAATCATCATCGAATGAAATCGAATGGAATCATCGAATGGACTCGAATGGAATAATCATTGAACGGAATCGAATGGAATCATCATCGGATGGAAATGAATGGAATCATCATCGAATGGAATCGAATAGAATTATGGAATGAAATCCAGTGTGATCATCATCGAATGGACCCGAATGGAATCATCATCCAACGGAAGCTAATGGAATCAACATCGAATGAATCGAATGGAAACACCATCGAATTGAAACGAATGGAATTATCATGAAATTGAAATGGATGGACTCATCATCGAATGGATTCGAATGGAATCATCGAATAAAATTGATTGAAATCATCATCGAATGGAATCGAATGGTATCATTGAATGGAATCGAATGGAATCATCATCAGATGGAAATGAATGGAATCGTCATAGAATGGAATCGAATGGATTCATTGAATGGAATCAGATGGAATCATCGAATGGACTGGAATGGAATCATTGAATGGACTCGAAAGGGATCATGATTGAATGGAATTGAATGGAATCATCGAATGGTCTCGATTGGAATCATTATCAAATGGAATCGAATGGAATCACCGAATAGAATCGAATGGAACAATCATCGAATGGACTCAAATGGAATTATCCTCAAATGGAATCGAATGGAATTATCGAATGCAATCGAATGGAATTATCGAATGCAATCGAATAGAATCATCGAATGGACTC	G	.	PASS	SVTYPE=DEL;END=131425246;SVLEN=-1776	GT	1/0
chr1	132883718	svim_asm.INS.15	A	AAAAGGGATCATGATTGAATGGAATTGAATGGAATCATCGAATGGTCTCGATTGGAATCATTATCAAATGGAATCGAATGGAATCACCGAATAGAATCGAATGGAACAATCATCGAATGGACTCAAATGGAATTATCCTCAAATGGAATCGAATGGAATTATCGAATGCAATCGAATGGAATTATCGAATGCAATCGAATAGAATGATCGAATGGACTCGAATGGAATCATCGAATGGAATGCAATGGAACAGTCAATGAACTCGAATGGAATCATCATTGAATGGAATCGAATGGAATCATCGAGTGGAATCGAATGGAATTATGATCAAATGGAATCGAATGTAATCCTCATCAAATGGAATCAAAAATAACCATCATCAATTGGTATTGAATGGAATTGTCATCAAATGGAATTCAAAGGAATCATCATCAAATGGAACCGAATGGAATCCTCATTGAATGGAAATGAAAGGGGTCATCATCTAATGGAATCGCATGGAATCATCATCAAATGGAATCGAATGGAATCATCATCAAATGGAATCTAATGGAATCATTGAACAGAATTGAATGGAATCGTCATCGAATGAATTGAATGCAATCATCGAATGGTCTCGAATGGAATCATCTTCTAATGGAAAGGAATGGAATCATCGCATAGAATCGAATGGAATTATCATCGAATGGAATCGAATGGTATCAACACCAAACGGAAAAAAACGGAATTATCGAATGGAATCGAAGAGAATCTTCGAACGGACCCGAATGGAATCATCTAATGGAATGGAATGGAATAATCCATGGACTCGAATGCAATCATCATCGAATGGAATCGAATGGAATCATCGAATGGACTCGAATGGAATAATCATTGAACGGAATCGAATGGAATCATCATCGGATGGAAACGAATGGAATCATCATCGAATGGAAATGAAAGGAGTCATCATCTAATGGAATTGCATGGAATCATCATAAAATGGAATCGAATGGAATCAACATCAAATGGAATCAAATGGAATCATTGAACGGAATTGAATGGAATCGTCATCGAATGAATTGACTGCAATCATCGAATGGTCTCGGAATCATCTTCAAATGGAATGGAATGGAATCATCGCATAGAATCGAATGGAATTATCATCGAATGGAATCGAATGGAATCAACATCAAACGGAAAAAAACGGAATTATCGAATGGAATCGAAGAGAATCATCGAATGGACCCGAATGGAATCATCTAATGGAATGGAATGGAATAATCCATGGACTCGAATGCAATCATCATCGAATGGAATCGAATGGAATCATCGAATGGACTCGAATGGAATAATCATTGAACGGAATCGAATGGAATCATCATCGGATGGAAATGAATGGAATCATCATCGAATGGAATCGAATAGAATTATGGAATGAAATCCAGTGTGATCATCATCGAATGGACCCGAATGGAATCATCATCCAACGGAAGCTAATGGAATCAACATCGAATGAATCGAATGGAAACACCATCGAATTGAAACGAATGGAATTATCATGAAATTGAAATGGATGGACTCATCATCGAATGGATTCGAATGGAATCATCGAATAAAATTGATTGAAATCATCATCGAATGGAATCGAATGGTATCATTGAATGGAATCGAATGGAATCATCATCAGATGGAAATGAATGGAATCGTCATAGAATGGAATCGAATGGATTCATTGAATGGAATCAGATGGAATCATCGAATGGACTGGAATGGAATCATTGAATGGACTCG	.	PASS	SVTYPE=INS;END=132883718;SVLEN=1772	GT	0/1
chr1	133265219	svim_asm.DEL.10	GATGAATTGAATGCAATCATCGAATGGTCTCGAATGGAATCATCTTCTAATGGAAAGGAATGGAATCATCGCATAGAAACGAATGGAATTATCATCGAATGGAATCGAATGGTATCAACACCAAACGGAAAAAAACGGAATTATCGAATGGAATCGAAGAGAATCTTCGAACGGACCCGAATGGAATCATCTAATGGAATGGAATGGAATAATCCATGGACTCGAATGCAATCATCATCGAATGGAATCGAATGGAATCATCGAATGGACTCGAATGGAATAATCATTGAACGGAATCGAATGGAATCATCATCGGATGGAAACGAATGGAATCATCATCGAATGGAATCGAATAGAATTATGGAATGAAATCCAGTGTGATCATCATCGAATGGACCCGAATGGAATCATCATCCAACGGAAGCTAATGGAATCAACATCGAATGAATCAAATGGAAACACCATCGAATTGAAACGAATGGAATTACCATGAAATTGAAATGGATGGACTCATCATCGAATGGATTCGAATGGAATCATCGAATAAAATTGATTGAAATCATCATCGAATGGAATCGAATGGTATCATTGAATGGAATCGAATGGAATCATCATCAGATGGAAATGAATGGAATCGTCATAGAATGGAATCGAATGGATTCATTGAATGGAATCAGATGGAATCATCGAACGGACTGGAATGGAATCATTGAATGGACTCGAAAGGGATCATGATTGAATGGAATTGAATGGAATCATCGAATGGTCTCGATTGGAATCATTATCAAATGGAATCGAATGGAATCACCGAATAGAATCGAATGGAACAATCATCGAATGGACTCAAATGGAATTATCCTCAAATGGAATCGAATGGAATTATTGAATGCAATCGAATGGAATTATCGAATGCAATCGAATAGAATCATCGAATGGACTCGAATGGAATCATCGAATGGAATGGAATGGAACAGTCAATGAACTCGAATGGAATCATCATTGAATGGAATCGAATGGAATCATCGAGTGGAATCGAATGGAATTATGATCAAATGGAATCGAATGTAATCATCATCAAATGGAATCAAAAATAACCATCATCAATTGGTATTGAATGGAATTGTCATCAAATGGAATTCAAAGGAATCGTTCATCAAATGGAACCGAATGGAATCCTCATTGAATGGAAATGAAAGGGGTCATCATCTAATGGAATCGCATGGAATCATCATCAAATTGAATCGAATGGAATCATCATCAAATGGAATCTAATGGAATCATTGAACAGAATTGAATGGAATCGTCATCGAATGAATTGAATGCAATCATCGAATGGTCTCGAATGGAATCATCTTCTAATGGAAAGGAATGGAATCATCGCATAGAAACGAATGGAATTATCATCGAATGGAATCGAATGGTATCAACACCAAACGGAAAAAAACGGAATTATCGAATGGAATCGAAGAGAATCTTCGAACGGACCCGAATGGAATCATCTAATGGAATGGAATGGAATAATCCATGGACTCGAATGCAATCATCATCGAATGGAATCGAATGGAATCATCGAATGGACTCGAATGGAATAATCATTGAACGGAATCGAATGGAATCATCATCGGATGGAAACGAATGGAATCATCATCGAATGGAATCGAATAGAATTATGGAATGAAATCCAGTGTGATCATCATCGAATGGACCCGAATGGAATCATCATCCAACGGAAGCTAATGGAATCAACATCGAATGAATCGAATGGAAACACCATCGAATTGAAACGAATGGAATTACCATGAAATTGAAATGGATGGACTCATCATCGAATGGATTCGAATGGAATCATCGAATAAAATTGATTGAAATCATCATCGAATGGAATCGAATGGTATCATTGAATGGAATCGAATGGAATCATCATCAGATGGAAATGAATGGAATCGTCATAGAATGGAATCGAATGGATTCATTGAATGGAATCAGATGGAATCATCGAACGGATTGGAATGGAATCATTGAATGGACTCGGAAGGGATCATGATTGAATGGAATTGAATGGAATCATCGAATGGTCTCGATTGGAATCATTATCAAATGGAATCGAATGGAATCACCGAATAGAATCGAATGGAACAATCATCGAATGGACTCAAATGGAATTATCCTCAAATGGAATCGAATGGAATTATTGAATGCAATCGAATGGAATTATCGAATGCAATCGAATAGAATCATCGAATGGACTCGAATGGAATCATCGAATGGAATGGAATGGAACAGTCAATGAACTCGAATGGAATCATCATTGAATGGAATCGAATGGAATCATCGAGTGGAATCGAATGGAATTATGATCAAATGGAATCGAATGTAATCATCATCAAATGGAATCAAAAATAACCATCATCAATTGGTATTGAATGGAATTGTCATCAAATGGAATTCAAAGGAATCGTTCATCAAATAGAACCGAATGGAATCCTCATTGAATGGAAATGAAAGGGGTCATCATCTAATGGAATCGCATGGAATCATCATCAAATTGAAACGAATGGAATCATCATCAAATGGAATCTAATGGAATCATTGAACAGAATTGAATGGAATCGTCATCGAATGAATTGAATGCAAACATCGAATGGTCTCGAATGGAATCATCTTCTAATGGAAAGGAATGGAATCATCGCATAGAAACGAATGGAAATATCATCGAATGGAATCGAATGGTATCAACACCAAACGGAAAAAAACGGAATTATCGAATGGAATCGAAGAGAATCTTCGAACGGACCCGAATGGAATCATCTAATGGAATGGAATGGAATAATCAATGGACTCGAATGCAATCATCATCGAATGGAATCGAATGGAATCATCGAATGGACTCGAGTGGAATAATCATTGAACGGAATCGAATGGAATCATCATCGGATGGAAACGAATGGAATCATCATCGAATGGAAATGAAAGGAGTCATCATCTAATGGAATTGCATGGAATCATCATAAAATGGAATCGAATGGAATCAACATCAAATGGAATCAAATGGAATCATTGAACGGAATTGAATGGAATCGTCATCGAATAAATTGAATGCAATCATCGAATGGTCTCGAATGGAATTATCTTCAAATGGAATGGAATGGAATCATCGCATAGAATCGAATGGAATTATCATCGAATGGAATCGAATGGAATCAACATCAAACGGAAAAAAACGGAATTATCGAATGGAATCGAAGAGAATCATCGAATGGACCCGAATGGAATCATCTAATGGAATGGAATGGAATAACCCATGGACTCGAATGCAATCATCATCGAATGGAATCGAATGGAATCATCGAATGGACTCGAATGGAATAATCATTGAACGGAATCGAATGGAATCATCATCGGATGGAAATGAAAGGAGTCATCATCTAATGGAATTGCATGGAATCATCATAAAATGGAATCGAATGGAATCAACATCAAATGGAATCAAATGGAATCATTGAACGGAATTGAATGGAATCGTCATCGAATGAATTGAATGCAATCATCGAATGGTCTCGAATGGAATCATCTTCAAATGGAATGGAATGGAATCATCGCATAGAATCGAATGGAATTATCATCGAATGGAATCGAATGGAATCAACATCAAACGGAAAAAAACGGAATTATCGAATGGAATCGAAGAGAATCATCGAATGGACCCGAATGGAATCATCTAATGGAATGGAATGGAATAATCCATGGACTCGAATGCAATCATCTTCGAATGGAATCGAATGGAAACATCCAATGGACTCGAATGGAATAATCATTGAACGGAATCGAATGGAATCATCATCGGATGGAAATGAATGGAATCATCATCGAATGGAATCGAATAGAATTATGGAATGAAATCCAGTGTGATCATCATCGAATGGACCCGAATGGAATCATCATCCAACGGATGCTAATGGAATCAACATCGAATGAATCAAATGGAAACACCATCGAATTGAAACGAATGGAATTACCATGAAATTGAAATGGATGGACTCATCATCGAATGGATTCGAAAGGAATCATCGAATAAAATTGATTGAAATCATCATCGAATGGAATCGAATGGTATCATTGAATGGAATCGAATGGAATCATCATCAGATGGAAATGAATGGAATCGTCATAGAATGGAATCGAATGGATTCATTGAATGGAATCAAATGGAATCATCGAATGGACTGGAATGGAATCATTGAATGGACTCGAAAGAGATCATGATTGAATGGAATTGAATGGAATCATCGAATGGTCTCGATTGGAATCATTATCAAATGGAATCGAATGGAATCACCGAATAGAATCGAATGGAACAATCATCGAATGGACTCAAATGGAATTATTCTCAAATGGAATCGAATGGAATTATCAAATGCAATCGAATGGAATTATCGAATGCAATCGAATAGAATCATCGAATGGACTCGAATGGAATCATCGAATGGAATGGAATGGAACAGTCAATGAACTCGAATGGAATCATCATTGAATGGAATCGAATGGAATCATTGAGTGGAATCGAATGGAATTATGATCAAATGGAATCGAATGTAATCATCATCAAATGGAATCAAAAATAACCATCATCAATTGGTATTGAATGGAATTGTCATCAAATGGAATTCAAAGGAAACATCATCAAATGGAACCGAATGGAATCCTCATTGAATGGAAATGAAAGGGGTCATCATCTAATGGAATCGCATGGAATCATCATCAAATGGAATCGAATGGAATCATCATCAAATGGAATCTAATGGAATCATTGAACAGAATTGAATGGAATCGTCATCGAATGAATTGAATGCAATCATCGAATGGTCTCGAATGGAACCATCTTCTAATGGAAAGGAATGGAATCATCGCATAGAATCGAATGGAATTGTCATCGAATGGAATCGAATGGTATCAACACCAAACGGAAAAAAACGGAATTATCGAATGGAATCGAAGAGAATCTTCGAACGGACCCGAATGGAATCATCTAATGGAATGGAATGGAATAATCCATGGACTCGAATGCAATCATCATCGAATGGAATGGAATGGAATCATCGAATGGACTCGAATGGAATAATCATTGAACGGAATCGAATGGAATCATCATCGGATGGAAACGAATGGAATCATCATCGAAAGGAAATGAAAGGAGTCATCATCTAATGGAATTGCATGGAATCATCATCAAATGGAATCGAATGCAATCAACATCAAATGGAATCAAATGGAATCATTGAACGGAATTGAATGGAATCGTCATCGAATTAATTGAATGCAATCATCGAATGGTCTCCAATGGAATCATCTTCAAATGGAATGGAATGGAATCATCGCATAGAATCGAATGGAATTATCATCGAATGGAATCGAATGGTATCAACATCAAACGGAAAAAAACGGAATTATCGAATGGAATCGAAGAGAATCTTCGAACGGACCCGAATGGAATCATCTAATGGAATGGAATGGAATCATCCATGGACTGGAAGGCAATCATCATTGAACGGAATCGAAAGGAATCATCATCGGATGGAAACGACTGGAATCATCATCGAATGGAAATGAAAGGGGTCATCATCTAATGGAATTGCATGGAATCATCATAAAATGGAATCGAATGGAATCAACATCAAATGGAATCAAATGGAATCATTGAACGGAATTGAATGGAATCGTCATCGAATGAATTGAATGCAATCATCGAATGGTCTCGAATGGAATCATCTTCAAATGGAATGGAATGGAATCATCGCATAGAATCGAATGGAATTATCATCGAATGGAATCGAATGGAATCAACATCAAACGGAAAAAAACGGAATTATCGAATTGAATCGAATAGAATCATCGAATGGACCCGAATGGAATCATCTAATGGAATGGAATGGAATAATCCATGGACTCGAATGCAATCATCATCGAATGGAATCGAATGGAATCATCGAATGGACTCGAATGGAATAATCATTGAACGGAATCGAATGGAATCATCATCGGATGGAAACGAATTGAATCATCATCGAATGGAATCGAATAGAATTATGGAATGAAATCCAGTGTGATCATCATCGAATGGACCCGAATGGAATCATCATCCAACGGAAGCTAATGGAATCAACATCGAATAAATCAAATGGAAACACCATCGAATTGAAACGAATGGAATTACCATGAAATTGAAATGGATGGACTCATCATCAAATGGATTCGAATGGAATCATCGAATAAAATTGATTGAAATCATCATCGAATGGAATCGAATGGTATCATTGAATGGAATCGAATGGAATCATCATCAGATGGAAATGAATGGAATCGTCATAGAATGGAATCGAATGGATTCATTGAATGGAATCAGATGGAATCATTGAATGGACTGGAATGGAATCATTGAATGGACTCGAAAGGGATCATTATTGAATGGAATTGAATGGAATCATCGAATGGTCTCGATTGGAATCATTATCAAATGGAATCGAATGGAATCACCGAATAGAATCGAATGGAACAATCATCGAATGGACTCAAATGGAATTATCCTCCAATGGAATCGAATGGAATTATCGAATGCAATCGAATGGAATTATCGAATGCAATCGAATAGAATCATCGAATGGACTCGAATGGAATCATCGAATGGAATGGAATGGAACAGTCAATGAACTCGAATGGAATCATCATTGAATGGAATCGAATGGAATCATCGAGTGGAATCGAATGGAATTATGATCAAATGGAATGGAATGTAATCATCATCAAATGGAATCAAAAATAACCATCATCAATTGGTATTGAATGGAATTGTCATCAAATGGAATTCAAAGGAATCATTATCAAATGGAACCGAATGGAATCCTCATTGAATGGAAATGAAAGGGGTCATCATCTAATGGAATCGCATGGAATCATCATCAAATGGAATCGAATGGAATCATCATCAAATGGAATCTAATGGAATCATTGAAAAGAATTCAATGGAATCGTCATCGAATGAATTGAATGCAATCATCGAATGGTCTCGAATGGAATCATCTTCTAATGGAAAGGAATGGAATCATCGCATAGAATCGAATGGAATTATCATCGAATGGAATCGAATGGAATCAACATGAAACGGAAAAAAACGGAATTATCGAATGGAATCGAAGAGAATCATCGAATGGACCCGAAAGGAATCATCTAATGGAATGGCAAGGAATAATCCATGGACTCGAATGCAATCATCATCGAATGGAATCGAATGGAATCATCGAATGGACTCGAATGGAATAATCATTGAACGGAATCGAATGGAATCATCATCGGATGGAAATGAAAGGAGTCATCATCTAATGGAATTGCATGGAATCATCATAAAATGGAATCGAATGGAATCAACATCAAATGGAATCAAATGGAATCATTGAACGGAATTGAATGGAATCGTCATCGAATGAATTGAATGCAATCATCGAATGGTCTCGAATGGAATCATCTTCAAATGGAATGGAATGGAATCATCGCATAGAATCGAATGGAATTATCATCGAATGGAATCGAATGGAATCAACATCAAACGGAAAAAAACGGAATTATCGAATGGAATCGAAGAGAATCATCGAATGGACCCGAATGGAATCATCTAATGGAATGTAATGGAATAATCCATGGACTCGAATGCAATCATCATCGAATGGAATCGAATGGAATCATCGAATGGACTCGAATGGAATAATCATTGAACGGAATAGAATAGAATCATCATCGGATGGAAATGAATGGAATCGTCATCGAATGGAATCGAATAGAATTATGGAATGAAATCCAGTGTGATCATCATCGAATGGACCCGAATGGAATCATCATCCAACGGAAGCTAATGGAATCAACATCGAATGAATCAAATGGAAACACCATCGAATTGAAACGAATGGAATTACCATGAAATTGAAATGGATGGACTCATCATCGAATGGATTTGAGTGGAATCATCGAATAAAATTGATTGAAATCATCATCGAATGGAATCGAATGGTATCATTGAATGGAATCGAATGGAATCATCATCAGATGGAAATGAATGGAATCGTCATAGAATGGAATCGAATGGATTCATTGAATGGAATCAGATGGAATCATCGAATGGACTGGAATGGAATCATTGAATGGACTCGAAAGGGATCATGATTGAATGGAATTGAATGGAATCATCGAATGGTCTCGATTGGAATCATTATCAAATGGAATCGAATGGAATCACCGAATAGAATCGAATGGAACAATCATCGAATGGACTCAAATGGAATTATCCTCAAATGGAATCGAATGGAATTATCGAATGCAATCGAATGGAATTATCGAATGCAATCGAATAGAATCATCGAAAGGACTCGAATGGAATCATCGAATGGAATGGAATGGAACAGTCAATGAACTCGAATGGAATCATCATTGAATGGAATCGAATGGAATCATCGAGTGGAATCGAATGGAATTATGATCAAATGGAATCGAATGTAATCATCATTAAATGGAATCAAAAATAACCATCATCAATTGCTATTGAATGGAATTGTCATCAAATGGAATTCAAAGGAATCATCATCAAATGGAACCGAATGGAATCCTCATTGAATGGAAATGAAAGGGGTCATCATCTAATGGAATCGCATGGAATCATCATCAAATGGAATCGAATGGAATCATCATCAAATGGAATCTAATGGAATCATTGAACAGAATTGAATGGAATCGTCATCGAATGAATTGAATGCAATCATCGAATGGTCTCGAATGGAATCATCTTCTAATGGAAAGGAATGGAATCATCGCATAGAATCGAATGGAATTATCATCGAATGGAATCGAATGGTATCAACACCAAACGGAAAAAAACGGAATTATCGAATGGAATCGAAGAGAATCTTCGAACGGACCCGAATGGAATCATCTAATGGAATGGAATGCAATAATCCATGGACTCGAATGCAATCATCATCGAATGGAATCGAATGGAATCATTGAATGGGCTCGAATGGAATAATCATTGAAAGGAATCGAATGGAATCATCATCGGATGGAAACGAATGGAATCATCATCGAATGGAAATGAAAGGAGTCATCATCTAATGCAATTGCATGGAATCATCATCAAATTGAATCGAATGGAATCAACATCAAATGGAATCTAATGGAATCATTGAACAGAATTGAATGGAATCGTCATCGAATGAATTGACTGCAATCATCGAATGGTCTCGAATGGAATCATCTTCAAATGGAATGGAATGGAATCATCGCATAGAATCGAATGGAATTATCATCGAATGGAATCGAATGGAATCAACATCAAACGGAAAAAAACGGAATTATCGAATGGAATCGAAGAGAATCATCGAATGGACCCGAATGGAATCATCTAATGGAATGGAATGGAATAATCCATGGACTCGAATGCAATCATCATCGAATGGAATCGAATGGAATCATCGAGTGGACTCGAATGCAATCATCATTGAATGGAATCGAATGGAATCATCGAGTGGAATCGAATGGAATTATGATCAAATGGAATCGAATGTAATCATCATCAAATGGAATCAAAAATAACCATCATCAATTGGTAATGAATGGAATTGTCATCAAATGGAATTCAAAGGAATCATCATCAAATGGAACCGAATGGAATCCTCATTGAATGGAAATGAAAGGGGTCATCATCTAATGGAATCACATGGAATCATCATCAAATGGAATCGAATGGAATCTTCATCAAATGGAATCTAATGGAATCATTGAACAGAATTGAATGGAATCGTCATCGAATGAATTGAATGCAATCATCGAATGGTCTCGAATGGAATCATTTTCTAATGGAAAGGAATGGAATCATCGCATAGAATCGAATGGAATTATCATCGAATGGAATCGAATGGTATCAACACCAAACGGAAAAAAACGGAATTATCGAAAGGAATCGAAGAGAATCTTCGAACGGACCCGAATGGAATCATCTAATGGAATGGAATGGAATAATCCATGGACTCGAATGCAATCATCATCGAATGGAATCGAATGGAATCATCGAATGGACTCGAATGGAATAATCATTGAACGGAATCGAATGGAATCATCATCAGATGGAAATGAATGGAATCATCATCGAATGGAATCGAATAGAATTATAGAATGAAATTCAGTGTGATCATCATCGAATGGACCCGAATGGAATCATCATCCAACAGAAGCTAATGGAATCAACATCGAATGAATCGAATGGAAACACCATCGAATTCAAACGAATGGAATTACCATGAAATTGAAATGGATGGACTCATCATCGAATGGATTCGGATGGAATCATCGAATAAAATTGATTGAAATCATCATCGAATGAAATCGAATGGTATCATTGAATGGAATCGAATGGAATCATCATCAGATGGAAATGAATGGAATCGTCATAGAATGGAATCGAATGGATTCATTGAATGGAATCAGATGGAATCATCGAATGGACTGGAATGGAATCATTGAATGGACTCGAAAGGGATCATGATTGAATGGAATTGAATGGAATCATCGAATGGTCTCGATTGGAATCATTATCAAATGGAATCGAATGGAATCACCGAATAGAATCGAATGGAACAATCATCGAATGGACTCAAATGGAATTATCCTTAAATGGAATCGAATGGAATTATCGAATGCAATCGAATAGAATCATCGAATGGACTCGAATGGAATCATCGAATGGAATGGAATGGAACAGTCAATGAACTCGAATGGAATCATCATTGAATGGAATCGAATGGAATCATCGAGTGGAATCGAATGGAATTATGATCAAATGGAATCGAATGTAATCATCATCAAATGGAATCAAAAATAACCATCATCAATTGGTATTGAATGGAATTGTCATCAAATGGAATTCAAAGGAATCATCATCAAATGGAACCGAATGGAATCCTCATTGAATGGAAATGAAAGGGGTCATCATCTAATGGAATCGCATGGAATCATCATCAAATGGAATCGAATGGAATCATCATCAAATGGAATCTAATGGAATCATTGAACAGAATTGAATGGAATCGTCATCGAATGAATTGAATGCAATCATCGAATGGTCTCGAATGGAATCATCTTATAATGGAAAGGAATGGAATCATCGCATAGAATCGAATGGAATTATCATCGAATGGAATCGAATGGTATCAACACCAAACGGAAAAAAACGGAATTATCGAATGGAATCGAAGAGAATCTTCGAACGGACCCGAATGGAATCATCTAATGGAATGGAATGGAATAATCCATGGACTCGAATGCAATCATCATCGAATGGAATCGAATGGAATCATCGAATGGACTCGAATGGAATAATCATTGAACGGAATCGAATGGAATCATCATCGGATGGAAACGAATGGAATCATCATCGAATGGAAATGAAAGGAGTCATCATCTAATGGAATTGCATGGAATCATCATAAAATGGAATCGAAAGGAATCAACATCAAATGGAATCAAATGGAATCATTGAACGGAATTGAATGGAATCGTCATCGAATGAATTGACTGCAATCATCGAATGGTCTCGAATGTAATCACATTCTAATGGAAAGGAATGGAATCATCGCATAGAATCGAATGGAATTAACATTGAATGGACTCGAATGGAATCAACATCAAACGGAATCAAGCGGAATTATCGAATGGAATCGAAGAGAATCATCGAATGGTCTCGAATGGAATCATCTTCTAATGGAAAGGAATGGAATCATCGCATAGAATCGAATGGAATTAACATTGAATGGACTCGAATGGAATCAACATCAAATGGAATCAAGCGGAATTATCGAATGAAATCGAAGAGAATCATCGAATGGACTCGAATGGAATCATCTAATGGAATGGAATGGAATAATCCACGGACTCGAATGCAATCATCATCGTATAGAATCGAATGGAATCATCGAATGGACTCGAATGGAATAATCATTGAACGGAAGCGAATGGAATCATCATCGGATGGAAACGAATGGAATCATAATCGAATGGAAATGAAAGGAGTCATCATCTAATGGAATTGCATGGAATCATCATAAAATGGAATCGAATGGAATCAACATCAAATGGAATCAAATGGAATCATTGAACGGAATTGAATGGAATCGTCATCGAATGAATTGACTGCAATCATCGAATGGTCTCGAATGGAATCATCTTCAAATGGAATGGAATGGAATCATCGCATAGAATCGAATGGAATTATCATCGAATGGAATCGAATGGAATCAACATCAAACGGAAAAAAACGGAATTATCGAATGGAATCGAAGAGAATCATCGAATGGACCCGAATGGAATCATCTAATGGAATGGAATGGAATAATCCATGGACTCGAATGCAATCATCATCGAATGGAATCGAATGGAATCATCGAATGGACTCGAATGGAATAATCATTGAAGGGAATCGAATGGAATCATCATCGGATGGAAATGAATGGAATCATCATCGAATGGAATCGAATAGAATTATGGAATGAAATCCAGTGTGATCATCATCGAATGGACCCGAATGGAATCATCATCCAACGGAAGCTAATGGAATCAACATCGAATGAATCGAATGGAAACACCATCGAATTGAAACGAATGGAATTATCATGAAATTGAAATGGATGGACTCATCATCGAATGGATTCGAATGGAATCATCGAATAAAATTGATTGAAATCATCATCCAATGGAATCGAATGGTATCATTGAATGGAATCGAATGGAATCATCATCAGATGGAAATGAATGGAATCGTCATAGAATGGAATCGAATGGATTCATTGAATGGAATCAGATGGAATCATCGAATGGACTGGAATGGAATCATTGAATGGACTCGAAAGGGATCATGATTGAATGGAATTGAATGGAATCATCGAATGGTCTCGATTGGAATCATTATCAAATGGAATCGAATGGAATCACCGAATAGAATCGAATGGAACAATCATCGAATGGACTCAAATGGAATTATCCTCAAATGGAATCGAATGGAATTATCGAATGCAATCGAATGGAATTATCGAATGCAATCGAATAGAATCATCGAATGGACTCGAATGGAATCATCGAATGGAATGGAATGGAACAGTCAATGAACTCGAATGGAATCATCATTGAATGGAATCGAATGGAATCATCGAGTGGAATCGAATGGAATTATGATCAAATGGAATCGAATGTAATCATCATCAAATGGAATCAAAAATAACCATCATCAATTGGTATTGAATGGAATTGTCATCAAATGGAATTCAAAGGAATCATCATCAAATGGAACCGAATGGAATCCTCATTGAATGGAAATGAAAGGGGTCATCATCTAATGGAATCGCATGGAATCATCATCAAATGGAATCGAATGGAATCATCATCAAATGGAATCTAATGGAATCATTGAACAGAATTGAATGGAATGGTCATCGAATGAATTGAATGCAATCATCGAATGGTCTCGAATGGAATCATCTTCTAATGGAAAGGAATGGAATCATCGCATAGAATCGAATGGAATTATCATCGAATGGAATCGAATGGTATCAACACCAAACGGAAAAAAACGGAATTATCGAATGGAATCGAAGAGAATCTTCGAACGGACCCGAATGGAATCATCTAATGGAATGGAATGGAATAATCCATGGACTCGAATGCAATCATCATCGAATGGAATCGAATGGAATCATCGAATGGACTCGAATGGAATAATCATTGAACGGAATCGAATGGAATCATCATCGGATGGAAATGAAAGGAGTCATCATCTAATGGAATTGCATGGAATCATCATAAAATGGAATCGAATGGAATCAACATCAAATGGAATCAAATGGAATCATTGAACGGAATTGAATGGAATCGTCATCGAATGAATTGACTGCAATCATCGAATGGTCTCGGAATCATCTTCAAATGGAATGGAATGAAATCATCGCATAGAATCGAATGGAATTATCATCGAATGGAATCGAATGGAATCAACATCAAACGGAAAAAAACGGAATTATCGAATGGAATCGAAGAGAATCATCGAATGGACCCGAATGGAATCATCTAATGGAATGGAATGGAATAATCCATGGACTCGAATGCAATCATCATCGAATGGAATCGAATGGAATCATCGAATGGACTCGAATGGAATAATCATTGAACGGAATCGAATGGAATCATCATCGGATGGAAATGAATGGAATCATCATCGAATGGAATCGAATAGAATTATGGAATGAAATCCAGTGAGATCATCATCGAATGGACCCGAATGGAATCATCATCCAACGGAAGCTAATGGAATCAACATCGAATGAATCGAATGGAAACACCATCGAATTGAAACGAATGGAATTATCATGAAATTGAAATGGATGGACTCATCATCGAATGGATTCGAATGGAATCATCGAATAAAATTGATTGAAATCATCATCCAATGGAATCGAATGGTATCATTGAATGGAATCGAATGGAATCATCATCAGATGGAAATGAATGGAATCGTCATAGAATGGAATCGAATGGATTCATTGAATGGAATCAGATGGAATCATCGAATGGACTGGAATGGAATCATTGAATGGACTCGAAAGGGATCATGATTGAATGGAATTGAATGGAATCATCGAATGGTCTCGATTGGAATCATTATCAAATGGAATCGAATGGAATCACCGAATAGAATCGAATGGAACAATCATCGAATGGACTCAAATGGAATTATCCTCAAATGGAATCGAATGGAATTATCGAATGCAATCGAATGGAATTATCGAATGCAATCGAATAGAATCATCGAATGGACTCGAATGGAATCATCGAATGGAATGGAATGGAACAGTCAATGAACACGAATGGAATCATCATTGAATGGAATCGAATGGAATCATCGAGTGGAATCGAATGGAATTATGATCAAATGGAATCGAATGTAATCATCATCAAATGGAATCAAAAATAACCATCATCAATTGGTATTGAATGGAATTGTCATCAAATGGAATTCAAAGGAATCATCATCAAATGGAACCGAATGGAATCCTCATTGAATGGAAATGAAAGGGGTCATCATCTAATGGAATCGCATGGAATCATCATCAAATGGAATCGAATGGAATCATCATCAAATGGAATCTAATGGAATCATTGAACAGAATTGAATGGAATCGTCATCGAATGAACTGAATGCAATCATCGAATGGTCTCGAATGGAATCATCTTCTAATGGAAAGGAATGGAATCATCGCATAGAATCGAATGGAATTATCATCGAATGGAATCGAATGGTATCAACACCAAACGGAAAAAAACGGAATTATCGAATGGAATCGAAGAGAATCTTCGAACGGACCCGAATGGAATCATCTAATGGAATGGAATGGAATAATCCATGGACTCGAATGCAATCATCATCGAATGGAATCGAATGGAATCATCGAATGGACTCGAATGGAATAATCATTGAACGGAATCGAATGGAATCATCATCGGATGGAAACGAATGGAATCATCATCGAATGGAAATGAAAGGAGTCATCATCTAATGCAATTGCATGGAATCATCATCAAATGGAATCGAATGGAATCAACATCAAATGGAATCTAATGGAATCATTGAACGGAATTGAATGGAATCGTCATCGAATGAATTGACTGCAATCATCGAATGGTCTCGAATGGAATCATCTTCAAATGGAATGGAATGGAATCATCGCATAGAATCGAATGGAATTATCATCGAATGGAATCGAATGGAATCAACATCAAACGGAAAAAAACGGAATTATCGAATGGAATCGAAGAGAATCATCGAATGGACCCGAATGGAATCATCTAATGGAATGGAATGGAATAATCCATGGACTCGAATGCAATCATCATCGGAGGGAATCGAATGGAATCATCGAATGGACTCGAATGGAATAATCATTGAACGGAATCGAATGGAATCATCATCGGATGGAAATGAATGGAATCATCATCGAATGGAATCGAATAGAATTATGGAATGAAATCCAGTGTGATCATCATCGAATGGACCCGAATGGAATCATCATCCAACGGAAGCTAATGGAATCAACATCGAATGAATCAAATGGAAACACCATCGAATTGAAACGAATGGAATTATCATGAAATTGAAACGGATGGACTCATCATCGAATGGATTCGAATGGAATCATCGAATAAAATTGATTGAAATCATCACCCAATGGAATCGAATGGTATCATTGAATGGAATCGAATGGAATCATCATCAGATGGAAATGAATGGAATCGTCATAGAATGGAATCGAATGGATTCATTGAATGGAATCAGATGGAATCATCGAATGGACTGGAATGGAATCATTGAATGGACTCGAAAGGGATCATGATTGAATGGAATTGAATGGAATCATCGAATGCTCTCGATTGGAATCATTATCAAATGGAATCGAATGGAATCACCGAATAGAATCGAATGGAACAATCATCGAATGGACTCAAATGGAATTATCCTCAAATGGAATCGAATGGAATTATCGAATGCAATCGAATGGAATTATCGAATGCAATCGAATAGAATCATCGAATGGACTCGAATGGAATCATCGAATGGAATGGAATGGAACAGTCAATGAACTCGAATGGAATCATCATTGAATGGAATCGAATGGAATCATCGAGTGGAATCGAATGGAATTATGATCAGATGGAATCGAATGTAATCATCATCAAATGGAATCAAAAATAACCATCATCAATTGGTATTGAATGGAATTGTCATCAAATGGAATTCAAAGGAATCATCATCAAATGGAACCGAATGGAATCCTCATTGAATGGAAATGAAAGGGGTCATCATCTAATGGAATCGCATGGAATCATCATCAAATGGAATCGAATGGAATCATCATCAAATGGAATCTAATGGAATCATTGAACAGAATTGAATGGAATCGTCATCGAATGAATTGAATGCAATCATCGAATGGTCTCGAATGGAATCATCTTCTAATGGAAAGGAATGGAATCATCGCATAGAATCGAATGGAATTATCATCGAATGGAATCGAATGGTATCAACACCAAACGGAAAAAAACGGAATTATCGAATAGAATCGAAGAGAATCTTCGAACGGACCCGAATGGAATCATCTAATGGAATGGAATGGAATAATCCATGGACTCGAATGCAATCATCATCGAATGGAATCGAATGGAATCATCGAATGGACTCGAATGGAATAATCATTGAACGGAATCGAATGGAATCATTATCAGATGGAAACGAATGGAATCATCATCGAATGGAAATGAAAGGAGTCATCATCTAATGGAATTGCATGGAATCATCATAAAATGGAATCGAATGGAATCAACATCAAATGGAATCAAATGGAATCATTGAACCGAATTGAATGGAATCGTCATCGAATGAATTGACTGCAATCATCGAATGGTCTCGAATGGAATCATCTTCAAATGGAATGGAATGGAATCATCGCATAGAATCGAATGGAATTATCATCGAATGGAATCGAATGGAATCAACATCAAACGGAAAAAAAAGGAATTATCGTATGGAATCGAAGAGAATCATCGAATGGACCCGAATGGAATCATCTAATGGAATGGAATGGAATAATCCATGGACTCGAATTCAATCATCATCGAATGGAATCCAATGGAATCATCGAATGGACTCGAATGGAATAATCATTGAACGGAATCGAATGGAATCATCATCGGATGGAAATGAATGGAATCATCATCGAATGGAATCGAATAGAATTATGGAATGAAATCCAGTGTGATCATCATCGAATGGACCCGAATGGAATCATCATCCAACGGAAGCTAATGGAATCAACATCGAATGAATCGAATGGAAACACCATCGAATTGAAACGAATGGAATTATCATGAAATTGAAATGGATGGACTCATCATCGAATGGATTCGAATGGAATCATCGAATAAAATTGATTGAAATCATCATCGAATGGAATTGAATGGTATCATTGAATGGAATCGAATGGAATCATCATCAGATGGAAATGAATGGAATCGTCATAGAATGGAATCGAATGGATTCATTGAATGGAATCAGATGGAATCATCGAATGGACTGGAATGGAATCATTGAATGGACTCGAAAGGGATCATGATTGAATGGAATTGAATGGAATCATCGAATGGTCTCGATTGGAATCATTATCAAATGGAATCGAATGGAATCACCGAATAGAATCGAATGGAACAATCATCGAATGGACTCAAATGGAATTATCCTCAAATGGAATCGAATGGAATTATCGAATGCAATCGAATGGAATTATCGAATGCAATCGAATAGAATCATCGAATGGACTCGAATGGAATCATCGAATGGAATGGAATGGAACAGTCAATGAACTCGAATGGAATCATCATTGAATGGAATCGAATGGAATCATCGAGTGGAACCGAATGGAATTATGATCAAATGGAATCGAATGTAATCATCATCAAATGGAATCAAAAATAACCATCATCAATTCGTATTGAATGGAATTGTCATCAAATGGAATTCAAAGGAATCATCATCAAATGGAACCGAATGGAATCCTCATTGAATGGAAATGAAAGGGGTCATCATCTAATGGAATCGCATGGAATCATCACCAAATGGAATCGAATGGAATCATCATCAAATGGAATCTAATGGAATCATTGAACAGAATTGAATGGAATCGTCATCGAATGAATTGAATGCAATCATCGAATGGTCTCGAATGGAATCATCTTCTAATGGAAAGGAATGGAATCATCGCATAGAATCGAATGGAATTATCATCGAATGGAATCGAATGGTATCAACACCAAACGGAAAAAAACGGAATTATCGAATGGAATCGAAGAGAATCTTCGAACGGACCCGAATGGAATCATCTAATGGAATGAAATGGAATAATCCATGGACTCGAATGCAATCATCATCGAATGGAATCAAATGGAATCATCGAATCGACTCGAATGGAATAATCATTGAACGGAATCGAATGGAATCATCATCGGATGGAAACGAATGGAATCATCATCGAATGGAAATGAAAGGAGTCATCATCTAATGGAATTGCATGGAATCATCATAAAATGGATTCGAATGGAATCAACATCAAATGGAATCAAATGGAATCATTGAACGGAATTGAATGGAATCGTCATCGAATGAATTGAATGCAATCATCGAATGGTCTCGAATGTAATCATCTTCAAATGGAATGGAATGGAATCATCGCATAGAATCGAATGGAATTATCATCGAATGGAATCGAATGGAATCAACATCAAACGGAAAAAAACGGAATTATCGAATGGAATCGAAGAGAATCATCGAATGGACCCGAATGGAATCATCTAATGGAATGGAATGGAATAATCCATGGACTCGAATGCAATCATCATCGAATGGAATCCAATGGAATCATCGAATGGACTCGAATGGAATAATCATTGAACGGAATCGAATGGAATCATCATCGGATGGAAATGAATGGAATCATCATCGAATGGAATCGAATAGAATTATGGAATGAAATCCAGTGTGATCATCATCGAATGGACAAGAATGGAATCATCATCCAACGGAAGCTAATGGAATCAACATCGAATGAATCAAATGGAAACACCATCGAATTGAAACGAATGGAATTACCATGAAATTGAAATGGATGGACTCATCATCGAATGGATTCGAATGGAATCACCGAATAAAATTGATTGAAATCATCATCGAATGGAATCGAATGGTATCATTGAATGGAATCGAATGGAATCATCATCAGATGGAAATGAATGGAATCGTCATAGAATGGAATCGAATGGATTCATTGAATGGAATCAGATGGAATCATCGAATGGACTGGAATGGAATCATTGAATGGACTCGAAAGGGATCATGATTGAATGGAATTGAATGGAATCATCGAATGGTCTCGATTGGAATCATTATCACATGGAATCGAATGGAATCACCGAATAGAATCGAATGGAACAATCATCGAATGGACTCAAATGGAATTATCCTCAAATGGAATTGAATGGAATTATCGAATGCAATCGAATGGAATTATCGAATGCAATCGAATAGAATCATCGAATGGACTCGAATGGAATCATCGAATGGAATGGAATGGAACAGTCAATGAACTCGAATGGAATCATCATTGAATGGAATCGAATGGAATCATCGAGTGGAATCGAATGGAATTATGATCAAATGGAATCGAATGTAATCATCATCAAATGGAATCAAAAATAACCATCATCAATTGGTATTGAATGGAATTCTCATCAAATGGAATTCAAAGGAATCATCATCAAATGGAACCGAATGGAATCCTCATTGAATGGAAATGAAAGGGGTCATCATCTAATGGAATCGCATGGAATCATCATAAAATGGAATCGAATGGAATCAACATCAAATGGAATCAAATGGAATCATTGAACGGAATTGAATGGAATCGTCATCGAATGAATTGGATGCAATCATCGAATGGTCTCGAATGGAATCATCTTCAAATGGAATGGAATGGAATCATCGCATAGAATCGAATGGAATTATCATCGAATGGAATCGAATGGAATCAACATCAAACGGAAAAAAACGGAATTATCGAATGGAATCGAAGAGAATCATCGAATGGACCCGAATGGAATCATCTAATGGAATGGAATGGAATAATCCATGGACTCGAATGCAATCATCATCGAATGGAATCGAATGGAATCATCGAATGGACTCGAATGGAATAATCATTGAACGGAATCGAATGGAATCATCATCGGATGGAAATGAATGGAATCATCATCGAATGGAATCGAATAGAATTATGGAATGAAATCCAGTGTGATCATCATCGAATGGACCCGAATGGAATCATCATCCAACGGAAGCTAATGGAATCAACATCGAATGAATCGAATGGAAACACCATCGAATTGAAACGAATGGAATTACCATGAAATTGAAATGGATGGACTCATCATCGAATGGATTCGAATGGAATCATCGAATAAAATTGATTGAAATCATCATCGAAAGGTATCGAATGGTATCATTGAATGGAATCGAATGGAATCATCATCAGATGGAAATGAATGGAATCGTCATAGAATGGAATCGAATGGATTCATTGAATGGAATCAGATGGAATCATCGAATGGACTGGAATGGAATCATTGAATGGACTCGAAAGGGATCATTTTTGAATGGAATTGAATGGAATCATCGAATGGTCTCGATTGGAATCATTATCACATGGAATCGAATGGAATCACCGAATAGAATCGAATGGAACAATCATCGAATGGACTCAAATGGAATTATCCTCAAATGGAATTGAATGGAATTATCGAATGCAATCGAATGGAATTATCGAATGCAATCGAATAGAATCATCGAATGGACTCGAATGGAATCATCGAATGGAACGGAATGGAACAGTCAATGAACTCGAATGAAATCATCATTGAATGGAATCGAATGGAATCATCGAGTGGAATCGAATGGAATTATGATCAAATGGAATCGAATATAATCACCATCAAATGGAATCAAAAATAACCATCATCAATTGGTACTGAATGGAATTGTCATCAAATGGAATTCAAAGGAATCATCATCAAATGGAACTGAATGGAATCCTCATTGAATGGAAATGAAAGGGGTCATCATCTAATGGAATCGCATGGAATCATCATCAAATGGAATCGAATGGAATCATCATCAAATGGAATCTGATGGAATCATTGAACAGAATTGAATGGAATCGTCATCGAATGAATTGAATGCAATCATCGAATGGTCTCGAATGTAATCACATTCTAATGGAAAGGAATGGAATCATCGCATAGAATCGAATGGAATTAACATTGAATGGACTCGAATGGAATCAACATCAAACGGAATCAAGCGGAATTATCGAATGGAATCGAAGAGAATCATCGAATGGTCTCGAATGGAAGCATCTTCTAATGGAAAGGAATGGAATCATCGCATAGAATCGAATGGAATAAACATTGAATGGACTCGAATGGAATCAACATCAAATGGAATCAAGCGGAATTATCGAATGAAATCGAAGAGAATCATCGAATGGACTCGAATGGAATCATCTAATGGAATGGAATGGAATAATCCACGGACTCGAATGCAATCATCATCGTATAGAATCGAATGGAATCATCGAATGGACTCGAATGGAATGACCATTGAACGGAATCGAATGGAATCATCATCGGATGGAAACGAATGGAATCATCATCGAATGGAAATGTAAGGAGTCATCATCTAATGGAATTGCATGGAATCATCATAAAATGGAATCGAATGGAATCATCATCAAATGGAATCAAATGGAATCATTGAACGGAATTGAATGGAATCGTCATCGAATGAATTGAATGCAATCATCGAATGGTCTCGAATGGAATCATCTTCAAATGGAATGGAATGGAATCATCGCATAGAATCGAATGGAATTATCATCGAATGGAATCGAATGGTATCAACATCAAACGGAAAAAAACGGAATTATCGAATGGAATCGAAGAGAATCTTCGAACGGACCCGAATGGAATCGTCTAATGGAATGGAATGGAATAATCCATGGACTCGAATGCCATCATCATCGAATGGAATCGAATGGAATCATCGAATGGACTTGAATGGAATAATCATTGAACGGAATCGAATGGAATCATCATCGGATGGAAACGAATGGAATCATCATCGAATGGAATCGAATAGAATTATGGAATGAAATCCAGTGTGATCATCATCGAATGGACCCGAATGGAATCATCATCCAACGGAAGCTAATGGAATCAACATCGAATGAATCAAATGGAAACACCATCGAATTGAAACGAATGGAATTACCATGAAATTGAAATGGATGGACTCATCATCGAATGGATTCGAATGGAATCATCGAATAAAATTGATTGAAATCATCATCCAATGGAATCGAATGGTATCATTGAATGGAATCGAATGGAATCATCATCAGATGGAAATGAGTGGAATCGTCATAGAATGGAATCGAATGGATTCATTGAATGGAATCAGATGGAATCATTGAATGGACTGGAATGGAATCATTGAATGGACACGAAAGGGATCATTATTGAATGGAATTGAATGGAATCATCGAATGGTCTCGATTGGAATCATTATCAAATGGAATCGAATGGAATCACCGAATAGAATCGAATGGAACAATCATCGAATGGACTCAAATGGAATTATCCTCAAATGGAATCGAATGGAATTATCGAATGCAATCGAATGGAATTATCGAATGCAATCGAATAGAATCATCGAATGGACTCGAATGGAATCATCGAATGGAATGGAATGGAACAGTCAATGAACTCGAATGGAATCATCATTGAATGGAATCGAATGGAATCATCGAGTGGAATCGAATGGAATTATGATCAAATGGAATCAAATGTAATCCTCATCAAATGGAATCAAAAATAACCATCATCAATTGGTATTGAATGGAATTGTCATCAAATGGAATTCAAAGGAATCATCATCAAATGGAACCGAATGGAATCCTCATTGAATGGAAATGAAAGGAGTCATCATCTAATGGAATCACATGGAATCATCATCAAATGGAATCGAATGGAATCATCATCAAATGGAATCTAAGGGAATCATTGAACAGAATTGAATGGAATCGTCATCGAATGAATTGAATGCAATCATCGAATGGTCTCGAATGGAATCATCTTCAAATGGAAAGGAATGGAATCATCGCATAGAATCGAATGGAATTATCATCGAATGGAATCGAATGGTATCAACATCAAACGGAAAAAAACGGAATTATGGAATGGAATCGAAGAGAATCTTCGAACGGACCCGAATGGAATCATCTAATGGAATGGAATGGAATAATCCATGGACTGGAAGGCAATCATCATCGAATGGAATCGAATGGAATCATCGAATGAACTCGAATGGAATAATCATTGAACGGAATCGAATGGAATCATCTTCGGATGGAAACGAATGGAATCATCATCGAATGGAAATGAAAGGAGTCATCATCTAATGGAATTGCATGGAATCATCATAAAATGGAATCGAATGGAATCTACATCAAATGGAATCAAATGGAATCATTGAACGGAATTGAATGGAATCGTCATCGAATGAATTCAATGCAATCATCGAATGGTCTCGAATGGAATCATCTTCAAATGGAATGGAATGGAATCATCGCATAGAATCGAGTGGAATTATCATCGAATTGAGTCGAATGGAATCAACATCAAACGGAAAAAAACGGAATTATCGAATGGAATCGAAGAGAATCTTCGAACGGACCCGAATGGAATCACCTAATGGAATGGAATGGAATAATCTATGGACTCGAATGCAATCATCATCGAATGGAATCATCGAATGGACTCGAATGGAATAATCATTGAACGGAATCGAATGGAATCATCATCGGATGGAAATGAATGGAATCATCATCGAATGGAATCGAATAGAATTATGGAATGAAATCCAGTGTGATCATCATCGAATGGACCCGAATGGAATCATCATCCAACGGAAGCTAATGGAATCAACATCGAATGAATCGAATGGAAACACCATCGAATTGAACCGAATGGAATTATCATGAAATTGAAATGGATGGACTCATCATCGAATGGATTCGAATGGAATCATCGAATAAAATTGATTGAAATCATCATCGAATGGAATCGAATGGTATCATTGAATGGAATCGAATGGAATCATCATCAGATGGAAATGAATGGAATCGTCATAGAATGGAATCGAATGGATTCATTGAATGGAATCAGATGGAATCATCGAATGGACTGGAATGGAATCATTGAATGGACTCGAAAGGGATCATTATTGAATGGAATTGAATGGAATCATCGAATGGTCTCGATTGGAATCATTATCAAATGGAATCGAATGGAATCACCGAATAGAATCGAATGGAACAATCATCGAATGGACTCAAATGGAATTATCCTCAAATGGAATGGAATGGAATTATCGAATGCAATCGAATGGAATTATCGAATGCAATCGAATAGAATCATCGAATGGACTCGAATGGAATCATCGAATGGAATGGAATGGAACAGTCAATGAACTCGAATGGAATCATCATTGAATGGAATCGAATGGAATCATCGAGTGGAATCGAATGGAATTATGATCAAATGGAATCGAATGTAATCATCATCAAATGGAATCAAAAATAACCATCATCAATTGGTATTGAATGGAATTGTCATCAAATGGAATTCAAAGGAATCATCATCAAATGGAACCGAATGGAATCCTCATTGAATGGAAATGAAAGGGGTCATCATCTAATGGAATCGCATGGAATCATCATCAAATGGAATCGAATGGAATCATCATCAAATGGAATCTAATGGAATCATTGAACAGAATTGAATGGAATGGTCATCGA	G	.	PASS	SVTYPE=DEL;END=133290810;SVLEN=-25591	GT	0/1
chr1	133311537	svim_asm.DEL.11	CTGCAATCATCCAATGGTCTCGAATGGAATCATCTTCAAATGGAATGGAATGGAATCATCGCATAGAATCGAATGGAATTATCATCGAATGGAATCGAATGGAATCAACATCCAACGGAAAAAAACGGAATTATCGAATGGAATCGAAGAGAATCATCGAATGGACCCGAATGGAATCATCTAATGGAATGGAATGGAATAATCCATGGACTCGAATGCAATCATCATCGAATGGAATCGAATGGAATCATCGAATGGACTCGAATGGAATAATCATTGAACGGAATCGAATGGAATCATCATCGGATGGAAATGAATGGAATCATCATCGAATGGAATCGAATACAATTATGGAATGAAATCCAGTGTGATCATCATCGAATGGACCCGAATGGAATCATCATCCAACGGAAGCTAATGGAATCAACATCGAATGAATCAAATGGAAACACCATCGAATTGAAACGAATGGAATTATCATGAAATTGAAATGGATGGACTCATCATCGAATGGATTCGAAAGGAATCATCGAATAAAATTGATTGAAATCATCATCGAATGGAATCGAATGGTATCATTGAATGGAATCGAATGGAATCATCATCAGATGGAAATGAATGGAATCGTCATAGAATGGAATCGAATGGATTCATTGAATGGAATCAGATGGAATCATCGAATGGACTGGAATGGAATCATTGAATGGACTCGAAAGGGATCATGATTGAATGGAATTGAATGGAATCATCAAATGGTCTCGATTGGAATCATTATCAAATGGAATCGAATGGAATCACCGAATAGAATCGAATGGAACAATCATCGAATGGACTCAAATGGAATTATCCTCAAATGGAATCGAATGGAATTATCGAATGCAATCGAATGGAATTATCGAATGCAATCGAATAGAATGATCGAATGGACTCGAATGGAATCATTGAATGGAATGGAATGGAACAGTCAATGAACTCGAATGGAATCATCATTGAATGGAATCGAATGGAATCATCGAGTGGAATCGAATGGAATTATGATCAAATGGAATCGAATGTAATCATCATCAAATGGAATCAAAAATAACCATCATCAATTGCTATTGAATGGAATTGTCATCAAATGGAATTCAAAGGAATCAATATCAAATGGAACCGAATGGAATCCTCATTGAATGGAAATGAAAGGGGTCATCATCTAATGGAATCGCATGGAATCATCATCAAATGGAATCGAATGGAATCATCATCAAATGGAATCTAATGGAATCATTGAACAGAATTGAATGGAATCGTCATCGAATGAATTGAATGCAATCATCGAATGGTCTCGAATGGAATCATCTTCTAATGGAAAGGAATGGAATCATCGCATAGAATCGAATGGAATTATCATCGAATGGAATCGAATGGTATCAACACCAAACGGAAAAAAACGGAATTATCGAATGGAATCGAAGAGAATCTTCGAACGGACCCGAATGGAATCATCTAATGGAATGGAATGGAATAATCCATGGACTCGAATGCAATCATCAACGAATGGAATCGAAGGGAATCATCGAATGGACTCGAATGGAATAATCATTGAACGGAATCGAATGGAATCATCATCGGATGGAAACGAATGGAATCATCATCGAATGGAAATGAAAGGAGTCATCATCTAATGGAATTGCATGGAATCATCATAAAATGGAATCGAATGGAATCAACATCAAATGGAATCAAATGGAATCATTGAACGGAATTGAATGGAATCGTCATCGAATGAATTGACTGCAATCATCGAATGGTCTCGAATGGAATCATCTTCAAATGGAATGGAATGGAATCATCGCATAGAATCGAATGGAATTATCATCGAATGGAATCGAATGGAATCAACATCAAACGGAAAAAAACGGAATTATCGAATGGAATCGAAGAGAATCATCGAATGGACCCGAATGGAATCATCTAATGGAATGGAATGGAATAATCCATGGACTCGAATGCAATCATCATCGAATGGAATCGAATGGAATCATCGAATGGACTCGAATGGAATAATCATTGAACGGAATCGAATGGAATCATCATCGGATGGAAATGAATGGAATCATCATCGAATGGAATCGAATAGAATTATGGAATGAAATCCAGTGTGATCATCATCGAATGGACCCGAATGGAATCATCATCCAACGGAAGCTAATGGAATCAACATCGAATGAATCGAATGGAAACACCATCGAATTGAAACGAATGGAATTATCATGAAATTGAAATGGATGGACTCATCATCGAATGGATTCGAATGGAATCATCGAATAAAATTGATTGAAATCATCATCGAATGGAATCGAATGGTATCATTGAATGGAATCGAATGGAATCATCATCAGATGGAAATGAATGGAATCGTCATAGAATGGAATCGAATGGATTCATTGAATGGAATCAGATGGAATCATCGAATGGACTGGAATGGAATCATTGAATGGACTCGAAAGGGATCATGATTGAATGGAATTGAATGGAATCATCGAATGGTCTCGATTGGAATCATTATCAAATGGAATCGAATGGAATCACCGAATAGAATCGAATGGAACAATCATCGAATGGACTCAAATGGAATTATCCTCAAATGGAATCGAATGGAATTATCGAATGCAATCGAATGGAATTATCGAATGCAATCGAATAGAATCATCGAATGGACTCGAATGGAATCATCGAATGGAATGGAATGGAACAGTCAATGAACTCGAATGGAATCATCATTGAATGGAATCGAATGGAATCATCGAGTGGAATCGAATGGAATTATGATCAAATGGAATCGAATGTAATCATCATCAAATGGAATCAAAAATAACCATCATCAATTGCTATTGAATGGAATTGTCATCAAATGGAATTCAAAGGAATCATCATCAAATGGAACCGAATGGAATCCTCATTGAATGGAAATGAAAGGGGTCATCATCTAATGGAATCGCATGGAATCATCATCAAATGGAATCGAATGGAATCATCATCAAATGGAATCTAATGGAATCATTGAACAGAATTGAATGGAATCGTCATCGAATGAATTGAA	C	.	PASS	SVTYPE=DEL;END=133314621;SVLEN=-3084	GT	0/1
chr1	135012081	svim_asm.DEL.12	CGGACCCGAATGGAATCATCTAATGGAATGGAATGGAATAATCCATGGACTCGAATGCAATCATCATCGAATGGAATGGAATGGAATCATCGAATGGACTCGAATGGAATAATCATTGAACGGAATCGAATGGAATCATCATCGGATGGAAACGAATGGAATCATCATCGAATGGAAATGAAAGGAGTCATCATCTAATGGAATTGCATGGAATCATCATAAAATGGAATCGAATGGAATCAACATCAAATGGAATCAAATGGAATCATTGAACGGAATTGAATGGAATCGTCATCGAATGAATTGACTGCAATCATCGAATGGTCTCGAATGGAATCATCTTCAAATGGAATGGAATGGAATCATCGCATAGAATCGAATGGAATTATCATCGAATGGAATCGAATGGAATCAACATCAAACGGAAAAAAACGGAATTATCGAATGGAATCGAAGAGAATCATCGAAT	C	.	PASS	SVTYPE=DEL;END=135012549;SVLEN=-468	GT	1/0
chr1	137827269	svim_asm.DEL.13	CAATCATCGAATGGTCTCGAATATAATCACATTCTAATGGAAAGGAATGGAATCATCGCATAGAATCGAATGGAATTAACATTGAATGGACTCGAATGGAATCAACATCAAACGGAATCAAGCGGAATTATCGAATGGAATCGAAGAG	C	.	PASS	SVTYPE=DEL;END=137827416;SVLEN=-147	GT	1/0
chr1	137845268	svim_asm.INS.16	G	GAATGGAATAATCATTGAACGGAATCGAATGGAATCATCATCGGATGGAAATGAATGGAATCATCATCGAATGGAATCGAATAGAATTATGGAATGAAATCCAGTGTGATCATCATCGAATGGACCCGAATGGAATCATCATCCAACGGAAGCTAATGGAATCAACATCGAATGAATCGAATGGAAACACCATCGAATTGAAACGAATGGAATTATCATGAAATTGAAATGGATGGACTCATCATCGAATGGATTCGAATGGAATCATCGAATAAAATTGATTGAAATCATCATCGAATGGAATCGAATGGTATCATTGAATGGAATCGAATGGAATCATCATCAGATGGAAATGAATGGAATCGTCATAGAATGGAATCGAATGGATTCATTGAATGGAATCAGATGGAATCATCGAATGGACTGGAATGGAATCATTGAATGGACTCGAAAGGGATCATGATTGAATGGAATTGAATGGAATCATCGAATGGTCTCGATTGGAATCATTATCAAATGGAATCGAATGGAATCACCGAATAGAATCGAATGGAACAATCATCGAATGGACTCAAATGGAATTATCCTCCAATGGAATCGAATGGAATTATCGAATGCAATCGAATGGAATTATCGAATGCAATCGAATAGAATCATCGAATGGACTCGAATGGAATCATCGAATGGAATGGAATGGAACAGTCAATGAACTCGAATGGAATCATCATTGAATGGAATCGAATGGAATCATCGAGTGGAATCGAATGGAATTATGATCAAATGGAATCGAATGTAATCATCATCAAATGGAATCAAAAATAACCATCATCAATTGGTATTGAATGGAATTGTCATCAAATGGAATTCAAAGGAATCATCATCAAATGGAACCGAATGGAATCCTCATTGAATGGAAATGAAAGGGGTCATCATCTAATGGAATCGCATGGAATCATCATCAAATGGAATCGAATGGAATCATCATCAAATGGAATCTAATGGAATCATTGAACAGAATTGAATGGAATCGTCATCGAATGAATTGAATGCAATCATCGAATGGTCTCGAATGGAATCATCTTCTAATGGAAAGGAATGGAATCATCGCATAGAATCGAATGGAATTATCATCGAATGGAATCGAATGGTATCAACACCAAACGGAAAAAAACGGAATTATCGAATGGAATCGAAGAGAATCTTCGAACGGACCCGAATGGAATCATCTAATGGAATGGAATGGAATAATCCATGGACTCGAATGCAATCATCATCGAATGGAATCGAATGGAATCATCGAATGGACTCGAATGGAATAATCATTGAACGGAATCGATTGGAATCATCATCGGATGGAAACGAATGGAATCATCATCGAATGGAAATGAAAGGAGTCATCATCTAATGGAATTGCATGGAATCATCATAAAATGGAATCGAATGGAATCAACATCAAATGGAATCAAATGTAATCATTGAACGGAATTGAATGGAATCGTCATCGAATGAATTGACTGCAATCATCCAATGGTCTCGAATGGAATCATCTTCAAATGGAATGGAATGGAATCATCGCATAGAATCGAATGGAATTATCATCGAATAGAATCGAATGGAATCAACATCCAACGGAAAAAAACGGAATTATCGAATGGAATCGAAGAGAATCATCGAATGGACCCGAATGGAATCATCTAATGGAATGGAATGGAATAATCCATGGACTCGAATGCAATCATCATCGAATGGAATCGAATGGAATCATCGAATGGACTCGAATGGAATAATCATTGAACGGAATCGAATGGAATCATCATCGGATGGAAATGAATGGAATCATCATCGAATGGAATCGAATAGAATTATGGAATGAAATCCAGTGTGATCATCATCGAATGGACCCGAATGGAATCATCATCCAACGGAAGCTAATGGAATCAACATCGAATGAATCAAATGGAAACACCATCGAATTGAAACGAATGGAATTATCATGAAATTGAAATGGATGGACTCATCATCGAATGGATTCGAATGGAATCATCGAATAAAATTGATTGAAATCATCATCGAATGGAATCGAATGGTATCATTGAATGGAATCGAATGGAATCATCATCAGATGGAAATGAATGGAATCGTCATAGAATGGAATCGAATGGATTCATTGAATGGAATCAGATGGAATCATCGAATGGACTGGAATGGAATCATTGAATGGACTCGAAAGGGATCATGATTGAATGGAATTGAATGGAATCATCGAATGGTCTCGATTGGAATCATTACCAAATGGAATCGAATGGAATCACCGAATAGAATCGAATGGAACAATCATCGAATGGACTCAAATGGAATTATCCTCAAATGGAATCGAATGGAATTATCGAATGCAATCGAATGGAATTATCGAATGCAATCGAATAGAATCATCGAATGGACTCGAATGGAATCATCGAATGGAATGGAATGGAACAGTCAATGAACTCGAATGGAATCATCATTGAATGGAATCGAATGGAATCATCGAGTGGAATCGAATGGAATTATGATCAAATGGAATCGAATGTAATCATCATCAAATGGAATCAAAAATAACCATCATCAATTGGTATTGAATGGAATTGTCATCAAATGGAATTCAAAGGAATCATCATCAAATGGAACCGAATGGAATCCTCATTGAATGGAAATGAAAGGGGTCATCATCTAATGGAATCGCATGGAATCATCATCAAATGGAATCGAATGGAATCATCATCAAATGGAATCTAATGGAATCATTGAACAGAATTGAATGGAATCGTCATCGAATGAACTGAATGCAATCATCGAATGGTCTCGAATGGAATCATCTTCTAATGGAAAGGAATGGAATCATCGCATAGAATCGAAAGGAATTATCATCGAATGGAATCGAATGGTATCAACACCAAACGGAAAAAAACGGAATTATCGAATAGATTCGAAGAGAATCTTCGAACGGACCCGAATGGAATCATCTAATGGAATGGAATGGAATAATCCATGGACTCGAATGCAATCATCATCGAATGGAATCAAATGGAATCATCGAATGGACTCA	.	PASS	SVTYPE=INS;END=137845268;SVLEN=3084	GT	1/0
chr1	137849466	svim_asm.DEL.14	GAATGGAAACACCATCGAATTGAAACGAATGGAATTATCATGAAATTGAAATGGATGGACTCATCATCGAATGGATTCGAATGGAATCATCGAATAAAATTGATTGAAATCATCATCGAATGGAATCGAATGGTATCATTGAATGGAATCGAATGGAATCATCATCAGATGGAAATGAATGGAATCGTCATAGAATGGAATCGAATGGATTCATTGAATGGAATCAGATGGAATCATCGAATGGTCTCGATTGGAATCATTATCAAATGGAATCGAATGGAATCACCGAATAGAATCGAATGGAACAATCATCGAATGGACTCAAATGGAATTATCCTCAAATGGAATCGAATGGAATTATCAAATGCAATCGAAAGAATTATCGAATGCAATCGAATAGAATCATCGAATGGACTCGAATGGAATCATCGAATGGAATGGAATGGAACAGTCAATGAACTCGAATGGAATCATCATTGAATGGAATCGAATGGAATCATCGAGTGGAATCGAATGGAATTATGATCAAATGGAATCGAATGTTATCATCATCAAATGGAATCAAAAATAACCATCATCAATTGGTATTGAATGGAATTGTCATCAAATGGAATTCAAAGGAATCATCATCAAATGGAACCGAATGGAATCCTCATTGAATGGAAATGAAAGGGGTCATCATCTAATGGAATCGCATGGAATCATCATCAAATGGAATCGAATGGAATCATCATCAAATGGAATCTAATGGAATCATTGAACAGAATTGAATGGAATCGTCATCGAATGAATTGAATGCAATCATCGAATGGTCTCGAATGGAATCATCATCTAATGGAAAGGAATGGAATCATCGCATAGAATCGAATGGAATTATCATCGAATGGAATCGAATGGTATCAACACCAAACGGAAAAAAACGGAATTATCGAATGGAATCGAAGAGAATCTTCGAACGGACCCGAATGGAATCATCTAATGGAATGGAATGGAATAATCCATGGACTCGAATGCAATCGTCATCGAATGGAATCGAATGGAATCATCGAATGGACTCGAATGGAATAATCATTGAACGGAATCGATTGGAATCATCATCGGATGGAAACGAATGGAATCATCATCGAATGGCAATGAAAGGAGTCATCATCTAATGGAATTGCATGGAATCATCATAAAATGGAATCGAATGGAATCAACATCAAATGGAATCAAATGGAATCATTGAACGGAATTGAATGGAATCGTCATCGAATGAATTGACTGCAATCATCCAATGGTCTCGAATGGAATCATCTTCAAATGGAATGGAATGGAATCATCGCATAGAATCGAATGGAATTATCATCGAATGGAATCGAATGGAATCAACATCAAACGGAAAAAAACGGAATTATCGAATGGAATCGAAGAGAATCATCGAATGGACCCGAATGGAATCATCTAATGGAATGGAATGGAATAATCCATGGACTCGAATGCAGTCATCATCGAATGGAATCGAATGGAATCATCGAATGGACTCGAATGGAATAATCATTGAACGGAATAGAATGGAATCATCATCGGATGGAAATGAATGGAATCATCATCGAATGGAATCGAATAGAATTATGGAATGAAATCCAGTGTGATCATCATCGAATGGACCCGAATGGAATCATCATCCAACGGAAGCTAATGGAATCAACATCGAATGAATCA	G	.	PASS	SVTYPE=DEL;END=137851169;SVLEN=-1703	GT	1/0
chr1	137853992	svim_asm.DEL.15	TCTAATGGAATGGAATGGAATAATCCATGGACTCGAATGCAATCATCATCGAATGGAATCGAATGGAATCATCGAATGGACTCGAATGGAATAATCATTGAACGGAATCGAATGGAATCATCATCGGATGGAAACGAATGGAATCATCATCGAATGGAAATGAAAGGAGTCATCATCTAATGGAATTGCATGGAATCATCATAAAATGGAATCGAATGGAATCAACATCAAATGGAATCAAATGGAATCATTGAACGGAATTGAATGGAATCGTCATCGAATGAATTGACTGCAATCATCCAATGGTCTCGAATGGAATCATCTTCAAATGGAATGGAATGGAATCATCGCATAGAATCGAATGGAATTATCATCGAATGGAATCGAATGGAATCAACATCAAACGGAAAAAAACGGAATTATCGAATGGAATCGAAGAGAATCATCGAATGGACCCGAATGGAATCAA	T	.	PASS	SVTYPE=DEL;END=137854460;SVLEN=-468	GT	1/0
chr1	137934878	svim_asm.DEL.16	CATCGAATGGTCTCGAATGGAATCATCTTCTAATGGAAAGGAATGGAATCATCGCATAGAATCGAATGGAATTATCATCGAATGGAATCGAATGGTATCAACACCAAACGGAAAAAAACGGAATTATCGAATGGAATCGAAGAGAATCTTCGAACGGACCCGAATGGAATCATCTAATGGAATGGAATGGAATAATCCATGGACTCGAATGCAATCATCATCGAATGGAAACGAATGGAATCATCGAATGGACTCGAATGGAATAATCATTGAACGGAATCGATTGGAATCATCATCGGATGGAAACGAATGGAATCATCATCGAATGGAAATGAAAGGAGTCATCATCTAATGGAATTGCATGGAATCATCATAAAATGGAATCGAATGGAATCAACATCAAATGGAATCAAATGGAATCATTGAACGGAATTGAATGGAATCGTCATCGAATGAATTGACTGCAATCATCCAATGGTCTCGAATGGAATCATCTTCAAATGGAATGGAATGGAATCATCGCATAGAATCGAATGGAATTATCATCGAATGGAATCGAATGGAATCAACATCAAACGGAAAAAAACGGAATTATCGAATGGAATCGAAGAGAATCGTCGAATGGACCCGAATGGAATCATCTAATGGAATGGAATGGAATAATCCATGGACTCGAATGCAATCATCATCGAATGGAATCAAATGGAATCATCGAATGGACTCGAATGGAATAATCATTGAACGGAATAGAATGGAATCATCATCGGATGGAAATGAATGGAATCATCATCGAATGGAATCGAATAGAATTATGGAATGAAATCCAGTGTGATCATCATCGAATGGACCCGAATGGAATCATCATCCAACGGAAGCTAATGGAATCAACATCGAATGAATCGAATGGAAACACCATCGAATTGAAACGAATGGAATTATCATGAAATTGAAATGGATGGACTCATCATCGAATGGATTCGAATGGAATCATCGAATAAAATTGATTGAAATCATCATCCAATGGAATCGAATGGTATCATTGAATGGAATCGAATGGAATCATCATCAGATGGAAATGAATGGAATCGTCATAGAATGGAATCGAATGGATTCATTGAATGGAATCAGATGGAATCATCGAATGGACTGGAATGGAATCATTGAATGGACTCGAAAGGGATCATTATTGAATGGAATTGAATGGAATCATCGAATGGTCTCGATTGGAATCATTATCAAATGGAATCGAATGGAATCACCGAATAGAATCGAATGGAACAATCATCGAATGGACTCAAATGGAATTATCCTCCAATGGAATCGAATGGAATTATCGAATGCAATCGAATGGAATTATCGAATGCAATCGAATAGAATCATCGAATGGACTCGAATGGAATCATCGAATGGAATGGATTGGAACAGTCAATGAACTCGAATGGAATCATCATTGAATGGAATCGAATGGAATCATCGAGTGGAATCGAATGGAATTATGATCAAATGGAATCGAATGTAATCATCATCAAATGGAATCAAAAATAACCATCATCAATTGGTATTGAATGGAATTGTCTTCAAATGGAATTCAAAGGAATCATCATCAAATGGAACCGAATGGAATCCTCATTGAATGGTAATGAAAGGGGTCATCATCTAATGGAATCGCATGGAATCATCATCAAATGGAATCGAATGGAATCATCATCAAATGGAATCTAATGGAATCATTGAACAGAATTGAATGGAATCGTCATCGAATGAATTGAATGCAATAATCGAATGGTCTCGAATGGAATCATCTTCTAATGGAAAGGAATGGAATCATCGCATAGAATCGAATGGAATTATCATCGAATGGAATCGAATGGTATCAACACCAAACGGAAAAAAACGGAATTATCGAATGGAATCGAAGAGAATCTTCGAACGGACCCGAATGGAATCATCTAATGGAATGGAATGGAATAATCCATGGACTCGAATGCAATCATCATCGAATGGAATCGAATGGAATCATCGAATGGACTCGAATGGAATAATCATTGAACGGAATCGATTAGAATCATCATCGGATGGAAACGAATGGAATCATCATCGAATGGAAATGAAAGGAGTCATCATCTAATGGAATTGCATGGAATCATCATAAAATGGAATCGAATGGAATCAACATCAAATGGAATCAAATGGAATCATTGAACGGAATTGAATGGAATCGTCATCGAATGAATTGACTGCAATCATCCAATGGTCTCGAATGGAATCATCTTCAAATGGAATGGAATGGAATCATCGCATAGAATCGAATGGAATTATCATCGAATGGAATCGAATGGAATCAACATCCAACGGAAAGAAACGGAATTATCGAATGGAATCGAAGAGAATCATCGAATGGACCCGAATGGAATCATCTAATGGAATGGAATGGAATAATCCATGGACTCGAATGAAATCATCATCGAATGGAATCGAATGGAATCATCGAATGGACTCGAATGGAATAATCATTGAACGGAATCGAATGGAATCATCATCGGATGGAAACGAATGGAATCATCATCGAATGGAATCGCATAGAATTATGGAATGAAATCCAGTGTGATCATCATCGAATGGACCCGAATGGAATCATCATCCAACGGAAGCTAATGGAATCAACATCGAATGAATCAAATGGAAACACCATCGAATTGAAACGAATGGAATTATCATGAAATTGAAATGGATGGACTCATCATCGAATGGATTCGAATGGAATCATCGAATAAAATTGATTGAAATCATCATCGAATGGAATCGAAAGGTATCATTGAATGGAATCGAATGGAATCATCATCAGATGGAAATGAATGGAATCGTCATAGAATGGAATCGAATGGATTCATTGAATGGAATCAGATGGAATCATCGAATGGACTGGAATGGAATCATTGAATGGACTCAAAAGGGATCATGATTGAATGGAATTGAATGGAATCATCGAATGGTCTCGATTGGAATCATTATCAAATGGAATCGAATGGAATCACCGAATAGAATCGAATGGAACAATCATCGAATGGACTCAAATGGAATTATCCTCAAATGGAATCGAATGGAATTATCGAATGCAATCGAATGGAATTATCGAATGCAATCGAATAGAATCATCGAATGGACTCGAATGGAATCATCGAATGGAATGGAATGGAACAGTCAATGAACTCGAATGGAATCATCATTGAATGGAATCGAATGGAATCATCGAGTGGAATCGAATGGAATTATGATCAAATGTGATCAAATGGAATCGAATATAATCATGATCAAATGGAATCAAAAATAACCATCATCAATTGGTATTGAATGGAATTGTCATCAAATGGAATTCAAAGGAATCATCATCAAATGGAACCGAATGGAATCCTCATTGAATGGAAATGAAAGGGGTCATCATCTAATGGAATCGCATGGAATCATCATCAAATGGAATCGAATGGAATCATCATCAAATGGAATCTAATGGAATCATTGAACAGAATTGAATGGAATCGTCATCGAATGAATTGAATGCAATA	C	.	PASS	SVTYPE=DEL;END=137938440;SVLEN=-3562	GT	1/0
chr1	138162729	svim_asm.INS.17	C	CGAATGCAATCGAATAGAATCATCGAAAGGACTCGAATGGAATCAGCGAATGGAATGGAATGGAACAGTCAATGAACTCGAATGGAATCATCATTGAATGGAATCGAATGGAATCATCGAGTGGAATCGAATGGAATTATGATCAAATGGAATCGAATGTAATCATCATCAAATGGAATCAAAAATAACCATCATCAATTGGTATTGAATGGAATTGTCATCAAATGGAATTCAAAGGAATCATCATCAAATGGAACCGAATGGAATCCTCATTGAATGGAAATGAAAGGGGTCATCATCTAATGGAATCGCATGGAATCATCATCAAATGGAATCGAATGGAATCATCATCAAATGGAATCTAATGGAATCATTGAACAGAATTGAATGGAATCGTCATCGAATGAATTGAATGCAATCATCGAATGGTCTCGAATGGAATCATCTTCTAATGGAAAGGAATGGAATCATCGCATAGAATCGAATGGAATTATCATCGAATGGAATCGAATGGTATCAACACCAAACGGAAAAAAACGGAATTATCGAATGGAATCGAAGAGAATCTTCGAACGGACCCGAATGGAATCATCTAATGGAATGGAATGGAATAATCCATGGACTCGAATGCAATCATCATCGAATGGAATCGAATGGAATCATCGAATGGACTCGAATGGAATAATCATTGAACGGAATCGAATGGAATCATCATCAGATGGAAATGAATGGAATCATCATCGAATGGAATCGAATACAATTACGGAATGAAATCCAGTGTGATCATCATCGAATGGACCCAAATGGAATCATCATCCAACGGAATCTAATGGAATCAACATCGAATGAATCGAATGGAAACACCATCGAATTGAAACGAATGGAATTATCATGAAATTGAAATGGATGGACTCATCATCGAATGGATTCGAATGGAATCATCGAATAAAATTGATTGAAATCATCATCCAATGGAATCGAATGGTATCATTGAATGGAATCGAATGGAATCATCATCAGATGGAAATGAATGGAATCGTCATAGAATGGAATCGAATGGATTCATTGAATGGAATCAGATGGAATCATCGAATGGACTGGAATGGAATCATTGAATGGACTCGAAAGGGATCATAATTGAATGGAATTGAATGGAATCATCGAATGGTCTCGATTGGAATCATTACCAAATGGAAACGAATGGAATCACCGAATAGAATCGAATGGAACAATCATCGAATGGACTCAAATGGAATTATCCTCAAATGGAATCGAATGGAATTATCGAATGCAATCGAATGGAATTATCGAATGCAATCGAATAGAATCATCGAATGGACTCGAATGGAATCATCGAATGGAATGGAATGGAACAGTCAATGAACTCGAATGGAATCATCATTGAATGGAATCGAATGGAATCATCGGGTGGAATCGAATGGAATTATGATCAAATGGAATCGAATGTAATCATCATCAAATGGAATCAAAAATAACCATCATCAATTGGTATTGAATGGAATTGTCATCAAATGGAATTCAAAGGAATCATCATCAAATGGAACCGAATGGAATCCTCATTGAATGGAAATGAAAGGGGTCATCATCTAATGGAATCGCATGGAATCATCATCAAATGGAATCGAATGGAATCATCATCAAATGGAATCTAATGGAATCATTGAAAAGAATTGAATGGAATCGTCATCGAATGAATTGAATGAAATCATCGAATGGTCTCGAATGGAATCATCTTCTAATGGGAAGGAATGGAATCATCGCATAGAATCGAATGGAATTATCATCGAATGGAATCGAATGGTATCAACACCAAACGGAAAAAAACGGAATTATCGAATGGAATCGAAGAGAATCTTCGAACGGACCCGAATGGAATCATCTAATGGAATGGAATGGAATAATCCATGGACTCGAATGCAATCATCATCGAATGGAATCGAATGGAATCATCGAATGGACTCGAATGGAATAATCATTGAACGGAATCGAATGGAATCATCATCGGATGGAAACGAATGGAATCATCATCGAATGGAAATGAAAGGAGTCATCATCTAATGGAATTGCATGGAATCATCATAAAATGGAATCGAATGGAATCAACATCAAATGGAATCAAATGGAATCATTGAACGGAATTGAATGGAATCGTCATCGAATGAATTGACTGCAATCATCGAATGGTCTCGAATGGAATCATCTTCAAATGGAATGGAATGGAATCATCGCATAGAATCGAATGGAATTATCATCGAATGGAATCGAATGGAATCAACATCAAACGGAAAAAAACGGAATTATCGAATGGAATCGAAGAGAATCATCGAATGGACCCGAATGGAATCATCTAATGGAATGGAATGGAATAATCCATGGACTCGAATGCAATCATCATCGAATGGAATCGAATGGAATCATCGAATGGACTCGAATGGAGTAATCATTGAACGGAATCGAATGGAATCATCATCGGATGGAAATGAATGGAATCATCATCGAATGGAATCGAATAGAATTATGGAATGAAATCCAGTGTGATCATCATCGAATGGACCCGAATGGAATCATCATCCACCGGAAGCTAATGGAATCAACATCGAATGAATCGAATGGAAACACCATCGAATTGAAACGAATGGAATTATCATGAAATTGAAATGGATGGACTCATCATCGAATGGATTCGAATGGAATCATCGAATAAAATTGATTGAAATCATCATCCAATGGAATCGAATGGTATCATTGAATGGAATCGAATGGAATCATCATCAGATGGAAATGAATGGAATCGTCATAGAATGGAATCGAATGGATTCATTGAATGGAATCAGATGGAATCATCGAATGGACTGGAATGGAATCATTGAATGGACCCGAATGGGATCATGATTGAATGGAATTGAATGGAATCATCGAATGGTCTCGATTGGAATCATTATCAAATGGAATCGAATGGAATCACCGAATAGAATCGAATGGAACAATCATCGAATGGACTCAAATGGAATTATCCTCAAATGGAATCGAATGGAATTATCGAATGCAATCGAATGGAATTATG	.	PASS	SVTYPE=INS;END=138162729;SVLEN=3084	GT	0/1
chr1	138332342	svim_asm.DEL.17	AAATCGAATGGAATCATCGAATGGACTCGAATGGAATAATCATTGAACGGAATCGAATGGAATCATCATCCGATGGAAACGAATGGAATCATCATCGAATGGAAATGAAAGGAGTCATCATCTAATGGAATTGCATGGAATCATCATAAAATGGAATCGAATGGAATCAACATCAAATGGAATCAAATGGAATCATTGAACGGAATTGAATGGAATCGTCATCGAATGAATTGAATGCAATCATCGAATGGTCTCGAATGGAATCATCTTCAAATGGAATGGAATGGAATCATCGCATAGAATCGAATGGAATTATCATCGAATGGAATCGAATGGAATCAACCTCAAACGTAAAAAAACGGAATTATCGAATGGAATCGAAGAGAATCATCGAATGGACCCGAATGGAATCATCTAATGGAATGGAATGGAATAATCCATGGACTCGAATGCAATCATCATCGAATGGAATCGAATGGAATCATCGAGTGGACTCGAATGGAATAATCATTGAACGGAATCGAATGGAATCATCATCGGATGGAAATGAATGGAATCATCATCGAATGGAATCGAATAGAATTATGGAATGAAATCCAGTGTGATCATCATCGAATGGACCCGAATGGAATCATCATCCAACGGAAGCTAATGGAATCAACATCGAATGAATCGAATGGAAACACCATCGAATTGAAACGAATGGAATTATCATGAAATTGAAATGGATGGACTCATCATCGAATGGATTCGAATGGAATCATCGAATAAAATTGATTGAAATCATCATCGAATGGAATCGAATGGTATCATTGAATGGAATCGAATGGAATCATCATCAGATGGAAATGAATGGAATCGTCATAGAATGGAGTCGAATGGATTCATTGAATGGAATCAGATGGAATCATCGAATGGACTGGAATGGAATCATTGAATGGACTCGAAAGGGATCATGATTGAATGGAATTGAATGGAATCATCGAATGGTCTCGATTGGAATCATTATCAAATGGAATCGAATGGAATCACCGAATAGAATCGAATGGAACAATCATCGAATGGACTCAAATGGAATTATCCTCAAATGGAATCGAATGGAATTATCGAATGCAATCGAATGGAATTATCGAATGCAATCGAATAGAATCATCGAATGGACTCGAATGGAATCATCGAATGGAATGGAATGGAACAGTCAATGAACACGAATGGAATCATCATTGAATGGAATCGAATGGAATCATCGAGTGGAATCGAATGGAATTATGATCAAATGGAATCGAATGTAATCATCATCAAATGGAATCAAAAATAACCATCATCAATTGGTATTGAATGGAATTGTCATCAAATGGAATTCAAAGGAATCATCATCAAATGGAACCGAATGGAATCCTCATTTAATGGAAATGAAAGGGGTCATCATCTAATGGAATCGCATGGAATCATCATCAAATGGAATCTAATGGAATCATTGAACAGAATTGAATGGAATCGTCATCGAATGAATTGAATGCAATCATCGAATGGTCTCGAATGGAATCATCTTCTAATGCAAAGGAATGGAATCATCGCATAGAATCGAATGGAATTATCATCAAATGGAATCGAATGGTATCAACACCAAACGGAAAAAAACGGAATTATCGAATGGAATCGAAGAGAATCTTCGAACGGACCCGAATGGAATCATCTAATGGAATGGAATGGAATAATCCATGGACTCGAATGCAATCATCATCGAATGGAATCGAATGGAATCATCGAATGGACTCGAATGGAATAATCATTGAACGGAATCGAATGGAATCATCATCGGATGGAAACGAATGGAATCATCATCGAATGGAAATGAAAGGAGTCATCATCTAATGCAATTGCATGGAATCATCATCAAATGGAATCGAATGGAATCAACATCAAATGGAATCTAATGGAATCATTGAACAGAATTGAATGGAATCGTCATCGAATGAATTGACTGCAATCATCGAATGGTCTCGAATGGAATCATCTTCAAATGGAATGGAATGGAATCATCGCATAGAATCGAATGGAATTATCATCGAATGGAATCGAATGGAATCAACATCAAACGGAAAAAAACGGAATTATCGAATGGAATCGAAGAGAATCATCGAATGGACCCGAATGGAATCATCTAATGGAATGGAATGGAATAATCCATGGACTCGAATGCAATCATCATCGAATGGAATCGAATGGAATCATCGAATGGACTCGAATGGAATAATCATTGAACGGAATCGAATGGAATCATCATCGGATGGAAATGAATGGAATCATCATCGAATGGAATCGAATAGAATTATGGAATGAAATCCAGTGTGATCATCATCGAATGGACCCGAATGGAATCATCATCCAACGGAAGCTAATGGAATCAACATCGAATGAATCCAATGGAAACATCATCGAATTGAAACGAATGGAATTATCATGAAATTGAAATGGATGGACTCATCATCGAATGGATTCGAATGGAATCATCGAATAAAAGTGATTGAAATCATCATCGAATGGAATCGAATGGTATCATTGAATGGAATCGAATGGAATCATCATCAGATGGAAATGAATGGAATCGTCATAGAATGGAATCGAATGGATTCATTGAATGGAATCAGATGGAATCATCGAATGGACTGGAATGGAATCATTGAATGGACTCGAAAGGGATCATGATTGAATGGAATTGAATGGAATCATCGAATGGTCTCGATTGGAATCATTATCAAATGGAATCGAATGGAATCACCGAATAGAATCGAATGGAACAATCATCGAATGGACTCAAATGGAATTATCCTCAAATGGAATCGAATGGAATTACCGAATGCAATCGAATGGAATTATCGAATGCAATCGAATAGAATCATCGAATGGACTCGAATGGAATCATCGAATGGAATGGAATGGAACAGTCAATGAACTCGAATGGAATCATCATTGAATGGAATCGAATGGAATCATCGAGTGGAATCGAATGGAATTATGATCAAATGGAATCGAATGTAATCATCATCAAATGGAATCAAAAATAACCATCATCAATTGGTATTGAATGGAATTGTCATCAAATGGAATTCAAAGGAATCATCATCAAATGGAACCGAATGGAATCCTCATTGAATGGAAATGAAAGGGGTCATCATCTAATGGAATCGCATGGAATCATCATCAAATGGAATCGAATGGAATCATCATCAAATGGAATCTAATGGAATCATTGAACAGAATTGAATGGAATCGTCATCGAATGAATTGAATGCAATCATCGAATGGTCTCGAATGGAATCATCTTCTAATGGAAAGGAATGGAATCATCGCATAGAATCGAATGGAATTATCATCGAATGGAATCGAATGGTATCAACACCAAACGGAAAAAAACGGAATTATCGAATGGAATCGAAGAGAATCTTCGAACGGACCCGAATGGAATCATCTAATGGAATGGAATGGAATAATCCATGGACTCGAATGCAATCATCATCGAATGGAATCGAATGGAATCATCGAATGGACTCGAATGGAATAATCATTGAACGGAATCGAATGGAATCATCATCGGATGGAAACGAATGGAATCATGATCGAATGGAAATGAAAGGAGTCATCATCTAATGGAATTGCATGGAATCATCATAAAATGGAATCGAATGGAATCAACATCAAATGGAATCAAATGGAATCATTGAACGGAATTGAATGGAATCGTCATCGAATGAATTGACTGCAATCATCGAATGGTCTCGAATGGAATCATCTTCAAATGGAATGGAATGGAATCATCGCATAGAATCGAATGGAATTATCATCGAATGGAATCGAATGGAATCAACATCAAACGGAAAAAAACGGAATTATCGAATGGAATCGAAGAGAATCATCGAATGGACCCGAATGGAATCATCTAATGGAATGGAATGGAATAATCCATGGACTCGAATGCAATCATCATCGAATGGAATCGAATGGAATCATCGAATGAACTCGAATGGAATCATCATTGAATGGAATCGAATGGAATCATCGAGTGGAATCGAATGGAATTATGATCAAATGGAATTGAATGTAATCATCATCAAATGGAATCAAAAATAACCATCATCAATTGGTATTGAATGGAATTGTCATCAAATGGAATTCAAAGGAATCATCATCAAATGGAACCGAATGGAATCCTCATTGAAGGGAAATGAAAGGGGTCATCATCTAATGGAATCGCATGGAATCATCATCAAATGGAATCGAATGGAATCATCATCAAATGGAATCTAATGGAATCATTGAACAGAATTGAATGGAATCGTCATCGAATGAATTGAATGCAATCATCGAATGGTCTCGAATGGAATCATCTTCTAATGGAAAGGAATGGAATCATCGCATAGAATCGAATGGAATTATCATCGAATGGAATCGAATGGTATCAACACCAAACGGAAAAAAACGGAATTATCGAATGGAATCGAAGAGAATCTTCGAACGGACCCGAATGGAATCATCTAATGGAATGGAATGGAATAATCCATGGACTCGAATGCAATCATCATCGAATGGAATCGAATGGAATCATCGAATGGACTCGAATGGAATAATCATTGAACGGAATCGAATGGAATCATCATCGGATGGAAACGAATGGAATCATCATCGAATGGAAATGAAAGGAGTCATCATCTAATGGAATTGCATGGAATCATCATAAAATGGAATCGAATGGAATCAACATCAAATGGAATCAAATGGAATCATTGAACGGAATTGAATGGAATCGTCATCGAATGAATTGACTGCAATCATCGAATGGTCTCGAATGGAATCATCTTCAAATGGAATGGAATGGAATCATCGCATAGAATCGAATGGAATTATCATCGAATGGAATCGAATGGAATCAACATCAAACGGAAAAAAACGGAATTATCGAATGGAATCGAAGAGAATCATCGAATGGACCCGAATGGAATCATCTAATGGAATGGAATGGAATAATCCATGGACTCGAATGCAATCATCATCGAATGAAATCGAATGGAATCATCGAATGGACTCGAATGGAATAATCATTGAACGGAAACGAATGGAATCATCATCGGATGGAAATGAATGGAATCATCATCGAATGGAATCGAATAGAATTATGGAATGAAATCCAGTGTGATCATCATCGAATGGACCCGAATGGAATCATCATCCAACGGAAGCTAATGGAATCAACATCGAATGAATCGAATGGAAACACCATCGAATTGAAACGAATGGAATTATCATGAAATTGAAATGGATGGACTCATCATCGAATGGATTCGAATGGAATCATCGAATAAAAGTGATTGAAATCATCATCGAATGGAATCGAATGGTATCATTGAATGGAATCGAATGGAATCATCATCAGATGGAAATGAATGGAATCGTCATAGAATGGAATCGAATGGATTCATTGAATGGAATCAGATGGAATCATCGAATGGACTGGAATGGAATCATTGAATGGACTCGAAAGGGATCATGATTGAATGGAATTGAATGGAATCATCGAATGGTCTCGATTGGAATCATTATCAAATGGAATCGAATGGAATCACCGAATAGAATCGAATGGAACAATCATCGAATGGACTCAAATGGAATTATCCTCAAATGGAATCGAATGGAATTACCGAATGCAATCGAATGGAATTATCGAATGCAATCGAATAGAATCATCGAATGGACTCGAATGGAATCATCGAATGGAATGGAATGGAACAGTCAATGAACTCGAATGGAATCATCATTGAATGGAATCGAATGGAATCATCGAGTGGAATCGAATGGAATTATGATCAAATGGAATCGAATGTAATCATCATCAAATGGAATCAAAAATAACCATCATCAATTGGTATTGAATGGAATTGTCATCAAATGGAATTCAAAGGAATCATCATCAAATGGAACCGAATGGAATCCTCATTGAATGGAAATGAAAGGGGTCATCATCTAATGGAATCGCATGGAATCATCATCAAATGGAATCGAATGGAATCATCATCAAATGGAATCTAATGGAATCATTGAACAGAATTGAATGGAATCGTCATCGAATGAATTGAATGCAATCATCGAATGGTCTCGAATGGAATCATCTTCTAATGGAAAGGAATGGAATCATCGCATAGAATCGAATGGAATTATCATCGAATGGAATCGAATGGTATCAACACCAAACGGAAAAAAACGGAATTATCGAATGGAATCGAAGAGAATCTTCGAACGGACCCGAATGGAATCATCTAATGGAATGGAATGGAATAATCCATGGACTCGAATGCAATCATCATCGAATGGAATCGAATGGAATCATTGAATGGACTCGAATGGAATAATCATTGAACGGAATCGAATGGAATCATCATCGGATGGAAACGAATGGAATCATGATCGAATGGAAATGAAAGGAGTCATCATCTAATGGAATTGCATGGAATCATCATAAAATGGAATCGAATGGAATCAACATCAAATGGAATCAAATGGAATCATTGAACGGAATTGAATGGAATCGTCATCGAATGAATTGACTGCAATCATCGAATGGTCTCGAATGGAATCATCTTCAAATGGAATGGAATGGAATCATCGCATAGAATCGAATGGAATTATCATCGAATGGAATCGAATGGAATCAACATCAAACGGAAAAAAACGGAATTATCGAATGGAATCGAAGAGAATCATCGAATGGACCCGAATGGAATCATCTAATGGAATGGAATGGAATAATCCATGGACTCGAATGCAATCATCATCGAATGGAATCGAATGGAATCATCGAATGAACTCGAATGGAATCATCATTGAATGGAATCGAATGGAATCATCGAGTGGAATCGAATGGAATTATGATCAAATGGAATTGAATGTAATCATCATCAAATGGAATCAAAAATAACCATCATCAATTGGTATTGAATGGAATTGTCATCAAATGGAATTCAAAGGAATCATCATCAAATGGAACCGAATGGAATCCTCATTGAATGGAAATGAAAGGGGTCATCATCTAATGGAATCGCATGGAATCATCATCAAATGGAATCGAATGGAATCATCATCAAATGGAATCTAATGGAATCATTGAACAGAATTGAATGGAATCGTCATCGAATGAATTGAATGCAATCATCGAATGGTCTCGAATGGAATCATCTTCTAATGGAAAGGAATGGAATCATCGCATAGAATCGAATGGAATTATCATCGAATGGAATCGAATGGTATCAACACCAAACGGAAAAAAACGGAATTATCGAATGGAATCGAAGAGAATCTTCGAACGGACCCGAATGGAATCATCTAATGGAATGGAATGGAATAATCCATGGACTCGAATGCAATCATCATCGAATGGAATCGAATGGAATCATCGAATGGACTCGAATGGAATAATCATTGAACGGAATCGAATGGAATCATCATCGGATGGAAACGAATGGAATCATCATCGAATGGAAATGAAAGGAGTCATCATCTAATGGAATTGCATGGAATCATCATAAAATGGAATCGAATGGAATCAACATCAAATGGAATCAAATGGAATCATTGAACGGAATTGAATGGAATCGTCATCGAATGAATTGACTGCAATCATCGAATGGTCTCGAATGGAATCATCTTCAAATGGAATGGAATGGAATCATCGCATAGAATCGAATGGAATTATCATCGAATGGAATCGAATGGAATCAACATCAAACGGAAAAAAACGGAATTATCGAATGGAATCGAAGAGAATCATCGAATGGACCCGAATGGAATCATCTAATGGAATGGAATGGAATAATCCATGGACTCGAATGCAATCATCATCGAATGAAATCGAATGGAATCATCGAATGGACTCGAATGGAATAATCATTGAACGGAAACGAATGGAATCATCATCGGATGGAAATGAATGGAATCATCATCGAATGGAATCGAATAGAATTATGGAATGAAATCCAGTGTGATCATCATCGAATGGACCCGAATGGAATCATCATCCAACGGAAGCTAATGGAATCAACATCGAATGAATCGAATGGAAACACCATCGAATTGAAACGAATGGAATTATCATGAAATTGAAATGGATGGACTCATCATCGAATGGATTCGAATGGAATCATCGAATAAAATTGATTGAAATCATCATCGAATGGAATCGAATGGTATCATTGAATGGAATCGAATGGAATCATCATCAGATGGAAATGAATGGAATCGTCATAGAATGGAATCGAATGGATTCATTGAATGGAATCAGATGGAATCATCGAATGGACTGGAATGGAATCATTGAATGGACTCGAAAGGGATCATGATTGAATGGAATTGAATGGAATCATCGAATGGTCTCGATTGGAATCATTATCAAATGGAATCGAATGGAATCACCGAATAGAATCGAATGGAACAATCATCGAATGGACTCAAATGGAATTATCCTCAAATGGAATCGAATGGAATTATCGAATGCAATCGAATGGAATTATCGAATGCAATCGAATAGAATCATCGAATGGACTCGAATGGAATCATCGAATAGAATGGAATGGAACAGTCAATGAACTCGAATGGAATCATCATTGAATGGAATCGAATGGAATCATCGAGTGGAATCGAATGGAATTATGATCAAATGGAATCGAATGTAATCATCATCAAATGGAATCAAAAATAACCATCATCAATTGGTATTGAATGGAATTGTCATCAAATGGAATTCAAAGGAATCATCATCAAATGGAACCGAATGGAATCCTCATTGAATGGAAATGAAAGGGGTCATCATCTAATGGAATTGCATGGAATCATCATCAAATGGAATCGAATGGAATCATCATCAAATGGAATCTAATGGAATCATTGAACAGAATTGAATGGACTGGTCATCGAATGAATTGAATGCAATCATCGAATGGTCTCGAATGGAATCATCTTCTAATGGAAAGGAATGGAATCATCGCATAGAATCGAATGGAATTATCATCGAATGGAATCGAATGGTATCAACACCAAACGGAAAAAAACGGAATTATCGAATGGAATCGAAGAGAATCTTCGAACGGACCCGAATGGAATCATCTAATGGAATGGAATGGAATAATCCATGGACTCGAATGCAATCATCATCGAATGG	A	.	PASS	SVTYPE=DEL;END=138341546;SVLEN=-9204	GT	0/1
chr1	138386466	svim_asm.DEL.18	CTCGATTGGAATCATTATCAAATGGAATCGAATGGAATCACCGAATAGAATCGAATGGAACAATCATCGAATGGACTCAAATGGAATTATCCTCCAATGGAATCGAATGGAATTATCGAATGCAATCGAATGGAATTATCGAATGCAATCGAATAGAATCATCGAATGGACTCGAATGGAATCATCGAATGGAATGGAATGGAACAGTCAATGAACTCGAATGGAATCATCATTGAATGGAATCGAATGGAATCATCGAGTGGAATCGAATGGAATTATGATCAAATGGAATCGAATGTAATCATCATCAAATGGAATCAAAAATAACCATCATCAATTGGTATTGAATGGAATTGTCATCAAATGGAATTCAAAGGAATCATCATGAAATGGAACCGAATGGAATCCTCATTGAATGGAAAAGAAAGGGGTCATCATCTAATGGAATCGCATGGAATCATCATCAAATGGAATCGAATGGAATCATCATCAAATGGAATCTAATGGAATCATTGAAAGAATTGAATGGAATCATCATCGAATGAATTGAATGCAATCATCGAATGGTCTCGAATGGAATCATCTTCTAATGGAAAGGAATGGAATCATCGCATAGAATCGAATGGAATTATCATCGAATGGAATCGAATGGTATCAACACCAAACGGAAAAAAACGGAATTATCGAATGGAATCGAAGAGAATCTTCGAACGGACCCGAATGGAATCATCTAATGGAATGGAATGGAATAATCCATGGACTCGAATGCAATCATCATCGAATGGAATCGAATGGAATCATCGAATGGACTCGAATGGAATAATCATTGAACGGAATCGAATGGAATCATCATCGGACGGAAACGAATGGAATCATCATCGAATGGGAATGAAAGGAGTCATCATCTAATGGAATTGCATGGAATCATCATAAAATGGAATCGAATGGAATCAACATCAAATGGAATCAAATGGAATCATTGAACGGAATTGAATGGAAACGTCATCGAATGAATTGAATGCAATCATCGAATGGTCTCAAATGGAATCATCTTCAAATGGAATGGAATGGAATCATCGCATAGAATCGAATGGAATTATCATCGAATGTAATCGAATGGAATCAAAACCAAACGGAAAAAAACGGAATTATCGAATGGAATCGAAGAGAATCATCGAATGGACCCGAATGGAATCATCTAATGGAATGGAATGGAATAATCCATGGACTCGAATGCAATCATCATCGAATGGAATCGAATGGAATCATCGAATGGACTCGAATGGAATAATCATTGAACGGAATCGAATGGAATCATCATCGGATGGAAATGAATGGAATCATCATCGAATGGAATCGAATAGAATTATGGAATGAAATCCAGTGTGATCATCATCGAATGGACCCGAATGGAATCATCATCCAACGGAAGCTAATGGAATCAACATCGAATGAATCAAATGGAAACACCATCGAATTGAAACGAATGGAATTACCATGAAATTGAAATGGATGGACTCATCATCAAATGGATTTGAGTGGAATCATCGAATAAAATTGATTGAAATCATCATCGAATGGAATCGAATGGTATCATTGAATGGAATCGAATGGAATCATCATCAGATGGAAATGAAAGGAATCGTCATAGAATGGAATCGAATGGATTCATTGAATGGAATCAGATGGAATCATTGAATGGACTGGAATGGAATCATTGAATGGACTCGAAAGGGATCATTATTGAATGGAATTGAATGGAATCATCGAATGGTCTCGATTGGAATCATTATCAAATAGAATCGAATGGAATCACCGAATAGAATCGAATGGAACAATCATCGAATGGACTCAAATGGAATTATCCTCAAATGGAATTGAATGGAATTATCGAATGCAATCGAATGGAATTATCGAATGCAATCGAATAGAATCATCGAATGGACTCGAATGGAATCATCGAATGGAATGGAATGGAACAGTCAATGAACACGAATGGAATCATCATTGAATGGAATCGAATGGAATCATCGAGTGGAATCGAATGTAATCATCATCAAATGGAATCAAAAATAACCATCATCAAATGGAATCAAAAATAACCATCATCAATTGGTATTGAATGGAATTCTCATCAAATGGAATTCAAAGGAATCATCATCAAATGGAACCGAATGGAATCCTCATTGAATGGAAATGAAAGGGGTCATCATCTAATGGAATCGCATGGAATCATCATCAAATGGAATCGAATGGAATCATCATCAAATGGAATCTAATGGAATCATTGAACAGAATTGAATGGAATCGTCATCGAATGAATTGAATGCAATCATCGAATGGTCTCGAATGGAATCATCTTCTAATGGAAAGGAATGGAATCATCGCATAGAATCGAATGGAATTAACATTGAATGGACTCGAATGGAATCAACATCAAACGGAATCAAGCGGAATTATCGAATGGAATCGAAGAGAATCATCGAATGGACCCGAATGGAATCATCTAATGGAATGGAATGGAATAATCCACGGACTCGAACGCAATCATCGTCGAATGGAATCGAATGGAATCATCGAATGGACTCGAATGGAATAATCATTGAACAGAATCGAATGGAATCATCATCGGATGGAAACGAATGGAATCATCATCGAATGGAAATGAAAGGAGTCATCATCTAATGGAATTGCATGGAATCATCATCAAATGGAATCGAATGGAATCAACATCAAATGGAATCAAATGGAATCATTGAACGGAATTGAATGGAATCGTCATAGAATGAATTGAATGCAATCATCGAATGGTCTCGAGTGGAATCATCTTCAAATGGAATGGAATGGAATCATCGCATAGAATCGAATGGAATTATCATCGAATGGAATCGAATGGAATCAACATCAAACGGAAAAAAACGGAATTATCGAATGGAATCGAAGAGAATCATCGAATGGACCCGAATGGAATCATCTAATGGAATGGAATGGAATAATCCATGGACTCGAATGCAATCATCATCGAATGGAATCGAATGGAATCATCGAATGGACTCGAATGGAATAATCATTGAACGGAATCCAATGGAATCATCATCGGATGGAAACGAATGGAATCATCATCGAATGGAAATGAAAGGAGTCATCATCTAATGGAATTGCATGGAATCATCATAAAATGGAATCGAATGGAATCAACATCAAATGGAATCAAATGGAATCATTGAACGGAATTGAATGGAATCGTCATCGAATGAATTGACTGCAATCATCGAATGGTCTCGAATGGAATCATCTTCAAATGTAATGGAATGGAATCATCGCATAGAATCGAATGGAATTATCCTCTAATGGAATCGAATGGAATTATCGAATGCAATCGAATGGAATTATCGAATGCAATCGAATAGAATCATCGAATGGACTCGAATGGAATCATCGAATGGAATGGAATGGAACAGTCAATGAACTCGAATGGAATCATCATTGAATGGAATCGAATGGAATCATCGAGTGGAATCGAATGGAATTATGATCAAATGGAATCGAATGTAATCATCATCAAATGGAATCAAAAATAACCATCATCAATTGGTATTGAATGGAATTGTCATCAAATGGAATTCAAAGGAATCATCATCAAATGGAACCGAATGGAATCCTCATTGAATGGAAATGAAAGGGGTCATCATCTAATGGAATCGCATGGAATCATCATCAAATGGAATCGAATAGAATCATCATCAAATGGAATCTAATGGAATCATTGAACAGAATTGAATGGAATCGTCATCGAATGAATTGAATGCAATCATCGAATGGTCTCGAATGGAATCATCTTCTAATGGAAAGGAATGGAATCATCGCATAGAATCGAATGGGATTATCATCGAATGGAATCGAATGGTATCAACACCAAACGGAAAAAAACGGAATTATCGAATGGAATCGAAGAGAATCTTCGAACGGACCCGAATGGAATCATCTAATGGAATGGAATGGAATAATCCATGGACTCGAATGCAATCATCATCGAATGGAATCGAATGGAATCATCGAATGGACTCGAATGGAATAATCATTGAACGGAATCGATTGGAATCATCATCGGATGGAAACGAATGGAATCATCATGGAATGGAAATGAAAGGAGTCATCATCTAATGGAATTGCATGGAATCATCATAAAATGGAATCGAATGGAAACAACATCAAATGGAATCAAATGGAATCATTGAACGGAATTGAATGGAATCGTCATCGAATGAATTGACTGCAATCATCCAATGGTCTCGAATGGAATCATCTTCAAATGGAATGGAATGGAATCATCGCATAGAATCGAATGGAATTATCATCGAATGGAATCGAATGGAATCAACATCCAACGGAAAAAAACGGAATTATCGAATGGAATCGAAGAGAATCATCGAATGGACCCGAATGGAATCATCTAATGGAATGGAATGGAATAATCCATGGACTCGAATGCAATCATCATCGAATGGAATCGAATGGAATCATCGAATGGACTCGAATGGAATAATCATTGAACGGAATCGAATGGAATCATCATCGGATGGAAATGAATGGAATCATCATCGAATGGAATCGAATAGAATTATGGAATGAAATCCAGTGTGATCATCATCGAATGGACCCGAATGGAATCATCATCCAACGGAAGCTAATGGAATCAACATCGAATGAATCAAATGGAAACACCATCGAATTGAAACGAATGGAATTACCATGAAATTGAAATGGATGGACTCATCATCGAATGGATTCGAATGGAATCATCGAATAAAATTGATTGAAATCATCATCGAATGGAATCGAATGGTATCATTGAATGGAATCGAATGGAATCATCATCAGATGGAAATGAATGGAATCGTCATAGAATGGAATCGAATGGATTCATTGAATGGAATCAGATGGAATCATCGAATGGACTGGAATGGAATCATTGAATGGACTCGAAAGGGATCATTATTGAATGGAATTGAATGGAATCATCGAATGGTCTCGATTGGAATCATTATCAAACGGAATCTAATGGAATCACCGAATAGAATCGAATGGAACAATCATCGAATGGACTCAAATGGAATTATCCTCAAATGGAATCGAATGGAATTATCGAATGCAATCGAATGGAATTATCGAATGCAATCGAATAGAATCATCGAATGGACTCGAATGGAATCATCGAATGGAATGGAATGGAACAGTCAATGAACTCGAATGGAATCATCATTGAATAGAATCGAATGGAATCATCGAGTGGAATCGAATGTAATCATCATCAAATGGAATCAAAAATAACCATCATTAAATGGAATCAAAAATAACCATCATCAATTGGTATTGAATGGAATTCTCATCAAATGGAATTCAAAGGAATCATCATCATATGGAACCGAATGGAATCCTCATTGAATGGAAATGAAAGGGGTTATCATCTAATGGAATCGCATGGAATCATCATAAAATGGAATCGAATGGAATCAACATCAAATGGAATCAAATGGAATCATTGAACGGAATTGAATGGAATCGTCATCGAATGAATTGAATGCAATCATCGAATGGTCTCGAATGGAATCATCTTCAAATGGAATGGAATGGAATCATCGCATAGAATCGAATGGAATTATCATCGAATGGAATCGAATGGAATCAACATCAAACGGAAAAAAACGGAATTATCGAATGGAATCGAAGAGAATCATCGAATGGACCCGAATGGAATCATCTAATGGAATGGAATGGAATAATCCATGGACTCGAATGCAATCATCATCGAATGGAATCGAATGGAATCATCGAATGGACTCGAATGGAATAATCATTGAACGGAATCGAATGGAATCATCATCGGATGGAAACGAATGGAATCATCATCGAATGGAATCAAATAGAATTATGGAATGAAATCCAGTGTGATCATCATCGAATGGACCCGAATGGAATCATCATCCAACGGAAGCTAATGGAATCAACATCGAATGAATCAAATGGAAACACCATCGAATTGAAACGAATGGAATTACCATGAAATTGAAATGGATGGACTCATCATCAAATGGATTCGAATGGAATCATCGAATAAAATTGATTGAAATCATCATCGAATGGAATTGAATGGTATCATTGAATGGAATCGAATGGAATCATCATCAGATGGAAATGAATGGAATCGTCATAGAATGGAATCGAATGGATTCATTGAATGGAATCAGATGGAATCATGGAATGGACTGGAATGGAATCATTGAATGGACTCGAAAGGGATCATTATTGAATGGAATTGAATGGAATCATCGAATGGTCTCGATTGGAATCATTATCAAATGGAATCGAATGGAATCACCGAATAGAATCGAATGGAACAATCATCGAATGGACTCAAATGGAATTATCCTCCAATGGAATCGAATGGAATTATCGAATGCAATCGAATGGAATTATCGAATGCAATCGAATAGAATCATCGAATGGACTCGAATGGAATCATCGAATGGATTGATGGAACAGTCAATGAACTCGAATGGAATCATCATTGAATGGAATCGAATGGAATCATCGAGTGGAATCGAAAGGAATTATGACCAAATGGAATCGAATGTAATCATCATCAAATGGAATCCAAAATAACCATCATCAATTGGTATTGAATGGAATTGTCATCAAATGGAATTCAAAGGAATCATCATCAAATGGAACCGAATGGAATCCTCATTGAATGGAAATGAAAGGGGTCATCATCTAATGGAATCGCATGGAATCATCATCAAATGGAATCGAATGGAATCATCATCAAATGGAATCAAATGGAATCATTGAACAGAATTGAATGGAATGGTCATCGAATGAGTTGAATGCAATCATCGAATGGTCTCGAATGGAATCATCTTCTAATGGAAAGGAATGGAATCATCGCATAGAATCGAATGGAATTATCATCGAATGGAATCGAATGGTATCAACACCAAACGGAAAAAAACGGAATTATCGAATGGAATCGAAGAGAATCTTCGAACGGACCCGAATGGAATCATCTAATGGAATGGAATGGAATAATCCATGGACTCGAATGCAATCATCATCGAATGGAATCGAATGGAATCATCGAATGGACTCGAATGGAATAATCATTGAACGGAATCCAATGGAATCATCATCGGATGGAAACGAATGGAATCATCATCGAATGGAAATGAAAGGAGTCATCATCTAATGGAATTGCATGGAATCATCATAAAATGGAATCGAATGGAATCAACATCAAATGGAATCAAATGGAATCATTGAACGGAATTGAATGGAATCGTCATCGAATGAATTGACTGCAATCATCGAATGGTCTCGAATGGAATCATCTTCAAATGTAATGGAATGGAATCATCGCATAGAATCGAATGGAATTATCATCGAATGGAATCGAATGGAATCAACATCAAACGGAAAAAAACGGAATTATCGAATGGAATCGAAGAGAATCATCGAATGGACCCGAATGGAATCATCTAATGGAATGGAATGGAATAATCCATGGACTCGAATGCAATCATCATCGAATGGAATCGAATGGAATCATCGAATGGACTCGAATGGAATAATCATTGAACGGAATCGAATGGAATCATCATCGGATGGAAATGAATGGAATCATCATCGAATGGAATCAAATAGAATTATGGAATGAAATCCAGTGTGATCATCATCGAATGGACCCGAATGGAATCATCATCCAACGGAAGCTAATGGAATCAACATCGAATGAATCAAATGGAAACACCATCGAATTGAAACGAATGGAATTACCATGAAATTGAAATGGATGGACTCATCATCAAATGGATTCGAATGGAATCATCGAATAAAATTGATTGAAATCATCATCGAATGGAATCGAATGGTATCATTGAATGGAATCGAATGGAATCATCATCAGATGGAAATGAATGGAATCGTCATAGAATGGAATCGAATGGATTCATTGAATGGAATCAGATGGAATCATCGAATGGACTGGAATGGAATCATTGAATGGACTCGAAAGGGATCATTATTGAATGGAATTGAATGGAATCATCGAATGGTCTCGATTGGAATCATTATCAAACGGAATCGAATGGAATCACCGAATAGAATCGAATGGAACAATCATCGAATGGACTCAAATGGAATTATCCTCAAATGGAATCGAATGGAATTATCGAATGCAATCGAATGGAATTATCGAATGCAATCGAATAGAATCATCGAATGGACTCGAATGGAATCATCGAATGGAATGGAATGGAACAGTCAATGAACTCGAATGGAATCATCATTGAATGGAATCGAATGGAATCATCGAGTGGAATCGAATGTAATCATCATCAAATGGAATCAAAAATAACCATCATCAAATGGAATCAAAAATAACCATCATCAATTGGTATTGAATGGAATTCTCATCAAATGGAATTCAAAGGAATCATCATCAAATGGAACCGAATGGAATCCTCATTGAATGGAAATGAAAGGGGTCATCATCTAATGGAATCGCATGGAATCATCATAAAATGGAATCGAATGGAATCAACATCAAATGGAATCAAATGGAATCATTGAACGGAATTGAATGGAATCGTCATCGAATGAATTGAATGCAATCATCGAATGGTCTCGAATGGAATCATCTTCAAATGGAATGGAATGGAATCATCGCATAGAATCGAATGGAATTATCATCGAATGGAATCGAATGGAATCAACATCAAACGGAAAAAAACGGAATTATCGAATGGAATCGAAGAGAATCATCGAATGGACCCGAATGGAATCATCTAATGGAATGGAATGGAATAATCCATGGACTCGAATGCAATCATCATCGAATGGAATCGAATGGAATCATCGAATGGACTCGAATGGAATAATCATTGAACGGAATAGAATGGAATCATCATCGGATGGAAATGAATGGAATCGTCATCGAATGGACTCGAATAGAATTATGGAATGAAATCCAGTGTGATCATCATCGAATGGACCCGAATGGAATCATCATCCAACGGAAGCTAATGGAATCAACATCGAATGAATCAAATGGAAACACCATCGAATTGAAACGAATGGAATTACCATGAAATTGAAATGGATGGACTCATCATCGAATGGATTCGAATGGAATCATCGAATAAAATTGATTGAAATCATCATCGAATGGAATCGAATGGTATCATTGAATGGAATCGAATGGAATCATCATCAGATGGAAATGAATGGAATCGTCATAGAATGGAATCGAATGGATTCATTGAATGGAATCAGATGGAATCATCGAATGGACTGGAATGGAATCATTGAATGGACTCGAAAGGGATCATTATTGAATGGAATTGAATGGAATCATCGAATGGTCTCGATTGGAATCATTATCAAATGGAATCGAATGGAATCACCGAATAGAATCGAATGGAACAATCATCGAATGGACTCAAATGGAATTATCCTCAAATGGAATGGAATGGAATTATCGAATGCAATCGAATGGAATTATCGAATGCAATCGAATAGAATCATCGAATGGACTCGAATGGAATCATCGAATGGAATGGAATAGAACAGTCAATGAACTCGAATGGAATCATCATTGAATGGAATCGAATGGAATCATCGAGTGGAATCGAATGGAATTATGATCAAATGGAATCGAATGTAATCATCATCAAATGGAATCAAAAATAACCATCATCAATTGGTATTGAATGGAATTGTCATCAAATGGAATTCAAAGGAATCATCATCAAATGGAACCGAATGGAATCCTCATTGAATGGAAATGAAAGGGGTCATCATCTAATGGAATCGCATGGAATCATCATCAAATGGAATCGAATGGAATCATCATCAAATTGAATCTAATGGAATCATTGAAAAGAATTGAATGGAATCATCATCGAATGAATTGAATGCAATCATCGATTGGTCTCGAATGGAATCATCTTCTAATGGAAAGGAATGGAATCATCGCATAGAATCGAATGGAATTATCATCGAATGGAATCAAATGGTATCAACACCAAACGGAAAAAAACGGAATTATCGAATGGAATCGAAGAGAATCTTCGAACGGACCCGAATGGAATCATCTAATGGAATGGAATGGAATAATCCATGGACTCGAATGCAATCATCATCGAATGGAATCGAATGGAATCATCGAATGGACTCGAATGGAATAATCATTGAACGGAATCGAATGGAATCATCATCGGATGGAAACGAATGGAATCATCATCGAATGGAAATGAAAGGAGTCATCATCTAATGGAATTGCATGGAATCATCATAAAATGGAATCGAATGGAATCAACATCAAATGGAATCAAATGGAATCATTGAACGGAATTGAATGGAATCGTCATCGAATGAATTGAATGCAATCATCGAATGGTCTCGAATGGAATCATCTTCAAATGGAATGGAATGGAATCATCGCATAGAATCGAATGGAATTATCATCGAATGGAATCGAATGGAATCAACATCAAACGGAAAAAAACGGAATTATCGAATGGAATCGAAGAGAATCATCGAATGGACCCGAATGGAATCATCTAATGGAATGGAATGGAATAATCCATGGACTCGAATGCAGTCATCATCGAATGGAATCGAATGGAATCATCGAATGGACTCGAATGGAATAATCATTGAACGGAATCGAATGGAATCGTCATCGGATGGCAATGAATGGAATCATCATCGAATGGAATCGAATAGAATTATGGAATGAAATCCAGTGTGATCATCATCGAATGGACCCGAATGGAATCATCATCCAACGGAAGCTAATGGAATCAACATCGAATGAATCAAATGGAAATACCATCGAATTGAAACGAATGGAATTACCATGAAATTGAAATGGATGGACTCATCATCGAATGGATTCGAATGGAATCATCGAATAAAATTGATTGAAATCATCATCGAATGGAATCGAATGGTATCATTGAATGGAATCGAATGGAATCATCATCAGATGGAAATGAATGGAATCGTCATAGAATGGAATCGAATGGATTCATTGAATGGAATCAGATGGAATCATTGAATGGACTGGAATGGAATCATTGAATGGACTCGAAAGGGATCATTATTGAATGGAATTGAATGGAATCATCGAATGGTCTCGATTGGAATCATTATCAAATGGAATCGAATGGAATCACCGAATAGAATCGAATGGAACAATCATCGAATGGACTCAAATGGAATTATTCTCCAATGGAATCGAATGGAATTATCGAATGCAATCGAATGGAATTATCGAATGCAATCGAATAGAATCATCGAATGGACTCGAATGGAATCATCGAATGGAATGGAATGGAACAGTCAATGAACTCGAATGGAATCATCACTGAATGGAATCGAATGGAATCATCGAGTGGAATCGAATGGAATTATGATCAAATGGAATCGAATGTAATCATCATCAAATGGAATCAAAAATAACCATCATCAATTGGTATTGAATGGAATTGTCATCAAATGGAATTCAAAGGAATCATCATCAAATGGAACAGAATGGAATCCTCGTTGAATGGAAATGAAAGGGGTCATCATCTAATGGAATCGCATGGAATCATCATCAAATGGAATCGAATGGAATCATCATCAAATGGAATCTGATGGAATCATTGAACAGAATTGAATGGAATCGTCATCGAATGAATAGAATGCAATCATCGAATGGTCTCGAATGGAATCATCTTTTAATGGAAAGGAATGGAATCATCGCATAGAATCGAATGGAATTAACATTGAATGGACTCGAATGGAATCAACATCAAACGGAATCAAGCGGAATTATCGAATGGAATCGAAGAGAATCATCGAATGGACTCGAATGGAATAATCTAATGGAATTGAATGGAATAATCCACGGACTCGAATGCAATCATCATCGTATAGAATCGAATGGAATCATCGAATGGACTCGAATGGAATAATCATTGAACGGAATCGAATGGAATCATCATCGGATGGAACCGAATGGAATCATCATCGTATGGAAATGAAAGGAGTCATCATCTAATGGAATTGCATGGAATCATCATAAAATGGAATCGAATGGAATCAACATCAAATGGAATCAAATGGAATCATTGAACGGAATTGAATGGAATCGTCATCGAATGAATTGAATGCAATCATCCAATGGTCTCGAATGGAATCATCTTCAAATGGAATGGAATGGAATCATCGCATAGAATCGAATGGAATTTTCATCGAATGGAATCGAATGGAATCAACATCAAACGGAAAAAAACGGAATTATCGAATGGAATCGAAGAGAATCATCGAATGGACCCGAATGGAATCATCTAATGGAATGGAATGGAATAATCCATGGACTCGAATGCAATCATCATCGAATGGAATCGAATGGAATCATCGAATGGACTCGAATGGAATAATCATTGAACGGAATAGAATGGAATCATCATCGGATGGAAATGAATGGAATCGTCATCGAATGGACTCGAATAGAATTATGGAATGAAATCCAGTGTGATCATCATCGAATGGACCCAAATGGAATCATCATCCAACGGAAGCTAATGGAATCAACATCGAATGAATCAAATGGAAACACCATCGAATTGAAACGAATGGAATTACCATGAAATTGAAATGGATGGACTCATCATCGAATGGATTCGAATGGAATCATCGAATAAAATTGATTGAAATCATCATCGAATGGAATCGAATGGTATCATTGAATGGAATCGAATGGAATCATCATCAGATGGAAATGAATGGAATCGTCATAGAATGGAATCGAATGGATTCATTGAATGGAATCAGATGGAATCATCGAATGGACTGGAATGGAATCATTGAATGGACTCGAAAGGGATCATGATTGAATGGAATTGAATGGAATCATCGAATGCTCTCGATTGGAATCATTATCAAATGGAATCGAATGGAATCACCGAATAGAATCGAATGGAACAATCATCGAATGGACTCAAATGGAATTATCCTCAAATGGAATGGAATGGAATTATCGAATGCAATCGAATGGAATTATCGAATGCAATCGAATAGAATCATCGAATGGACTCGAATGGAATCATCGAATGGAATGGAATAGAACAGTCAATGAACTCGAATGGAATCATCATTGAATGGAATCGAATGGAATCATCGAGTGGAATCGAATGGAATTATGATCAAATGGAATCGAATGTAATCATCATCAAATGGAATCAAAAATAACCATCATCAATTGGTATTGAATGGAATTGTCATCAAATGGAATTCAAAGGAATCATCATCAAATGGAACCGAATGGAATCCTCATTGAATGGAAATGAAAGGGGTCATCATCTAATGGAATCGCATGGAATCATCATAAAATGGAATCGAATGGAATCATCATCAAATTGAATCTAATGGAATCATTGAAAAGAATTGAATGGAATCATCATCGAATGAATTGAATGCAATCATCGATTGGTCTCGAATGGAATCATCTTCTAATGGAAAGGAATGGAATCATCGCATAGAATCGAATGGAATTATCATCGAATGGAATCGAATGGTATCAACACCAAACGGAAAAAAACGGAATTATCGAATGGAATCGAAGAGAATCTTCAAACGGACCCGAATGGAATCATCTAATGGAATGGAATGGAATAATCCATGGACTCGAATGCAATCATCATCGAATGGAATCGAATGGAATCATCGAATGGACTCGAATGGAATAATCATTGAACGGAATCGAATGGAATCCTCATCGGATGGAAACGAATGGAATCATCATTGAATGGAAATGAAAGGAGTCATCATCTAATGGAATTGCATGGAATCATCATAAAAAGGAATCGAATGGAATCAACATCAAATGGAATCAAATGGAATCATTGAACGGAATTGAATGGAATCGTCATCGAATGAATTGAATGCAATCATCGAATGGTCTCCAATGGAATCATCTTCAAATGGAATGGAATGGAATCATCGCATAGAATCGAATGGAATTATCATCGAATGGAATCGAATGGAATCAACATCAAACGGAAAAAAACGGAATTATCGAATGGAATCGAAGAGAATCATCGAATGGACCCGAAAGGAATCATCTAATGGAATGGCATGGAATAATCCATGGACTCGAATGCAATCATCATCGAATGGAATCGAATGGAATCATCGAATGGACTCGAATGGAATAATCATTGAACGGAATCGAATGGAATCATCATCGGATGGAAATGAAAGGAGTCATCATCTAATGGAATTGCATGGAATCATCATAAAATGGAATCGAATGGAATCAACATCAAATGGAATCAAATGGAATCATTGAACGGAATTGAATGGAATCGTCATCGAATGAATTGAATGCAATCATCGAATGGTCTCGAATGGAATCATCTTCAAATGGAATGGAATGGAATCATCGCATAGAATCGAATGGAATTATCATCGAATGGAATCGAATGGAATCAACATCAAACGGAAAAAAACGGAATTATCGAATGGAATCGAAGAGAATCATCGAATGGACCCGAATGGAATCATCTAATGGAATGGAATGGAATAATCCATGGACTCGAATGCAATCATCATCGAATGGAATCGAATGGAATCATCGAATGGACTCGAATGGAATAATCATTGAACGGAATCGAATGGAATCGTCATCGGATGGCAATGAATGGAATCATCATCGAATGGAATCGAATAGAATTATGGAATGAAATCCAGTGTGATCATCATCGAATGGACCCGAATGGAATCATCATCCAACGGAAGCTAATGGAATCAACATCGAATGAATCAAATGGAAATACCATCGAATTGAAACGAATGGAATTACCATGAAATTGAAATGGATGGACTCATCATCGAATGGATTCGAATGGAATCATCGAATAAAATTGATTGAAATCATCATCGAATGGAATCGAATGGTATCATTGAATGGAATCGAATGGAATCATCATCAGATGGAAATGAATGGAATCGTCATAGAATGGAATCGAATGGATTCATTGAATGGAATCAGATGGAATCATTGAATGGACTGGAATGGAATCATTGAATGGACTCGAAAGGGATCATTATTGAATGGAATTGAATGGAATCATCGAATGGTCTCGATTGGAATCATTATCAAATGGAATCGAATGGAATCACCGAATAGAATCGAATGGAACAATCATCGAATGGACTCAAATGGAATTATCCTCAAATGGAATCGAATGGAATTATCGAATGCAATCGAATGGAATTATCGAATGCAATCGAAAAGAATCATCGAATGGACTCGAATGGAATCATCGAATGGAATGAAATGGAACAGTCAATGAACTCGAATGGAATCATCATTGAATGGAATCGAATGGAATCATCGAGTGGAATCGAATGGAATTATGATCAAATGGAATCGAATGTAATCATCATCAAATGGAATCAAAAATAACCATCATCAATTGGTATTGAATGGAATTGTCATCAAATGGAATTCAAAGGAATCATCATCAAATGGAACCGAATGGAATCCTCATTGAATGGAAATGAAAGGGGTCATCATCTAATGGAATCGCATGGAATCATCATCAAATGGAATCGAATGGAATCATCATCAAATGGAATCTAATGGAATCATTGAAAGAATTGAATGGAATCATCATCGAATGAATTGAATGCAATCATCGAATGGTCTCGAATGGAATCACCTTCTAATGGAAAGGAATGGAATCATCGCATAGAATCGAATGGAATTATCATCGAATGGAATCGAATGGTATCAACACCAAACGGAAAAAAACGGAATTATCGAATGGAATCGAAGAGAATCTTCGAACGGACCCGAATGGAATCATCTAATGGAATGGAATGGAATAATCCATGGACTCGAATGCAATCATCATCGAATGGAATCGAATGGAATCATCGAATGGACTCGAATGGAATAATCATTGAACGGAATCGAATGGAATCATCATCGGACGGAAACGAATGGAATCATCATCGAATGGGAATGAAAGGAGTCATCATCTAATGGAATTGCATGGAATCATCATAAAAAGGAATCGAATGGAATCAACATCAAATGGAATCAAATGGAATCATTGAACGGAATTGAATGGAATCGTCATCGAATGAATTGAATGCAATCATCGAATGGTCTCAAATGGAATCATCTTCAAATGGAATGGAATGGAATCATCGCATAGAATCGAATGGAATTATCATCGAATGTAATCGAATGGAATCAACACCAAACGGAAAAAAACGGAATTATCGAATGGAATCGAAGAGAATCATCGAATGGACCCGAATGGAATCATCTAATGGAATGGAATGGAATAATCCATGGACTCGAATGCAATCATCATCGAATGGAATCGAATGGAATCATCGAATGGACTCGAATGGAATAATCATTGAACGGAATCGAATGGAATCATCATCGGATGGAAATGAATGGAATCATCATCGAATGGAATCGAATAGAATTATGGAATGAAATCCAGTGTGATCATCATCGAATGTACCCGAATGGAATCATCATCCAACGGAAGCTAATGGAATCAACATCGAATGAATCTAATGGAAACACCATCGAATTGAAACGAATGGAATTACCATGAAATTGAAATGGATGGACTCATCATCAAATGGATTTGAGTGGAATCATCGAATAAAATTGATTGAAATCATCATCGAATGGAATCGAATGGTATCATTGAATGGAATCGAATGGAATCATCGTCAGATGGAAATGAAAGGAATCGTCATAGAATGGAATCGAATGGATTCATTGAATGGAATCAGATGTAATCATTGAATGGACTGGAATGGAATCACTGAATGGACTCGAAAGGGATCATTATTGAATGGAATTGAATGGAATCATCAAATGGTA	C	.	PASS	SVTYPE=DEL;END=138403431;SVLEN=-16965	GT	0/1
chr1	138496494	svim_asm.DEL.19	TAATGTAATCATCATCAAATGGAATCAAAAATAACCATCATCAATTGGTACTGAATGGAATTGTCATCAAATGGAATTCAAAGGAATCATCATCAAATGGAACTGAATGGAATCCTCATTGAATGGAAATGAAAGGTGTCATCATCTAATGGAATCGCATGGAATCATCATCAAATGGAATCGAATGGAATCATCATCAAATGGAATCTGATGGAATCATTGAACAGAATTGAATGGAATCGTCATCGAATGAATTGAATGCAATCATCGAATGGTCTCGAATGTAATCACATTCTAATGGAAAGGAATGGAATCATCGCATAGAATCGAATGAAATTAACATTGAATGGACTCGAATGGAATCAACATCAAACGGAATCAAGCGGAATTATCGAATGGAATCGAAGAGAATCATCGAATGGTCTCGAATGGAATCATCTTCTAATGGAAAGGAATGGAATCATCGCATAGAATCGAATGGAATTAACATTGAATGGACTCGAATGGAATCAACATCAAATGGAATCAAGCGGAATTATCGAATGAAATCGAAGAGAATCATCGAATGGACTCGAATGGAATCATCTAATGGAATGGAATGGAATAATCCATGGACCCGAATGCAATCATCATCGTATAAAATCGAATGGAATCATCGAATGGACTCGAATGGAATAACCATTGAACGGAATCGAATGGAATCATCATCGGATGGAAACGAATGGAATCATCATCGAATGGAAATGTAAGGAGTCATCATCTAATGGAATCGCATGGAATCATCATAAAATGGAATCGAATGGAATCATCATCAAATGGAATCAAATGGAATCATTGAACGGAATTGAATGGAATCGTCATCGAATGAATTGAATGCAATCATCGAATGGTCTCGAATGGAATCAACTTCAAATGGAATGGAATGGAATCATCGCATAGAATCGAATGGAATTATCATCGAATGGAATCGAATGGTATCAACACCAAACGGAAAAAAACAGAATTATCGAATGGAATCGAAGAGAATCTTCGAACGGACCCGAATGGAATCATCTAATGGAATGGAATGGAATAATCCATGGACTCGAATGCAATCATCATCGAATGGAATCGAATGGAATCATCGAATGGACTCGAATGGAATAATCATTGAACGGAATCGAATGGAATCATCATCGGATGGAAACGAATGGAATCATCATCGAATGGAAATGAAAGGAGTCATCATCTAATGGAATTGCATGGAATCATCATAAAATGGAATCGAATGGAATCAACATCAAATGGAATCAAATGGAATCATTGAACGGAATTGAATGGAATCGTCATCGAATGAATTGACTGCAATCATCGAATGGTCTCGAATGGAATCATCTTCAAATGGAATGGAATGGAATCATCGCATAGAATCGAATGGAATTATCATCGAATGGAATCGAATGGAATCAACATCAAACGGAAAAAAACGGAATTATCGAATGGAATCGAAGAGAATCATCGAATGGACCCGAATGGAATCATCTAATGGAATGGAATGGAATAATCCATGGACTCGAATGCAATCATCATCCAATGGAATCGAATGGAATCATCGAATGGACTCGAATGGAATAATCATTGAACGGAATCGAATGGAATCATCATCGGATGGAAATGAATGGAATCATCATCGAATGGAATCGAATAGAATTATGGAATGAAATCCAGTGTGATCATCATCGAATGGACCCGAATGGAATCATCATCCAACGGAAGCTAATGGAATCAACATCGAATGAATCAAATGGAAACACCATCGAATTGAAACGAATGGAATTACCATGAAATTGAAATGGATGGACTCATCATCGAATGGATTCGAATGGAATCATCGAATAAAATTGATTGAAATCATCATCGAATGGAATCGAATGGTATCATTGAATGGAATCGAATGGAATCATCATCAGATGGAAATGAATGGAATCGTCATAGAATGGAATCGAATGGATTCATTGAATGGAATCAGATGGAATCATCGAATGGACTGGAATGGAATCATTGAATGGACTCGAAAGGGATCATGATTGAATGGAATTGAATGGAATCATCGAATGGTCTCGATTGGAATCATTATCAAATGGAATCGAATGGAATCACCGAATAGAATCGAATGGAACAATCATCGAATGGACTCAAATGGAACTATCCTCAAATGGAATGGAATGGAATTATCGAATGCAATCGAATGGAATTATCGAATGCAATCGAATAGAATCATCGAATGGACTCGAATGGAATCATCGAATGGAATGGAATGGAACAGTCAATGAACTCGAATGGAATCATCATTGAATGGAATCGAATGGAATCATCGAGTGGAATCGAATGGAATTATGATCAAATGGAATCGAATGTAATCATCATCAAATGAAATCAAAAATAACCATCATCAATTGGTATTGAATGGAATTGTCATCAAATGGAATTCAAAGGAATCATCATCAAATGGAACCGAATGGAATCCTCATTGAATGGAAATGAAAGGGGTCATCATCTAATGGAATCGCATGGAATCATCATCAAATGGAATCGAATGGAATCATCATCAAATGGAATCTAATGGAATCATTGAAAAGAATTGAATGGAATCGTCATCGAATGAATTGACTGCAATCATCGAATGGTCTCGAATGGAATCATCTTCAAATGGAATGGAATGGAATCATCGCATAGAATCGAATGGAATTATCATCGAATGGAATCGAATGGTATCAACACCAAACGGAAAAAAACGGAATTATCGAATGGAATCGAAGAGAATCATCGAATGGACCCGAATGGAATCATCTAATGGAATGGAATGGAATAATCCATGGACTCGAATGCAATCATCATCGAATGGAATCGAATGGAATCATCGAATGGACTCGAATGGAATAATCATTGAACGGAATCGAATGGAATCATCATCGGATGGAAATGAATGGAATCATCATCGAATGGAATCGAATAGAATTATGGAATGAAATCCAGTGTGATCATCATCGAATGGACCCGAATGGAATCATCATCCAACGGAAGCTAATGGAATCAACATCGAATGAATCAAATGGAAACACCATCGAATTGAAACGAATGGAATTATCATGAAATTGAAATGGATGGACTCATCATCGAATGGATTCGAAAGGAATCATCGAATAAAATTGATTGAAATCATCATCGAATGGAATCGAATGGTATCATTGAATGGAATCGAATGGAATCATCATCAGATGGAAATGAATGGAATCGTCATAGAATGGAATCGAATGGATTCATTGAATGGAATCAGATGGAATCATCGAATGGACTGGAATGGAATCATTGAATGGACTCGAAAGGGATCATTATTGAATGGAATTGAATGGAATCATCGAATGGTCTCGATTGGAATCATTATCAAATGGAATCGAATGGAATCACCGAATAGAATCGAATGGAACAATCATCGAATGGACTCAAATGGAATTATCCTCCAATGGAATCGAATGGAATTATCGAATGCAATCGAATGGAATTATCGAATGCAATCGAATAGAATCATCGAATGGACTCGAATGGAATCATCGAATGGAATGGAATGGAACAGTCAATGAACTCGAATGGAATCATCATTGAATGGAATCGAATGGAATCATCGAGTGGAATCGAATGGAATTATGATCAAATGGAATCGAATGTAATCATCATCAAATGGAATCAAAAATAACCATCATCAATTGGTATTGAATGGAATTGTCATCAAATGGAATTCAAAGGAATCATCATCAAATGGAACCGAATGGAATCCTCATTGAATGGAAATGAAAGGGGTCATCATCTAATGGAATCGCATGGAATCATCATCAAATGGAATCGAATGGAATCATCATCAAATGGAATCTAATGGAATCATTGAACAGAATTGAATGGAATCGTCATCGATTGAATTGAATGCAATCATCGAATGGTCTCGAATGGAATCATCTTCTAATGGAAAGGAATGGAATCATCGCATAGAATCGAATGGAATTATCATCGAATGGAATCGAATGGTATCAACACCAAACGGAAAAAAACGGAATTATCGAATGGAATCGAAGAGAATCTTCGAACGGACCCGAATGGAATCATCTAATGGAATGGAATGGAATAATCCATGGACTCGAATGCAATCATCATCGAATGGAATCGAATGGAATCATCGAATGGACTCGAATGGAATAATCATTGAACGGAATCGAATGGAATCATCATCGGATGGAAACGAATGGAATCATCATCGAATGGAAATGAAAGGAGTCATCATCTAATGGAATTGCATGGAATCATCATAAAATGGAATCGAATGGAATCAACATCAAATCGAATCAAACGGAATCATTGAACGGAATTGAATGGAATCGTCATCGAATGAATTGACTGCAATCATCGAATGGTCTCGAATGGAATCATCTTCAAATGGAATGGAATGGAATCATCGCATAGAATCGAATGGAATTATCACCGAATGGAATCGAATGGAATCAACATCAAACGGAAAAAAACGGAATTATCGAATGGAATCGAAGAGAATCATCGAATGGACCCGAATGGAATCATCTAATGGAATGGAATGGAATAATCCATGGACTCGAATGCAATCATCATCGAATGGAATCGAATGGAATCATCGAATGAACTCGAATGGAATCATCATTGAATGGAATCGAATGGAATCATCGAGTGGAATCGAATGGAATTATGATCAAATGGAATCG	T	.	PASS	SVTYPE=DEL;END=138501256;SVLEN=-4762	GT	0/1
chr1	138511275	svim_asm.DEL.20	CAATGAACTCGAATGGAATCATCATTGAATGGAATCGAATGGAATCATCGAGTGGAATCGAATGGAATTATGAACAAATGGAATCTAATGTAATAATCATCAAATGGAATCAAAAATAACCATCATCAATTGGTATTGAATGGAATTGTCATCAAATGGAATTCAAAGGAATCATCATCAAATGGAACCGAATGGAATCCTCATTGAATGGAAATGAAAGGGGTCATCATCTAATGGAATCGCATGGAATCATCATCAAATGGAATCGAATGGAATCATCATCAAATGGAATCTGATGGAATCATTGAACAGAATTGAATGGAATCGTCATCGAATGAATTGAATGCAATCATCGAATGGTCTCGAATGGAATCATCTTCTAATGGAAAGGAATGGAATCATCGCATAGAATCGAATGGAATTAACATTGAATGGACTCGAATGGAATCAACATCAAACGGAATCAAGCGGAATTATCGAATGGAATCGAAGAGAATCATCGAATGGACTCGAATGGAATAATCTAATGGAATTGAATGGAATAATCCACGGACTCGAATGCAATCATCATCGTATAGAATCGAATGGAATCATCGAATGGACTCGAATGGAATAATCATTGAACGGAATCGAATGGAATCATCATCGGATGGAAACGAATGGAATCATCATCGAATGGAAATGAAAGGAGTCATCATCTAATGGAATTGCATGGAATCATCATCAAATGGAATCGAATGGAATCAACAGCAAATGGAATCAAATGGAATCATTGAACGGAATTGAATGGAATCGTCATCCAATGAATGAATGCAATCATCGAATGGTCTCGAATGCAATCATCTTCAAATGGAATGGAATGGAATCATCGCATAGAATCGAATGGAATTATCATCGAATGGAATCGAATGGTATCAACATCAAACGGAAAAAAACGGAATTATCGAATGGAATCGAATAGAATCATCGAATGGACCCGAATGGAATCATCTAATGGAATGGAATGGAATAATCCACGGACTCGAATGCAATCATCGTCGAATGGAATCGAATGGAATCATCGAATGGACTCGAATGGAATAATCATTGAACAGAATCGAATGGAATCATCATCGGATGGAAACGAATGGAATCATCATCGAATGGAAATGAAAGGAGTCATCATCTAATGGAATTGCATGGAATCATCATCAAATGGAATCGAATGGAATCAACATCAAATGGAATCAAATGGAATCATTGAACGGAATTGAATGGAATCGTCATCGAATGAATTGAATGCAATCATCGAATGGTCTCGAGTGGAATCATCTTCAAATGGAATGGAATGGAATCATCGCATAGAATCGAATGGAATTATCATCAAATGGAATCGAATGGTATCAACATCAAACGGAAAAAAACGGAATTATCGAATGGAATCGAAGAGAATCTTCGAACGGACCCGAATGGAATCATCTAATGGAATGGAATGGAATAATCCATGGACTGGAAGGCAATCATCATTGAACGGAATCGAAAGGAATCATCATCGGATGGAAACGAATGGAATCATCATCGAATGGAAATGAAAGGAGTCATCATCTAATGGAATTGCATCGAATCATCATAAAATGGAATCGAATGGAATCAACATCAAATGGAATCAAATGGAATCATTGAACGGAATTGAATGGAATCGTCATCGAATGAATTGAATGCAATCATCGAATGGTCTCGAATGGAATCATCTTCAAATGGAATGGAATGGAATCATCGCATAGAATCGAATGGAATTATCATCGAATGGAATCGAATGGAATCAACATCAAACGGAAAAAAACGGAATTATCGAATGGAATCGAATAGAATCATCGAATGGACCCGAATGGAATCATCTAATGGAATGGAATGGAATAATCCGTGGACTCGAATGCAATCATCATCGAATATAATCGAATGGAATCATCCAATGGACTCGAATGGAATAATCATTGAACGGAATCGAATGGAATCATCATCGGATGGAAATGAATGGAATCATCATCGAATGGAATCGAATAGAATTATGGAATGAAATCCAGTGTGATCATCATCGAATGGACCCGAATGGAATCATCATCCAACGAATGCTAATGGAATCAACATCGAATGAATCAAATGGAAACACCATCGAATTGAAACGAATGGAATTACCATGAAATTGAAATGGATGGACTCATCATCGAATGGATTCGAATGGAATCATCGAATAAAATTGATTGAAATCATCATCGAATGGAATCGAATGGATTCATTGAATGGAATCAGATGGAATCATCGAATGGACTGGAATGGAATCATTGAATGGACACGAAAGAGATCATGATTGAATGGAATTGAATGGAATCATCGAATGGTCTCGATTGGAATCATTATCAAATGGAAACGAATGGAATCACCGAATAGAATCGAATGGAACAATCATCGAATGGACTCAAATGGAATCATCCTCAAATGGAATGGAATGGAATTATCGAATGCAATCGAATAGAATCATCGAATGGACTCGAATGGAATCATCGAATGGAATGGAATGGAACAGTCAATGAACTCGAATGGAATCATCATTGAATGGAATCGAATGGAATCATCGAGTGGAATCGAATGGAATTATGATCAAATGGAATCTAATGTAATAATCATCAAATGGAATCGAAAATAACCATCATCAATTGTTATTGAATGGAATTGTCATCAAATGGAATTCAAAGGAATCATCATCAAATGGAACCGAATGGAATCCTCATTGAATGGAAATGAAAGGGGTCATCATCTAATGGAATCGCATGGAATCATCATCAAATGGAATCGAATGGAATCATCATCAAATGGAATCTGATGGAATCATTGAACAGAATTGAATGGAATCGTCATCGAATGAATTGAATGCAATCATCGAATGGTCTCGAATGGAATCATCTTCTAATGGAAAGGAATGGAATCATCGCATAGAATCGAATGGAATTAACATTGAATGGACTCGAATGGAATCAACATCAAACGGAATCAAGCGGAATTATCGAATGGAATCGAAGAGAATCATCGAATGGACTCGAATGGAATAATCTAATGGAATTGAATGGAATAATCCACGGACTCGAATGCAATCATCATCGTATAGAATCGAATGGAATCATCGAATGGACTCGAATGGAATAATCATTGAACGGAATCGAATGGAATCATCATCGGATGGAAACGAATGGAATCATCATCGAATGGAAATGAAAGGAGTCATCATCTAATGGAATTGCATGGAATCATCATCAAATGGAATCGAATGGAATCAACAGCAAATGGAATCAAATGGAATCATTGAACGGAATTGAATGGAATCGTCATCCAATGAATGAATGCAATCATCGAATGGTCTCGAATGCAATCATCTTCAAATGGAATGGAATGGAATCATCGCATAGAATCGAATGGAATTATCATCGAATGGAATCGAATGGTATCAACATCAAACGGAAAAAAACGGAATTATCGAATGGAATCGAATAGAATCATGGAATGGACCCGAATGGAATCATCTAATGGAATGGAATGGAATAATCCACGGACTCGAATGCAATCATCGTCGAATGGAATCGAATGGAATCATCGAATGGACTCGAATGGAATAATCATTGAACAGAATCGAATGGAATCATCATCGGATGGAAACGAATGGAATCATCATCGAATGGAAATGAAAGGAGTCATCATCTAATGGAATTGCATGGAATCATCATCAAATGGAATCGAATGGAATCAACATCAAATGGAATCAAATGGAATCATTGAACGGAATTGAATGGAATCGTCATCGAATGAATTGAATGCAATCATCGAATGGTCTCGAGTGGAATCATCTTCAAATGGAATGGAATGGAATCATCGCATAGAATCGAATGGAATTATCATCGAATGGAATCGAATGGTATCAACATCAAACGGAAAAAAACGGAATTATCGAATGGAATCGAAGAGAATCTTCGAACGGACCCGAATGGAATCATCTAATGGAATGGAATGGAATAATCCATGGACTGGAAGGCAATCATCATTGAACGGAATCGAAAGGAATCATCATCGGATGGAAACGAATGGAATCATCATCGAATGGAAATGAAAGGAGTCATCATCTAATGGAATTGCATCGAATCATCATAAAATGGAATCGAATGGAATCAACATCAAATGGAATCAAATGGAATCATTGAACGGAATTGAATGGAATCGTCATCGAATGAATTGAATGCAATCATCGAATGGTCTCGAATGGAATCATCTTCAAATGGAATGGAATGGAATCATCGCATAGAATCGAATGGAATTATCATCGAATGGAATCGAATGGAATCAACATCAAACGGAAAAAAACGGAATTATCGAATGGAATCGAATAGAATCATCGAATGGACCCGAATGGAATCATCTAATGGAATGGAATGGAATAATCCGTGGACTCGAATGCAATCATCATCGAATATAATCGAATGGAATCATCCAATGGACTCGAATGGAATAATCATTGAACGGAATCGAATGGAATCATCATCGGATGGAAATGAATGGAATCATCATCGAATGGAATCGAATAGAATTATGGAATGAAATCCAGTGTGATCATCATCGAATGGACCCGAATGGAATCATCATCCAACGAATGCTAATGGAATCAACATCGAATGAATCAAATGGAAACACCATCGAATTGAAACGAATGGAATTACCATGAAATTGAAATGGATGGACTCATCATCGAATGGATTCGAATGGAATCATCGAATAAAATTGATTGAAATCATCATCGAATGGAATCGAATGGATTCATTGAATGGAATCAGATGGAATCATCGAATGGACTGGAATGGAATCATTGAATGGACACGAAAGAGATCATGATTGAATGGAATTGAATGGAATCATCGAATGGTCTCGATTGGAATCATTATCAAATGGAATCGAATGGAATCACCGAATAGAATCGAATGGAACAATCATCGAATGGACTCAAATGGAATTATCCTCAAATGGAATGGAATGGAATTATCGAATGCAATCGAATGGAATTATCGAATGCAATCGAATAGAATCATCGAATGGACTCGAATGGAATCATCGAATGGAATGGAATGGAACAGTCAATGAACTCGAATGGAATCATCATTGAATGGAATCGAATGGAATCATCGAGTGGAATCGAATGGAATTATGATCAAATGGAATCGAATGTAATCATCATCAAATGGAATCAAAAATAACCATCATCAATTGGTAATGAATGGAATTGTCATCAAATGGAATTCAAAGGAATCATCATCAAATGGAACCGAATGGAATCCTCATTGAATGGAAATGAAAGGGGTCATCATCTAATGGAATCGCATGGAATCATCATCAAATGGAATCGAATGGAATCATCATCAAATGGAATCTAATGGAATCATTGAACAGAATTGAATGGAATCGTCATCGAATGAATTGAATGCAATCATCGAATGGTCTCGAATGGAATCATCTTCTAATGGAAAGGAATGGAATCATCGCATAGAATCGAATGGAATTATCATCGAATGGAATCGAATGGGATCAACACCAAACGGAAAAAAACGGAATTATCGAATGGAATCGAAGAGAATCTTCGAACGGACCCGAATGAAATCATCTAATGGAATGGAATGGAATAATCCATGGACTCGAATGCAATCATCATCGAATGGAATCAAATGGAATCATCGAATCGACTCGAATGGAATAATCATTGAACGGAATCGAATGGAATCATCATCGGATGGAAACGAATGGAATCATCATCGAATGGAAATGAAAGGAGTCATCATCTAATGGAATTGCAAGGAATCATCATAAAATGGATTCGAATGGAATCAACATCAAATGGAATCAAATGGAATCATTGAACGGAATTGAATGGAATCGTCATCGAATGAATTGAATGCAATCATCGAATGGTCTCGAAGGGAATCATCTTCAAATGGAATGGAATGGAATCATCGCATAGAATCGAATGGAATTATCATCGAATGGAATCGAATGGAATCAACATCAAACGGAAAAAAACGGAATTATCGAATGGAATCGAAGAGAATCATCGAATGGACCCGAATGGAATCATCTAATGGAATGGAATGGAATAATCCATGGACTCGAATGCAATCATCGTCAAATGGAATCGAATGGAATCATCGAATGGATTCGAATGGAATAATCATTGAACGGAATCGAATGGAATCATCATCGGATGGAAACGAATGGAATCATCATCGAATGGAAATGAAAGGAGTCATCATCTAATGGAATTGCATGGAATCATCATAAAATGGAATCGAATGGAATCAACATCAAATCGAATCAAACGGAATCATTGAACGGAATTGAATGGAATCGTCATCGAATGAATTGACTGCAATCATCGAATGGTCTCGAATGGAATCATCTTCAAATGGAATGGAATGGAATCATCGCATAGAATCGAATGGAATTATCACCGAATGGAATCGAATGGAATCAACATCAAACGGAAAAAAACGGAATTATCGAATGGAATCGAAGAGAATCATCGAATGGACCCGAATGGAATCATCTAATGGAATGGAATGGAATAATCCATGGACTCGAATGCAATCATCATCGAATGGAATCGAATGGAATCATCGAATGAACTCGAATGGAATCATCATTGAATGGAATCGAATGGAATCATCGAGTGGAATCGAATGGAATTATGATCAAATGGAATCGAATGTAATCATCATCAAATGGAATCAAAAATAACCATCATCAATTGGTACTGAATGGAATTGTCATCAAATGGAATTCAAAGGAATCATCATCAAATGGAACTGAATGGAATCCTCATTGAATGGAAATGAAAGGTGTCATCATCTAATGGAATCGCATGGAATCATCATCAAATGGAATCGAATGGAATCATCATCAAATGGAATCTGATGGAATCATTGAACAGAATTGAATGGAATCGTCATCGAATGAATTGAATGCAATCTTCGAATGGTCTCGAATGTAATCACATTCTAATGGAAAGGAATGGAATCATCGCATAGAATCGAATGAAATTAACATTGAATGGACTCGAATGGAATCAACATCAAACGGAATCAAGCGGAATTATCGAATGGAATCGAAGAGAATCATCGAATGGTCTCGAATGGAATCATCTTCTAATGGAAAGGAATGGAATCATCGCATAGAATCGAATGGAATTAACATTGAATGGACTCGAATGGAATCAACATCAAATGGAATCAAGCGGAATTATCGAATGAAATCGAAGAGAATCATCG	C	.	PASS	SVTYPE=DEL;END=138518605;SVLEN=-7330	GT	0/1
chr1	138692585	svim_asm.DEL.21	CTCATCAAATGGAATCAAAAATAACCATCATCAATTGGTATTGAATGGAATTGTCATCAAATGGAATTCAAAGGAATCATCATCAAATGGAACCGAATGGAATCCTCATTGAATGGAAATGAAAGGGGTCATCATCAAATGGAATCGAATGGAATCATCATCAAATGGAATCTAATGGAATCATTGAACAGAATTGAATGGAATCGTCATCGAATGAATTGAATGCAATCATCGAATGGTCTCGAATGGAATCATCTTCTAATGGAAAGGAATGGAATCATCGCATAGAATCGAACGGAATTATCATCGAATGGAATCCAATGGTATCAACACCAAACGGAAAAAAACGGAATTATCGAATGGAATCGAAGAGAATCTTCGAACGGACCCGAATGGAATCATCTAATGGAATGGAATGGAATAATCCATGGACTTGAATGCAATCATCATCGAATGGAATCGAATGGAATCATCGAATGGACTCGAATGGAATAATCATTGAACGGAATCGAATGGAATCATCATCGGATGGAAATGAATGGAATCATCATCGAATGGAATCGAATAGAATTATGGAATGAAATCCAGTGTGATCATCATCGAATGGACCCGAATGGAATCATCATCCAACGGAAGCTAATGGAATCAACATCGAATGAATCGAATGGAAACACCATCGAATTGAAACGAATGGAATTATCATGAAATTGAAATGGATGGACTCATCATCGAATGGATTCGAATGGAATCATCGAATAAAATTGATTGAAATCATCATCCAATGGAATCGAATGGTATCATTGAATGGAATCGAATGGAATCATCATCAGATGGAAATGAATGGAATCGTCATAGAATGGAATCGAATGGATTCATTGAATGGAATCAGATCGAATCATCAAATGGACTGGAATGGAAACATTGAATGGACTCGAAAGGGATCATTATTGAATGGAATTGAATGGAATCATCGAATGGTCTCGATTGGAATCATTACCAAATGGAATCGAATGGAATCACCGAATAGAATCGAATGGAACAATCATCGAATGGACTCAAATGGAATTATCCTCCAATGGAATCGAATGGAATTATCGAATGCAATCGAATGGAATTATCGAATGCAATCGAATAGAATCATCGAATGGACTCGAATGGAATCATTGAATGGAATGGAATGGAACAGTCAATGAACTCGAATGGAATCATCATTGAATGGAATCGAATGGAATCATCGAGTGGAATCGAATGGAATTATGATCAAATGGAATCGAATGTAATCA	C	.	PASS	SVTYPE=DEL;END=138693867;SVLEN=-1282	GT	0/1
chr1	138910833	svim_asm.INS.18	T	TGGACCCGAATGGAATCATCTAATGGAATGGAATGGAATAATCCATGGACTCGAATGCAATCATCATCGAATGGAATCGAATGGAATCATCGAATGGACTCGAATGGAATAATCATTGAACGGAATCGAATGGAATCATCATCGGATGGAAATGAATGGAATCATCATCGAATGGAATCGAATAGAATTATGGAATGAAATCCAGTGTGATCATCATCGAATGGACCCGAATGGAATCATCATCCAACGGAAGCTAATGGAATCAACATCGAATGAATCGAATGGAAACACCATCGAATTGAAACGAATGGAATTATCATGAAATTGAAATGGATGGACTCATCATCGAATGGATTCGAATGGAATCATCGAATAAAATTGATTGAAATCATCATCCAATGGAATCGAATGGTATCATTGAATGGAATCGAATGGAATCATCATCAGATGGAAATGAATGGAATCGTCATAGAATGGAATCGAATGGATTCATTGAATGGAATCAGATGGAATCATCGAATGGACTGGAATGGAATCATTGAATGGACTCGAAAGGGATCATGATTGAATGGAATTGAATGGAATCATCGAATGGTCTCGATTGGAATCATTATCAAATGGAATCGAATGGAATCACCGAATAGAATCGAATGGAACAATCATCGAATGGACTCAAATGGAATTATCCTCCAATGGAATCGAATGGAATTATCGAATGCAATCGAATGGAATTATCGAATGCAATCGAATAGAATCATCGAATGGACTCGAATGGAATCATCGAATGGAATGGAATGGAACAGTCAATGAACTCGAATGGAATCATCATTGAATGGAATCGAATGGAATCATCGAGTGGAATCGAATGGAATTATGATCAAATGGAATCGAATGTAATCCTCATCAAATGGAATCAAAAATAACCATCATCAATTGGTATTGAATGGAATTGTCATCAAATGGAATTCAAAGGAATCATCATCAAATGGAACCGAATGGAATCCTCATTGAATGGAAATGAAAGGGGTCATCATCTAATGGAATCGCATGGAATCATCATCAAATGGAATCGAATGGAATCATCATCAAATGGAATCTAATGGAATCATTGAACAGAATTGAATGGAATCGTCATCGAATGAATTGAATGCAATCATCGAATGGTCTCGAATGGAATCATCTTCTAATGGAAAGGAATGGAATCATCGCATAGAATCGAATGGAATTATCATCGAATGGAATCGAATGGTATCAACACCAAACGGAAAAAAACGGAATTATCGAATGGAATCGAAGAGAATCTTCGAAC	.	PASS	SVTYPE=INS;END=138910833;SVLEN=1308	GT	1/0
chr1	138914215	svim_asm.INS.19	A	ATGAATTGAATGCAATCATCGAATGGTCTCGAATGGAATCATCTTCTAATGGAAAGGAATGGAATCATCGCATAGAATCGAATGGAATTATCATCGAATGGAATCGAATGGTATCAACACCAAACGGAAAAAAACGGAATTATCGAATGGAATCGAAGAGAATCTTCGAACGGACCCGAATGGAATCATCTAATGGAATGGAATGGAATAATCCATGGACTCGAATGCAATCATCATCGAATGGAATGGAATGGAATCATCGAATGGACTCGAATGGAATAATCATTGAACGGAATCGAATGGAATCATCATCGGATGGAAACGAATGGAATCATCATCGAATGGAAATGAAAGGAGTCATCATCTAATGGAATTGCATGGAATCATCATAAAATGGAATCGAATGGAATCAACATCAAATGGAATCAAATGGAATCATTGAACGGAATTGAATGGAATCGTCATCGAATGAATTGACTGCAATCATCGAATGTTATCGAATGGAATCATCTTCAAATGGAATGGAATGGAATCATCGCATAGAATCGAATGGAATTATCATCGAATGGAATCGAATGGAATCAACATCAAACGGAAAAAAACGGAATTATCATATGGAATCGAAGAGAATCATCGAATGGACCCGAATGGAATCATCTAATGGAATGGAATGGAATAATCCATGGACTCGAATGCAATCATCATCGAATGGAATCGAATGGAATCATCGAATGGACTCGAATGGAATAATCATTGAACGGAATCGAATGGAATCATCATCGGATGGAAATGAATGGAATCATCATCAAATGGAATCGAATAGAATTATGGAATGAAATCCAGTGTGATCATCATCGAATGGACCCGAATGGAATCATCATCCAACGGAAGCTAATGGAATCAACATCGAATGAATCAAATGGAAACACCATCGAATTGAAACGAATGGAATTATCATGAAATTGAAATGGATGGACTCATCATCGAATGGATTCGAATGGAATCATCGAATAAAATTGATTGAAATCATCATCGAATGGAATCGAATGGTATCATTGAATGGAATCGAATGGAATCATCATCAGATGGAAATGAATGGAATCGTCATAGAATGGAATCGAATGGATTCATTGAATGGAATCAGATGGAATCATCGAATGGACTGGAATGGAATCATTGAATGGACTCGAAAGGGATCATGATTGAATGGAATTGAATGGAATCATCGAATGGTCTCGATTGGAATCATTATCAAATGGAATCGAATGGAATCACCGAATAGAATCGAATGGAACAATCATCGAATGGACTCAAATGGAATTATCCTCAAATGGAATCGAATGGAATTATCGAATGCAATCGAATGGAATTATCGAATGCAATCGAATAGAATCATCGAAAGGACTCGAATGGAATCATCGAATGGAATGGAATGGAACAGTCAATGAACTCGAATGGAATCATCATTGAATGGAATCGAATGGAATCATCGAGTGGAATCGAATGGAATTATGATCAAATGGAATCGAATGTAATCCTCATCAAATGGAATCAAAAATAACCATCATCAATTGGTATTGAATGGAATTGTCATCAAATGGAATTCAAAGGAATCATCATCAAATGGAACCGAATGGAATCCTCATTGAATGGAAATGAAAGGGGTCATCATCTAATGGAATCGCATGGAATCATCATCAAATGGAATCGAATGGAATCATCATCAAATGGAATCTAATGGAATCATTGAACAGAATTGAATGGAATCGTCATCGAA	.	PASS	SVTYPE=INS;END=138914215;SVLEN=1776	GT	1/0
chr1	138926943	svim_asm.INS.20	T	TGAATGGAATCATCATCGGATGGAAACGAATGGAATCATCATCGAATGGAAATGAAAGGAGTCATCATCTAATGGAATTGCATGGAATCATCATAAAATGGAATCGAATGGAATCAACATCAAATGGAATCAAATGGAATCATTGAACGGAATTGAATGGAATCGTCATCGAATGAATTGACTGCAATCATCGAATGGTCTCGAATGGAATCATCTTCAAATGGAATGGAATGGAATCATCGCATAGAATCGAATGGAATTATCATCGAATGGAATCGAATGGAATCAACATCAAACGGAAAAAAACAGAATTATCGTATGGAATCGAAGAGAATCATCGAATGGACCCGAATGGAATCATCTAATGGAATGGAATGGAATAATCCATGGACTCGAATGCAATCATCATCGAATGGAATCGAATGGAATCATCGAATGGACTCGAATGGAATAATCATTGAACGGAATCGAATGGAATCATCATCGGATGGAAATGAATGGAATCATCATCGAATGGAATCGAATATAATTATGGAATGAAATCCAGTGTGATCATCATCGAATGGACCCGAATGGAATCATCATCCAACGGAAGCTAATGGAATCAACATCGAATGAATCGAATGGAAACACCATCGAATTGAAACGAATGGAATTATCATGAAATTGAAATGGATGGACTCATCATCGAATGGATTCGAATGGAATCATCGAATAAAATTGACTGAAATCATCATCCAATGGAATCGAATGGTATCATTGAATGGAATCGAATGGAATCATCATCAGATGGAAATGAATGGAATCGTCATAGAATGGAATCGAATGGATTCATTGAATGGAATCAGATGGAATCATCGAATGGACTGGAATGGAATCATTGAATGGACTCGAAAGGGATCATGATTGAATGGAATTGAATGGAATCATCGAATGGTCTCGATTGGAATCATTATCAAATGGAATCGAATGGAATCACCGAATAGAATCGAATGGAACAATCATCGAATGGACTCAAATGGAATTATCCTCAAATGGAATCAAATGGAATTATCGAATGCAATCGAATGGAATTATCGAATGCAATCGAATAGAATCATCAAAAGGACTCGAATGGAATCATCGAATGGAATGGAATGGAACAGTCAATGAACTCGAATGGAATCATCATTGAATGGAATCGAATGGAATCATCGAGTGGAATCGAATGGAATTATGATCAAATGGAATCGAATGTAATCATCATCAAATGGAATCAAAAATAACCATCATCAATTGGTATTGAATGGAATTGTCATCAAATGGAATTCAAAGGAATCATCATCAAATGGAACCGAATGGAATCCTCATTGAATGGAAATGAAAGGGGTCATCATCTAATGGAATCGCATGGAATCATCATCAAATGGAATCGAATGGAATCATCATCATATGGAATCTAATGGAATCATTGAACAGAATTGAATGGAATCGTCATCGAATGAATTGAATGCAATCATCGAATGGTCTCGAATGGAATCATCTTCTAATGGAAAGGAATGGAATCATCGCATAGAATCGAATGGAATTATCATCGAATGGAATCGAATGGTATCAACACCAAACGGAAAAAAACGGAATTATCGAATGGAATCGAAGAGAATCTTCGAACGGACCCGAATGGAATCATCTAATGGAATGGAATGGAATAATCCATGGACTCGAATGCAATCATCATCGAATGGAATGGAATGGAATCATCGAATGGACTCGAATGGAATAATCATTGAACGGAATCGAATGGAATCATCATCGGATGGAAACGAATGGAATCATCATCGAATGGAAATGAAAGGAGTAATCATCTAATGGAATTGCATGGAATCATCATCAAATGAAATCGAATGGAATCAACATCAAATGGAATCAAATGGAATCATTGAACGGAATTGAATGGAATCGTCATCGAATGAATTGACTGCAATCATCGAATGGTCACGAATGGAATCATCTTCAAATGGAATGGAATGGAATCATCGCATAGAATCGAATGGAATTATCATCGAATGGAATCGAATGGAATCAACATCAAACGGAAAAAAACGGAATTATCGAATGGAATCGAAGAGAATCATCGAATGGACCCGAATGGAATCATCTAATGGAATGGAATGGAATAATCCATGGACTCGAATGCAATCATCATCGAATGGAATCGAATGGAATCATCGAATGGACTCGAATGGAATAATCATTGAACGGAATCGAATGGAATCATCATCGGATGGAAATGAATGGAATCATCATCGAATGGAATCGAATAGAATTATGGAATGAAATCCAGTGTGATCATCATCGAATGGACCCGAATGGAATCATCATCCAACGGACGCTAATGGAATCAACATCGAATGAATCAAATGGAAACACCATCGAATTGAAACGAATGGAATTATCATGAAATTGAAATGGATGGACTCATCATCGAATGGATTCGAATCGAATCATCGAATAAAATTGATTGAAATCATCATCAAATGGAATCGAATGGTATCATTGAATGGAATCGAATGGAATCATCATCAGATGGAAATGAATGGAATCGTCATAGAATGGAATCGAATGGATTCATTGAATGGAATCAGATGGAATCATCGAATGGACTGGAATGGAATCATTGAATGGACTCGAAAGGGATCATTATTGAATGGAATTGAATGGAATCATCGAATGGTCTCGATTGGAATCATTACCAAATGGAATCGAATGGAATCACCGAATAGAATCGAATGGAACAATCATCGAATGGACTCAAATGGAATTATCCTCAAATGGAATCGAATGGAATTATCAAATGCAATCGAATGGAATTATCGAATGCAATCGAATAGAATCATCGAAAGGACTCGAATGGAATCATCGAATGGAATGGAATGGAACAGTCAATGAACTCGAATGGAATCATCATTGAATGGAATCGAATGGAATCATCGAGTGGAATCGAATGGAATTATGATCAAATGGAATCGAATGTAATCATCATCAAATGGAATCAAAAATAACCATCATCAATTGGTATTGAATGGAATTGTCATCAAATGGAATTCAAAGGAATCATCATCAAATGGAACCGAATGGAATCCTCATTGAATGGAAATGAAAGGGGTCATCATCTAATGGAATCGCATGGAATCATCATCAAATGGAATCAAATGGAATCATCATCAAATGGAATCTAATGGAATCATTGAACAGAATTGAATGGAATCGTCATCGAATGAATTGAATGCAATCATCGAATGGTCTCGAATGGAATCATCTTCTAATGGAAAGGAATGGAATCATCGCATAGAATCGAATGGAATTATCATCGAATGGAATCGAATGGTATCAACACCAAACGGAAAAAAACGGAATTATCGAATGGAATCGAAGAGAATCTTCGAACGGACCCGAATGGAATCATCTAATGGAATGGAATGGAATAATCCATGGACTCGAATGCAATCATCATCGAATGGAATCGAATGGAATCATCGAATGGACTCGAATGGAATAATCATTGAACGGAATC	.	PASS	SVTYPE=INS;END=138926943;SVLEN=3552	GT	1/0
chr1	138939237	svim_asm.INS.21	G	GGTCTCGAATGGAATCACATTCTAATGGAAAGGAATGGAATCATCGCATAGAATCGAATGGAATTAACATTGAATGGACTCGAATGGAATCAACATCAAACGGAATCAAGCGGAATTATCGAATGGAATCGAAGAGAATCATCGAATGGTCTCGAATGGAATCATCTTCTAATGGAAAGGAATGGAATCATCGCATAGAATCGAATGGAATTAACGTTGAATGGACTCGAATGGAATCAACATCAAATGGAATCAAGCGGAATTATCGAATGAAATCGAAGAGAATCATCGAAAGGACTCGAAGGGAATCATCTAATGGAATGGAATGGAATAATCCACGGACTCGAATACAATCATCATCGTATAGAATCGAATGGAATCATCGAATGGACTCGAATGGAATAACCATTGAACGGAATCGAATGGAATCATCATCGGATGCAAACGAATGGAATCATCATCGAATGGAAATGAAAGGAGTCATCATCTAATGGAATTGCATGGAATCATCATAAAATGGAATCGAATGGAATCAACATCAAATGGAATCAAATGGAATCATTGAACGGAATTTAATGGAATCGTCATCGAATGAATTGACTGCAATCATCGAATGGTCTCGGAATCATCTTCAAATGGAATGGAATGGAATCATCGCATAGAATCGAATGGAATTATCATCGAATGGAATCGAATGGAATCAACATCAAACGGAATAAAACGGAATTATCGAATGGAATCGAAGAGAATCATCGAATGGACCCGAATGGAATCATCTAATGGAATGGAATGGAATAATCCATGGACTCGAATGCAATCATCATCGAATGGAATCGAATGGAATCATCGAATGGACTCGAATGGAATAATCATTGAACGGAATCGAATGGAATCATCATCGGATGGAAACGAATGGAATCATCATCGAATGGAATCGAATAGAATTATGGAATGAAATCCAGTGTGATCATCATCGAATGGACCCGAATGGAATCATCATCCAACGGAAGCTAATGGAATCAACATCGAATGAATCGAATGGAAACACCATCGAATTGAAACGAATGGAATTATCATGAAATTGAAATGGATGGACTCATCATCGAATGGATTCGAATGGAATCATCGAATAAAATTGATTGAAATCATCATCGAATGGAATCGAATGGTATCATTGAATGGAATCGAATGGAATCATCATCAGATGGAAATGAATGGAATCGTCATAGAATGGAATCGAATGGATTCATTGAATGGAATCAGATGGAATCATCGAATGGACTGGAATGGAATCATTGAATGGACTCGAAAGGGATCATGATTGAATGGAATTGAATGGAATCATCGAATGGTCTCGATTGGAATCATTATCAAATGGAATCGAATGGAATCACCGAATAGAATCGAATGGAACAATCATCGAATGGACTCAAATGGAATTATCCTCAAATGGAATCGAATGGAATTATCGAATGCAATCGAATGGAATTATCGAATGCAATCGAATAGAATCATCGAATGGACTCGAATGGAATCATCGAATGGAATGGAATGGAACAGTCAATGAACGCGAATGGAATCATCATTGAATGGAATCGAATGGAATCATCGAGTGGAATCGAATGGAATTATGATCAAATGGAATTGAATGTAATCCTCATCAAATGGAATCAAAAATAACCATCATCAATTGGTATTGAATGGAATTGTCATCAAATGGAATTCAAAGGAATCATCATCAAATGGAACCGAATGGAATCCTCATTGAATGGAAATGAAAGGGGTCATCATCTAATGGAATCGCATGGAATCATCATCAAATGGAATCGAATGGAATCATCATCAAATGGAATCTAATGGAATCATTGAACAGAATTGAATGGAATCGTCATCGAATGAATTGAATGCAATCATCGAATGGTCTCGAATGGAATCATCTTCTAATGGAAAGGAATGGAATCATCGCATAGAATCGAATGGAATTATCATCGAATGGAATCGAATGGTATCAACACCAAACGGAAAAAAACGGAATTATCGAATGGAATCGAAGAGAATCTTCGAACGGACCCGAATGGAATCATCTAATGGAATGGAATGGAATAATCCATGGACTCGAATGCAATCATCATCGAATGGAATGGAATGGAATCATCGAATGGACTCGAATGGAATAATCATTGAACGGAATCGAATGGAATCATCATCGGATGGAAACGAATGGAATCATCATCGAATGGAAATGAAAGGAGTCATCATCTAATGGAATTGCATGGAATCATCATAAAATGGAATCGAATGGAATCAACATCAAATGGAATCAAATGGAATCATTGAACGGAATTGAATGGAATCGTCATCGAATGAATTGACTGCAATCATCGAATGGTCTCGAATGGAATCATCTTCAAATGGAATGGAATGGAATCATCGCATAGAATCGAATGGAATTATCATCGAATGGAATCGAATGGAATCAACATCAAACGGAAAAAAACAGAATTATCGTATGGAATCGAAGAGAATCATCGAATGGACCCGAATGGAATCATCTAATGGAATGGAATGGAATAATCCATGGACTCGAATGCAATCATCATCGAATGGAATCGAATGGAATCATCGAATGGACTCGAATGGAATAATCATTGAACGGAATCGAATGGAATCATCATCGGATGGAAATGAATGGAATCATCATCGAATGGAATCGAATAGAATTATGGAATGAAATCCAGTGTGATCATCATCGAATGGACCCGAATGGAATCATCATCCAACGGAAGCTAATGGAATCAACATCGAATGAATCGAATGGAAACACCATCGAATTGAAACGAATGGAATTATCATGAAATTGAAATGGATGGACTCATCATCGAATGGATTCGAATGGAATCATCGAATAAAATTGATTGAAATCATCATCCAATGGAATCGAATGGTATCATTGAATGGAATCGAATGGAATCATCATCAGATGGAAATGAATGGAATCGTCATAGAATGGAATCGAATGGATTCATTGAATGGAATCAGATGGAATCATCGAATGGACTGGAATGGAATCATTGAATGGACTCGAAAGGGATCATGATTGAATGGAATTGAATGGAATCATCGAATGGTCTCGATTGGAATCATTATCAAATGGAATCGAATGGAATCACCGAATAGAATCGAATGGAACAATCATCGAATGGACTCAAATGGAATTATCCTCCAATGGAATCGAATGGAATTATCGAATGCAATCGAATGGAATTATCGAATGCAATCGAATAGAATCATCGAATGGACTCGAATGGAATCATCGAATGGAATGGAATGGAACAGTCAATGAACTCGAATGGAATCATCATTGAATGGAATCGAATGGAATCATCGAGTGGAATCGAATGGAATTATGATCAAATGGAATCGAATGTAATCATCATCAAATGGAATCAAAAATAACCATCATCAATTGGTATTGAATGGAATTGTCATCAAATGGAATTCAAACGAATCATCATCAAATGGAACCGAATGGAATCCTCATTGAATGGAAATGAAAGGGGTCATCATCTAATGGAATCGCATGGAATCATCATCAAATGGAATCGAATGGAATCATCATCAAATGGAATCTAATGGAATCATTGAACGGAATTGAATGGAATCGTCATCGAATGAATTGACTGCAATCATCCAATGTTCTCGAATGGAATCATCTTCAAGTGGAATGGAATGGAATCATCGCATAGAATCGAATGGAATTATCATCGAATGGAATCGAATGGAATCAACATCCAACGGAAAAAAACGGAATTATCGAATGGAATCGAAGAGAATCATCGAATGGACCCGAATGGAATCATCTAATGGAATGGAATGGAATAATCCATGGACTCGAATGCAATCATCATCGAATGGAATCGAATGGAATCATCGAATGGACTCGAATGGAATAATCATTGAACGGAATCGAATGGAATCATCATCGGATGGAAATGAATGGAATCATCATCGAATGGAATCGAATAGAATTATGGAATGAAATCCAGTGTGATCATCATCGAATGGACCCGAATGGAATCATCATCCAACGGAAGCTAATGGAATCAACATCGAATGAATCAAATGGAAACACCATCGAATTGAAACGAATGGAATTATCATGAAATTGAAATGGATGGACTCATCATCGAATGGATTCGAATGGAATCATCGAATAAAATTGATTGAAATCATCATCGAATGGAATCGAATGGTATCATTGAATGGAATCGAATGGAATCATCATCAGATGGAAATGAATGGAATCGTCATAGAATGGAATCGAATGGATTCATTGAATGGAATCAGATGGAATCATCGAATGGACTGGAATGGAATCATTGAATGGACTCGAAAGGGATCATGATTGAATGGAATTGAATGGAATCATCGAATGGTCTCGATTGGAATCATTATCAAATGGAATCGAATGGAATCACCGAATAGAATCGAATGGAACAATCATCGAATGGACTCAAATGGAATTATCCTCAAATGGAATCGAATGGAATTATCGAATGCAATCGAATGGAATTATCGAATGCAATCGAATAGAATCATCGAATGGACTCGAATGGAATCATCGAATGGAATGGAATGGAACAGTCAATGAACTCGAATGGAATCATCATTGAATGGAATCGAATGGAATCATCGAGTGGAATCGAATGGAATTATGATCAAATGGAATCGAATGTTATCATCATCAAATGGAATCAAAAATAACCATCATCAATTGGTATTGAATGGAATTGTCATCAAATGGAATTCAAAGAAATCATCATCAAATGGAACCGAATGGAATCCTCATTGAATGGAAATGAAAGGGGTCATCATCTAATGGAATCGCATGGAATCATCATCAAATGGAATCGAATGGAATCATCATCAAATGGAATCTAATGGAATCATTGAACAGAATTGAATGGAATCGTCATCGAATGAATTGAATGCAATCATCGAATGGTCTCGAATGGAATCATCTTCTAATGGAAAGGAATGGAATCATCGCATAGAATCGAATGGAATTATCATCGAATGGAATCGAATGGTATCAACACCAAACGGAAAAAAACGGAATTATCGAATGGAATCGAAGAGAATCTTCGAACGGACCCGAATGGAATCATCTAATGGAATGGAATGGAATAATCCATGGACTCGAATGCAATCAAAATCGAATGGAATCGAATGGAATCATCGAATGGACTCGAATGGAATAATCATTGAACGGAATCGAATGGAATCATCATCGGATGGAAACGAATGGAATCATCATCGAATGGAAATGAAAGGAGTCATCATCTAATGGAATTGCATGGAATCATCATAAAATGGAATCGAATGGAATCAACATCAAATGGAATCAAATGGAATCATTGAACGGAATTGAATGGAATCGTCATCGAATGAATTGACTGCAATCATCCAATGGTCTCGAAAGGAATCATCTTCAAATGGAATGGAATGGAATCATCGCATAGAATCGAATGGAATTATCATCGAATGGAATCGAATGGAATCAACATCAAACGGAAAAAAACGGAATTATCGAATGGAATCGAAGAGAATCATCGAATGGACCCGAATGGAATCATCTAATGGAATGGAATGGAATAATCCATGGACTCGAATGCAATCATCATCGAATGGAATCGAATGGAATCATCGAATGGACTCGAATGGAATAATCATTGAACGGAATCGAATGGAATCATCATCGGATGGAAATGAAAGGAATCATCATCGAATGGAATCGAATAGAATTATGGAATGAAATCCAGTGTGATCATCATCGAATGGACCCGAATGGAATCATCATCCAACGGAAGCTAATGGAATCAACATCGAATGAATCGAATGGAAACACCATCGAATTGAAACGAATGGAATTATCATGAAATTGAAATGGATGGACTCATCATCGAATGGATTCGAATGGAATCATCGAATAAAATTGATTGAAATCATCATCCAATGGAATCGAATGGTATCATTGAATGGAATCGAATGGAATCATCATCAGATGGAAATGAATGGAATCGTCATAGAATGGAATCGAATGGATTCATTGAATGGAATCAGATGGAATCATCGAATGGACTGGAATGGAATCATTGAATGGACTCGAAAGGGATCATTATTGAATGGAATTGAATGGAATCATCGAATGGTCTCGATTGGAATCATTATCAAATGGAATCGAATGGAATCACCGAATAGAATCGAATGGAACAATCATCGAATGGACTCAAATGGAATTATCCTCCAATGGAATCGAATGGAATTATCGAATGCAATCGAATGGAATTATCGAATGCAATCGAATAGAATCATCGAATGGACTCGAATGGAATCATCGAATGGAATGGAATGGAACAGTCAATGAACTCGAATGGAATCATCATTGAATGGAATCGAATGGAATCATCGAGTGGAATCGAATGGAATTATGATCAAATGGAATCGAATGTAATCATCATCAAATGGAATCAAAAATAACCATCATCAATTGGTATTGAATGGAATTGTCATCAAATGGAATTCAAAGGAATCATCATCAAATGGAACCGAATGGAATCCTCATTGAATGGAAATGAAAGGGGTCATCATCTAATGGAATCGCATGGAATCATCATCAAATGGAATCGAATGGAATCATCATCAAATGGAATCTAATGGAATCATTGAACAGAATTGAATGGAATCGTCATCGAATGAATTGAATGCAATCATCGAATA	.	PASS	SVTYPE=INS;END=138939237;SVLEN=6779	GT	1/0
chr1	138941678	svim_asm.INS.22	C	CGAATGCAATCATCATCGAATGGAATCGAATGGAATCATCGAATGAACTCGAATGGAATCATCATTGAATGGAATCGAATGGAATCATCGAGTGGAATCGAATGGAATTATGATCAAATGGAATCGAATGTAATCATCATCAAATGGAATCAAAAATAACCATCATCAATTGGTATTGAATGGAATTGTCATCAAATGGAATTCAAAGGAATCATCATCAAATGGAACCGAATGGAATCCTCATTGAATGGAAATGAAAGGGGTCATCATCTAATGGAATCGCATGGAATCATCATCAAATGGAATCGAATGGAATCATCATCAAATGGAATCTAATGGAATCATTGAACAGAATTGAATGGAATCGTCATCGAATGAATTGAATGCAATCATCGAATGGTCTCGAATGGAATCATCTTCTAATGGAAAGGAATGGAATCATCGCATAGAATCGAATGGAATTATCATCGAATGGAATCGAATGGTATCAACACCAAACGGAAAAAAACGGAATTATCGAATGGAATCGAAGAGAATCTTCGAACGGACCCGAATGGAATCATCTAATGGAATGGAATGGAATAATCCATGGACTT	.	PASS	SVTYPE=INS;END=138941678;SVLEN=595	GT	1/0
chr1	138946476	svim_asm.INS.23	G	GAATCTTCGAACGGACCCGAATGGAATCATCTAATGGAATGGAATGGAATAATCCATGGACTCGAATGCAATCATCATCGAATGGAATCAAATGGAATCATCGAATGGACTCGAATGGAATAATCATTGAACGGAATCGAATGGAATCATCATCGGATGGAAATGAATGGAATCATCATCGAATGGAAATGAAAGGAGTCATCATCTAATGGAATTGCATGGAATCATCATAAAATGGAATCGAATGGAATCAACATCAAATGGAATCAAATGGAATCATTGAACGGAATTGAATGGAATCGTCATCGAATGTATTGACTGCAATCATCGAATGGTCTCGAATGGAATCATCTTCAAATGGAATGGAATGGAATCATCGCATAGAATCGAATGGAATTATCATCGAATGGAATCGAATGGAATCAACATCCAACGGAAAAAAACGGAATTATCGAATGGAATCGAAGAGAATCATCGAATGGACCCGAATGGAATCATCTAATGGAATGGAATGGAATAATCCATGGACTCGAATGCAATCATCATCGAATGGAATCGAATGGAATCATCGAATGGACTCGAATGGAATAATCATTGAACGGAATCGAATGGAATCATCATCGGATGGAAATGAATGGAATCATCATCGAATGGAATCGAATAGAATTATGGAATGAAATCCAGTGTGATCATCATCGAATGGACCCGAATGGAATCATCATCCAACGGAAGCTAATGGAATCAACATCGAATGAATCGAATGGAAACACCATCGAATTGAAACGAATGGAATTATCATGAAATTGAAATGGATGGACTCATCATCGAATGGATTCGAATGGAATCATCGAATAAAATTGATTGAAATCATCATCCAATGGAATCGAATGGTATCATTGAATGGAATCGAATGGAATCATCATCAGATGGAAATGAATGGAATCGTCATAGAATGGAATCGAATGGATTCATTGAATGGAATCAGATGGAATCATCGAATGGACTGGAATGGAATCATTGAATGGACTCGAAAGGGATCATGATTGAATGGAATTGAATGGAATCATCGAATGGTCTCGATTGGAATCATTATCAAATGGAATCGAATGGAATCACCGAATAGAATCGAATGGAAAAATCATCGAATGGACTCAAATGGAATTATCCTCAAATGGAATCGAATGGAATTATCGAATGCAATCGAATGGAATTATCGAATGCAATCGAATAGAATCATCGAAAGGACTCGAATGGAATCATCGAATGGAATGGAATGGAACAGTCAATGAACTCGAATGGAATCATCATTGAATGGAATCGAATGGAATCATCGAGTGGAATCGAATGGAATTATGATCAAATGGAATCGAATGTAATCATCATCAAATGGAATCAAAAATAACCATCATCAATTGGTATTGAATGGAATTGTCATCAAATGGAATTCAAAGGAATCATCATCAAATGGAACCGAATGGAATCCTCATTGAATGGAAATGAAAGGGGTCATCATCTAATGGAATCGCATGGAATCATCATCAAATGGAATCGAATGGAATCATCATCAAATGGAATCTAATGGAATCATTGAACAGAATTGAATGGAATCGTCATCGAATGAATTGAATGC	.	PASS	SVTYPE=INS;END=138946476;SVLEN=1629	GT	1/0
chr1	138949971	svim_asm.INS.24	T	TAATGGAATCATTGAACAGAATTGAATGGAATCGTCATCGAATGAATTGAATGCAATCATCGAGTGGTCTCGAATGGAATCATCTTCTAATGGAAAGGAATGGAATCATCGCATAGAATCGAATGGAATTATCATCGAATGGAATCGAATGGTATCAACACCAAACGGAAAAAAACGGAATTATCGAATGGAATCGAAGAGAATCTTCGAACGGACCCGAATGGAATCATCTAATGGAATGGAATGGAATAATCCATGGACTCGAATGCAATCATCATCGAATGGAATCGAATGGAATCATCGAATGGACTCGAATGGAATAATCATTGAACGGAATCGAATGGAATCATCATCGGATGGAAACGAATGGAATCATCATCGAATGGAAATGAAAGGAGTCATCATCTAATGGAATTGCATGGAATCATCATCAAATGGAATCGAATGGAATCAACATCAAATGGAATCA	.	PASS	SVTYPE=INS;END=138949971;SVLEN=468	GT	1/0
chr1	138951490	svim_asm.DEL.22	CGGACCCGAATGGAATCATCTAATGGAATGGAATGGAATAATCCATGGACTCGAATGCAATCAAAATCGAATGGAATCGAATGGAATCATCGAATGGACTCGAATGGAATAATCATTGAACGGAATCGAATGGAATCATCATCGGATGGAAACGAATGGAATCATCATCGAATGGAAATGAAAGGAGTCATCATCTAATGGAATTGCATGGAATCATCATAAAATGGAATCGAATGGAATCAACATCAAATGGAATCAAATGGAATCATTGAACGGAATTGAATGGAATCGTCATCGAATGAATTGACTGCAATCATCCAATGGTCTCGAAAGGAATCATCTTCAAATGGAATGGAATGGAATCATCGCATAGAATCGAATGGAATTATCATCGAATGGAATCGAATGGAATCAACATCAAACGGAAAAAAACGGAATTATCGAATGGAATCGAAGAGAATCATCGAAT	C	.	PASS	SVTYPE=DEL;END=138951958;SVLEN=-468	GT	1/0
chr1	138953398	svim_asm.DEL.23	GAATCATCATCAAATGGAACCGAATGGAATCCTCATTGAATGGAAATGAAAGGGGTCATCATCTAATGGAATCGCATGGAATCATCATCAAATGGAATCGAATGGAATCATCATCAAATGGAATCTAATGGAATCATTGAACGGAATTGAATGGAATCGTCATCGAATGAATTGACTGCAATCATCCAATGTTCTCGAATGGAATCATCTTCAAGTGGAATGGAATGGAATCATCGCATAGAATCGAATGGAATTATCATCGAATGGAATCGAATGGAAACAACATCCAACGGAAAAAAACGGAATTATCGAATGGAATCGAAGAGAATCATCGAATGGACCCGAATGGAATCATCTAATGGAATGGAATGGAATAATCCATGGACTCGAATGCAATCATCATCGAATGGAATCGAATGGAATCATCGAATGGACTCGAATGGAATAATCATTGAACGGAATCGAATGGAATCATCATCGGATGGAAATGAATGGAATCATCATCGAATGGAATCGAATAGAATTATGGAATGAAATCCAGTGTGATCATCATCGAATGGACCCGAATGGAATCATCATCCAACGGAAGCTAATGGAATCAACATCGAATGAATCAAATGGAAACACCATCGAATTGAAACGAATGGAATTATCATGAAATTGAAATGGATGGACTCATCATCGAATGGATTCGAATGGAATCATCGAATAAAATTGATTGAAATCATCATCGAATGGAATCGAATGGTATCATTGAATGGAATCGAATGGAATCATCATCAGATGGAAATGAATGGAATCGTCATAGAATGGAATCGAATGGATTCATTGAATGGAATCAGATGGAATCATCGAATGGACTGGAATGGAATCATTGAATGGACTCGAAAGGGATCATGATTGAATGGAATTGAATGGAATCATCGAATGGTCTCGATTGGAATCATTATCAAATGGAATCGAATGGAATCACCGAATAGAATCGAATGGAACAATCATCGAATGGACTCAAATGGAATTATCCTCAAATGGAATCGAATGGAATTATCGAATGCAATCGAATGGAATTATCGAATGCAATCGAATAGAATCATCGAATGGACTCGAATGGAATCATCGAATGGAATGGAATGGAACAGTCAATGAACTCGAATGGAAACATCATTGAATGGAATCGAATGGAATCATCGAGTGGAATCGAATGGAATTATGATCAAATGGAATCGAATGTTATCATCATCAAATGGAATCAAAAATAACCATCATCAATTGGTATTGAATGGAATTGTCATCAAATGGAATTCAAAGA	G	.	PASS	SVTYPE=DEL;END=138954706;SVLEN=-1308	GT	1/0
chr1	138958286	svim_asm.DEL.24	ATCCTCATTGAATGGAAATGAAAGGGGTCATCATCTAATGGAATCGCATGGAATCATCATCTAATGGAATCGAATGGAATCATCATCAAATGGAATCTAATGGAATCATTGAACAGAATTGAATGGAATCGTCATCGAATGAATTGAATGCAATCATCGAATGGTCTCGAATGGAATCATCTTCTAATGGAAAGGAATGGAATCATCGCATAGAATCGAATGGAATTATCATCGAATGGAATCGAATGGTATCAACACCAAACGGAAAAAAACGGAATTATCGAATGGAATCGAAGAGAATCTTCGAACGGACCCGAATGGAATCATCTAATGGAATGGAATGGAATAATCCATGGACTCGAATGCAATCATCATCGAATGGAATCGAATGGAATCATCGAATGGACTCGAATGGAATAATCATTGAACGGAATCGAATGGAATCATCATCGGATGGAAACGAATGGAATCATCATCGAATGGAAATGAAAGGAGTCATCATCTAATGGAATTGCATGGAATCATCATAAAATGGAATCGAATGGAATCAACATCAAATGGAATCAAATGGAATCATTGAACGGAATTGAATGGAATCGTCATCGAATGAATTGACTGCAATCATCGAATGGTCTCGAATGGAATCATCTTCAAATGGAATGTAATGGAATCATCGCATAGAATCGAATGGAATTATCATCGAATGGAATCGAATGGAATCAACATCAAACGGAAAAAAACGGAATTATCGAATGGAATCGAAGAGAATCATCGAATGGACCCGAATGGAATCATCTAATGGAATGGAATGGAATAATCCATGGACTCGAATGCAATCATCATCGAATGGAATCGAATGGAATCATCGAATGAACTCGAATGGAATCATCATTGAATGGAATCGAATGGAATCATCGAGTGGAATCGAATGGAATTATGATCAAATGGAATCGAATGTAATCATCATCAAATGGAATCAAAAATAACCATCATCAATTGGTATTGAATGGAATTGTCATCAAATGGAATTCAAAGGAATCATCATCAAATGGAACCGAATGGAT	A	.	PASS	SVTYPE=DEL;END=138959349;SVLEN=-1063	GT	1/0
chr1	138965472	svim_asm.DEL.25	CTAATGGAATGGAATGGAATAATCCATGGACTCGAATGCAATCATCATCGAATGGAATCGAATGGAATCATCGAATGAACTCGAATGGAATCATCATTGAATGGAATCGAATGGAATCATCGAGTGGAATCGAATGGAATTATGATCAAATGGAATCGAATGTAATCATCATCAAATGGAATCAAAAATAACCATCATCAATTGGTATTGAATGGAATTGTCATCAAATGGAATTCAAAGGAATCATCATCAAATGGAACCGAATGGAATCCTCATTGAATGGAAATGAAAGGGGTCATCATCTAATGGAATCGCATGGAATCATCATCAAATGGAATCGAATGGAATCATCATCAAATGGAATCTAATGGAATCATTGAACAGAATTGAATGGAATCGTCATCGAATGAATTGAATGCAATCATCGAATAGTCTCGAATGGAATCATCTTCTAATGGAAAGGAATGGAATCATCGCATAGAATCGAATGGAATTATCATCGAATGGAATCGAATGGTATCAACACCAAACGGAAAAAAACGGAATTATCGAATGGAATCGAAGAGAATCTTCGAACGGACCCGAATGGAATCATCTAATGGAATGGAATGGAATAATCCATGGACTCGAATGCAATCATCATCGAATGGAATCGAATGGAATCATCGAATGGACTCGAATGGAATAATCATTGAACGGAATCGATTGGAATCATCATCGGATGGAAACGAATGGAATCATCATCGAATGGAAATGAAAGGAGTCATCATCTAATGGAATTGCATGGAATCATCATAAAATGGAATCGAATGGAATCAACATCAAATGGAATCAAATGGAATCATTGAACGGAATTGAATGGAATCGTCATCGAGTGAATTGACTGCAATCATCCAATGGTCTCGAATGGAATCATCTTCAAATGGAATGGAATGGAATCATCGCATAGAATCGAATGGAATTATCATCGAATGGAATCGAATGGAATCAACATCCAACGGAAAAAAACGGAATTATCGAATGGAATCGAAGAGAATCATCGAATGGACCCGAATGGAATCATG	C	.	PASS	SVTYPE=DEL;END=138966535;SVLEN=-1063	GT	1/0
chr1	138971863	svim_asm.DEL.26	CTAATGGAATGGAATGGAATAATCCATGGACTCGAATGCAATCATCATCGAATGGAATCGAATGGAATCATCGAATGAACTCGAATGGAATCATCATTGAATGGAATCGAATGGAATCATCGAGTGGAATCGAATGGAATTATGATCAAATGGAATCGAATGTAATCATCATCAAATGGAATCAAAAATAACCATCATCAATTGGTATTGAATGGAATTGTCATCAAATGGAATTCAAAGGAATCATCATCAAATGGAACCGAATGGAATCCTCATTGAATGGAAATGAAAGGGGTCATCATCTAATGGAATCGCATGGAATCATCATCAAATGGAATCGAATGGAATCATCATCAAATGGAATCTAATGGAATCATTGAACAGAATTGAATGGAATCGTCATCGAATGAATTGAATGCAATCATCGAATAGTCTCGAATGGAATCATCTTCTAATGGAAAGGAATGGAATCATCGCATAGAATCGAATGGAATTATCATCGAATGGAATCGAATGGTATCAACACCAAACGGAAAAAAACGGAATTATCGAATGGAATCGAAGAGAATCTTCGAACGGACCCGAATGGAATCATCTAATGGAATGGAATGGAATAATCCATGGACTCGAATGCAATCATCATCGAATGGAATCGAATGGAATCATCGAATGGACTCGAATGGAATAATCATTGAACGGAATCGATTGGAATCATCATCGGATGGAAACGAATGGAATCATCATCGAATGGAAATGAAAGGAGTCATCATCTAATGGAATTGCATGGAATCATCATAAAATGGAATCGAATGGAATCAACATCAAATGGAATCAAATGGAATCATTGAACGGAATTGAATGGAATCGTCATCGAGTGAATTGACTGCAATCATCCAATGGTCTCGAATGGAATCATCTTCAAATGGAATGGAATGGAATCATCGCATAGAATCGAATGGAATTATCATCGAATGGAATCGAATGGAATCAACATCCAACGGAAAAAAACGGAATTATCGAATGGAATCGAAGAGAATCATCGAATGGACCCGAATGGAATCATG	C	.	PASS	SVTYPE=DEL;END=138972926;SVLEN=-1063	GT	1/0
chr1	138974388	svim_asm.INS.25	G	GGAATCGAATAGAATTATGGAATGAAATCCAGTGTGACCATCATCGAATGGACCCGAATGGAATCATCATCCAACGGAAGCTAATGGAATCAACATCGAATGAATCGAATGGAAACACCATCGAATTGAAACGAATGGAATTATCATGAAATT	.	PASS	SVTYPE=INS;END=138974388;SVLEN=152	GT	1/0
chr1	138974510	svim_asm.INS.26	C	CAGATGGAAATGAATGGAATCGTCATAGAATGGAATCGAATGGATTCATTGAATGGAATCAGATGGAATCATCGAATGGACTGGAATGGAATCATTGAATGGACTCGAAAGGGATCATTATT	.	PASS	SVTYPE=INS;END=138974510;SVLEN=121	GT	1/0
chr1	138974725	svim_asm.DEL.27	CCATGGACTCGAATGCAATCATCATCGAATGGAATCGAATGGAATCATCG	C	.	PASS	SVTYPE=DEL;END=138974774;SVLEN=-49	GT	1/0
chr1	139009633	svim_asm.INS.27	C	CAAATGGAATCGAATGGAATCATCATCAAATGGAATCTAATGGAATCATTGAACAGAATTGAATGGAATCGTCATCGAATGAATTGAATGCAATCATCGAATGGTCTCGAATGGAATCATCTTCTAATGGAAAGGAATGGAATCATCGCATAGAATCGAATGGAATTATCATCGAATGGAATCGAATGGTATCAACACCAAACGGAAAAAAACGGAATTATCGAATGGAATCGAAGAGAATCTTCGAACGGACCCGAATGGAATCATCTAATGGAATGGAATGGAATAATCCATGGACTCGAATGCAATCATCATCGAATGGAATGGAATGGAATCATCGAATGGACTCGAATGGAATAATCATTGAACGGAATCGAATGGAATCATCATCGGATGGAAACGAATGGAATCATCATCGAATGGAAATGAAAGGAGTCATCATCTAATGGAATTGCATGGAATCATCATA	.	PASS	SVTYPE=INS;END=139009633;SVLEN=468	GT	1/0
chr1	139011556	svim_asm.DEL.28	GCATAGAATCGAATGGAATTATCATCGAATGGAATCGAATGGAATCAACATCAAACGGAAAAAAACAGAATTAACGTATGGAATCGAAGAGAATCATCGAATGGACCCGAATGGAATCATCTAATGGAATGGAATGGAATAATCCATGGACTCGAATGCAATCATCATCGAATGGAATCGAATGGAATCATCGAATGGACTCGAATGGAATAATCATTGAACGGAATCGAATGGAATCATCATCGGATGGAAATGAATGGAATCATCATCGAATGGAATCGAATAGAATTATGGAATGAAATCCAGTGTGATCATCATCGAATGGACCCGAATGGAATCATCATCCAACGGAAGCTAATGGAATCAACATCGAATGAATCGAATGGAAACACCATCGAATTGAAACGAATGGAATTATCATGAAATTGAAACGGATGGACACATCATCGAATGGATTCGAATGGAATCATCGAATAAAATTGATTGAAATCATCATCAAATGGAATCGAATGGTATCATTGAATGGAATCGAATGGAATCATCATCAGATGGAAATGAATGGAATCGTCATAGAATGGAATCGAATGGATTCATTGAATGGAATCAGATGGAATCATCGAATGGACTGGAATGGAATCATTGAATGGACTCGAAAGGGATCATGATTGAATGGAATTGAATGGAATCATAGAATGGTCTCGATTGGAATCATTATCAAATGGAATCGAATGGAATCACCGAATAGAATCGAATGGAACAATCATCGAATGGACTCAAATGGAATTATCCTCAAATGGAATCGAATGGAATTATCGAATGCAATCGAATGGAATTATCGAATGCAATCGAATAGAATCATCGAATGGACTCGAATGGAATCATCGAATGGAATGGAATGGAACAGTCAATGAACTCGAATGGAATCATCATTGAATGGAATCGAATGGAATCATCGAGTGGAATCGAATGGAATTATGATCAAATGGAATCGAATGTAATCATCATCAAATGGTATCAAAAATAACCATCATCAATTGATATTGAATGGAATTGTCATCAAATGGAATTCAAAGGAATCATCATCAAATGGAACCGAATGGAATCCTCATTGAATGGAAATGAAAGGGGTCATCATCTAATGGAATCGCATGGAATCATCATCAAATGGAATCGAATGGAATCAACATCAAATGGAATCAAATGGAATCATTGAACGGAATTGAATGGAATCGTCATCGAATGAATTGACTGCAATCATCGAATGGTCTCGAATGGAATCATCTTCAAATGGAATGGAATGGAATCATCC	G	.	PASS	SVTYPE=DEL;END=139012864;SVLEN=-1308	GT	1/0
chr1	139018384	svim_asm.INS.28	G	GAATGGACTCGAATGGAATAATCATTGAACGGAATCGAATGGAATCATCATCGGATGGAAATGAATGGAATCATCATCGAATGGAATCGAATAGAATTATGGAATGAAATCCAGTGTGATCATCATCGAATGGACCCGAATGGAATCATCATCCAACGGAAGCTAATGGAATCAACATCGAATGAATCGAATGGAAACACCATCGAATTGAAACGAATGGAATTATCATGAAATTGAAATGGATGGACTCATCATCGAATGGATTCGAATGGAATCATCGAATAAAATTGATTGAAATCATCATCGAATGGAATCGAATGGTATCATTGAATGGAATCGAATGGAATCATCATCAGATGGAAATGAATGGAATCGTCATAGAATGGAATCGAATGGATTCATTGAATGGAATCAGATGGAATCATCGAATGGACTGGAATGGAATCATTGAATGGACTCGAAAGGGATCATGATTGAATGGAATTGAATGGAATCATCGAATGGTCTCGATTGGAATCATTATCAAATGGAATCGAATGGAATCACCGAATAGAATCGAATGGAACAATCATCGAATGGACTCAAATGGAATTATCCTCAAATGGAATCGAATGGAATTATCGAATGCAATCGAATGGAATTATCGAATGCAATGGAATAGAATCATCGAAAGGACTCGAATGGAATCATCGAATGGAATGGAATGGAACAGTC	.	PASS	SVTYPE=INS;END=139018384;SVLEN=713	GT	1/0
chr1	139027967	svim_asm.INS.29	A	AAAATGGAATCGAATGGAATCAACATCAAATGGAATCAAATGGAATCATTGAACGGAATTGAATGGAATCGTCATCGAATGAATTGACTGCAATCATCGAATGGTCTCGAATGGAATCATCTTCAAATGGAATGGAATGGAATCATCGCATAGAATCGAATGGAATTATCATCGAATGGAATCGAATGGAATCAACATCAAACGGAAAAAAACGGAATTATCGAATGGAATCGAAGAGAATCATCGAATGGACCCGAATGGAATCATCTAATGGAATGGAATGGAATAATCCATGGACTCGAATGCAATCATCATCGAATGGAATCGAATGGAATCATCGAATGGACTCGAATGGAATAATCATTGAACGGAATCGAATGGAATCATCATCGGATGGAAATGAATGGAATCATCATCGAATGGAATCGAATAGAAATATGGAATGAAATCCAGTGTGATCATCATCGAATGGACCCGAATGGAATCATCATCCAACGGAAGCTAATGGAATCAACATCGAATGAATCGAATGGAAACACCATCGAATTGAAACGAATGGAATTATCATGAAATTGAAATGGATGGACTCATCATCAAATGGATTCGAATGGAATCATCGAATAAAATTGATTGAAATCATCATCGAATGGAATCGAATGGTATCATTGAATGGAATCGAATGGAATCATCATCAGATGGAAATGAATGGAATCGTCATAGAATGGAATCGAATGGATTCATTGAATGGAATCAGATGGAATCATCGAATGGACTGGAATGGAATCATTGAATGGACTCGAAAGGGATCATTATTGAATGGAATTGAATGGAATCATCGAATGGTCTCGATTGGAATCATTATCAAATGGAATCGAATGGAATCACCGAATAGAATCGAATGGAACAATCATCGAATGGACTCAAATGGAATTATCCTCCAATGGAATCGAATGGAATTATCGAATGCAATCGAATGGAATTATCGAATGCAATCGAATAGAATCATCGAATGGACTCGAATGGAATCATCGAATGGAATGGAATGGAACAGTCAATGAACTCGAATGGAATCATCATTGAATGGAATCGAATGGAATCATCGAGTGGAATCGAATGGAATTATGATCAAATGGAATCGAATGTAATCATCATCAAATGGAATCAAAAATAACCATCATCAATTGGTATTGAATGGAATTGTCATCAAATGGAATTCAAAGGAATCATCATCAAATGGAACCGAATGGAATCCTCATTGAATGGAAATGAAAGGGGTCATCATCTAATGGAATCGCATGGAATCATCATCAAATGGAATCGAATGGAATCATCATCAAATGGAATCTAATGGAATCATTGAACAGAATTGAATGGAATCGTCATCGAATGAATTGAATGCAATCATCGAATGGTCTCGAATGGAATCATCTTCTAATGGAAAGGAATGGAATCATCGCATAGAATCGAATGGAATTATCATCGAATGGAATCGAATGGTATCAACACCAAACGGAAAAAAACGGAATTATCGAATGGAATCGAAGAGAATCTTCGAACGGACCCGAATGGAATCATCTAATGGAATGGAATGGAATAATCCATGGACTCGAATGCAATCATCATCGAATGGAATCGAATGGAATCATCGAATGGACGCGAATGGAATAGTCATTGAACGGAATCGAATGGAATCATCATCGGATGGAAACGAATGGAATCATCATCGAATGGAAATGAAAGGAGTCATCATCTAATGGAATTGCATGGAATCATCATC	.	PASS	SVTYPE=INS;END=139027967;SVLEN=1776	GT	1/0
chr1	139034167	svim_asm.INS.30	G	GGAATGGAATCACCGAATAGAATCGAATGGAACAATCATCGAATGGACTCAAATGGAATTATCCTCCAATGGAATCGAATGGAATTATCGAATGCAATCGAATGGAATTATCGAATGCAATCGAATAGAATCATCGAATGGACTCGAATGGAATCATCGAATGGAGTGGAATGGAACAGTCAATGAACTCGAATGGAATCATCATTGAATGGAATCGAATGGAATCATCGAGTGGAATCGAATGGAATTATGATCAAATGGAATTGAATGTAATCATCATCAAATGGAATCAAAAATAACCATCATCAATTAGTATTGAATGGAATTGTCATCAAATGGAATTCAAAGGAATCATCATCAAATGGAACCGAATGGAATCCTCATTGAATGGAAATGAAAGGGGTCATCATCTAATGGAATCGCATGGAATCATCATCAAATGGAATCGAATGGAATCATCATCAAATGGAATCTAATGGAATCATTGAACAGAATTGAATGGAATCGTCATCGAATGAACTGAATGCAATCATCGAATGGTCTCGAATGGAATCATCTTCTAATGGAAAGGAATGGAATCATCGCATAGAATCGAATGGAATTATCATCGAATGGAATCGAATGGTATCAACACCAAACGGAAAAAAACGGAATTATCGAATAGATTCGAAGAGAATCTTCGAACGGACCCGAATGGAATCATCTAATGGAATGGAATGGAATAATCCATGGACTCGAATGCAATCATCATCGAATGGAATCAAATGGAATCATCGAATGGACTCGAATGGAATAATCATTGAACGGAATCGAATGGAATCATCATCGGATGGAAATGAATGGAATCATCATCCAATGGAAATGAAAGGAGTCATCATCTAATGGAATTGCATGGAATCATCATAAAATGGAATCGAATGGAATCAACATCAAATGGAATCAAATGGAATCATTGAACGGAATTGAATGGAATCGTCATCGAATGTATTGACTGCAATCATCGAATGGTCTCGAATGGAATCATCTTCAAATGGAATGGAATGGAATCATCGCATAGAATCGAATGGAATTATCATCGAATGGAATCGAATGGAATCAACATCAAACGGAAAAAAACGGAATTATCGAATGGAATCGAAGGGAATCATCGAATGGACCCGAATGGAATCATCTAATGGAATGGAATGGAATAATCCATGGACTCGAATGCAATCATCATCGAATGGAATCGAATGGAATCATCGAATGGACTCGAATGGAATAATCATTGAACGGAATCGAATGGAATCATCATCGGATGGAAACGAATGGAATCATCATCGAATGGAATCGAATATAATTATGGAATGAAATCCAGTGTGATCATCATCGAATGGACCCGAATGGAATCATCATCCAACGGAAGCTAATGGAATCAACATCGAATGAATCGAATGGAAACACCATCGAATTGAAACGAATGGAATTATCATGAAATTGAAATGGATGGACTCATCATCGAATGGATTCGAATGGAATCATCGAATAAAATTGATTGAAATCATCATCCAATGGAATCGAATGGTATCATTGAATGGAATCGAATGGAATCATCATCAGATGGAAATGAATGGAATCGTCATAGAATGGAATCGAATGGATTCATTGAATGGAATCAGATGGAATCATCGAATGGACTGGAATGGAATCATTGAATGGACTCGAAAGGGATCATGATTGAATGGAATTGAATGGAATCATCGAATGGTCTCGATTGGAATCATTATCAAATGGAATC	.	PASS	SVTYPE=INS;END=139034167;SVLEN=1776	GT	1/0
chr1	139047125	svim_asm.DEL.29	CAATCATCGAATGGTCTCGAATGTAATCACATTCTAATGGAAAGGAATGGAATCATCGCATAGAATCGAATGGAATTAACATTGAATGGACTCGAATGGAATCAACATCAAACGGAATCAATCGGAATTATCGAATGGAATCGAAGAG	C	.	PASS	SVTYPE=DEL;END=139047272;SVLEN=-147	GT	1/0
chr1	139054380	svim_asm.DEL.30	GAAATGAATGGAATCATCGCATAGAATCGAATGGAATTAACATTGAATGGACTCGAATGGAATCAACATCAAATGGAATCAAGCGGAATTATCGAATGGAATCGAAGAGATTCATCGAATGGACTCGAATGGAATCATCTAATGGAATGGAATGGAATAATCCATGGACCCGAATGTAATCATCATCGTATAAAATCGAATGGAATCATCGAATGGACTCGAATGGAATAATCATTGAACGGAATCGAATGGAATCATCATCGGATGGAAACGAATGGAATCATCATCGAATGGAAATGAAAGGAGTCATCATCTAATGGAATTGCATGGAATCATCATAAAATGGAATCGAATGGAATCAACATCAAATGGAATCAAATGGAATCATTGAACGGAATTGAATGGAGTCGTCATCGAATGAATTGAATGCAATCATCGAATGGTCTCGAATGGAATCATCTTCAAATGGAATGGAATGGAATCATCGCATAGAATCGAATGGAATTATCATCGAATGGAATCGAATGGAATCAACCTCAAACGTAAAAAAACGGAATTATCGAATGGAATCGAAGAGAATCATCGAATGGACCCGAATGGAATCATCTAATGGAATGGAATGGAATAATCCATGGACTCGAATGCAATCATCATCGAATGGAATCGAATGGAATCATCGAGTGGACTCGAATGGAATAATCATTGAACGGAATCGAATGGAATCATCATCGGATGGAAATGAATGGAATCATCATCGAATGGAATCGAATAGAATTATGGAATGAAATCCAGTGTGATCATCATCGAATGGACCCGAATGGAATCATCATCCAACGGAAGCTAATGGAATCAACATGGAATGAATCGAATGGAAACACCATCGAATTGAAACGAATGGAATTATCATGAAATTGAAATGGATGGACTCATCATCGAATGGATTCGAATGGAATCATCGAATAAAATTGATTGAAATCATCATCGAATGGAATCGAATGGTATCATTGAATGGAATCGAATGGAATCATCATCAGATGGAAATGAATGGAATCGTCATAGAATGGAATCGAATGGATTCATTGAATGGAATCAGATGGAATCATCGAATGGACTGGAATGGAATCATTGAATGGACTCGAAAGGGATCATGATTGAATGGAATTGAATGGAATCATCGAATGGTCTCGATTGGAATCATTATCAAATGGAATCGAATGGAATCACCGAATAGAATCGAATGGAACAATCATCGAATGGACTCAAATGGAATTATCCTCAAATGGAATCGAATGGAATTATCGAATGCAATCGAATGGAATTATCGAATGCAATCGAATAGAATCATCGAATGGACTCGAATGGAATCATCGAATGGAATGGAATGGAACAGTCAATGAACACGAATGGAATCATCATTGAATGGAATCGAATGGAATCATCGAGTGGAATCGAATGGAATTATGATCAAATGGAATCGAATGTAATCATCATCAAATGGAATCAAAAATAACCATCATCAATTGGTATTGAATGGAATTGTCATCAAATGGAATTCAAAGGAATCATCATCAAATGGAACCGAATGGAATCCTCATTTAATGGAAATGAAAGGGGTCATCATCTAATGGAATCGCATGGAATCATCATCAAATGGAATCTAATGGAATCATTGAACAGAATTGAATGGAATCGTCATCGAATGAATTGAATGCAATCATCGAATGGTCTCGAATGGAATCATCTTCTAATGC	G	.	PASS	SVTYPE=DEL;END=139056130;SVLEN=-1750	GT	1/0
chr1	139061776	svim_asm.DEL.31	AGAATTGCATGGAATCATCATAAAATGGAATCGAATGGAATCAACATCAAATGGAATCAAATGGAATCATTGAACGGAATTGAATGGAATCGTCATCGAATGAATTGACTGCAATCATCGAATGGTCTCGAATGGAATCATCTTCAAATGGAATGGAATGGAATCATCGCATAGAATCGAATGGAATTATCATCGAATGGAATCGAATGGAATCAACATCAAACGGAAAAAAACGGAATTATCGAATGGAATCGAAGAGAATCATCGAATGGACCCGAATGGAATCATCTAATGGAATGGAATGGAATAATCCATGGACTCGAATGCAATCATCATCGAATGGAATCGAATGGAATCATCGAATGAACTCGAATGGAATCATCATTGAATGGAATCGAATGGAATCATCGAGTGGAATCGAATGGAATTATGATCAAATGGAATCGAATGTAATCATCATCAAATGGAATCAAAAATAACCATCATCAATTGGTATTGAATGGAATTGTCATCAAATGGAATTCAAAGGAATCATCATCAAATGGAACCGAATGGAATCCTCATTGAATGGAAATGAAAGGGGTCATCATCTAATGGAATCGCATGGAATCATCATCAAATGGAATCGAATGGAATCATCATCAAATGGAATCTAATGGAATCATTGAACAGAATTGAATGGAATCGTCATCGAATGAATTGAATGCAATCATCGAATGGTCTCGAATGGAATCATCTTCTAATGGAAAGGAATGGAATCATCGCATAGAATCGAATGGAATTATCATCGAATGGAATCGAATGGTATCAACACCAAACGGAAAAAAACGGAATTATCGAATGGAATCGAAGAGAATCTTCGAACGGACCCGAATGGAATCATCTAATGGAATGGAATGGAATAATCCATGGACTCGAATGCAATCATCATCGAATGGAATCGAATGGAATCATCGAATGGACTCGAATGGAATAATCATTGAACGGAATCGAATGGAATCATCATCGGATGGAAACGAATGGAATCATCATCGAATGGAAATGAAAGGAGTCATCATCTAATGGAATTGCATGGAATCATCATAAAATGGAATCGAATGGAATCAACATCAAATGGAATCAAATGGAATCATTGAACGGAATTGAATGGAATCGTCATCGAATGAATTGACTGCAATCATCGAATGGTCTCGAATGGAATCATCTTCAAATGGAATGGAATGGAATCATCGCATAGAATCGAATGGAATTATCATCGAATGGAATCGAATGGAATCAACATCAAACGGAAAAAAACGGAATTATCGAATGGAATCGAAGAGAATCATCGAATGGACCCGAATGGAATCATCTAATGGAATGGAATGGAATAATCCATGGACTCCAATGCAATCATCATCGAATGGAATCGAATGGAATCATCGAATGGACTCGAATGGAATAATCATTGAACGGAAACGAATGGAATCATCATCGGATGGAAATGAATGGAATCATCATCGAATGGAATCGAATAGAATTATGGAATGAAATCCAGTGTGATCATCATCGAATGGACCCGAATGGAATCATCATCCAACGGAAGCTAATGGAATCAACATCGAATGAATCGAATGGAAACACCATCGAATTGAAACGAATGGAATTATCATGAAATTGAAAGGGATGGACTCATCATCGAATGGATTCGAATGGAATCATCGAATAAAATTGATTGAAATCATCATCGAATGGAATCGAATGGTATCATTGAATGGAATCGAATGGAATCATCATCAGATGGAAATGAATGGAATCGTCATAGAATGGAATCGAATGGATTCATTGAATGGAATCAGACGGAATCATCGAATGGACTGGAATGGAATCATTGAATGGACTCGAAAGGGATCATGATTGAATGGAATTGAATGGAATCATCGAATGGTCTCGATTGGAATCATTATCAAATGGAATCGAATGGAATCACCGAATAGAATCGAATGGAACAATCATCGAATGGACTCAAATGGAATTATCCTCAAATGGAATCGAATGGAATTATCGAATGCAATCGAATGGAATTATCGAATGCAATCGAATAGAATCATCGAATGGACTCGAATGGAATCATCGAATGGAATGGAATGGAACAGTCAATGAACACGAATGGAATCATCATTGAATGGAATCGAATGGAATCATCGAGTGGAATCGAATGGAATTATGATCAAATGGAATCGAATGTAATCATCATCAAATGGAATCAAAAATAACCATCATCAATTGGTATTGAATGGAATTGTCATCAAATGGAATTCAAAGGAATCATCATCAAATGGAACCGAATGGAATCCTCATTGAATGGAAATGAAAGGGGTCATCATCTAATGGAATCGCATGGAATCATCATCAAATGGAATCGAATGGAATCATCATCAAATGGAATCTAATGGAATCATTGAACAGAATTGAATGGAATGGTCATTGAATGAATTGAATGCAATCATCGAATGGTCTCGAATGGAATCATCTTCTAATGGAAAGGAATGGAATCATCGCATAGAATCGAATGGAATTATCATCGAATGGAATCGAATGGTATCAACACCAAACGGAAAAAAACGGAATTATCGAATGGAATCGAAGAGAATCTTCGAACGGACCCGAATGGAATCATCTAATGGAATAGAATGGAATAATCCATGGACTCGAATGCAATCATCATCGAATGGAATCGAATGGAATCATCGAATGGACTCGAATGGAATAATCATTGAACGGAATCGAATGGAATCATCATCGGATGGAAACGAATGGAATCATCATCGAATGGAAATGAAAGGAGTCATCATCTAATGGAATTGCATGGAATCATCATAAAATGGAATCGAATGGAATCAACATCAAATGGAATCAAATGGAATCATTGAACGGAATTGAATGGAATCGTCATCGAATGAATTGACTGCAATCATCGAATGGTCTCGGAATCATCTTCAAATGGAATGGAATGGAATCATCGCATAGAATCGAATGGAATTATCATCGAATGGAATCGAATGGAATCAACATCAAACGGAAAAAAACGGAATTATCGAATGGAATCGAAGAGAATCATCGAATGGACCCGAATGGAATCATCTAATGGAATGGAATGGAATAATCCATGGACTCGAATGCAATCATCATCGAATGGAATCGAATGGAATCATCGAATGAACTCGAATGGAATCATCATTGAATGGAATCGAATGGAATCATCGAGTGGAATCGAATGGAATTATGATCAAATGGAATCGAATGTAATCATCATCAAATGGAATCAAAAATAACCATCATCAATTGGTATTGAATGGAATTGTCATCAAATGGAATTCAAAGGAATCATCATCAAATGGAACCGAATGGAATCCTCATTGAATGGAAATGAAAGGGGTCATCATCTAATGGAATCGCATGGAATCATCATCAAATGGAATCGAATGGAATCATCATCAAATGGAATCTAATGGAATCATTGAACAGAATTGAATGGAATCGTCATCGAATGAATTGAATGCAATCATCGAATGGTCTCGAATGGAATCATCTTCTAATGGAAAGGAATGGAATCATCGCATAGAATCGAATGGAATTATCATCGAATGGAATCGAATGGTATCAACACCAAACGGAAAAAAACGGAATTATCGAATGGAATCGAAGAGAATCTTCGAACGGACCCGAATGGAATCATCTAATGGAATGGAATGGAATAATCCATGGACTCGAATGCAATCATCATCGAATGGAATCGAATGGAATCATCGAATGGACTCGAATGGAATAATCATTGAACGGAATCGAATGGAATCATCATCGGATGGAAACGAATGGAATCATCATCGAATGGAAATGAAAGGAGTCATCATCTAATGGAATTGCATGGAATCATCATAAAATGGAATCGAATGGAATCAACATCAAATGGAATCAAATGGAATCATTGAACGGAATTGAATGGAATCGTCATCGAATGAATTGACTGCAATCATCGAATGGTCTCGAATGGAATCATCTTCAAATGGAATGGAATGGAATCATCGCATAGAATCGAATGGAATTATCATCGAATGGAATCGAATGGAATCAACATCAAACGGAAAAAAACGGAATTATCGAATGGAATCGAAGAGAATCATCGAATGGACCCGAATGGAATCATCTAATGGAATGGAATGGAATAATCCATGGACTCGAATGCAATCATCATCGAATGGAATCGAATGGAATCATCGAATGGACTCGAATGGAATAATCATTGAACGGAAACGAATGGAATCATCATCGGATGGAAATGAATGGAATCATCATCGAATGGAATCGAATAGAATTATGGAATGAAATCCAGTGTGATCATCATCGAATGGACCCGAATGGAATCATCATCCAACGGAAGCTAATGGAATCAACATCGAATGAATCGAATGGAAACACCATCGAATTGAAACGAATGGAATTATCATGAAATTGAAATGGATGGACTCATCATCGAATGGATTCGAATGGAATCATCGAATAAAATTGATTGAAATCATCATCGAATGGAATCGAATGGTATCATTGAATGGAATCGAATGGAATCATCATCAGATGGAAATGAATGGAATCGTCATAGAATGGAATCGAATGGATTCATTGAATGGAATCAGATGGAATCATCGAATGGACTGGAATGGAATCATTGAATGGACTCGAAAGGGATCATGATTGAATGGAATTGAATGGAATCATCGAATGGTCTCGATTGGAATCATTATCAAATGGAATCGAATGGAATCACCGAATAGAATCGAATGGAACAATCATCGAATGGACTCAAATGGAATTATCCTCAAATGGAATCGAATGGAATTATCGAATGCAATCGAATGGAATTATCGAATGCAATCGAATAGAATCATCGAATGGACTCGAATGGAATCATCGAATGGAATGGAATGGAACAGTCAATGAACACGAATGGAATCATCATTGAATGGAATCGAATGGAATCATCGAGTGGAATCGAATGGAATTATGATCAAATGGAATCGAATGTAATCATCATCAAATGGAATCAAAAATAACCATCATCAATTGGTATTGAATGGAATTGTCATCAAATGGAATTCAAAGGAATCATCATCAAATGGAACCGAATGGAATCCTCATTGAATGGAAATGAAAGGGGTCATCATCTAATGGAATCGCATGGAATCATCATCAAATGGAATCGAATGGAATCATCATCAAATGGAATCTAATGGAATCATTGAACAGAATTGAATGGAATGGTCATTGAATGAATTGAATGCAATCATCGAATGGTCTCGAATGGAATCATCTTCTAATGGAAAGGAATGGAATCATCGCATAGAATCGAATGGAATTATCATCGAATGGAATCGAATGGTATCAACACCAAACGGAAAAAAACGGAATTATCGAATGGAATCGAAGAGAATCTTCGAACGGACCCGAATGGAATCATCTAATGGAATAGAATGGAATAATCCATGGACTCGAATGCAATCATCATCGAATGGAATCGAATGGAATCATCGAATGGACTCGAATGGAATAATCATTGAACGGAAGCGAATGGAATCATCATCGGATGGAAACGAATGGAATCATCATCGAATGGAAATGAAAGGAGTCATCATCTAATGGAATTGCATGGAATCATCATAAAATGGAATCGAATGGAATCAACATCAAATGGAATCAAATGGAATCATTGAACGGAATTGAATGGAATCGTCATCGAATGAATTGACTGCAATCATCGAATGGTCTCGGAATCATCTTCAAATGGAATGGAATGGAATCATCGCATAGAATCGAATGGAATTATCATCGAATGGAATCGAATGGAATCAACATCAAACGGAAAAAAACGGAATTATCGAATGGAATCGAAGAGAATCATCGAATGGACCCGAATGGAATCATCTAATGGAATGGAATGGAATAATCCATGGACTCGAATGCAATCATCATCGAATGGAATCGAATGGAATCATCGAATGAACTCGAATGGAATCATCATTGAATGGAATCGAATGGAATCATCGAGTGGAATCGAATGGAATTATGATCAAATGGAATCGAATGTAATCATCATCAAATGGAATCAAAAATAACCATCATCAATTGGTATTGAATGGAATTGTCATCAAATGGAATTCAAAGGAATCATCATCAAATGGAACCGAATGGAATCCTCATTGAATGGAAATGAAAGGGGTCATCATCTAATGGAATCGCATGGAATCATCATCAAATGGAATCGAATGGAATCATCATCAAATGGAATCTAATGGAATCATTGAACAGAAATGAATGGAATCGTCATCGAATGAATTGAATGCAATCATCGAATGGTCTCGAATGGAATCATCTTCTAATGGAAAGGAATGGAATCATCGCATAGAATCGAATGGAATTATCATCGAATGGAATCGAATGGTATCAACACCAAACGGAAAAAAACGGAATTATCGAATGGAATCGAAGAGAATCTTCGAACGGACCCGAATGGAATCATCTAATGGAATGGAATGGAATAATCCATGGACTCGAATGCAATCATCATCGAATGGAATCGAATGGAATCATCGAATGGACTCGAATGGAATAATCATTGAACGGAATCGAATGGAATCATCATCGGATGGAAACGAATGGAATCATCATCGAATGGAAATGAAAGGAGTCATCATCTAATG	A	.	PASS	SVTYPE=DEL;END=139068509;SVLEN=-6733	GT	1/0
chr1	139089187	svim_asm.DEL.32	TAATCATCATCAAATGGAATCAAAAATAACCATCATCAATTGGTATTGAATGGAATTGTCATCAAATGGAATTCAAAGGAATCATCATCAAATGGAACCGAATGGAATCCTCATTGAATGGAAATGAAAGGGGTCATCATCTAATGGAATCGCATGGAATCATCATCAAATGGAATCGAATGGAATCATCATCAAATGGAATCTAATGGAATCATTGAACAGAATTGAATGGAATCGTCATCGAATGAATTGAATGCAATCATCGAATGGTCTCGAATGGAATCATCTTCTAATGGAAAGGAATGGAATCATCGCATAGAATCGAATGGAATTATCATCGAATGGAATCGAATGGTATCAACACCAAACGGAAAAAAACGGAATTATCGAATGGAATCGAAGAGAATCTTCGAACGGACCCGAATGGAATCATCTAATGGAATGGAATGGAATAATCCATGGACTCGAATGCAATCATCATCGAATGGAATCGAATGGAATCATCGAATGGACTCGAATGGAATAATCATTGAACGGAATCGAATGGAATCATCATCGGATGGAAACGAATGGAATCATCATCGAATGGAAATGAAAGGAGTCATCATCTAATGGAATTGCATGGAATCATCATAAAATGGAATCGAATGGAATCAACATCAAATGGAATCAAATGGAATCATTGAACGGAATTGAATGGAATCGTCATCGAATGAATTGACTGCAATCATCGAATGGTCTCGAATGGAATCATCTTCAAATGGAATGGAATGGAATCATCGCATAGAATCGAATGGAATTATCATCGAATGGAATCGAATGGAATCAACATCCAACGGAAAAAAACGGAATTATCGAATGGAATCGAAGAGAATCATCGAATGGACCCGAATGGAATCATCTAATGGAATGGAATGGAATAATCCATGGACTCGAATGCAATCATCATCCAATGGAATCGAATGGAATCATCGAATGGACTCGAATGGAATAATCATTGAACGGAATCGAATGGAATCATCATCGGATGGAAATGAATGGAATCATCATCGAATGGAATCGAATAGAATTATGGAATGAAATCCAGTGTGATCATCATCGAATGGACCCGAATGGAATCATCATCCAACGGAAGCTAATGGAATCAACATCGAATGAATCGAATGGAAACACCATCGAATTGAAACGAATGGAATTATCATGAAATTGAAATGGATGGACTCATCATCGAATGGATTCGAATGGAATCATCGAATAAAATTGATTGAAATCATCATCAAATGGAATCGAATGGTATCATTGAATGGAATCGAATGGAATCATCATCAGATGGAAATGAATGGAATCGTCATAGAATGGAATCGAATGGATTCATTGAATGGAATCAGATGGAATCATCGAATGGACTGGAATGGAATCATTGAATGGACTCGAAAGGGATCATTATTGAATGGAATTGAATGGAATCATCGAATGGTCTCGATTGGAATCATTATCAAATGGAATCGAATGGAATCACCGAATAGAATCGAATGGAACAATCATCGAATGGACTCAAATGGAATTATCCTCCAATGGAATCGAATGGAATTATCGAATGCAATCGAATGGAATTATCGAATGCAATCGAATAGAATCATCGAATGGACTCGAATGGAATCATCGAATGGAATGGAATGGAACAGTCAATGAACTCGAATGGAATCATCATTGAATGGAATCGAATGGAATCATCGAATGGAATCGAATGGAATTATGATCAAATGGAATCGAATATAATCATCATCAAATGGAATCAAAAATAACCATCATCAATTGGTATTGAATGGAATTCTCATCAAATGGAATTCAAAGGAGTCATCATCAAATGGAACTGAATGGAATCCTCATTGAATGGAAATGAAAGGGGTCATCATCTAATGGAATCGCATGGAATCATCATCAAATGGAATCGAATGGAATCATCATCAAATGGAATCTGATGGAATCATTGAACAGAATTGAATGGAATCGTCATCGAATGAATTGAATGCAATCATCGAATGGTCTCGAATGTAATCACATTCTAATGGAAAGGAATGGAATCATCGCATAGAATCGAATGGAATTAACATTGAATGGACTCGAATGGAATCAACATCAAACGGAATCAAGCGGAATTATCGAATGGAATCGAAGAGAATCATCGAATGGTCTCGAATGGAATCATCTTCTAATGGAAAGGAATGGAATCATCGCATAGAATCGAATGGAATTAACATTGAATGGACTCGAATGGAATCAACATCAAATGGAATCAAACGGAATTATCGAATGAAATCGAAGAGAATCATTGAATGGACTCGAATGGAATCATCTAATGGAATGGAATGGAATAATCCACGGACTCGAATGCAATCATCATCGTATAGAATCGAATGGAATCATCGAATGGACTCGAATGGAATAACCATTGAACGGAATCGAATGGAATCATCATCGGATGGAAACGAATGGAATCATCATCGAATGGAAATGAAAGGAGTCATCATCTAATGGAATTGCATGGAATCATCATAAAATGGAATCGAATGGAATCAACATCAAATGGAATCAAATGGAATCATTGAACGGAATTGAATGGAATCGTCTCGAATGAATTGACTGCAATCATCGAATGGTCTCGAATGGAATCATCTTCAAATGGAATGGAATGGAATCATCGCATAGAATCGAATGGAATTATCATCGAATGGAATCGAATGGAATCAACATCAAACGGAAAAAAACGGAATTATCAAATGGAATCGAAGAGAATCATCGAATGGACCCGAATGGAATCATCTAATGGAATGGAATGGAATAATCCATGGACTCGAATGCAATCATCATCGAATGGAATCGAATGGAATCATCGAATGGACTCGAATGGAATAATCATTGAACGGAATCGAATGGAATCATCATCGGATGGAAATGAATGGAATCATCATCGAATGGAATCGAATAGAATTATGGAATGAAATCCAGTGTGATCATCATCGAATGGACCCGAATGGAATCATCATCCAACGGAAGCTAATGGAATCAACATCGAATGAATCAAATGGAAACACCATCGAATTGAAACGAATGGAATTATCATGAAATTGAAATGGATGGACTCATCATCGAATGGATTCGAATGGAATCATCGAATAAAATTGATTGAAATCATCATCGAATGGAATCGAGTGGTATCATTGAATGGAATCGAATGGAATCAACATCAGATGGAAATGAATGGAATCGTCATAGAATGGAATCGAATGGATTCATTGAATGGAATCAGATGGAATCATCGAATGGACTGGAATGGAATCATTGAATGGACTCGAAAGGGATCATGATTGAATGGAATTGAATGGAATCATCGAATGGTCTCGATTGGAATCATTATCAAATGGAATCGAATGGAATCACCGAATAGAATCGAATGGAACAATCATCGAATGGACTCAAATGGAATTATCCTCAAATGGAATCGAATGGAATTATCGAATGCAATCGAATGGAATTATCGAATGCAATCGAATAGAATCATCGAATGGACTCGAATGGAATCATCGAATGGAATGGAATGGAACAGTCAATGAACTCGAATGGAATCATCATTGAATGGAATCGAATGGAATCATCGAGTGGAATCGAATGGAATTATGATCAAATGGAATCGAATGTAATCATCATCAAATGGAATCAAAAATAACCATCATCAATTGGTATTGAATGGAATTGTCATCAAATGGAATTCAAAGGAATCATCATCAAATGGAACCGAATGGAATCCTCATTGAATGGAAATGAAAGGGGTCATCATCTAATGGAATCGCATGG	T	.	PASS	SVTYPE=DEL;END=139093041;SVLEN=-3854	GT	1/0
chr1	139108114	svim_asm.DEL.33	CTCGAATGGAATCATCGAATGGAATGGAATGGAACAGTCAATGAACTCGAATGGAATCATCATTGAATGGAATCGAATGGAATCATCGAGTGGAATCGAATGGAATTATGATCAAATGGAATCGAATGTAATCATCATCAGATGGAATCAAAAATAACCATCATCAATTGGTATTGAATGGAATTGTCATCAAATGGAATTCAAAGGAATCATCATCAAATGGAACCGAATGGAATCCTCATTGAATGGAAATGAAAGGGGTCATCATCTAATGGAATCGCATGGAATCATCATCAAATGGAATCGAATGGAATCATCATCAAATGGAATCTAATGGAATCATTGAACAGAATTGAATGGAATCTTCATCGAATGAATTGAATGCAATCATCGAATGGCCTCGAATGGAATCATCTTCTAATGGAAAGGAATGGAATCATCGCATAGAATCGAATGGAATTATCATCGAATGGAATCGAATGGTATCAACACCAAACGGAAAAAAACGGAATTATCGAATGGAATCGAAGAGAATCTTCGAACGGACCCGAATGGAATCATCTAATGGAATGGAATGGAATAATCCATGGACTCGAATGCAATCATCATCGAATGGAATCGAATGGAATCATCGAATGGACTCGAATGGAATAATCATTGAACGGAATCGAATGGAATCATCATCGGATGGAAACGAATGGAATCATGATCGAATGGAAATGAAAGGAGTCATCATCTAATGGAATTGCATGGAATCATCATAAAATGGAATCGAATGGAATCAACATCAAATGGAATCAAACGGAATCATTGAACGGAATTGAATGGAATCGTCATCGAATGAATTGACTGCAATCATCGAATGGTCTCGAATGGAATCATCTTCAAATGGAATGGAATGGAATCATCGCATAGAATCGAATGGAATTATCATCGAATGGAATCGAATGGAATCAACATCAAACGGAAAAAAACGGAATTATCGAATGGAATCGAAGAGAATCATCGAATGGACCCGAATGGAATCATCTAATGGAATGGAATGGAATAATCCATGGACTCGAATGCAATCATCATCGAATGGAATCGAGTGGAATCATCGAATGGACTCGAATGGAATAATCTTTGAACGGAAACGAATGGAATCATCATCGGATGGAAATGAATGGAATCATCATCGAATGGAATCGAATAGAATTATGGAATGAAATCCAGTGTGATCATCATCGAATGGACCCGAATGGAATCATCATCCAACGGAAGCTAATGGAATCAACATCGAATGAATCGAATGGAAACACCATCGAATTGAAACGAATGGAATTATCATGAAATTGAAATGGATGGACTCATCATCGAATGGATTCGAATGGAATCATCGAATAAAATTGATTGAAATCATCATCGAATGGAATCGAATGGTATCATTGAATGGAATCGAATGGAATCATCATCAGATGGAAATGAATGGAATCGTCATAGAATGGAATCGAATGGATTCATTGAATGGAATCAGATGGAATCATCGAATGGACTGGAATGGAATCATTGAATGGACTCGAAAGGGATCATGATTGAATGGAATTGAATGGAATCATCGAATGGTCTCGATTGGAATCATTATCAAATGGAATCGAATGGAATCACCGAATAGAATCGAATGGAACAATCATCGAATGGACTCAAATGGAATTATCCTCCAATGGAATCGAATGGAATTATCGAATGCAATCGAATGGAATTATCGAATGCAATCGAATAGAATCATCGAATGGACTCGAATGGAATCATCGAATGGAATGGAATGGAACAGTCAATGAACTCGAATGGAATCATCATTGAATGGAATCGAATGGAATCATCGAGTGGAATCGAATGGAATTATGATCAAATGGAATCGAATGTAATCATCATCAAATGGAATCAAAAATAACCATCATCAATTGGTATTGAATGGAATTGTAATCAAATGGAATTCAAAGGAATCATCATCAAATGGAACCGAATGGAATCCTCATTGAATGGAAATGAAAGGGGTCATCATCTAATGGAATCACATGGAATCATCATCAAATGGAATCGAATGGAATCATCATCAAATGGAATCTAATGGAATCATTGAACAGAATTGAATGGAATCGTCATCGAATGAATTGAATGCAATCATCGAATGGTCTCGAATGGAATCATCTTCTAATGGAAAGGAATGGAATCATCGCATAGAATCGAATGGAATTATCATCGAATGGAATCGAATGGTATCAACACCAAACGGAAAAAAACGGAATTATCGAATGGAATCGAAGAGAATCTTCGAACGGACCCGAATGGAATCATCTAATGGAATGGAATGGAATAATCCATGGACTCGAATGCAATCATCATCGAATGGAATCGAATGGAATCATCGAATGGACTCGAATGGAATAATCATTGAACGGAATCGAATGGAATCATCATCGGATGGAAACGAATGGAATCATCATCGAATGGAAATGAAAGGAGTCATCATCTAATGGAATTGCATGGAATCATCATAAAATGGAATCGAATGGAATCAACATCAAATGGAATCAAATGGAATCATTGAACGGAATTGAATGGAATCGTCATCAAATGAATTGACTGCAATCATCGAATGGTCTCGAATGGAATCATCTTCAAATGGAATGGAATGGAATCATCGCATAGAATCGAATGGAATTATCATCGAATGGAATCGAATGGAATCAACATCAAACGGAAAAAAACGGAATTATCGAATGGAATCGAAGAGAATCATCGAATGGACCCGAATGGAATCATATAATGGAATGGAATGGAATAATCCATGGACTCGAATGCAATCATCATCGAATGGAATCGAATGGAATCATCGAATGAACTCGAATGGAATCATCATTGAATGGAATCGAATGGAATCATCGAGTGGAATCGAATGGAATTATGATCAAATGGAATCGAATGTAATCATCATCAAATGGAATCAAAAATAACCATCATCAATTGGTATTGTATGGAATTGTCATCAAATGGAATTCAAAGGAATCATCATCAAATGGAACCGAATGGAATCCTCATTGAATGGAAATGAAAGGGGTCATCATCTAATGGAATCGCATGGAATCATCATCAAATGGAATCGAATGGAATCATCATCAAATGGAATCTAATGGAATCATTGAACAGAATTGAATGGAATCGTCATCGAATGAATTGAATGCAATCATCGAATGGTCTCGAATGGAATCATCTTCTAATGGAAAGGAACGGAATCATCGCATAGAATCGAATGGAATTATCATCGAATGGAATCGAATGGTATCAACACCAAACGGAAAAAAACGGAATTATCGAATGGAATCGAAGAGAATCTTCGAACGGACCCGAATGGAATCATCTAATGGAATGGAATGGAATAATCCATGGACTCGAATGCAATCATCATCGAATGGAATCGAATGGAATCATCGAATGGACTCGAATGGAATAATCATTGAACGGAATCGAATGGAATCATCATCGGATGGAAACGAATGGAATCATGATCGAATGGAAATGAAAGGAGTCATCATCTAATGGAATTGCATGGAATCATCATAAAATGGAATCGAATGGAATCAACATCAAATGGATTCAAATGGAATCATTGAACGGAATTGAATGGAATCGTCATCGAATGAATTGACTGCAATCATCGAATGGTCTCGAATGGAATCATCTTCAAATGGAATGGAATGGAATCATCGCATAGAATCGAATGGAATTATCATCGAATGGAATCGAATGGAATCAACATCAAACGGAAAAAAACGGAATTATCGAATGGAATCGAAGAGAATCATCGAATGGACCCGAATGGAATCATCTAATGGAATGGAATGGAATAATCCATGGACTCGAATGCAATCATCATCGAATGGAATCGAATGGAATCATCGAATGGACTCGAATGGAATAATCATTGAACGGAAACGAATGGAATCATCATCGGATGGAAATGAATGGAATCATCATCGAATGGAATCGAATAGAATTATGGAATGAAATCCAGTGTGATCATCATTGAATGGACCCGAATGGAATCATCATCCAACGGAAGCTAATGGAATCAACATCGAATGAATCGAATGGAAACACCATCGAATTGAAACGAATGGAATTATCATGAAATTGAAATGGATGGACTCATCATCGAATGGATTCGAATGGAATCATCGAACAAAATTGATTGAAATCATCATCGAATGGAATCGAATGGTATCATTGAATGGAATCGAATGGAATCATCATCAGATGGAAATGAATGGAATCGTCATAGAATGGAATCGAATGGATTCATTGAATGGAATCAGATGGAATCATCGAATGGACTGGAATGGAATCATTGAATGGACTCGAAAGGGATCATGATTGAATGGAATTGAATGGAATCATCGAATGGTCTCGATTGGAATCATTATCAAATGGAATCGAATGGAATCACCGAATAGAATCGAATGGAACAATCATCGAATGGACTCAAATGGAATTATCCTCAAATGGAATCGAATGGAATTATCGAATGCAATCGAATGGAATTATCGAATGCAATCGAATAGAATCATCGAATGGACACGAATGGAATCATCGAATAGAATGGAATGGAACAGTCAATGAACTCGAATGGAATCATCATTGAATGGAATCGAATGGAATCATCGAGTGGAATCGAATGGAATTATGATCAAATGGAATCGAATGTAATCATCATCAAAAGGAATCAAAAATAACCATCATCAATTGGTATTGAATGGAATTGTCATCAAATGGAATTCAAAGGAATCATCATCAAATGGAACCGAATGGAATCCTCATTGAATGGAAATGAAAGGGGTCATCATCTAATGGAATCGCATGGAATCATCATCAAATGGAATCGAATGGAATCATCATCAAATGGAATCTAATGGAATCATTGAACAGAATTGAATGGAATGGTCATCGAATGAATTGAATGCAATCATCGAATGGTCTCGAATGGAATCATCTTCTAATGGAAAGGAATGGAATCATCGCATAGAATCGAATGGAATTATCATCGAATGGAATCGAATGGTATCAACACCAAACGGAAAAAAACGGAATTATCGAATGGAATCGAAGAGAATCTTCGAACGGACCCGAATGGAATCATCTAATGGAATGGAATGGAATAATCCATGGACTCGAATGCAATCATCATCGAATGGAATCGAATGGAATCATCGAATGGACTCGAATGGAATAATCATTGAACGGAATCGAATGGAATCATCATCGGATGGAAACGAATGGAATCATCATCGAATGGAAATGAAAGGAGTCATCATCTAATGGAATTGCATGGAATCATCATAAAATGGAATCGAATGGAATCAACATCAAATGGAATCAAATGGAATCATTGAACGGAATTGAATGGAATCGTCATCGAATGAATTGACTGCAATCATCGAATGGTCTCGAATGGAATCATCTTCAAATGGAATGGAATGGAATCATCGCATAAAATCGAATGGAATTATCATCGAATGGAATCGAATGGAATCAACATCAAACGGAAAAAAACGGAATTATCGAATGGAATCGAAGAGAATCATCGAATGGACCCGAATGGAATCATCTAATGGAATGGAATGGAATAATCCATGGACTCGAATGCAATCATCATCGAATGGAATCGAATGGAATCATCGAATGAACTCGAATGGAATCATCATTGAATGGAATCGAATGGAATCATCGAGTGGAATCGAATGGAATTATGATCAAATGGAATCGAATGTAATCATCATCAAATGGAATCAAAAATAACCATCATCAATTGGTATTGAATGGAATTGTCATCAAATGGAATTCAAAGGAATCATCATCAAATGGAACCGAATGGAATCCTCATTGAATGGAAATGAAAGGGGTCATCATCTAATGGAATCACATGGAATCATCATCAAATGGAATCGAATGGAATCATCATCAAATGGAATCTAATGGAATCATTGAACAGAATTGAATGGAATCGTCATCGAATGAATTGAATGCAATCATCGAATGGTCTCGAATGGAATCATCTTCTAATGGAAAGGAATGGAATCATCGCATAGAATCGAATGGAATTATCATCGAATGGAATCGAATGGTATCAACACCAAACGGAAAAAAACGGAATTATCGAATGGAATCGAAGAGAATCTTCGAACGGACCCGAATGGAATCATCTAATGGAATGGAATGGAATAATCCATGGACTCGAATGCAATCATCATCGAATGGAATCGAATGGAATCATCGAATGGACTTGAATGGAATAATCATTGAACGGAATCGAATGGAATCATCATCGGATGGAAACGAATGGAATCATCATCGAATGGAAATGAAAGGAGTCATCATCTAATGGAATTGCATGGAATCATCATAAAATGGAATCGAATGGAATCAACATCAAATGGAATCAAATGGAATCATTGAACGGAATTGAATGGAATCGTCATCGAATGAATTGACTGCAATCATCGAATGTTCTCGAATGGAATCATCTTCAAATGGAATGGAATGGAATCATCGCATAGAATCGAATGGAATTATCATCGAATGGAATCGAATGGAATCAACATCAAACGGAAAAAAACGGAATTATCGTATGGAATCGAAGAGAATCATCGAATGGACCCGAATGGAATCATCTAATAGAATGGAATGGAATAATCCATGGACTCGAATGCAATCATCATCGAATGGAATCGAATGGAATCATCGAATGGACTCGAATGGAATAATCATTGAACGGAATCGAATGGAATCATCATCGGATGGAAATGAATGGAATCATCATCGAATGGAATCGAATAGAATTATGGAATGAAATCCAGTGTGATCATCATCGAATGGACCCGAGTGGAATCATCATCCAACGGAAGCTAATGGAATCAACATCGAATGAATCGAATGGAAACACCATCGAATTGAAACGAATGGAATTATCATGAAACTGAAATGGATGGACTCATCATCGAATGGATTCGAATGGAATCATCGAATAAAATTTATTGAAATCATCATCAAATGGAATCGAATGGTATCATTGAATGGAATCGAATGGAATCATCATCAGATGGAAATGAATGGAATCGTCATAGAATGGAATCGAATGGATTCATTGAATGGAATCAGATGGAATCATCGAATGGACTGGAATGGAATCATTGAATGGACTCGAAAGGGATCATGATTGAATGGAATTGAATGGAATCATCGAATGGTCTCGATTGGAATCATTACCAAATGGAATCGAATGGAATCACCGAATAGAATCGAATGGAACAATCATCGAATGGACTCAAATGGAATTATCCTCAAATGGAATCGAATGGAATTATCGAATACAATCGAATGGAATTATCGAATGCAATCGAATAGAATCATCGAAAGGAT	C	.	PASS	SVTYPE=DEL;END=139115568;SVLEN=-7454	GT	1/0
chr1	139119400	svim_asm.INS.31	C	CATGGAATCATCATCAAATGGAATCTAATGGAATCATTGAACAGAATTGAATGGAATCGTCATCGAATGAATTGAATGCAATCATCGAATGGTCTCGAATGGAATCATCTTCTAATGGAAAGGAATGGAATCATCGCATAGAATCGAATGGAATTATCATCGAATGGAATCGAATGGTATCAACACCAAACGGAAAAAAACGGAATTATCGAATGGAATCGAAGAGAATCTTCGAACGGACCCGAATGGAATCATCTAATGGAATGGAATGGAATAATCCATGGACTCGAATGCAATCATCATCGAATGGAATGGAATGGAATCATCGAATGGACTCGAATGGAATAATCATTGAACGGAATCGAATGGAATCATCATCGGATGGAAACGAATGGAATCATCATCGAATGGAAATGAAAGGAGTCATCATCTAATGGAATTGCATGGAATCATCATAAAATGGAATCGAATGGAATCAACATCAAATGGAATCAAATGGAATCATTGAACGGAATTGAATGGAATCGTCATCGAATGAATTGACTGCAATCATCGAATGGTCTCGAATGGAATCATCTTCAAATGGAATGGAATGGAATCATCGCATAGAATCGAATGGAATTATCATCGAATGGAATCGAATGGAATCAACATCAAACGGAAAAAAACGGAATTATCGAATGGAATCGAAGAGAATCATCGAATGGACCCGAATGGAATCATCTAATGGAATGGAATGGAATAATCCATGGACTCGAATGCAATCATCATCGAATGGAATCGAATGGAATCATCGAATGGACTCGAATGGAATAATCATTGAACGGAATCGAATGGAATCATCATCGGATGGAAATGAATGGAATCATCATCGAATGGAATCGAATAGAATTATGGAATGAAATCCAGTGTGATCATCATCGAATGGACCCGAATGGAATCATCATCCAACGGAAGCTAATGGAATCAACATCGAATGAATCGAATGGAAACACCATCGAATTGAAACGAATGGAATTATCATGAAATTGAAATGGATGGACTCATCATCGAATGGATTCGAATGGAATCATCGAATAAAATTGATTGAAATCATCATCGAATGGAATCGAATGGTATCATTGAATGGAATCGAATGGAATCATCATCAGATGGAAATGAATGGAATCGTCATAGAATGGAATCGAATGGATTCATTGAATGGAATCAGATGGAATCATCGAATGGACTGGAATGGAATCATTGAATGGACTCGAAAGGGATCATGATTGAATGGAATTGAATGGAATCATCGAATGGTCTCGATTGGAATCATTATCAAATGGAATCGAATGGAATCACCGAATAGAATCGAATGGAACAATCATCGAATGGACTCAAATGGAATTATCCTCAAATGGAATCGAATGGAATTATCGAATGCAATCGAATGGAATTATCGAATGCAATCGAATAGAATCATCGAAAGGACTCGAATGGAATCATCGAATGGAATGGAATGGAACAGTCAATGAACTCGAATGGAATCATCATTGAATGGAATCGAATGGAATCATCGAGTGGAATCGAATGGAATTATGATCAAATGGAATCGAATGTAATCATCATCAAATGGAATCAAAAATAACCATCATCAATTGGTATTGAATGGAATTGTCATCAAATGGAATTCAAAGGAATCATCATCAAATGGAACCGAATGGAATCCTCATTGAATGGAAATGAAAGGGGTCATCATCTAATGGAATCGCATGGAATCATCATCAAATGGAATCGA	.	PASS	SVTYPE=INS;END=139119400;SVLEN=1776	GT	1/0
chr1	139127397	svim_asm.INS.32	T	TCATCATCGAATGGACCCGAATGGAATCATCATCCAACGGAAGCTAATGGAATCAACATCGAATGAATCGAATGGAAACACCATCGAATTGAAACGAATGGAATTATCATGAAATTGAAATGGATGGACTCATCATCGAATGGATTCGAATGGAATCATCGAATAAAATTGATTGAAATCATCATCGAATGGAATCGAATGGTATCATTGAATGGAATCGAATGGAATCATCATCAGATGGAAATGAATGGAATCGTCATAGAATGGAATCGAATGGATTCATTGAATGGAATCAGATGGAATCATCGAATGGACTGGAATGGAATCATTGAATGGACTCGAAAGGGATCATTATTGAATGGAATTGAATGGAATCATCGAATGGTCTCGATTGGAATCATTATCAAATGGAATCGAATGGAATCACCGAATAGAATCGAATGGAACAATCATCGAATGGACTCAAATGGAATTATCCTCCAATGGAATCGAATGGAATTATCGAATGCAATCGAATGGAATTATCGAATGCAATCGAATAGAATCATCGAATGGACTCGAATGGAATCATCGAATGGAATGGAATGGAACAGTCAATGAACTCGAATGGAATCATCATTGAATGGAATCGAATGGAATCATCGAGTGGAATCGAATGGAATTATGATCAAATGGAATCGAATGTAATCATCATCAAATGGAATCAAAAATAACCATCATCAATTGGTATTGAATGGAATTGTCATCAAATGGAATTCAAAGGAATCATCATCAAATGGAACCGAATGGAATCCTCATTGAATGGAAATGAAAGGGGTCATCATCTAATGGAATCGCATGGAATCATCATCAAATGGAATCGAATGGAATCATCATCAAATGGAATCTAATGGAATCATTGAACAGAATTGAATGGAATCGTCATCGAATGAATTGAATGCAATCATCGAATGGTCTCGAATGGAATCATCTTCTAATGGAAAGGAATGGAATCATCGCATAGAATCGAATGGAATTATCATCGAATGGAATCGAATGGTATCAACACCAAACGGAAAAAAACGGAATTATCGAATGGAATCGAAGAGAATCTTCGAACGGACCCGAATGGAATCATCTAATGGAATGGAATGGAATAATCCATGGACTCGAATGCAATCATCATCGAATGGAATCGAATGGAATCATCGAATGGACTCGAATGGAATAATCATTGAACGGAATCGAATGGAATCATCATCGGATGGAAACGAATGGAATCATCATCGAATGGAAATGAAAGGAGTCATCATCTAATGGAATTGCATGGAATCATCATAAAATGGAATCGAATGGAATCAACATCAAATGGAATCAAATGGAATCATTGAACGGAATTGAATGGAATCGTCATCGAATGAATTGACTGCAATCATCGAATGGTCTCGAATGGAATCATCTTCAAATGGAATGGAATGGAATCATCGCATAGAATCGAATGGAATTATCATCGAATAGAATCGAATGGAATCAACATCAAACGGAAAAAAACAGAATTATCGTATGGAATCGAAGAGAATCATCGAATGGACCCGAATGGAATCATCTAATGGAATGGAATGGAATAATCCATGGACTCGAATGCAATCATCATCGAATGGAATCGAATGGAATCATCGAATGGACTCGAATGGAATAATCATTGAACGGAATCGAATGGAATCATCATCGGATGGAAATGAATGGAATCATCATCGAATGGAATCGAATAGAATTATGGAATGAAATCCAGTGTGAC	.	PASS	SVTYPE=INS;END=139127397;SVLEN=1776	GT	1/0
chr1	139661812	svim_asm.DEL.34	GTGGAAACGAATGGAATCATCATCGAATGGAATCGAATAGTATTATGGAATGAAATCCAGTGTCGTCATCATCGTATGGACCCGAATGGAATCATCATCCAACGGAAGCTAATGGAATCAACATCGAATGAATCGAATGGAAACACCATCGAATTGAAACGAGTGGAATTATCATGAAATTGAAATGGATGGACTCATCATCGAATGGATTCGAATGGAATCATCGAATAAAATTGATTGAAATCATCATCAAATGGAATCGAATGGTATCATTGAATGGAATCGAATGGAATCATCATCAGATGGAAATGAATGGAATCGTCATAGAATGGAATCGAATGGATTCATTGAATGGAATCAGATGGAATCTTCGAATGGACTGGAATGGAATCATTGAATGGACTCGAAAGGGATCATTATTGAATGGAATTGAATGCAATCATCGAATGGTCTCGATTGGAATCATTATCAAATGGAATCGAATGGAATCACCGAATAGAATCGAATGGAACAATCATCGAATGGACTCAAATGAAATTATCCTCAAGTGGAATCGAATGGAATTATCGAATGCAATCGAATAGAATCATCGAATGGACTCGAATGGAATCATCGAATGGAATGGAATGGAACAGTCAATGAACTCGAATGGAATCATCATTGAATGGAATCGAATGGAATCATCGAGTGGAATCGAATGGAATTATGATCAAATGGAATCGAATGTAATCATCAACAAATGGAATCAAAGATAACCATCATCAATTGGTATTGAATGGAATTGTCATCAAATGGAATTCAAAGGAATCATCACCAAATGGAACCGAATGGAATCCTCATTGAATGGAAATGAAACGGGTCATCATCTAATGGAATCGCATGGAATCATCATCAAATGGAATCGAATGGAATCATCATCAAATGGAATCTAATGGAATCATTGAACAGAATTGAATGGAATCGTCATCGAATGAATTGAATGCAATCATCGAATGGTCTCGAATGGAATCATCTTCTAATGGAAAGGAATGGAATCATCGCATAGAATCGAATGGAATTAACATTGAATGGACTCGAATGGAATCAACATCAAACGGAATCAAGCGGAATTATCAAATGGAATCGAAGAGAATCATCGAATGGACTCGAATGGAATCATCTAATGGAATGGAATGGAATAATCCACGGACTCGAATGCAATCATCATCGTATAGAATCGAATGGAATCATCGAATGGACTCGAATGGATTAATCATTGAACGGAATCAAATGGAATCATCATCGAATGGAAACGAATGGAATCATCATCGAATGGAAATGAAAAGAGTCATCATCTAATGGAATTGCATGGAATCATCATAAAATGGAATCGAATGGAATCAACATCAAATGGAATCAAATGGAATCATTGAACGGAATTGAATGGAATCGTCATCGAATGAATTGAATGCAATCATCGAATGGTCTCGAATGGAATCATCTTCTAATGGAAAGGAAAGGAATCATCGCATAGAATCGAATGGAATTAAAATTGAATGGACTCGAATGGAATCAACATCAAACGGAATAAAACGGAATTATCGAATGTAATCGAAGAGAATCATCGAATGGACCCGAATGTAATCATCTAATGGAATGGAATGGAATAATCCATGGACTCGAATGCAATCATCATCGAATGGACACGAATGGAATAATCATTGAACGGAATCGAATGGAATCATCATCGGATGGAAACGAATGGAATCATCATCGAATGGAAATGAAAGGAGTCATGTAATGGAATTGCATGGAATCATCATAAAATGGAATCGAATGGAATCAACATCAAATGGAATCAAATGGAATCATTGAACGGAAATGAATGGAATCGTCATCGAATGAATTGACTGCAATCATCGAATGGTCTCGAATGGAATCATCTTCAAATGGAATGGAATGGAATCATCGCATAGAATCGAATGCAATTATCACCGAATGGAATCCAATGGAATCAACATCCAACGGAAAAAAACAGAATTATCGTATGGAATCGAAGAGAATCATCGAATGGACAAGAATGGAATCATCTAATGGAATGGAATGGAATAATCCATGGACTCGAATGCAATCATCATCGAATGGAATCGAATGGAATCATCGAATGGACTCGAATGGAATAATCATTGAACGGAATCGAATGGAATCATCATCGGATGGAAATGAATGGAATCATCATCGAATGGAATCGAATAGAATTATGGAATGAAATCCAGTGTGATCATCATCGAATGGACCCGAATGGAATCATCATCCAACGGAAGCTAATGGAATCAACATCGAATGAATCGAATGGAAACACCATCGAATTGAAACGAATGGAATTATCATGAAATTGAAATGGATGGACTCATCATCGAATGGATTCGAATGGAATCATCGAATAAAATTGATTGAAATCATCATCGAATGGAATCGAATGGTATCATTGAATGGAATTGAATGGAATCATCATCAGAAGGAAATGAATGGAATCGTCATAGAATGGAATCGAATGGATTCATTGAATGGAATCAGATGGAATCATCGAATGGACTGGAATGGAATCATTGAATGGACTCGAAAGGGATCATTATTGAATGGAATTGAATGGAATCATCGAATGGTCTCGATTGGAATCATTACCTAATGGAATCGAATGGAATCACCGAATAGAATCGAATGGAACAATCATCGAATGGACTCAAATGGAATTATCCTCAAATGGAAACGAATGGAATTATCGAATGCAATCGAATGGAATTATCGAATGCAATCGAATAGAATCATCGAAAGGACTCGAATGGAATCATCGAATGGAATGGAATGGAACAGTCAATGAACTCGAATGGAATCATCATTGAATGGAATCGAATGGAATCATCGAGTGGAATCGAATGGAATTATGATCAAATGGAATCGAATGTAATCATCATCAAATGGAATCAAAAATAACCATCATCAATTGGTATTGAATGGAATTGTCATCAAATGGAATTCAAAGGAATCATCATGAAATGGAACCGAATGGAATCCTCATTGAATGGAAATGAAAGGGGTCATCATCTAATGGAATCGCATGGAATCATCATCAAATGGAATCGAATGGAATCATCATCAAATGGAATCTAATGGAATCATTGAACAGAATTGAATGGAATCGTCATCGAATGAATTGAATGCAATCATCGAATGGTCTCGAATGGAATCATCTTCTAATGGAAAGGAATGGAATCATCGCATAGAATCGAATGGAATTATCATCAATTGGAATCGAATGGTATCAACACCAAACGGAAAAAAACGGAATTATCGAATGGAATCGAAGAGAATCTTCGAACGGACCCGAATGGAATCATCTAATGGAATGGAATGGAATAATCCATGGACTCGAATGCAATCATCATCGAATGGAATCGAATGGAATCATCGAATGGACTCGAATGGAATAATCATTGAACGGAATCGAATGGAATCATCATCGGATGGAAACGAATGGAATCATCATTGAATGGAAAAGAAAGGAGTCATCTAATGGAATTGCACGGAATCAACATAAAATGGAATCGAATGGAATCAACATCAAATGGAATCAAATGGAATCATTGAACGGAATTGAATGGAATAGTCATCGAATGAATTGAATGCAATCATCGAATGGTCTCGAATGGAATCATCTTCAAATGGAATGGAATGGAATCATCGCATAGAATCGAATGGAATTATCATCGAATGGAATCGAATGGAATCAACATCAAACGGAAAAAAACGGAATTATCGAATGGAATCGAAGAGAATCATTGAATGGTCCCGAATGGAATCATCTAATGGATTGGAATGGAATAATCCATGGACTCGAATGCAATCATCATCGAATGGAATCGAATGGAATCATCAAATGGACTCGAATGGAATAATCATCGAACGGAATCGAATGGAATCATCATCGGATGGAAATGAATGGAATCATCATCGAATGGAATCGAATAGAATTATGGAATGAAATCCAGTGTCGTCATCATCGTATGGACCCGAATGGAATCATCATCCAACGGAAGCTAATGGAATCAACATCGAATGAATCGAATGGAAACACCATCGAATTGAAACGAGTGGAATTATCATGAAATTGAAATGGATGGACTCATCATCGAATGGATTCGAATGGAATCATCGAATAAAATTGATTGAAATCATCATCAAATGGAATCGAATGGTATCATTGAATGGAATCGAATGGAATCATCATCAGATGGAAATGAATGGAATCGTCATAGAATGGAATCGAATGGATTCATTGAATGGAATCAGATGGAATCTTCGAATGGACTGGAATGGAATCATTGAATGGATTCGAAAGGGATCATTATTGAATGGAATTGAATGGAATCATCGAATGGTCTCGATTGGAATCATTATCAAATGGAATCGAATGGAATCACCGAATAGAATCGAATGGAACAATCATCGAATGGACTCAAATGAAATTATCCTCAAGTGGAATCGAATGGAATTATTGAATGCAATCGAATGGAATTATCGAATACAATCAAATAGAAACATCGAATGGACTCGAATGGAATCATCGAAAGGAATGGAATGCAACAGTCAATGAACTCGAATGGAATCATCATTGAATGGAATCGAATGGAATCATCGAGTGGAATCGAATGGAATTATGATCAAATGGAATCGAATGTAATCATCATCAAATGGAATCAAAAATAACCATCATCAATTGGTATTGAATGGAATTGTCATCAAATGGAATTCAAAGGAATCATCATCAAATGGAACCGAATGGAATCCTCATTGAATGGAAATGAAAGGGGTCATCATCTAATGGAATCGCATGGAATCATCATCAAATGGAATCGAATGGAATCATCATCAAATGGAATCTAATGGAATCATTGAACAGAATTGAATGGAATCGTCATCGAATGAATTGAATGCAATCATCGAATGGTCTCGAATGGAATCATCTTCCAATGGAAAGGAATGGAATCATCGCATAGAATCGAATGGAATTAACATTGAATGGACTCGAATGGAATCAACATCAAACGGAATGAAGCGGAATTATCGAATGGAATCGAATAGAATCATCGAATGGACTCGAATGGAATCATCTAATGGAATGGAATGGAATAATCCCCGGACTCGAATGCAATCATCATCGTATAGAATCGAATGCAATCATTGAATGGACTCGAATGGAATAATCATTGAACGGAATCGAATGGAATCATCATCGGATGGAAACGAATGGAATCATCATCGAATGGAAATGAAAGGAGTCATCATCTAATGGAATTGCATGCAATCATCATAAAATGGAATCGAATGGAATCAACATCAAATGGAATCAAATGGAATCATTGAACGGAATTGAATGGAATCGTCATCGACTGAATTGAATGCAATCATCGAATGGTCTCGAATGAAATCATCTTCAAATGGAATGGAATGGAATCATCGCATAGAATCGAATGGAATTATCATCAAATGTTATCGAATGGTATCAACAACAAACGGAACAAAACGGAATTATCGAATGGAATCGAAGAGAATCATCGAACGGACCCGAATGGAATCATCTAATGGAATGGAATGGAATAATCCATGGACTCGAATGCAATCATCATCGAATGGAATCGAATGGAATCATCGAATGGAACCGAATGGAATAATCATTGAACGGAATCGAATGGAATCATCATCGGATGGAAACGAATGGAATCATCATCGAATGGAAATGAGAGGAGTCATCTAATGGAATTGCACGGAATCAACATAAAATGGAATCGAATGGAATCAACATCAAATGGAATCAAATGGAATCATTGAACGGAATTGAATGGAATTGTCATCGAATGAATTGAATGCAATCATCGAATGGTCTCGAATGGAATCATCTTCAAATGGAATGGAATGGAATCATCGCATAGAATCGAATGGAATTATCATCGAATGGAATCGAATGGAAACAACATCAAACGGAAAAAAACGGAATTATCGTATGGAATCGAAGAGAATCATCGAATGGACCCGAATGGAATCATCTAATGGAATGGAATGGAATAATCCATGGACTCGAATGCAATCATCATCGAATGGAATCGAATGGAATAATCGAATGGACACGAATGGAATAATCATCAAACGGAATCGAATGGAATCATCATCGGATGGAAATGTATGGAATCATCATCGAATGGAATCGAATAGAATTATGGAATGAAATCCAGTGTGATCATCATCGAATGGACCCGAATGGAATCATCATCCAATGGAAACTAATGGAATCAACATGGAATGAATCGAATGGAAACACCATCGAATTGAAACGAATGGAATTATCATGAAAGTGAAATGGATGGACTCATCATCGAATGGATTCGAATGGAATCATCGAATAAAATTGATTGAAGTCATCATCAAATGGAATCGAAGGGTATCATTGAATGGAATCGAATGGAATCATCATCAGATGGAAATGAATGGAATCGTCATAGAATGGAATCGAATGGATTCATTGAATAGAATCAGATGGAATCATCGAAAAGACTGGAATGGAATCACTGAATGGACTCGAAAGGGATCTTCATTGAATGGAATTGAATGGAATCATCGAATGCTCTCGATTGGAATCATTATCAAATGGAATCGAATCGAATCACCGAATAGAATCGAATGGAACAATCATCGAATGGACTCAAATGGAATTATCCTCAAATGGAATCGAATGGAATTATCGAATGCAATCGAATGGAATTATCGAATGCAATCGAATAGAATCATCGAATGGATTCGAATGGAATCATCGAATGGAATGGAATGGAACAGTCAATGAACTCAAATGGAATCATCATTGAATGGAATCGAATGGAATCATCGAGTGGAATCGAATGGAATTATGATCAAATGGAATCGAATGTAATCATCATCAAATGGAATCAAAAATAACCATCATCAATTGGTATTGAATGGAATTGTCATCAAATGGAATTCAAAGGAATCATCATCAAATGGAACCGAATGGAATCCTCATTGAATGGAAATGAAAGCGGTCATCATCTACTGGAATCGCATGGAATCATCATCAAATGGAATCGAATGGAATCATCATCAAATGGAATCTAATGGAATCACTGAACAGAATTGATTGGAATCGTCATCGAATGAATTGAATGCAATCATCGAATGGTCTCGAATGGAATCATCTTCTATTGGAAAGGAATGGAATCATCGCATAGAATCGAATGGAATTAACATTGAATGGACTCGAATGGAATCAACATCAAACGGAATCAAGCGGAATTATCGAATGGAATCGAAGAGAATCATCGAATGGACTCGAATGGAATCATCTAATGGAATGAAATGGAATAATCCATGCACTCGAATGCAATCATCATCGAATGGAATCGAAAGGAATCATCGAATGGACTCAAATGGAATAATCATTGAACGGAATCGAATGGAATCATCATCAGATGGAAACGAATGGAATCATCATCGAATGGAAATGAAAGGAGTCATCATCTAATGGAATTGCATGGAATAATCATAAAATGGAATCGAATGGAATCGACATCAAATGGAATCAAATGGAATCATTGAACGAAATTGAATGGAATCGTCGTCGAATGAATTGAATGCAATCATCGAATGGTCTCGAATGGAATCATCTTCAAATGGAATGGAATGGAATCATCGCATAGAATCGAATGGAATTATCATCGAATGTTATCGAATGGTATCAACAACAAACGGAACAAAACGGAATTATCGAATGGAATCGAAGAGAATCATCGAACGGACCCGAATGGAATCATCTAATGGAATGGAATGGAATAATCCATGGACTCGAATGCAATCATCATCGAATGGAATCGAATGGAATCATCGAATGGACCCGAATGGAATAATCATTGAACGGAATCGAATGGAATCATCATCGGATGATAACGAATGGAATCATCATCGAATGGAAATGAAAGGAGTCAACTAATAGAATTGCACGGAATCAACATAAAATGGAATCGAATGGAATCAACATCAAATGGAATCAAAAATAACCATCATCAATTGGTATTGAATGGAATTGTCATCAAATGGAATTCAAAGGAATCATCACCAAATGGAACCGAATGGATTCCTCATTGAATGGAAATGAAAGGGGTCATCATCTCATGGAATCGCATGGAATCATCATCCAATGGAATCGAATGGAATCATCATCAAATGGAATCTAATGGAATCATTGAACAGAATTGAATGGAATCGTCATCCAATGAATTGAATGCAATCATCTAATGGTCTCGAATGGAATCATCTTCTAATGGAAAGGAATGGAATCATGGCATAGAATCGAATGGAATTAACATTGAATGGACTCGAATGGAATCAACATCAAACGGAATCAAGCGGAATTATCGAATGGAATCGAAGAGAATCATCGAATGGACTCGAATGGAATCATCTAATGGAATGGAATGGAATAATCAACGGACTCGAATGCAATCATCATCGTATAGAATCGAATGGAATCATCGAATGGACTCGAATGGAATAATCATTGAACAGAATCGAATGGAATCATCATCGGATGGAAACGAATGGAATCATCATCGAATGGAAATGAAAGGGGTCATCTAATGGAATTGCATGAAATCATCATCAAATGGAATCGAATGGAATCAACATCAAATGGAATCAAATGGAATCATTGAACGGAATTGAATGGAATCGTCATCGAATGAATTGAATGCAATCATCGAATGGTCTCGAATGGAATCATCTTCAAATGGAATGGAATGGAATCATCGCATGGAATCGAATGGAATTATCATCGAATGGAATCGAATGGAATCAACATCAAACGGAATCAAGCGGAATTATCGAATGTAATCGAAGAGAACCATCGAATGGACTCGAATGGAATCATCTAATGGAATGGAATGGAATAATCCCCGGACTCGAATGCAATCATCCTCGTATAGAATCGAATGCAATCATTGAATGGACTCGAATGGAATAATCATTGAACGGAATCGAATGGAATCATCATCGGATGGAAACGAATGGAATCATCATCGAATGGAAATGAAAGGAGTCATCATCTAATGGAATTGCATGCAATCATCATAAAATGGAATCGAATGGAATCAACATCAAATGGAATCAAATGGAATCATTGAACGGAATTGAATGGAATCGTCATCGAATGAATTGAATGCAATCTTCCAATGGTCTCGAATGGAATCATCTTCAAATGGAATGGAATGGAATCATCGCATAGAATCGAATGGAATTATCATCGAATGTTATCGAATGGTATCAACAACAAACGGAACAAAACGGAATTATCGAATGGAATCGAAGAGAATCATCGAACGGACCCGAATGGAATCATCTAATGGAATGGAATGGAATAATCCATGGACTCGAATGCAATCATCATCGAATGGAATCGAATGGAATCATCGAATGGACTCGAAATGAATAATCATTGAACGGAATCGAATGGAATCATCATCGGATGGAAACGAATGGAATCATCATCGAATGGAAATGAAAGGAGTCATCATCTAATGGAATTGCATGGAATCACCGTAAAATGGAATCGAATGGAATCAACATCAAATGGAATCAAATGGAATCATTGAACGGAATTGAATGGAATCTTCATCGAATGAATTGAATGCAATCATCGAATGGTCTCGAATGGAATCATCTTCAAATGGAATGGAATGGAATCATCGCATAGAATCGAATGGAATTATCATCGAATGGAATCGAATGGAATCAACATCAAACTAAAAAATCGGAATTATCGTATGGAATCGAATGGAATCATCGAATGGACTCGAATGGAATAATCATCCAACGGAATCGAATGGAGTCATCATCAGATGGAAATGAATGGAATCATCATCGAATGGAATCGAATAGAATTATGGAATGAAATCCAGTGTGATCATCATCGAATGGACCCGAATGGAATCATCATCCAACGGAAGCTAATGGAATCAACATCGAATGAATCGAATGGAAACACCATCGAATTGAAACGAATGGAATTATCATGAAATTGAAATGGATGGACTCATCATCGAATGGATTCGAATGGAATCATCGAATAAATTTGATTGAAATCATCATCAAATGGAATCGAATGGTATCATTGAATGGAATCGAATGGAATCATCATCAGATGGAAATGAATGGAATCGTCATAGAATGGAATCGAATGGATTCATTGAATGGAATCAGATGGAATCATCGAATGGACTGGAATGGAATCATTGAATGGACTCGAAAGGGATCATTATTGAATGGAATTGAATGGAATCATCGAACGGTCTCGATTGGAATCATTATCAAATGGAATCGAATGGAATCACCGAATAGAATCGAATGGAACAATCATCGAATGGACTCAAATGGAATTACCCTCAAATGGAATCGAATGGAATTATCGAATGCACTCGAATGGAATTATCAAATGCATTCGAATAGAATCATCGAATGGACTCGAATGGAATCATCGAATGGAATGGAATGGAACAGTGAATGAACTCGAATGGAATCATCATTGAATGGAATCGAATGGAATCATCGAGTGGAATCGAATGGAATTATGATCAAATGGAATCGAATGTAATCATCAACAAATGGAATCAAAAATAACCATCATCAATTGGTATTGAATGGAATTGTCATCAAATGGAATTCAAAGGAATCATCATCAAATGGAACCGAATGCAATCCTCATTGAATGGAAATGAAAGGGGTCATCATCTAATGGAATCGCATGGAATCATCATCCAATGGAATCGAATGGAATCATCATCAAATGGAATCTAATGGAATCATTGAACAGAATTGAATGGAATCGTCATCGAATGAATTGAATGCAATCATCGAATGGTCTCGAATGGAATCATCTTCTAATGGAAAGGAATGGAATCATCGCATAGAATCGAATGGAATTAACATTGAATGGACTCGAATGGAATCCACATCAAACGGAATCAAGCGGAATTATCGAATGTAATCGAAGAGAATCATCGAATGTACTCGAATGGAATCTTCTAATGGAATGGATTGGAATAATCCACGGACTCGAATGCAATCATCATCGTATAGAATCGAATGGAATCATTGAATGGACTCAAATGGAATAATCATTGAACTTAATCGAATGGAATCATCATCGAATGGAAACGAATGGAATCATCATCGAATGGAAATGAAAGGAGTCATCATCTAATGGAATTTCATGGAATCATCATAAAATGGATTCGAATGGAATCAACATCAAATGGAATCAAATGGAATCATTGAACGGAATTGAATGGAATCGTCATCGAATGAATTGAATGCAATCATCGAATGGTCTCGAATGGAATCATCTTCAAATGGAATGGAATGGAATCATCGCATAGAATCGAATGGAATTATCATCGAATGGAATCGAATGGAATCAACATCAAACGGAAAAAAACGGAATTATCGAATGGAATCGAAGAGAATCATCGAATGGACCTGAATGGAATCATCTAATGGAATGGAATGGAATAATCCATGGACTCGAATGCAATCATCATCAAATGGAATCGAATGGAATCATCGAATGGACTCGAATGGAATAATCATTGAACGGAATCGAATGGAATCATCATGGGATGGAAATGAATGGAATCATCATCGAATGGAATCGAATAGAATTATGGAATGAAATCCAGTGTGATCATCATCGAATGGACCCGAATGGAATCATCATCCAACGGAAGCTAATGGAATCAACATCGAATGAATCGAATGGAAACACCATCGAATTGAAACGAATGGAATTATCATGAAATTGAAATGGATGGACTCATCATCGAATGGATTCGAATGGAATCATCGAATAAAATTGATTGAAGTCATCATCAAATGGAATCGAATGGTATCATTGAATGGAATCGAATGGAATCATCATCAGATGGAAATGAATGGAATCGTCATAGAATGGAATCGAATGGATTCATTGAATGGAATCAGATGGAATCATCGAATGGACTGGAATGGAATCATTGAATGGACTCGAAAGGGATCATTATTGAATGGAATTGAATGGAATCATCGAATGGTCTCGATTGGAATCATTATCAAATGGAATCGAATGGAATCACCGAATAGAATCGAATGGAACAATCATCGAATGGAGTCAAATGGAATTATCCTCAAATGGAATCGAATGGAATTATCGAATGCAATCGAATGGAATTATCGAATGCAATCGAATAGAATCATCGAATGGACTCGAATGGAATCATCGAATGGAATGGAATGGAACAGTCAATGAACTCGAATGGAATCATCATTGAATGGAATCGAATGGAATCATCGAGTGGAATCGAATGGAAATATGATCAAATGGAATCGAACGTAATCATCATCAAATGGAATCAAAAATAACCATCATCAATTGGTATTCAATGGAATTGTCATCAAATGGAATTCAAAGGAATCATCATCAAATGGAACCGAATGGAATCCTCATTGAATGGAAATGAAAGGGGTCATCATCTAATGGAATCCCATGGAATCATCATCAAATGGAATCGAATGGAATCATCATCAAATGGAATCTAATGGAATCATTGAAAAGAATTGAATGGAATCGTCATCGAATGAATTGAATACAATCATCGAATGGTCTCGAATGCAATCATCTTCTAATGGAAAGGAATGGAATCATCGCATAGATTCGAATGGAATTAACATTGAATGGACTCGAATGGAATCAACATCAAACGGAATCAAGCGGAATTATCGAATGTAATCGAAGAGAACCATCGAATGGACTCGAATGGAATCATCTAATGGAATGGAATGGAATAATCCATGGACCCGAATGCAATCATCATCGTATAGAATCGAAAGGAATCATCGAATGGACTCGAATGGAATAATCATCGAACGGAATCGAATGGAATCATCATCGAA	G	.	PASS	SVTYPE=DEL;END=139674834;SVLEN=-13022	GT	0/1
chr1	139755491	svim_asm.DEL.35	AGAAAAAAACGGAATTATCGAATGGAATCGAAGAGAATCTTCGAACGGACCCGAATGGAATCATCTAATGGAATGGAATGGAATAATCCATGGACTCGAATGCAATCATCATCGAATGGAATCGAATGGAATCATCGAATGGACTCGAATGGAATAATCACTGAACGGAATCGAATGGAATCATCATCGGATGGAAACGAATGGAATCATCATCGAATGCAAATGAAAGGAGTCATCATCTAATGGAATTGCATGGAATCATCATAAAATGGAATCGAATGGAATCAACATCAAATGGAATCAAATGGAATCATTGAACGGAATTGAATGGAATCGTCATCGAATGAATTGACTGCAATCATCGAATGGTCTCGAATGGAATCATCTTCAAATGGAATGGAATGGAATCATCGCATAGAATCGAATGGAATTATCATCGAATGGAATCGAATGGAATCAACATCAAACGGAAAAAAACGGAATTATTGAATGGAATCGAAGAGAATCATTGAATGGACCCGAATGGAATCATCTAATGGAATGGAATGGAATAATCCATGGACTCGAATGCAATCATCATCGAATGGAATCGAATGGAATCATCGAATGGACTCGAATGGAATAATCATTGAACGGAATCGAATGGAATCATCATCGGATGGAAATGAATGGAATCATCATCGAGTGGAAATGAAAGGAGTCATCATCTAATGGAATTGCATGGAATCATCATAAAATGGAATCGAATGGAATCAACATCAAATGAAATCTAATGGAATCATTGAACAGAATTGAATGGAATCGTCATCGAATGAATTGACTGCAATCATCGAATGGTCTCCAATGGAATCATCTTCAAATGGAATGGAATGGAATCATCGCATAGAATCGAATGGAATTATCATCGAATGGAATCGAATGGAATCGAATGGAATCAACATCAAACGGAAAAAAACGGAATTATCGAATGGAATCGAAGAGAATCATCGAATGGACCCGAATGGAATCATCTAATGGAATGGAATGGAATAATCCATGGACTCGAATGCAATCATCATCGAATGGAATCGAATGGAATCATCGAATGGACTCGAATGGAATAATCATTGAACGGAATCGAATGGAATCATCATCGGATGGAAATGAATGGAATCATCATCGAATGGAATCGAATAGAATTATGGAATGAAATCCAGTGTGATCATCATCGAATGGACCCGAATGGAATCATCATCCAACGGAAGCTAATGGAATCAACATCGAATGAATCAAATGGAAATACCATCGAATTGAAACGAATGGAATTATCATGAAATTGAAATGGATGGACTCATCATCGAATGGATTCGAATGGAATCATCGAATAAAATTGATTGAAATCATCATCGAATGGAATCGAATGGTATCATTGAATGGAATCGAATGGGATCATCATCAGATGGAAATGAATGGAATCGTCATAGAATGGAATCGAATGGATTCATTGAATGGAATCAGATGGAATCATCGAATGGACTGGAATGGAATCATTGAATGGACTCGAAAGGGATCATGATTGAATGGAATTGAATGGAATCATCGAATGGTCTCGATTGGAATCATTATCAAATGGAATCGAATGGAATCACCGAATAGAATCGAATGGAACAATCATCGAATGGACTCAAATGGAATTATCCTCAAATGGAATCGAATGGAATTATCAAATGCAATCGAATGGAATTATCGAATGCAATCGAATAGAATCATCGAATGGACTCGAATGGAATCATCGAATGGAATGGAATGGAACAGTCAATGAACTCGAATGGAATCATCATTGAATGGAATCGAATGGAATCATCGAGTGGAATCGAATGGAATTATGATCAAATGGAATCGAATGTAATCATCATCAAATGGAATCAAAAATAACCATCATCAATTGGTATTGAATGGAATTGTCATCAAATGGAATTCAAAGGAATCGTCATCAAATGGAACCGAAAGGAATCCTCATTGAATGGAAATGAAAGGGGTCATCATCTAATGGAATTGCATGGAATCATCATCAAATGGAATCGAAGGGAATCATCATCAAATGGAATCTAATGGAATCATTGAACAGAATTGAATGGAATCGTCATCGAATGAATTGAATGCAATCATCGAATGGTCTCGAATGGAATCATCTTCTAATGGAAAGGAATGGAATCATCGCATAGAATCGAATGGAATTATCATCGAATGGAATCGAATGGTATCAACACCAAACG	A	.	PASS	SVTYPE=DEL;END=139757745;SVLEN=-2254	GT	0/1
chr1	139956340	svim_asm.DEL.36	CTCATCGAATGGACCCGAATGGAATCATCATCCAACGGAAGCTAATGGAATCAACATCGAATGAATCGAATGGAAACACCATCGAATTGAAACGAATGGAATTATCATGAAATTGAAATGGATGGACTCATCATCGAATGGATTCGAATGGAATCATCGAATAAAATTGATTGAAATCATCATCAAATGGAATCGAATGGTATCATTGAATGGAATCGAATGGAATCATCATCAGATGGAAATGAATGGAATCGTCATAGAATGGAATCGAATGGATTCATTGAATGGAATCAGATGGAATCATCGAATGGACTGGAATGGAATCATTGAATGGACTCGAAAGGGATCATGATTGAATGGAATTGAATGGAATCATCGAATGGTCTCGATTGGAATCATTACCAAATGGAATCGAATGGAATCACCGAATAGAATCGAATGGAACAATCATCGAATGGACTCAAATGGAATTATCCTCAAATGGAATCGAATGGAATTATCGAACTGCAATCGAATGGAATTATCGAATGCAATCGAATAGAATCATTGAAAGGACTCGAATGGAATCATCGAATGGAATGGAATGGAACAGTCAATGAACTCGAATGGAATCATCATTGAATGGAATCGAATGAAATCATCGAATGGAATCGAATGGAATTATGATCAAATGGAATCGAATGTAATCATCATCAAATGGAATCAAAAATAACCATCATCAATTGGTATTGAATGGAATTGTCATCAAATGGAATTCAAAGGAATCATCATCAAATGGAACCGAATGGAATCCTCATTGAATGGAAATGAAAGGGGTCATCATCTAATGGAATCGCATGGAATCATCATCAAATGGAATCGAATGGAATCATCATCAAATGGAATCTAATGGAATCATTGAACAGAATTGAATGGAATCTTCATCGAATGAATTGAATGCAATCATCGAATGGTCTCGAATGGAATCATCTTCTAATGGAAAGGAATGGAATCATCGCATAGAATCGAATGGAATTATCATCGAATGGAATCGAATGGTATCAACACCAAACGGAAAAAAACGGAATTATCGAATGGAATCGAAGAGAATCTTCGAACGGACCCGAATGGAATCATCTAATGGAATGGAATGGAATAATCCATCGACTCGAATGCAATCATCATCGAATGGAATCGAATGGAATCATCGAATGGACTCGAATGGAATAATCATTGAACGGAATCGAATGGAATCATCATCGGATGGAAACGAATGGAATCATCATCGAATGGAAATGAAAGGAGTCATCATCTAATGGAATTGCATGGAATCATCATAAAATGGAATCGAATGGAATCAACATCAAATGGAATCAAATGGAATCATTGAACGGAATTGAATGGAATCGTCATCGAATGAATTGACTGCAGTCATCGAATGGTCTCGAATGGAATCATCTTCAAATGGAATGGAATGGAATCATCCCATAGAATCGAATGGAATTATCATCGAATGGAATCGAATGGAATCAACATCAAACGGAAAAAAACGGAATTATCGAATGGAATCGAAGAGAATCATCGAATGGACCCGAATGGAATCATCTAATGGAATGGAATGGAATAATCCATGGACTCGAATGCAATCATCATCGAATGGAATCGAATGGAATCATCGAATGGACTCGAATGGAATAATCATTGAACGGAATCGAATGGAATCATCATCGGATGGAAATGAATGGAATCATCATCGAATGGAATCGAATAGAATTATGGAATGAAATCCAGTGTGATCATCATCGAATGGACCCGAATGGAATCATCATCCAACGGAAGCTAACGGAATCAACATCGAATGAATCGAATGGAAACACCATCGAATTGAAACGAATGGAATTATCATGAAATTGAAATGGATGGACTCATCATCGAATGGATTCGAATGGAATCATCGAATAAAATTGATTGAAATCATCATCCAATGGAATCGAATGGTATCATTGAATGGAATCGAATGGAATCATCATCAGATGGAAATGAATGGAATCGTCATAGAATGGAATCGAATGGATTCATTGAATGGAATCAGATGGAATCATCGAATGGACTGGAATGGAATCATTGAATGGACTCGAAAGGGATCATGATTGAATGGAATTGAATGGAATCATCGAATGGTCTCGATTGGAATCATTATCAAATGGAATCGAATGGAATCACCGAATAGAATCGAATGGAACAATCATCGAATGGACTCAAATGGAATTATCCTCCAATGGAATCGAATGGAATTATCGAATGCAATCGAATGGAATTATCGAATGCAATCGAATAGAATCATCGAATGGACTCGAATGGAATCATCGAATGGAATGGAATGGAACAGTCAATGAACTCGAATGGAATCATCATTGAATGGAATCGAATGGAATCATCGAGTGGAATCGAATGGAATTATGATCAAATGGAATCGAATGTAATCATCATGAAATGGAATCAAAAATAACCATCATCAATTGGTATTGAATGGAATTGTCATCAAATGGAATTCAAAGGAATCATCATCAAATGGAACCGAATGGAATCCTCATTGAATGGAAATGAAAGGGGTCATCATCTAATGGAATCGCATGGAATCATCATCAAATGGAATCGAATGGAATCATCATCAAATGGAATCTAATGGAATCATTGAACAGAATTGAATGGAATCGTCATCAAATGAATTGAATGCAATCATCGAATGGTCTCGAATGGAATCATCTTCTAATGGAAAGGAATGGAATCATCGCATAGAATCGAATGGAATTATCATCGAATGGAATCGAATGGTATCAACACCAAACGGAAAAAAACGGAATTATCGAATGGAATCGAAGAGAATCTTCGAACGGACCCGAATGGAATCATCTAATGGAATGGAATGGAATAATCCATGGACTCGAATGCAATCATCATCGAATGGAATGGAATGGAATGGAATCATCGAATGGACTCGAATGGAATAATCATTGAACGGAATCGAATGGAATCATCATCGGATGGAAACGAATGGAATCATCATCGAATGGAAATGAAAGGAGTCATCATCTAATGGAATTGCATGGAATCATCATCAAATGGAATCGAATGGAATCAACATCAAATGGAATCAAATGGAATCATTGAACGGAATTGAATGGAATCGTCATCGAATGAATTGACTGCAATCATCGAATGGTCTCGAATGGAATCATCTTCAAATGGAATGGAATGGAATCATCGCATAGAATCGAATGGAATTATCATCGAATGGAATCGAATGGAATCAACATCAAACGGAAAAAAACAGAATTATCGTATGGAATCGAAGAGAATCATCGAATGGACCCGAATGGAATCATCTAATGGAATGGAATGGAATAATCCATGGACTCGAATGCAATCATCATCGAATGGAATCGAATGGAATCATCGAATGGACTCGAATGGAATAATCATTGAACGGAATCGAATGGAATCATCATCGGATGGAAATGAATGGAATCATCATCGAATGGAATCGAATAGAATTATGGAATGAAATCCAGTGTGATCATCATCGAATGGACCCGAATGGAATCATCATCCAACGGAAGCTAATGGAATCAACATCGAATGAATCGAATGGAAACACCATCGAATTGAAACGAATGGAATTATCATGAAATTGAAATGGATGGACTCATCATCGAATGGATTCGAATGGAATCATCGAATAAAATTGATTGAAATCATCATCAAATGGAATCGAATGGTATCATTGAATGGAATCGAATGGAATCATCATCAGATGGAAATGAATGGAATCGTCATAGAATGGAATCGAATGGATTCATTGAATGGAATCAGATGGAATCATCGAATGGACTGGAATGGAATCATTGAATGGACTCGAAAGGGATCATGATTGAATGGAATTGAATGGAATCATCGAATGGTCTCGATTGGAATCATTACCAAATGGAATCGAATGGAATCACCGAATAGAATCGAATGGAACAATCATCGAATGGACTCAAATGGAATTATCCTCCAATGGAATCGAATGGAATTATCGAATGCAATCGAATGGAATTATCGAATGCAATCGAATAGAATCATCGAATGGACTCGAATGGAATCATCGAATGGAATGGAATGGAACAGTCAATGAACTCGAATGGAATCATCATTGAATGGAATCGAATGGAATCATCGAGTGGAATCGAATGGAATTATGATCAAATGGAATCGAATGTAATCATCATGAAATGGAATCAAAAATAACCATCATCAATTGGTATTGAATGGAATTGTCATCAAATGGAATTCAAAGGAATCATCATCAAATGGAACCGAATGGAATCCTCATTGAATGGAAATGAAAGGGGTCATCATCTAATGGAATCGCATGGAATCATCATCAAATGGAATCGAATGGAATCATCATCAAATGGAATCTAATGGAATCATTGAACAGAATTGAATGGAATCGTCATCAAATGAATTGAATGCAATCATCGAATGGTCTCGAATGGAATCATCTTCTAATGGAAAGGAATGGAATCATCGCATAGAATCGAATGGAATTATCATCGAATGGAATCGAATGGTATCAACACCAAACGGAAAAAAACGGAATTATCGAATGGAATCGAAGAGAATCTTCGAACGGACCCGAATGGAATCATCTAATGGAATGGAATGGAATAATCCATGGACTCGAATGCAATCATCATCGAATGGAATGGAATGGAATCATCGAATGGACTCGAATGGAATAATCATTGAACGGAATCGAATGGAATCATCATCGGATGGAAACGAATGGAATCATCATCGAATGGAAATGAAAGGAGTCATCATCTAATGGAATTGCATGGAATCATCATAAAATGGAATCGAATGGAATCAACATCAAATGGAATCAAATGGAATCATTGAACGGAATTGAATGGAATCGTCATCGAATGAATTGACTGCAATCATCGAATGATCTCGAATGGAATCATCTTCAAATGGAATGGAATGGAATCATCGCATAGAATCGAATGGAATTATCATCGAATGGAATCGAATGGAATCAACATCAAACGGAAAAAAACAGAATTATCGTATGGAATCGAAGAGAATCATCGAATGGACCCGAATGGAATCATCTAATGGAATGGAATGGAATAATCCATGGACTCGAATGCAATCATCATCGAATGGAATCGAATGGAATCATCGAATGGACTCGAATGGAATAATCATTGAACGGAATCGAATGGAATCATCATCGGATGGAAATGAATGGAATCATCATCGAATGGAATCGAATAGAATTATGGAATGAAATCCAGTGTGATCA	C	.	PASS	SVTYPE=DEL;END=139961674;SVLEN=-5334	GT	0/1
chr1	140342153	svim_asm.DEL.37	CGAATGGACTCAAATGGAATTATCCTCAAATGGAATTGAATGGAATTATCGAATGCAATCGAATGGAATTATCGAATGCAATCGAATAGAATCATCGAATGGAGTCGAATGGAATCATCGAATGGAATGGAATGGAACAGTCAATGAACTCGAATGGAATCATCATTGAATGGAATCGAATGGAATCATCGAGTGGAATCGAATGGAATTATGATCAAATGGAATCGAATGTAATCATCATCAAATGGAATCAAAAATAACCATCATCAATTGGTATTGAATGGAATTCTCATCAAATGGAATTCAAAGGAATCATCATCAAATGGAACCGAATGGTATCCTCATTGAATGGAAATGAAAGGGGTCATCATCTAATGGAATCGCATGGAATCATCATCAAATGGAATCGAATGGAATCAACATCAAATGGAATCAAATGGAGTCATTGAACGGAATTGAATGGAATCGTCATCGAATGAATTGAATGCAATCATCGAATGGTCTCGAATGGAATCATCTTCAAATGGAATGGAATGGAATCATCACATAGAATCGAATGGAATTATCATCGAATGGAATCGAATGGAATCAACATCAAACGGAAAAAAACGGAATTATCGAATGGAATCGAAGAGAATCATCGAATGGACCCGAATGGAATCATCTAATGGAATGGAATGGAATAATCCATGGACTCGAATGCAATCATCATCGAATGGAATCGAATGGAATCATCGAATGGACTCGAATGGAATAATCATTGAACGGAATCGAATGGAATCATCATCGGATGGAAACGAATGGAATCATCATCGAATGGAATCGAATAGATTTATGGAATGAAATCCAGTGTGATCATCATCGAATGGACCCGAATGGAATCATCATCCAACGGAAGCTAATGAAATCAACATCGAATGAATCAAATGGAAACACCATCGAATTGAAACGAATGGAATTACCATGAAATTGAAATGGATGGACTCATCATCAAATGGATTCGAATGGAATCATCGAATAAAATTGATTGAAATCATCATCGAATGGAATCGAATGGTATCATTGAATGGAATCGAATGGAATCATCATCAGATGGAAATGAATGCAATCGTCATAGAATGGAATCGAATGGATTCATTGAATGGAATCAGATGGAATCATTGAATGGACTGGAATGGAATCATTGAATGGACTCGAAAGGGATCATGATTGAATGGAATTGAATGGAATCATGGAATGGTCTCGATTGGAATCATTATCAAATGGAATCGAATGGAATCACCGAATAGAATCGAATGGAACAATCATCGAATGGACTCAAATGGAATTATCCTCAAATGGAATCGAATGGAATTATCGAATGCAATCGAATGGAATTATCGAATGCAATCGAATAGAATCATCGAAAGGACTCGAATGGAATCATCGAATGGAATGGAATGGAACAGTCAATGAACTCGAATGGAATCATCATTGAATGGAATCGAATGGAATCATCGAGTGGAATCGAATGGAATTATGATCAAATGGAATCGAATGTAATCATCATCAAATGGAATCAAAAATAACCATCATCAATTGGTATTGAATGGAATTGTCATCAAATGGAATTCAAAGGAATCATCATCAAATGGAACCGAATGGAATCCTCATTGAATGGAAATGAAAGGGGTCATCATCTAATGGAATCGCATGGAATCATCATCAAATGGAATCGAATGGAATCATCATCAAATGGAATCTAATGGAATCATTGAAAAGAATTGAATGGAATCATCATCGAATTAATTGAATGCAATCATCGAATGGTCTCGAATGGAATCATCTTCTAATGGAAAGGAATGGAATCATCGCATAGAATCGAATGGAATTATCATCGAATGGAATCGAATGGTATCAACACCAAACGGAAAAAAACGGAATTATCGAATGGAATCGAAGAGAATCTTCGAACGGACCCGAATGGAATCATCTAATGGAATGGAATGGAATAATCCATGGACTCGAATGCAATCATCATCGAATGGAATCGAATGGAATCATCGAATGGACTCGAATGGAATAATCATTGAACGGAATCGAATGGAATCATCAACGGATGGAAACGAAAGGAATCATCATCGAATGGAAATGAAAGGAGTCATCATCTAATGGAATTGCATGGAATCATCATAAAATGGAATCGAATGGAATCAACATCAAATGGAATCAAATGGAATCATTGAACGGAATTGAATGGAATCGTCATCGAATGAATTGAATGCAATCATCGAATGGTCTCGAATGGAATCATCTTCAAATGGAATGGAATGGAATCATCGCATAGAATCGAATGGAATTATCATCGAATGGAATCGAATGGAATCAACATCAAACGGAAAAAAACGGAATTATCGAATGGAATCGAAGAGAATCATCGAATGGACCCGAATGGAATCATCTAATGGAATGGAATGGAATAATCCATGGACTCGAATGCAATCATCATCGAATGGAATCGAATGGAATCATCGAATGGACTCGAATGGAATAATCATTGAACGGAATCGAATGGAATCATCATCGGATGGAAATGAATGGAATCATCATCGAATGGAATCGAATAGAATTATGGAATGAAATCCAGTGTGATCATCATCGAATGGACCCGAATGGAATCATCATCCAACGGAAGCTAATGGAATAAACATCGAATGAATCAAATGGAAACACCATCGAATTGAAACGAATGGAATTACCATGAAATTGAAATGGATGGACTCATCATCAAATGGATTCGAGTGGAATCATCGAATAAAATTGATTGAAATCATCATCAAATGGAATCGAATGGTATCATTGAATGGAATCGAATGGAATCATCATCAGATGGAAATGAAAGGAATCGTCATAGAATGGAATTGAATGGATTCATTGAATGGAATCAGATGGAATCATTGAATGGACTGGAATGGAATCATTGAATGGACTCGAAAGGGATCATTATTGAATGGAATTGAATGGAATCATCGAATGGTCTCGATTGGAATCATTATCAAATGGAAACGAATGGAATCACCAAATAGAATCGAATGGAACAATCATT	C	.	PASS	SVTYPE=DEL;END=140345237;SVLEN=-3084	GT	0/1
chr1	140413535	svim_asm.DEL.38	ATCGAATGGAATCATCGAGTGGAATCGAATGGAATTATGATCAAATGGAATCGAATGTAATCATCATCAAATGGAATCAAAAATAACCATCATCAATTGGTATTGAATGGAATTGTCATCAAATGGAATTCAAAGGAAACATCATCAAATGGAACCGAATGGAATCCTCATTGAATGGAAATGAAAGGGGTCATCATCTAATGGAATCGCATGGAATCATCATCAAATGGAATCGAATGGAATCATCATGAAATGGAATCTAATGGAATCATTGAACAGAATTGAATGGAATCGTCATCGAATGAGTTGAATGCAATCATCGAATGGTCTCGAATGGAACCATCTTCTAATGGAAAGGAATGGAATCATCGCATAGAATCGAATGGAATTATCATCGAATGGAATCGAATGGTATCAACACCAAACGGAAAAAAACGGAATTATCGAATGGAATCGAAGAGAATCTTCGAACGGACCCGAATGGAATCATCTAATGGAATGGAATGGAATAATCCATGGACTCGAATGCAATGATCATCGAATGGAATCGAATGGAATCATCGAATGGACTCGAATGAAATAATCATTGAACGGAATCGAATGGAATCATCATCGGATGGAAACGAATGGAATCATCATCGAATGGAAATGAAAGGAGTCATCATCTAATGGAATTGCATGGAATCATCATAAAATGGAATCGAATGGAATCAACATCAAATGGAATCAAATGGAATCATTGAACGGAATTGAATGGAATCGTCATCGAATAAATTGAATGCAATCATCGAATGGTCTCGAATGGAATCATCTTCAAATGGAATGGAATGGAATCATCGCATAGAATCGAATGGAATTATCATCGAATGGAATCGAATGGAATCAACATCAAACGGAAAAAAACGGAATTATCGAATGGAATCGAAGAGAATCATCGAATGGACCCGAATGGAATCATCTAATGGAATGGAATGGAATAATCCATGGACTCGAATGCAATCATCATCGAATGGAATCGAATGGAATCATCGAATGGACTCGAATGGAATAATCATTGAACAGAATCGAATGGAATCATCATCGGATGGAAATGAAAGGAGTCATCATCTAATGGAATTGCATGGAATCATCATAAAATGGAATCGAATGGAATCAACATCAAATGGAATCAAATGGAATCATTGAACGGAATTGAATGGAATCGTCATCGAATGAATTGAATGCAATCATCGAATGGTCTCGAATGGAATCACCTTCAAATGGAATGGAATGGAATCATCGCATAGAATCGAATGGAATTATCATCGAATGGAATCGAATGGAATCAACATCAAACGGAAAAAAACGGAATTATCGAATGGAATCGAAGAGAATCATCGAATGGACCCGAATGGAATCATCTAATGGAATGGAATGGAATAATCCATGGACTCGAATGCAATCATCATCGAATGGAATCGAATGGAAACATCCAATGGACTCGAATGGAATAATCATTGAACGGAATCGAATGGAATCATCATCGGATGGAAATGAATGGAATCATCATCGAATGGAATCGAATAGAATTATGGAATGAAATCCAGTGTGATCATCATCGAATGGACCCGAATGGAATCATCATCCAACGGATGCTAATGGAATCAACATCGAATGAATCAAATGGAAACACCATCGAATTGAAACGAATGGAATTACCATGAAATTGAAATGGATGGACTCATCATCGAATGGATTTGAAAGGAATCATCGAATAAAATTGATTGAAATCATCATCGAATGGAATCGAATGGTATCATTGAATGGAATCGAATGGAATCATCATCAGATGGAAATGAATGGAATCGTCATAGAATGGAATCGAATGGATTCATTGAATGGAATCAGATGGAATCATCGAATGGACTGGAATGGAATCATTGAATGGACTCGAAAGAGATCATGATTGAATGGAATTGAATGGAATCATCGAATGGTCTCGATTGGAATCATTATCAAATGGAATCGAATGGAATCACCGAATAGAATCGAATGGAACAATCATCGAATGGACTCAAATGGAATTATCCTCCAATGGAATCGAATGGAATTATCGAATGCAATCGAATGGAATTATCGAATGCAAACGAATAGAATCATCGAATGGACTCGAATGGAATCATCGAATGGAATGGAATGGAACAGTCAATGAACTCGAATGGAATCATCATTGAATGGAATCGAATGGAATCATCGAGTGGAATCGAATGGAATTATGCTCAAATGGAATCGAATGTAATCATCATCAAATGGAATCAAAAATAACCATCATCAATTGGTATTGAATGGAATTGTCATCAAATGGAATTCAAAGGAAACATCATCAAATGGAACCGAATGGAATCCTCATTGAATGGAAATGAAAGGGGTCATCATCTAATGGAATCGCATGGAATCATCATCAAATGGAATCGAATGGAATCATCATGAAATGGAATCTAATGGAATCATTGAACAGAATTGAATGGAATCGTCATCGAATGAATTGAATGCAATCATCGAATGGTCTCGAATGGAACCATCTTCTAATGGAAAGGAATGGAATCATCGCATAGAATCGAATGGAATTATCATCGAATGGAATCGAATGGTATCAACACCAAACGGAAAAAAACGGAATTATCGAATGGAATCGAAGAGAATCTTCGAACGGACCCGAATGGAATCATCTAATGGAATGGAATGGAATAATCCATGGACTCGAATGCAATCATCATCGAATGGAATCGAATGGAATCATCGAATGGACTCGAATGGAATAATCATTGAACGGAATCGAATGGAATCATCATCGGATGGAAACGAATGGAATCATCATCGAATGGAAATGAAAGGAGTCATCATCTAATGGAATTGCATGGAATCATCATAAAATGGAATCGAATGGAATCAACATCAAATGGAATCAAATGGAATCATTGAACGGAATTGAATGGAATCGTCATCGAATGAATTGAATGCAATCATCGAATGGTCTCGAATGGAATCATCTTCAAATGGAATGGAATGGAATCATCGCATAGAATCGAATGAAATTATCATCGAATGGAATCGAATGGAATCAACATCAAACGGAAAAAAACGGAATTATCGAATGGAATCGAAGAGAATCATCGAATGGACCCGAATGGAATCATCTAATGGAATGGAATGGAATAATCCATGGACTCGAATGCAATCATCATCGAATGGAATCGAATGGAATCATCGAATGGACTCGAATGGAATAATCATTGAACGGAATCGAATGGAATCATCATCGGATGGAAATGAAAGGAGTCATCATCTAATGGAATTGCATGGAATCATCATAAAATGGAATCGAATGGAATCAACATCAAATGGAATCAAATGGAATCATTGAACGGAATTGAATGGAATCGTCATCGAATGAATTGAATGCAATCATCGAATGGTCTCGAATGGAATCATCTTCAAATGGAATGGAATGGAATCATCGCATAGAATCGAATGGAATTATCATCGAATGGAATCGAATGGAATCAACATCAAACGGAAAAAAACGGAATTATCGAATGGAATCGAAGAGAATCTTCGAACGGACCCGAATGGAATCATCTAATGGAATGGAATGGAATAATCCATGGACTCGAATGCAATCATCATCGAATGGAATCGAATGGAATCATCGAATGGACTCGAATGGAATAATCATTGAACAGAATCGAATGGAATCATCATCGGATGGAAATGAAAGGAGTCATCATCTAATGGAATTGCATGGAATCATCATAAAATGGAATCGAATGGAATCAACATCAAATGGAATCAAATGGAATCATTGAACGGAATTGAATGGAATCGTCATCGAATGAATTGAATGCAATCATCGAATGGTCTCGAATGGAATCACCTTCAAATGGAATGGAATGGAATCATCGCATAGAATCGAATGGAATTATCATCGAATGGAATCGAATGGAATCAACATCAAACGGAAAAAAACGGAATTATCGAATGGAATCGAAGAGAATCATCGAATGGACCCGAATGGAATCATCTAATGGAATGGAATGGAATAATCCATGGACTCGAATGCAATCATCATCGAATGGAATCGAATGGAAACATCCAATGGACTCGAATGGAATAATCATTGAACGGAATCGAATGGAATCATCATCGGATGGAAATGAATGGAATCATCATCGAATGGAATCGAATAGAATTATGGAATGAAATCCAGTGTGATCATCATCGAATGGACCCGAATGGAATCATCATCCAACGGATGCTAATGGAATCAACATCGAATGAATCAAATGGAAACACCATCGAATTGAAACGAATGGAATTACCATGAAATTGAAATGGATGGACTCATCATCGAATGGATTTGAAAGGAATCATCGAATAAAATTGATTGAAATCATCATCGAATGGAATCGAATGGTATCATTGAATGGAATCGAATGGAATCATCATCAGATGGAAATGAATGGAATCGTCATAGAATGGAATCGAATGGATTCATTGAATGGAATCAGATGGAATCATCGAATGGACTGGAATGGAATCATTGAATGGACTCGAAAGAGATCATGATTGAATGGAATTGAATGGAATCATCGAATGGTCTCGATTGGAATCATTATCAAATGGAATCGAATGGAATCACCGAATAGAATCGAATGGAACAATCATCGAATGGACTCAAATGGAATTATCCTCCAATGGAATCGAATGGAATTATCGAATGCAATCGAATGGAATTATCGAATGCAAACGAATAGAATCATCGAATGGACTCGAATGGAATCATCGAATGGAATGGAATGGAACAGTCAATGAACTCGAATGGAATCATCATTGAATGGAATCGAATGGAATCATCGAGTGGAATCGAATGGAATTATGCTCAAATGGAATCGAATGTAATCATCATCAAATGGAATCAAAAATAACCATCATCAATTGGTATTGAATGGAATTGTCATCAAATGGAATTCAAAGGAAACATCATCAAATGGAACCGAATGGAATCCTCATTGAATGGAAATGAAAGGGGTCATCATCTAATGGAATCGCATGGAATCATCATCAAATGGAATCGAATGGAATCATCATGAAATGGAATCTAATGGAATCATTGAACAGAATTGAATGGAATCGTCATCGAATGAATTGAATGCAATCATCGAATGGTCTCGAATGGAACCATCTTCTAATGGAAAGGAATGGAATCATCGCATAGAATCGAATGGAATTATCATCGAATGGAATCGAATGGTATCAACACCAAACGGAAAAAAACGGAATTATCGAATGGAATCGAAGAGAATCTTCGAACGGACCCGAATGGAATCATCTAATGGAATGGAATGGAATAATCCATGGACTCGAATGCAATCATCATCGAATGGAATCGAATGGAATCATCGAATGGACTCGAATGGAATAATCATTGAACGGAATCGAATGGAATCATCATCGGATGGAAACGAATGGAATCATCATCGAATGGAAATGAAAGGAGTCATCATCTAATGGAATTGCATGGAATCATCATAAAATGGAATCGAATGGAATCAACATCAAATGGAATCAAATGGAATCATTGAACGGAATTGAATGGAATCGTCATCGAATGAATTGAATGCAATCATCGAATGGTCTCGAATGGAATCATCTTCAAATGGAATGGAATGGAATCATCGCATAGAATCGAATGAAATTATCATCGAATGGAATCGAATGGAATCAACATCAAACGGAAAAAAACGGAATTATCGAATGGAATCGAAGAGAATCATCGAATGGACCCGAATGGAATCATCTAATGGAATGGAATGGAATAATCCATGGACTCGAATGCAATCATCATCGAATGGAATCGAATGGAATCATCGAATGGACTCGAATGGAATAATCATTGAACGGAATCGAATGGAATCATCATCGGATGGAAATGAAAGGAGTCATCATCTAATGGAATTGCATGGAATCATCATAAAATGGAATCGAATGGAATCAACATCAAATGGAATCAAATGGAATCATTGAACGGAATTGAATGGAATCGTCATCGAATGAATTGAATGCAATCATCGAATGGTCTCGAATGGAATCATCTTCAAATGGAATGGAATGGAATCATCGCATAGAATCGAATGGAATTATCATCGAATGGAATCGAATGGAATCAACATCAAACGGAAAAAAACGGAATTATCGAATGGAATCGAAGAGAATCATCGAATGGACCCGAATGGAATCATCTAATGGAATGGAATGGAATAATCCATGGACTCGAATGCAATCATCATCGAATGGAATCAAATGGAATCATCGAATGGACTCGAATGGAATAATCATTGAACGGAATCGAATGGAATCATCATCGGATGGAAATGAATGGAATCATCATCGAATGGAATCGAATAGAATTATGGAATGAAATCCAGTGTGATCATCATCGAATGGACCCGAATGGAATCATCATCCAACGGATGCTAATGGAATCAACATCGAATGAATCAAATGGAAACACCATCGAATTGAAACGAATGGAATTACCATGAAATTGAAATGGATGGACTCATCATCGAATGGATTTGAAAGGAATCATCGAATAAAATTGATTGAAATCATCATCGAATGGAATCGAATGGTGTCATTGAATGGAATCGAATGGAATCATCATCAGATGGAAATGAATGGAATCGTCATAGAATGGAATCGAATGGATTCATTGAATGGAATCAGATGGAATCATCGAATGGACTGGAATGGAATCATTGAATGGTCTCGAAAGAGATCATGATTGAATGGAATTGAATGGAATCATCGAATGGTCTCGATTGGAATCATTATCAAATGGAATCGAATGGAATCACCGAATAGAATCGAATGGAACAATCATCGAATGGACTCAAATGGAATTATCCTCCAATGGAATCGAATGGAATTATCGAATGCAATCGAATGGAATTATCGAATGCAAACGAATAGAATCATCGAATGGACTCGAATGGAATCATCGAATGGAATGGAATGGAACAGTCAATGAACTCGAATGGAATCATCATTGAATGGAATCGAATGGAATCATCGAGTGGAATCGAATGGAATTATGATCAAATGGAATCGAATGTAATCATCATCAAATGGAATCAAAAATAACCATCATCAATTGGTATTGAATGGAATTGTCATCAAATGGAATTCAAAGGAAACATCATCAAATGGAACCGAATGGAATCCTCATTGAATGGAAATGAAAGGGGTCATCATCTAATGGAATCGCATGGAATCATCATCAAATGGAATCGAATGGAATCATCATGAAATGGAATCTAATGGAATCATTGAACAGAATTGAATGGAATCGTCATCGAATGAATTGAATGCAATCATCGAATGGTCTCGCATGGAACCATCTTCTAATGGAAAGGAATGGAATCATCGCATAGAATCGAATGGAATTATCATCGAATGGAATCGAATGGTATCAACACCAAACGGAAAAAAACGGAATTATCGAATGGAATCGAAGAGAATCTTCGAACGGACCCGAATGGAATCATCTAATGGAATGGAATGGAATAATCCATGGACTCGAATGCAATCATCATCGAATGGAATCGAATGGAATCATCGAATGGACTCGAATGGAATAATCATTGAACGGAATCGAATGGAATCATCATCGGATGGAAACGAATGGAATCATCATCGAATGGAAATGAAAGGAGTCATCATCTAATGGAATTGCATGGAATCATCATAAAATGGAATCGAATGGAATCAACATCAAATGGAATCAAATGGAATCATTGAACGGAATTGAATGGAATCGTCATCGAATGAATTGAATGCAATCATCGAATGGTCTCGAATGGAATCATCTTCAAATGGAATGGAATGGAATCATCGCATAGAATCGAATGAAATTATCATCGAATGGAATCGAATGGAATCAACATCAAACGGAAAAAAACGGAATTATCGAATGGAATCGAAGAGAATCATCGAATGGACCCGAATGGAATCATCTAATGGAATGGAATGGAATAATCCATGGACTCGAATGCAATCATCATCGAATGGAATCGAATGGAATCATCGAATGGACTCGAATGGAATAATCATTGAACGGAATCGAATGGAATCATCATCGGATGGAAATGAAAGGAGTCATCATCTAATGGAATTGCATGGAATCATCATAAAATGGAATCGAATGGAATCAACATCAAATGGAATCAAATGGAATCATTGAACGGAATTGAATGGAATCGTCATCGAATGAATTGAATGCAATCATCGAATGGTCTCGAATGGAATCATCTTCAAATGGAATGGAATGGAATCATCGCATAGAATCGAATGGAATTATCATCGAATGGAATCGAATGGAATCAACATCAAACGGAAAAAAACGGAATTATCGAATGGAATCGAAGAGAATCATCGAATGGACCCGAATGGAATCATCTAATGGAATGGAATGGAATAATCCATGGACTCGAATGCAATCATCATCGAATGGAATCAAATGGAATCATCGAATGGACTCGAATGGAATAATCATTGAACGGAATCGAATGGAATCATCATCGGATGGAAATGAATGGAATCATCATCGAATGGAATCGAATAGAATTATGGAATGAAATCCAGTGTGATCATCATCGAATGGACCCAAATGGAATCATCATCCAACGGATGCTAATGGAATCAACATCGAATGAATCAAATGGAAACACCATCGAATTGAAACGAATGGAATTACCATGAAATTGAAATGGATGGACTCATCATCGAATGGATTCGAAAGGAATCATCGAATAAAATTGATTGAAATCATCATCGAATGGAATCGAATGGTATCATTGAATGGAATCGAATGGAATCATCATCAGATGGAAATGAATGGAATCGTCATAGAATGGAATCGAATGGATTCATTGAATGGAATCAGATGGAATCATCGAATGGACTGGAATGGAATCATTGAATGGACTCGAAAGAGATCATGATTGAATGGAATTGAATGGAATCATCGAATGGTCTCGATTGGAATCATTATCAAATGGAATCGAATGGAATCACCGAATAGAATCGAATGGAACAATCATCGAATGGACTCAAATGGAATTATCCTCCAATGGAATCGAATGGAATTATCGAATGCAATCGAATGGAATTATCGAATGCAATCGAATAGAATCATCGAATGGACTCGAATGGAATCATCGAATGGAATGGAATGGAACAGTCAATGAACTCGAATGGAATCATCATTGAATGGAT	A	.	PASS	SVTYPE=DEL;END=140422849;SVLEN=-9314	GT	0/1
chr1	140599739	svim_asm.DEL.39	GGAATCGAATGGAATCATCATCAGATGGAAATGAATGGAATCGTCATAGAATGGAATCGAATGGATTCATTGAATGGAATCAGATGGAATCATCGAATGGACTGGAATGGAATCATTGAATGGACTCGAAAGGGATCATTATTGAATGGAATTGAATGGAATCATCGAACGGTCTCGATTGGAATCATTATCAAATGGAATCGAATGGAATCACCGAATAGAATCGAATGGAACAATCATCGAATGGACTCAAATGGAATTATCCTCAAATGGAATCGAATGGAATTATCGAATGCAATCGAATGGAATTATCGAATGCAATCGAATAGAATCATCGAATGGACTCGAATGGAATCATCGAATGGAATGGAATGGAACAGTCAATGAACTCGAATGGAATCATCATTGAATGGAATCGAATGGAATCATCGCGTGGAATCGAATGGAATTATGATCAAATGGAATCGAATGTAATCATCATCAAATGGAATCAAAAATAACCATCATCAATTGGTATTGAATGGAATTGTCATCAAATGGAATTCAAAGGAATCATCATCAAATGGAACCGAATGGAATCCTCATTGAATGGAAATGAAAGGAGTCATCATCTAATGGAATCGCATGGAATCATCATCAAATGGAATCGAATGGAATCATCATCAAATGGAATCTAATGGAATCATTGAAAGAATTGAATGGAATCATCATCGAATGAATTGAATGCAATCATCGAATGGTCTCGAATGGAATCATCTTCTAATGGAAAGGAATGGAATCATCGCATAGAATCGAATGGAATTATCATCGAATGGAATCGAATGGTATCAACACCAAACGGAAAAAAACGGAATTATCGAATGGAATCGAAGAGAATCTTCGAACGGACCCGAATGGAATCATCTAATGGAATGGAATGGAATAATCCATGGACTCCAATGCAATCATCATCGAATGGAATCGAATGGAATCATCGAATGGACTCGAATGGAATAATCATTGAACGGAATCGAATGGAATCATCATCGGATGGAAACGAATGGAATCATCATCGAATGGAAATGAAAGGAGTCATCATCTAATGGAATTGCATGAAATCATCATCAAATGGAATCGAATGGAATCAACATCAAATGGAATCAAATGGAATCATTGAACGGAATTGAATGGAATCGTCATCGAATGAATTGAATGCAATCATCGAATGGTCTCGAATGGAATCATCTTCAAATGGAATGGAATGGAATCATCGCATAGAATCGAATGGAATTATCATCGAATGGAATCGAATGGAATCAACATCAAACGGAAAAAAACGGAATTATCGAATGGAATCGAAGAGAATCATCGAATGGACCCGAATGGAATCATCTAATGGAATGGAATGGAATAATCCATGGACTCGAATGCAATCATCATCGAATGGAATCGAATGGAATCATCGAATGGACTCGAATGGAATAATCATGGAACGGAATCGAATGGAATCATCATCGGATGGAAATGTATGGAATCATCATCGAATGGAATCGAATAGAATTATGGAATGAAATCCAGTGTGATCATCATCGAATGGACCCGAATGGAATCATCATCCAACGGAAGCTAATGGAATCAACATCGAATGAATCGAATGGAAACACCATCGAATTGAAACGAATGGAATTATCATGAAATTGAAACGGATGGACTCATCATCGAATGGATTCGAATGGAATCATCGAATAAAATTGATTGAAATCATCATCGAATGGAATCGAATGGTATCATTGAATGGAATCGAATGGAATCATCATCAGATGGAAATGAATGGAATCGTCATAGAATGGAATCGAATGGATTCATTGAATGGAATCAGATGGAATCATCGAATGGACTGGAATGGAATCATTGAATGGACTCGAAAGGGATCATTATTGAATGGAATTGAATGGAATCATCGAATGGTCTCGATTGTAATCATTATCAAATGGAATCGAATGGAATCACCGAATAGAATCGAATGGAACAATCATCGAATGGACTCAAATGGAATTATCCTCAAATGGAATCGAATGGAATTATCGAATGCAACCGAATGGAATTATCGAATGCAATCGAATAGAATCATCGAATGGACTCGAATGGAATCATCGAATGGAATGGAATGGAACAGTCAATGAACTCGAATGGAATCATCATTGAATGGAATCGAATGGAATCATCGAGTGGAATCGAATGGAATTATGATCAAATGGAATCGAATGTAATCATCATCAAATGGAATCAAAAATAACCATCATCAATTGGTATTGAATGGAATTGTCATCAAATGGAATTCAAAGGAATCATCATCAAATGGAACCGAAAGGAATCCTCATTGAATGGAAATGAAAGGGGTCATCATCTAATGGAATCGCATGGAATCATCATCAAATGGAATCGAATGGAATCATCATCAAATGGAATCTAATGGTATCATTGAAAGAATTGAATGGAATCATCATCGAATGAATTGAATGCAATCATCGAATGGTCTCGAATGGAATCATCTTCAAATGGAATGGAATGGAATCATCGCATAGAATCGAATGGAATTATCATCGAATGGAATCGAATGGAATCAACATCAAACGGAAAAAAACGGAATTATCGAATAGAATCGAAGAGAATCATCGAACGGACCCGAATGGAATCATCTAATGGAATGGAATGGAATAATCCATGGACTCGAAGGCAATCATCATCGAATGGAATCGAATGGAATCATCGAATGGACTCGAATGGAATAATCATTGAACGGAATCGAATGGAATCATCATCGGATGGAAACGAATGGAATCATCATCGAATGGAAATGAAAGGAGTCATCATCTAATGGAATTGCATGGAATCATCATCAAATGGAATCGAATGGAATCAACATCAAATGGAATCAAATGGAATCATTGAACGGAATTGAATGGAATCGTCATCGAATGAATTGAATACAATCATCGAATGGTCTCGAATGCAATCATCTTCTAATGGAAAGGAATGGAATCATCGCATAGAATCGAATGGAATTAACATTGAATGGACTCGAATGGAATCAACATCAAATGGAATCAAGCGGAATTATCGAATGTAATCGAAGAGAACCATCGAATGGACTCGAATGGAATCATCTAATGGAATGGAATGGAATAATCCACGGACTCGAATGCAATCATCATCGTATAGAATCGAATGGAATCATCGAATGGACTCGAATGGAATAATCATTGAACGGAATCGAATGGAATCATCATCGGATGGAAATGAATGGAATCATCATCGAATGGAATCGAATAGAATTATGGAATGAAATCCAGTGTGATCATCATCGAATGGACCAGAATGGAATCATCATCCAACGGAAGCTAACGGAATCAACATCGAATGAATCGAATGGAAACACCATCGAATTGAAAAGAATGGAATTATCATGAAATTGAAATGGATGGACTCATCATCGAATGGATTCGAATTGAATCATCGAATAAAATTGATTAAAATCATCATCAAATGGAATCGAATGGTATCATTGAATGGAATCGAATGGAATCATCATCAGATGGAAATGAATGGAATCGTCATAGAATGGAATCGAATGGATTCATTGAATGGAATCAGATGGAATCAACGAATGGACTGGAATGGAATCATTGAATGGACTCGAAAGGGATCATTGTTGAATGGAATTGAATGGAATCATCGAATGGTCTCGATTGGAATCATTATCAAATGGAATCGAATGGAATCACCGAATAGAATCGAATGGAACAATCATCGAATGGAGTCAAATGGAATTATCCTCAAATGGAATTGAATGGAATTATCGAATGCAATCGAATGGAATTATCGAATGCAATAGAATAGAATCATCAAATGGACTCGAATGGAATCATCGAATGGAATGGAATGGAACAGTCAATGAACTCGAATGGAATCATCATTGAATGGAATCGAATGGAATCATCGAGTGGAATCGAATGGAATTATGATCAAACGGAATCGAATGTAATCATCATCAAATGGAATCAAAAATAACCATCATCAATTGGTATTGAATGGAATTGTCATCAAATGGAATTCAAAGGAATCATCATCAAATGGAACCGAATGGAATCCTCATTGAATGGAAATGAAAGGAGTCATCATCTAATGGAATCGCATGGAGTCATCATCAAATGGAATCGCATGGAATCATCATCAAATGGAATCGAATGGAATTATCATTAAATGGAATCTAATGGAATCATTGAACAGAATTGAATGGAATCGTCATCGAATGAATTGAATGCAATCATCGAATGGTCTCGAATGGAATCATCTTCTAATGGAAAGGAATGGAATCATCGCATAGAATCGAATGGAATTAACATTGATGGACTCGAATGGAATCAACATCAAACGGAATTAAGCGGAATTATCGAATGGAATCGAAGAGAATCATCGAATGGACTCGAATGGAATCATCTAATGGAATGGAATGGAATAATCCCCGGACTCGAATGCAATCATCATCGTATAGAATCGAGTGGAATCATCGAATGGACTCGAATGGAATAATCATCGGATGGATACGAATGGATTCATCATCGAATGGAAATGAAAGGAGTCATCATCTAATGGAATTGCATGGAATCATCATAAAATGGAATTGAATGGAATCAACATCAAATGGAATCAAATGGAATCATTGAACGGAATTGAATGGAATCGTCATCGAATGAATTGAATGCAATCATCGAATGGTCTCAAATGGAATCATCTTCAAATGGAATGGAATGGAATCATCGCATAGAATCGAATGGAATTATCATCGAATGGAATCGAATGGTATCAACATAAAATGGAAAAAAACGGAATTATCGAATGGAATCGAAGAGAATCATCGAATGGACCCGAATGGAATCATCTAATGGAATGGAATGGAATAATCCATGGACTCGAATGCAGTCATCATCGAATGGAATCGAATGGAATCATCGAATGGACTCGAATGGAATAATCATTGAACGGAATCGAATGGAATCATCATCGGATGGAAATGAGTGGAATCATCATCGAATGGAATCGAATAGAATTATGGAATGAAATCTAGTGTGATCATCATCGAATGGACCCGAATGGAATCATCATCCAACGGAAGCTAATGGTATCAACTTCGAATGAATCGAATGGAAACACCATCGAATTGAAAGGAATGGAATTATCATGAAATTGAAATGGATGGACTCATCATCCAATGGATTCAAAAGGAATCATCGAATAAAATTGATTGAAATCATCATCAAATGGATTCGAATGGTACCATTGAAAGGAATCGAATGGAATCATCATCAGATGGAAATGAATGGAATCGTCATAGAATGGAATCGAATGGATTCATTGAATGGAATCAGATGGAATCATCGAATGGACTGGAATGGAATCATTGAATGGACTCGAAAGAGATCATTGTTGAATGGAATTGAATGGAATCATCGAATGGTCTCGATTGGAATCATTATCAAATGGAATCGAATGGAATCACCGAATAGAATCGAATGGAACAATCATCGAATGGAGTCAAATGGAATTATCCTCAAATGGAATCGAATGGAATTATCGAATGCAATCGAATGGAATTATCGAATGCAATCGACTAGAATCATCGAATGGACTCGAATGGAATCATCGAGTATAATGGTATGGAACAGTCAATGAACTCGAATGGAATCATCATTGAATGGAATCGAATGGAATCATCGAGTGGAATCGAATGGAATTATGATCAAATGGAATCGAATGTAATCATCATCAAATGGAATCAAAAATAACCATCATCAGTTGGTATTGAATGGAATTGTCATCAAATGGAATTCAAAGGAATCATCATCAAATGGAACCGAATGGAATCCTCATTGAATGGAAATGAAAGGGGTCATCATCTAATGGAATCACATGGAATCATCATCAAATGGAATCGAATGGAATCATCATCAAATGGAATCTAATGGAATCATTGAACAGAATTGAATGGAATCGTCATCGAATGAATTGAATGCAATCATCGAATGGTCTCGAATGGAATCATCTTCTAATGGAAAGGAATGGAATCATCGCATAGAATCGAATGGAATTAACATTGAATGGACTCGAATGGAATCAACATCAAACGGAATCAAGCGGAATTATCGAATGGAATCGAAGAGAATCATCGAATGGACTCGAATGGAATCATCTAATGGAATGGAATGGAATAATCCACGGACTCGAATGCAATCATCATCGTATAGAATCGAATGGAATCATCGAATGGACTCGAATGGAATAATCATTGAACGGAATCGAATGGAATCACCATCGGATGGAAATGAATGGAATCATCATCGAATGGAATCGAATAGAATTATGGAATGAAATCCAGTGTGATCATCATCGAATGGACCAGAATGGAATCATCATCCAACGGAAGCTAACGGAATCAACATCGAATGAATCGAATGGAAACACCATCGAATTGAAAAGAATGGAATTATCATGAAATTGAAATGGATGGACTCATCATCGAATGGATTCGAATTGAATCATCGAATAAAATTGATTAAAATCATCATCAAATGGAATCGAATGGTATCATTGAATGGAATCGAATGGAATCATCATCAGATGGAAATGAATGGAATCGTCATAGAATGGAATCGAATGGATTCATTGAATGGAATCAGATGGAATCAACGAATGGACTGGAATGGAATCATTGAATGGACTCGAAAGGGATCATTGTTGAATGGAATTGAATGGAATCATCGAATGGTCTCGATTGGAATCATTATCAAATGGAATCGAATGGAATCACCGAATAGAATCGAATGGAACAATCATCGAATGGAGTCAAATGGAATTATCCTCAAATGGAATTGAATGGAATTATCGAATGCAATCGAATGGAATTATCGAATGCAATAGAATAGAATCATCAAATGGACTCGAATGGAATCATCGAATGGAATGGAATGGAACAGTCAATGAACTCGAATGGAATCATCATTGAATGGAATCGAATGGAATCATCGAGTGGAATCGAATGGAATTATGATCAAACGGAATCGAATGTAATCATCATCAAATGGAATCAAAAATAACCATCATCAATTGGTATTGAATGGAATTGTCATCAAATGGAATTCAAAGGAATCATCATCAAATGGAACCGAATGGAATCCTCATTGAATGGAAATGAAAGGAGTCATCATCTAATGGAATCGCATGGAGTCATCATCAAATGGAATCGCATGGAATCATCATCAAATGGAATCGAATGGAATTATCATTAAATGGAATCTAATGGAATCATTGAACAGAATTGAATGGAATCGTCATCGAATGAATTGAATGCAATCATCGAATGGTCTCGAATGGAATCATCTTCTAATGGAAAGGAATGGAATCATCGCATAGAATCGAATGGAATTAACATTGATGGACTCGAATGGAATCAACATCAAACGGAATTAAGCGGAATTATCGAATAGAATCGAAGAGAATCATCGAATGGACTCGAATGGAATCATCTAATGGAATGGAATGGAATAATCCCCGGACTCGAATGCAATCATCATCGTATAGAATCGAGTGGAATCATCGAATGGACTCGAATGGAATAATCATCGGATGGATACGAATGGATTCATCATCGAATGGAAATGAAAGGAGTCATCATCTAATGGAATTGCATGGAGTCATCATAAAATGGAATTGAATGGAATCAACATCAAATGGAATCAAATGGAATCATTGAACGGAATTGAATGGAATCGTCATCGAATGAATTGAATGCAATCATCGAATGTTCTCAAATGGAATCATCTTCAAATGGAATGGAATGGAATCATCGCATAGAATCGAATGGAATTATCATCGAATGGAATCGAATGGTATCAACATAAAATGGAAAAAAACGGAATTATCGAATGGAATCGAAGAGAATCATCGAATGGACCCGAATGGAATCATCTAATGGAATGGAATGGAATAATCCATGGACTCGAATGCAGTCATCATCGAATGGAATCGAATGGAATCATCGAATGGACTCGAATGGAATAATCATTGAACGGAATCGAATGGAATCATCATCGGATGGAAATGAGTGGAATCATCATCGAATGGAATCGAATAGAATTATGGAATGAAATCTAGTGTGATCATCATCGAATGGACCCGAATGGAATCATCATCCAACGGAAGCTAATGGTATCAACTTCGAATGAATCGAATGGAAACACCATCGAATTGAAAGGAATGGAATTATCATGAAATTGAAATGGATGGACTCATCATCCAATGGATTCAAAAGGAATCATCGAATAAAATTGATTGAAATCATCATCAAATGGATTCGAATGGTACCATTGAAAGGAATCGAATGGAATCATCATCAGATGGAAATGAATGGAATCGTCATAGAATGGAATCGAATGGATTCATTGAATGGAATCAGATGGAATCATCGAATGGACTGGAATGGAATCATTGAATGGACTCGAAAGAGATCATTGTTGAATGGAATTGAATGGAATCATCGAATGGTCTCGATTGGAATCATTATCAAATGGAATCGAATGGAATCACCGAATAGAATCGAATGGAACAATCATCGAATGGAGTCAAATGGAATTATCCTCAAATGGAATCGAATGGAATTATCGAATGCAATCGAATGGAATTATCGAATGCAATCGACTAGAATCATCGAATGGACTCGAATGGAATCATCGAGTATAATGGTATGGAACAGTCAATGAACTCGAATGGAATCATCATTGAATGGAATCGAATGGAATCATCGAGTGGAATCGAATGGAATTATGATCAAATGGAATCGAATGTAATCATCATCAAATGGAATCAAAAATAACCATCATCAGTTGGTATTGAATGGAATTGTCATCAAATGGAATTCAAAGGAATCATCATCAAATGGAACCGAATGGAATCCTCATTGAATGGAAATGAAAGGGGTCATCATCTAATGGAATCACATGGAATCATCATCAAATGGAATCGAATGGAATCATCATCAAATGGAATCTAATGGAATCATTGAACAGAATTGAATGGAATCGTCATCGAATGAATTGAATGCAATCATCGAATGGTCTCGAATGGAATCATCTTCTAATGGAAAGGAATGGAATCATCGCATAGAATCGAATGGAATTAACATTGAATGGACTCGAATGGAATCAACATCAAACGGAATCAAGCGGAATTATCGAATGGAATCGAAGAGAATCATCGAATGGACTCGAATGGAATCATCTAATGGAATGGAATGGAATAATCCACGGACTCGAATGCAATCATCATCGTATAGAATCGAATGGAATCATCGAATGGACTCGAATGGAATAATCATTGAACGGAATCGAATGGAATCATCATCGGATGGAAATGAATGGAATCATCATCGAATGGAATCGAATAGAATTATGGAATGAAATCCAGTGTGATCATCATCGAATGGACCAGAATGGAATCATCATCCAACGGAAGCTAACGGAATCAACATCGAATGAATCGAATGGAAACACCATCGAATTGAAAGGAATGGAATTATCATGAAATTGAAATGGATGGACTCATCATCGAATGGATTCGAATTGAATCATCGAATAAAATTGATTAAAATCATCATCAAATGGAATCGAATGGTATCATTGAATGGAATCGAATGGAATCATCATCAGATGGAAATGAATGGAATCGTCATAGAATGGAATCGAATGGATTCATTGAATGGAATCAGATGGAATCAACGAATGGACTGGAATGGAATCATTGAATGGACTCGAAAGGGATCATTGTTGAATGGAATTGAATGGAATCATCGAATGGTCTCGATTGGAATCATTATCAAATGGAATCGAATGGAATCACCGAATAGAATCGAATGGAACAATCATCGAATGGAGTCAAATGGAATTATCCTCAAATGGAATTGAATGGAATTATCGAATGCAATCGAATGGAATTATCGAATGCAATAGAATAGAATCATCAAATGGACTCGAATGGAATCATCGAATGGAATGGAATGGAACAGTCAATGAACTCGAATGGAATCATCATTGAATGGAATCGAATGGAATCATCGAGTGGAATCGAATGGAATTATGATCAAACGGAATCGAATGTAATCATCATCAAATGGAATCAAAAATAACCATCATCAATTGGTATTGAATGGAATTGTCATCAAATGGAATTCAAAGGAATCATCATCAAATGGAACCGAATGGAATCCTCATTGAATGGAAATGAAAGGAGTCATCATCTAATGGAATCGCATGGAGTCATCATCAAATGGAATCGCATGGAATCATCATCAAATGGAATCGAATGGAATTATCATTAAATGGAATCTAATGGAATCATTGAACAGAATTGAATGGAATCGTCATCGAATGAATTGAATGCAATCATCGAATGGTCTCGAATGGAATCATCTTCTAATGGAAAGGAATGGAATCATCGCATAGAATCGAATGGAATTAACATTGATGGACTCGAATGGAATCAACATCAAACGGAATTAAGCGGAATTATCGAATAGAATCGAAGAGAATCATCGAATGGACTCGAATGGAATCATCTAATGGAATGGAATGGAATAATCCCCAGACTCGAATGCAATCATCATCGTATAGAATCGAGTGGAATCATCGAATGGACTCGAATGGAATAATCATCGGATGGATACGAATGGATTCATCATCGAATGGAAATGAAAGGAGTCATCATCTAATGGAATTGCATGGAATCATCATAAAATGGAATTGAATGGAATCAACATCAAATGGAATCAAATGGAATCATTGAACGGAATTGAATGGAATCGTCATCGAATGAATTGAATGCAATCATCGAATGTTCTCAAATGGAATCATCTTCAAATGGAATGGAATGGAATCATCGCATAGAATCGAATGGAATTATCATCGAATGGAATCGAATGGTATCAACATAAAATGGAAAAAAACGGAATTATCGAATGGAATCGAAGAGAATCATCGAATGGACCCGAATGGAATCATCTAATGGAATGGAATGGAATAATCCATGGACTCGAATGCAGTCATCATCGAATGGAATCGAATGGAATCATCGAATGGACTCGAATGGAATAATCATTGAACGGAATCGAATGGAATCATCATCGGATGGAAATGAGTGGAATCATCATCGAATGGAATCGAATATAATTATGGAATGAAATCTAGTGTGATCATCATCGAATGGACCCGAATGGAATCATCATCCAACGGAAGCTAATGGTATCAACTTCGAATGAATCGAATGGAAACACCATCGAATTGAAAGGAATGGAATTATCATGAAATTGAAATGGATGGACTCATCATCCAATGGATTCAAAAGGAATCATCGAATAAAATTGATTGAAATCATCATCAAATGGATTCGAATGGTACCATTGAAAGGAATCGAATGGAATCATCATCAGATGGAAATGAATGGAATCGTCATAGAATGGAATCGAATGGATTCATTGAATGGAATCAGATGGAATCATCGAATGGACTGGAATGGAATCATTGAATGGACTCGAAAGAGATCATTGTTGAATGGAATTGAATGGAATCATCGAATGGTCTCGATTGGAATCATTATCAAATGGAATCGAATGGAATCACCGAATAGAATCGAATGGAACAATCATCGAATGGAGTCAAATGGAATTATCCTCAAATGGAATTGAATGGAATTATCGAATGCAATCGAATGGAATTATCGAATGCAATAGAATAGAATCATCAAATGGACTCGAATGGAATCATCGAATGGAATGGAATGGAACAGTCAATGAACTCGAATGGAATCATCATTGAATGGAATCGAATGGAATCATCGAGTGGAATCGAATGGAATTATGATCAAACGGAATCGAATGTAATCATCATCAAATGGAATCAAAAATAACCATCATCAATTGGTATTGAATGGAATTGTCATCAAGTGGAATTCAAAGGAATCATCATCAAATGGAACCGAATGGAATCCTCATTGAATGGAAATGAAAGGAGTCATCATCTAATGGAATCGCATGGAGTCATCATCAAATGGAATCGCATGGAATCATCATCAAATGGAATCGAATGGAATTATCATTAAATGGAATCTAATGGAATCATTGAACAGAATTGAATGGAATCGTCATCGAATGAATTGAATGCAATCATCGAATGGTCTCGAATGGAATCATCTTCTAATGGAAAGGAATGGAATCATCGCATAGAATCGAATGGAATTAACATTGATGGACTCGAATGGAATCAACATCAAACGGAATTAAGCGGAATTATCGAATGGAATCGAAGAGAATCATCGAATGGACTCGAATGGAATCATCTAATGGAATGGAATGGAATAATCCCCGGACTCGAATGCAATCATCATCGTATAGAATCGAGTGGAATCATCGAATGGACTCGAATGGAATAATCATCGGATGGATACGAATGGATTCATCATCGAATGGAAATGAAAGGAGTCATCATCTAATGGAATTGCATGGAATCATCATAAAATGGAATTGAATGGAATCAACATCAAATGGAATCAAATGGAATCATTGAACGGAATTGAATGGAATCGTCATCGAATGAATTGAATGCAATCATCGAATGGTCTCAAATGGAATCATCTTCAAATGGAATGGAATGGAATCATCGCATAGAATCGAATGGAATTATCATCGAATGGAATCGAATGGTATCAACATAAAATGGAAAAAAACGGAATTATCGAATGGAATCGAAGAGAATCATCGAATGGACCCGAATGGAATCATCTAATGGAATGGAATGGAATAATCCATGGACTCGAATGCAGTCATCATCGAATGGAATCGAATGGAATCATCGAATGGACTCGAATGGAATAATCATTGAACGGAATCGAATGGAATCATCATCGGATGGAAATGAGTGGAATCATCATCGAATGGAATCGAATAGAATTATGGAATGAAATCTAGTGTGATCATCATCGAATGGACCCGAATGGAATCATCATCCAACGGAAGCTAATGGTATCAACTTCGAATGAATCGAATGGAAACACCATCGAATTGAAAGGAATGGAATTATCATGAAATTGAAATGGATGGACTCATCATCCAATGGATTCAAAAGGAATCATCGAATAAAATTGATTGAAATCATCATCAAATGGATTCGAATGGTACCATTGAAAGGAATCGAATGGAATCATCATCAGATGGAAATGAATGGAATCGTCATAGAATGGAATCGAATGGATTCATTGAATGGAATCAGATGGAATCATCGAATGGACTGGAATGGAATCATTGAATGGACTCGAAAGAGATCATTGTTGAATGGAATTGAATGGAATCATCGAATGGTCTCGATTGGAATCATTATCAAATGGAATCGAATGGAATCACCGAATAGAATCGAATGGAACAATCATCGAATGGAGTCAAATGGAATTATCCTCAAATGGAATCGAATGGAATTATCGAATGCAATCGAATGGAATTATCGAATGCAATCGACTAGAATCATCGAATGGACTCGAATGGAATCATCGAGTATAATGGTATGGAACAGTCAATGAACTCGAATGGAATCATCATTGAATGGAATCGAATGGAATCATCGAGTGGAATCGAATGGAATTATGATCAAATGGAATCGAATGTAATCATCATCAAATGGAATCAAAAATAACCATCATCAGTTGGTATTGAATGGAATTGTCATCAAATGGAATTCAAAGGAATCATCATCAAATGGAACCGAATGGAATCCTCATTGAATGGAAATGAAAGGGGTCATCATCTAATGGAATCACATGGAATCATCATCAAATGGAATCGAATGGAATCATCATCAAATGGAATCTAATGGAATCATTGAACAGAATTGAATGGAATCGTCATCGAATGAATTGAATGCAATCATCGAATGGTCTCGAATGGAATCATCTTCTAATGGAAAGGAATGGAATCATCGCATAGAATCGAATGGAATTAACATTGAATGGACTCGAATGGAATCAACATCAAACGGAATCAAGCGGAATTATCGAATGGAATCGAAGAGAATCATCGAATGGACTCGAATGGAATCATCTAATGGAATGGAATGGAATAATCCACGGACTCGAATGCAATCATCATCGTATAGAATCGAATGGAATCATCGAATGGACTCGAATGGAATAATCATTGAACGGAATCGAATGGAATCATCATCGGATGGAAATGAATGGAATCATCATCGAATGGAATCGAATAGAATTATGGAATGAAATCCAGTGTGATCATCATCGAATGGACCAGAATGGAATCATCATCCAACGGAAGCTAACGGAATCAACATCGAATGAATCGAATGGAAACACCATCGAATTGAAAAGAATGGAATTATCATGAAATTGAAATGGATGGACTCATCATCGAATGGATTCGAATTGAATCATCGAATAAAATTGATTAAAATCATCATCAAATGGAATCGAATGGTATCATTGAATGGAATCGAATGGAATCATCATCAGATGGAAATGAATGGAATCGTCATAGAATGGAATCGAATGGATTCATTGAATGGAATCAGATGGAATCAACGAATGGACTGGAATGGAATCATTGAATGGACTCGAAAGGGATCATTGTTGAATGGAATTGAATGGAATCATCGAATGGTCTCGATTGGAATCATTATCAAATGGAATCGAATGGAATCACCGAATAGAATCGAATGGAACAATCATCGAATGGAGTCAAATGGAATTATCCTCAAATGGAATTGAATGGAATTATCGAATGCAATCGAATGGAATTATCGAATGCAATAGAATAGAATCATCAAATGGACTCGAATGGAATCATCGAATGGAATGGAATGGAACAGTCAATGAACTCGAATGGAATCATCATTGAATGGAATCGAATGGAATCATCGAGTGGAATCGAATGGAATTATGATCAAACGGAATCGAATGTAATCATCATCAAATGGAATCAAAAATAACCATCATCAATTGGTATTGAATGGAATTGTCATCAAATGGAATTCAAAGGAATCATCATCAAATGGAACCGAATGGAATCCTCATTGAATGGAAATGAAAGGAGTCATCATCTAATGGAATCGCATGGAGTCATCATCAAATGGAATCGCATGGAATCATCATCAAATGGAATCGAATGGAATTATCATTAAATGGAATCTAATGGAATCATTGAACAGAATTGAATGGAATCGTCATCGAATGAATTGAATGCAATCATCGAATGGTCTCGAATGGAATCATCTTCTAATGGAAAGGAATGGAATCATCGCATAGAATCGAATGGAATTAACATTGATGGACTCGAATGGAATCAACATCAAACGGAATTAAGCGGAATTATCGAATAGAATCGAAGAGAATCATCGAATGGACTCGAATGGAATCATCTAATGGAATGGAATGGAATAATCCCCGGACTCGAATGCAATCATCATCGTATAGAATCGAGTGGAATCATCGAATGGACTCGAATGGAATAATCATCGGATGGATACGAATGGATTCATCATCGAATGGAAATGAAAGGAGTCATCATCTAATGGAATTGCATGGAGTCATCATAAAATGGAATTGAATGGAATCAACATCAAATGGAATCAAATGGAATCATTGAACGGAATTGAATGGAATCGTCATCGAATGAATTGAATGCAATCATCGAATGTTCTCAAATGGAATCATCTTCAAATGGAATGGAATGGAATCATCGCATAGAATCGAATGGAATTATCATCGAATGGAATCGAATGGTATCAACATAAAATGGAAAAAAACGGAATTATCGAATGGAATCGAAGAGAATCATCGAATGGACCCGAATGGAATCATCTAATGGAATGGAATGGAATAATCCATGGACTCGAATGCAGTCATCATCGAATGGAATCGAATGGAATCATCGAATGGACTCGAATGGAATAATCATTGAACGGAATCGAATGGAATCATCATCGGATGGAAATGAGTGGAATCATCATCGAATGGAATCGAATAGAATTATGGAATGAAATCTAGTGTGATCATCATCGAATGGACCCGAATGGAATCATCATCCAACGGAAGCTAATGGTATCAACTTCGAATGAATCGAATGGAAACACCATCGAATTGAAAGGAATGGAATTATCATGAAATTGAAATGGATGGACTCATCATCCAATGGATTCAAAAGGAATCATCGAATAAAATTGATTGAAATCATCATCAAATGGATTCGAATGGTACCATTGAAAGGAATCGAATGGAATCATCATCAGATGGAAATGAATGGAATCGTCATAGAATGGAATCGAATGGATTCATTGAATGGAATCAGATGGAATCATCGAATGGACTGGAATGGAATCATTGAATGGACTCGAAAGAGATCATTGTTGAATGGAATTGAATGGAATCATCGAATGGTCTCGATTGGAATCATTATCAAATGGAATCGAATGGAATCACCGAATAGAATCGAATGGAACAATCATCGAATGGAGTCAAATGGAATTATCCTCAAATGGAATCGAATGGAATTATCGAATGCAATCGAATGGAATTATCGAATGCAATCGACTAGAATCATCGAATGGACTCGAATGGAATCATCGAGTATAATGGTATGGAACAGTCAATGAACTCGAATGGAATCATCATTGAATGGAATCGAATGGAATCATCGAGTGGAATCGAATGGAATTATGATCAAATGGAATCGAATGTAATCATCATCAAATGGAATCAAAAATAACCATCATCAGTTGGTATTGAATGGAATTGTCATCAAATGGAATTCAAAGGAATCATCATCAAATGGAACCGAATGGAATCCTCATTGAATGGAAATGAAAGGGGTCATCATCTAATGGAATCACATGGAATCATCATCAAATGGAATCGAATGGAATCATCATCAAATGGAATCTAATGGAATCATTGAACAGAATTGAATGGAATCGTCATCGAATGAATTGAATGCAATCATCGAATGGTCTCGAATGGAATCATCTTCTAATGGAAAGGAATGGAATCATCGCATAGAATCGAATGGAATTAACATTGAATGGACTCGAATGGAATCAACATCAAACGGAATCAAGCGGAATTATCGAATGGAATCGAAGAGAATCATCGAATGGACTCGAATGGAATCATCTAATGGAATGGAATGGAATAATCCACGGACTCGAATGCAATCATCATCGTATAGAATCGAATGGAATCATCGAATGGACTCGAATGGAATAATCATTGAACGGAATCGAATGGAATCATCATCGGATGGAAATGAATGGAATCATCATCGAATGGAATCGAATAGAATTATGGAATGAAATCCAGTGTGATCATCATCGAATGGACCAGAATGGAATCATCATCCAACGGAAGCTAACGGAATCAACATCGAATGAATCGAATGGAAACACCATCGAATTGAAAGGAATGGAATTATCATGAAATTGAAATGGATGGACTCATCATCGAATGGATTCGAATTGAATCATCGAATAAAATTGATTAAAATCATCATCAAATGGAATCGAATGGTATCATTGAATGGAATCGAATGGAATCATCATCAGATGGAAATGAATGGAATCGTCATAGAATGGAATCGAATGGATTCATTGAATGGAATCAGATGGAATCAACGAATGGACTGGAATGGAATCATTGAATGGACTCGAAAGGGATCATTGTTGAATGGAATTGAATGGAATCATCGAATGGTCTCGATTGGAATCATTATCAAATGGAATCGAATGGAATCACCGAATAGAATCGAATGGAACAATCATCGAATGGAGTCAAATGGAATTATCCTCAAATGGAATTGAATGGAATTATCGAATGCAATCGAATGGAATTATCGAATGCAATAGAATAGAATCATCAAATGGACTCGAATGGAATCATCGAATGGAATGGAATGGAACAGTCAATGAACTCGAATGGAATCATCATTGAATGGAATCGAATGGAATCATCGAGTGGAATCGAATGGAATTATGATCAAACGGAATCGAATGTAATCATCATCAAATGGAATCAAAAATAACCATCATCAATTGGTATTGAATGGAATTGTCATCAAATGGAATTCAAAGGAATCATCATCAAATGGAACCGAATGGAATCCTCATTGAATGGAAATGAAAGGAGTCATCATCTAATGGAATCGCATGGAGTCATCATCAAATGGAATCGCATGGAATCATCATCAAATGGAATCGAATGGAATTATCATTAAATGGAATCTAATGGAATCATTGAACAGAATTGAATGGAATCGTCATCGAATGAATTGAATGCAATCATCGAATGGTCTCGAATGGAATCATCTTCTAATGGAAAGGAATGGAATCATCGCATAGAATCGAATGGAATTAACATTGATGGACTCGAATGGAATCAACATCAAACGGAATTAAGCGGAATTATCGAATAGAATCGAAGAGAATCATCGAATGGACTCGAATGGAATCATCTAATGGAATGGAATGGAATAATCCCCAGACTCGAATGCAATCATCATCGTATAGAATCGAGTGGAATCATCGAATGGACTCGAATGGAATAATCATCGGATGGATACGAATGGATTCATCATCGAATGGAAATGAAAGGAGTCATCATCTAATGGAATTGCATGGAATCATCATAAAATGGAATTGAATGGAATCAACATCAAATGGAATCAAATGGAATCATTGAACGGAATTGAATGGAATCGTCATCGAATGAATTGAATGCAATCATCGAATGTTCTCAAATGGAATCATCTTCAAATGGAATGGAATGGAATCATCGCATAGAATCGAATGGAATTATCATCGAATGGAATCGAATGGTATCAACATAAAATGGAAAAAAACGGAATTATCGAATGGAATCGAAGAGAATCATCGAATGGACCCGAATGGAATCATCTAATGGAATGGAATGGAATAATCCATGGACTCGAATGCAGTCATCATCGAATGGAATCGAATGGAATCATCGAATGGACTCGAATGGAATAATCATTGAACGGAATCGAATGGAATCATCATCGGATGGAAATGAGTGGAATCATCATCGAATGGAATCGAATATAATTATGGAATGAAATCTAGTGTGATCATCATCGAATGGACCCGAATGGAATCATCATCCAACGGAAGCTAATGGTATCAACTTCGAATGAATCGAATGGAAACACCATCGAATTGAAAGGAATGGAATTATCATGAAATTGAAATGGATGGACTCATCATCCAATGGATTCAAAAGGAATCATCGAATAAAATTGATTGAAATCATCATCAAATGGATTCGAATGGTACCATTGAAAGGAATCGAATGGAATCATCATCAGATGGAAATGAATGGAATCGTCATAGAATGGAATCGAATGGATTCATTGAATGGAATCAGATGGAATCATCGAATGGACTGGAATGGAATCATTGAATGGACTCGAAAGAGATCATTGTTGAATGGAATTGAATGGAATCATCGAATGGTCTCGATTGGAATCATTATCAAATGGAATCGAATGGAATCACCGAATAGAATCGAATGGAACAATCATCGAATGGAGTCAAATGGAATTATCCTCAAATGGAATTGAATGGAATTATCGAATGCAATCGAATGGAATTATCGAATGCAATAGAATAGAATCATCAAATGGACTCGAATGGAATCATCGAATGGAATGGAATGGAACAGTCAATGAACTCGAATGGAATCATCATTGAATGGAATCGAATGGAATCATCGAGTGGAATCGAATGGAATTATGATCAAACGGAATCGAATGTAATCATCATCAAATGGAATCAAAAATAACCATCATCAATTGGTATTGAATGGAATTGTCATCAAGTGGAATTCAAAGGAATCATCATCAAATGGAACCGAATGGAATCCTCATTGAATGGAAATGAAAGGAGTCATCATCTAATGGAATCGCATGGAGTCATCATCAAATGGAATCGCATGGAATCATCATCAAATGGAATCGAATGGAATTATCATTAAATGGAATCTAATGGAATCATTGAACAGAATTGAATGGAATCGTCATCGAATGAATTGAATGCAATCATCGAATGGTCTCGAATGGAATCATCTTCTAATGGAAAGGAATGGAATCATCGCATAGAATCGAATGGAATTAACATTGATGGACTCGAATGGAATCAACATCAAACGGAATTAAGCGGAATTATCGAATGGAATCGAAGAGAATCATCGAATGGACTCGAATGGAATCATCTAATGGAATGGAATGGAATAATCCCCGGACTCGAATGCAATCATCATCGTATAGAATCGAGTGGAATCATCGAATGGACTCGAATGGAATAATCATCGGATGGATACGAATGGATTCATCATCGAATGGAAATGAAAGGAGTCATCATCTAATGGAATTGCATGGAATCATCATAAAATGGAATTGAATGGAATCAACATCAAATGGAATCAAATGGAATCATTGAACGGAATTGAATGGAATCGTCATCGAATGAATTGAATGCAATCATCGAATGGTCTCAAATGGAATCATCTTCAAATGGAATGGAATGGAATCATCGCATAGAATCGAATGGAATTATCATCGAATGGAATCGAATGGTATCAACATAAAATGGAAAAAAACGGAATTATCGAATGGAATCGAAGAGAATCATCGAATGGACCCGAATGGAATCATCTAATGGAATGGAATGGAATAATCCATGGACTCGAATGCAGTCATCATCGAATGGAATCGAATGGAATCATCGAATGGACTCGAATGGAATAATCATTGAACGGAATCGAATGGAATCATCATCGGATGGAAATGAGTGGAATCATCATCGAATGGAATCGAATAGAATTATGGAATGAAATCTAGTGTGATCATCATCGAATGGACCCGAATGGAATCATCATCCAACGGAAGCTAATGGTATCAACTTCGAATGAATCGAATGGAAACACCATCGAATTGAAAGGAATGGAATTATCATGAAATTGAAATGGATGGACTCATCATCCAATGGATTCAAAAGGAATCATCGAATAAAATTGATTGAAATCATCATCAAATGGATTCGAATGGTACCATTGAAAGGAATCGAATGGAATCATCATCAGATGGAAATGAATGGAATCGTCATAGAATGGAATCGAATGGATTCATTGAATGGAATCAGATGGAATCATCGAATGGACTGGAATGGAATCATTGAATGGACTCGAAAGAGATCATTGTTGAATGGAATTGAATGGAATCATCGAATGGTCTCGATTGGAATCATTATCAAATGGAATCGAATGGAATCACCGAATAGAATCGAATGGAACAATCATCGAATGGAGTCAAATGGAATTATCCTCAAATGGAATCGAATGGAATTATCGAATGCAATCGAATGGAATTATCGAATGCAATCGACTAGAATCATCGAATGGACTCGAATGGAATCATCGAGTATAATGGTATGGAACAGACAATGAACTCGAATGGAATCATCATTGAATGGAATCGAATGGAATCATCGAGTGGAATCGAATGGAATTATGATCAAATGGAATCGAATGTAATCATCATCAAATGGAATCAAAAATAACCATCATCAGTTGGTATTGAATGGAATTGTCATCAAATGGAATTCAAAGGAATCATCATCAAATGGAACCGAATGGAATCCTCATTGAATGGAAATGAAAGGGGTCATCATCTAATGGAATCACATGGAATCATCATCAAATGGAATCGAATGGAATCATCATCAAATGGAATCTAATGGAATCATTGAACAGAATTGAATGGAATCGTCATCGAATGAATTGAATGCAATCATCGAATGGTCTCGAATGGAATCATCTTCTAATGGAAAGGAATGGAATCATCGCATAGAATCGAATGGAATTAACATTGAATGGACTCGAATGGAATCAACATCAAACGGAATCAAGCGGAATTATCGAATGGAATCGAAGAGAATCATCGAATGGACTCGAATGGAATCATCTAATGGAATGGAATGGAATAATCCACGGACTCGAATGCAATCATCATCGTATAGAATCGAATGGAATCATCGAATGGACTCGAATGGAATAATCATTGAACGGAATCGAATGGAATCATCATCGGATGGAAATGAATGGAATCATCATCGAATGGAATCGAATAGAATTATGGAATGAAATCCAGTGTGATCATCATCGAATGGACCAGAATGGAATCATCATCCAACGGAAGCTAACGGAATCAACATCGAATGAATCGAATGGAAACACCATCGAATTGAAAAGAATGGAATTATCATGAAATTGAAATGGATGGACTCATCATCGAATGGATTCGAATTGAATCATCGAATAAAATTGATTAAAATCATCATCAAATGGAATCGAATGGTATCATTGAATGGAATCGAATGGAATCATCATCAGATGGAAATGAATGGAATCGTCATAGAATGGAATCGAATGGATTCATTGAATGGAATCAGATGGAATCAACGAATGGACTGGAATGGAATCATTGAATGGACTCGAAAGGGATCATTGTTGAATGGAATTGAATGGAATCATCGAATGGTCTCGATTGGAATCATTATCAAATGGAATCGAATGGAATCACCGAATAGAATCGAATGGAACAATCATCGAATGGAGTCAAATGGAATTATCCTCAAATGGAATTGAATGGAATTATCGAATGCAATCGAATGGAATTATCGAATGCAATAGAATAGAATCATCAAATGGACTCGAATGGAATCATCGAATGGAATGGAATGGAACAGTCAATGAACTCGAATGGAATCATCATTGAATGGAATCGAATGGAATCATCGAGTGGAATCGAATGGAATTATGATCAAACGGAATCGAATGTAATCATCATCAAATGGAATCAAAAATAACCATCATCAATTGGTATTGAATGGAATTGTCATCAAATGGAATTCAAAGGAATCATCATCAAATGGAACCGAATGGAATCCTCATTGAATGGAAATGAAAGGAGTCATCATCTAATGGAATCGCATGGAGTCATCATCAAATGGAATCGCATGGAATCATCATCAAATGGAATCGAATGGAATTATCATTAAATGGAATCTAATGGAATCATTGAACAGAATTGAATGGAATCGTCATCGAATGAATTGAATGCAATCATCGAATGGTCTCGAATGGAATCATCTTCTAATGGAAAGGAATGGAATCATCGCATAGAATCGAATGGAATTAACATTGATGGACTCGAATGGAATCAACATCAAACGGAATTAAGCGGAATTATCGAATAGAATCGAAGAGAATCATCGAATGGACTCGAATGGAATCATCTAATGGAATGGAATGGAATAATCCCCAGACTCGAATGCAATCATCATCGTATAGAATCGAGTGGAATCATCGAATGGACTCGAATGGAATAATCATCGGATGGATACGAATGGATTCATCATCGAATGGAAATGAAAGGAGTCATCATCTAATGGAATTGCATGGAATCATCATAAAATGGAATTGAATGGAATCAACATCAAATGGAATCAAATGGAATCATTGAACGGAATTGAATGGAATCGTCATCGAATGAATTGAATGCAATCATCGAATGGTCTCAAATGGAATCATCTTCAAATGGAATGGAATGGAATCATCGCATAGAATCGAATGGAATTATCATCGAATGGAATCGAATGGTATCAACATAAAATGGAAAAAAACGGAATTATCGAATGGAATCGAAGAGAATCATCGAATGGACCCGAATGGAATCATCTAATGGAATGGAATGGAATAATCCATGGACTCGAATGCAGTCATCATCGAATGGAATCGAATGGAATCATCGAATGGACTCGAATGGAATAATCATTGAACGGAATCGAATGGAATCATCATCGGATGGAAATGAGTGGAATCATCATCGAATGGAATCGAATAGAATTATGGAATGAAATCTAGTGTGATCATCATCGAATGGACCCGAATGGAATCATCATCCAACGGAAGCTAATGGTATCAACTTCGAATGAATCGAATGGAAACACCATCGAATTGAAAGGAATGGAATTATCATGAAATTGAAATGGATGGACTCATCATCCAATGGATTCAAAAGGAATCATCGAATAAAATTGATTGAAATCATCATCAAATGGATTCGAATGGTACCATTGAAAGGAATCGAATGGAATCATCATCAGATGGAAATGAATGGAATCGTCATAGAATGGAATCGAATGGATTCATTGAATGGAATCAGATGGAATCATCGAATGGACTGGAATGGAATCATTGAATGGACTCGAAAGAGATCATTGTTGAATGGAATTGAATGGAATCATCGAATGGTCTCGATTGGAATCATTATCAAATGGAATCGAATGGAATCACCGAATAGAATCGAATGGAACAATCATCGAATGGAGTCAAATGGAATTATCCTCAAATGGAATTGAATGGAATTATCGAATGCAATCGAATGGAATTATCGAATGCAATAGAATAGAATCATCAAATGGACTCGAATGGAATCATCGAATGGAATGGAATGGAACAGTCAATGAACTCGAATGGAATCATCATTGAATGGAATCGAATGGAATCATCGAGTGGAATCGAATGGAATTATGATCAAACGGAATCGAATGTAATCATCATCAAATGGAATCAAAAATAACCATCATCAATTGGTATTGAATGGAATTGTCATCAAGTGGAATTCAAAGGAATCATCATCAAATGGAACCGAATGGAATCCTCATTGAATGGAAATGAAAGGAGTCATCATCTAATGGAATCGCATGGAGTCATCATCAAATGGAATCGCATGGAATCATCATCAAATGGAATCGAATGGAATTATCATTAAATGGAATCTAATGGAATCATTGAACAGAATTGAATGGAATCGTCATCGAATGAATTGAATGCAATCATCGAATGGTCTCGAATGGAATCATCTTCTAATGGAAAGGAATGGAATCATCGCATAGAATCGAATGGAATTAACATTGATGGACTCGAATGGAATCAACATCAAACGGAATTAAGCGGAATTATCGAATGGAATCGAAGAGAATCATCGAATGGACTCGAATGGAATCATCTAATGGAATGGAATGGAATAATCCCCGGACTCGAATGCAATCATCATCGTATAGAATCGAGTGGAATCATCGAATGGACTCGAATGGAATAATCATCGGATGGATACGAATGGATTCATCATCGAATGGAAATGAAAGGAGTCATCATCTAATGGAATTGCATGGAATCATCATAAAATGGAATTGAATGGAATCAACATCAAATGGAATCAAATGGAATCATTGAACGGAATTGAATGGAATCGTCATCGAATGAATTGAATGCAATCATCGAATGGTCTCAAATGGAATCATCTTCAAATGGAATGGAATGGAATCATCGCATAGAATCGAATGGAATTATCATCGAATGGAATCGAATGGTATCAACATAAAATGGAAAAAAACGGAATTATCGAATGGAATCGAAGAGAATCATCGAATGGACCCGAATGGAATCATCTAATGGAATGGAATGGAATAATCCATGGACTCGAATGCAGTCATCATCGAATGGAATCGAATGGAATCATCGAATGGACTCGAATGGAATAATCATTGAACGGAATCGAATGGAATCATCATCGGATGGAAATGAGTGGAATCATCATCGAATGGAATCGAATAGAATTATGGAATGAAATCTAGTGTGATCATCATCGAATGGACCCGAATGGAATCATCATCCAACGGAAGCTAATGGTATCAACTTCGAATGAATCGAATGGAAACACCATCGAATTGAAAGGAATGGAATTATCATGAAATTGAAATGGATGGACTCATCATCCAATGGATTCAAAAGGAATCATCGAATAAAATTGATTGAAATCATCATCAAATGGATTCGAATGGTACCATTGAAAGGAATCGAATGGAATCATCATCAGATGGAAATGAATGGAATCGTCATAGAATGGAATCGAATGGATTCATTGAATGGAATCAGATGGAATCATCGAATGGACTGGAATGGAATCATTGAATGGACTCGAAAGAGATCATTGTTGAATGGAATTGAATGGAATCATCGAATGGTCTCGATTGGAATCATTATCAAATGGAATCGAATGGAATCACCGAATAGAATCGAATGGAACAATCATCGAATGGAGTCAAATGGAATTATCCTCAAATGGAATCGAATGGAATTATCGAATGCAATCGAATGGAATTATCGAATGCAATCGACTAGAATCATCGAATGGACTCGAATGGAATCATCGAGTATAATGGTATGGAACAGTCAATGAACTCGAATGGAATCATCATTGAATGGAATCGAATGGAATCATCGAGTGGAATCGAATGGAATTATGATCAAATGGAATCGAATGTAATCATCATCAAATGGAATCAAAAATAACCATCATCAGTTGGTATTGAATGGAATTGTCATCAAATGGAATTCAAAGGAATCATCATCAAATGGAACCGAATGGAATCCTCATTGAATGGAAATGAAAGGGGTCATCATCTAATGGAATCACATGGAATCATCATCAAATGGAATCGAATGGAATCATCATCAAATGGAATCTAATGGAATCATTGAACAGAATTGAATGGAATCGTCATCGAATGAATTGAATGCAATCATCGAATGGTCTCGAATGGAATCATCTTCTAATGGAAAGGAATGGAATCATCGCATAGAATCGAATGGAATTAACATTGAATGGACTCGAATGGAATCAACATCAAACGGAATCAAGCGGAATTATCGAATGGAATCGAAGAGAATCATCGAATGGACTCGAATGGAATCATCTAATGGAATGGAATGGAATAATCCACGGACTCGAATGCAATCATCATCGTATAGAATCGAATGGAATCATCGAATGGACTCGAAAGGAATAATCATTGAACGGAATCGAATGGAATCATCATCGGATGGAAACGAATGGAATCATCATCGAATGGAAATGAAAGGAGTCATCATCTAATGGAATTGCATGGAATCATCATAAAATGGAATCGAATGGAATCAACATCAAATGGAATCAAATGGAATCATTGAATGGAATTGAATGAGATCGTCATCGAATGAATTGAATGCAATCATCGAATGGTCTCGAATGGAATCATCTTCAAATGGAATGGAATGGAATCATCGCATAGAATCGAATGGAATTATCATCGAATGGAATCGAATGGAATCAACATCAAACGGAAAAAAACGGAATTATCGAATGGAATCGAAGAGAATCATCGAATGGACCCGAATGGAATCATCTAATGGAATGGAATGGAATAATCCATGGACTCGAATGCAATCATCATCGAATGGAATCGAATGGAATCATCGAATGGACTCGAATGGAATAATCATTGAACGGAATCGAATGGAATCATCATCGGATGGAAATGAATGGAATCATCATCGAATGGAATCGAATAGAATTATGGAATGAAATCCAGTGTGATCATCATCGAATGGACCCGAATGGAATCATCATCCAACGGAAGCTAATGGAATCAACATCGAATGAATCGAATGGAAACACCATCGAATTGAAACGAATGGAATTATCATGAAATTGAAATGGATGGACTCATCATCGAATGGATTCGAATGGAATCATCGAATAAAATTGATTGAAATCATCATCAAATGGAATCGAATGGTATCATTGAATGGAATCGAATGGAATCATCATCAGATGGAAATGAATGGAATCGTCATAGAATGGAATCGAATGGATTCATTGAATGGAATCAGATGGAATCATCGAATGGACTGGAATGGAATCATTGAATGGACTCGAAAGGGATCATTATTGAATGGAATTGAATGGAATCATCGAATGGTCTCGATTGGAATCATTACCAAATGGAATCGAATGGAATCACCGAATAGAATCGAATGGAACAATCATCGAATGGACTCAAATGGAATTACCCTCAAATGGAATCGAATGGAATTATCGAATGCACTCGAATGGAATTATCGAATGCATTCGAATAGAATCATCGAATGGACTCGAATGGAATCATCGAATGGAATGGAATGGAACAGTCAATGAACTCGAATGGAATCATCATTGAATGGAATCGAATGGAATCATCGAGTGGAATCGAATGGAATTATGATCAAATGGAATCGAATGTAATCATCAACAAATGGAATCAAAAATAACCATCATCAATTGGTATTGAATGGAATTGTCATCAAATGGAATTCAAAGGAATCATCATCAAATGGAACCGAATGGAATCCTCATTGAATGGAAATGAAAGGGGTCATCATCTAAAGGAATCGCATGGAATCATCATCAAATGGAATCGAATGGAATCATCATCAAATGGAATCTAATGGAATCATTGAACAGAATTGAATGGAATCGTCATCAAATTAATTGAATGCAATCATCGAATGGTCTTGAATGCAATCATCTTCTAATGGAAAGGAATGGAATCATCGCATAGAATCGAATGGAATTAACATTGAATGGACTCGAATGGAATGAACATCAAACGGAATCAAGCGGAATTATCGAATGTAATCGAAGAGAACCATCGAATGGACTCGAATGGAATCATCTAATGGAATGGAATGGAATAATCCCCGGACTCGAATGCAATCATCATCGTATAGAATCGAATGGAATCATTGAATGGACTCGAATGGAATAATCATTGAACAGAATCGAATGGAATCATCATCGGATAGAAACGAATGGAATCATCATCGAATGGAAATGAAAGGAGTCATCATCTAATGGAATTTCATGGAATCATCATAAAATGGAATCGAATGGAATCAACATCAAATGGAATCAAATGGAATCATTGAACGGAATTGAATGGAATCGTCATCGTATGAATTGAATGTAATCATCGAATGGTCTCGAATGGAATCATCTTCAAATGGAATGGAATGGAATCATCGCATAGAATCGAATGGAATTATCATCGAATGTTATCGAATGGTATCAACAACAAACGGAACAAAACGGAATTATCGAATGGAATCGAAGAGAATCATCGAACGGACCCGAATGGAATCATCTAATGGAATGGAATGTTATAATCCATGGACTCGAATGCAATCATCATCGAATGGAATCGAATGGAATCATCGAATGGAACCGAATGGAATAATCATTGAACGGAATCGAATGGAATCATCATCGGATGGAAACGAATGGAATCATCATCGAATGGAAATGAAAGGAGTCATCTAATGGAATTGCACGGAATCAACATAAAATGGAATCGAATGGAATCAACATCAAATGGAATCAAATGGAATCATTGAACAGAATTGAATGGAATCGTCATCGAATGAATTGAATGCAATCATCGAATGGTCTCGAATGGAATCATCTTCTAATGGAAAGGAATGGAATCATCGCATAGAATCGAATGGAATTAACATTGAATGGACTCGAATGGAATCAACATCAAACGGAATCAAGCGGAATTATCGAATGGAATCGAAGAGAATCATCGAATGGACTCGAATGGAATCATCTAATGGAATGGAATGGAATAATCCATGGACTCGAATGCAATCATCATCGAATGGAATCGAATGGAATCATCGAATGGACTCGAATGGAATAATCATTGAACGGAATCGAATGGAATCATCATCGGATGGAAACGAATGGAATCATCATCGAATGGAAATGAAAGGAGTCATCATCTAATGGAATTGCATGGAATCATCATAAAATGGAATCGAATGGAATCGACATCAAATGGAATCAAATGGAATCATTGAAAGAAATTGAATGGAATCGTCGTCGAATGAATTGAATGCAATCATCGAATGGTCTCGAATGGAATCATCTTCAAATGGAATGGAATGGAATCATCGCATAGAATCGAATGGAATTATCATCGAATGGAATCGAAAGGTATCAACAACAAACGGAAAAAAACGGAATTATCGAATGGAATCGAAGAGAATCTTCGAACGGACCCGAATGGAATCACCTAATGGAATGGAATGGAATAATCCATGGACTGTAATGCAATCATCATCGAATGGAATCGAATGGAATCATCGAATGGACTCGAATGGAATAATCATTGAACGGAATCGAATGGAATCATCATCGGATGGAAATGAATGGAATCATCATCGAATGGAATCGAATAGAATTATGGAATGAAATCCAGTGTGATCATCATCGAATGGACCCGAATGGAATCATCATCCAACGGAAGCTAATGGAATCAACATCGAATGAATCGAATGGAAACACCATCGAATTGAAACGAATGGAATTATCATGAAATTGAAATGGATGGACTCATCATCGAATGGATTCGAATGGAATCATCGAATAAAATTGATTGAAATCATCATCAAATGGAATCGAATGGTATCATTGAATGGAATCGAATGGAATCATCATCAGATGGAAATGAATGGAATCGTCATAGAATGGAATCGAATGGATTCATTGAATGGAATCAGATGGAATCATCTAATGGACTGGAATGGAATCACTGAATGGACTCGAAAGGGATCATCATTGAATGGAATTGAATGGAATCATCGAATGGTCTCGATTGGAATCATTATCAAATGGAATCGAATGAAATCACCGAATAGAATCGAATGGAGCAATCATCGAATGGACTCAAATGGAATTATCTTCAAATGGAATCGAATGGAATTATCGAATGCAATCGAAAGGAATTATCGAATGCAATCGAATAGAATCATCGAATGGACTCGAATGGAATCATCGAATGGAATGGAATGGACCAGTCAATGAACTCGAATGGAATCATCATTGAATGGAATCGAATGGAATCATCGAGTGGAATCGAATGGAATTATGATCAAATGGAATCGAATGTAATCATCATCAAATGGAATCAAAGTAGCCATCATCAATTGGTAATGAATGGATTTGTCATCAAATGGAATTCAAAGGAATCGTCATCAAATGGAACCGAATGGAATCCTCATTGAATGGAAATGAAAGGGGTCATCATCTAATGGAATCGCATGGAATCATCATCAAATGGAATCGAATGCAATCTTCATCAAATGGAATCTAATGGAATCATTGAACAGAATTGAATGGAATCGTCATCGAATGAATTGAATGCAATCATCGAATGGTCTCGAATGGAATCATCTTCTAATGGAAAGGAATGGAATCATCGCATAGAATCGAATGGAATTAACATTGAATGGACTCGAATGGAATCAACATCAAACGGAATCAAGCGGAATTATCGAATGGAATCGAAGAGAATCATCGAATGGACTCGAATGGAATCATCTAATGGAATGGAATGGAATAATCCACGGACTCGAATGCAATCATCATCGTATAGAATCGAATGGAATCATCGAATGGACTCGAATGGAATAATCATTGAACGGAATCAAATGGAATCATCATCGGATGGAAACGAATGGAATCATCATCGAATGGAAATGAAAAGAGTCATCATCTAATGGAATTGCATGGAATCATCATAAAATGGAATCGAATGGAATCAACATCAAATGGAATCAAATGGAATCATTGAACGGAATTGAATGGAATCGTCATCGAATGAATTGAATGCAATCATCGAATGGTCTCGAATGGAATCATCTTCAAATGGAATGGAATGGAATCATCGGATAGAATCGAATGGAATTATCATCGAATGGAATCGAATGGTATCAACATCAAACGGAAAAAAACGGAATTTTCGAATGGAATCGAAGAGAATCATCGAATGGACCCGAATGCAATCATCTAATGGAATGGAATGGAATAATCAATGGACTCGAATGCAATCATCATCGAATGGAATCGAATGGAATCATCGAATGAACTCGAATGGAAAAATCATTGAACGGAATCGAATGGAATCATCATCGGATGGAAATGAATGGAATCATCATCGAATGGAATCGAATAGAATTATGGAATGAAATCCAGTGTGATCATCATCGAATGGACCCGAATGGAATCATCATCCAACGGAAGCTAATGGAATCAACATTGAATGAATCGAATGGAAACACCATCGAATTGAAACGAATGGAATTATCATGAAATTGAAATGGATGGACTCATCATCGAATGGATTCGAATGGAATCATCGAATAAAATTGATTGAAATCATCATCAAATGGAATCGAATGGTATCATTGAATGGAATCGAATGGAATCATCATCAGATGGAAATGAATGGAATCGTCATAGAATGGAATCGAATGGATTCATTGAATGGAATCAGATGGAATCATCGAATGGACTGGAATGGAATCATTGAATGGACTCGAAAGGGATCATTATTGAACGGAATTGAATGGAATCATCGAATGGTCTCGATTGGAATCATTATCAAATGGAATCGAATGGAATCACCGAATAGAATCGAATGGAACAATCATCGAATGGACTCAAATGGAATTATCCTCAAATGGAATGGAATGGAATTATCGAATGCAATCGAATGGAATTATCGAATGCAATCGAATGGAATTATCGAATGCAATCGAATAGAATCATCGAATGGACTCGAATGGAATCATCGAATGGAATGGAATGGAACAGTCAATGAACTCGAATGGAATCATCATTGAATGGAATCGAAAGGAATCATCGAGTGGAATCGAATGGAATTATGATCAAATGGAATCGAATGTAATCATCATCAAATGGAATCAAAAATAACCATCATCAATTGGTATTGAATGGAATTGTCATCAAATGGAATTCAAAGGAAACATCATAAAATGGAACCGAATGGAATCCTCATTGAATGGAAATGAAAGGGGTCATCATCTAATGGAATCGCATGGAATCATCATCAAATGGAATCGAATGGAATCATCATCAAATGGAATCTGATGGAATCATTGAACAGAATTGCATGGAATCGTCATCGAATGAATTGAATGCAATCATCGAATGGTCTCGAATGGAATCATCTTCTAATGGAAAGGAATGGAATCATCGCATAGAATCGAATGGAATTAACATCGAATGGACTCGAATGGAATCAATATCAAACGGAATCAAGCGGAATTATCGAATGGAATCGAAGAGAATCATAGAATGGACTCGAATGGAATCATCTAATGGAATGGAATGGAATAATCCACGGACCCGAATGCAATCATCATCGAATGGAAACGAATGGAATCATCGAATGGACTCGAATGGAATAATCATTGAACGGAATCGAATGGAATCATCATCGGATGGAAATGAATGGAATCATCATCGAATGGAATCGAATAGAATTATGGAATGAAATCCACTGTGATCATCATCGAATGGACCCGAATGGAATCATCATCCAACGGAAGCTAATGGAATCAACATCGAATGGATCCAATGGAAACACCATCGAATTGAAACGAATGGAATTACCATGAAATTGAAATGGATGGACTCATCATCGAATGGATTCGAATGGAAACATCGAATAAAATTGATTGAAATCATCATCGAATGGAATCGAATGGTATCATTGAATGGAATCGAATGGAATCATTATCAGATGGAAATGAATGGAATCGTCATAGAATGGAATCGAATGGATTCATTGAATGGAATCAGATGGAATCATCGAATGTACTGGAATGGAATCATTGAATGGACTCGAAAGGGATCATGATTGAATGGAATTGAATGGAATCATCGAATGGTCTCGATTGGAATCATTATCAAATGGAATCGAATGGAATCACCGAATAGAATCGAATGGAACAATCATCGAATGGACTCAAATGGAATTATCCTCAAATGGAATCGAATGGAATTATCGAATGCAATCGAATGGAATTATCGAATGCAATCGAATAGAGTCATCGAATGGACTCGAATGGAATCATCGAATGGAATGGAATGGAACAGTCAATGAACTCGAATGGAATCATCATTGAATGGAATCGAATGGAATCATCGAGTGGAATCGAATGGAATTATGATCAAATGGAATCGAATGTAATCATCATCAAATGGAATCAAAAATAATCATCATCAATTGGTATTGAATGGAATTGTCATCAAATGGAATTCAATGGAAACATCATCAAATGGAACCGAATGGAGTCCTCATTGAATGGAAATGAAAGGGGTCATCATCTAATGGAATCGCATGGAATCATCATCAAATGGAATCGAATGGAATCAACATCAAATGGAATCTGATGGAATCATTGAACAGAATTGAATGGAATCGTCATCGAATGAATTGAATGCAATCATCGAATGGTCTCGAATGGAATCATCTTCTAATGGAAAGGAATGGAATCATCGCACAGAATCGAATGGAATTATCATCGAATGGAATCGAATGGTATCAACACCAAACGGAAAAAAACGGAATTATCGAATGGAATCAAAGAGAATCTTCGAACGGACCCGAATGGAATCATCTAATGGAATGGAATGGAATAATCCATGGACTGGAAGGCAATCATCATCGAATGGAATCGAATGGAATCATCGAATGGACTCGAATGGAATAATCATTGAACGGAATCGAATGGAATCATCATCGGATGGAAACGAATGGAATCATCATCGAATGGAAATGAAAGGAGTCATCATCTAATGGAATTGCATGGAATCATCATAAAATGGAATCGAATGGAATCAACATCAAATGGAATCAAATGGAATCATTGAACGGAATTGAATGGAATCATCATCGAATGAATTGAATGCAATCATCGAATGGTCTCGAATGGAATCATCTTCAAATGGAATGGAATGGAATCATCGCATAGAATTGAATGGAATTATCATCGAATGGAATCGAATGGAATCAACATCAAACGGAAAAAAACGGAATTATCGAATGGAATCGAAGAGAATCATCGAATGGACCCGAATGGAATCATCTAATGGAATGGAATGGAATAATCCATGGACTCGAATGCAATCATCATCGAATGGAATCGAATGGAATCATCGAATGGACTCGAATGGAATAATCATTGAACGGAATCGAATGGAATCATCATCGGATGGAAACGAATGGAATCATCATCGAATGGAAATGAAAGGAGTCATCATCTAATGGAATTGCATGGAATCATCATAAAATGGAATCGAATGGAATCAACATCAAATGGAATCAAATGGAATCATTGAACGGAATTGAATGGAATCATCATCGAATGAATTGAATGCAATCATCGAATGGTCTCGAATGGAATCATCTTCAAATGGAATGGAATGGAATCATCGCATAGAATCGAATGGAATTATCATCGAATGGAATCGAATGGAATCAACATCAAACGGAAAAAAACGGAATTATCGAATGGAATCGAAGAGAATCATCGAATGGACCCGAATGGAATCATCTAATGGAATGGAATGGAATAATCCATGGACTCGAATGCAATCATCATCGAATGGAATCGAATGGAATCATCGAATGGACTCGAATGGAATAATCATTGAACGGAATCGAATGGAATCATCATCGGATGGAAACGAATGGAATCATCATCGAATGGAAATGAAAGGAGTCATCATGCAATGGAATTGCATGGAATCATCATAAAATGGAATCGAATGGAATCAACATCAAATAGAATCAAATGGAATCATTGAACGGAATTGAATGGAATCGTCATCGAATGAATTGAATGCAATCATCGAATGGTCTCGAATGGAATCATCTTCAAATGGAATGGAATGGAATCATCGCATAGAATCGAATGGAATTATCATCGAATGGAATCGAATGGAATCAACATCAAACAGAAAAAAACGGAATTATCGAATGGAATCGAAGAGAATCATCGAACGGACCCGAATGGAATCATCTAATGGAATGGAATGGAATAATCCATGGACTCGAATGCAATCATCATCGAATGGAATCGAATGGAATCATCGAATGGACTCGAATGGAATAATCATTGAACGGAATCGAATGGAATCACCATCGGATGGAAATGAATGGAATCATCATCGAATGGAATCGAATAGAATTATGGAATGAAATCCAGTGTGATCATCATCGAATGGACCCGAATGGAATCATCATCCAACGGAAGCTAATGGAATCAACATCGAATGAATCGAATGGAAACACCATCGAATTGAAACGAATGGAATTATCATGAAATTGAAATGGATGGACTCATCATCGAATGGATTCGAATGGAATCATCGAATAAAATTGATTGAAATCATCATCGAATGGTATCGAATGGTATCATTGAATGGAATCGAATGGAATCATCATCAGATGGAAATGAATGGAATCGTCATAGAATGGAATCGAATGGATTCATTGAATGGAATCAGATGGAATCATCGAATGGACTGGAATGGAATCATTGAATGGACTCGAAAGGGATCATTATTGAATGGAATTGAATGGAATTATCGAATGGTCTCGATTGGAATCATTATCAAATGGAATCGAATTTAATCACCGAATAGAATCGAATGGAACAATCATCGAATGGACTCAACTGGAATTATCCTCAAATGGAATCGAATGGAATTATCGAATGCAATCGAATGGAATTATCGAATGCAATCGAATAGAATCATCGAATGGACTCGAATGGAATCATCGAATGGAATGGAATGGAACAGTCAATGAACTCGAATGGAATCATCATTGAATGGAATCGAATGGAATCATCGAGTGGAATCGAATGGAAATATGATCAAATGGAATCATATGTAATCATCATCAAATGGAATCAAAAATAACCATCATCAAGTGGTATTGAAAGGAATTCTCATCAAATGGAATTCAAAGGAATCATCATCAAATGGAACTGAATGGAATCCTCATTGAATGGAAATGAAAGGGGTCATCATCTAATGGAATCGCATGGAATCATCATCAAATGGAATCGAATGGAATCATCATCAAATGGAATCTGATGGAATCATTGAACAGAATTGAATGGAATCGTCATCGAATGAATTGAATACAATCATCGAATGGTCTCGAATGTAATCACATTCTAATGGAAAGGAATGGAATCATCGCATAGAATCGAATGGAATTAACATTGAATGGACTCGAATGGAATCAACATCAAACGGAATCAAGCGGAATTATCGAATGGAATCGAAGAGAATCATCGAATGGTCTCGAATGGAATCATCTTCTAATGGAAAGGAATGGAATCATCGCATAGAATCGAATGGAATTAACATTGAATGGACTCGAATGGAATCAACATCAAATGGAATCAAGCGGAATTATCGAATGAAATCGAAGAGAATCATCGAATGGACTCGAATGGAATCATCTAATGGAATGGAATGGAATAATCCACGGACTCGAATGCAATCATCATCGCATAGAATCGAATGGAATCATCGAAAGGACTCGAATGGAATAACCATTGAACGGAATCGAATGGAATCATCATCGGATGGAAACGAATGGAATCATCATCGAATGGAAATGAAAGGAGTCATCATCTAATGGAATTGCATGGAATCATCATAAAATGGAATCGAATGGAATCATCATCAAATGGAATCAAATGGAATCATTGAACGGAATTGAATGGAATCGTCATCGAATGAATTGAATGCAATCATCGAATGGTCTCGAATGGAATCATCTTCAAATGGAATGGAATGGAATCATCGCATAGAATCGAATGGAATTATCATCGAATGGAATCGAATGGTATCAACATCAAACGGAAAAAAACGGAATTATCGAATGGAATCGAAGAGAATCTTCGAACGGACCCGAATGGAATCATCTAATGGAATGGAATGGAATAATCCATGGACTCGAATGCAATCATTATCGAATGGAATCGAATGGAATCATTGAAAGGACTCGAATGGAATAATCATTGAACGGAATCGAATGGAATCATCATCGGATGGAAATGAATGGAATCATCATCGAATGGAATCGAATAGAATTATGGAATGAAATCCAGTGTGATCATCATCGAATGGACCCGAATGGAATCATCATCCAACGGAAGCTAATGGAATCAACATCGAATGAATCGAATGGAAACACCATCGAATTGAAACGAATGGAATTATCATGAAATTGAAACGGATGGACTCATCATCGAATGGATTCGAATGGAATCATCGAATAAAATTGATTGAAATCATCATCGAATGGAATCGAATGGTATCATTGAATA	G	.	PASS	SVTYPE=DEL;END=140638030;SVLEN=-38291	GT	0/1
chr1	140662358	svim_asm.DEL.40	ATGCAATCGAATGGAATTATCGAATGCAATCGAATAGAATCATCGAATGGACTCGAATGGAATCATCGAATGGAATGGAATGGAACAGTCAATGAACTCGAATGGAATCATCATTGAATGGAATCGAAAGGAATCATCGAGTGGAATCGAATGGAATTATGATCAAATGGAATCGAATGTAATCATCATCAAATGGAATCAAAAATAACCATCATCAATTGGTATTGAATGGAATTGTCATCAAATGGAATTCAAAGGAAACATCATAAAATGGAACCGAATGGAATCCTCATTGAATGGAAATGAAAGGGGTCATCATCTAATGGAATCACATGGAATCATCATCAAATGGAATCGAATGGAATCATCATCAAATGGAATCTGATGGAATCATTGAACAGAATTGCATGGAATCGTCATCGAATGAATTGAATGCAATCATCGAATGGTCTCGAATGGAATCATCTTCTAATGGAAAGGAATGGAATCATCGCATAGAATCGAATGGAATTAACATCGAATGGACTCGAATGGAATCAATATCAAACGGAATCAAGCGGAATTATCGAATGGAATCGAAGAGAATCATAGAATGGACTCGAATGGAATCATCTAATGGAATGGAATGGAATAATCCACGGACCCGAATGCAATCATCATCGAATGGAAACGAATGGAATCATCGAATGGACTCGAATGGAATAATCATTGAACGGAATCGAATGGAATCATCATCGGATGGAAATGAATGGAATCATCATCGAATGGAATCGAATAGAATTATGGAATGAAATCCACTGTGATCATCATCGAATGGACCCGAATGGAATCATCATCCAACGGAAGCTAATGGAATCAACATCGAATGGATCCAATGGAAACACCATCGAATTGAAACGAATGGAATTACCATGAAATTGAAATGGATGGACTCATCATCGAATGGATTCGAATGGAAACATCGAATAAAATTGATTGAAATCATCATCGAATGGAATCGAATGGTATCATTGAATGGAATCGAATGGAATCATTATCAGATGGAAATGAATGGAATCGTCATAGAATGGAATCGAATGGATTCATTGAATGGAATCAGATGGAATCATCGAATGTACTGGAATGGAATCATTGAATGGACTCGAAAGGGATCATGATTGAATGGAATTGAATGGAATCATCGAATGGTCTCGATTGGAATCATTATCAAATGGAATCGAATGGAATCACCGAATAGAATCGAATGGAACAATCATCGAATGGACTCAAATGGAATTATCCTCAAATGGAATCGAATGGAATTATCGAATGCAATCGAATGGAATTATCGAATGCAATCGAATAGAGTCATCGAATGGACTCGAATGGAATCATCGAATGGAATGGAATGGAACAGTCAATGAACTCGAATGGAATCATCATTGAATGGAATCGAATGGAATCATCGAGTGGAATCGAATGGAATTATGATCAAATGGAATCGAATGTAATCATCATCAAATGGAATCAAAAATAATCATCATCAATTGGTATTGAATGGAATTGTCATCAAATGGAATTCAATGGAAACATCATCAAATGGAACCGAATGGAGTCCTCATTGAATGGAAATGAAAGGGGTCATCATCTAATGGAATCGCATGGAATCATCATCAAATGGAATCGAATGGAATCAACATCAAATGGAATCTGATGGAATCATTGAACAGAATTGAATGGAATCGTCATCGAATGAATTGAATGCAATCATCGAATGGTCTCGAATGGAATCATCTTCTAATGGAAAGGAATGGAATCATCGCACAGAATCGAATGGAATTATCATCGAATGGAATCGAATGGTATCAACACCAAACGGAAAAAAACGGAATTATCGAATGGAATCAAAGAGAATCTTCGAACGGACCCGAATGGAATCATCTAATGGAATGGAATGGAATAATCCATGGACTGGAAGGCAATCATCATCGAATGGAATCGAATGGAATCATCGAATGGACTCGAATGGAATAATCATTGAACGGAATCGAATGGAATCATCATCGGATGGAAACGAATGGAATCATCATCGAATGGAAATGAAAGGAGTCATCATCTAATGGAATTGCATGGAATCATCATAAAATGGAATCGAATGGAATCAACATCAAATGGAATCAAATGGAATCATTGAACGGAATTGAATGGAATCATCATCGAATGAATTGAATGCAATCATCGAATGGTCTCGAATGGAATCATCTTCAAATGGAATGGAATGGAATCATCGCATAGAATCGAATGGAATTATCATCGAATGGAATCGAATGGAATCAACATCAAACGGAAAAAAACGGAATTATCGAATGGAATCGAAGAGAATCATCGAATGGACCCGAATGGAATCATCTAATGGAATGGAATGGAATAATCCATGGACTCGAATGCAATCATCATCGAATGGAATCGAATGGAATCATCGAATGGACTCGAATGGAATAATCATTGAACGGAATCGAATGGAATCATCATCGGATGGAAACGAATGGAATCATCATCGAATGGAAATGAAAGGAGTCATCATGCAATGGAATTGCATGGAATCATCATAAAATGGAATCGAATGGAATCAACATCAAATAGAATCAAATGGAATCATTGAACGGAATTGAATGGAATCGTCATCGAATGAATTGAATGCAATCATCGAATGGTCTCGAATGGAATCATCTTCAAATGGAATGGAATGGAATCATCGCATAGAATCGAATGGAATTATCATCGAATGGAATCGAATGGAATCAACATCAAACAGAAAAAAACGGAATTATCGAATGGAATCGAAGAGAATCATCGAACGGACCCGAATGGAATCATCTAATGGAATGGAATGGAATAATCCATGGACTCGAATGCAATCATCATCGAATGGAATCGAATGGAATCATCGAATGGACTCGAATGGAATAATCATTGAACGGAATCGAATGGAATCATCATCGGATGGAAACGAATGGAATCATCATCGAATGGAAATGAAAGGAGTCATCATCTAATGGAATTGCATGGAATCATCATAAAATGGAATCGAATGGAATCAACATCAAATGGAATCAAATGGAATCATTGAACGGAATTGAATGGAATCGTCATCGAATGAATTGAATGCAATCATCGAATGGTCTCGAATGGAATCATCTTCAAATGGAATGGAATGGAATCATCGCATAGAATCGAATGGAATTATCATCGAATGGAATCGAATGGAATCAACATCAAACGGAAAAAAACGGAATTATCGAATGGAATCGAAGAGAATCATCGAATGGACCCGAATGGAATCATCTAATGGAATGGAATGGAATAATCCATGGACTCGAATGCAATCATCATCGAATGGAATCGAATGGAATCATCGAATGGACTCGAATGGAATAATCATTGAACGGAATCGAATGGAATCATCATCGGATGGAAATGAATGCAATCATCATCGAATGGAATCGAATAGAATTATGGAATGAAATCCAGTGTGATCATCATCGAATGGACCCGAATGGAATCATCATCCAACGGAAGCTAATGGAATCAACATCGAATGAATCGAATGGAAACACCATCGAATTGAAACGAATGGAGTTACCATGAAATTGAAATGGATGGACTCATCATCGAATGGATTCGAATGGAATCATCGAATAAAATTGATTGAAATCATCATCGAATGGAATCGAATGGTATCATTGAATGGAATCGAATGGAATCATCATCAGATGGAAATGAATGGAATCGTCATAGAATGGAATCGAATGGATTCATTGAATGGAATCAGATGGAATCATCGAATGGACTGGAATGGAATCATTGAATGGACTCGAAAGGGATCATTATTGAATGGAATTGAATGGAATCATCGAATGGTCTCGATTGGAATCATTATCAAATGGAATCGAATGGAATCACCGAATAGAATCGAATGGAACAATCATCGAATGGACTCAAATGGAATTATCCTCCATTGGAATCGAATGGAATTATCGAATGCAATCGAATGGAATTATCGAATGCAATCGAATAGAATCATCGAATGGACTCGAATGGAATCATCGAATGGAATGGAATGGAACAGTCAATGAACTCGAATGGAATCATCATTGAATGGAATCGAATGGAATCATCGAGTGGAATCGAATGGAATTATGATCAAATGGAATCGAATGTAATCATCATCAAATGGAATCAAAAATAACCATCATCAATTGGTATTGAATGGAATTGTCATCAAATGGAATTCAAAGGAATCATCATCAAATGGAACCGAATGGAATCCTCATTGAATGGAAATGAAAGGGGTCATCATCTAATGGAATCGCATGGAATCATCATCAAATGGAATCGAATGGAATCATCATCAAATGGAATCTGATGGAATCATTGAAAAGAATTGAATGGAATCGTCATCGAATGAATTGAATGCAATCATCGAATGGTCTCGAATGGAATCATCTTCTAATGGAAAGGAATGGAATCATCGCATAGAATCGAATGGAATTATCATCGAATGGAATCGAATGGTATCAACACCAAACGGAAAAAAACGGAATTTTCGAATGGAATCGAAGAGAATCTCCGAACGGACCCGAATGGAATCATCTAATGGAATGGAATGGAATAATCCATGGACTCGAATGCAATCATCATCGAATGGAATCGAATGGAATCATCGAATGGACTCGAATGGAATAATCATTGAGCGGAATCGAATGGAATCATCATCGGATGGAAACGAATGGAATCATCATCGAATGGAAATGAAAGGAGTCATCATCTAATGGAATTGCATGGAATCATCATAAAATGGAATCGAATGGAATCAACATCAAATGGAATCAAATGGAATCATTGAACGGAATTGAATGGAATCGTCATCGAATGAATTGAATGCAATCATCGAATGGTCTCGAATGGAATCATCTTCAAATGGAATGGAATGGAATCATCGCATAGAATCGAATGGAATTATCATCGAATGGAATCGAATGGAATCAACATCAAACGGAAAAAAACGGAATTATCGAATGGAATCGAAGAGAATCATCGAATGGACCCGAATGGAATCATCTAATGGAATGGAATGGAATAATCCATGGACTCGAATGCAATCATCATCGAATGGAATCGAATGGAATCATCGAATGGACTCGAATGGAATAATCATTGAACGGAATCGAATGGAATCATCATCGGATGGAAATGAATGCAATCATCATCGAATGGAATCGAATAGAATTATGGAATGAAATCCAGTGTGATCATCATCGAATGGACCCGAATGGAATCATCATCCAACGGAAGCTAATGGAATCAACATCGAATGAATCGAATGGAAACACCATCGAATTGAAACGAATGGAGTTACCATGAAATTGAAATGGATGGACTCATCATCGAATGGATTCGAATGGAATCATCGAATAAAATTGATTGAAATCATCATCGAATGGAATCGAATGGTATCATTGAATGGAATCGAATGGAATCATCATCAGATGGAAGTGAATGGAATCGTCATAGAATGGAATCGAATGGATTCATTGAATGGAATCAGATGGAATCATCGAATGGACTGGAATGGAATCATTGAATGGACTCGAAAGGGATCATTATTGAATGGAATTGAATGGAATCATCGAATGGTCTCGATTGGAATCATTATCAAATGGAATCGAATGGAATCACCGAATAGAATCGAATGGAACAATCATCGAATGGACTCAAATGGAATTATCCTCAAATGGAATCGAATGGAATTATCGAATGCAATCGAATGGAATTATCGAATGCAATCGAATAGAATCATCGAATGGACTCGAATGGAATCATCGAATGGAATGGAATGGAATAGTCAATGAACTCGAATGGAATCATCATTGAATGGAATCGAATGGAATCATCGAGTGGAATCGAATGGAATTATGATCAAATGGAATCGAATGTAATCATCATCAAATGGAATCAAAAAAAACCATCATCAATTGGTATTGAATGGAATTGTCATCAAATGGAATTCAAAGGAATTATCATCAAATGGAACCGAATGGAATCCTCATTGAATGAAAATGAAAGGGGTCATCATCTAATGGAATCGCATGGAATCATCATCAAATGGAATCGAATGGAATCATCATCAAATGGAATCTAATGGAATCATTGAAAAGAATTGAATGGAATCGTCATCTAATGAATTGAATGCAATCATCGAATGGTCTCGAATGGAATCATCTTCTAATGGAAAGGAATGGAATCATCGCATAGAATCGAATGGAATTATCATCGAATGGAATCGAATGGTATCAACACCAAACGGAAAAAAACGGAATTTTCGAATGGAATCGAAGAGAATCTCCGAACGGACCCGAATGGAATCATCTAATGGAATGGAATGGAATAATCCATGGACTCGAATGCAATCATCATCGAATGGAATCGAATGGAATCATCGAATGGACTCGAATGGAATAATCATTGAACGGAATCGAATGGAATCATCATCGGATGGAAACGAATGGAATCATCATCGAATGGAAATGAAAGGAGTCATCATCTAATGGAATTTCATGGAATCATCATAAAATGGAATCGAATGGAATCAACATCAAATAGAATCAAATGGAATCATTGAACGGAATTGAATGGAATCGTCGTCGAATGAATTGAATGCAATCATCGAATGGTCTCGAATGGAATCACCTTCAAATGGAATGGAATGGAATCATCGCATAGAATCGAATGGAATTATCATCGAATGGAATCGAATGGAATCAACATCAAACGGAAAAAAACGGAATTATCGAATGGAATCGAAGAGAATCATCGAACGGACCCGAATGGAATCATCTAATGGAATGGAATGGAATAATCCTTGGACTCGAATGCAATCATCATCGAATGGAATCGAATGGAATCATCGAATGGACTCGAATGGAATAATCATTGAACGGAATCGAATGGAATCATCATCGGATGGAAACGAATGGAATCATCATCGAATGGAAATGAAAGGAGTCATCATCTAATGGAATTGCATGGAATCATCATAAAATGGAATCGAATGGAATCAACATCAAATGGAATCAAATGGAATCATTGAACGGAATTGAATGGAATCGTCATCGAATGAATTGAATGCAATCATCGAATGGTCTCGAATGGAATCATCTTCAAATGGAATGGAATGGAATTATCGAATGCAATCGAATGGAATTATCGAATGCAATCGAATGGAATTATCGAATGCAATCGAATAGAATCATCAAATGGACTCGAATGGAATCATCGAATGGAATGGAATGGAACAGTCAATGAACTCGAATGGAATCATCATTGAATGGAATCGAAAGGAATCATCGAGTGGAATCGAATGGAATTATGATCAAATGGAATCGAATGTAATCATCATCAAATGGAATCAAAAATAACCATCATCAATTGGTATTGAATGGAATTGTCATCAAATGGAATTCAAAGGAAACATCATAAAATGGAACCGAATGGAATCCTCATTGAATGGAAATGAAAGGCGTCATCATCTAATGGAATCGCATGGAATCATCATCAAATGGAATCGAATGGAATCATCATCAAATGGAATATGATGGAATCATTGAACAGAATTGTATGGAATCGTCATCGAATGAATTGAATGCAATCATCGAATGGTCTTGAATGGAATCATCATCTAATGGAAAGGAATGGAATCATCGCATAGAATCGAATGCAATTATCATCGAATGGAATCGAATGGAATCAACATCAAACGGAAAAAAACGGAATTATCGAATGGAATCGAAGAGAATCATCGAATGGACCCGAATGGAATCATCTAATGGAATGGAATGGAATAATCCATGGACTCGAATGCAATCATCATCGAATGGAATCCAATGGAATCATCGAATGTACTCGAATGGAATAATCATTGAACGGAATCGAATGGAATCATCATCGGATGGAAATGAATGGAATCATCATCGAATGGAATCGAATAGAATTATGGAATGAAATCCAGTGTGATCATCATCGAATGGACCCGAATGGAATCATCATCCAACGGAAGCTAATGGAATCAACATTGAATGAATCGAATGGAAACACCATCGAATTGAAACGAATGGAATTATCATGAAATTGAAATGGATGGACTCATCATCGAATGGATTCGAATGGAATCATCGAATAAAATTGATTGAAATCATCATCAAATGGAATCGAATGGTATCATTGAATGGAATCGAATGGAATCATCATCAGATGGAAATGAATGGAATCGTCATAGAATGGAATCGAATGGATTCATTGAATGGAATCAGATGGAATCATCGAATGGACTGGAATGGAATCATTGAATGGACTCGAAAGGGATCATTATTGAACGGAATTGAATGGAATCATCGAATGGTCTCGATTGGAATCATTATCAAATGGAATCGAATGGAATCACCGAATAGAATCGAATGGAACAATCATCGAATGGACTCAAATGGAATTATCCTCAAATGGAATGGAATGGAATTATCGAATGCAATCGAATGGAATTATCGAG	A	.	PASS	SVTYPE=DEL;END=140670938;SVLEN=-8580	GT	0/1
chr1	140798510	svim_asm.INS.33	G	GAATGGAATGGAATGGAACAGTCAATGAACACGAATGGAATCATCATTGAATGGAATCGAATGGAATCATCGAGTGGAATCGAATGGAATTATGATCAAATGGAATCGAATGTAATCATCATCAAATGGAATCAAAAATAACCATCATCAATTGGTATTGAATGGAATTGTCATCAAATGGAATTCAAAGGAATCATCATCAAATGGAACCGAATGGAATCCTCATTGAATGGAAATGAAAGGGGTCATCATCTAATGGAATCGCATGGAATCATCATCAAATGGAATCGAATGGAATCATCATCAAATGGAATCTAATGGAATCATTGAACAGAATTGAATGGAATGGTCATTGAATGAATTGAATGCAATCATCGAATGGTCTCGAATGGAATCATCTTCTAATGGAAAGGAATGGAATCATCGCATAGAATCGAATGGAATTATCATCGAATGGAATCGAATGGTATCAACACCAAACGGAAAAAAACGGAATTATCGAATGGAATCGAAGAGAATCTTCGAACGGACCCGAATGGAATCATCTAATGGAATAGAATGGAATAATCCATGGACTCGAATGCAATCATCATCGAATGGACTCGAATGGAATAATCATTGAACGGAATCGAATGGAATCGTCATCGGATGGAAACGAATGGAATCATCATCGAATGGAAATGAAAGGAGTCATCATCTAATGGAATTGCATGGAATCATCATAAAATGGAATCGAATGGAATCAACATCAAATGGAATCAAATGGAATCATTGAACGGAATTGAATGGAATCGTCATCGAATGAATTGACTGCAATCATCGAATGGTCTCGGAATCATCTTCAAATGGAATGGAATGGAATCATCGCATAGAATCGAATGGAATTATCATCGAATGGAATCGAATGGAATCAACATCAAACGGAAAAAAACGGAATTATCGAATGGAATCGAAGAGAATCATCGAATGGACCCGAATGGAATCATCT	.	PASS	SVTYPE=INS;END=140798510;SVLEN=987	GT	1/1
chr1	140801402	svim_asm.INS.34	T	TGAATGGAATCATCGAATGAACTCGAATGGAATCATCATTGAATGGAATCGAATGGAATCATCGAGTGGAATCGAATGGAATTATGATCAAATGGAATCGAATGTAATCATCATCAAATGGAATCAAAAATAACCATCATCAATTGGTATTGAATGGAATTGTCATCAAATGGAATTCAAAGGAATCATCATCAAATGGAACCGAATGGAATCCTCATTGAATGGAAATGAAAGGGGTCATCATCTAATGGAATCGCATGGAATCATCATCAAATGGAATCGAATGGAATCATCATCAAATGGAATCTAATGGAATCATTGAACAGAATTGAATGGAATCGTCATCGAATGAATTGAATGCAATCATCGAATGGTCTCGAATGGAATCATCTTCTAATGGAAAGGAATGGAATCATCGCATAGAATCGAATGGAATTATCATCGAATGGAATCGAATGGTATCAACACCAAACGGAAAAAAACGGAATTATCGAATGGAATCGAAGAGAATCTTCGAACGGACCCGAATGGAATCATCTAATGGAATGGAATGGAATAATCCATGGACTCGAATGCAATCATCATCGAATGGAATGGAATGGAATCATCGAATGGACTCGAATGGAATAATCATTGAACGGAATCGAATGGAATCATCATCGGATGGAAACGAATGGAATCATCATCGAATGGAAATGAAAGGAGTCATCATCTAATGGAATTGCATGGAATCATCATAAAATGGAATCGAATGGAATCAACATCAAATGGAATCAAACGGAATCATTGAACGGAATTGAATGGAATCGTCATCGAATGAATTGACTGCAATCATCGAATGGTCTCGAATGGAATCAACTTCAAATGGAATGGAATGGAATCATCGAATAGAATCGAATGGAATTATCATCGAATGGAATCAACATCAAACGGAAAAAAACGGAATTATCGAATGGAATCGAAGAGAATCATCGAAGGGACCCGAACGGAATCATCTAATGGAATGGAATGGAATAATCCATGGACTCGAATGCAATCATCATCGAATGGAATCGAATGGAATCATCGAATGGACTCGAATGGAATAATCATTGAACGGAAACGAATGGAATCATCATCGGATGGAAATGAATGGAATCATCATCGAATGGAATCGAATAGAATTATGGAATGAAATCCAGTGTGATCATCATCGAATGGACCCGAATGGAATCATCATCCAACGGAAGCTAATGGAATCAACATCGAATGAATCGAATGGAAACACCATCGAATTGAAACGAATGGAATTATCATGAAATTGAAATGGATGGACTCATCATCGAATGGATTCGAATGGAATCATCGAATAAAATTGATTGAAATCATCATCGAATGGAATCGAATGGTATCATTGATTGGAATCGAATGGAATCATCATCAGATGGAAATGAATGGAATCGTCATAGAATGTAATCGAATGGATTCATTGAATGGAATCAGATGGAATCATCGAATGGACTGGAATGGAATCATTGAATGGACTCGAAAGGGATCATGATTGAATGGAATTGAATGGAATCATCGAATGGTCTCGATTGGAATCATTATCAAATGGAATCGAATGGAATCACCGAATAGAATCGAATGGAACAATCATCGAATGGACTCAAATGGAATTATCCTCAAATGGAATCGAATGGAATTATCGAATGCAATCGAATGGAATTATCGAATGCAATCGAATAGAATCATCGAATGGACTCGAATGGAATCATCGAATGGAATGGAATGGAACAGTCAATGAACTCGAATGGAATCATCATTGAATGGAATCGAATGGAATCATCGAGTGGAATCGAATGGAATTATGATCAAATGGAATCGAATGTAATCATCATCAAATGGAATCAAAAATAACCATCATCAATTGGTATTGAATGGAATTGTCATCAAATGGAATTCAAAGGAATCATCATCAAATGGAACCGAATGGAATCCTCATTGAATGGAAATGAAAGGGGTCATCATCTAATGGAATCGCATGGAATCATCATCAAATGGAATCGAATGGAATCATCATCAAATGGAATCTAATGGAATCATTGAACAGAATTGAATGGAATGGTCATCGAATGAATTGAATGCAATCATCGAATGGTCTCGAATGGAATCATCTTCTAATGGAAAGGAATGGAATCATCGCATAGAATCGAATGGAATTATCATCGAATGGAATCGAATGGTATCAACACCAAACGGAAAAAAACGGAATTATCGAATGGAATCGAAGAGAATCTTCGAACGGACCCGAATGGAATCATCTAATGGAATGGAATGGAACAATCCATGGACTCGAATGCAATCATCATCGAATGGAATCGAATGGAATCATCGAATGGACTCGAATGGAATAATCATTGAACGGAATCGAATGGAATCATCATCGGATGGAAACGAATGGAATCATCATCGAATGGAAATGAAAGGAGTCATCATCTAATGGAATTGCATGGAATCATCATAAAATGGAATCGAATGGAATCAACATCAAATGGAATCAAATGGAATCATTGAACGGAATTGAATGGAATCGTCATCGAATGAATAGACTGCAATCATCGAATGGTCTCGGAATCATCTTCAAATGGAATGGAATGGAATCATCGCATAGAATCGAATGGAATTATCATCGAATGGAATCGAATGGAATCAACATCAAACGGAAAAAAACGGAATTATCGAATGGAATCGAAGAGAATCATCGAATGGACCCGAATGGAATCATCTAATGGAATGGAATGGAATAATCCATGGACTCGAATGCAATCATCATCGAATGGAATCGAATGGAATCATCGAATGGACTCGAATGGAATAATCATTGAACGGAATCGAATGGAATCATCATCGGATGGAAATGAATGGAATCATCATCGAATGGAATCGAATAGAATTATGGAATGAAATCCAGTGTGATCATCATCGAATGGACCCGAATGGAATCATCATCCAACGGAAGCTAATGGAATCAACATCGAATGAATCGAATGGAAACACCATCGAATTGAAACGAATGGAATTATCATGAAATTGAAATGGATGGACTCATCATCGAATGGATTCGAATGGAATCATCGAATAAAATTGATTGAAATCATCACCGAATGGAATCGAATGGTATCATTGAATGGAATCGAATGGAATCATCATCAGATGGAAATGAATGGAATCGTCATAGAATGGAATCGAATGGATTCATTGAATGGAATCAGATGGAATCATCGAATGGACTGGAATGGAATCATTGAATGGACTCGAAAGGGATCATGATTGAATGGAATTGAATGGAATCATCGAATGGTCTCGATTGGAATCATTATCAAATGGAATTGAATGGAATCACCGAATAGAATCGAATGGAACAATCATCGAATGGACTCAAATGGAATTATCCTCAAATGGAATCGAATGGAATTATCGAATGCAATCGAATGGAATTATCGAATGCAATCGAATAGAATCATCGAATGGACTCGAATGGAATCATCGAATGGAATGGAATGGAACAGTCAATGAACACGAATGGAATCATCATTGAATGGAATCGAATGGAATCATCGAGTGGAATCGAATGGAATTATGATCAAATGGAATCGAATGTAATCATCATCAAATGGAATCAAAAATAACCATCATCAATTGGTATTGAATGGAATTGTCATCAAATGGAATTCAAAGGAATCATCATCAAATGGAACCGAATGGAATCCTCATTGAATGGAAATGAAAGGGGTCATCATCTAATGGAATCGCATGGAATCATCATCAAATGGAATCGAATGGAATCATCATCAAATGGAATCTAATGGAATCATTGAACAGAATTGAATGGAATGGTCATTGAATGAATTGAATGCAATCATCGAATGGTCTCGAATGGAATCATCTTCTAATGGAAAGGAATGGAATCATCGCATAGAATCGAATGGAATTATCATCGAATGGAATCGAATGGTATCAACACCAAACGGAAAAAAACGGAATTATCGAATGGAATCGAAGAGAATCTTCGAACGGACCCGAATGGAATCATCTAATGGAATAGAATGGAATAATCCATGGACTCGAATGCAATCATCATCGAATGGAATCGAATGGAATCATCGAATGGACTCGAATGGAATAATCATTGAACAGAATCGAATGGAATCATCATCAGATGGAAACGAATGGAATCATCATCGAATGGAAATGAAAGGAGTCATCATCTAATGGAATTGCATGGAATCATCATAAAATGGAATCGAATGGAATCAACATCAAATGGAATCAAATGGAATCATTGAACGGAATTGAATGGAATCGTCATCGAATGAATTGACTGCAATCATTGAATGGTCTCGGAATCATCTTCAAATGGAATGGAATGGAATCATCGCATAGAATCGAATGGAATTATCATCAAATGGAATCGAATGGAATCAACATCAAACGGAAAAAAACGGAATTATCGAATGGAATCGAAGAGAATCATCGAATGGACCCGAATGGAATCATCTAATGGAATGGAATGGAATAATCCATGGACTCGAATGCAATCATCATCGAATGGAATT	.	PASS	SVTYPE=INS;END=140801402;SVLEN=4597	GT	1/1
chr1	140813522	svim_asm.INS.35	G	GCATCGAATGGACTGGAATGGAATCATTGAATGGACTCGAAAGGGATCATGATTGAATGGAATTGAATGGAATCATCGAATGGTCTCGATTGGAATCATTATCAAATGGAATCGAATGGAATCACCGAATAGAATCGAATGGAACAATCATCGAATGGACTCAAATGGAATTATCCTCAAATGGAATCGAATGGAATTATCGAATGCAATCGAATGGAATTATCGAATGCAATCGAATAGAATCATCGAATGGACTCGAATGGAATCATCGAATGGAATGGAATGGAACAGTCAATGAACGCGAATGGAATCATCATTGAATGGAATCGAATGGAATCATCGAGTGGAATCGAATGGAATTATGATCAAATGGAATCGAATGTAATCATCATCAAATGGAATCAAAAATAACCATCATCAATTGGTATTGAATGGAATTGTCATCAAATGGAATTCAAAGGAATCATCATCAAATGGAACCGAATGGAATCCTCATTGAATGGAAATGAAAGGGGTCATCATCTAATGGAATCGCATGGAATCATCATCAAATGGAATCGAATGGAATCATCATCAAATGGAATCTAATGGAATCATTGAACAGAATTGAATGGAATCGTCATCGAATGAATTGAATGCAATCATCGAATGGTCTCGAATGGAATCATCTTCTAATGGAAAGGAATGGAATCATCGCATAGAATCGAATGGAATTATCATCGAATGGAATCGAATGGTATCAACACCAAACGGAAAAAAACGGAATTATCGAATGGAATCGAAGAGAATCTTCGAACGGACCCGAATGGAATCATCTAATGGAATGGAATGGAATAATCCATGGACTCGAATGCAATCATCATCGAATGGAATCGAATGGAATCATCGAATGGACTCGAATGGAATAATCATTGAACGGAATCGAATGGAATCATCATCAGATGGAAACGAATGGAATCATCATCGAATGGAAATGAAAGGAGTCATCATCTAATGGAATTGCATGGAATCATCATAAAATGGAATCGAATGGAATCAACATCAAATGGAATCAAATGGAATCATTGAACGGAATTGAATGGAATCGTCATCGAATGAATTGACTGCAATCATCGAGTGGTCTCGGAATCATCTTCAAATGGAATGGAATGGAATCATCGCATAGAATCGAATGGAATTATCATCGAATGGAATCGAATGGAATCAACATCAAACGGAAAAAAACGGAATTATCGAATGGAATCGAAGAGAATCATCGAATGGACCCGAATGGAATCATCTAATGGAATGGAATGGAATAATCCATGGACTCGAATGCAATCATCATCGAATGGAATCGAATGGAATCATCGAATGGACTCGAATGGAATAATCATTGAACGGAATCGAATGGAATCATCATCGGATGGAAATGAATGGAATCATCATCGAATGGAATCGAATAGAATTATGGAATGAAATCCAGTGTGATCATCATCGAATGGACCCGAATGGAATCATCATCCAACGGAAGCTAATGGAATCAACATCGAATGAATCAAATGGAAACACCATCGAATTGAAACGAATGGAATTATCATGAAATTGAAATGGATGGACTCATCATCGAATGGATTCGAATGGAATCATCGAATAAAATTGATTGAAATCATCATCGAATGGAATCGAATGGTATCATTGAATGGAATCGAATGGAATCATCATCAGATGGAAATGAATGGAATCGTCATAGAATGGAATCGAATGGATTCATTGAATGGAATCAGATGGAAT	.	PASS	SVTYPE=INS;END=140813522;SVLEN=1772	GT	1/1
chr1	140814423	svim_asm.DEL.41	GAATAATCATTGAACGGAATCGAATGGAATCATCATCGGATGGAAACGAATGGAATCATCATCGAATGGAAATGAAAGGAGTCATCATCTAATGGAATTGCATGGAATCATCATAAAATGGAATCGAATGGAATCAACATCAAATGGAATCAAATGGAATCATTGAACGGAATTGAATGGAATCGTCATCGAATGAATTGACTGCAATCATCGAATGGTCTCGAATGGAATCATCTTCAAATGGAATGGAATGGAATCATCGCATAGAATCGAATGGAATTATCATCGAATGGAATCGAATGGAATCAACATCAAACGGAAAAAAACGGAATTATCGAATGGAATCGAAGAGAATCATCGAATGGACCCGAATGGAATCATCTAATGGAATGGAATGGAATAATCCATGGACTCGAATGCAATCATCATCGAATGGAATCGAATGGAATCATCGAATGAACCCGAATGGAATCATCATTGAATGGAATCGAATGGAATCATCGAGTGGAATCCAATGGAATTATGATCAAATGGAATCGAATGTAATCATCATCAAATGGAATCAAAAATAACCATCATCAATTGGTATTGAATGGAATTGTCATCAAATGGAATTCAAAGGAATCATCATCAAATGGAACCGAATGGAATCCTCATTGAATGGAAATGAAAGGGGTCATCATCTAATGGAATCGCATGGAATCATCATCAAATGGAATCGAATGGAATCATCATCAAATGGAATCTAATGGAATCATTGAACAGAATTGAATGGAATCGTCATCGAATGAATTGAATGCAATCATCGAATGGTCTCGAATTGAATCATCTTCTAATGGAAATGAATGGAATCATCGCATAGAATCGAATGGAATTAACATTGAATGGACTCGAATGGAATCAACATCAAACGGAATCAAGCGGAATTATCGAATGGAATCGAAGAGATTCATCGAATGGACTCGAATGGAATCATCTAATGGAATGGAATGGAATAATCCATGGACCCGAATGCAATCATCATCTTATAAAATCGAATGGAATCATCGAATGGACTCGAATGGAATAATCATTGAACGGAATCGAATGGAATCATCATCGGATGGAAACGAATGGAATCATCATCGAATGGAAATGAAAGGAGTCATCATCTAATGGAATTGCATGGAATCATCATAAAATGGAATCGAATGGAATCAACATCAAATGGAATCAAATGGAATCATTGAACGGAATTGAATGGAATCGTCATCGAATGAATTGACTGCAATCATCGAATGGTCTCGAATGGAATCATCTTCAAATGGAATGGAATGGAATCATCGCATAGAATCGAATGGAATTATCATCGAATGGAATCGAATGGAATCAACCTCAAACGTAAAAAAACGGAATTATCGAATGGAATTGAAGAGAATCATCGAATGGACCCGAATGGAATCATCTAATGGAATGGAATGGAATAATCCATGGACTCGAATGCAATCATCATCGAATGGAATCGAATGGAATCATCGAGTGGACTCGAATGGAATAATCATTGAACGGAATCGAATGGAATCATCATCGGATGGAAATGAATGGAATCATCATCGAATGGAATCGAATAGAATTATGGAATGAAATCCAGTGTGATCATCATCGAATGGACCCGAATGGAATCATCATCCAACGGAAGCTAATGGAATCAACATCGAATGAATCAAATGGAAACATCATCGAATTGAAACGAATGGAATTATCATGAAATTGAAATGGATGGACTCATCATCGAATGGATTCGAATGGAATCATCGAATAAAATTGATTGAAATCATCAGCGAATTTAATCGAATGGTATCATTGAATGGAATCGAATGGAATCATCATCAGATGGAAATGAATGGAATCGTCATAGAATGGAATCGAACGGATTCATTGAATGGAATCAGATGGAATCATCGAATGGACTGGAATGGAATCATTGAATGGACTCGAAAGGGATCATGATTGAATGGAATTGAATGGAATCATCGAATGGTCTCGATTGGAATCATTATCAAATGGAATCGAATGGAATCACCGAATAGAATCGAATGGAACAATCATCGAATGGACTCAAATGGAATTATCCTCCAATGGAATCGAATGGAATTATCGAATGCAATCGAATGGAATTATCGAATGCAATCGAATAGAATCATCGAATGGACTCGAATGGAATCATCGAATGGAATGGAATGGAACAGTCAATGAACTCGAATGGAATCATCATTGAATGGAATCGAATGGAATCATCGAGTGGAATCGAATGGAATTATGATCAAATGGAATCGAATGTAATCATCATCAAATGGAATCAAAAATAACCATCATCAATTGGTATTGAATGGAATTGTCATCAAATGGAATTCAAAGGAATCATCATCAAATGGAACCGAATGGAATCCTCATTGAATGGAAATGAAAGGGGTCATCATCTAATGGAATCGCATGGAATCATCATCAAATGGAATCGAATGGAATCATCATCAAATGGAATCTAATGGAATCATTGAACAGAATTGAATGGAATCGTCATCGAATGAATTGAATGCAATCATCGAATGGTCTCGAATGGAATCATCTTCTAATGGAAAGGAATGGAATCATCGCATAGAATCAAATGGAATTATCATCGAATGGAATCGAATGGTATCAACACCAAACGGAAAAAAACGGAATTATCGAATGGAATCGAAGAGAATCTTCGAACGGACCCGAATGGAATCATCTAATGGAATGGAATGGAATAATCCATGGACTCGAATGCAATCGTCATCGAATGGAATCGAATGGAATCATCGAATGGACTCGAATGGAATAATCATTGAACGGAATCGATTGGAATCATCATCGGATGGAAACGAATGGAATCATCATCGAATGGAAATGAAAGGAGTCATCATCTAATGGAATTGCATGGAATCATCATAAAATGGAATCGAATGGAATCAACATCAAATGGAATCAAATGGAATCATTGAACGGAATTGAATGGAATCGTCATCGAATGAATTGACTGCAATCATCGAATGGTCTCGAATGGAATCATCTTCAAATGGAATGGAATGGAATCATCGCATAGAATCGAATGGAATTATCATCGAATGGAATCGAATGGAATCAACATCAAACGGAAAAAAACGGAATTATCGAATGGAATCGAAGAGAATCATCGAATGGACCCGAATGGAATCATCTAATGGAATGGAATGGAATAATCCATGGACTCGAATGCAATCATCATCGAATGGAATCGAATGGAATCATCGAATGAACTCGAATGGAATCATCATTGAATGGAATCGAATGGAATCATCGAGTGGAATCGAATGGAATTATGATCAAATGGAATCGAATGTAATCATCATCAAATGGAATCAAAAATAACCATCATCAATTGGTATTGAATGGAATTGTCATCAAATGGAATTCAAAGGAATCATCATCAAATGGAACCGAATGGAATCCTCATTGAATGGAAATGAAAGGGGTCATCATCTAATGGAATCGCATGGAATCATCATCAAATGGAATCGAATGGAATCATCATCAAATGGAATCTAATGGAATCATTGAACAGAATTGAATGGAATCGTCATCGAATGAATTGAATGCAATCATCGAATGGTCTCGAATGGAATCATCTTCTAATGGAAAGGAATGGAATCATCGCATAGAATCGAATGGAATTATCATCGAATGGAATCGAATGGTATCAACACCAAACGGAAAAAAACGGAATTATCGAATGGAATCAAAGAGAAACTTCGAACGGACCCGAATGGAATCATCTAATGGAATGGAATGGAATAATCCATGGACTCGAATGCAATCATCATCGAATGGAATCGAATGGAATCATCGAATGGACTCGAATGGAATAATCATTGAACGGAATCGAATGGAATCATCATCGGATGGAAACGAATGGAATCATCATCGAATGGAAATGAAAGGAGTCATCATCTAATGGAATTGCATGGAATCATCATAAAATGGAATCGAATGGAATCAACATCAAATGGAATCAAATGCAATCATTGAACGGAATTGAATGGAATCGTCATCGAATGAATTGACTGCAATCATCGAATGGTCTCCAATGGAATCATCTTCAAATGGAATGGAATGGAATCATCGCATAGAATCGAATGGAATTATCATCGAATGGAATCGAATGGAATCAACATCAAACGGAAAAAAACGGAATTATCGAATGGAATCGAAGAGAATCATCGAATGGACCCGAATGGAATCATCTAATGGAATGGAATGGAATAATCCATGGACTCGAATGCAATCATCATCGAATGGAATCGAATGGAATCATCGAATGGACTCGAATGGAATAATCATTGAACGGAAACGAATGGAATCATCATCGGATGGAAATGAATGGAATCATCATCGAATGGAATCGAATAGAATTATGGAATGAAATCCAGTGTGATCATCATCGAATGGACCCGAATGGAATCATCATCCAACGGAAGCTAATGGAATCAACATCGAATGAATCAAATGGAAACACCATCGAATTGAAACGAATAGAATTATCATGAAATTGAAATGGATGGACTCATCATCGAATGGATTCGAATGGAATCATCGAATAAAATTGATTGAAGTCATCATCGAATGGAATCGAATGGTATCATTGAATGGAATCGAATGGAATCATCATCAGATGGAAATGAATGGAATCGTCATAGAATGGAATCGAATGGATTCATTGAATGGAATCAGATGGAATCATCGAATGGACTGGAATGGAATCATTGAATGGACTCGAAAGGGATCATGATTGAATGGAATTGAATGGAATCATCGAATGGTCTCGATTGGAATCATTATCAAATGGAATCGAATGGAATCACCGAATAGAATCGAATGGAACAATCATCGAATGGACTCAAATGGAATTATCCTCCAATGGAATCGAATGGAATTATCGAATGCAATCGAATGGAATTATCGAATGCAATCGAATAGAATCATCGAATGGACTCGAATGGAATCATCGAATGGAATGGAATGGAACAGTCAATGAACTCGAATGGAATCATCATTGAATGGAATCGAATGGAATCATCGAGTGGAATCGAATGGAATTATGATCAAATGGAATCGAATGTAATCATCATCAAATGGAATCAAAAATAACCATCATCAATTGGTATTGAATGGAATTGTCATCAAATGGAATTCAAAGGAATCATCATCAAATGGAACCGAATGGAATCCTCATTGAATGGAAATGAAAGGGGTCATCATCTAATGGAATCGCATGGAATCATCATCAAATGGAATCGAATGGAATCATCATCAAATGGAATCTAATGGAATCATTGAACAGAATTGAATGGAATCTTCATCGAATGAATTGAATGCAATCATCGAATGGTCTCGAATGGAATCATCTTCTAATGGAAAGGAATGGAATCATCGCAGAGAATCGAATGGAATTATCATCGAATGGAATCGAATGGTATCAACACCAAACGGAAAAAAACGGAATTATCGAATGGAATCGAAGAGAATCTTCGAACGGACCCGAATGGAATCATCTAATGGAATGGAATGGAATAATCCATGGACTCGAATGCAATCATCATCGAATGGAATCGAATGGAATCATCGAATGGACTCGAATTT	G	.	PASS	SVTYPE=DEL;END=140820101;SVLEN=-5678	GT	1/1
chr1	140840030	svim_asm.DEL.42	AGAAATGAAAGGAGTCATCATCTAATGGAATTGCATGGAATCATCATAAAATGGAATCGAATGGAATCAACATCAAATGGAATCAAATGGAATCATTGAACGGAATTGAATGGAATCGTCATCGAATGAATTGACTGCAATCATCGAATGGTCTCGAATGGAATCATCTTCAAATGGAATGGAATGGAATCATCGCATAGAATCGAATGGAATTATCATCGAATGGAATCGAATGGAATCAACATCAAACGGAAAAAAACAGAATTATCGTATGGAATCGAAGAGAATCATCGAATGGACCCGAATGGAATCATCTAATGGAATGGAATGGAATAATCCATGGACTCGAATGCAATCATCATCGAATGGAATCGAATGGAATCATCGAATGGACTCGAATGGAATAATCATTGAACGGAATCGAATGGAATCATCATCGGATGGAAATGAATGGAATCATCATCGAATGGAATCGAATAGAATTATGGAATGAAATCCAGTGTGATCATCATCGAATGGACCCGAATGGAATCATCATCCAACGGAAGCTAATGGAATCAACATCGAATGAATCGAATGGAAACACCATCGAATTGAAACGAATGGAATTATCATGAAATTGAAATGGATGGACTCATCATCGAATGGATTCGAATGGAATCATCGAATAAAATTGATTGAAATCATCATCAAATGGAATCGAATGGTATCATTGAATGGAATCGAATGGAATCATCATCAGATGGAAATGAATGGAATCGTCATAGAATGGAATCGAATGGATTCATTGAATGGAATCAGATGGAATCATCGAATGGACTGGAATGGAATCATTGAATGGACTCGAAAGGGATCATGATTGAATGGAATTGAATGGAATCATCGAATGGTCTCGATTGGAATCATTATCAAATGGAATCGAATGGAATCACCGAATAGAATCGAATGGAACAATCATCGAATGGACTCAAATGGAATTATCCTCCAATGGAATCGAATGGAATTATCGAATGCAATCGAATGGAATTATCGAATGCAATCGAATAGAATCATCGAATGGACTCGAATGGAATCATCGAATGGAATGGAATGGAACAGTCAATGAACTCGAATGGAATCATCATTGAATGGAATCGAATGGAATCATCGAGTGGAATCGAATGGAATTATGATCAAATGGAATCGAATGTAATCATCATGAAATGGAATCAAAAATAACCATCATCAATTGGTATTGAATGGAATTGTCATCAAATGGAATTCAAAGGAATCATCATCAAATGGAACCGAATGGAATCCTCATTGAATGGAAATGAAAGGGGTCATCATCTAATGGAATCGCATGGAATCATCATCAAATGGAATCGAATGGAATCATCATCAAATGGAATCTAATGGAATCATTGAACAGAATTGAATGGAATCGTCATCAAATGAATTGAATGCAATCATCGAATGGTCTCGAATGGAATCATCTTCTAATGGAAAGGAATGGAATCATCGCATAGAATCGAATGGAATTATCATCGAATGGAATCGAATGGTATCAACACCAAACGGAAAAAAACGGAATTATCGAATGGAATCGAAGAGAATCTTCGAACGGACCCGAATGGAATCATCTAATGGAATGGAATGGAATAATCCATGGACTCGAATGCAATCATCATCGAATGGAATGGAATGGAATCATCGAATGGACTCGAATGGAATAATCATTGAACGGAATCGAATGGAATCATCATCGGATGGAAACGAATGGAATCATCATCGAATG	A	.	PASS	SVTYPE=DEL;END=140841806;SVLEN=-1776	GT	1/1
chr1	140848331	svim_asm.DEL.43	ATGCAATCATCGAATGGTCTCGAATGGAATCATCTTCAAATGGAATGGAATGGAATCATCGCATAGAATCGAATGGAATTATCATCGAATGGAATCGAATGGAATCAACATCCAACGGAAAAAAACGGAATTATCGAATGGAATCGAAGAGAATCATCGAATGGACCCGAATGGAATCATCTAATGGAATGGAATGGAATAATCCATGGACTCGAATGCAATCATCATCGAATGGAATCGAATGGAATCATCGAATGGACTCGAATGGAATAATCATTGAACGGAATCGAATGGAATCATCATCGGATGGAAATGAATGGAATCATCATCGAATGGAATCGAATAGAATTATGGAATGAAATCCAGTGTGATCATCATCGAATGGACCCGAATGGAATCATCATCCAACGGAAGCTAATGGAATCAACATCGAATGAATCAAATGGAAACACCATCGAATTGAAACGAATGGAATTATCATGAAATTGAAATGGATGGACTCATCATCGAATGGATTCGAATGGAATCATCGAATAAAATTGATTGAAATCATCATCGAATGGAATCGAATGGTATCATTGAATGGAATCGAATGGAATCATCATCAGATGGAAATGAATGGAATCGTCATAGAATGGAATCGAATGGATTCATTGAATGGAATCAGATGGAATCATCGAATGGACTGGAATGGAATCATTGAATGGACTCGAAAGGGATCATTATTGAATGGAATTGAATGGAATCATTGAATGGTCTCGATTGGAATCATTATCAAATGGAATCGAATGGAATCACCGAATAGAATCGTATAGAACAATCATCGAATGGACTCAAATGGAATTATCCTCAAATGGAATCGAATGGAATTATCGAATGCAATCGAATGGAATTATCGAATGCAATCGAATAGAATCATCGAATGGACTCGAATGGAATCATCGAATGGAATGGAATGGAACAGTCAATGAACTCGAATGGAATCATCATTGAATGGAATCGAATGGAATCATCGAGTGGAATCGAATGGAATTATGATCAAATGGAATCGAATGTAATCATCATCAAATGGAATCAAAAATAACCATCATCAATTGGTATTGAATGGAATTGTCATCAAATGGAATTCAAAGGAATCATCATCAAATGGAACCGAATGGAATCCTCATTGAATGGAAATGAAAGGGGTCATCATCTAATGGAATCGCATGGAATCATCATCAAATGGAATCGAATGGAATCATCATCAAATGGAATCTAATGGAATCATTGAACAGAATTGAATGGAATCGTCATCGAATGAATTGAATGCAATCATCGAATGGTCTCGAATGGAATCATCTTCTAATGGAAAGGAATGGAATCATCGCATAGAATCGAATGGAATTATCATCGAATGGAATCGAATGGTATCAACACCAAACGGAAAAAAACGGAATTATCGAATGGAATCGAAGAGAATCTTCGAACGGACCCGAATGGAATCATCTAATGGAATGGAATGGAATAATCCATGGACTCGAATGCAATCATCATCGAATGGAATGGAATGGAATCATCGAATGGACTCGAATGGAATAATCATTGAACGGAATCGAATGGAATCATCATCGGATGGAAACGAATGGAATCATCATCGAATGGAAATGAAAGGAGTCATCATCTAATGGAATTGCATGGAATCATCATAAAATGGAATCGAATGGAATCAACATCAAATGGAATCAAATGGAATCATTGAACGGAATTGAATGGAATCGTCATCGAATGAATTGAC	A	.	PASS	SVTYPE=DEL;END=140850107;SVLEN=-1776	GT	1/1
chr1	140862044	svim_asm.DEL.44	CAATCATCATCGAATGGAATCGAATGGAATCATCGAATGGACTCGAATGGAATAATCATTGAACGGAATCGAATGGAATCATCATCGGATGGAAATGAATGGAATCATCATCGAATGGAATCGAATAGAATTATGGAATGAAATCCAGTGTGATCATCATCGAAAGGACCCGAATGGAATCATCATCCAACGGAAGCTAATGGAATCAACATCGAATGAATCGAATGGAAACACCATCGAATTGAAACGAATGGAATTATCATGAAATTGAAATGGATGGACTCATCATCGAATGGATTCGAATGGAATCATCGAATAAAATTGATTGAAATCATCATCCAATGGAATCGAATGGTATCATTGAATGGAATCGAATGGAATCATCATCAGATGGAAATGAATGGAATCGTCATAGAATGGAATCGAATGGATTCATTGAATGGAATCAGATGGAATCATCGAATGGACTGGAATGGAATCATTGAATGGACTCGAAAGGGATCATGATTGAATGGAATTGAATGGAATCATCGAATGGTCTCGATTGGAATCATTATCAAATGGAATCGAATGGAATCACCGAATAGAATCGAATGGAACAATCATCGAATGGACTCAAATGGAATTATCCTCAAATGGAATCGAATGGAATTATCGAATGCAATCGAATGGAATTATCGAATGCAATCGAATAGAATCATCGAATGGACTCGAATGGAATCATCGAATGGAATGGAATGGAACAGTCAATGAACTCGAATGGAATCATCATTGAAAGGAATCGAATGGAATCATCGAGTGGAATCGAATGGAATTATGATCAAATGGAATCGAATGTAATCATCATCAAATGGAATCAAAAATAACCATCATCAATTGGTATTGAATGGAATTGTCATCAAATGGAATTCAAAGGAATCATCATCAAATGGAACCGAATGGAATCCTCATTGAATGGAAATGAAAGGGGTCATCATCTAATGGAATCGGATGGAATCATCATCAAATGGAATCGAATGGAATCATCATCAAATGGAATCTAATGGAATCATTGAACAGAATTGAATGGAATCGTCATCGAATGAATTGAATGCAATCATCGAATGGTCTCGAATGGAATCATCTTCTAATGGAAAGGAATGGAATCATCGCATAGAATCGAATGGAATTATCATCGAATGGAATCGAATGGTATCAACACCAAACGGAAAAAAACGGAATTATCGAATGGAATCGAAGAGAATCTTCGAACGGACCCGAATGGAATCATCTAATGGAATGGAATGGAATAATCCATGGACTCGAATGCAATCATCATCGAATGGAATCGAATGGAATCATCGAATGGACTCGAATGGAATAATCATTGAACGGAATCGAATGGAATCATCATCGGATGGAAACGAATGGAATCATCATCGAATGGAAATGAAAGGAGTCATCATCTAATGGAATTGCATGGAATCATCATAAAATGGAATCGAATGGAATCAACATCAAATGGAATCAAATGGAATCATTGAACGGAATTGAATGGAATCGTCATCGAATGAATTGAATGCAATCATCGAATGGTCTCGAATGGAATCATCTTCAAATGGAATGGAATGGAATCATCGCATAGAATCGAATGGAATTATCATCGAATGGAATCGAATGGAATCAACATCCAACGGAAAAAAACGGAATTATCGAATGGAATCGAAGAGAATCATCGAATGGACCCGAATGGAATCATCTAATGGAATGGAATGGAATAATCCATGGACTCGAATGT	C	.	PASS	SVTYPE=DEL;END=140863820;SVLEN=-1776	GT	1/1
chr1	140865760	svim_asm.DEL.45	AGGACCCGAATGGAATCATCATCCAACGGAAGCTAATGGAATCAACATCGAATGAATCGAATGGAAACACCATCGAATTGAAACGAATGGAATTATCATGAAATTGAAATGGATGGACTCATCATCGAATGGATTCGAATGGAATCATCGAATAAAATTGATTGAAATCATCATCGAATGGAATCGAATGGTATCATTGAATGGAATCGAATGTAATCATCCTCAGATGGAAATGAATGGAATCGTCATAGAATGGAATCGAATGGATTCATTGAATGGAATCAGATGGAATCATCGAATGGACTGGAATGGAATCATTGAATGGACTCGAAAGGGATCATGATTGAATGGAATTGAATGGAATCATCGAATGGTCTCGATTGGAATCGTTATCAAATGGAATCGAATGGAATCACCGAATAGAATCGAATGGAACAATCATCGAATGGACTCAAATGGAATTATCCTCCAATGGAATCGAATGGAATTATCGAATGCAATCGAATGGAATTATCGAATGCAATCGAATAGAATCATCGAATGGACTCGAATGGAATCATCGAATGGAATGGAATGGAACAGTCAATGAACTCGAATGGAATCATCATTGAATGGAATCGAATGGAATCATCGAGTGGAATCGAATGGAATTATGATCAAATGGAATCGAATGTAATCATCATCAAATGGAATCAAAAATAACCATCATCAATTGGTATCGAATGGAATTGTCATCAAATGGAATTCAAAGGAATCATCATCAAATGGAACCGAATGGAATCCTCATTGAATGGAAATGAAAGGGGTCATCATCTAATGGAATCGCATGGAATCATCATCAAATGGAATCGAATGGAATCATCATCAAATGGAATCTAATGGAATCATTGAACAGAATTGAATGGAATCGTCATCGAATGAATTGAATGCAATCATCGAATGGTCTCGAATGGAATCATCTTCTAATGGAAAGGAATGGAATCATCGCATAGAATCGAATGGAATTATCATCGAATGGAATCGAATGGTATCAACACCAAACGGAAAAAAACGGAATTATCGAATGGAATCGAAGAGAATCTTCGAACGGACCCGAATGGAATCATCTAATGGAATGGAATGGAATAATCCATGGACTCGAATGCAATCATCATCGAATGGAATCGAATGGAATCATCGAATGGACTCGAATGGAATAATCATTGAACGGAATCGAATGGAATCATTATCAGATGGAAACGAATGGAATCATCATCGAATGGAAATGAAAGGAGTCATCATCTAATGGAATTGCATGGAATCATCATAAAATGGAATCGAATGGAATCATCATCGAATGGAATCGAATAGAATTATGGAATGAAATCCAGTGTGATCATCATCGAATGGACCCGAATGGAATCATCATCCAACGGAAGCTAATGGAATCAACATCGAATGAATCGAATGGAAACACCATCGAATTGAAACGAATGGAATTATCATGAAATTGAAATGGATGGACTCATCATCGAATGGATTCGAATGGAATCATCGAATAAAATTGATTGAAATCATCATCAAATGGAATCGGATGGTATCATTGAATGGAATCGAATGGAATCATCATCAGATGGAAATGAATGGAATCGTCATAGAATGGAATCGAATGGATTCATTGAATGGAATCAGATGGAATCATCGAATGGACTGGAATGGAATCATTGAATGGACTCGAAAGGGATCATGATTGAATGGAATTGAATGGAATCATCGAATGGTCTCGATTGGAATCATTATCAAATGGAATCGAATGGAATCACCGAATAGAATCGAATGGAACAATCATCGAATGGACTCAAATGGAATTATCCTCCAATGGAATCGAATGGAATTATCGAATGCAATCGAATGGAATTATCGAATGCAATCGAATAGAATCATCGAATGGACTCGAATGGAATCATCGAATGGAATGGAATGGAACAGTCAATGAACTCGAATGGAATCATCATTGAATGGAATCCAATGGAATCATCGAGTGGAATCGAATGGAATTATGATCAAATGGAATCGAATGTAATCATCATCAAATGGAATCAAAAATAACCATCATCAATTGGTATTGAATGGAATTGTCATCAAATGGAATTCAAAGGAATCATCATCAAATGGAACCGAATGGAATCCTCATTGAATGGAAATGAAAGGGGTCATCATCTAATGGAATCGCATGGAATCATCATCAAATGGAATCGAATGGAATCATCATCAAATGGAATCTAATGGAATCATTGAACAGAATTGAATGGAATCGTCATCGAATGAATTGAATGCAATCATCGAATGGTCTCGAATGGAATCATCTTCTAATGGAAAGGAATGGAATCATCGCATAGAATCGAATGGAATTATCATCGAATGGAATCGAATGGTATCAACACCAAACGGAAAAAAACGGAATTATCGAATGGAATCGAAGAGAATCTTCGAACGGACCCGAATGGAATCATCTAATGGAATGGAATGGAATAATCCATGGACTCGAATGCAATCATCATCGAATGGAATGGAATGGAATCATCGAATGGACTCGAATGGAATAATCATTGAACGGAATCGAATGGAATCATCATCGGATGGAAACGAATGGAATCATCATCGAATGGAAATGAAAGGAGTCATCATCTAATGGAATTGCATGGAATCATCATAAAATGGAATCGAATGGAATCAACATCAAATGGAATCAAATGGAATCATTGAACGGAATTGAATGGAATCGTCATCGAATGAATTGACTGCAATCATCGAATGGTCTCGAATGGAATCACCTTCAAATGGAATGGAATGGAATCATCGCATAGAATCGAATGGACTTATCATCGAATGGAATCGAATGGAATCAACATCAAACGGAAAAAAACGGAATTATCGAATGGAATCGAAGAGAATCATCGAATGGACCCGAATGGAATCATCTAATGGAATGGAATGGAATAATCCATGGACTCGAATGCAATCATCATCGAATGGAATCGAATGGAATCATCCAATGGACTCGAATGGAATAATCATTGAACGGAATCGAATGGAATCATCATCGGATGGAAATGAATGGAATCATCATCGAATGGAATCGAATAGAATTATGGAATGAAATCCAGTGTGATCATCATCGAATGGACCCGAATGGAATCATCATCCAACGGAAGCTAATGGAATCAACATCGAATGAATCGAATGGAAACACCATCGAATTGAAACGAATGGAATTATCATGAAATTGAAATGGATGGACTCATCATCGAATGGATTCGAATGGAATCATCGAATAAAATTGATTGAAATCATCATCGAATGGAATCGAATGGTATCATTGAATGGAATCGAATGGAATCATCATCAGATGGAAATGAATGGAATCGTCATAGAATGGAATCGAATGGATTCATTGAATGGAATCAGATGGAATCATCGAATGGACTGGAATGGAATCATTGAATGGACTCGAAAGGGATCATGATTGAATGGAATTGAATGGAATCATCGAATGGTCTCGATTGGAATCATTATCAAATGGAATCGAATGGAATCACCGAATACAATCGAATGGAACAATCATCGAATGGACTCAAATGGAATTATCCTCAAATGGAATCGAATGGAATTATCGAATGCAATCGAATTGAATTATCGAATGCAATCGAATAGATTCATCGAATGGACTCGAATGGAATCATCGAATGGAATGGAATGGAACAGTCAATGAACACGAATGGAATCATCATTGAATGGAATCGAATGGAATCATCGAGTGGAATCGAATGGAATTATGATCAAATGGAATGGAATGTAATCATCATCAAATGGAATCAAAAATAACCATCATCAATTGGTATTGAATGGAATTGTCATCAAATGGAATTCAAAGGAATCATCATCAAATGGAACCGAATGGTATCCTCATTGAATGGAAATGAAAGGGGTCATCATCTAATGGAATCGCATGGAATCATCATCAAATGGAATCGAATGGAATCATCATCAAATGGAATCTAATGGAATCATTGAACAGAATTGAATGGAATCGTCATCGAATGAATTGAATGCAATCATCGAATGGTCTCGAATGGAATCATCTTCTAATGGAAAGGAATGGAATCATCGCATAGAATCGAATGGAATTATCATCGAATGGAATCGAATGGTATCAACACCAAACGGAAAAAAACGGAATTATCGAATGGAATCGAAGAGAATCTTCGAACAGACCCGAATGGAATCATCTAATGGAATGGAATGGAATAATCCATGGACTCGAATGCAATCATCATCGAATGGAATCGAATGGAATCATCGAATGGACTCGAATGGAATAATCATTGAACGGAATCGAATGGAATCATCATCGGATGGAAACGAATGGAATCGTCATCGAATGGAAATGAAAGGATTCATCATCTAATGGAATTGCATGGAATCATCATAAAATGGAATCGAATGGAATCAACATCAAATGGAATCAAATGGAATCATTGAACGGAATTGAATGGAATCGTCATCGAATGAATTGACTGCAATCATCGAATGGTCTCGAATGGAATCATCTTCAAATGGAATGGAATGGAATCATCGCATAGAATCGAATGGAATTATCATCGAATGGAATCGAATGGAATCAACATCAAACGGAAAAAAACGGAATTATCGAATGGAATCGAAGAGAATCATCGAATGGACCCGAATGGAATCATCTAATGGAATGGAATGGAATAATCCATGGACTCGAATGCAATCATCATCGAATGGAATCGAATGGAATCATCGAATGGACTCGAATGGAATAATCATTGAACGGAATCGAATGGAATCATCATCGGATGGAAATGAATGGAATCATCATCGAATGGAATCGAATAGAATTATGGAATGAAATCCAGTGTGATCATCATCGAATGGACCCGAATGGAATCATCATCCAACGGAAGCTAATGGAATCAACATCGAATGAATCAAATGGAAACACCATCGAATTGAAACGAATGGAATTATCATGAAATTGAAATGGATGGACTCATCATCGAATGGATTCGAATGGAATCATCGAATAAAATTGATTGAAATCATCATCGAATGGAATCGAATGGTATCATTGAATGGAATCGAATGGAATCATCATCAGATGGAAATGAATGGAATCGTCATAGAATGGAATCGAATGGATTCATTGAATGGAATCAGATGGAATCATCGAATGGACTGGAATGGAATCATTGAATGGACTCGAAAGGGATCATGATTGAATGGAATTGAATGGAATCATCGAATGGTCTCGATTGGAATCATTATCAAATGGAATCGAATGGAATCACCGAATAGAATCGAATGGAACAATCATCGAATGGACTCAAATGGAATTATCCTCAAATGGAATCGAATGGAATTATCGAATGCAATCGAATGGAATTATCGAATGCAATCGAATAGAATCATCGAATGGACTCGAATGGAATCATCGAATGGAATGGAATGGAACAGTCAATGAACTCGAATGGAATCATCATTGAATGGAATCGAATGGAATCATCGAGTGGAATCGAATGGAATTATGATCAAATGGAATCGAATGTAATCATCATCAAATGGAATAAAAAATAACCATCATCAATTGGTATTGAATGGAATTGTCATCAAATGGAATTCAAAGGAATCATCATCAAATGGAACCGAATGGAATCCTCATTGAATGGAAATGAAAGGGGTCATCATCTAATGGAATCGCATGGAATCATCATCAAATGGAATCGAAGGGAATCATCATCAAATGGAATCTAATGGAATCATTGAACAGAATTGAATGGAATCGTCATCGAATGAATTGAATGCAATCATCGAATGGTCTCGAATGGAATCATCTTCTAATGGAAAGGAATGGAATCATCGCATAGAATCGAATGGAATTATCATCGAATGGAATCGAATGGTATCAACACCAAACGGAAAAAAACGGAATTATCGAATGGAATCGAAGAGAATCTTCGAACAGACCCGAATGGAATCATCTAATGGAATGGAATGGAATAATCCATGGACTCGAATGCAATCATCATCGAATGGAATGGAATGGAATCATCGAACGGACTCGAATGGAATAATCATTGAACGGAATCGAATGGAATCATCATCGGATGGAAACGAATGGAATCATCATCGAATGGAAATGAAAGGAGTCATCATCTAATGGAATTGCATGGAATCATCATAAAATGGAATCGAATGGAATCAACATCAAATGGAATCAAATGGAATCATTGAACGGAATTGAATGGAATCGTCATCGAATGAATTGAATGCAATCATCGAATGGTCTCGAATGGAATCATCTTCAAAAGAAATGGAATGGAATCATCGCATAGAATCGAATGGAATTATCATCGAATGGAATCGAATGGAATCAACATCAAACGGAAAAAAACGGAATTATCGAATGGAATCGAAGAGAATCATCGAAAGGACCCGAATGGAATCATCTAATGGAATGGAATGGAATAATCCATGGACTCGAATGCAATCATCATCGAATGGAATCGAATGGAATCATCGAATGGACTCGAATGGAATAATCATTGAACGGAATCGAATGGAATCATCATCGGATGGAAATGAATGGAATCATCATCGAGTGGAAATGAAAGGAGTCATCATCTAATGCAATTGCATGGAATCATCATAAAATGGAATCGAATGGAATCAACATCAAATGGAATCTAATGGAATCATTGAACAGAATTGAATGGAATCGTCATCGAATGAATTGACTGCAATCATCGAATGGTCTCGAATGGAATCATCTTCAAATGGAATGGAATGGAATCATCGCATAGAATCGAATGGAATTATCATCGAATGGAATCGAATGGAATCAACATCAAACGGAAAAAAACGGAATTATCGAATGGAATCGAAGAGAATCATCGAATGGACCCGAATGGAATCATCTAATGGAATGGAATGGAATAATCCATGGACTCGAATGCAATCATCATCGAATGGAATCGAATGGAATCATCGAATGGACTCGAATGGAATAATCATTGAACGGAATTGAATGGAATCATCATCGGATGGAAATGAATGGAATCATCATCGAATGGAATCGAATAGATTTATGGAATGAAATCCAGTGTGATCATCATCGAATGGACCCGAATGGAATCATCATCCAACGGAAGCTAATGGAATCAACATCGAATGAATCAAATGGAAACACCATCGAATTGAAACGAATGGAATTATTATGAAATTGAAATGGATGGACTCATCATCGAATGGATTCGAATGGAATCATCGAATAAAATTGATTGAAATCATCATCGAATGGAATCGAATGGTATCATTGAATGGAATCGAATGGAATCATCATCAGATGGAAATGAATGGAATCGCCATAGAATGGAATCGAATGGATTCATTGAATGGAATCAGATGGAATCATCGAATGGACTGGAATGGAATCATTGAATGGACTCGAAAGGGATCATGATTGAATGGAATTGAATGGAATCATCGAATGGTCTCGATTGGAATCATTATCAAATGGAATCGAATGGAATCACCGAATAGAATCGAATGGAACAATCATCGAATGGACTCAAATGGAATTATCCTCAAATGGAATCGAATGGAATTATCGAATGCAATCGAATGGAATTATCGAATGCAATCGAATAGAATCATCGAATGGACTCGAATGGAATCATCGAATGGAATGGAATGGAACAGTCAATGAACTCGAATGGAATCATCATTGAATGGAATCGAATGGAATCATCAAGTGGAATCGAATGGAATTATGATCAAATGGAATCGAATGTAATCATCATCAAATGGAATCAAAAATAACCATCATCAATTGGTATTGAATGGAATTGTCATCAAATGGAATTCAAAGGAATCATCATCAAATGGAACCGAATGGAATCCTCATTGAATGGAAATGAAAGGGGTCATCATCTAATGGAATCGCATGGAATCATCATCAAATGGAATCGAATGGAATCATCATCAAATGGAATCTAATGGAATCATTGAACAGAATTGAATGGAATCGTCATCGAATGAATTGAATGCAATCATCGAATGGTCTCGAATGGAATCATCTTCTAATGGAAAGGAATGGAATCATCGCATAGAATCGAATGGAATTATCATCGAATGGAATCGAATGGTATCAACACCAAACGGAAAAAAACGGAATTATCGAATGGAATCGAAGAGAATCTTCGAACGGACCCGAATGGAATCATCTAATGGAATGGAATGGAATAATCCATGGACTCGAATGCAATCATCATCGAATGGAATCGAATGGAATCATCGAATGGACTCGAATGGAATAATCATTGAACGGAATCGAATGGAATCATCATCGGATGGAAACGAATGGAATCATCATCGAATGGAAATGAAAGGAGTCATCATCTAATGGAATTGCATGGAATCATCATAAAATGGAATCGAATGGAATCAACATCAAATGGAATCAAATGGAATCATTGAACGGAATTGAATGGAATCGTCATCGAATGAATTGACTGCAATCATCGAATGGTCTCGAATGGAATCATCTTCAAATGGAATGGAATGGAATCATCGCATAGAATCGAATGGAATTATCATCGAATGGAATCGAATGGAATCAACATCAAACGGAAAAAAACGGAATTATCGAATGGAATCGAAGAGAATCATCGAATGGACCCGAATGGAATCATCTAATGGAATGGAATGGAATAATCCATGGACTCGAATGCAATCATCATCGAATGGAATCGAATGGAATCATCGAATGGACTCGAATGGAATAATCATTGAACGGAAACGAATGGAATCATCATCGGATGGAAATGAATGGAATCATCATCGAATGGAATCGAATAGAATTATGGAATGAAATCCAGTGTGATCATCATCGAATGGACCCGAATGGAATCATCATCCAACGGAAGCTAATGGAATCAACATCGAATGAATCAAATGGAAACACCATCGAATTGAAACGAATGGAATTATCATGAAATTGAAATGGATGGACTCATCATCGAATGGATTCGAATGGAATCATCGAATAAAATTGATTGAAATCATCATCAAATGGAATCGAATGGTATCATTGAATGGAATCGAATGGAATCATCATCAGATGGAAATGAATGGAATCGTCATAGAATGGAATCGAATGGATTCATTGAATGGAATCAGATGGAATCATCGAATGGACTGGAATGGAATCATTGAATGGACTCGAAAGGGATCATGATTGAATGGAATTGAATGGAATCATCGAATGGTCTCGATTGGAATCATTATCAAATGGAATCGAATGGAATCACCGAATAGAATCGAATGGAACAATCATCGAATGGACTCAAATGGAATTATCCTCCAATGGAATCGAATGGAATTATCGAATGCAATCGAATGGAATTATCGAATGCAATCGAATAGAATCATCGAATGGACTCGAATGGAATCATCGAATGGAATGGAATGGAACAGTCAATGAACTCGAATGGAATCATCATTGAATGGAATCGAATGGAATCATCAAGTGGAATCGAATGGAATTATGATCAAATGGAATCGAATGTAATCATCATCAAATGGAATCAAAAATAACCATCATCAATTGGTATTGAATGGAATTGTCATCAAATGGAATTCAAAGGAATCATCATCAAATGGAACCGAATGGAATCCTCATTGAATGGAAATGAAAGGGGTCATCATCTAATGGAATCGCATGGAATCATCATCAAATGGAATCGAAGGGAATCATCATCAAATGGAATCTAATGGAATCATTGAACAGAATTGAATGGAATCGTCATCGAATGAATTGAATGCAATCATCGAATGGTCTCGAATGGAATCATCTTCTAATGGAAAGGAATGGAATCATCGCATAGAATCGAATGGAATTATCATCGAATGGAATCGAATGGTATCAACACCAAACGGAAAAAAACGGAATTATCGAATGGAATCGAAGAGAATCTTCGAACAGACCCGAATGGAATCATCTAATGGAATGGAATGGAATAATCCATGGACTCGAATGCAATCATCATCGAATGGAATGGAATGGAATCATCGAATGGACTCGAATGGAATAATCATTGAACGGAATCGAATGGAATCATCATCGGATGGAAACGAATGGAATCATCATCGAATGGAAATGAAAGGAGTCATCATCTAATGGAATTGCATGGAATCATCATAAAATGGAATCGAATGGAATCAACATCAAATGGAATCAAATGGAATCATTGAACGGAATTGAATGGAATCGTCATCGAATGAATTGAATGCAATCATCGAATGGTCTCGAATGGAATCATCTTCAAAAGAAATGGAATGGAATCATCGCATAGAATCGAATGGAATTATCATCGAATGGAATCGAATGGAATCAACATCAAACGGAAAAAAACGGAATTATCGAATGGAATCGAAGAGAATCATCGAAAGGACCCGAATGGAATCATCTAATGGAATGGAATGGAATAATCCATGGACTCGAATGCAATCATCATCGAATGGAATCGAATGGAATCATCGAATGGACTCGAATGGAATAATCATTGAACGGAATCGAATGGAATCATCATCGGATGGAAATGAATGGAATCATCATCGAGTGGAAATGAAAGGAGTCATCATCTAATGCAATTGCATGGAATCATCATAAAATGGAATCGAATGGAATCAACATCAAATGGAATCGAATAGAATTATGGAATGAAATCCAGTGTGATCATCATCGAATGGACCCGAATGCAATCATCATCCAACGGAAGCTAATGGAATCAACATCGAATGAATCGAATGGAAACACCATCGAATTGAAACGAATGGAATTATCATGAAATTGAAATGGATGGACTCATCATCGAATGGATTCGAATGGAATCATCGAATAAAATTGATTGAAATCATCATCAAATGGAATCGAATGGTATCATTGAATGGAATCGAATGGAATCATCATCAGATGGAAATGAATGGAATCGTCATAGAATGGAATCGAATGGATTCATTGAATGGAATCAGATGGAATCATCGAATGGACTGGAATGGAATCATTGAATGGACTCGAAAGGGATCATTATTGAATGGAATTGAATGGAATCATCGAATGGTCTCGATTGGAATCATTATCAAATGGAATCGAATGGAATCACCGAATAGAATCGAATGGAACAATCATCGAATGGACTCAAATGGAATTATCCTCAAATGGAATCGCATGGAATTATTGAATGCAATCGAATGGAATTATCGAATGCAATCGAATAGAATCATCGAATGGACTCGAATGGAATCATCGAATGGAATGGAATGGAACAGTCAATGAACTCGAATGGAATCATCATTGAATGGAATCGAATGGAATCATCGAGTGGAATCGAATGGAATTATGATCAAATGGAATCGAATGTAATCATCATCAAATGGAATCAAAAATAACCATCATCAATTGGTATTGAATGGAATTGTCATCAAATGGAATTCAAAGGAATCATCATCAAATGGAACCGAATGGAATCCTCATTGAATGGAAATGAAAGGTGTCATCATCTAATGGAATCGCACGGAATCATCATCAAATGGAATCGAATGGAATCATCATCAAATGGAATCTAATGGAATCATTGAACAGAATTGAATGGAATCGTCATCGAATGAATTGAATGCAATCATCGAATGGTCTCGAATGGAATCATCTTCTAATGGAAAGGAATGGAATCATCGCATAGAATCGAATGGAATTATCATCGAATGGAATCGAATGGTATCAACACCAAACGGAAAAAAACGGAATTATCGAATGGAATCGAAGAGAATCTTCGAACGGACCCGAATGGAATCATCTAATGGAATGGAATGGAATAATCCATGGACTCGAATGCAATCATCATCGAATGGAATGGAATGGAATCATCGAATGGACTCGAATGGAATAATCATTGAACGGAATCGAATGGAATCATCATCGGATGGAAACGAATGGAATCATCATCGAATGGAAATGAAAGGAGTCATCATCTAATGGAATTGCATGGAATCATCATAAAATGGAATCGAATGGAATCAACATCAAATGGAATCAAATGGAATCATTGAACGGAATTGAATGGAATCGTCATCGAATGAATTGACTGCAATCATCGAATGGTCTCGAATGGAATCATCTTCAAATGGAATGGAATGGAATCATCGCATAGAATCGAATGGAATTATCATCGAATGGAATCGAATGGAATCAACATCCAACGGAAAAAAACGGAATTATCGAATGGAATCGAAGAGAATCATCGAATGGACCCGAATGGAATCATCTAATGGAATGGAATGGAATAATCCATGGACTCGAATGCAATCATCATCGAATGGAATCGAATGGAATCATCGAATGGACTCGAATGGAATAATCATTGAACGGAATCGAATGGAATCATCATCGGATGGAAATGAATGGAATCATCATCGAATGGAATCGAATAGAATTATGGAATGAAATCCAGTGTGATCATCATCGAAAGGACCCGAATGGAATCATCATCCAACGGAAGCTAATGGAATCAACATCGAATGAATCGAATGGAAACACCATCGAATTGAAACGAATGGAATTATCATGAAATTGAAATGGATGGACTCATCATCGAATGGATTCGAATGGAATCATCGAATAAAATTGATTGAAATCATCATCGAATGGAATCGAATGGTATCATTGAATGGAATCGAATGTAATCATCCTCAGATGGAAATGAATGGAATCGTCATAGAATGGAATCGAATGGATTCATTGAATGGAATCAGATGGAATCATCGAATGGACTGGAATGGAATCATTGAATGGACTCGAAAGGGATCATGATTGAATGGAATTGAATGGAATCATCGAATGGTCTCGATTGGAATCGTTATCAAATGGAATCGAATGGAATCACCGAATAGAATCGAATGGAACAATCATCGAATGGACTCAAATGGAATTATCCTCCAATGGAATCGAATGGAATTATCGAATGCAATCGAATGGAATTATCGAATGCAATCGAATAGAATCATCGAATGGACTCGAATGGAATCATCGAATGGAATGGAATGGAACAGTCAATGAACTCGAATGGAATCATCATTGAATGGAATCGAATGGAATCATCGAGTGGAATCGAATGGAATTATGATCAAATGGAATCGAATGTAATCATCATCAAATGGAATCAAAAATAACCATCATCAATTGGTATCGAATGGAATTGTCATCAAATGGAATTCAAAGGAATCATCATCAAATGGAACCGAATGGAATCCTCATTGAATGGAAATGAAAGGGGTCATCATCTAATGGAATCGCATGGAATCATCATCAAATGGAATCGAATGGAATCATCATCAAATGGAATCTAATGGAATCATTGAACAGAATTGAATGGAATCGTCATCGAATGAATTGAATGCAATCATCGAATGGTCTCGAATGGAATCATCTTCTAATGGAAAGGAATGGAATCATCGCATAGAATCGAATGGAATTATCATCGAATGGAATCGAATGGTATCAACACCAAACGGAAAAAAACGGAATTATCGAATGGAATCGAAGAGAATCTTCGAACGGACCCGAATGGAATCATCTAATGGAATGGAATGGAATAATCCATGGACTCGAATGCAATCATCATCGAATGGAATCGAATGGAATCATCGAATGGACTCGAATGGAATAATCATTGAACGGAATCGAATGGAATCATTATCAGATGGAAACGAATGGAATCATCATCGAATGGAAATGAAAGGAGTCATCATCTAATGGAATTGCATGGAATCATCATAAAATGGAATCGAATGGAATCATCATCGAATGGAATCGAATAGAATTATGGAATGAAATCCAGTGTGATCATCATCGAATGGACCCGAATGGAATCATCATCCAACGGAAGCTAATGGAATCAACATCGAATGAATCGAATGGAAACACCATCGAATTGAAACGAATGGAATTATCATGAAATTGAAATGGATGGACTCATCATCGAATGGATTCGAATGGAATCATCGAATAAAATTGATTGAAATCATCATCAAATGGAATCGGATGGTATCATTGAATGGAATCGAATGGAATCATCATCAGATGGAAATGAATGGAATCGTCATAGAATGGAATCGAATGGATTCATTGAATGGAATCAGATGGAATCATCGAATGGACTGGAATGGAATCATTGAATGGACTCGAAAGGGATCATGATTGAATGGAATTGAATGGAATCATCGAATGGTCTCGATTGGAATCATTATCAAATGGAATCGAATGGAATCACCGAATAGAATCGAATGGAACAATCATCGAATGGACTCAAATGGAATTATCCTCCAATGGAATCGAATGGAATTATCGAATGCAATCGAATGGAATTATCGAATGCAATCGAATAGAATCATCGAATGGACTCGAATGGAATCATCGAATGGAATGGAATGGAACAGTCAATGAACTCGAATGGAATCATCATTGAATGGAATCCAATGGAATCATCGAGTGGAATCGAATGGAATTATGATCAAATGGAATCGAATGTAATCATCATCAAATGGAATCAAAAATAACCATCATCAATTGGTATTGAATGGAATTGTCATCAAATGGAATTCAAAGGAATCATCATCAAATGGAACCGAATGGAATCCTCATTGAATGGAAATGAAAGGGGTCATCATCTAATGGAATCGCATGGAATCATCATAAAATGGAATCGAATGGAATCATCATCAAATGGAATCTAATGGAATCATTGAACAGAATTGAATGGAATCGTCATCGAATGAATTGAATGCAATCATCGAATGGTCTCGAATGGAATCATCTTCTAATGGAAAGGAATGGAATCATCGCATAGAATCGAATGGAATTATCATCGAATGGAATCGAATGGTATCAACACCAAACGGAAAAAAACGGAATTATCGAATGGAATCGAAGAGAATCTTCGAACGGACCCGAATGGAATCATCTAATGGAATGGAATGGAATAATCCATGGACTCGAATGCAATCATCATCGAATGGAATGGAATGGAATCATCGAATGGACTCGAATGGAATAATCATTGAACGGAATCGAATGGAATCATCATCGGATGGAAACGAATGGAATCATCATCGAATGGAAATGAAAGGAGTCATCATCTAATGGAATTGCATGGAATCATCATAAAATGGAATCGAATGGAATCAACATCAAATGGAATCAAATGGAATCATTGAACGGAATTGAATGGAATCGTCATCGAATGAATTGACTGCAATCATCGAATGGTCTCGAATGGAATCACCTTCAAATGGAATGGAATGGAATCATCGCATAGAATCGAATGGACTTATCATCGAATGGAATCGAATGGAATCAACATCAAACGGAAAAAAACGGAATTATCGAATGGAATCGAAGAGAATCATCGAATGGACCCGAATGGAATCATCTAATGGAATGGAATGGAATAATCCATGGACTCGAATGCAATCATCATCGAATGGAATCGAATGGAATCATCCAATGGACTCGAATGGAATAATCATTGAACGGAATCGAATGGAATCATCATCGGATGGAAATGAATGGAATCATCATCGAATGGAATCGAATAGAATTATGGAATGAAATCCAGTGTGATCATCATCGAATGGACCCGAATGGAATCATCATCCAACGGAAGCTAATGGAATCAACATCGAATGAATCGAATGGAAACACCATCGAATTGAAACGAATGGAATTATCATGAAATTGAAATGGATGGACTCATCATCGAATGGATTCGAATGGAATCATCGAATAAAATTGATTGAAATCATCATCGAATGGAATCGAATGGTATCATTGAATGGAATCGAATGGAATCATCATCAGATGGAAATGAATGGAATCGTCATAGAATGGAATCGAATGGATTCATTGAATGGAATCAGATGGAATCATCGAATGGACTGGAATGGAATCATTGAATGGACTCGAAAGGGATCATGATTGAATGGAATTGAATGGAATCATCGAATGGTCTCGATTGGAATCATTATCAAATGGAATCGAATGGAATCACCGAATAGAATCGAATGGAACAATCATCGAATGGACTCAAATGGAATTATCCTCAAATGGAATCGAATGGAATTATCGAATGCAATCGAATGGAATTATCGAATGCAATCGAATAGAATCATCGAATGGACTCGAATGGAATCATCGAATGGAATGGAATGGAACAGTCAATGAACTCGAATGGAATCATCATTGAATGGAATCGAATGGAATCATCGAGTGGAATCGAATGGAATTATGATCAAATGGAATCGAATGTAATCATCATCAAATGGAATAAAAAATAACCATCATCAATTGGTATTGAATGGAATTGTCATCAAATGGAATTCAAAGGAATCATCATCAAATGGAACCGAATGGAATCCTCATTGAATGGAAATGAAAGGGGTCATCATCTAATGGAATCGCATGGAATCATCATCAAATGGAATCGAATGGAATCATCATCAAATGGAATCTAATGGAATCATTGAACAGAATTGAATGGAATCGTCATCGAATGAATTGAATGCAATCATCGAATGGTCTCGAATGGAATCATCTTCTAATGGAAAGGAATGGAATCATCGCATAGAATCGAATGGAATTATCATCGAATGGAATCGAATGGTATCAACACCAAACGGAAAAAAACGGAATTATCGAATGGAATCGAAGAGAATCTTCGAACGGACCCGAATGGAATCATCTAATGGAATGGAATGGAATAATCCATGGACTCGAATGCAATCATCATCGAATGGAATCGAATGGAATCATCGAATGGACTCGAATGGAATAATCATTGAACGGAATCGAATGGAATCATCATCGGATGGAAACGAATGGAATCATCATCGAATGGAAATGAAAGGAGTCATCATCTAATGGAATTGCATGGAATCATCATAAAATGGAATCGAATGGAATCAACATCAAATGGAATCAAATGGAATCATTGAACGGAATTGAATGGAATCGTCATCGAATGAATTGACTGCAATCATCGAATGGTCTCGAATGGAATCATCTTCAAATGGAATGGAATGGAATCATCGCATAGAATCGAATGGAATTATCATCGAATGGAATCGAATGGAATCAACATCAAACGGAAAAAAACGGAATTATCGAATGGAATCGAAGAGAATCATCGAATGGACCCGAATGGAATCATCTAATGGAATGGAATGGAATAATCCATGGACTCGAATGCAATCATCATCGAATGGAATCGAATGGAATCATCGAATGGACTCGAATGGAATAATCATTGAACGGAATCGAATGGAATCATCATCGGATGGAAATGAATGGAATCATCATCGAATGGAATCGAATAGAATTATGGAATCAAATCCAGTGTGATCATCATCGAATGGACCCGAATGGAATCATCATCCAACGGAAGCTAATGGAATCAACATCGAATGAATCGAATGGAAACACCATCGAATTGAAACGAATGGAATTATCATGAAATTGAAATGGATGGACTCATCATCGAATGGATTCGAATGGAATCATCGAATAAAATTGATTGAAATCATCATCAAATGGAATCGAATGGTATCATTGAATGGAATCGAATGGAATCGTCATCAGATGGAAATGAATGGAATCGTCATAGAATGGAATCGAATGGATTCATTGAATGGAATCAGATGGAATCATCGAATGGACTGGAATGGAATCATTGAATGGACTCGAAAGGGATCATGATTGAATGGAATTGAATGGAATCATCGAATGGTCTCGATTGGAATCATTATCAAATGGAATCGAATGGAATCACCGAATAGAATCGAATGGAACAATCATCGAATGGACTCAAATGGAATTATCCTCAAATGGAATCGAATGGAATTATCGAATGCAATCGAATAGAATCATCGAATGGACTCGAATGGAATCATCGAATGGAATGGAATGGAACAGTCAATGAACTCGAATGGAATCATCATTGAATGGAATCGAATGGAATCATCAAGTGGAATCGAATGTAATTATGATCAAATGGAATCGAATGTAATCATCATCAAATGGAATCAAAAATAACCATCATCAATTGGTATTGAATGGAATTGTCATCAAATGGAATTCAAAGGAATCATCATCAAATGGAACCGAATGGAATCCTCATTGAATGGAAATGAAAGGGGTCATCATCTAATGGAATCGCATGGAATCATCATCAAATGGAATCGAAGGGAATCATCATCAAATGGAATCTAATGGAATCATTGAACAGAATTGAATGGAATCGTCATCGAATGAATTGAATGCAATCATCGAATGGTCTCGAATGGAATCATCTTCTAATGGAAAGGAATGGAATCATCGCATAGAATCGAATGGAATTATCATCGAATGGAATCGAATGGTATCAACACCAAACGGAAAAAAACGGAATTATCGAATGGAATCGAAGAGAATCTTCGAACAGACCCGAATGGAATCATCTAATGGAATGGAATGGAATAATCCATGGACTCGAATGCAATCATCATCGAATGGAATGGAATGGAATCATCGAATGGACTCGAATGGAATAATCATTGAACGGAATCGAATGGAATCATCATCGGATGGAAACGAATGGAATCATCATCGAATGGAAATGAAAGGAGTCATCATCTAATGGAATTGCATGGAATCATCATAAAATGGAATCGAATGGAATCAACATCAAATGGAATCAAATGGAATCATTGAACGGAATTGAATGGAATCGTCATCGAATGAATTGAATGCAATCATCGAATGGTCTCGAATGGAATCATCTTCAAAAGAAATGGAATGGAATCATCGCATAGAATCGAATGGAATTATCATCGAATGGAATCGAATGGAATCAACATCAAACGGAAAAAAACGGAATTATCGAATGGAATCGAAGAGAATCATCGAAAGGACCCGAATGGAATCATCTAATGGAATGGAATGGAATAATCCATGGACTCGAATGCAATCATCATCGAATGGAATCGAATGGAATCATCGAATGGACTCGAATGGAATAATCATTGAACGGAATCGAATGGAATCATCATCGGATGGAAATGAATGGAATCATCATCGAGTGGAAATGAAAGGAGTCATCATCTAATGCAATTGCATGGAATCATCATAAAATGGAATCGAATGGAATCAACATCAAATGGAATCTAATGGAATCATTGAACAGAATTGAATGGAATCGTCATCGAATGAATTGACTGCAATCATCGAATGGTCTCGAATGGAATCATCTTCAAATGGAATGGAATGGAATCATCGCATAGAATCGAATGGAATTATCATCGAATGGAATCGAATGGAATCAACATCAAACGGAAAAAAACGGAATTATCGAATGGAATCGAAGAGAATCATCGAATGGACCCGAATGGAATCATCTAATGGAATGGAATGGAATAATCCATGGACTCGAATGCAATCATCATCGAATGGAATCGAATGGAATCATCGAATGGACTCGAATGGAATAATCATTGAACGGAATTGAATGGAATCATCATCGGATGGAAATGAATGGAATCATCATCGAATGGAATCGAATAGATTTATGGAATGAAATCCAGTGTGATCATCATCGAATGGACCCGAATGGAATCATCATCCAACGGAAGCTAATGGAATCAACATCGAATGAATCAAATGGAAACACCATCGAATTGAAACGAATGGAATTATTATGAAATTGAAATGGATGGACTCATCATCGAATGGATTCGAATGGAATCATCGAATAAAATTGATTGAAATCATCATCGAATGGAATCGAATGGTATCATTGAATGGAATCGAATGGAATCATCATCAGATGGAAATGAATGGAATCGCCATAGAATGGAATCGAATGGATTCATTGAATGGAATCAGATGGAATCATCGAATGGACTGGAATGGAATCATTGAATGGACTCGAAAGGGATCATGATTGAATGGAATTGAATGGAATCATCGAATGATCTCGATTGGAATCATTATCAAATGGAATCGAATGGAATCACCGAATAGAATCGAATGGAACAATCATCGAATGGACTCAAATGGAATTATCCTCAAATGGAATCGAATGGAATTATCGAATGCAATCGAATGGAATTATCGAATGCAATCGAATAGAATCATCGAATGGACTCGAATGGAATCATCGAATGGAATGGAATGGAACAGTCAATGAACTCGAATGGAATCATCATTGAATGGAATCGAATGGAATCATCAAGTGGAATCGAATGGAATTATGATCAAATGGAATCGAATGTAATCATCATCAAATGGAATCAAAAATAACCATCATCAATTGGTATTGAATGGAATTGTCATCAAATGGAATTCAAAGGAATCATCATCAAATGGAACCGAATGGAATCCTCATTGAATGGAAATGAAAGGGGTCATCATCTAATGGAATCGCATGGAATCATCATCAAATGGAATCGAATGGAATCATCATCAAATGGAATCTAATGGAATCATTGAACAGAATTGAATGGAATCGTCATCGAATGAATTGAATGCAATCATCGAATGGTCTCGAATGGAATCATCTTCTAATGGAAAGGAATGGAATCATCGCATAGAATCGAATGGAATTATCATCGAATGGAATCGAATGGTATCAACACCAAACGGAAAAAAACGGAATTATCGAATGGAATCGAAGAGAATCTTCGAACGGACCCGAATGGAATCATCTAATGGAATGGAATGGAATAATCCATGGACTCGAATGCAATCATCATCGAATGGAATCGAATGGAATCATCGAATGGACTCGAATGGAATAATCATTGAACGGAATCGAATGGAATCATCATCGGATGGAAACGAATGGAATCATCATCGAATGGAAATGAAAGGAGTCATCATCTAATGGAATTGCATGGAATCATCATAAAATGGAATCGAATGGAATCAACATCAAATGGAATCAAATGGAATCATTGAACGGAATTGAATGGAATCGTCATCGAATGAATTGACTGCAATCATCGAATGGTCTCGAATGGAATCATCTTCAAATGGAATGGAATGGAATCATCGCATAGAATCGAATGGAATTATCATCGAATGGAATCGAATGGAATCAACATCAAACGGAAAAAAACGGAATTATCGAATGGAATCGAAGAGAATCATCGAATGGACCCGAATGGAATCATCTAATGGAATGGAATGGAATAATCCATGGACTCGAATGCAATCATCATCGAATGGAATCGAATGGAATCATCGAATGGACTCGAATGGAATAATCATTGAACGGAAACGAATGGAATCATCATCGGATGGAAATGAATGGAATCATCATCGAATGGAATCGAATAGAATTATGGAATGAAATCCAGTGTGATCATCATCGAATGGACCCGAATGGAATCATCATCCAACGGAAGCTAATGGAATCAACATCGAATGAATCAAATGGAAACACCATCGAATTGAAACGAATGGAATTATCATGAAATTGAAATGGATGGACTCATCATCGAATGGATTCGAATGGAATCATCGAATAAAATTGATTGAAATCATCATCAAATGGAATCGAATGGTATCATTGAATGGAATCGAATGGAATCATCATCAGATGGAAATGAATGGAATCGTCATAGAATGGAATCGAATGGATTCATTGAATGGAATCAGATGGAATCATCGAATGGACTGGAATGGAATCATTGAATGGACTCGAAAGGGATCATGATTGAATGGAATTGAATGGAATCATCGAATGGTCTCGATTGGAATCATTATCAAATGGAATCGAATGGAATCACCGAATAGAATCGAATGGAACAATCATCGAATGGACTCAAATGGAATTATCCTCAAATGGAATCGAATGGAATTATCGAATGCAATCGAATGGAATTATCGAATGCAATCGAATAGAATCATCGAATGGACTCGAATGGAATCATCGAATGGAATGGAATGGAACAGTCAATGAACTCGAATGGAATCATCATTGAATGGAATCGAATGGAATCATCAAGTGGAATCGAATGGAATTATGATCAAATGGAATCGAATGTAATCATCATCAAATGGAATCAAAAATAACCATCATCAATTGGTATTGAATGGAATTGTCATCAAATGGAATTCAAAGGAATCATCATCAAATGGAACCGAATGGAATCCTCATTGAATGGAAATGAAAGGGGTCATCATCTAATGGAATCGCATGGAATCATCATCAAATGGAATCGAAGGGAATCATCATCAAATGGAATCTAATGGAATCATTGAACAGAATTGAATGGAATCGTCATCGAATGAATTGAATGCAATCATCGAATGGTCTCGAATGGAATCATCTTCTAATGGAAAGGAATGGAATCATCGCATAGAATCGAATGGAATTATCATCGAATGGAATCGAATGGTATCAACACCAAACGGAAAAAAACGGAATTATCGAATGGAATCGAAGAGAATCTTCGAACAGACCCGAATGGAATCATCTAATGGAATGGAATGGAATAATCCATGGACTCGAATGCAATCATCATCGAATGGAATGGAATGGAATCATCGAATGGACTCGAATGGAATAATCATTGAACGGAATCGAATGGAATCATCATCGGATGGAAACGAATGGAATCATCATCGAATGGAAATGAAAGGAGTCATCATCTAATGGAATTGCATGGAATCATCATAAAATGGAATCGAATGGAATCAACATCAAATGGAATCAAATGGAATCATTGAACGGAATTGAATGGAATCGTCATCGAATGAATTGAATGCAATCATCGAATGGTCTCGAATGGAATCATCTTCAAAAGAAATGGAATGGAATCATCGCATAGAATCGAATGGAATTATCATCGAATGGAATCGAATGGAATCAACATCAAACGGAAAAAAACGGAATTATCGAATGGAATCGAAGAGAATCATCGAAAGGACCCGAATGGAATCATCTAATGGAATGGAATGGAATAATCCATGGACTCGAATGCAATCATCATCGAATGGAATCGAATGGAATCATCGAATGGACTCGAATGGAATAATCATTGAACGGAATCGAATGGAATCATCATCGGATGGAAATGAATGGAATCATCATCGAGTGGAAATGAAAGGAGTCATCATCTAATGCAATTGCATGGAATCATCATCAAATGGAATCGAATGGAATCATCATCAAATGGAATCTAATGGAATCATTGAACAGAATTGAATGGAATCGTCATCGAATGAATTGAATGCAATCATCGAATGGTCTCGAATGGAATCATCTTCTAATGGAAAGGAATGGAATCATCGCATAGAATCGAATGGAATTATCATCGAATGGAATCGAATGGTATCAACACCAAACGGAAAAAAACGGAATTATCGAATGGAATCGAAGAGAATCTTCGAACAGACCCGAATGGAATCATCTAATGGAATGGAATGGAATAATCCATGGACTCGAATGCAATCATCATCGAATGGAATGGAATGGAATCATCGAATGGACTCGAATGGAATAATCATTGAACGGAATCGAATGGAATCATCATCGGATGGAAACGAATGGAATCATCATCGAATGGAAATGAAAGGAGTCATCATCTAATGGAATTGCATGGAATCATCATAAAATGGAATCGAATGGAATCAACATCAAATGGAATCAAATGGAATCATTGAACGGAATTGAATGGAATCGTCATCGAATGAATTGACTGCAATCATCGAATGGTCTCGAATGGAATCATCTTCAAAAGAAATGGAATGGAATCATCGCATAGAATCGAATGGAATTATCATCGAATGGAATCGAATGGAATCAACATCAAACGGAAAAAAACGGAATTATCGAATGGAATCGAAGAGAATCATCGAAAGGACCCGAATGGAATCATCTAATGGAATGGAATGGAATAATCCATGGACTCGAATGCAATCATCATCGAATGGAATCGAATGGAATCATCGAATGGACTCGAATGGAATAATCATTGAACGGAATCGAATGGAATCATCATCGGATGGAAATGAATGGAATCATCATCGAGTGGAAATGAAAGGAGTCATCATCTAATGCAATTGCATGGAATCATCATAAAATGGAATCGAATGGAATCAACATCAAATGGAATCTAATGGAATCATTGAACAGAATTGAATGGAATCGTCATCGAATGAATTGACTGCAATCATCGAATGGTCTCGAATGGAATCATCTTCAAATGGAATGGAATGGAATCATCGCATAGAATCGAATGGAATTATCATCGAATGGAATCGAATGGAATCAACATCAAACGGAAAAAAACGGAATTATCGAATGGAATCGAAGAGAATCATCGAATGGACCCGAATGGAATCATCTAATGGAATGGAATGGAATAATCCATGGACTCGAATGCAATCATCATCGAATGGAATCGAATGGAATCATCGAATGGACTCGAATGGAATAATCATTGAACGGAATCGAATGGAATCATCATCGGATGGAAATGAATGGAATCATCATCGAATGGAATCGAATAGATTTATGGAATGAAATCCAGTGTGATCATCATCGAATGGACCCGAATGGAATCATCATCCAACGGAAGCTAATGGAATCAACATCGAATGAATCAAATGGAAACACCATCGAATTGAAACGAATGGAATTATCATGAAATTGAAATGGATGGACTCATCATCGAATGGATTCGAAAGGAATCATCGAATAAAATTGATTGAAATCATCATCGAATGGAATCGAATGGTATCATTGAATGGAATCGAATGGAATCATCATCAGATGGAAATGAATGGAATCGCCATAGAATGGAATCGAATGGATTCATTGAATGGAATCAGATGGAATCATCGAATGGACTGGAATGGAATCATTGAATGGACTCGAAAGGGATCATGATTGAATGGAATTGAATGGAATCATCGAATGGTCTCGATTGGAATCATTATCAAATGGAATCGAATGGAATCACCGAATAGAATCGAATGGAACAATCATCGAATGGACTCAAATGGAATTATCCTCAAATGGAATCGAATGGAATTATCGAATGCAATCGAATGGAATTATCGAATGCAATCGAATAGAATCATCGAATGGACTCGAATGGAATCATCGAATGGAATGGAATGGAACAGTCAATGAACTCGAATGGAATCATCATTGAATGGAATCGAATGGAATCATCGAGTGGAATCGAATGGAATTATGATCAAATGGAATCGAATGTAATCATCATCAAATGGAATCAAAAATAACCATCATCAATTGGTATTGAATGGAATTGTCATCAAATGGAATTCAAAGGAATCATCATCAAATGGAACCGAATGGAATCCTCATTGAATGGAAATGAAAGGGGTCATCATCTAATGGAATCACATGGAATCATCATCAAATGGAATCGAAGGGAATCATCATCAAATGGAATCTAATGGAATCATTGAACAGAATTGAATGGAATCGTCATCGAATGAATTGAATGCAATCATCGAATGGTCTCGAATGGAATCATCTTCTAATGGAAAGGAATGGAATCATCGCATAGAATCGAATGGAATTATCATCGAATGGAATCGAATGGTATCAACACCAAACGGAAAAAAACGGAATTATCGAATGGAATCGAAGAGAATCTTCGAACGGACCCGAATGGAATCATCTAATGGAATGGAATGGAATAATCCATGGACTCGAATGCAATCATCATCGAATGGAATCGAATGGAATCATCGAATGGACTCGAATGGAATAATCATTGAACGGAATCGAATGGAATCATTATCAGATGGAAACGAATGGAATCATCATCGAATGGAAATGAAAGGAGTCATCATCTAATGGAATTGCATGGAATCATCATAAAATGGAATCGAATGGAATCATCATCGAATGGAATCGAATAGAATTATGGAATGAAATCCAGTGTGATCATCATCGAATGGACCCGAATGCAATCATCATCCAACGGAAGCTAATGGAATCAACATCGAATGAATCGAATGGAAACACCATCGAATTGAAACGAATGGAATTATCATGAAATTGAAATGGATGGACTCATCATCGAATGGATTCGAATGGAATCATCGAATAAAATTGATTGAAATCATCATCAAATGGAATCGAATGGTATCATTGAATGGAATCGAATGGAATCATCATCAGATGGAAATGAATGGAATCGTCATAGAATGGAATCGAATGGATTCATTGAATGGAATCAGATGGAATCATCGAATGGACTGGAATGGAATCATTGAATGGACTCGAAAGGGATCATTATTGAATGGAATTGAATGGAATCATCGAATGGTCTCGATTGGAATCATTATCAAATGGAATCGAATGGAATCACCGAATAGAATCGAATGGAACAATCATCGAATGGACTCAAATGGAATTATCCTCAAATGGAATCGCATGGAATTATTGAATGCAATCGAATGGAATTATCGAATGCAATCGAATAGAATCATCGAATGGACTCGAATGGAATCATCGAATGGAATGGAATGGAACAGTCAATGAACTCGAATGGAATCATCATTGAATGGAATCGAATGGAATCATCGAGTGGAATCGAATGGAATTATGATCAAATGGAATCGAATGTAATCATCATCAAATGGAATCAAAAATAACCATCATCAATTGGTATTGAATGGAATTGTCATCAAATGGAATTCAAAGGAATCATCATCAAATGGAACCGAATGGAATCCTCATTGAATGGAAATGAAAGGTGTCATCATCTAATGGAATCGCACGGAATCATCATCAAATGGAATCGAATGGAATCATCATCAAATGGAATCTAATGGAATCATTGAACAGAATTGAATGGAATCGTCATCGAATGAATTGAATGCAATCATCGAATGGTCTCGAATGGAATCATCTTCTAATGGAAAGGAATGGAATCATCGCATAGAATCGAATGGAATTATCATCGAATGGAATCGAATGGTATCAACACCAAACAGAAAAAAACGGAATTATCGAATGGAATCGAAGAGAATCTTCGAACGGACCCGAATGGAATCATCTAATGGAATGGAATGGAATAATCCATGGACTCGAATGCAATCATCATCGAATGGAATCGAATGGAATCATCGAATGGACTCGAATGGAATAATCACTGAACGGAATCGAATGGAATCATCATCGGATGGAAACGAATGGAATCATCATCGAATGGAAATGAAAGGAGTCATCATCTAATGGAATTGCATGGAATCATCATAAAATGGAATCGAATGGAATCAACATCAAATGGAATCAAATGGAATCATTGAACGGAATTGAATGGAATCGTCATCGAATGAATTGACTGCAATCATCGAATGGTCTCGAATGGAATCATCTTCAAATGGAATGGAATGGAATCATCGCATAGAATCGAATGGAATTATCATCGAATGGAATCGAATGGAATCAACATCAAACGGAAAAAAACGGAATTATCGAATGGAATCGAAGAGAATCATTGAATGGACCCGAATGGAATCATCTAATGGAATGGAATGGAATAATCCATGGACTCGAATGCAATCATCATCGAATGGAATCGAATGGAATCATCGAATGGACTCGAATGGAATAATCATTGAACGGAATCGAATGGAATCATCATCGGATGGAAATGAATGGAATCATCATCGAGTGGAAATGAAAGGAGTCATCATCTAATGCAATTGCATGGAATCATCATCAAATGGAATCGAATGGAATCAACATCAAATGAAATCTAATGGAATCATTGAACAGAATTGAATGGAATCGTCATCGAATGAATTGACTGCAATCATCGAATGGTCTCCAATGGAATCATCTTCAAATGGAATGGAATGGAATCATCGCATAGAATCGAATGGAATTATCATCGAATGGAATCGAATGGAATCAACATCAAACGGAAAAAAACGGAATTATCGAATGGAATCGAAGAGAATCATCGAATGGACCCGAATGGAATCATCTAATGGAATGGAATGGAATAATCCATGGACTCGAATGCAATCATCATCGAATGGAATCGAATGGAATCATCGAATGGACTCGAATGGAATAATCATTGAACGGAATCGAATGGAATCATCATCGGATGGAAATGAATGGAATCATCATCGAATGGAATCGAATAGAATTATGGAATGAAATCCAGTGTGATCATCATCGAATGGACCCGAATGGAATCATCATCCAACGGAAGCTAATGGAATCAACATCGAATGAATCAAATGGAAACACCATCGAATTGAAACGAATGGAATTATCATGAAATTGAAATGGATGGACTCATCATCGAATGGATTCGAATGGAATCATCGAATAAAATTGATTGAAATCATCATCGAATGGAATCGAATGGTATCATTGAATGGAATCGAATGGAATCATCATCAGATGGAAATGAATGGAATCGTCATAGAATGGAATCGAATGGATTCATTGAATGGAATCAGATGGAATCATCGAATGGACTGGAATGGAATCATTGAATGGACTCGAAAGGGATCATGATTGAATGGAATTGAATGGAATCATCGAATGATCTCGATTGGAATCATTATCAAATGGAATCGAATGGAATCACCGAATAGAATCGAATGGAACAATCATCGAATGGACTCAAATGGAATTATCCTCAAATGGAATCGAATGGAATTATCAAATGCAATCGAATGGAATTATCGAATGCAATCGAATAGAATCATCGAATGGACTCGAATGGAATCATCGAATGGAATGGAATGGAACAGTCAATGAACTCGAATGGAATCATCATTGAATGGAATCGAATGGAATCATCGAGTGGAATCGAATGGAATTATGATCAAATGGAATCGAATGTAATCATCATCAAATGGAATCAAAAATAACCATCATCAATTGGTATTGAATGGAATTGTCATCAAATGGAATTCAAAGGAATCATCATCAAATGGAACCGAATGGAATCCTCATTGAATGGAAAAGAAAGGGGTCATCATCTAATGGAATCACATGGAATCATCATCAAATGGAATCGAAGGGAATCATCATCAAATGGAATGTAATGGAATCATTGAACAGAATTGAATGGAATCGTCATCGAATGAATTGAATGCAATCATCGAATGGTCTCGAATGGAATCATCTTCTAATGGAAAGGAATGGAATCATCGCATAGAATCGAATGGAATTATCATCGAATGGAATCGAATGGTATCAACACCAAACGGAAAAAAACGGAATTATCGAATGGAATCGAAGAGAATCTTCGAACGGACCCGAATGGAATCATCTAATGGAATGGAATGGAATAATCCATGGACTCGAATGCAATCATCATCGAATGGAATCGAATGGAATCATCGAATGGACTCGAATGGAATAATCATTGAACGGAATCGAATGGAATCATTATCAGATGGAAACGAATGGAATCATCATCGAATGGAAATGAAAGGAGTCATCATCTAATGGAATTGCATGGAATCATCATAAAATGGAATCGAATGGAATCATCATCGAATGGAATCGAATAGAATTATGGAATATAATCCAGTGTGATCATCATCGAATGGACCCGAATGGAATCATCATCCAACGGAAGCCAATGGAATCAACATCGAATGAATCGAATGGAAACACCATCGAATTGAAACGAATGGAATTATCATGAAATTGAAATGGATGGACTCATCATCGAATGGATTCGAATGGAATCATCGAATAAAATTGATTGAAATCATCATCAAATGGAATCGAATGGTATCATTGAATGGAATCGAATGGAATCATCATCAGATGGAAATGAATGGAATCGTCATAGAATGGAATCGAATGGATTCATTGAATGGAATCAGATGGAATCATCGAATGGACTGGAATGGAATCATTGAATGGACTCGAAAGGGATCATTATTGAATGGAATTGAATGGAATCATCGAATGGTCTCGATTGGAATCATTATCAAATGGAATCAAATGGAATCACCGAATAGAATCGAATGGAACAATCATCGAATGGACTCAAATGGAATTATCCTCAAATGGAATCGAATGGAATTATCGAATGCAATCGAATGGAATTATCGAATGCAATCGAATAGAATCATCGAATGGACTCGAATGGAATCATCGAATGGAATGGAATGGAACAGTCAATGAACTCGAATGGAATCATCATTGAATGGAATCGAATGGAATCATCGAGTGGAATCGAATGGAATTATGATCAAATGGAATCGAATGTAATCATCATCAAATGGAATCAAAAATAACCATCATCAATTGGTATTGAATGGAATTGTCATCAAATGGAATTCAAAGGAATCATCATCAAATGGAACCGAATGGAATCCTCATTGAATGGAAATGAAAGGGGTCATCATCTAATGGAATCGCATGGAATCATCATCAAATGGAATCCAATGGAATCATCATCAAATGGAATCTAATGGAATCATTGAACAGAATTGAATGGAATCGTCATCGAATGAATTGAATGCAATCATCGAATGGTCTCGAATGGAATCATCTTCTAATGGAAAGGAATGGAATCATCGCATAGAATCGAATGGAATTATCATCGAATGGAATCGAATGGTATCAACACCAAACGGAAAAAAACGGAGTTATCGAATGGAATCGAAGAGAATCTTCGAACGGACCCGAATGGAATCATCTAATGGAATGGAACGGAATAATCCATGGACTCGAATGCAATCATCATCGAATGGAATCGAATGGAATCATCGAATGGACTCGAATGGAATAATCATTGAACGGAATCGAATGGAATCATCATCGGATGGAAACGAATGGAATCATCATCGAATGGAAATGAAAGGAGTCATCATCTAATGGAATTGCATGGAATCATCATAAAATGGAATCGAATGGAATCAACATCAAATGGAATCAAATGGAATCATCGAACGGAATTGAATGGAATCGTCATCGAATGAATTGACTGCAATCATCGAATGGTCTCGAATGGAATCATCTTCAAATGGAATGGAATGGAATCATCGCATAGAATCGAATGGAATTATCATCGAATGGAATCGAACGGAATCAACATCAAACGGAAAAAAACGGAATTATCGAATGGAATCGAAGAGAATCATCGAATGGACCCGAATGGAATCATCTAATGGAATGGAATGGAATAATCCATGGACTCGAATGCAATCATCATCGAATGGAATCGAATGGAATCATCGAATGAACTCGAATGGAATCATCATTGAATGGAATCGAATGGAATCATCGAGTGGAATCGAATGGAATTATGATCAAATGGAATCGAATGTAATCATCATCAAATGGAATCAAAAATAACCATCATCAATTGGTATTGAATGGAATTGTCATCAAATGGAATTCAAAGGAATCATCATCAAATGGAACCGAATGGAATCCTCATTGAATGGAAATGAAAGGGGTCATCATCTAATGGAATCGCATGGAATCATCATCAAATGGAATCGAATGGAATCATCATCAAATGGAATCTAATGGAATCATTGAACAGAATTGAATGGAATCGTCATCGAATGAATTGAATGCAATCATCGAATGGTCTCGAATGGAATCATCTTCTAATGGAAAGGAATGGAATCATCGCATAGAATCGAATGGAATTATCATCGAATGGAATCGAATGGTATCAACACCAAACGGAAAAAAACGGAATTATCGAATGGAATCGAAGAGAATCTTCGAACGGACCCGAATGGAATCATCTAATGGAATGGAACGGAATAATCCATGGACTCGAATGCAATCATCATCGAATGGAATCGAATGGAATCATCGAATGGACTCGAATGGAATAATCATTGAACGGAATCGAATGGAATCATCATCGGATGGAAACGAATGGAATCATCATCGAATGGAAATGAAAGGAGTCATCATCTAATGGAATTGCATGGAATCATCATAAAATGGAATCGAATGGAATCAACATCAAATGGAATCAAATGGAATCATTGAACGGAATTGAATGGAATCGTCATCGAATGAATTGACTGCAATCATCGAATGGTCTCGAATGGAATCATCTTCAAATGGAATGGAATGGAATCATCGCATAGAATCGAATGGAATTATCACCGAATGGAATCGAATGGAATCAACATCAAACGGAAAAAAACGGAATTATCGAATGGAATCGAAGAGAATCATCGAATGAACCCGAATGGAATCATCTAATGGAATGGAATGGAATAATCCATGGACTCGAATGCAATCATCATCGAATGGAATCGAATGGAATCATCGAATGGACTCGAATGGAATAATCATTGAACGGAATCGAATGGAATCATCATCGGATGGAAATGAATGGAATCATCATCGAATGGAATCGAATAGAATTATGGAATGAAATCCAGTGTGATCATCATCGAAT	A	.	PASS	SVTYPE=DEL;END=140898318;SVLEN=-32558	GT	1/1
chr1	141934989	svim_asm.DEL.46	CATCGAATGGAATCGAATGGTATCATTGAATGGAATCGAATGGAATCATCATCAGATGGAAATGAATGGAATCGTCATAGAATGGAATCGAATGGATTCATTGAATGGAATCAGATGGAATCATCGAATGGACTGGAATGGAATCATTGAATGGACTCGAGAGAGATCATTATTGAATGGAATTGAATGGAATCATGGAATGGTCTCGATTGGAATCATTATCAAATGGAATCGAATGGAATCACCGAATAGAATCGAATGGAACAATCATCGAATGGACTCCAATGGAATTATCCTCAAATGGAATCGAATGGAATT	C	.	PASS	SVTYPE=DEL;END=141935306;SVLEN=-317	GT	0/1
chr1	228009325	svim_asm.DEL.47	GACACACACACACACACACACACACAGACACACACGCACACACGCACGCGCACACGCACGCACACACACACGCGGCTTGAAGGAGAGCAAGGACGAGATGGATCGAGAGATAGAGACCGAGGGAGGGAGAGAGACAGCGATCGAGAGAGACAGGGGAGGGCGAGAGGGAAGGAGACAGACAGAGAGGCTGAGAAAGAGAGAGGCACAGAGAAAGAGAGAGAGAGAGACAGAGAGACAGAGGGAAAACGACAGAAGTAGCGCGAGGTCCAGGGGGAAACCCAGAAGAGAGAGGCGGAGGGAGCTAGAGAGCGAGAGCGATAGAGCCTTAGAGAGGAAGCGCCCGGCTCCGTTAGGCAGCGCCCTCTTGAGCAGGCCGGGATAGGGTGGAGGGGGCTTGGGCTGCGCCCAGAACACGGGGGCCAGGCGGTCCGTGCGAGAGGACCAACGGAGCGCTGAGGCGGGCGTCTTCTTGGATGAATTGCTTGCTTTGGAGGTGGGTTTCGTAGGCTCCTGCCTTTCTTGGCACCTCCCTGTGCTCTGGGTGCCTTGCGGCGGGCCCCGAGATTTGCAGAGCGCGCCCGCCCGTTTGGCGGGAGCCGTGGCACCGGGCGGGCCCGGAGGCCTGGGTCTCTGGCGAGTCCTCGGGACTGGAGTCGTCGACACGAAGCGGGGGGCATTGGGAATCCCGGGTGCACAGGGCCTGTTTTCCCGGTGGCTGGCGAAGCAATGTCCTTCCCCCGGGTAAAGCAGCCCATGCGTTCCGGAGCCGACGTCTTGGCTGGCGTCTGTGGCACCCGCTGCCCCTGCCCGCCCCTTCCCCCGGTTTGGAAGGGTGCGACGGCGGCGCCCGATGGGTGAATTGAATCGCCTGGTCGTTCCGGGAGCGGGAAGGCACCGCGAACGGCAGGGAACCCAGCGGCTGCGCCTTTGGGGCCCGGCCCCCTGCCCTCCCAGGCTGGAGCCGGGCTCCTGGCGGGGCGGCGGCGAGGCGGAAGCGGTGGGATGCTGCTGCCCGGCCGGCGTGCAGTAGGGGCGGACCCCCAGCAGGAGGACCCCGGCTGCGGCTGCGGCGGGGGTGTAGGTGGGCGGTAAAGGGGGAGCAGAGTCAGGGGAGGTTGGGAAGCATGGCGACTGTAGGGGGAAGGGAGGCAGCGGGGAAGCCACAAAAGCCTACAGCAGGCCGGGCGAGCGCGGTGGCTCGCGCCTGTAATCCCAGCACTCTGGGAGGCCGAGGCGGGTGGATCACGAGGTCAGGAGCTCCAGACCATCCCGGCTAACAGGGTGAAAGCCCGTCTCTAGGAAAAATAGAACAAAGTAGCCGGGCGTGGTGGCGGGCGCCTGTAGGCCCAGCTACTCGGGAGGCTGAGGCCGGGGAATGGCGTGAACCCGGGAGGCGGAGCTTGCAGTGAGCCGAGATGGCGCCACCGCACTCCAGCCTGGGCGACAGGGCGAGACTCCGTCTGGAAGAAAAGGAAAGAAACAGCAAAAAGCCAAAGAAAAAGCCTACAGCACCCGGTATTCCCAGGCGGTCTCCCATCCAAGTACTAACCAGGCCCGACCCTGCTTAGCTTCCGAGATCAGACGAGATCGGGCGCGTTCAGGGTGGTATGGCCGTAGACGCTGAAGGAGGCGCCTGGCTGCCCCAAGAGCCCAGCCCGGCCCGGCCGTGCCCGCCGGATTGCAGCCGACACCGCCAGCCCGGGGCCGCGGGGCTCGGATCGGGGACCCCCGAGCCGCTGGCCCGCGGCCTTCCCCCGGCTCCCGCGCTCCCGAGCTTCCACCACATCGGGCCCGCTCGGAGCAGGGAGTGCTCCGAGGCGTCAGGGCCCAGGGCCCACGATCCTGGGACGCCCTCCGGTCCTCCGCCCTGTCGCGGAGGCAGCGTTTTGGATCCCTCGCCGCACAGGGGCTCCTGCGAGGCCCCCTCTTGCCCCACCCACCCAGAGCCGTCAGGGCTGGCCGAAGGCGAACAGCCGGCCCAGCCTCGCGGGGCCTTTCTCTCACAACGCCCCCACCACGGTCGCTTGTCCCGACCAAGACCCGGCCGGGGGGGCAAGAGGGCGTGGGGTGTAGCGGGTCGGGGGGTGGCCCTGTTTTGCCCCGGGCTGGCACTAGAGGCGGCGGCCTGATCTCGGGTGAGAGGGCCTGAGAGAAACCCAGACACACCCCACCGCCACCAGGAGCAAATCCACTCCCCCACACACAGACACACCCGGGCGCGCTCGCACGCGCGCGCGCGGACACACACACACACACACACACACACAGACACACACGCACACACGCACGCGCACACGCACGCACACACACACGCGGCTTGAAGGAGAGCAAGGACGAGATGGATCGAGAGATAGAGACCGAGGGAGGGAGAGAGACAGCGATCGAGAGAGACAGGGGAGGGCGAGAGGGAAGGAGACAGACAGAGAGGCTGAGAAAGAGAGAGGCACAGAGAAAGAGAGAGAGAGAGACAGAGAGACAGAGGGAAAACGACAGAAGTAGCGCGAGGTCCAGGGGGAAACCCAGAAGAGAGAGGCGGAGGGAGCTAGAGAGCGAGAGCGATAGAGCCTTAGAGAGGAAGCGCCCGGCTCCGTTAGGCAGCGCCCTCTTGAGCAGGCCGGGATAGGGTGGAGGGGGCTTGGGCTGCGCCCAGAACACGGGGGCCAGGCGGTCCGTGCGAGAGGACCAACGGAGCGCTGAGGCGGGCGTCTTCTTGGATGAATTGCTTGCTTTGGAGGTGGGTTTCGTAGGCTCCTGCCTTTCTTGGCACCTCCCTGTGCTCTGGGTGCCTTGCGGCGGGCCCCGAGATTTGCAGAGCGCGCCCGCCCGTTTGGCGGGAGCCGTGGCACCGGGCGGGCCCGGAGGCCTGGGTCTCTGGCGAGTCCTCGGGACTGGAGTCGTCGACACGAAGCGGGGGGCATTGGGAATCCCGGGTGCACAGGGCCTGTTTTCCCGGTGGCTGGCGAAGCAATGTCCTTCCCCCGGGTAAAGCAGCCCATGCGTTCCGGAGCCGACGTCTTGGCTGGCGTCTGTGGCACCCGCTGCCCCTGCCCGCCCCTTCCCCCGGTTTGGAAGGGTGCGACGGCGGCGCCCGATGGGTGAATTGAATCGCCTGGTCGTTCCGGGAGCGGGAAGGCACCGCGAACGGCAGGGAACCCAGCGGCTGCGCCTTTGGGGCCCGGCCCCCTGCCCTCCCAGGCTGGAGCCGGGCTCCTGGCGGGGCGGCGGCGAGGCGGAAGCGGTGGGATGCTGCTGCCCGGCCGGCGTGCAGTAGGGGCGGACCCCCAGCAGGAGGACCCCGGCTGCGGCTGCGGCGGGGGTGTAGGTGGGCGGTAAAGGGGGAGCAGAGTCAGGGGAGGTTGGGAAGCATGGCGACTGTAGGGGGAAGGGAGGCAGCGGGGAAGCCACAAAAGCCTACAGCAGGCCGGGCGAGCGCGGTGGCTCGCGCCTGTAATCCCAGCACTCTGGGAGGCCGAGGCGGGTGGATCACGAGGTCAGGAGCTCCAGACCATCCCGGCTAACAGGGTGAAAGCCCGTCTCTAGGAAAAATAGAACAAAGTAGCCGGGCGTGGTGGCGGGCGCCTGTAGGCCCAGCTACTCGGGAGGCTGAGGCCGGGGAATGGCGTGAACCCGGGAGGCGGAGCTTGCAGTGAGCCGAGATGGCGCCACCGCACTCCAGCCTGGGCGACAGGGCGAGACTCCGTCTGGAAGAAAAGGAAAGAAACAGCAAAAAGCCAAAGAAAAAGCCTACAGCACCCGGTATTCCCAGGCGGTCTCCCATCCAAGTACTAACCAGGCCCGACCCTGCTTAGCTTCCGAGATCAGACGAGATCGGGCGCGTTCAGGGTGGTATGGCCGTAGACGCTGAAGGAGGCGCCTGGCTGCCCCAAGAGCCCAGCCCGGCCCGGCCGTGCCCGCCGGATTGCAGCCGACACCGCCAGCCCGGGGCCGCGGGGCTCGGATCGGGGACCCCCGAGCCGCTGGCCCGCGGCCTTCCCCCGGCTCCCGCGCTCCCGAGCTTCCACCACATCGGGCCCGCTCGGAGCAGGGAGTGCTCCGAGGCGTCAGGGCCCAGGGCCCACGATCCTGGGACGCCCTCCGGTCCTCCGCCCTGTCGCGGAGGCAGCGTTTTGGATCCCTCGCCGCACAGGGGCTCCTGCGAGGCCCCCTCTTGCCCCACCCACCCAGAGCCGTCAGGGCTGGCCGAAGGCGAACAGCCGGCCCAGCCGCGCGGGGCCTTTCTCTCACAACGCCCCCACCACGGTCGCTTGTCCCGACCAAGACCCGGCCGGGGGGGCAAGAGGGCGTGGGGTGTAGCGGGTCGGGGGGTGGCCCTGTTTTGCCCCGGGCTGGCACTAGAGGCGGCGGCCTGATCTCGGGTGAGAGGGCCTGAGAGAAACCCAGACACACCCCACCGCCACCAGGAGCAAATCCACTCCCCCACACACAGACACACCCGGGCGCGCTCGCACGCGCGCGCGCGGACACACACACACACACACACACACACAGACACACACGCACACACGCACGCGCACACGCACGCACACACACACGCGGCTTGAAGGAGAGCAAGGACGAGATGGATCGAGAGATAGAGACCGAGGGAGGGAGAGAGACAGCGATCGAGAGAGACAGGGGAGGGCGAGAGGGAAGGAGACAGACAGAGAGGCTGAGAAAGAGAGAGGCACAGAGAAAGAGAGAGAGAGAGACAGAGAGACAGAGGGAAAACGACAGAAGTAGCGCGAGGTCCAGGGGGAAACCCAGAAGAGAGAGGCGGAGGGAGCTAGAGAGCGAGAGCGATAGAGCCTTAGAGAGGAAGCGCCCGGCTCCGTTAGGCAGCGCCCTCTTGAGCAGGCCGGGATAGGGTGGAGGGGGCTTGGGCTGCGCCCAGAACACGGGGGCCAGGCGGTCCGTGCGAGAGGACCAACGGAGCGCTGAGGCGGGCGTCTTCTTGGATGAATTGCTTGCTTTGGAGGTGGGTTTCGTAGGCTCCTGCCTTTCTTGGCACCTCCCTGTGCTCTGGGTGCCTTGCGGCGGGCCCCGAGATTTGCAGAGCGCGCCCGCCCGTTTGGCGGGAGCCGTGGCACCGGGCGGGCCCGGAGGCCTGGGTCTCTGGCGAGTCCTCGGGACTGGAGTCGTCGACACGAAGCGGGGGGCATTGGGAATCCCGGGTGCACAGGGCCTGTTTTCCCGGTGGCTGGCGAAGCAATGTCCTTCCCCCGGGTAAAGCAGCCCATGCGTTCCGGAGCCGACGTCTTGGCTGGCGTCTGTGGCACCCGCTGCCCCTGCCCGCCCCTTCCCCCGGTTTGGAAGGGTGCGACGGCGGCGCCCGATGGGTGAATTGAATCGCCTGGTCGTTCCGGGAGCGGGAAGGCACCGCGAACGGCAGGGAACCCAGCGGCTGCGCCTTTGGGGCCCGGCCCCCTGCCCTCCCAGGCTGGAGCCGGGCTCCTGGCGGGGCGGCGGCGAGGCGGAAGCGGTGGGATGCTGCTGCCCGGCCGGCGTGCAGTAGGGGCGGACCCCCAGCAGGAGGACCCCGGCTGCGGCTGCGGCGGGGGTGTAGGTGGGCGGTAAAGGGGGAGCAGAGTCAGGGGAGGTTGGGAAGCATGGCGACTGTAGGGGGAAGGGAGGCAGCGGGGAAGCCACAAAAGCCTACAGCAGGCCGGGCGAGCGCGGTGGCTCGCGCCTGTAATCCCAGCACTCTGGGAGGCCGAGGCGGGTGGATCACGAGGTCAGGAGCTCCAGACCATCCCGGCTAACAGGGTGAAAGCCCGTCTCTAGGAAAAATAGAACAAAGTAGCCGGGCGTGGTGGCGGGCGCCTGTAGGCCCAGCTACTCGGGAGGCTGAGGCCGGGGAATGGCGTGAACCCGGGAGGCGGAGCTTGCAGTGAGCCGAGATGGCGCCACCGCACTCCAGCCTGGGCGACAGGGCGAGACTCCGTCTGGAAGAAAAGGAAAGAAACAGCAAAAAGCCAAAGAAAAAGCCTACAGCACCCGGTATTCCCAGGCGGTCTCCCATCCAAGTACTAACCAGGCCCGACCCTGCTTAGCTTCCGAGATCAGACGAGATCGGGCGCGTTCAGGGTGGTATGGCCGTAGACGCTGAAGGAGGCGCCTGGCTGCCCCAAGAGCCCAGCCCGGCCCGGCCGTGCCCGCCGGATTGCAGCCGACACCGCCAGCCCGGGGCCGCGGGGCTCGGATCGGGGACCCCCGAGCCGCTGGCCCGCGGCCTTCCCCCGGCTCCCGCGCTCCCGAGCTTCCACCACATCGGGCCCGCTCGGAGCAGGGAGTGCTCCGAGGCGTCAGGGCCCAGGGCCCACGATCCTGGGACGCCCTCCGGTCCTCCGCCCTGTCGCGGAGGCAGCGTTTTGGATCCCTCGCCGCACAGGGGCTCCTGCGAGGCCCCCTCTTGCCCCACCCACCCAGAGCCGTCAGGGCTGGCCGAAGGCGAACAGCCGGCCCAGCCGCGCGGGGCCTTTCTCTCACAACGCCCCCACCACGGTCGCTTGTCCCGACCAAGACCCGGCCGGGGGGGCAAGAGGGCGTGGGGTGTAGCGGGTCGGGGGGTGGCCCTGTTTTGCCCCGGGCTGGCACTAGAGGCGGCGGCCTGATCTCGGGTGAGAGGGCCTGAGAGAAACCCAGACACACCCCACCGCCACCAGGAGCAAATCCACTCCCCCACACACAGACACACCCGGGCGCGCTCGCACGCGCGCGCGCGGAC	G	.	PASS	SVTYPE=DEL;END=228016048;SVLEN=-6723	GT	1/0
chr2	202072	svim_asm.INS.36	A	AGGAGGGAGGGAGGGAGGGAGGAAGGGAGGGAGGGAGGGAGG	.	PASS	SVTYPE=INS;END=202072;SVLEN=41	GT	1/1
chr2	204489	svim_asm.DEL.48	AGGAAGGGAGGGAGGGAGGAAGGGAGGGAGGAAGGGAGGGAGGGAGGAAGGGAGGGAGGAAGGGAGGGAGGGAGGGAGGAAGGAAGGAAGGGAAGGAGGGAGGGAGGGAGGGAGGAAGGGAGGGAGGGAGGAAGGGAGGGAGGAAGGGAGGGAGGGAGGGAGGGAGGGAGGAAGGGAGGGAGGAAGGAAGGAAGGGAGGAAGGGAGGGAGGAAGGGAGGAAGGGAGGGAGGAAGGGAGGGAG	A	.	PASS	SVTYPE=DEL;END=204730;SVLEN=-241	GT	1/1
chr2	204808	svim_asm.DEL.49	GAGGGAGGGAGGGAGGAAGGGAGGAAGGAAGGGAGGAAGGGAGGGAGGGAGGA	G	.	PASS	SVTYPE=DEL;END=204860;SVLEN=-52	GT	1/1
chr2	7511377	svim_asm.DEL.50	AAGGAAGGGAGGAAGGAGGGAGGGAAGGAAAGAGAAAGGAAGGGAGGAAGGAG	A	.	PASS	SVTYPE=DEL;END=7511429;SVLEN=-52	GT	1/0
chr2	42722439	svim_asm.INS.37	T	TTAAAATTATTTGAAGTAAGAGAATAAAATACCTAGGAATCCAACTTACAAGGGATGTGAAGGACCTCTTCAAGGAGAACTACAAACCACTGCTCAAGGAAATAAAAGAGGAGACAAACAAATGGAAGAACATTCCATGCTCATGGGTAGGAAGAATCAATATCGTGAAAATGGCCATACTGCCCAAGGTAATTTACAGATTCAATGCCATCCCCATCAAGCTACCAATGACTTTCTTCACAGAATTGGAAAAAACTACTTTAAAGTTCATATGGAACCAAAAAAGAGCCCGCATTGCCAAGTCAATCCTAAGCCAAAAGAACAAAGCTGGAGGCATCACACTACCTGACTTCAAACTATACTACAAGGCTACAGTAACCAAAACAGCATGGTACTGGTACCAAAACAGAGATATAGATCAATGGAACAGAACAGAGCCCTCAGAAATAATGCCGCATATCTACAACTATCTGATCTTTGACAAACCTGAGAAAAACAAGCAATGGGGAAAGGATTCCCTATTTAATAAATGGTGCTGGGAAAACTGGCTAGCCATATGTAGAAAGCTGAAACTGGATCCCTTCCTTACACCTTATACAAAAATCAATTCAAGATGGATTAAAGATTTAAACGTTAAACCTAAAACCATAAAAACCCTAGAAGAAAACCTAGGCATTACCATTCAGGACATAGGCGTGGGCAAGGACTTCATGTCCAAAACACCAAAAGCAATGGCAACAAAAGACAAAATTGACAAATGGGATCTAATTAAACTAAAGAGCTTCTGCACAGCAAAAGAAACTACCATCAGAGTGAACAGGCAACCTACAACATGGGAGAAAATTTTTGCAACCTACTCATCTGACAAAGGGCTAATATCCAGAATCTACAATGAACTCAAACAAATTTACAAGAAAAAAACAAACAACCCCATCAAAAAGTGGGCGAAGGACATGAACAGACACTTCTCAAAAGAAGACATTTATGCAGCCAAAAAACACATGAAGAAATGCTCATCATCACTGGCCATCAGAGAAATGCAAATCAAAACCACTATGAGATATCATCTCACACCAGTTAGAATGGCAATCATTAAAAAGTCAGGAAACAACAGGTGCTGGAGAGGATGCGGAGAAATAGGAACACTTTTACACTGTTGGTGGGACTGTAAACTAGTTCAACCATTGTGGAAGTCAGTGTGGCGATTCCTCAGGGATCTAGAACTAGAAATACCATTTGACCCAGCCATCCCATTACTGGGTATATACCCAAATGAGTATAAATCATGCTGCTATAAAGACACATGCACACGTACGTTTATTGCGGCACTATTCACAATAGCAAAGACTTGGAACCAACCCAAATGTCCAACAATGATAGACTGGATTAAGAAAATGTGGCACATATACACCATGGAATACTATGCAGCCATAAAAAATGATGAGTTCATATCCTTTGTAGGGACATGGATGAAATTGGAAACCATCATTCTCAGTAAACTATCGCAAGAACAAAAAACCAAACACCGCATATTCTCACTCATAGGTGGGAATTGAACAATGAGATCACATGGACACAGGAAGGGGAATATCACACTCTGGGGACTGTGGTGGGGTCGGGGGAGGGGGGAGGGATAGCATTGGGAGATATACCTAATGCTAGATGACACATTAGTGGGTGCAGCGCACCAGCATGGCACATGTATACATATGTAACTAACCTGCACAATGTGCACATGTACCCTAAAACTTAGAGTATAATAAAAAAAAAAAAAAAAAAAAAAAAAAAAAAAAAAAAAAAAAAAAAAAAAAAAAAAAAAA	.	PASS	SVTYPE=INS;END=42722439;SVLEN=1819	GT	0/1
chr2	88193044	svim_asm.DEL.51	TCTCCTCTCTCCTCCTCTCTCTCCTCTCTCTCCTCTCTCTCCTCTCTCTCCTCTCTCTCTCTCTCTCTCTCCTCTCTCTCTCTCTCTCCTCTCTCCTCTCTCTCTCTCTCTCTCCTCTCTCTCC	T	.	PASS	SVTYPE=DEL;END=88193167;SVLEN=-123	GT	0/1
chr2	89690755	svim_asm.DEL.52	GCCTTGCTCTGGATCCTCTCTGGTTCTGCTTTCTCCCTGGCCCTGT	G	.	PASS	SVTYPE=DEL;END=89690800;SVLEN=-45	GT	0/1
chr2	89707385	svim_asm.INS.38	C	CCCCCATCTCATCACAGATCCAGACCTCCTGAGCCCACTTTCCCCATCTCATCACAGATCCAGACCTCCCCCACTTT	.	PASS	SVTYPE=INS;END=89707385;SVLEN=76	GT	0/1
chr2	89722275	svim_asm.DEL.53	ATGTGTATATGTGTACATATAATATATATACATATATAACATATATAATATATAAGATATAGCATAATAATATAATATATTATATATAATATGTAATATGTAACATATATTATATAATTAATATATAATATATAATATATTCTATGCTATATAATATATAATATATTCTATGCAATAAAATATATAGCATATATATATATAGCAACAGCTGATTTGTCTGGAAGAATTTGGTCAGAAGACAGTGTATTAAGAAGACAGTGAGTCCCCAGAGAAATATAAGAATATACATCATGTTTATATTATATATAACATAAACAACTAATTACATCTGTATATACAGCATAAACATAAAGTACAAAAATATTTGTATATAATCGTATGAAATATAAATATACCAGTGTAAGATATTAGCTATTAAAATATACATGTG	A	.	PASS	SVTYPE=DEL;END=89722704;SVLEN=-429	GT	0/1
chr2	89725119	svim_asm.INS.39	T	TCAGCCAGCCAAGCCAGCCAAGCCAGCCAGCCAGCCAAGCCAGCCAAGCCTGC	.	PASS	SVTYPE=INS;END=89725119;SVLEN=52	GT	0/1
chr2	89733562	svim_asm.INS.40	A	AAGCCAGCCAGCCTGCCAAGCCAGCCGGCCAGCCAAGCTAGGCAATCCACTCAGCCACTCAAGCCAGCCAAGTCACCCGACCGTCCAAGCCAGCCAAGCCAGTCAGCCAGCCCAGACAGCCAAGCCAGCCAAGCCAGCCAAGCCAGTCAAGCCCGCCAACCAGCCAAGACAGGCATGCTAGCCAAGCCAGCCAGGCAGCCAAGCCAGCCAAGCCAGCCAGCAAGCAAAGCCAGGCATGTCAGCCAAGCCAGCCAGGCAGCCAAGCCAGCCAAGCCAGCCAGCCAGCCAAGCCAGGCATGCCAGCCAAGCCATCCAGCCAACTAAGCCAGCCGGCTAGCCAAGCCAGCCAAGCCAGCCAACCAGCCAAGCCAGCCAGCTAGCCAAGCTACCCAGCCAGCAAGCTAGCCAAACCAGCCAAGCCACCCAGCCAGCCAAGACACCCAGCCAGCCAAGCCAGCCAAGCCAATC	.	PASS	SVTYPE=INS;END=89733562;SVLEN=467	GT	0/1
chr2	89733622	svim_asm.INS.41	C	CAGCCACCCAGCCAGCCAAGCCTCCCAGACAGCCAAGCCAGCGAAGCCTCCCAGCCAGCCAAGCCAGCCA	.	PASS	SVTYPE=INS;END=89733622;SVLEN=69	GT	0/1
chr2	89734154	svim_asm.INS.42	A	AGCCAGCCAGCTAGCCAAGCCAGCCAAGCCAGCCAGGCAGCCAAGCCAGCCAAGCCAGTCAAGCCCGCCCGCCAGCCAAGACAGGCATGCCAGCCAAGCCAGCCAGGCAGCCAAGCCAGCCAAGCCAGGCAGCAAGCAAAGCCAGGCAGGCCAGCCAAGCCAGCTAGGCAGCCAAGCCAGCAAAACCAGCCAGCCAGCCAAGCCAGGCATGCCAGCCAAGCCATCCAGCCGGCTAAGCCAGCTGGCCAGCCAAGCCAGACAAGCCACCCGGCCATCCAAGCCAGCCAGCCAAGCCAGCCAAGCCAGCCAAGCCAGCCAAGTCAGTCAGCCAGCCAGCCAGCCAAGACAGCCAAGCCTCCCAGCCAGCAAAACCAGCCAAGCCACCCAGCCAGCCAAGCCAGCCAAGCCACCTAGCCAGCCAGGCCC	.	PASS	SVTYPE=INS;END=89734154;SVLEN=425	GT	0/1
chr2	89734630	svim_asm.INS.43	A	AGGCAGCCAAGCCAGCCAAGCCAGTCAAGCCCGCCAGCCAGCCAAGACAGGCAT	.	PASS	SVTYPE=INS;END=89734630;SVLEN=53	GT	0/1
chr2	89734741	svim_asm.INS.44	A	AAGCCAGGCATGCCAGCCAAGCCATCCAGCCGGGTAAGCCAGCTG	.	PASS	SVTYPE=INS;END=89734741;SVLEN=44	GT	0/1
chr2	89734947	svim_asm.INS.45	C	CAGCCAGCCTGCCAAGCCAGCCGGCCAGCCAAGCTAGGCAAACCACTCAGCCACTCAAGCCAGCCAAGTCACCCGACCATCCAAGCCAGCCA	.	PASS	SVTYPE=INS;END=89734947;SVLEN=91	GT	0/1
chr2	89735020	svim_asm.INS.46	A	AAGACAGGCATGCTAGCCAAGCCAGCCAGGCAGCCAAGCCAGCCAGGCAGCCAAGCCAGCCAAGCCAGCCAGCAAGCAAAATCAGGCATGTCAGCCAAGCCAGCCAGGCAGCCAAGCCAGCCACGCCAGCCAGCCAGCCAAGCCAGGCATGCCAGCCAAGCCATCCAGCCAACTAAGCCAGCCGGCTAGCCAAGCCAGCCAAGCCAGCCAACCAGCCAAGCCAGCCAGCTAGCCAAGCTACCCAGCCAGCCAGCTAGCCAAGCCAGCCAAGCCACCC	.	PASS	SVTYPE=INS;END=89735020;SVLEN=276	GT	0/1
chr2	89736265	svim_asm.INS.47	A	ACCCAGCCAGCCAAGCCAGCCAAGCCTCCCAGCCAGCCAAGCCAGCCAATCCT	.	PASS	SVTYPE=INS;END=89736265;SVLEN=52	GT	0/1
chr2	89737915	svim_asm.DEL.54	TAGCCAAGCCAGCCAGGCAGCCAAGCCAGCCAGGCAGCCAAGCCAGCCAAGCCAGACAGCAAGCAAAGCCAGGCATGTC	T	.	PASS	SVTYPE=DEL;END=89737993;SVLEN=-78	GT	0/1
chr2	89743041	svim_asm.INS.48	C	CAGCCAAGCCAGCCAAGCCAGCCAGCCAGCCAAGCCAGACATGCCAGCCAAGCCATCCAGCCAACTAAGCCAGCCGGCTAGCCAAGCCAGCCAAGCCAGCCAACCAGCCAAGCCAGCCAGCTAGCCAAGCTACCCAGCCAGCCAGCTAGCCAAACCAGCCAAGCCACCCAGCCAGCCAAGCCACCCAGCCAGCCAAGCCAGCCAAGCCAATCAGCCAGCCAGGCAGCCAGCCACCCAAGCCAGCCAAGCCAGCCAAGCCAGCCAAGCCAGCCAGCCACCCAGCCAGCCAAGCCTCCCAGACAGCCAAGCCAGCCAAGCCTCCCTGCCAGCCAAGCCAGCCAAGCCACCCAGCCAGCCAAGCCAGCCAAGCCACCTAGCCAGCCAGGCCCGCCAGTCAGCCAGCCAGCCAGGTAGCCAAGCCAGCCAAGCCAGCCAGGCAGCCAAGCCAGCCAAGCCAGTCAAGCCCGCCAGCCAGCCAAGACAGGCATGCCAGCCAAGCCAGCCAGGCAGCCAAGCCAGCCAAGCCAGGCAGCAAGCAAAGCCAGGCAGGCCAGCCAAGCCAGCCAGGCAGCCAAGCCAGCAAAACCAGCCAGCCAGCCAAGCCAGGCATGCCAGCCAAGCCATCCAGCCGGCTAAGCCAGCTGGCCAGCCAAACCAGACAAGCCACCCGGCCATCCAAGCCAGCCAGCCAAGCCAGCCAAGCCAGCCAAGTCAGTCAGCCAGCCAGCCAGCCAAGCCAGCCAAGCCTCACAGCCAGCAAAACCAGCCAAGCCACCCAGCCAGCCAAGCCAGCCAAGCCACCTAGCCAGCCAGGCCCGCCAGCCAGCCAGCCAGCCAGCCAGCGAGCCAAGCCAGCCAAGCCAGCCAGCCTGCCAAGCCAGCCGGCCAGCCAAGCTAGGCAATCCACTCAGCCACTCAAGCCAGCCAAGTCACCCGACCATCCAAGCCAGCCAAGCCAATCAGCCAGCCCAGACAGCCAAGCCAGCCAAGCCAGCCAAGCCAGCCAAGCCCGCCAACCAGCCAAGACAGGCATGCT	.	PASS	SVTYPE=INS;END=89743041;SVLEN=1035	GT	0/1
chr2	89743876	svim_asm.INS.49	A	ACCAACCAAGCCACCCAGCCAGCCCAGCCAGCCAAGCCACTTAGCCAGCCAGGCCCACCAGCCAGCCAGCCAGCGAGCCAAGCCACCCAAGCCAGCCAGCCTGCCAAGCCAGCCGGCCAGCCAAGCTAGGCAATCCACTGAGCCACTCAAGCCAGCCAAGTCACCCGACCATCCAAGCCAGCCAAGCCAGTCAGCCAGCCCAGACAGCCAAGCCAGCCAAGCCAGCCAAGCCAGCCAAGCCCGCCAACCAGCCAAGACAGGCATGCTAGCCAAGCCAGCCAGGCAGCCAAGCCAGCCAGGCAGCCAAGCCAGCCAAGCCAGCCAGCAAGCAAAGCCAGGCATGTCAGCCAAGCCAGCTAGGCAGCCAAGCCAGCCAGCCAGCCAAGCCAGGCATGCCAGCCAAGCCATCCAGCCAACTAAGCCAGCCGGCTAGCCAAGCCAGCCAAGCCAGCCAACCAGCCAAGCCAGCCAGCTAGCCAAGCTACCCAGCCAGCCTGCTAGCCAAACCAGCCAAGCCACCCAGCCAGCCAAGCCACCCAGCAAGCCAAGCCAGCCAAGCCCATCAGCCAGCCAGGCAGCCAGCCACCCAAGCCAGCCAAGCCAGCCAAGCCAGCCAGCCACCCAGCCACCCAGCCAGCCAAGCCTCCCAGACAGCCAAGCCAGCCAAGCCTCCCACCCAGCCAAG	.	PASS	SVTYPE=INS;END=89743876;SVLEN=684	GT	0/1
chr2	89744757	svim_asm.INS.50	C	CAGCCGGCTAGCCAAGCTACCCAGCCAGCCAGCTAGCCAAACCAGCCAAGCCACCCAGCCAGCCAAGCCACCCAGCCAGCCAAGCCAGCCAAGCCCATCAGCCAGCCAGGCAGCCAGCCACCCAAGCCAGCCAAGCCAGCCAGCCACCCAGCCAGCCAAGCCTCCCAGCCAGCCAAGCCAGCCAAGCCTCCCAGCCAGCCAAGCAAGCCAAGCCACCAAGCCAGCCAAGCCAGCCAAGCCACCTAGCCAGCCAGGCCCGCCACCCAGCCAGCCAGCTAGCCAAGCCAGCCAAGCCAGCCAGGCAGCCAAGCCAGCCAAGCCAGTCAAGCCCGCCAGCCAGCCAAGACAGGCATGCCAGCCAAGCCAGCCAGGCAGCCAAGCCAGCCAAGCCAGGCAGCAAGCAAAGCCAGGCAGGCCAGCCAAGCCAGCTAGGCAGCCAAACCAGCAAAACCAGCCAGCCAGCCAAGCCAGGCATGCCAGCCAAGCCATCCAGCCGGCTAAGCCAGCTGGCCAGCCAAGCCAGACAAGCCACCCGGCCATCCAAGCCAGCCAGCCA	.	PASS	SVTYPE=INS;END=89744757;SVLEN=555	GT	0/1
chr2	89745862	svim_asm.INS.51	G	GGCCAGCCAAGCCAGACAAGCCACCGGGCCATCCAAGCCAGCCAGCCAAGCCAGCCAAGCCAGCCAAGTCAGTCAGCCAGCCAGCCAGCCAAGCCAGCCAAGCCTCACAGCCTGCAAAACCAGCCAAGCCACCCA	.	PASS	SVTYPE=INS;END=89745862;SVLEN=134	GT	0/1
chr2	89746197	svim_asm.INS.52	T	TGAGCCAAGCCAGCTAGGCAGCCAAGCCAGCCAGCCAGCCAAGCCAGGCATGCCAGCCAAGCCATCCAGCCAACTAAGCCAGCCGGCTAGCCAAGCCAGCCAAGCCAGCCAACCAGCCAAGCCAGCCAGCTAGCCAAGCTACCCAGCCAGCCAGCTAGCCAAACCAGCCAAGCCACCCAGCCAGCCAAGCCACCCAGCCAGCCAAGCCAGCCAAGCCCATCAGCCAGCCAGGCAGCCAGCCACCCAAGCCAGCCAAGCCAGCCAAGCCAGCCAGCCACCCAGCCAGCCAAGCCTCCCAGCCAGCCAAGCCAGCCAAGCCTCCCAGCCAGCCAAGCCAGCCAAGCCACCCAGCCAGCCAAGCCAGCCAAGCCACCTAGCCAGCCAGGCCCGCCAGCCAGCCAGCCAGCTAGCCAAGCCAGCCAAGCCAGCCAGGCAGCCAAGCCAGCCAAGCCAGTCAAGCCCGCCAGCCAGCCAAGACAGGCATGCAAGCCAAGCCAGCCAGGCAGCCAAGCCAGCCAAGCCAGGCAGCAAGCAAAGCCAGGCAGGCCAGCCAAGCCAGCTAGGCAGCCAAGCCAGAAAAACCAGCCAGCCAGCCAAGCCAGGCATGCCAGCCAAGCCATCCAGGCGGCTAAGCCAGCTGGCCAGCCAAGCCAGACAAGCCACCCGGCCATCCAAGCCAGCCAGCCAAGCCAGCCAAGCCAGCCAAGTCAGTCAGCCAGCCAGCCAGCCAAGCCAGCCAAGCCTCCCAGCCAGCAAAACCAGCCAAGCCACCCAGCCAGCCAAGCCAGCCAAGCCACCTAGCCAGCCAGGCCCGCCAGCCAGCCAGCCAGCCAGCCAGCGAGCCAAGCCAGCCAAGCCAGCCAGCCTGCCAAGCCAGCCGGCCAGCCAAGCTAGGCAATCCTCTCAGCCACTGAAGCCAGCCAAGTCACCCGAACATCCAAGCCAGCCAAGCCAGTCAGCCAGCCCAGACAGCCAAGCCAGCCAAGCCAGCCAAGCCAGCCAAGCCCGCCAACCAGCCAAGACAGGCATGC	.	PASS	SVTYPE=INS;END=89746197;SVLEN=1030	GT	0/1
chr2	89746499	svim_asm.INS.53	C	CCAGCCAAGCCAGTCAAGCCCGCCAGGCAGCCAAGACAGGCATGCCAGCCAAGCCAGCCAGGCAGCCAAGCCAGCCAAGCCAGGCAGCAAGCAAAGCCAGGCAGGCCAGCCAAGCCAGCTAGGCAGCCAAGCCAGAAAAACCAGCCAGCCAGCCAAGCCAGGCATGCCAGCCAAGCCATCCCCCCGGCTAAGCCAGCTGGCCAGCCAAGCCAGACAAGCCACCCGGCCATCCA	.	PASS	SVTYPE=INS;END=89746499;SVLEN=232	GT	0/1
chr2	89746615	svim_asm.INS.54	A	AGGCCCGCCAGCCAGCCAGCCAGCCAGCCAGCGAGCCAAGCCAGCCAAGCCAGACAGCCTGCCAAGCCAGCCGGCCAGCCAAGCTAGGCAATCCACTCAGCCACTCAAGCCAGCCAAGTCACCCGAACATCCAAGCCAGCCAAGCCAGTCAGCCAGCCCAGACAGCCAAGCCAGCCAAGCCAGCCAAGCCAGCCAACCAGCCAAGCCAGCCGGCTAGCCAAGCTACCCAGCCAGCCAGCTAGCCAAACCAGCCAAGCCACCCAGCCAGCCAAGCCAGCCAAGCCCATCAGCCAGCCAGGCAGCCAGCCACCCAAGCCAGCCAAGCCAGCAAAGCCAGGCAAGCCAGCCAGCCACCC	.	PASS	SVTYPE=INS;END=89746615;SVLEN=355	GT	0/1
chr2	89747113	svim_asm.DEL.55	CAGCCAGCCAAGCCAGCCAAGCCACCTAGCCAGCCAGGCCCGCCAGCCAGCCAGCCAGCGAGCCA	C	.	PASS	SVTYPE=DEL;END=89747177;SVLEN=-64	GT	0/1
chr2	89747538	svim_asm.INS.55	G	GCCAAGCCAGCCAGCTAGCCAAGCTACCCAGCCAGCCAGCTAGCCAAACCAGCCAAGCCACCCAGCCAGCCAAGCCACCCAGCCAGCCAAGCCAGCCAAGCCCATCAGCCAGCCAGGCAGCCAGCCACCCAAGCCAGCCAAGCCAGCCAAGCCAGCCAGCCACCCAGCCAGCGAAGCCTCCCAGCCAGCCAAGCCAGCCAAGCCTCACAGCCAGCCAAGCCAGACAAGCCACCCAGCCAGCCAAGCCAGCCAAGCCACCTAGCCAGCCAGGCCCGCCAGCCAGCCAGCCAGCTAGCCAAGCCAGCCAAGCCAGCCAGGCAGCCAAGCCAGCCAAGCCAGTCAAGCCCGCCAGCCAGCCAAGACAGGCATGCCAGCCAAGCCAGCCAGGCAGCCAAGCCAGCCAAGCCAGGCAGCAAGCAAAGCCAGGCAGGCCAGCCAAGCCAGCCAGGCAGCCAAGCCAGCAAAACCAGCCAGCCAGCCAAGCCAGGCATGCCAGCCAAGCCATCCAGGCGGCTAAGCCAGCTGGCCAGCCAAGCCAGACAAGCCACCCGGCCAT	.	PASS	SVTYPE=INS;END=89747538;SVLEN=555	GT	0/1
chr2	89748096	svim_asm.INS.56	A	ACCAGCCAAGCCAGCCGGCTAGCCAAGCTACCCAGCCAGCCAGCTAGCCAAACCAGCCAAGCCACCCAGCCAGCCAAGCCACCCAGCCAGCCAAGCCAGCCAAGCCCATCAGCCAGCCAGGCAGCCAGCCACCCAAGCCAGCCAAGCCAGCCAAGCCAGCCAAGCCAGCCAGCCACCCAGCCAGCCAAGCCTCCCAGCCAGCCAAGCCAGCCAAGCCTCCCAGCCAGCCAAGACAGCCAAGCCACCCAGCCAGCCAAGCCAGCCAAGCCACCTAGCCAGCCAGGCCCGCTAGCCAGCCAGCCAGCTAGCCAAGCCAGCCAAGCCAGCCAGGCAGCCAACCCAGCCAAGCCAGACAGCAAGCAAAGCCAGGCATGTCAGCCAAACCAGCCAGGCAGCCAAGCCAGCCAAGCCAGCCAGCCAGCCAAGCCAGGCATGCCAGCCAAGCCATCCAGCCAACTAAGCCAGCCGGCTAGCCAAG	.	PASS	SVTYPE=INS;END=89748096;SVLEN=477	GT	0/1
chr2	89748181	svim_asm.INS.57	G	GCCAGCCAAGCCAGCCAAGCCAAACAGCCAGCCAGGCAGCCAGCCACCCAAGCCAGCCAAGCCAGCCAGCCACCCAGCCAGCCAAGCCAGCCAAGCCACCTAGCCAGCCAGGACCGCCAGCCAGCCAGCCAGCTAGCCAAGCCAGCCAAGCCAGCCAGGCAGTCAGCCACCCAAGCCAGCCAAGGCAGCAAAGCCAGCCAAGCCAGCCAGCCACCCAGCCAGCCAAGCCAGCCAAGCCACCCAGCCAGCCAAGCCAGCCAAGCCTCCCAGCCAGCCAAGCCAGCCAAGCCACCCAGCCAGCCAAGCCAGCCAAGCCTCCCAGCCAGCCAAGCCAGCCAAGCCTGCCAGCCAGCCAAGCCAGCCAAGCCACCTAGCCAGCCAAGCCCGCCAGCCAGCCAGCCAGCTAGCGAAGCCAGCCAAGCCAGCCAGGCAGCCAAGCCAGCCAAGCCAGTCAAGCCCGCCAGCCAGCCAAGCCTCCCAGCCAGCCAAGCCAGCCAAGCCACCCAGCCAGCCAAGCCAGCCAAGCCACCCAGCCAGCCAAGCCAGCCAAGCCACCTAGCCAGCCAGGCCCGCCAGCCAGCCAGCCAGCTAGCCAAGCCAGCCAGCAAGCAAAATCAGGCATGTCAGCCAAGCCAGCCAGCCAGCCAAGCCAGGCATGCCAGCCAAGCCATCCAGCCAACTAAGCCAGCCGGCTAGCCAAGCCAGCCAAGCCAGCCAACCAGCCAAGCCAGCCAGCTAGCCAAGCTACCCAGCCAGCAAGCTAGCCAAA	.	PASS	SVTYPE=INS;END=89748181;SVLEN=768	GT	0/1
chr2	89748832	svim_asm.INS.58	G	GCCAGCCAGCGAGCCAAGCCAGCCAAGCCAGCCAGCCTGCCAAGCCAGCCGGCCAGCCAAGCTAGGCAATCCACTCAGCCACTCAAGCCAGCCAAGTCACCCGACCATCCAAGCCAGCCAAGCCAGTCAGCCAGCCCAGACAACCAAGCCAGCCAAGCCAGCCAAGCCAGCCAAGCCCGCCAACCAGCCAAGACAGGCATGCTAGCCAAGCCAGCCAGGCAGCCAAGCCAGCCAAGCCAGCCAGCAAGCAAAGCCAGGCATGTCAGCCAAGCCAGCCAGGCAGCCAAGCCAGCCAAGCCAGCCAGCCAGCCAAGCCAGGCATGCCAGCCAAGCCATCCAGCCAACTAAGCCAGCCGGCTAGCCAAGCCAGCCAAGCCAGCCAACCAGCCAAGCCAGCCAGCTAGCCAAGCTACCCAGCCAGCCAGCTAGCCAAGCCAGCCAAGCCAGCCAGGCAGCCAAGCCAGCCAAGCCAGTCAAGCCCGCCAGCCAGCCAAGACAGGCATGCCAGCCAAGCCAGCCAGGCAGCCAAGCCAGCCAAGCCAGGCAGCAAGCAAAGCCAGGCAGGCCAGCCAAGCCAGCCAGGCAGCCAAGCCAGCAAAA	.	PASS	SVTYPE=INS;END=89748832;SVLEN=599	GT	0/1
chr2	89749467	svim_asm.INS.59	G	GCCAGCTAGCCAAGCTACCCAGCCAGCCAGCTAGCCAAGCCAGCCAAGCCACCCAGCCAGCCAAGCCACCCAGCCAGCCAAGCCAGCCAAGCCTCCCAGCCAGCCAAGCCAGCCAAGCCACCCAGCCAGCCAAGCCAGCCAAGCCTCCCAGCCAGCCAAGCCAGCCAAGCCTCCCAGCCAGCCAAGCCAGCCAAGCCACCTAGCCAGCCAGGACCGCCAGCCATCCAGCCAGCTAGCCAAGCCAGCCAAGCCAGCCAGGCAGCCAAGCCAGCCAAGCCAGTCAAGCCCGCCAGCCAGCCAAGACAGGCATGCCAGCCAAGCTAGCCAGGCAGCCAAGCCAGCCAAGCCAGGCAGCAAGCAAAGCCAGGCAGGCCAGCCAAGCCAGCTAGACAGCCAAGCCAGAAAAACCAGCCAGCCAGCCAAGCCAGGCATGCCAGCCAAGCCATCCAGCCGGCTAAGCCAGCTGGCCAGCCAAGCCAGACAAGCCACCCGGCCATCCAAGCCAGCCAGCCAAA	.	PASS	SVTYPE=INS;END=89749467;SVLEN=514	GT	0/1
chr2	89750276	svim_asm.INS.60	A	ACCCAGCCAGCCAAGCCAGCCAAGCCTCCCAGCCAGCCAAGCCAGCCAATCCT	.	PASS	SVTYPE=INS;END=89750276;SVLEN=52	GT	0/1
chr2	89751562	svim_asm.INS.61	G	GCCAAGCCAGCCAGCTAGCCAAGCTACCCAGCCAGCCAGCTAGCCAAACCAGCCAAGCCACCCAGCCAGCCAAGCCACCCAGCCAGCCAAGCCAGCCAAGCCAATCAGCCAGCCAGGCAGCCAGCCACCCAAGCCAGCCAAGCCAGCCAAGCCAGCCAAGCCAGCCAGCCACCCAGCCAGCCAAGCCTCCCAGACAGCCAAGCCAGCCAAGCCTCCCAGCCAGCCAAGCCAGCCAAGCCACCCAGCCAGCCAAGCCAGCCAAGCCACCTAGCCAGCCAGGCCCGCCAGCCAGCCAGCCAGCTAGCCAAGCCAGCCAAGCCAGCCAGGCAGCCAAGCCAGCCAAGCCAGTCAAGCCCGCCAGCCAGCCAAGACAGGCATGCCAGCCAAGCCAGCCAGGCAGCCAAGCCAGCCAAGCCAGGCAGCAAGCAAAGCCAGGCAGGCCAGCTAAGCCAGCCCGGCAGCCAAGCCAGCAAAACCAGCCAGCCAGCCAAGCCAGGCATGCCAGCCAAGCCATCCAGCCGGCTAAGCCAGCTGGCCAGCCTAGCCAGACAAGCCACCCGGCCAT	.	PASS	SVTYPE=INS;END=89751562;SVLEN=564	GT	0/1
chr2	89751923	svim_asm.DEL.56	TAGCCAAGCCAGCCAGGCAGCCAAGCCAGCCAGGCAGCCAAGCCAGCCAAGCCAGACAGCAAGCAAAGCCAGGCATGTC	T	.	PASS	SVTYPE=DEL;END=89752001;SVLEN=-78	GT	0/1
chr2	89752674	svim_asm.INS.62	G	GGCCAGCCAAACCAGACAAGCCACCCGGCCATCCAAGCCAGCCAGCCAAGCCAGCCAAGCCAGCCAAGTCAGTCAGCCAGCCAGCCAGCCAAGCCAGCCAAGCCTCACAGCCAGCAAAACCAGCCAAGCCACCCA	.	PASS	SVTYPE=INS;END=89752674;SVLEN=134	GT	0/1
chr2	89752932	svim_asm.DEL.57	TAGCCAAGCCAGCCAGGCAGCCAAGCCAGCCAGGCAGCCAAGCCAGCCAAGCCAGACAGCAAGCAAAGCCAGGCATGTCAGCCAAGCCAGCCAGGC	T	.	PASS	SVTYPE=DEL;END=89753027;SVLEN=-95	GT	0/1
chr2	89753359	svim_asm.DEL.58	CAGCCACCAAGCCACCCAGCCAGCCAAGCCACCCAGCCAGCCAAGCCAGCCAAGCCTCCCAGCCAGCCAAGCCAGCCA	C	.	PASS	SVTYPE=DEL;END=89753436;SVLEN=-77	GT	0/1
chr2	89945275	svim_asm.DEL.59	GATTGGCTGGCTTGGCTGGCTGGCTTGGATGGTCGGGTGGCTTGTCTGGTTTGGCTGGCCAGCTGGCTTAGCCGGCTGGATGGCTTGGCTGGCATGCCTGGCTTGGCTGGCTGGCTGGTTTTGCTGGCTTGGCTGCCTGGCTGGCTTGGCTGGCCTGCCTGGCTTTGCTTGCTGCCTGGCTTGGCTGGCTTGGCTGCCTGGCTGGCTTGGCTGGCATGCCTGTCTTGCCTGGCTGGCGGGCTTGACTGGCTTGGCTGGCTTGGCTGCCTGGCTGGCTTGGCTGGCTTGGCTAGCTGGCTGGCTGGCTGGCGGGCCTGGCTGGCTAGGTGGCTTGGCAGGCTTGGCTGGCTGGGTGGCTTGGCTGGCTTGGCTGGCTGGGAGGCTTGGCTGGCTTGGCTGTCTGGGAGGCTTGGCTGGCTGGGTGGCTGGCTGGCTTGGCTGGCTAGGCTGGCTTGGCTGGCTTGGGTGGCTGGCTGCCTGGCTGGCTGATTGTCTTGGCTGGCTTGGCTGGCTGGGTGGCTTGGCTGGCTGGGTGGCTTGGCTGGTTTGGCTAGCTGGCTGGCTGGGTAGCTTGGCTAGCTGGCTGGCTTGGCTGGTTGGCTGGCTTGGCTGGCTTGGCTAGCCGGCTGGCTAAGTTGGCTGGATGGCTTGGCTGGCATGCCTGGCTTGGCTGGCTGGCTGGCTTGGCTGGCTTGGCTGCCTGGCTGGCTTGGCTGACATGCCTGGCTTTGCTTGCTGGCTGGCTTGGCTGGCTTGGCTGCCTGGCTGGCTTGGCTAGCATGCCTGTCTTGGCTGGTTGGCGGGCTTGGCTGGCTTGGCTGGCTTGGCTGGCTTGGCTATCTGGGCTGGCTGACTGGCTTGGCTGGCTTGGATGGTCGGGTGACTTGGCTGGCTTGAGTGGCTGAGTGGATTGCCTAGCTTGGCTGGCCGGCTGGCTTGGCAGGCTGGCTGGCTTGGCTGGCTTGGCTCGCTGGCTGGCTGGCTGGCTGGCTGGCGGGCCTGGCTGGCTAGGTGGCTTGGCTGGCTTGGCTGGCTGGGTGGCTTGGCTGGTTTTGCTGGCTGTGAGGCTTGGCTGGCTTGGCTGGCTGGCTGGCTGACTGA	G	.	PASS	SVTYPE=DEL;END=89946375;SVLEN=-1100	GT	1/0
chr2	89946763	svim_asm.DEL.60	AGGCTTGGCTGGCTTGGCTGTCTGGGAGGCTTGGCTGGCTGGGTGGCTGGCTGGCTTGGCTGGCTTGGCTGGCTTGGCTGGCTTGGGTGGCTGGCTGCCTGGCTGGCTGATTGGCTTGGCTGGCTTGGCTGGCTGGGTGGCTTGGCTGGCTGGGTGGCTTGGCTGGTTTGGCTAGCTGGCTGGCTGGGTACCTTGGCTAGCTGGCTGGCTTGGCTGGTTGGCTGGCTTGGCTGGCTTGGCTAGCCGGCTGGCTTAGTTGGCTGGATGGCTTGGCTGGCATGCCTGGCTTGGCTGGCTTGCTGGCTTGGATGGCTTGGCTGCCTGGCTGGCTTGGCTGACATGCCTGGCTTTGCTTGCTGGCTGGCTTGGCTGGCTTGGCTGCCTGGCTGGCTTGGCTAGCATGCCTGTCTTGGCTGGTTGGCGGGCTTGGCTGGCTTGGCTGGCTGGCTGGCTTGGCTGTCTGGGCTGGCTGACTGGCTTGGCTGGCTTGGATGGTCGGGTGACTTGGCTGGCTTGAGTGGCTGAGTGGATTGCCTAGCTTGGCTGGCCGGCTGGCTTGGCAGGCTGGCTGGCTTGGCTGGCTTGGCTCGCTGGCTGGCTGGCTGGCGGGCCTGGCTGGCTAGGTGGCTTGGCTGGCTTGGCTGGCTGGGTGGCTTGGCTGGTTTTGCTGGCTGGGAGGCTTGGCTGTCTTGGCTGGCTGGCTGGCTGACTGACTTGGCTGGCTTGGCTGGCTTGGCTGGCTTGGCTGACTGGCTTGGATGGCCGGGTGGCTTGTCTGGCTTGGCTGGCCAGCTGGCTTAGCCGGCTGGATGGCTTGGCTGGCATGCCTGGCTTGGCTGGCTGGCTGGTTTTGCTGGCTTGGCTGCCTAGCTGGCTTGGCTGGCCTGCCTGGCTTTGCTTGCTGCCTGGCTTGGCTGGCTTGGCTGCCTGGCTGGCTTGGCTGGCATGCCTGTCTTGGCTGCCGGGCGGGCTTGACTGGCTTGGCTGGCTTGGCTGCCTGGCTGGCTTGGCTGGCTTGGCTAGCTGGCTGGCTGGCTGGCGGGCCTGGCTGGCTAGGT	A	.	PASS	SVTYPE=DEL;END=89947820;SVLEN=-1057	GT	1/0
chr2	89948237	svim_asm.DEL.61	CTGGCTGGCTTGGCTAGCATGCCTGTCTTGGCTGGTTGGCGGGCTTGGCTGGCTTGGCTGGCTTGGCTGGCTTGGCTGTCTGGGCTGGCTGATTGGCTTGGCTGGCTTGGATGGTCGGGTGACTTGGCTGGCTTGAGTGGCTGAGTGGATTGCCTAGCTTGGCTGGCCGGCTGGCTTGGCAGGCTGGCTGGCTTGGCTGGCTTGGCTCGCTGGCTGGCTGGCTGGCTGGCTGGCGGGCCTGGCTGGCTAGGTGGCTTGGCTGGCTTGGCTGGCTGGGTGGCTTGGCTGGTTTTGCTGGCTGTGAGGCTTGGCTGGCTTGGCTGGCTGGCTGGCTGACTGACTTGGCTGGCTTGGCTGGCTTGGCTGGCTGGCTTGGATGGCCGGGTGGCTTGTCTGGTTTGGCTGGCCAGCTGGCTTAGCCGGCTGGATGGCTTGGCTGGCATGCCTGGCTTGGCTGGCTGGCTGGTTTTGCTGGCTTGGCTGCCTGGCTGGCTTGGCTGGCCTGCCTGGCTTTGCTTGCTGCCTGGCTTGGCTGGCTTGGCTGCCTGGCTGGCTTGGCTGGCATGCCTGTCTTGGCTGGCTGGCGGGCTTGACTGGCTTGGCTGGCTTGGCTGCCTGGCTGGCTTGGCTGGCTTGGCTACCTGGCTGGCTGGCTGACTGGCGGGCCTGGCTGGCTAGGTGGCTTGGCTGGCTTGGCTGGCTGGGTGGCTTGGCTGGCTTGGCTGGCAGGGAGGCTTGGCTGGCTTGGCTGTCTGGGAGGCTTGGCTGGCTGGGTGGCTGGCTGGCTTGGCTGGCTTGGCTGGCTTGGCTGGCTTGGGTGGCTGGCTGCCTGGCTGGCTGATTGGCTTGGCTGGCTTGGCTGGCTGGGTGGCTTGGCTGGCTGGGTGGCTTGGCTGGTTTGGCTAGCTGGCTGGCTGGGTAGCTTGGCTAGCTGGCTGGCTTGGCTGGTTGGCTGGCTTGGCTGGCTTGGCTAGCCGGCTGGCTTAGTTGGCTGGATGGCTTGGCTGGCATGTCTGGCTTGGCTGGCTGGCTGGCT	C	.	PASS	SVTYPE=DEL;END=89949272;SVLEN=-1035	GT	1/0
chr2	89965667	svim_asm.INS.63	G	GGCGTGGCTGGCTTGGCTGCCTGGCTGGCTTGGCTGACATGCCTGGCTTTGCTTGCTGTCTGGCTTGGCTGGCTTGGCT	.	PASS	SVTYPE=INS;END=89965667;SVLEN=78	GT	1/0
chr2	89966048	svim_asm.DEL.62	GGCTGGCTGGCTTGGATGGCCGGGTGGCTTGTCTGGCTAGGCTGGCCAGCTGGCTTAGCCGGCTGGATGGCTTGGCTGGCATGCCTGGCTTGGCTGGCTGGCTGGTTTTGCTGGCTTGGCTGCCGGGCTGGCTTAGCTGGCCTGCCTGGCTTTGCTTGCTGTCTGGCTTGGCTGGCTTGGCTGCCTGGCTGGCTTGGCTGGCATGCCTGTCTTGGCTGGCTGGCGGGCTTGACTGGCTTGGCTGGCTTGGCTGCCTGGCTGGCTTGGCTGGCTTGGCTAGCTGGCTGGCTGGCTGGCGGGCCTGGCTGGCTAGGTGGCTTGGCTGGCTTGGCTGGCTGGGTGGCTTGGCTGGCTTGGCTGGCTGGGAGGCTTGGCTGGCTTGGCTGTCTGGGAGGCTTGGCTGGCTGGGTGGCTGGCTGGCTTGGCTGGCTTGGCTGGCTTGGCTGGCTTGGGTGGCTGGCTGCCTGGCTGGCTGATTGGCTTGGCTGGCTTGGCTGGCTGGGTGGCTTGGCTGGCTGGGTGGCTTGGCTGGTTTGGCTAGCTGGCTGGCTGGGTAGCTTGGCTA	G	.	PASS	SVTYPE=DEL;END=89966612;SVLEN=-564	GT	1/0
chr2	89967436	svim_asm.DEL.63	AGCTGGCTGGCTGGCTGGCGGGCCTGGCTGGCTAGGTGGCTTGGCTGGCTTGGCTGGCTGGGTGGCTTGGCTGGTTTTGCTGGCTGGGAGGCTTGGCTGGCTTGGCTGGCTGGCTGGTTGACTGACTTGGCTGGCTTGGCTGGCTTGGCTGGCTGGCTTGGATGGCCGGGTGGCTTGTCTGGCTTGGCTGGCCAGCTGGCTTAGCCGGCTGGATGGCTTGGCTGGCATGCCTGGCTTGGCTGGGTGGCTGGTTTTGCTGGCTTGGCTGCCTGGCTGGCTTGGCTGGCCTGCCTGGCTTTGCTTGCTGCCTGGTTTGGCTGGCTTGGCTGCCTGGCTGGCTTGGCTGGCATGCCTGTCTTGGCTGGCTGGCGGGCTTGACTGGCTTGGCTGGCTTGGCTGCCTGGCTGGCTTGGCTGGCTTGGCTAGCTG	A	.	PASS	SVTYPE=DEL;END=89967864;SVLEN=-428	GT	1/0
chr2	89968365	svim_asm.INS.64	T	TTGGCTGGCTTGGCTGCCTGGCTGGCTTGGCTGCCTGGCTGGCTTGGCTGACATGCCTGGCTTTGCTTGCTGTCTGGCTTGGCTGGCTTGGCTGCC	.	PASS	SVTYPE=INS;END=89968365;SVLEN=95	GT	1/0
chr2	89968632	svim_asm.DEL.64	GCTGGCTTGGCTGGCTGGGTGGCTTGGATGGTTTTGCTGGCTGGGAGGCTTGGCTGGCTTGGCTGGCTGGCTGGTTGACTGACTTGGCTGGCTTGGCTGGCTTGGCTGGCTTGGCTGGCTGGCTTGGATGGCCGGGTGGCTTGT	G	.	PASS	SVTYPE=DEL;END=89968775;SVLEN=-143	GT	1/0
chr2	89969834	svim_asm.DEL.65	GGCTGGCTGGCTTGGATGGCCGGGTGGCTTGTCTGGCTTGGCTGGCTAGCTGGCTTAGCCGGGGGGATGGCTTGGCTGGCATGCCTGGCTTGGCTGGCTGGCTGGTTTTTCTGGCTTGGCTGCCTAGCTGGCTTGGCTGGCCTGCCTGGCTTTGCTTGCTGCCTGGCTTGGCTGGCTTGGCTGCCTGGCTGGCTTGGCTGGCATGCCTGTCTTGGCTGGCTGGCGGGCTTGACTGGCTTGGCTGGCTTGGCTGCCTGGCTGGCTTGGCTGGCTTGGCTAGCTGGCTGGCTGGCTGGCGGGCCTGGCTGGCTAGGTGGCTTGGCTGGCTTGGCTGGCTGGGTGGCTTGGCTGGCTTGGCTGGGTGGGAGGCTTGGCTGGCTTGGCTGTCTGGGAGGCTTGGCTGGCTGGGTGGCTGGGTGGCTGGCTGGCTTGGCTGGCTTGGCTGGCTTGGGTGGCTGGCTGCCTGGCTGGCTGATGGGCTTGGCTGGCTTGGCTTGCTGGGTGGCTTGGCTGGCTGGGTGGCTTGGCTGGTTTGGCTAGCAGGCTGGCTGGGTAGCTTGGCTA	G	.	PASS	SVTYPE=DEL;END=89970397;SVLEN=-563	GT	1/0
chr2	89971229	svim_asm.DEL.66	AGCTGGCTGGCTGGCTGGCGGGCCTGGCTGGCTAGGTGGCTTGGCTGGCTTGGCTGGCTGGGTGGCTTGGCTGGCTTGGCTGGCTGTGAGGCTTGGCTGGCTTGGCTGGCTGGGAGGCTTCGCTGGCTGGGTGGCTGGCTGGCTTGGCTGGCTTGGCTGGCTTGGGTGGCTGGCTGCCTGGCTGGCTGATGGGCTTGGCTGGCTTGGCTGGCTGGGTGGCTTGGCTGGCTGGGTGGCTTGGCTGGTTTGGCTAGCTGGCTGGCTGGGTAGCTTGGCTAGCTGGCTGGCTTGGCTGGTTGGCTGGCTTGGCTGGCTTGGCTAGCCGGCTGGCTTAGTTGGCTGGATGGCTTGGCTGGCATGCCTGGCTTGGCTGGCTGGCTGGCTTGGCTGGCTTGGCTGCCTGGCTGGCTTGGCTGACATGCCTGGCTTTGCTTGCTGGCTGGCTTGGCTGGCTTGGCTGCCTGGCTGGCTTGGCTAGCATGCCTGTCTTGGCTGGTTGGCGGGCTTGGCTGGCTTGGCTGGCTTGGCTGGCTTGGCTGTCTGGGCTGGCTGATTGGCTTGGCTGGCTTGGATGGTCGGGTGACTTGGCTGGCTTGAGTGGCTGAGTGGATTGCCTAGCTTGGCTGGCCGGCTGGCTTGGCAGGCTGGCTGGCTTGGCTGGCTTGGCTCGCTGGCTG	A	.	PASS	SVTYPE=DEL;END=89971905;SVLEN=-676	GT	1/0
chr2	89972722	svim_asm.INS.65	G	GGCGTGGCTGGCTTGGCTGCCTGGCTGGCTTGGCTGACATGCCTGGCTTTGCTTGCTGTCTGGCTTGGCTGGCTTGGCT	.	PASS	SVTYPE=INS;END=89972722;SVLEN=78	GT	1/0
chr2	89973103	svim_asm.DEL.67	GGCTGGCTGGCTTGGATGGCCGGGTGGCTTGTCTGGCTAGGCTGGCCAGCTGGCTTAGCCGGCTGGATGGCTTGGCTGGCATGCCTGGCTTGGCTGGCTGGCTGGTTTTGCTGGCTTGGCTGCCGGGCTGGCTTAGCTGGCCTGCCTGGCTTTGCTTGCTGCCTGGCTTGGCTGGCTTGGCTGCCTGGCTGGCTTGGCTGGCATGCCTGTCTTGGCTGGCTGGCGGGCTTGACTGGCTTGGCTGGCTTGGCTGCCTGGCTGGCTTGGCTGGCTTGGCTAGCTGGCTGGCTGGCTGGCGGGCCTGGCTGGCTAGGTGGCTTGGCTGGCTTGGCTGGCTGGGTGGCTTGGCTGGCTTGGCTGGCTGGGAGGCTTGGCTGGCTTGGCTGTCTGGGAGGCTTGGCTGGCTGGGTGGCTGGCTGGCTTGGCTGGCTTGGCTGGCTTGGCTGGCTTGGGTGGCTGGCTGCCTGGCTGGCTGATTGGCTTGGCTGGCTTGGCTGGCTGGGTGGCTTGGCTGGCTGGGTGGCTTGGCTGGTTTGGCTAGCTGGCTGGCTGGGTAGCTTGGCTA	G	.	PASS	SVTYPE=DEL;END=89973667;SVLEN=-564	GT	1/0
chr2	89974951	svim_asm.DEL.68	TGGCTTGGCTGGCTTGGCTGGCTGGGAGGATTGGCTGGCTTGGCTGGCTGGGA	T	.	PASS	SVTYPE=DEL;END=89975003;SVLEN=-52	GT	1/0
chr2	89985455	svim_asm.INS.66	G	GTGGCTTGGCTGGCTTGGCTGTCTGGGTGGCTTGGCTGGCTTGGCTGGCTGGGAGGCTTGGCCGGCTTGGCTGGCTGGGAGGCTTGGCTGGCTGGGTGGCTGGCTGGCTTGGCTGGCTTGGCTGGCTTGGCTGGCTTGGGTGGCTGGCTGCCTGGCTGGCTGAT	.	PASS	SVTYPE=INS;END=89985455;SVLEN=163	GT	1/0
chr2	90001418	svim_asm.DEL.69	CTGGCTTGGCTGGCTTGGCTAGCTGGCTGGCTGGCTGGCGGGCCTGGCTGGCTAGGTGGCTTGGCTGGCTTGGCTGGCTGGGTGGCTTGGCTGGTTTTGCTGGCTGGGAGGCTTGGCTGGCTTGGCTGGCTGGCTGGTTGACTGACTTGGCTGGCTTGGCTGGCTTGGCTGGCTGGCTTGGATGGCCGGGTGGCTTGTCTGGCTTGGCTGGCCAGCTGGCTTAGCCGGCTGGA	C	.	PASS	SVTYPE=DEL;END=90001650;SVLEN=-232	GT	1/0
chr2	90001707	svim_asm.DEL.70	CTGGCTGGCTTGGCTGGCCTGCCTGGCTTTGCTTGCTGCCTGGTT	C	.	PASS	SVTYPE=DEL;END=90001751;SVLEN=-44	GT	1/0
chr2	90001837	svim_asm.INS.67	C	CCTTGGCTGTCTGGGCTGGCTGACTGGCTTGGCTGGCTTGGATGGTCGGGTGACTTGGCTGGCTTGAGTGGCTGACTGGATTGCCTAGCTTGGCTGGCCGGCTGGCTTGGCAGG	.	PASS	SVTYPE=INS;END=90001837;SVLEN=113	GT	1/0
chr2	90001862	svim_asm.DEL.71	AGCTGGCTGGCTGGCTGGCGGGCCTGGCTGGCTAGGTGGCTTGGCTGGCTTGGCTGGCTGGGAGGATTGGCTGGCTTGGCTGGCTGGGAGGCTTGGCTGGCTTGGCTGGCTGGGTGGCTTGGCTGGCTTGGCTGGCTGGGAGGCTTCGCTGGCTTGGCTGTCTGGGAGGCTTGGCTGGCTGGGTGGCTGGCTGGCTTGGCTGGCTTGGCTGGCTTGGTTGGCTTGGGTGGCTGGCTGCCTGGCTGGCTGATTGGCTTGGCTGGCTTGGCTGGCTGGGTGTCTTGGCTGGCTGGGTGGCTTGGCTGGTTTGGCTAGCTTGCTGGCTGGGTAGCTTGGCTAGCTGGCTGGCTTGGCTGGTTGGCTGGCTTGGCTGGCTTGGCTAGCCGGCTGGCTTAGTTGGCTGGATGGCTTGGCTGGCATGCCTGGCTTGGCTGGCTGGCTGGCTTGGCTGGCTTGGCTGCCTGGCTGGCTTGGCTGACATGCCTGGCTTTGCTTGCTGGCTGGCTTGGCTGGCTTGGCTGCCTGGCTGGCTTGGCTAGCATGCCTGTCTTGGCTGGTTGGCGGGCTTGACTGGCTTGGCTGGCTTGGCTGGCTTGGCTGTCTGGGCTGGCTGACTGGCTTGGCTGGCTTGGACGGTCGGGTGACTTGGCTGGCTTGAGTGGCTGAGTGGATTGCCTAGCTTGGCTGGCCGGCTGGCTTGGCAGGCTGGCTGGCTTGGCTGGCTTGGCTC	A	.	PASS	SVTYPE=DEL;END=90002591;SVLEN=-729	GT	1/0
chr2	90003193	svim_asm.DEL.72	CTTGGCTGGCTGGGTGGCTTGGCTGGCTTGGCTAGCTGGCTGGCTGGGTAGCTTGGCTAGCTGGCTGGCTTGGCTGGTTGGCTGGCTTGGCTGGCTTGGCTAGCCGGCTGGCTTAGTTGGCTGGATGGCTTGGCTGGCATGCCTGGCTTGGCTGGCTGGCTGGCGTGGCTGGCTTGGCTGCCTGGCTGGCTTGGCTGACATGCCTGATTTTGCTTGCTGGCTGGCTTGGCTGGCTTGGCTGCCTGGCTGGCTTGGCTGCCTGGCTGGCTTGGCTAGCATGCCTGTCTTGGCTGGTTGGCGGGCTTGGCTGGCTTGGCTGGCTTGGCTGGCTTGGCTGTCTGGGCTGGCTGACTGGCTTGGCTGGCTTGGATGGTCGGGTGACTTGGCTGGCTTGAGTGGCTGAGTGGTTTGCCTAGCTTGGCTGGCCGGCTGGCTTGGCAGGCTGGCTGGCTTGGCTGGCTTGGCTCGCTGGCTGGCTGGCTGGCGGGCCTGGCTGGCTAGGTGGCTTGGCTGGCTTGGCTGGCTGGGTGGCTTGGCTGGTTTTGCTGGCTGGGAGGCTTGGCTGGCTTGGCTGGCTGGCTGCTTGACTGACTTGGCCGGCTTGGCTGGCTTGGCTGGCTTGGCTGGCTGGCCGGGTGGCTTGTCTGGCTTGGCTGGCCAGCTGGCTTACCCGGCTGGATGGCTTGGCTGGCATGCCTGGCTTGGCTGGCTGGCTGGTTTTGCTGGCTTGGCTGCCTGGCTGGCTTGGCTGGCCTGCCTGGCTTTGCTTGCTGCCTGGCTTGGCTGGCTTGGCTGCCTGGCTGGCTTGGCTGGCATGCCTGTCTTGGCTGGCTGGCGGGCTTGACTGGCTTGGCTGGCTTGGCTGCCTGGCTGGCTTGGCTGGCTTGGCTAGCTGGCTGGCTGGGTAGCTTGGCTAGCTGGCTGGCTTGGCTGGTTGGCTGGCTTGGCTGGCTTGGCTAGCCGGCTGGCTTAGTTGGCTGGATGGCTTGGCTGGCATGCCTGGCTTGGCTGGCTGGCTGGCTTGGCTGGCTTGGCTGCCTGGCTGGCTTGGCTGACATGCCTGGCTTTGCTTGCTGGCTGGCTTGGCTGGCTTGGCTGCCTGGCTGGCTTGGCTAGCATGCCTGTCTTGGCTGGTTGGCGGGCTTGGCTGGCTTGGCTGGCTTGGCTGGCTTGGTTGTCTGGGCTGGCTGACTGGCTTGGCTGGCTTGGATGGTCGGGTGACTTGGCTGGCTTGAGTGGCTGAGTGGATTGCCTAGCTTGGCTGGCCGGCTGGCTTGGCAGGCTGGCTGGCTTGGCTGGCTTGGCTCGCTGGCTGGCTGGCTGGCGGGCCTGGCTGGCTAGGTGGCTTGGCTGGCTTGGCTGGCTGGGTGGCTTGGCTGGTTTTGCTGGCTGGGAGGCTTGGCTGGCTTGGCTGGCTGGCTGGCTGACTGACTTGGCTGGCTTGGCTGGCTTGGCTGGCTGGCTTGGATGGCCGGGTGGCTTCTCTGGCTTGGCTGGCCAGCTGGCTTAGCCGGCTGGATGGCTTGGCTGGCATGCCTGGCTTGGCTGGCTGGCTGGTTTTGCTGGCTTGGCTGCCTGGCTGGCTTGGCTGGCCTGCCTGGCTTTGCTTGCTGCCTGGCTTGGCTGGCTTGGCTGCCTGGCTGGCTTGGCTGGCATGCCTGTCTTGGCTGGCTGGCAGGCTTGACTGGCTTGGCTGGCTTGGCTGCCTGGCTGGCTTGGCTGGCTTGGCTAGCTGGCTGGCTGGCTGGCGGGCCTGGCTGGCTAGGTGGCTTGGCTGGCTTGGCTGACTGGGTGGCTTGGCTGGCTTGGCTGGCTGGGAGGCTTGGCTGGCTTGGCTGGCTGGGTGGCTTGGCTGGCTTGGCTGGCTGGGTGGCTGGCTGGCTTGGCTGGCTTGGCTGGCTTGGCTGGCTTGGGTGGCTGGCTGCCTGGCTGGCTGATTGTCTTGGCTGGCTTGGCTGGCTGGGTGGCTTGGCTGGTTTGGCTAGCTTGCTGGCTGGGTAGCTTGGCTAGCTGGCTGGCTTGGCTGGTTGGCTGGCTTGGCTGGCTTGGCTAGCCGGCTGGCTTAGTTGGCTGGATGGCTTGGCTGGCATGCCTGGCTTGGCTGGCTGGCTGGCTTGGCTGACATGCCTGATTTTGCTTGCTGGCTGGCTTGGCTAGCTGGCTGGCTGGCTGGCGGGCCTGGCTGGCTAGGTGGCTTGGCTGGCTTGGCTGGCTGGGTGGCTTGGCTGGCTTGGCTGGCTGGGTGGCTTGGCTGGCTTGGCTGGCTGGGAGGCTTGGCTGGCTGGCGGGCTTGACTGGCTTGGCTGGCTTGGCTGCCTGGCTGGCTTGGCTGGCTTCGCTAGCTGGCTGGCTGGCTGGCGGGCTTGGCTGGCTAGGTGGCTTGGCTGGCTTGGCTGGCTGGCAGGCTTGGCTGGCTTGGCTGGCTGGGAGGCTTGGCTGGCTTGGCTGGCTGGGTGGCTTGGCTGGCTTGGCTGGCTGGGAGGCTTGGCTGGCTTGGCTGGCTGGGTGGCTTGGCTGGCTTGGCTGGCTGGGTGGCTGGCTGGCTTGGCTGGCTTTGCTGCCTTGGCTGGCTTGGGTGGCTGACTGCCTGGCTGGCTTGGCTGGCTTGGCTAGCTGGCTGGCTGGCTGGCGGTCCTGGCTGGCTAGGTGGCTTGGCTGGCTTGGCTGGCTGGGTGGCTGGCTGGCTTGGCTGGCTTGGGTGGCTGGCTGCCTGGCTGGCTGTTTGGCTTGGCTGGCTTGGCTGGCTGGGTGGCTTGGCTGGTTTGGCTAGCTGGCTGGCTGGGTAGCTTGGCTAGCTGGCTGGCTTGGCTGGTTGGCTGGCTTGGCTGGCTTGGCTAGCCGGCTGGCTTAGTTGGCTGGATGGCTTGGCTGGCATGCCTGGCTTGGCTGGCTGGCTGGCTTGGCTGGCTTGGCTGCCTGGCTGGTTTGGCTGACATGCCTGGCTTTGCTTGCTGTCTGGCTTGGCTGGGTTGGCTGCCTGGCTGGCTTGGCTGGCTTGGCTAGCTGGCTGGCTGGCTAGCGGGCCTGGCTGGCTAGGTGGCTTGGCTGGCTTGGCTGGCTGGGTGGCTTGGCTGTCTTGGCTGGCTGGGAGGCTTGGCTGGCTTGGCTGGCTGGGAGGCTTGGCTGGCTGGGTGGCTGGCTGGCTTGGCTGGCT	C	.	PASS	SVTYPE=DEL;END=90006346;SVLEN=-3153	GT	1/0
chr2	90006778	svim_asm.DEL.73	TTGGCTGGCTTGGATGTTCGGGTGACTTGGCTGGCTTGAGTGGCTGAGAGGATTGCCTAGCTTGGCTGGCCGGCTGGCTTGGCAGGCTGGCTGGCTTGGCTGGCTTGGCTCGCTGGCTGGCTGGCTGGCTGGCTGGCGGGCCTGGCTGGCTAGGTGGCTTGGCTGGCTTGGCTGGCTGGGTGGCTTGGCTGGTTTTGCTGGCTGGGAGGCTTGGCTGGCTTGGCTGGCTGGCTGGCTGACTGACTTGGCTGGCTTGGCTGGCTTGGC	T	.	PASS	SVTYPE=DEL;END=90007044;SVLEN=-266	GT	1/0
[truncated: 3,755,245 more chars]
