# Supplementary material for: VolcanoSV enables accurate and robust structural variant calling in diploid genomes from single-molecule long read sequencing
Source: Nat Commun. 2024 Aug 13;15:6956. doi: 10.1038/s41467-024-51282-0 (PMC11322167; doi:10.1038/s41467-024-51282-0)
Supplement: Supplementary file 4 — Source Data [file 41467_2024_51282_MOESM4_ESM.zip › Source Data/SupplementaryFigure8-9/Data/chm13v2.0_censat_v2.0.bed]

track name="cenSat" description="T2T peri/centromeric satellite annotation (v2.0, 20220329, CHM13 v2.0)" itemRgb="On" visibility="1"
chr1	116796047	121405145	ct_1_1(p_arm)	100	.	116796047	121405145	224,224,224
chr1	121405145	121406286	censat_1_1(rnd-6_family-4384)	100	.	121405145	121406286	0,204,204
chr1	121406286	121619169	ct_1_2	100	.	121406286	121619169	224,224,224
chr1	121619169	121625213	hor_1_1(S3C1H2-A,B,C)	100	.	121619169	121625213	255,146,0
chr1	121625213	121667941	hor_1_2(S3C1H2-A,B)	100	.	121625213	121667941	255,146,0
chr1	121667941	121788213	hor_1_3(S3C1H2-B)	100	.	121667941	121788213	255,146,0
chr1	121788213	121790362	ct_1_3	100	.	121788213	121790362	224,224,224
chr1	121790362	121796048	hor_1_4(S3C1H2-A)	100	.	121790362	121796048	255,146,0
chr1	121796048	126300487	hor_1_5(S1C1/5/19H1L)	100	.	121796048	126300487	250,0,0
chr1	126300487	126590802	hor_1_6(S3C1H2-A)	100	.	126300487	126590802	255,146,0
chr1	126590802	126611405	hor_1_7(S3C1H2-C,D)	100	.	126590802	126611405	255,146,0
chr1	126611405	126633161	hor_1_8(S3C1H2-D)	100	.	126611405	126633161	255,146,0
chr1	126633161	126701150	hor_1_9(S3C1H2-C)	100	.	126633161	126701150	255,146,0
chr1	126701150	126755779	dhor_1_1(S5C1H4d)	100	.	126701150	126755779	153,0,0
chr1	126755779	126786879	dhor_1_2(S5C1H5d)	100	.	126755779	126786879	153,0,0
chr1	126786879	126802930	dhor_1_3(S5C1H6d)	100	.	126786879	126802930	153,0,0
chr1	126802930	126824128	dhor_1_4(S5C1H5d)	100	.	126802930	126824128	153,0,0
chr1	126824128	126828704	censat_1_2(SST1_Composite)	100	.	126824128	126828704	0,204,204
chr1	126828704	126838321	hsat2_1_1(B)	100	.	126828704	126838321	0,128,250
chr1	126838321	126840458	ct_1_4	100	.	126838321	126840458	224,224,224
chr1	126840458	126846306	hsat2_1_2(B)	100	.	126840458	126846306	0,128,250
chr1	126846306	126848989	censat_1_3(rnd-6_family-4384)	100	.	126846306	126848989	0,204,204
chr1	126848989	126877724	ct_1_5	100	.	126848989	126877724	224,224,224
chr1	126877724	126880325	censat_1_4(rnd-6_family-4384)	100	.	126877724	126880325	0,204,204
chr1	126880325	126907665	ct_1_6	100	.	126880325	126907665	224,224,224
chr1	126907665	127500101	hsat2_1_3(A1,B)	100	.	126907665	127500101	0,128,250
chr1	127500101	127715077	hsat3_1_1(B3)	100	.	127500101	127715077	0,0,250
chr1	127715077	127754463	ct_1_7	100	.	127715077	127754463	224,224,224
chr1	127754463	127758832	censat_1_5(CER)	100	.	127754463	127758832	0,204,204
chr1	127758832	127760085	censat_1_6(HSat5)	100	.	127758832	127760085	0,204,204
chr1	127760085	127766517	ct_1_8	100	.	127760085	127766517	224,224,224
chr1	127766517	127772418	censat_1_7(ACRO_Composite)	100	.	127766517	127772418	0,204,204
chr1	127772418	127775625	gsat_1_1(GSATII)	100	.	127772418	127775625	172,51,199
chr1	127775625	127800809	ct_1_9	100	.	127775625	127800809	224,224,224
chr1	127800809	127804664	censat_1_8(SATR1)	100	.	127800809	127804664	0,204,204
chr1	127804664	127807588	ct_1_10	100	.	127804664	127807588	224,224,224
chr1	127807588	127809727	censat_1_9(SATR1)	100	.	127807588	127809727	0,204,204
chr1	127809727	127862755	ct_1_11	100	.	127809727	127862755	224,224,224
chr1	127862755	127864134	censat_1_10(HSat5)	100	.	127862755	127864134	0,204,204
chr1	127864134	127881255	ct_1_12	100	.	127864134	127881255	224,224,224
chr1	127881255	127883385	censat_1_11(HSat5)	100	.	127881255	127883385	0,204,204
chr1	127883385	127895876	ct_1_13	100	.	127883385	127895876	224,224,224
chr1	127895876	127897129	censat_1_12(HSat5)	100	.	127895876	127897129	0,204,204
chr1	127897129	127898505	censat_1_13(CER)	100	.	127897129	127898505	0,204,204
chr1	127898505	128009850	ct_1_14	100	.	127898505	128009850	224,224,224
chr1	128009850	128098615	hsat3_1_2(B3,A4)	100	.	128009850	128098615	0,0,250
chr1	128098615	128594818	bsat_1_1(LSAU-BSAT_Composite)	100	.	128098615	128594818	250,153,255
chr1	128594818	128734874	hsat3_1_3(A4,A2)	100	.	128594818	128734874	0,0,250
chr1	128734874	128783775	hsat2_1_4(B,A1,A2)	100	.	128734874	128783775	0,128,250
chr1	128783775	128800795	ct_1_15	100	.	128783775	128800795	224,224,224
chr1	128800795	128803475	censat_1_14(rnd-6_family-4384)	100	.	128800795	128803475	0,204,204
chr1	128803475	128837036	ct_1_16	100	.	128803475	128837036	224,224,224
chr1	128837036	128837233	censat_1_15(rnd-6_family-4384)	100	.	128837036	128837233	0,204,204
chr1	128837233	128876917	ct_1_17	100	.	128837233	128876917	224,224,224
chr1	128876917	128901447	hsat2_1_5(B)	100	.	128876917	128901447	0,128,250
chr1	128901447	128920455	ct_1_18	100	.	128901447	128920455	224,224,224
chr1	128920455	128923144	censat_1_16(rnd-6_family-4384)	100	.	128920455	128923144	0,204,204
chr1	128923144	128947979	ct_1_19	100	.	128923144	128947979	224,224,224
chr1	128947979	128950883	censat_1_17(rnd-6_family-4384)	100	.	128947979	128950883	0,204,204
chr1	128950883	128984411	ct_1_20	100	.	128950883	128984411	224,224,224
chr1	128984411	128987091	censat_1_18(rnd-6_family-4384)	100	.	128984411	128987091	0,204,204
chr1	128987091	129004109	ct_1_21	100	.	128987091	129004109	224,224,224
chr1	129004109	142242033	hsat2_1_6(A2,A1,B)	100	.	129004109	142242033	0,128,250
chr1	142242033	142280930	ct_1_22	100	.	142242033	142280930	224,224,224
chr1	142280930	142286351	censat_1_19(rnd-6_family-4384)	100	.	142280930	142286351	0,204,204
chr1	142286351	142307777	ct_1_23	100	.	142286351	142307777	224,224,224
chr1	142307777	142310837	censat_1_20(rnd-6_family-4384)	100	.	142307777	142310837	0,204,204
chr1	142310837	142569057	ct_1_24	100	.	142310837	142569057	224,224,224
chr1	142569057	142570746	censat_1_21(rnd-6_family-4384)	100	.	142569057	142570746	0,204,204
chr1	142570746	142610609	ct_1_25	100	.	142570746	142610609	224,224,224
chr1	142610609	142613454	hsat2_1_7(B)	100	.	142610609	142613454	0,128,250
chr1	142613454	143148263	ct_1_26	100	.	142613454	143148263	224,224,224
chr1	143148263	143150141	censat_1_22(rnd-6_family-4384)	100	.	143148263	143150141	0,204,204
chr1	143150141	143423529	ct_1_27	100	.	143150141	143423529	224,224,224
chr1	143423529	143424993	censat_1_23(rnd-6_family-4384)	100	.	143423529	143424993	0,204,204
chr1	143424993	143742419	ct_1_28	100	.	143424993	143742419	224,224,224
chr1	143742419	143743494	censat_1_24(rnd-6_family-4384)	100	.	143742419	143743494	0,204,204
chr1	143743494	144007117	ct_1_29	100	.	143743494	144007117	224,224,224
chr1	144007117	144008994	censat_1_25(rnd-6_family-4384)	100	.	144007117	144008994	0,204,204
chr1	144008994	147241659	ct_1_30(q_arm)	100	.	144008994	147241659	224,224,224
chr2	85991677	87403406	ct_2_1(p_arm)	100	.	85991677	87403406	224,224,224
chr2	87403406	87443522	censat_2_1(AGCCAAGCCn)	100	.	87403406	87443522	0,204,204
chr2	87443522	89350757	ct_2_2	100	.	87443522	89350757	224,224,224
chr2	89350757	89357797	hsat3_2_1(B3)	100	.	89350757	89357797	0,0,250
chr2	89357797	89381798	hsat3_2_2(B3,A1,A2)	100	.	89357797	89381798	0,0,250
chr2	89381798	89383323	hsat2_2_1(B)	100	.	89381798	89383323	0,128,250
chr2	89383323	89384883	ct_2_3	100	.	89383323	89384883	224,224,224
chr2	89384883	89417214	hsat2_2_2(B)	100	.	89384883	89417214	0,128,250
chr2	89417214	89421410	ct_2_4	100	.	89417214	89421410	224,224,224
chr2	89421410	89422078	censat_2_2(rnd-6_family-4384)	100	.	89421410	89422078	0,204,204
chr2	89422078	89685523	ct_2_5	100	.	89422078	89685523	224,224,224
chr2	89685523	89695350	censat_2_3(TGGCCCn)	100	.	89685523	89695350	0,204,204
chr2	89695350	89725009	ct_2_6	100	.	89695350	89725009	224,224,224
chr2	89725009	89763207	censat_2_4(CCAAGCCAGn)	100	.	89725009	89763207	0,204,204
chr2	89763207	89782161	ct_2_7	100	.	89763207	89782161	224,224,224
chr2	89782161	89785482	censat_2_5(rnd-6_family-4384)	100	.	89782161	89785482	0,204,204
chr2	89785482	89819164	ct_2_8	100	.	89785482	89819164	224,224,224
chr2	89819164	89821733	censat_2_6(rnd-6_family-4384)	100	.	89819164	89821733	0,204,204
chr2	89821733	89838797	ct_2_9	100	.	89821733	89838797	224,224,224
chr2	89838797	89862611	hsat2_2_3(B)	100	.	89838797	89862611	0,128,250
chr2	89862611	89879677	ct_2_10	100	.	89862611	89879677	224,224,224
chr2	89879677	89882246	censat_2_7(rnd-6_family-4384)	100	.	89879677	89882246	0,204,204
chr2	89882246	89915927	ct_2_11	100	.	89882246	89915927	224,224,224
chr2	89915927	89919206	censat_2_8(rnd-6_family-4384)	100	.	89915927	89919206	0,204,204
chr2	89919206	89937668	ct_2_12	100	.	89919206	89937668	224,224,224
chr2	89937668	90016776	censat_2_9(TGGCTTGGCn)	100	.	89937668	90016776	0,204,204
chr2	90016776	90319374	ct_2_13	100	.	90016776	90319374	224,224,224
chr2	90319374	90320019	censat_2_10(rnd-6_family-4384)	100	.	90319374	90320019	0,204,204
chr2	90320019	90324213	ct_2_14	100	.	90320019	90324213	224,224,224
chr2	90324213	90364427	hsat2_2_4(B)	100	.	90324213	90364427	0,128,250
chr2	90364427	90389494	hsat3_2_3(A1,A2,B3)	100	.	90364427	90389494	0,0,250
chr2	90389494	90396446	hsat3_2_4(B3)	100	.	90389494	90396446	0,0,250
chr2	90396446	90843357	ct_2_15	100	.	90396446	90843357	224,224,224
chr2	90843357	90909680	censat_2_11(AluSx_CCAAGCCAGn)	100	.	90843357	90909680	0,204,204
chr2	90909680	90933822	ct_2_16	100	.	90909680	90933822	224,224,224
chr2	90933822	90937262	censat_2_12(rnd-6_family-4384)	100	.	90933822	90937262	0,204,204
chr2	90937262	90970871	ct_2_17	100	.	90937262	90970871	224,224,224
chr2	90970871	90972985	censat_2_13(rnd-6_family-4384)	100	.	90970871	90972985	0,204,204
chr2	90972985	90991502	ct_2_18	100	.	90972985	90991502	224,224,224
chr2	90991502	91610549	hsat2_2_5(B)	100	.	90991502	91610549	0,128,250
chr2	91610549	91627604	ct_2_19	100	.	91610549	91627604	224,224,224
chr2	91627604	91630167	censat_2_14(rnd-6_family-4384)	100	.	91627604	91630167	0,204,204
chr2	91630167	91663683	ct_2_20	100	.	91630167	91663683	224,224,224
chr2	91663683	91666107	censat_2_15(rnd-6_family-4384)	100	.	91663683	91666107	0,204,204
chr2	91666107	91690660	ct_2_21	100	.	91666107	91690660	224,224,224
chr2	91690660	91709494	censat_2_16(AluSx_GCTGGCTTGn)	100	.	91690660	91709494	0,204,204
chr2	91709494	91998568	ct_2_22	100	.	91709494	91998568	224,224,224
chr2	91998568	92000142	censat_2_17(rnd-6_family-4384)	100	.	91998568	92000142	0,204,204
chr2	92000142	92202030	ct_2_23	100	.	92000142	92202030	224,224,224
chr2	92202030	92202605	censat_2_18(rnd-6_family-4384)	100	.	92202030	92202605	0,204,204
chr2	92202605	92232005	ct_2_24	100	.	92202605	92232005	224,224,224
chr2	92232005	92233600	censat_2_19(rnd-6_family-4384)	100	.	92232005	92233600	0,204,204
chr2	92233600	92260924	ct_2_25	100	.	92233600	92260924	224,224,224
chr2	92260924	92263505	censat_2_20(rnd-6_family-4384)	100	.	92260924	92263505	0,204,204
chr2	92263505	92267959	ct_2_26	100	.	92263505	92267959	224,224,224
chr2	92267959	92297386	hsat2_2_6(B)	100	.	92267959	92297386	0,128,250
chr2	92297386	92300802	dhor_2_1(S2CMH4d)	100	.	92297386	92300802	153,0,0
chr2	92300802	92307119	hor_2_1(S2C2H2-A,B)	100	.	92300802	92307119	255,146,0
chr2	92307119	92316502	hor_2_2(S2C2H2-B)	100	.	92307119	92316502	255,146,0
chr2	92316502	92333543	hor_2_3(S2C2H2-B,S2C2H1L,S2C18H1L,S2C20H1L,S2C20H5d)	100	.	92316502	92333543	255,146,0
chr2	92333543	94673023	hor_2_4(S2C2H1L)	100	.	92333543	94673023	250,0,0
chr2	94673023	94695067	hor_2_5(S2C2H2-A)	100	.	94673023	94695067	255,146,0
chr2	94695067	94778753	ct_2_27	100	.	94695067	94778753	224,224,224
chr2	94778753	94779490	censat_2_21(rnd-6_family-4384)	100	.	94778753	94779490	0,204,204
chr2	94779490	94812952	ct_2_28	100	.	94779490	94812952	224,224,224
chr2	94812952	94815263	censat_2_22(rnd-6_family-4384)	100	.	94812952	94815263	0,204,204
chr2	94815263	94832368	ct_2_29	100	.	94815263	94832368	224,224,224
chr2	94832368	94863780	hsat2_2_7(B)	100	.	94832368	94863780	0,128,250
chr2	94863780	94880912	ct_2_30	100	.	94863780	94880912	224,224,224
chr2	94880912	94883222	censat_2_23(rnd-6_family-4384)	100	.	94880912	94883222	0,204,204
chr2	94883222	94916691	ct_2_31	100	.	94883222	94916691	224,224,224
chr2	94916691	94917678	censat_2_24(rnd-6_family-4384)	100	.	94916691	94917678	0,204,204
chr2	94917678	95001216	ct_2_32	100	.	94917678	95001216	224,224,224
chr2	95001216	95013880	dhor_2_2(S2CMH4d)	100	.	95001216	95013880	153,0,0
chr2	95013880	95020363	dhor_2_3(S02CMH2d)	100	.	95013880	95020363	153,0,0
chr2	95020363	95034734	dhor_2_4(SF02)	100	.	95020363	95034734	153,0,0
chr2	95034734	95077539	mon_2_1	100	.	95034734	95077539	255,204,153
chr2	95077539	95265161	ct_2_33	100	.	95077539	95265161	224,224,224
chr2	95265161	95270866	censat_2_25(HSat5)	100	.	95265161	95270866	0,204,204
chr2	95270866	95294883	ct_2_34	100	.	95270866	95294883	224,224,224
chr2	95294883	95296231	censat_2_26(HSat5)	100	.	95294883	95296231	0,204,204
chr2	95296231	95403721	ct_2_35	100	.	95296231	95403721	224,224,224
chr2	95403721	95405500	censat_2_27(SATR)	100	.	95403721	95405500	0,204,204
chr2	95405500	95408477	ct_2_36	100	.	95405500	95408477	224,224,224
chr2	95408477	95412316	censat_2_28(SATR)	100	.	95408477	95412316	0,204,204
chr2	95412316	96049774	ct_2_37	100	.	95412316	96049774	224,224,224
chr2	96049774	96052330	censat_2_29(SATR)	100	.	96049774	96052330	0,204,204
chr2	96052330	96402192	ct_2_38	100	.	96052330	96402192	224,224,224
chr2	96402192	96449090	censat_2_30(MER5A1)	100	.	96402192	96449090	0,204,204
chr2	96449090	96495379	ct_2_39	100	.	96449090	96495379	224,224,224
chr2	96495379	96498974	censat_2_31(L1PA12)	100	.	96495379	96498974	0,204,204
chr2	96498974	97694089	ct_2_40	100	.	96498974	97694089	224,224,224
chr2	97694089	97724161	censat_2_32(MER5A1)	100	.	97694089	97724161	0,204,204
chr2	97724161	97772254	ct_2_41	100	.	97724161	97772254	224,224,224
chr2	97772254	97776878	censat_2_33(L1PA12)	100	.	97772254	97776878	0,204,204
chr2	97776878	97945141	ct_2_42	100	.	97776878	97945141	224,224,224
chr2	97945141	97949797	censat_2_34(L1PA12)	100	.	97945141	97949797	0,204,204
chr2	97949797	98345037	ct_2_43	100	.	97949797	98345037	224,224,224
chr2	98345037	98345164	mon_2_2	100	.	98345037	98345164	255,204,153
chr2	98345164	99673021	ct_2_44(q_arm)	100	.	98345164	99673021	224,224,224
chr3	85804701	90339372	ct_3_1(p_arm)	100	.	85804701	90339372	224,224,224
chr3	90339372	90571008	mon_3_1	100	.	90339372	90571008	255,204,153
chr3	90571008	90590286	dhor_3_1(S01CMH1d)	100	.	90571008	90590286	153,0,0
chr3	90590286	90804701	dhor_3_2(S01C3/6H1d)	100	.	90590286	90804701	153,0,0
chr3	90804701	91480350	hor_3_1(S01C3H2)	100	.	90804701	91480350	255,146,0
chr3	91480350	91711537	ct_3_2	100	.	91480350	91711537	224,224,224
chr3	91711537	91735120	dhor_3_3(S01CMH1d)	100	.	91711537	91735120	153,0,0
chr3	91735120	91738002	dhor_3_4(S1CMH3d)	100	.	91735120	91738002	153,0,0
chr3	91738002	92595822	hor_3_2(S01/1C3H1L)	100	.	91738002	92595822	250,0,0
chr3	92595822	92869462	hsat1A_3_1	100	.	92595822	92869462	145,255,0
chr3	92869462	92903106	hor_3_3(S01/1C3H1L)	100	.	92869462	92903106	250,0,0
chr3	92903106	95366303	hsat1A_3_2	100	.	92903106	95366303	145,255,0
chr3	95366303	95392308	bsat_3_1(LSAU-BSAT_Composite)	100	.	95366303	95392308	250,153,255
chr3	95392308	95544065	hsat3_3_1(A4)	100	.	95392308	95544065	0,0,250
chr3	95544065	95655243	ct_3_3	100	.	95544065	95655243	224,224,224
chr3	95655243	95656667	censat_3_1(CER)	100	.	95655243	95656667	0,204,204
chr3	95656667	95657915	censat_3_2(HSat5)	100	.	95656667	95657915	0,204,204
chr3	95657915	95661511	ct_3_4	100	.	95657915	95661511	224,224,224
chr3	95661511	95662879	censat_3_3(HSat5)	100	.	95661511	95662879	0,204,204
chr3	95662879	95716208	ct_3_5	100	.	95662879	95716208	224,224,224
chr3	95716208	95718346	censat_3_4(SATR)	100	.	95716208	95718346	0,204,204
chr3	95718346	95721267	ct_3_6	100	.	95718346	95721267	224,224,224
chr3	95721267	95725109	censat_3_5(SATR)	100	.	95721267	95725109	0,204,204
chr3	95725109	95750269	ct_3_7	100	.	95725109	95750269	224,224,224
chr3	95750269	95753522	gsat_3_1(GSATII)	100	.	95750269	95753522	172,51,199
chr3	95753522	95863469	censat_3_6(ACRO_Composite)	100	.	95753522	95863469	0,204,204
chr3	95863469	96415026	hor_3_4(S01/1C3H1L)	100	.	95863469	96415026	250,0,0
chr3	96415026	96423364	dhor_3_5(S01CMH1d)	100	.	96415026	96423364	153,0,0
chr3	96423364	96498140	mon_3_2	100	.	96423364	96498140	255,204,153
chr3	96498140	101415026	ct_3_8(q_arm)	100	.	96498140	101415026	224,224,224
chr4	44705153	49050159	ct_4_1(p_arm)	100	.	44705153	49050159	224,224,224
chr4	49050159	49057864	mon_4_1	100	.	49050159	49057864	255,204,153
chr4	49057864	49115450	hsat3_4_1(B3)	100	.	49057864	49115450	0,0,250
chr4	49115450	49155675	ct_4_2	100	.	49115450	49155675	224,224,224
chr4	49155675	49159000	censat_4_1(CER)	100	.	49155675	49159000	0,204,204
chr4	49159000	49160250	censat_4_2(HSat5)	100	.	49159000	49160250	0,204,204
chr4	49160250	49171867	ct_4_3	100	.	49160250	49171867	224,224,224
chr4	49171867	49173971	censat_4_3(HSat5)	100	.	49171867	49173971	0,204,204
chr4	49173971	49194113	ct_4_4	100	.	49173971	49194113	224,224,224
chr4	49194113	49195479	censat_4_4(HSat5)	100	.	49194113	49195479	0,204,204
chr4	49195479	49205774	ct_4_5	100	.	49195479	49205774	224,224,224
chr4	49205774	49209483	censat_4_5(SATR)	100	.	49205774	49209483	0,204,204
chr4	49209483	49233320	ct_4_6	100	.	49209483	49233320	224,224,224
chr4	49233320	49237430	gsat_4_1(GSATII/TAR)	100	.	49233320	49237430	172,51,199
chr4	49237430	49290905	censat_4_6(ACRO_Composite)	100	.	49237430	49290905	0,204,204
chr4	49290905	49294583	gsat_4_2(GSATII/TAR)	100	.	49290905	49294583	172,51,199
chr4	49294583	49318851	ct_4_7	100	.	49294583	49318851	224,224,224
chr4	49318851	49322560	censat_4_7(SATR)	100	.	49318851	49322560	0,204,204
chr4	49322560	49325506	ct_4_8	100	.	49322560	49325506	224,224,224
chr4	49325506	49327634	censat_4_8(SATR)	100	.	49325506	49327634	0,204,204
chr4	49327634	49380739	ct_4_9	100	.	49327634	49380739	224,224,224
chr4	49380739	49382104	censat_4_9(HSat5)	100	.	49380739	49382104	0,204,204
chr4	49382104	49399243	ct_4_10	100	.	49382104	49399243	224,224,224
chr4	49399243	49401356	censat_4_10(HSat5)	100	.	49399243	49401356	0,204,204
chr4	49401356	49413839	ct_4_11	100	.	49401356	49413839	224,224,224
chr4	49413839	49415059	censat_4_11(HSat5)	100	.	49413839	49415059	0,204,204
chr4	49415059	49415064	ct_4_12	100	.	49415059	49415064	224,224,224
chr4	49415064	49418975	censat_4_12(CER)	100	.	49415064	49418975	0,204,204
chr4	49418975	49529314	ct_4_13	100	.	49418975	49529314	224,224,224
chr4	49529314	49646622	hsat3_4_2(A4,A2)	100	.	49529314	49646622	0,0,250
chr4	49646622	49647316	bsat_4_1	100	.	49646622	49647316	250,153,255
chr4	49647316	49705154	hsat1A_4_1	100	.	49647316	49705154	145,255,0
chr4	49705154	50433557	hor_4_1(S2C4H1L)	100	.	49705154	50433557	250,0,0
chr4	50433557	52115486	hsat1A_4_2	100	.	50433557	52115486	145,255,0
chr4	52115486	54870510	hor_4_2(S2C4H1L)	100	.	52115486	54870510	250,0,0
chr4	54870510	54980290	hsat1A_4_3	100	.	54870510	54980290	145,255,0
chr4	54980290	55199795	hor_4_3(S2C4H1L)	100	.	54980290	55199795	250,0,0
chr4	55199795	55303192	hor_4_4(S5C4H2)	100	.	55199795	55303192	255,146,0
chr4	55303192	55305874	ct_4_14	100	.	55303192	55305874	224,224,224
chr4	55305874	55308679	mon_4_2	100	.	55305874	55308679	255,204,153
chr4	55308679	57435218	ct_4_15	100	.	55308679	57435218	224,224,224
chr4	57435218	57435402	mon_4_3	100	.	57435218	57435402	255,204,153
chr4	57435402	59870510	ct_4_16(q_arm)	100	.	57435402	59870510	224,224,224
chr5	42077201	46161727	ct_5_1(p_arm)	100	.	42077201	46161727	224,224,224
chr5	46161727	46684449	mon_5_1	100	.	46161727	46684449	255,204,153
chr5	46684449	46751595	hor_5_1(S5C5/19H5)	100	.	46684449	46751595	255,146,0
chr5	46751595	46752951	hor_5_2(S5C5H6)	100	.	46751595	46752951	255,146,0
chr5	46752951	46812529	mon_5_2	100	.	46752951	46812529	255,204,153
chr5	46812529	46830042	dhor_5_1(S1CMH3d)	100	.	46812529	46830042	153,0,0
chr5	46830042	47039134	hor_5_3(S1C5H2)	100	.	46830042	47039134	255,146,0
chr5	47039134	47049663	hor_5_4(S1C1/5/19H1L)	100	.	47039134	47049663	250,0,0
chr5	47049663	47077202	hor_5_5(S1C5H2)	100	.	47049663	47077202	255,146,0
chr5	47077202	49596625	hor_5_6(S1C1/5/19H1L)	100	.	47077202	49596625	250,0,0
chr5	49596625	49598269	bsat_5_1	100	.	49596625	49598269	250,153,255
chr5	49598269	49999058	hsat3_5_1(B3)	100	.	49598269	49999058	0,0,250
chr5	49999058	50026895	bsat_5_2(LSAU-BSAT_Composite)	100	.	49999058	50026895	250,153,255
chr5	50026895	50121284	mon_5_3	100	.	50026895	50121284	255,204,153
chr5	50121284	50449725	hor_5_7(S5C5H6)	100	.	50121284	50449725	255,146,0
chr5	50449725	50455749	ct_5_2	100	.	50449725	50455749	224,224,224
chr5	50455749	50467777	mon_5_4	100	.	50455749	50467777	255,204,153
chr5	50467777	50474605	dhor_5_2(S02CMH2d)	100	.	50467777	50474605	153,0,0
chr5	50474605	50476981	dhor_5_3(SF3)	100	.	50474605	50476981	153,0,0
chr5	50476981	50486367	dhor_5_4(S02CMH2d)	100	.	50476981	50486367	153,0,0
chr5	50486367	50532291	mon_5_5	100	.	50486367	50532291	255,204,153
chr5	50532291	50597029	hor_5_8(S5C5/19H7-B)	100	.	50532291	50597029	255,146,0
chr5	50597029	50600088	mon_5_6	100	.	50597029	50600088	255,204,153
chr5	50600088	50627991	dhor_5_5(S5C5/19H9d)	100	.	50600088	50627991	153,0,0
chr5	50627991	50664972	mon_5_7	100	.	50627991	50664972	255,204,153
chr5	50664972	50962194	hor_5_9(S5C5/19H4-B)	100	.	50664972	50962194	255,146,0
chr5	50962194	50968285	ct_5_3	100	.	50962194	50968285	224,224,224
chr5	50968285	51082874	mon_5_8	100	.	50968285	51082874	255,204,153
chr5	51082874	54596624	ct_5_4(q_arm)	100	.	51082874	54596624	224,224,224
chr6	53286688	57216843	ct_6_1(p_arm)	100	.	53286688	57216843	224,224,224
chr6	57216843	57217093	mon_6_1	100	.	57216843	57217093	255,204,153
chr6	57217093	58079100	ct_6_2	100	.	57217093	58079100	224,224,224
chr6	58079100	58104742	censat_6_1(SATR)	100	.	58079100	58104742	0,204,204
chr6	58104742	58243294	ct_6_3	100	.	58104742	58243294	224,224,224
chr6	58243294	58286706	mon_6_2	100	.	58243294	58286706	255,204,153
chr6	58286706	61058390	hor_6_1(S01C6H1L)	100	.	58286706	61058390	250,0,0
chr6	61058390	61413505	dhor_6_1(S01C3/6H1d)	100	.	61058390	61413505	153,0,0
chr6	61413505	61451010	ct_6_4	100	.	61413505	61451010	224,224,224
chr6	61451010	61451319	mon_6_3	100	.	61451010	61451319	255,204,153
chr6	61451319	62162096	ct_6_5	100	.	61451319	62162096	224,224,224
chr6	62162096	62211469	censat_6_2(SATR)	100	.	62162096	62211469	0,204,204
chr6	62211469	62446529	ct_6_6	100	.	62211469	62446529	224,224,224
chr6	62446529	62514935	mon_6_4	100	.	62446529	62514935	255,204,153
chr6	62514935	62576462	dhor_6_2(S01CMH1d)	100	.	62514935	62576462	153,0,0
chr6	62576462	62665581	mon_6_5	100	.	62576462	62665581	255,204,153
chr6	62665581	66058390	ct_6_7(q_arm)	100	.	62665581	66058390	224,224,224
chr7	55414371	55900922	ct_7_1(p_arm)	100	.	55414371	55900922	224,224,224
chr7	55900922	55908176	censat_7_1(NovelTandem)	100	.	55900922	55908176	0,204,204
chr7	55908176	56524205	ct_7_2	100	.	55908176	56524205	224,224,224
chr7	56524205	56610877	censat_7_2(NovelTandem)	100	.	56524205	56610877	0,204,204
chr7	56610877	56837850	ct_7_3	100	.	56610877	56837850	224,224,224
chr7	56837850	56844478	bsat_7_1	100	.	56837850	56844478	250,153,255
chr7	56844478	56885066	ct_7_4	100	.	56844478	56885066	224,224,224
chr7	56885066	56896173	bsat_7_2	100	.	56885066	56896173	250,153,255
chr7	56896173	57035476	ct_7_5	100	.	56896173	57035476	224,224,224
chr7	57035476	57070032	censat_7_3(NovelTandem)	100	.	57035476	57070032	0,204,204
chr7	57070032	57380900	ct_7_6	100	.	57070032	57380900	224,224,224
chr7	57380900	57385900	bsat_7_3	100	.	57380900	57385900	250,153,255
chr7	57385900	57424468	ct_7_7	100	.	57385900	57424468	224,224,224
chr7	57424468	57426315	censat_7_4(NovelTandem)	100	.	57424468	57426315	0,204,204
chr7	57426315	57459471	ct_7_8	100	.	57426315	57459471	224,224,224
chr7	57459471	57465066	censat_7_5(D20S16)	100	.	57459471	57465066	0,204,204
chr7	57465066	57728534	ct_7_9	100	.	57465066	57728534	224,224,224
chr7	57728534	57728920	censat_7_6(SST1)	100	.	57728534	57728920	0,204,204
chr7	57728920	57729503	ct_7_10	100	.	57728920	57729503	224,224,224
chr7	57729503	57730254	hsat3_7_1(A4)	100	.	57729503	57730254	0,0,250
chr7	57730254	57731003	hsat2_7_1(B)	100	.	57730254	57731003	0,128,250
chr7	57731003	57732006	hsat3_7_2(A4)	100	.	57731003	57732006	0,0,250
chr7	57732006	57733003	hsat2_7_2(B)	100	.	57732006	57733003	0,128,250
chr7	57733003	57734007	hsat3_7_3(A4)	100	.	57733003	57734007	0,0,250
chr7	57734007	57736003	hsat2_7_3(B)	100	.	57734007	57736003	0,128,250
chr7	57736003	57737003	hsat3_7_4(A4)	100	.	57736003	57737003	0,0,250
chr7	57737003	57738007	hsat2_7_4(B)	100	.	57737003	57738007	0,128,250
chr7	57738007	57741655	hsat3_7_5(A4)	100	.	57738007	57741655	0,0,250
chr7	57741655	57996168	ct_7_11	100	.	57741655	57996168	224,224,224
chr7	57996168	58004894	mon_7_1	100	.	57996168	58004894	255,204,153
chr7	58004894	58009200	censat_7_7(SST1_Composite)	100	.	58004894	58009200	0,204,204
chr7	58009200	58013074	mon_7_2	100	.	58009200	58013074	255,204,153
chr7	58013074	58022004	censat_7_8(SST1_Composite)	100	.	58013074	58022004	0,204,204
chr7	58022004	58062065	ct_7_12	100	.	58022004	58062065	224,224,224
chr7	58062065	58068162	censat_7_9(SST1_Composite)	100	.	58062065	58068162	0,204,204
chr7	58068162	58081410	ct_7_13	100	.	58068162	58081410	224,224,224
chr7	58081410	58084542	censat_7_10(rnd-1_family-0)	100	.	58081410	58084542	0,204,204
chr7	58084542	58112421	ct_7_14	100	.	58084542	58112421	224,224,224
chr7	58112421	58113868	censat_7_11(rnd-6_family-4384)	100	.	58112421	58113868	0,204,204
chr7	58113868	58123902	ct_7_15	100	.	58113868	58123902	224,224,224
chr7	58123902	58267147	mon_7_3	100	.	58123902	58267147	255,204,153
chr7	58267147	58272940	dhor_7_1(S5C1H5d)	100	.	58267147	58272940	153,0,0
chr7	58272940	58276138	dhor_7_2(S2CMH4d)	100	.	58272940	58276138	153,0,0
chr7	58276138	58311534	hsat2_7_5(B)	100	.	58276138	58311534	0,128,250
chr7	58311534	58328698	ct_7_16	100	.	58311534	58328698	224,224,224
chr7	58328698	58331512	censat_7_12(rnd-6_family-4384)	100	.	58328698	58331512	0,204,204
chr7	58331512	58348140	ct_7_17	100	.	58331512	58348140	224,224,224
chr7	58348140	58363003	hsat2_7_6(B)	100	.	58348140	58363003	0,128,250
chr7	58363003	58567598	hsat3_7_6(B3,A1)	100	.	58363003	58567598	0,0,250
chr7	58567598	58582813	ct_7_18	100	.	58567598	58582813	224,224,224
chr7	58582813	58585318	censat_7_13(rnd-6_family-4384)	100	.	58582813	58585318	0,204,204
chr7	58585318	58623017	ct_7_19	100	.	58585318	58623017	224,224,224
chr7	58623017	58624388	censat_7_14(rnd-6_family-4384)	100	.	58623017	58624388	0,204,204
chr7	58624388	58659281	ct_7_20	100	.	58624388	58659281	224,224,224
chr7	58659281	58662419	censat_7_15(rnd-6_family-4384)	100	.	58659281	58662419	0,204,204
chr7	58662419	58679328	ct_7_21	100	.	58662419	58679328	224,224,224
chr7	58679328	58706013	hsat2_7_7(B)	100	.	58679328	58706013	0,128,250
chr7	58706013	58757551	hsat3_7_7(B3)	100	.	58706013	58757551	0,0,250
chr7	58757551	58817019	hsat3_7_8(B3,A2)	100	.	58757551	58817019	0,0,250
chr7	58817019	58830584	hsat2_7_8(B)	100	.	58817019	58830584	0,128,250
chr7	58830584	58846986	ct_7_22	100	.	58830584	58846986	224,224,224
chr7	58846986	58849451	censat_7_16(rnd-6_family-4384)	100	.	58846986	58849451	0,204,204
chr7	58849451	58903415	ct_7_23	100	.	58849451	58903415	224,224,224
chr7	58903415	58905880	censat_7_17(rnd-6_family-4384)	100	.	58903415	58905880	0,204,204
chr7	58905880	58922280	ct_7_24	100	.	58905880	58922280	224,224,224
chr7	58922280	58936009	hsat2_7_9(B)	100	.	58922280	58936009	0,128,250
chr7	58936009	58995543	hsat3_7_9(B3,A2)	100	.	58936009	58995543	0,0,250
chr7	58995543	59053255	hsat3_7_10(B3)	100	.	58995543	59053255	0,0,250
chr7	59053255	59079941	hsat2_7_10(B)	100	.	59053255	59079941	0,128,250
chr7	59079941	59096852	ct_7_25	100	.	59079941	59096852	224,224,224
chr7	59096852	59099991	censat_7_18(rnd-6_family-4384)	100	.	59096852	59099991	0,204,204
chr7	59099991	59134896	ct_7_26	100	.	59099991	59134896	224,224,224
chr7	59134896	59136267	censat_7_19(rnd-6_family-4384)	100	.	59134896	59136267	0,204,204
chr7	59136267	59164521	ct_7_27	100	.	59136267	59164521	224,224,224
chr7	59164521	59165541	hsat2_7_11(B)	100	.	59164521	59165541	0,128,250
chr7	59165541	59166997	hsat3_7_11(Unknown)	100	.	59165541	59166997	0,0,250
chr7	59166997	59172178	hsat2_7_12(B)	100	.	59166997	59172178	0,128,250
chr7	59172178	59200132	ct_7_28	100	.	59172178	59200132	224,224,224
chr7	59200132	59239997	hsat2_7_13(B)	100	.	59200132	59239997	0,128,250
chr7	59239997	59240691	hsat3_7_12(Unknown)	100	.	59239997	59240691	0,0,250
chr7	59240691	59242825	hsat2_7_14(B)	100	.	59240691	59242825	0,128,250
chr7	59242825	59262993	ct_7_29	100	.	59242825	59262993	224,224,224
chr7	59262993	59269000	censat_7_20(rnd-6_family-4384)	100	.	59262993	59269000	0,204,204
chr7	59269000	59285737	ct_7_30	100	.	59269000	59285737	224,224,224
chr7	59285737	59305753	hsat2_7_15(B)	100	.	59285737	59305753	0,128,250
chr7	59305753	59332271	ct_7_31	100	.	59305753	59332271	224,224,224
chr7	59332271	59355975	hsat2_7_16(B)	100	.	59332271	59355975	0,128,250
chr7	59355975	59372014	ct_7_32	100	.	59355975	59372014	224,224,224
chr7	59372014	59374580	censat_7_21(rnd-6_family-4384)	100	.	59372014	59374580	0,204,204
chr7	59374580	59398555	ct_7_33	100	.	59374580	59398555	224,224,224
chr7	59398555	59610435	mon_7_4	100	.	59398555	59610435	255,204,153
chr7	59610435	59612912	ct_7_34	100	.	59610435	59612912	224,224,224
chr7	59612912	59816928	hor_7_1(S5C7H2)	100	.	59612912	59816928	255,146,0
chr7	59816928	59828427	mon_7_5	100	.	59816928	59828427	255,204,153
chr7	59828427	59833371	dhor_7_3(S02CMH2d)	100	.	59828427	59833371	153,0,0
chr7	59833371	59834354	dhor_7_4(S2CMH4d)	100	.	59833371	59834354	153,0,0
chr7	59834354	59857463	ct_7_35	100	.	59834354	59857463	224,224,224
chr7	59857463	59913529	hsat2_7_17(B)	100	.	59857463	59913529	0,128,250
chr7	59913529	59940284	ct_7_36	100	.	59913529	59940284	224,224,224
chr7	59940284	59941196	censat_7_22(rnd-6_family-4384)	100	.	59940284	59941196	0,204,204
chr7	59941196	59975939	ct_7_37	100	.	59941196	59975939	224,224,224
chr7	59975939	59978660	censat_7_23(rnd-6_family-4384)	100	.	59975939	59978660	0,204,204
chr7	59978660	59994276	ct_7_38	100	.	59978660	59994276	224,224,224
chr7	59994276	60023596	hsat2_7_18(B)	100	.	59994276	60023596	0,128,250
chr7	60023596	60041899	ct_7_39	100	.	60023596	60041899	224,224,224
chr7	60041899	60410644	mon_7_6	100	.	60041899	60410644	255,204,153
chr7	60410644	60414372	dhor_7_5(S1CMH3d)	100	.	60410644	60414372	153,0,0
chr7	60414372	63714499	hor_7_2(S1C7H1L)	100	.	60414372	63714499	250,0,0
chr7	63714499	63724523	dhor_7_6(S01CMH1d)	100	.	63714499	63724523	153,0,0
chr7	63724523	63729466	dhor_7_7(S5C1H5d)	100	.	63724523	63729466	153,0,0
chr7	63729466	64188435	mon_7_7	100	.	63729466	64188435	255,204,153
chr7	64188435	64944661	ct_7_40	100	.	64188435	64944661	224,224,224
chr7	64944661	64983133	censat_7_24(NovelTandem)	100	.	64944661	64983133	0,204,204
chr7	64983133	65232468	ct_7_41	100	.	64983133	65232468	224,224,224
chr7	65232468	65239767	bsat_7_4	100	.	65232468	65239767	250,153,255
chr7	65239767	65433709	ct_7_42	100	.	65239767	65433709	224,224,224
chr7	65433709	65440849	bsat_7_5	100	.	65433709	65440849	250,153,255
chr7	65440849	65446687	ct_7_43	100	.	65440849	65446687	224,224,224
chr7	65446687	65451678	bsat_7_6	100	.	65446687	65451678	250,153,255
chr7	65451678	65489525	ct_7_44	100	.	65451678	65489525	224,224,224
chr7	65489525	65509466	bsat_7_7	100	.	65489525	65509466	250,153,255
chr7	65509466	65576080	ct_7_45	100	.	65509466	65576080	224,224,224
chr7	65576080	65592231	bsat_7_8	100	.	65576080	65592231	250,153,255
chr7	65592231	65600065	ct_7_46	100	.	65592231	65600065	224,224,224
chr7	65600065	65607451	mon_7_8	100	.	65600065	65607451	255,204,153
chr7	65607451	65609606	bsat_7_9	100	.	65607451	65609606	250,153,255
chr7	65609606	65806253	ct_7_47	100	.	65609606	65806253	224,224,224
chr7	65806253	65867365	bsat_7_10	100	.	65806253	65867365	250,153,255
chr7	65867365	66074162	ct_7_48	100	.	65867365	66074162	224,224,224
chr7	66074162	66091336	censat_7_25(SST1_Composite)	100	.	66074162	66091336	0,204,204
chr7	66091336	66697029	ct_7_49	100	.	66091336	66697029	224,224,224
chr7	66697029	66699515	mon_7_9	100	.	66697029	66699515	255,204,153
chr7	66699515	66708003	hsat2_7_19(B)	100	.	66699515	66708003	0,128,250
chr7	66708003	66709007	hsat3_7_13(Unknown)	100	.	66708003	66709007	0,0,250
chr7	66709007	68714499	ct_7_50(q_arm)	100	.	66709007	68714499	224,224,224
chr8	39243545	43506737	ct_8_1(p_arm)	100	.	39243545	43506737	224,224,224
chr8	43506737	43516671	hsat1A_8_1	100	.	43506737	43516671	145,255,0
chr8	43516671	43785457	ct_8_2	100	.	43516671	43785457	224,224,224
chr8	43785457	43786545	censat_8_1(HSat5)	100	.	43785457	43786545	0,204,204
chr8	43786545	43808924	ct_8_3	100	.	43786545	43808924	224,224,224
chr8	43808924	43815721	censat_8_2(HSat5)	100	.	43808924	43815721	0,204,204
chr8	43815721	43818992	ct_8_4	100	.	43815721	43818992	224,224,224
chr8	43818992	43825494	gsat_8_1(GSATX;GSATII)	100	.	43818992	43825494	172,51,199
chr8	43825494	43835447	ct_8_5	100	.	43825494	43835447	224,224,224
chr8	43835447	43846456	gsat_8_2(GSATX;GSATII)	100	.	43835447	43846456	172,51,199
chr8	43846456	44214155	mon_8_1	100	.	43846456	44214155	255,204,153
chr8	44214155	44215832	dhor_8_1(S01CMH1d)	100	.	44214155	44215832	153,0,0
chr8	44215832	44217695	hor_8_1(S2C8H1L)	100	.	44215832	44217695	250,0,0
chr8	44217695	44243546	dhor_8_2(S01CMH1d)	100	.	44217695	44243546	153,0,0
chr8	44243546	46325080	hor_8_2(S2C8H1L)	100	.	44243546	46325080	250,0,0
chr8	46325080	46350589	dhor_8_3(S01CMH1d)	100	.	46325080	46350589	153,0,0
chr8	46350589	46389509	mon_8_2	100	.	46350589	46389509	255,204,153
chr8	46389509	46406289	gsat_8_3(GSATX;GSATII)	100	.	46389509	46406289	172,51,199
chr8	46406289	46423659	ct_8_6	100	.	46406289	46423659	224,224,224
chr8	46423659	46466919	mon_8_3	100	.	46423659	46466919	255,204,153
chr8	46466919	46468201	gsat_8_4(GSAT)	100	.	46466919	46468201	172,51,199
chr8	46468201	46469129	mon_8_4	100	.	46468201	46469129	255,204,153
chr8	46469129	46473674	gsat_8_5(GSAT)	100	.	46469129	46473674	172,51,199
chr8	46473674	46475518	mon_8_5	100	.	46473674	46475518	255,204,153
chr8	46475518	46531195	gsat_8_6(GSAT)	100	.	46475518	46531195	172,51,199
chr8	46531195	46551285	mon_8_6	100	.	46531195	46551285	255,204,153
chr8	46551285	46642146	gsat_8_7(GSAT)	100	.	46551285	46642146	172,51,199
chr8	46642146	46650160	ct_8_7	100	.	46642146	46650160	224,224,224
chr8	46650160	46656000	gsat_8_8(GSAT)	100	.	46650160	46656000	172,51,199
chr8	46656000	46663188	ct_8_8	100	.	46656000	46663188	224,224,224
chr8	46663188	46665934	gsat_8_9(GSAT)	100	.	46663188	46665934	172,51,199
chr8	46665934	46668845	mon_8_7	100	.	46665934	46668845	255,204,153
chr8	46668845	46669235	gsat_8_10(GSAT)	100	.	46668845	46669235	172,51,199
chr8	46669235	46703931	mon_8_8	100	.	46669235	46703931	255,204,153
chr8	46703931	46704295	ct_8_9	100	.	46703931	46704295	224,224,224
chr8	46704295	46722257	gsat_8_11(GSAT)	100	.	46704295	46722257	172,51,199
chr8	46722257	46751419	mon_8_9	100	.	46722257	46751419	255,204,153
chr8	46751419	46769937	gsat_8_12(GSAT)	100	.	46751419	46769937	172,51,199
chr8	46769937	46779244	mon_8_10	100	.	46769937	46779244	255,204,153
chr8	46779244	46827220	gsat_8_13(GSAT)	100	.	46779244	46827220	172,51,199
chr8	46827220	46920436	mon_8_11	100	.	46827220	46920436	255,204,153
chr8	46920436	47010177	ct_8_10	100	.	46920436	47010177	224,224,224
chr8	47010177	47027325	bsat_8_1	100	.	47010177	47027325	250,153,255
chr8	47027325	47153542	ct_8_11	100	.	47027325	47153542	224,224,224
chr8	47153542	47157489	bsat_8_2	100	.	47153542	47157489	250,153,255
chr8	47157489	47189719	ct_8_12	100	.	47157489	47189719	224,224,224
chr8	47189719	47202994	bsat_8_3	100	.	47189719	47202994	250,153,255
chr8	47202994	47215034	ct_8_13	100	.	47202994	47215034	224,224,224
chr8	47215034	47240294	bsat_8_4	100	.	47215034	47240294	250,153,255
chr8	47240294	47257084	ct_8_14	100	.	47240294	47257084	224,224,224
chr8	47257084	47269175	bsat_8_5	100	.	47257084	47269175	250,153,255
chr8	47269175	47378771	ct_8_15	100	.	47269175	47378771	224,224,224
chr8	47378771	47379607	bsat_8_6	100	.	47378771	47379607	250,153,255
chr8	47379607	48460321	ct_8_16	100	.	47379607	48460321	224,224,224
chr8	48460321	48466602	censat_8_3(ACRO_composite)	100	.	48460321	48466602	0,204,204
chr8	48466602	51325080	ct_8_17(q_arm)	100	.	48466602	51325080	224,224,224
chr9	39952797	40119875	ct_9_1(p_arm)	100	.	39952797	40119875	224,224,224
chr9	40119875	40121764	censat_9_1(SST1_Composite)	100	.	40119875	40121764	0,204,204
chr9	40121764	40127692	gsat_9_1(GSATII,TAR)	100	.	40121764	40127692	172,51,199
chr9	40127692	40135523	censat_9_2(rnd-1_family-0)	100	.	40127692	40135523	0,204,204
chr9	40135523	40305572	ct_9_2	100	.	40135523	40305572	224,224,224
chr9	40305572	40306924	censat_9_3(HSat5)	100	.	40305572	40306924	0,204,204
chr9	40306924	40336426	ct_9_3	100	.	40306924	40336426	224,224,224
chr9	40336426	40342038	censat_9_4(HSat5)	100	.	40336426	40342038	0,204,204
chr9	40342038	40539564	ct_9_4	100	.	40342038	40539564	224,224,224
chr9	40539564	40539667	censat_9_5(CER)	100	.	40539564	40539667	0,204,204
chr9	40539667	40552955	mon_9_1	100	.	40539667	40552955	255,204,153
chr9	40552955	40573469	ct_9_5	100	.	40552955	40573469	224,224,224
chr9	40573469	40581494	censat_9_6(ATGAAn)	100	.	40573469	40581494	0,204,204
chr9	40581494	40628581	ct_9_6	100	.	40581494	40628581	224,224,224
chr9	40628581	40629900	censat_9_7(rnd-6_family-4384)	100	.	40628581	40629900	0,204,204
chr9	40629900	40759844	ct_9_7	100	.	40629900	40759844	224,224,224
chr9	40759844	40762034	bsat_9_1(LSAU-BSAT_Composite,no_beta)	100	.	40759844	40762034	250,153,255
chr9	40762034	40765269	censat_9_8(rnd-6_family-13719,20)	100	.	40762034	40765269	0,204,204
chr9	40765269	41592381	ct_9_8	100	.	40765269	41592381	224,224,224
chr9	41592381	41594116	censat_9_9(SST1_Composite)	100	.	41592381	41594116	0,204,204
chr9	41594116	41642076	ct_9_9	100	.	41594116	41642076	224,224,224
chr9	41642076	41651174	censat_9_10(SST1_Composite)	100	.	41642076	41651174	0,204,204
chr9	41651174	41934694	ct_9_10	100	.	41651174	41934694	224,224,224
chr9	41934694	41936580	censat_9_11(SST1_Composite)	100	.	41934694	41936580	0,204,204
chr9	41936580	41942496	gsat_9_2(GSATII,TAR)	100	.	41936580	41942496	172,51,199
chr9	41942496	41951669	censat_9_12(rnd-1_family-0)	100	.	41942496	41951669	0,204,204
chr9	41951669	42056641	ct_9_11	100	.	41951669	42056641	224,224,224
chr9	42056641	42059897	censat_9_13(rnd-6_family-13719,20)	100	.	42056641	42059897	0,204,204
chr9	42059897	42062088	bsat_9_2(LSAU-BSAT_Composite,no_beta)	100	.	42059897	42062088	250,153,255
chr9	42062088	42175804	ct_9_12	100	.	42062088	42175804	224,224,224
chr9	42175804	42190907	censat_9_14(SATR)	100	.	42175804	42190907	0,204,204
chr9	42190907	42363429	ct_9_13	100	.	42190907	42363429	224,224,224
chr9	42363429	42390397	censat_9_15(CER)	100	.	42363429	42390397	0,204,204
chr9	42390397	42408618	mon_9_2	100	.	42390397	42408618	255,204,153
chr9	42408618	42411678	ct_9_14	100	.	42408618	42411678	224,224,224
chr9	42411678	42444217	dhor_9_1(SF2,SF02)	100	.	42411678	42444217	153,0,0
chr9	42444217	42483246	mon_9_3	100	.	42444217	42483246	255,204,153
chr9	42483246	42483349	censat_9_16(CER)	100	.	42483246	42483349	0,204,204
chr9	42483349	42612328	ct_9_15	100	.	42483349	42612328	224,224,224
chr9	42612328	42616459	censat_9_17(CER)	100	.	42612328	42616459	0,204,204
chr9	42616459	42646395	ct_9_16	100	.	42616459	42646395	224,224,224
chr9	42646395	42648005	censat_9_18(rnd-6_family-4384)	100	.	42646395	42648005	0,204,204
chr9	42648005	42695084	ct_9_17	100	.	42648005	42695084	224,224,224
chr9	42695084	42700393	censat_9_19(CATCTn)	100	.	42695084	42700393	0,204,204
chr9	42700393	42723519	ct_9_18	100	.	42700393	42723519	224,224,224
chr9	42723519	42726231	dhor_9_2(SF2,SF02)	100	.	42723519	42726231	153,0,0
chr9	42726231	42757727	mon_9_4	100	.	42726231	42757727	255,204,153
chr9	42757727	42757830	censat_9_20(CER)	100	.	42757727	42757830	0,204,204
chr9	42757830	42955467	ct_9_19	100	.	42757830	42955467	224,224,224
chr9	42955467	42961085	censat_9_21(HSat5)	100	.	42955467	42961085	0,204,204
chr9	42961085	42990598	ct_9_20	100	.	42961085	42990598	224,224,224
chr9	42990598	42991952	censat_9_22(HSat5)	100	.	42990598	42991952	0,204,204
chr9	42991952	43193890	ct_9_21	100	.	42991952	43193890	224,224,224
chr9	43193890	43199183	censat_9_23(SST1_Composite)	100	.	43193890	43199183	0,204,204
chr9	43199183	43249506	ct_9_22	100	.	43199183	43249506	224,224,224
chr9	43249506	43251239	censat_9_24(SST1_Composite)	100	.	43249506	43251239	0,204,204
chr9	43251239	44473333	ct_9_23	100	.	43251239	44473333	224,224,224
chr9	44473333	44474692	censat_9_25(HSat5)	100	.	44473333	44474692	0,204,204
chr9	44474692	44498993	ct_9_24	100	.	44474692	44498993	224,224,224
chr9	44498993	44504623	censat_9_26(HSat5)	100	.	44498993	44504623	0,204,204
chr9	44504623	44705245	ct_9_25	100	.	44504623	44705245	224,224,224
chr9	44705245	44705367	censat_9_27(CER)	100	.	44705245	44705367	0,204,204
chr9	44705367	44773761	mon_9_5	100	.	44705367	44773761	255,204,153
chr9	44773761	44775912	dhor_9_3(S2CMH4d)	100	.	44773761	44775912	153,0,0
chr9	44775912	44799160	ct_9_26	100	.	44775912	44799160	224,224,224
chr9	44799160	44812876	censat_9_28(CCCTGGn,ATGAAn)	100	.	44799160	44812876	0,204,204
chr9	44812876	44864060	ct_9_27	100	.	44812876	44864060	224,224,224
chr9	44864060	44865067	censat_9_29(rnd-6_family-4384)	100	.	44864060	44865067	0,204,204
chr9	44865067	44892269	ct_9_28	100	.	44865067	44892269	224,224,224
chr9	44892269	44895482	censat_9_30(rnd-6_family-4384)	100	.	44892269	44895482	0,204,204
chr9	44895482	44899868	ct_9_29	100	.	44895482	44899868	224,224,224
chr9	44899868	44938599	hsat2_9_1(B)	100	.	44899868	44938599	0,128,250
chr9	44938599	44951775	dhor_9_4(SF2,SF02)	100	.	44938599	44951775	153,0,0
chr9	44951775	47582595	hor_9_1(S2C9H1L)	100	.	44951775	47582595	250,0,0
chr9	47582595	47589745	dhor_9_5(SF2,SF02)	100	.	47582595	47589745	153,0,0
chr9	47589745	47609560	mon_9_6	100	.	47589745	47609560	255,204,153
chr9	47609560	47638225	censat_9_31(CER)	100	.	47609560	47638225	0,204,204
chr9	47638225	47737183	ct_9_30	100	.	47638225	47737183	224,224,224
chr9	47737183	47739396	bsat_9_3(LSAU-BSAT_Composite,no_beta)	100	.	47737183	47739396	250,153,255
chr9	47739396	47742620	censat_9_32(rnd-6_family-13719,20)	100	.	47739396	47742620	0,204,204
chr9	47742620	47841420	ct_9_31	100	.	47742620	47841420	224,224,224
chr9	47841420	47849270	censat_9_33(rnd-1_family-0)	100	.	47841420	47849270	0,204,204
chr9	47849270	47855257	gsat_9_3(GSATII,TAR)	100	.	47849270	47855257	172,51,199
chr9	47855257	47857072	censat_9_34(SST1_Composite)	100	.	47855257	47857072	0,204,204
chr9	47857072	48141209	ct_9_32	100	.	47857072	48141209	224,224,224
chr9	48141209	48150354	censat_9_35(SST1_Composite)	100	.	48141209	48150354	0,204,204
chr9	48150354	48303506	ct_9_33	100	.	48150354	48303506	224,224,224
chr9	48303506	48305237	censat_9_36(SST1_Composite)	100	.	48303506	48305237	0,204,204
chr9	48305237	48354751	ct_9_34	100	.	48305237	48354751	224,224,224
chr9	48354751	48364967	censat_9_37(SST1_Composite)	100	.	48354751	48364967	0,204,204
chr9	48364967	48368871	mon_9_7	100	.	48364967	48368871	255,204,153
chr9	48368871	48373153	censat_9_38(SST1_Composite)	100	.	48368871	48373153	0,204,204
chr9	48373153	48383622	mon_9_8	100	.	48373153	48383622	255,204,153
chr9	48383622	48476973	ct_9_35	100	.	48383622	48476973	224,224,224
chr9	48476973	48557068	hsat3_9_1(B3)	100	.	48476973	48557068	0,0,250
chr9	48557068	48569040	bsat_9_4	100	.	48557068	48569040	250,153,255
chr9	48569040	48813973	hsat3_9_2(B3)	100	.	48569040	48813973	0,0,250
chr9	48813973	49055551	bsat_9_5	100	.	48813973	49055551	250,153,255
chr9	49055551	76694047	hsat3_9_3(B5)	100	.	49055551	76694047	0,0,250
chr9	76694047	76804204	ct_9_36	100	.	76694047	76804204	224,224,224
chr9	76804204	76808727	censat_9_39(CER)	100	.	76804204	76808727	0,204,204
chr9	76808727	76809962	censat_9_40(HSat5)	100	.	76808727	76809962	0,204,204
chr9	76809962	76823087	ct_9_37	100	.	76809962	76823087	224,224,224
chr9	76823087	76825316	censat_9_41(HSat5)	100	.	76823087	76825316	0,204,204
chr9	76825316	76845482	ct_9_38	100	.	76825316	76845482	224,224,224
chr9	76845482	76846837	censat_9_42(HSat5)	100	.	76845482	76846837	0,204,204
chr9	76846837	76939407	ct_9_39	100	.	76846837	76939407	224,224,224
chr9	76939407	76941461	censat_9_43(SATR)	100	.	76939407	76941461	0,204,204
chr9	76941461	76944375	ct_9_40	100	.	76941461	76944375	224,224,224
chr9	76944375	76948224	censat_9_44(SATR)	100	.	76944375	76948224	0,204,204
chr9	76948224	76972369	ct_9_41	100	.	76948224	76972369	224,224,224
chr9	76972369	76976225	gsat_9_4(TAR/GSATII)	100	.	76972369	76976225	172,51,199
chr9	76976225	76977867	censat_9_45(rnd-1_family-0)	100	.	76976225	76977867	0,204,204
chr9	76977867	77041361	ct_9_42	100	.	76977867	77041361	224,224,224
chr9	77041361	77058678	censat_9_46(SATR)	100	.	77041361	77058678	0,204,204
chr9	77058678	77232488	ct_9_43	100	.	77058678	77232488	224,224,224
chr9	77232488	77240220	censat_9_47(CER)	100	.	77232488	77240220	0,204,204
chr9	77240220	77247054	ct_9_44	100	.	77240220	77247054	224,224,224
chr9	77247054	77257815	censat_9_48(CER)	100	.	77247054	77257815	0,204,204
chr9	77257815	77276265	mon_9_9	100	.	77257815	77276265	255,204,153
chr9	77276265	77279322	ct_9_45	100	.	77276265	77279322	224,224,224
chr9	77279322	77282899	dhor_9_6(S2CMH4d)	100	.	77279322	77282899	153,0,0
chr9	77282899	77289240	ct_9_46	100	.	77282899	77289240	224,224,224
chr9	77289240	77319551	dhor_9_7(SF02)	100	.	77289240	77319551	153,0,0
chr9	77319551	77347987	mon_9_10	100	.	77319551	77347987	255,204,153
chr9	77347987	77348106	censat_9_49(CER)	100	.	77347987	77348106	0,204,204
chr9	77348106	77476784	ct_9_47	100	.	77348106	77476784	224,224,224
chr9	77476784	77481008	censat_9_50(CER)	100	.	77476784	77481008	0,204,204
chr9	77481008	77510924	ct_9_48	100	.	77481008	77510924	224,224,224
chr9	77510924	77513280	censat_9_51(rnd-6_family-4384)	100	.	77510924	77513280	0,204,204
chr9	77513280	77560408	ct_9_49	100	.	77513280	77560408	224,224,224
chr9	77560408	77569867	censat_9_52(CATCTn)	100	.	77560408	77569867	0,204,204
chr9	77569867	77599464	ct_9_50	100	.	77569867	77599464	224,224,224
chr9	77599464	77602175	dhor_9_8(SF2,SF02)	100	.	77599464	77602175	153,0,0
chr9	77602175	77605217	mon_9_11	100	.	77602175	77605217	255,204,153
chr9	77605217	77605320	censat_9_53(CER)	100	.	77605217	77605320	0,204,204
chr9	77605320	77804649	ct_9_51	100	.	77605320	77804649	224,224,224
chr9	77804649	77805738	censat_9_54(HSat5)	100	.	77804649	77805738	0,204,204
chr9	77805738	77854633	ct_9_52	100	.	77805738	77854633	224,224,224
chr9	77854633	77855225	censat_9_55(HSat5)	100	.	77854633	77855225	0,204,204
chr9	77855225	78025024	ct_9_53	100	.	77855225	78025024	224,224,224
chr9	78025024	78032850	censat_9_56(rnd-1_family-0)	100	.	78025024	78032850	0,204,204
chr9	78032850	78038666	gsat_9_5(GSATII)	100	.	78032850	78038666	172,51,199
chr9	78038666	78040719	censat_9_57(SST1_Composite)	100	.	78038666	78040719	0,204,204
chr9	78040719	79450913	ct_9_54	100	.	78040719	79450913	224,224,224
chr9	79450913	79452644	censat_9_58(SST1_Composite)	100	.	79450913	79452644	0,204,204
chr9	79452644	79500659	ct_9_55	100	.	79452644	79500659	224,224,224
chr9	79500659	79509797	censat_9_59(SST1_Composite)	100	.	79500659	79509797	0,204,204
chr9	79509797	79709306	ct_9_56	100	.	79509797	79709306	224,224,224
chr9	79709306	79710650	censat_9_60(HSat5)	100	.	79709306	79710650	0,204,204
chr9	79710650	79740134	ct_9_57	100	.	79710650	79740134	224,224,224
chr9	79740134	79746250	censat_9_61(HSat5)	100	.	79740134	79746250	0,204,204
chr9	79746250	79941019	ct_9_58	100	.	79746250	79941019	224,224,224
chr9	79941019	79944043	mon_9_12	100	.	79941019	79944043	255,204,153
chr9	79944043	79946750	dhor_9_9(SF2,SF02)	100	.	79944043	79946750	153,0,0
chr9	79946750	79969508	ct_9_59	100	.	79946750	79969508	224,224,224
chr9	79969508	79984161	censat_9_62(TGGCCCn,A-rich)	100	.	79969508	79984161	0,204,204
chr9	79984161	80031273	ct_9_60	100	.	79984161	80031273	224,224,224
chr9	80031273	80033619	censat_9_63(rnd-6_family-4384)	100	.	80031273	80033619	0,204,204
chr9	80033619	80163515	ct_9_61	100	.	80033619	80163515	224,224,224
chr9	80163515	80165705	bsat_9_6(LSAU-BSAT_Composite,no_beta)	100	.	80163515	80165705	250,153,255
chr9	80165705	80168936	censat_9_64(rnd-6_family-13719,20)	100	.	80165705	80168936	0,204,204
chr9	80168936	80367431	ct_9_62	100	.	80168936	80367431	224,224,224
chr9	80367431	80370664	censat_9_65(rnd-6_family-13719,20)	100	.	80367431	80370664	0,204,204
chr9	80370664	80372855	bsat_9_7(LSAU-BSAT_Composite,no_beta)	100	.	80370664	80372855	250,153,255
chr9	80372855	80485822	ct_9_63	100	.	80372855	80485822	224,224,224
chr9	80485822	80500930	censat_9_66(SATR)	100	.	80485822	80500930	0,204,204
chr9	80500930	81268901	ct_9_64	100	.	80500930	81268901	224,224,224
chr9	81268901	81269165	censat_9_67(SATR)	100	.	81268901	81269165	0,204,204
chr9	81269165	81694041	ct_9_65(q_arm)	100	.	81269165	81694041	224,224,224
chr10	34633793	38527422	ct_10_1(p_arm)	100	.	34633793	38527422	224,224,224
chr10	38527422	38641012	hsat3_10_1(A1)	100	.	38527422	38641012	0,0,250
chr10	38641012	38654452	hsat2_10_1(B)	100	.	38641012	38654452	0,128,250
chr10	38654452	38658855	ct_10_2	100	.	38654452	38658855	224,224,224
chr10	38658855	38659959	censat_10_1(rnd-6_family-4384)	100	.	38658855	38659959	0,204,204
chr10	38659959	38797521	ct_10_3	100	.	38659959	38797521	224,224,224
chr10	38797521	38806963	censat_10_2(TGGCCCn,ATGAAn)	100	.	38797521	38806963	0,204,204
chr10	38806963	38843946	ct_10_4	100	.	38806963	38843946	224,224,224
chr10	38843946	38989004	hsat3_10_2(A2)	100	.	38843946	38989004	0,0,250
chr10	38989004	39010294	ct_10_5	100	.	38989004	39010294	224,224,224
chr10	39010294	39011571	censat_10_3(rnd-6_family-4384)	100	.	39010294	39011571	0,204,204
chr10	39011571	39037052	ct_10_6	100	.	39011571	39037052	224,224,224
chr10	39037052	39038528	censat_10_4(rnd-6_family-4384)	100	.	39037052	39038528	0,204,204
chr10	39038528	39068402	ct_10_7	100	.	39038528	39068402	224,224,224
chr10	39068402	39617055	mon_10_1	100	.	39068402	39617055	255,204,153
chr10	39617055	39624973	dhor_10_1(S01CMH1d)	100	.	39617055	39624973	153,0,0
chr10	39624973	39633793	dhor_10_2(SF1)	100	.	39624973	39633793	153,0,0
chr10	39633793	41664589	hor_10_1(S1C10H1L)	100	.	39633793	41664589	250,0,0
chr10	41664589	41779242	hor_10_2(S1C10H1-B)	100	.	41664589	41779242	255,146,0
chr10	41779242	41881070	hor_10_3(S1C10H1-C)	100	.	41779242	41881070	255,146,0
chr10	41881070	41926237	hor_10_4(S1C10H2)	100	.	41881070	41926237	255,146,0
chr10	41926237	41933458	dhor_10_3(SF1)	100	.	41926237	41933458	153,0,0
chr10	41933458	41935290	ct_10_8	100	.	41933458	41935290	224,224,224
chr10	41935290	42049585	mon_10_2	100	.	41935290	42049585	255,204,153
chr10	42049585	42061843	dhor_10_4(SF1)	100	.	42049585	42061843	153,0,0
chr10	42061843	42062303	ct_10_9	100	.	42061843	42062303	224,224,224
chr10	42062303	42076392	hsat2_10_2(A1,A2)	100	.	42062303	42076392	0,128,250
chr10	42076392	42377074	hsat3_10_3(B3)	100	.	42076392	42377074	0,0,250
chr10	42377074	42525470	hsat3_10_4(B3,A2)	100	.	42377074	42525470	0,0,250
chr10	42525470	42547087	bsat_10_1(LSAU-BSAT_Composite)	100	.	42525470	42547087	250,153,255
chr10	42547087	42982864	hsat2_10_3(A1,A2)	100	.	42547087	42982864	0,128,250
chr10	42982864	42987255	ct_10_10	100	.	42982864	42987255	224,224,224
chr10	42987255	42990929	censat_10_5(rnd-6_family-4384)	100	.	42987255	42990929	0,204,204
chr10	42990929	43025928	ct_10_11	100	.	42990929	43025928	224,224,224
chr10	43025928	43028494	censat_10_6(rnd-6_family-4384)	100	.	43025928	43028494	0,204,204
chr10	43028494	43042055	ct_10_12	100	.	43028494	43042055	224,224,224
chr10	43042055	43048390	hsat2_10_4(B)	100	.	43042055	43048390	0,128,250
chr10	43048390	43053137	ct_10_13	100	.	43048390	43053137	224,224,224
chr10	43053137	43055549	censat_10_7(rnd-6_family-4384)	100	.	43053137	43055549	0,204,204
chr10	43055549	43103506	ct_10_14	100	.	43055549	43103506	224,224,224
chr10	43103506	43106378	censat_10_8(CATCTn)	100	.	43103506	43106378	0,204,204
chr10	43106378	43172682	ct_10_15	100	.	43106378	43172682	224,224,224
chr10	43172682	43199266	hsat3_10_5(A1)	100	.	43172682	43199266	0,0,250
chr10	43199266	43200504	dhor_10_5(SF1)	100	.	43199266	43200504	153,0,0
chr10	43200504	43442772	ct_10_16	100	.	43200504	43442772	224,224,224
chr10	43442772	43443011	hsat1B_10_1	100	.	43442772	43443011	0,153,76
chr10	43443011	46664589	ct_10_17(q_arm)	100	.	43443011	46664589	224,224,224
chr11	46061947	48819609	ct_11_1(p_arm)	100	.	46061947	48819609	224,224,224
chr11	48819609	49118925	mon_11_1	100	.	48819609	49118925	255,204,153
chr11	49118925	50290423	ct_11_2	100	.	49118925	50290423	224,224,224
chr11	50290423	50295963	mon_11_2	100	.	50290423	50295963	255,204,153
chr11	50295963	50477709	ct_11_3	100	.	50295963	50477709	224,224,224
chr11	50477709	50480166	censat_11_1(ATATATTn)	100	.	50477709	50480166	0,204,204
chr11	50480166	50537299	ct_11_4	100	.	50480166	50537299	224,224,224
chr11	50537299	51019951	mon_11_3	100	.	50537299	51019951	255,204,153
chr11	51019951	51021486	dhor_11_1(SF3)	100	.	51019951	51021486	153,0,0
chr11	51021486	51023358	dhor_11_2(S3C11H3d)	100	.	51021486	51023358	153,0,0
chr11	51023358	51035789	hor_11_1(S3C11H2)	100	.	51023358	51035789	255,146,0
chr11	51035789	51061948	hor_11_2(S3C11H1L,S3C11H3d)	100	.	51035789	51061948	255,146,0
chr11	51061948	54413484	hor_11_3(S3C11H1L)	100	.	51061948	54413484	250,0,0
chr11	54413484	54443345	hor_11_4(S3C11H2)	100	.	54413484	54443345	255,146,0
chr11	54443345	54450838	dhor_11_3(SF3)	100	.	54443345	54450838	153,0,0
chr11	54450838	54476419	hor_11_5(S3C11H2)	100	.	54450838	54476419	255,146,0
chr11	54476419	54481671	dhor_11_4(SF3)	100	.	54476419	54481671	153,0,0
chr11	54481671	54487965	dhor_11_5(S3C11H3d)	100	.	54481671	54487965	153,0,0
chr11	54487965	54681429	ct_11_5	100	.	54487965	54681429	224,224,224
chr11	54681429	55197726	mon_11_4	100	.	54681429	55197726	255,204,153
chr11	55197726	55212211	ct_11_6	100	.	55197726	55212211	224,224,224
chr11	55212211	55216869	censat_11_2(SATR)	100	.	55212211	55216869	0,204,204
chr11	55216869	59413484	ct_11_7(q_arm)	100	.	55216869	59413484	224,224,224
chr12	29620498	30997656	ct_12_1(p_arm)	100	.	29620498	30997656	224,224,224
chr12	30997656	31000798	censat_12_1(SATR)	100	.	30997656	31000798	0,204,204
chr12	31000798	34085570	ct_12_2	100	.	31000798	34085570	224,224,224
chr12	34085570	34085868	censat_12_2(LSAU)	100	.	34085570	34085868	0,204,204
chr12	34085868	34087287	ct_12_3	100	.	34085868	34087287	224,224,224
chr12	34087287	34087435	censat_12_3(LSAU)	100	.	34087287	34087435	0,204,204
chr12	34087435	34088798	ct_12_4	100	.	34087435	34088798	224,224,224
chr12	34088798	34089596	gsat_12_1(GSATX)	100	.	34088798	34089596	172,51,199
chr12	34089596	34156787	ct_12_5	100	.	34089596	34156787	224,224,224
chr12	34156787	34163766	mon_12_1	100	.	34156787	34163766	255,204,153
chr12	34163766	34284892	gsat_12_2(GSATII,rnd-6_family-1431)	100	.	34163766	34284892	172,51,199
chr12	34284892	34473230	mon_12_2	100	.	34284892	34473230	255,204,153
chr12	34473230	34485622	gsat_12_3(GSATII,rnd-6_family-1431)	100	.	34473230	34485622	172,51,199
chr12	34485622	34555160	mon_12_3	100	.	34485622	34555160	255,204,153
chr12	34555160	34556862	dhor_12_1(S5C1H5d)	100	.	34555160	34556862	153,0,0
chr12	34556862	34579235	dhor_12_2(S01CMH1d)	100	.	34556862	34579235	153,0,0
chr12	34579235	34589265	dhor_12_3(S01C12H3d)	100	.	34579235	34589265	153,0,0
chr12	34589265	34593492	dhor_12_4(S1CMH3d)	100	.	34589265	34593492	153,0,0
chr12	34593492	34620838	hor_12_1(S1C12H2)	100	.	34593492	34620838	255,146,0
chr12	34620838	37202490	hor_12_2(S1C12H1L)	100	.	34620838	37202490	250,0,0
chr12	37202490	37221403	dhor_12_5(S1CMH3d)	100	.	37202490	37221403	153,0,0
chr12	37221403	37229728	dhor_12_6(S01C12H3d)	100	.	37221403	37229728	153,0,0
chr12	37229728	37369877	dhor_12_7(SF5)	100	.	37229728	37369877	153,0,0
chr12	37369877	37376020	censat_12_4(SST1_Composite)	100	.	37369877	37376020	0,204,204
chr12	37376020	37474257	ct_12_6	100	.	37376020	37474257	224,224,224
chr12	37474257	37484266	mon_12_4	100	.	37474257	37484266	255,204,153
chr12	37484266	37487829	censat_12_5(SST1_Composite)	100	.	37484266	37487829	0,204,204
chr12	37487829	37488563	ct_12_7	100	.	37487829	37488563	224,224,224
chr12	37488563	37492437	mon_12_5	100	.	37488563	37492437	255,204,153
chr12	37492437	37492727	ct_12_8	100	.	37492437	37492727	224,224,224
chr12	37492727	37500838	censat_12_6(SST1_Composite)	100	.	37492727	37500838	0,204,204
chr12	37500838	37548352	ct_12_9	100	.	37500838	37548352	224,224,224
chr12	37548352	37997178	mon_12_6	100	.	37548352	37997178	255,204,153
chr12	37997178	38101271	ct_12_10	100	.	37997178	38101271	224,224,224
chr12	38101271	38110606	gsat_12_4(GSATX)	100	.	38101271	38110606	172,51,199
chr12	38110606	38113553	censat_12_7(rnd-6_family-13719,20)	100	.	38110606	38113553	0,204,204
chr12	38113553	38541490	ct_12_11	100	.	38113553	38541490	224,224,224
chr12	38541490	38541929	mon_12_7	100	.	38541490	38541929	255,204,153
chr12	38541929	42202490	ct_12_12(q_arm)	100	.	38541929	42202490	224,224,224
chr13	0	2540	censat_13_1(TAR)	100	.	0	2540	0,204,204
chr13	2540	65257	hsat3_13_1(B4)	100	.	2540	65257	0,0,250
chr13	65257	4973153	hsat1A_13_1	100	.	65257	4973153	145,255,0
chr13	4973153	5000116	bsat_13_1(LSAU-BSAT_Composite)	100	.	4973153	5000116	250,153,255
chr13	5000116	5152650	hsat3_13_2(A4)	100	.	5000116	5152650	0,0,250
chr13	5152650	5264112	ct_13_1	100	.	5152650	5264112	224,224,224
chr13	5264112	5265488	censat_13_2(CER)	100	.	5264112	5265488	0,204,204
chr13	5265488	5266737	censat_13_3(HSat5)	100	.	5265488	5266737	0,204,204
chr13	5266737	5270328	ct_13_2	100	.	5266737	5270328	224,224,224
chr13	5270328	5271696	censat_13_4(HSat5)	100	.	5270328	5271696	0,204,204
chr13	5271696	5325025	ct_13_3	100	.	5271696	5325025	224,224,224
chr13	5325025	5327159	censat_13_5(SATR)	100	.	5325025	5327159	0,204,204
chr13	5327159	5330083	ct_13_4	100	.	5327159	5330083	224,224,224
chr13	5330083	5333927	censat_13_6(SATR)	100	.	5330083	5333927	0,204,204
chr13	5333927	5338346	ct_13_5	100	.	5333927	5338346	224,224,224
chr13	5338346	5358151	censat_13_7(ACRO_composite)	100	.	5338346	5358151	0,204,204
chr13	5358151	5369400	ct_13_6	100	.	5358151	5369400	224,224,224
chr13	5369400	5424523	censat_13_8(CER)	100	.	5369400	5424523	0,204,204
chr13	5424523	5448211	ct_13_7	100	.	5424523	5448211	224,224,224
chr13	5448211	5450627	gsat_13_1(GSATII)	100	.	5448211	5450627	172,51,199
chr13	5450627	5455783	ct_13_8	100	.	5450627	5455783	224,224,224
chr13	5455783	5467957	bsat_13_2	100	.	5455783	5467957	250,153,255
chr13	5467957	5638362	ct_13_9	100	.	5467957	5638362	224,224,224
chr13	5638362	5650823	bsat_13_3	100	.	5638362	5650823	250,153,255
chr13	5650823	5770548	ct_13_10	100	.	5650823	5770548	224,224,224
chr13	5770548	9348041	rDNA_13_1	100	.	5770548	9348041	0,0,0
chr13	9348041	9356166	censat_13_9(ACRO_composite)	100	.	9348041	9356166	0,204,204
chr13	9356166	9389035	ct_13_11	100	.	9356166	9389035	224,224,224
chr13	9389035	9398072	censat_13_10(rnd-1_family-0)	100	.	9389035	9398072	0,204,204
chr13	9398072	9405275	gsat_13_2(GSATII/TAR)	100	.	9398072	9405275	172,51,199
chr13	9405275	9429676	ct_13_12	100	.	9405275	9429676	224,224,224
chr13	9429676	9433528	censat_13_11(SATR)	100	.	9429676	9433528	0,204,204
chr13	9433528	9436457	ct_13_13	100	.	9433528	9436457	224,224,224
chr13	9436457	9438504	censat_13_12(SATR)	100	.	9436457	9438504	0,204,204
chr13	9438504	9594120	ct_13_14	100	.	9438504	9594120	224,224,224
chr13	9594120	9627520	hsat3_13_3(A4)	100	.	9594120	9627520	0,0,250
chr13	9627520	9796372	bsat_13_4(LSAU-BSAT_Composite)	100	.	9627520	9796372	250,153,255
chr13	9796372	9802883	hsat1A_13_2	100	.	9796372	9802883	145,255,0
chr13	9802883	9891532	hsat3_13_4(B3,A1)	100	.	9802883	9891532	0,0,250
chr13	9891532	9940993	ct_13_15	100	.	9891532	9940993	224,224,224
chr13	9940993	9956401	bsat_13_5	100	.	9940993	9956401	250,153,255
chr13	9956401	9967744	hsat3_13_5(A4)	100	.	9956401	9967744	0,0,250
chr13	9967744	10154534	ct_13_16	100	.	9967744	10154534	224,224,224
chr13	10154534	10157059	censat_13_13(GATAn)	100	.	10154534	10157059	0,204,204
chr13	10157059	10165986	ct_13_17	100	.	10157059	10165986	224,224,224
chr13	10165986	10219675	hsat1B_13_1	100	.	10165986	10219675	0,153,76
chr13	10219675	10407295	hsat3_13_6(B3)	100	.	10219675	10407295	0,0,250
chr13	10407295	10425695	ct_13_18	100	.	10407295	10425695	224,224,224
chr13	10425695	10428614	censat_13_14(SATR)	100	.	10425695	10428614	0,204,204
chr13	10428614	10451876	ct_13_19	100	.	10428614	10451876	224,224,224
chr13	10451876	10455552	gsat_13_3(GSATII/TAR)	100	.	10451876	10455552	172,51,199
chr13	10455552	10456388	ct_13_20	100	.	10455552	10456388	224,224,224
chr13	10456388	10469104	censat_13_15(ACRO_composite)	100	.	10456388	10469104	0,204,204
chr13	10469104	10479035	ct_13_21	100	.	10469104	10479035	224,224,224
chr13	10479035	10480398	censat_13_16(HSat5)	100	.	10479035	10480398	0,204,204
chr13	10480398	10497523	ct_13_22	100	.	10480398	10497523	224,224,224
chr13	10497523	10499652	censat_13_17(HSat5)	100	.	10497523	10499652	0,204,204
chr13	10499652	10512131	ct_13_23	100	.	10499652	10512131	224,224,224
chr13	10512131	10513010	censat_13_18(HSat5)	100	.	10512131	10513010	0,204,204
chr13	10513010	10513356	ct_13_24	100	.	10513010	10513356	224,224,224
chr13	10513356	10627789	censat_13_19(CER)	100	.	10513356	10627789	0,204,204
chr13	10627789	10733822	hsat3_13_7(A4,A2)	100	.	10627789	10733822	0,0,250
chr13	10733822	10738003	bsat_13_6	100	.	10733822	10738003	250,153,255
chr13	10738003	10750200	hsat1A_13_3	100	.	10738003	10750200	145,255,0
chr13	10750200	10769666	hsat1B_13_2	100	.	10750200	10769666	0,153,76
chr13	10769666	10961021	ct_13_25	100	.	10769666	10961021	224,224,224
chr13	10961021	10970443	hsat3_13_8(A1)	100	.	10961021	10970443	0,0,250
chr13	10970443	10987609	ct_13_26	100	.	10970443	10987609	224,224,224
chr13	10987609	10989461	censat_13_20(rnd-6_family-4384)	100	.	10987609	10989461	0,204,204
chr13	10989461	11021233	ct_13_27	100	.	10989461	11021233	224,224,224
chr13	11021233	11023216	censat_13_21(rnd-6_family-4384)	100	.	11021233	11023216	0,204,204
chr13	11023216	11048571	ct_13_28	100	.	11023216	11048571	224,224,224
chr13	11048571	11049299	censat_13_22(rnd-6_family-4384)	100	.	11048571	11049299	0,204,204
chr13	11049299	11070649	ct_13_29	100	.	11049299	11070649	224,224,224
chr13	11070649	11143577	hsat3_13_9(A2,A4)	100	.	11070649	11143577	0,0,250
chr13	11143577	11155531	mon_13_1	100	.	11143577	11155531	255,204,153
chr13	11155531	11191439	hor_13_1(S4/6C13/14/21H1)	100	.	11155531	11191439	255,146,0
chr13	11191439	11334389	mon_13_2	100	.	11191439	11334389	255,204,153
chr13	11334389	11370461	hsat3_13_10(A4)	100	.	11334389	11370461	0,0,250
chr13	11370461	11417952	mon_13_3	100	.	11370461	11417952	255,204,153
chr13	11417952	11430303	hsat3_13_11(A4)	100	.	11417952	11430303	0,0,250
chr13	11430303	11490233	mon_13_4	100	.	11430303	11490233	255,204,153
chr13	11490233	11615705	ct_13_30	100	.	11490233	11615705	224,224,224
chr13	11615705	11617863	bsat_13_7(LSAU-BSAT_Composite,no_beta)	100	.	11615705	11617863	250,153,255
chr13	11617863	11621148	censat_13_23(rnd-6_family-13719,20)	100	.	11617863	11621148	0,204,204
chr13	11621148	11700049	ct_13_31	100	.	11621148	11700049	224,224,224
chr13	11700049	11701523	censat_13_24(rnd-6_family-13719,20)	100	.	11700049	11701523	0,204,204
chr13	11701523	11709200	bsat_13_8(LSAU-BSAT_Composite,no_beta)	100	.	11701523	11709200	250,153,255
chr13	11709200	11737545	ct_13_32	100	.	11709200	11737545	224,224,224
chr13	11737545	11812455	mon_13_5	100	.	11737545	11812455	255,204,153
chr13	11812455	11831237	hor_13_2(S5C13/14/21H2)	100	.	11812455	11831237	255,146,0
chr13	11831237	11837443	mon_13_6	100	.	11831237	11837443	255,204,153
chr13	11837443	11948431	hsat3_13_12(A4,A1)	100	.	11837443	11948431	0,0,250
chr13	11948431	12068771	ct_13_33	100	.	11948431	12068771	224,224,224
chr13	12068771	12070712	censat_13_25(rnd-1_family-0)	100	.	12068771	12070712	0,204,204
chr13	12070712	12084441	ct_13_34	100	.	12070712	12084441	224,224,224
chr13	12084441	12085439	censat_13_26(SST1_Composite)	100	.	12084441	12085439	0,204,204
chr13	12085439	12301366	ct_13_35	100	.	12085439	12301366	224,224,224
chr13	12301366	12440010	censat_13_27(SST1)	100	.	12301366	12440010	0,204,204
chr13	12440010	12718342	ct_13_36	100	.	12440010	12718342	224,224,224
chr13	12718342	12720259	censat_13_28(SST1_Composite)	100	.	12718342	12720259	0,204,204
chr13	12720259	12725915	gsat_13_4(GSATII/TAR)	100	.	12720259	12725915	172,51,199
chr13	12725915	12735050	censat_13_29(rnd-1_family-0)	100	.	12725915	12735050	0,204,204
chr13	12735050	12836659	ct_13_37	100	.	12735050	12836659	224,224,224
chr13	12836659	12839246	censat_13_30(rnd-6_family-13719,20)	100	.	12836659	12839246	0,204,204
chr13	12839246	12842110	bsat_13_9(LSAU-BSAT_Composite,no_beta)	100	.	12839246	12842110	250,153,255
chr13	12842110	12968162	ct_13_38	100	.	12842110	12968162	224,224,224
chr13	12968162	13033845	mon_13_7	100	.	12968162	13033845	255,204,153
chr13	13033845	13038321	hsat3_13_13(A4)	100	.	13033845	13038321	0,0,250
chr13	13038321	13111485	mon_13_8	100	.	13038321	13111485	255,204,153
chr13	13111485	13119194	hsat3_13_14(A4)	100	.	13111485	13119194	0,0,250
chr13	13119194	13172020	mon_13_9	100	.	13119194	13172020	255,204,153
chr13	13172020	13243683	hsat3_13_15(A4)	100	.	13172020	13243683	0,0,250
chr13	13243683	13322481	mon_13_10	100	.	13243683	13322481	255,204,153
chr13	13322481	13410442	hsat3_13_16(A1,A4)	100	.	13322481	13410442	0,0,250
chr13	13410442	13433611	ct_13_39	100	.	13410442	13433611	224,224,224
chr13	13433611	13434116	censat_13_31(rnd-6_family-4384)	100	.	13433611	13434116	0,204,204
chr13	13434116	13444402	ct_13_40	100	.	13434116	13444402	224,224,224
chr13	13444402	13444624	censat_13_32(rnd-6_family-4384)	100	.	13444402	13444624	0,204,204
chr13	13444624	13694067	ct_13_41	100	.	13444624	13694067	224,224,224
chr13	13694067	13700989	hsat1B_13_3	100	.	13694067	13700989	0,153,76
chr13	13700989	13923837	ct_13_42	100	.	13700989	13923837	224,224,224
chr13	13923837	13940927	hsat1B_13_4	100	.	13923837	13940927	0,153,76
chr13	13940927	15547593	hsat1A_13_4	100	.	13940927	15547593	145,255,0
chr13	15547593	17498291	hor_13_3(S2C13/21H1L)	100	.	15547593	17498291	250,0,0
chr13	17498291	17508596	hor_13_4(S2C13/21H1-B)	100	.	17498291	17508596	255,146,0
chr13	17508596	17511150	dhor_13_1(SF2)	100	.	17508596	17511150	153,0,0
chr13	17511150	17515884	dhor_13_2(SF02)	100	.	17511150	17515884	153,0,0
chr13	17515884	17576696	mon_13_11	100	.	17515884	17576696	255,204,153
chr13	17576696	17710409	ct_13_43	100	.	17576696	17710409	224,224,224
chr13	17710409	17720072	censat_13_33(CER)	100	.	17710409	17720072	0,204,204
chr13	17720072	17959655	ct_13_44	100	.	17720072	17959655	224,224,224
chr13	17959655	17960517	censat_13_34(HSat5)	100	.	17959655	17960517	0,204,204
chr13	17960517	18004818	ct_13_45	100	.	17960517	18004818	224,224,224
chr13	18004818	18005403	censat_13_35(HSat5)	100	.	18004818	18005403	0,204,204
chr13	18005403	18137682	ct_13_46	100	.	18005403	18137682	224,224,224
chr13	18137682	18139572	gsat_13_5(GSATX)	100	.	18137682	18139572	172,51,199
chr13	18139572	20484601	ct_13_47	100	.	18139572	20484601	224,224,224
chr13	20484601	20485259	mon_13_12	100	.	20484601	20485259	255,204,153
chr13	20485259	22498291	ct_13_48(q_arm)	100	.	20485259	22498291	224,224,224
chr14	0	2075	censat_14_1(TAR)	100	.	0	2075	0,204,204
chr14	2075	225617	censat_14_2(ACRO_composite)	100	.	2075	225617	0,204,204
chr14	225617	230957	ct_14_1	100	.	225617	230957	224,224,224
chr14	230957	234807	censat_14_3(SATR)	100	.	230957	234807	0,204,204
chr14	234807	260746	ct_14_2	100	.	234807	260746	224,224,224
chr14	260746	632814	censat_14_4(ULTRA_novelSat)	100	.	260746	632814	0,204,204
chr14	632814	740363	ct_14_3	100	.	632814	740363	224,224,224
chr14	740363	763497	hsat3_14_1(A4)	100	.	740363	763497	0,0,250
chr14	763497	965061	bsat_14_1(LSAU-BSAT_Composite)	100	.	763497	965061	250,153,255
chr14	965061	1246654	hsat3_14_2(B4)	100	.	965061	1246654	0,0,250
chr14	1246654	1313023	hsat1A_14_1	100	.	1246654	1313023	145,255,0
chr14	1313023	1339985	bsat_14_2(LSAU-BSAT_Composite)	100	.	1313023	1339985	250,153,255
chr14	1339985	1453417	hsat3_14_3(A4)	100	.	1339985	1453417	0,0,250
chr14	1453417	1565957	ct_14_4	100	.	1453417	1565957	224,224,224
chr14	1565957	1567205	censat_14_5(HSat5)	100	.	1565957	1567205	0,204,204
chr14	1567205	1570796	ct_14_5	100	.	1567205	1570796	224,224,224
chr14	1570796	1572164	censat_14_6(HSat5)	100	.	1570796	1572164	0,204,204
chr14	1572164	1625478	ct_14_6	100	.	1572164	1625478	224,224,224
chr14	1625478	1627614	censat_14_7(SATR)	100	.	1625478	1627614	0,204,204
chr14	1627614	1630538	ct_14_7	100	.	1627614	1630538	224,224,224
chr14	1630538	1634388	censat_14_8(SATR)	100	.	1630538	1634388	0,204,204
chr14	1634388	1658892	ct_14_8	100	.	1634388	1658892	224,224,224
chr14	1658892	1662773	gsat_14_1(GSATII)	100	.	1658892	1662773	172,51,199
chr14	1662773	1663585	ct_14_9	100	.	1662773	1663585	224,224,224
chr14	1663585	1665185	censat_14_9(ACRO_composite)	100	.	1663585	1665185	0,204,204
chr14	1665185	1682156	ct_14_10	100	.	1665185	1682156	224,224,224
chr14	1682156	1755893	censat_14_10(CER)	100	.	1682156	1755893	0,204,204
chr14	1755893	1779757	ct_14_11	100	.	1755893	1779757	224,224,224
chr14	1779757	1782280	gsat_14_2(GSATII)	100	.	1779757	1782280	172,51,199
chr14	1782280	1787439	ct_14_12	100	.	1782280	1787439	224,224,224
chr14	1787439	1799664	bsat_14_3	100	.	1787439	1799664	250,153,255
chr14	1799664	1969079	ct_14_13	100	.	1799664	1969079	224,224,224
chr14	1969079	1981517	bsat_14_4	100	.	1969079	1981517	250,153,255
chr14	1981517	2099537	ct_14_14	100	.	1981517	2099537	224,224,224
chr14	2099537	2817811	rDNA_14_1	100	.	2099537	2817811	0,0,0
chr14	2817811	2825763	censat_14_11(ACRO_composite)	100	.	2817811	2825763	0,204,204
chr14	2825763	2860329	ct_14_15	100	.	2825763	2860329	224,224,224
chr14	2860329	2869347	censat_14_12(rnd-1_family-0)	100	.	2860329	2869347	0,204,204
chr14	2869347	2876512	gsat_14_3(GSATII/TAR)	100	.	2869347	2876512	172,51,199
chr14	2876512	2900972	ct_14_16	100	.	2876512	2900972	224,224,224
chr14	2900972	2904824	censat_14_13(SATR)	100	.	2900972	2904824	0,204,204
chr14	2904824	2907757	ct_14_17	100	.	2904824	2907757	224,224,224
chr14	2907757	2909807	censat_14_14(SATR)	100	.	2907757	2909807	0,204,204
chr14	2909807	2955856	ct_14_18	100	.	2909807	2955856	224,224,224
chr14	2955856	2957090	censat_14_15(HSat5)	100	.	2955856	2957090	0,204,204
chr14	2957090	2962147	censat_14_16(CER)	100	.	2957090	2962147	0,204,204
chr14	2962147	3069165	ct_14_19	100	.	2962147	3069165	224,224,224
chr14	3069165	3102244	hsat3_14_4(A4)	100	.	3069165	3102244	0,0,250
chr14	3102244	3271404	bsat_14_5(LSAU-BSAT_Composite)	100	.	3102244	3271404	250,153,255
chr14	3271404	3277915	hsat1A_14_2	100	.	3271404	3277915	145,255,0
chr14	3277915	3371795	hsat3_14_5(B3,A1)	100	.	3277915	3371795	0,0,250
chr14	3371795	3421271	ct_14_20	100	.	3371795	3421271	224,224,224
chr14	3421271	3436747	bsat_14_6	100	.	3421271	3436747	250,153,255
chr14	3436747	3448003	hsat3_14_6(A4)	100	.	3436747	3448003	0,0,250
chr14	3448003	3616871	ct_14_21	100	.	3448003	3616871	224,224,224
chr14	3616871	3699683	hsat1B_14_1	100	.	3616871	3699683	0,153,76
chr14	3699683	3903531	hsat3_14_7(B3)	100	.	3699683	3903531	0,0,250
chr14	3903531	3943532	ct_14_22	100	.	3903531	3943532	224,224,224
chr14	3943532	3946805	censat_14_17(CER)	100	.	3943532	3946805	0,204,204
chr14	3946805	3948059	censat_14_18(HSat5)	100	.	3946805	3948059	0,204,204
chr14	3948059	3959672	ct_14_23	100	.	3948059	3959672	224,224,224
chr14	3959672	3961776	censat_14_19(HSat5)	100	.	3959672	3961776	0,204,204
chr14	3961776	3981870	ct_14_24	100	.	3961776	3981870	224,224,224
chr14	3981870	3983236	censat_14_20(HSat5)	100	.	3981870	3983236	0,204,204
chr14	3983236	3993446	ct_14_25	100	.	3983236	3993446	224,224,224
chr14	3993446	3996350	censat_14_21(SATR)	100	.	3993446	3996350	0,204,204
chr14	3996350	4020781	ct_14_27	100	.	3996350	4020781	224,224,224
chr14	4020781	4023620	gsat_14_4(GSATII/TAR)	100	.	4020781	4023620	172,51,199
chr14	4023620	4035909	censat_14_22(ACRO_composite)	100	.	4023620	4035909	0,204,204
chr14	4035909	4086229	ct_14_28	100	.	4035909	4086229	224,224,224
chr14	4086229	4358753	bsat_14_8(LSAU-BSAT_Composite)	100	.	4086229	4358753	250,153,255
chr14	4358753	4374370	ct_14_29	100	.	4358753	4374370	224,224,224
chr14	4374370	4376964	bsat_14_7(LSAU-BSAT_Composite,no_beta)	100	.	4374370	4376964	250,153,255
chr14	4376964	4377796	censat_14_23(rnd-6_family-13719,20)	100	.	4376964	4377796	0,204,204
chr14	4377796	4526458	ct_14_26	100	.	4377796	4526458	224,224,224
chr14	4526458	4551414	censat_14_24(CER)	100	.	4526458	4551414	0,204,204
chr14	4551414	4662667	ct_14_30	100	.	4551414	4662667	224,224,224
chr14	4662667	4699720	hsat3_14_8(A4)	100	.	4662667	4699720	0,0,250
chr14	4699720	4924998	hsat3_14_9(B2)	100	.	4699720	4924998	0,0,250
chr14	4924998	4974093	ct_14_31	100	.	4924998	4974093	224,224,224
chr14	4974093	5419772	bsat_14_9(LSAU-BSAT_Composite)	100	.	4974093	5419772	250,153,255
chr14	5419772	5593325	hsat3_14_10(A4,A2)	100	.	5419772	5593325	0,0,250
chr14	5593325	5699702	ct_14_32	100	.	5593325	5699702	224,224,224
chr14	5699702	5704320	censat_14_25(CER)	100	.	5699702	5704320	0,204,204
chr14	5704320	5705560	censat_14_26(HSat5)	100	.	5704320	5705560	0,204,204
chr14	5705560	5718045	ct_14_33	100	.	5705560	5718045	224,224,224
chr14	5718045	5720181	censat_14_27(HSat5)	100	.	5718045	5720181	0,204,204
chr14	5720181	5737307	ct_14_34	100	.	5720181	5737307	224,224,224
chr14	5737307	5738656	censat_14_28(HSat5)	100	.	5737307	5738656	0,204,204
chr14	5738656	5791601	ct_14_35	100	.	5738656	5791601	224,224,224
chr14	5791601	5793723	censat_14_29(SATR)	100	.	5791601	5793723	0,204,204
chr14	5793723	5796647	ct_14_36	100	.	5793723	5796647	224,224,224
chr14	5796647	5800474	censat_14_30(SATR)	100	.	5796647	5800474	0,204,204
chr14	5800474	5824968	ct_14_37	100	.	5800474	5824968	224,224,224
chr14	5824968	5828980	gsat_14_5(GSATII/TAR)	100	.	5824968	5828980	172,51,199
chr14	5828980	5835013	censat_14_31(ACRO_composite)	100	.	5828980	5835013	0,204,204
chr14	5835013	5841450	ct_14_38	100	.	5835013	5841450	224,224,224
chr14	5841450	5842680	censat_14_32(HSat5)	100	.	5841450	5842680	0,204,204
chr14	5842680	5846873	censat_14_33(CER)	100	.	5842680	5846873	0,204,204
chr14	5846873	5886566	ct_14_39	100	.	5846873	5886566	224,224,224
chr14	5886566	5899451	hsat3_14_11(B3)	100	.	5886566	5899451	0,0,250
chr14	5899451	5928925	hsat1A_14_3	100	.	5899451	5928925	145,255,0
chr14	5928925	5939240	hsat1B_14_2	100	.	5928925	5939240	0,153,76
chr14	5939240	5997299	ct_14_40	100	.	5939240	5997299	224,224,224
chr14	5997299	5997583	censat_14_34(rnd-6_family-4384)	100	.	5997299	5997583	0,204,204
chr14	5997583	6007867	ct_14_41	100	.	5997583	6007867	224,224,224
chr14	6007867	6008372	censat_14_35(rnd-6_family-4384)	100	.	6007867	6008372	0,204,204
chr14	6008372	6031537	ct_14_42	100	.	6008372	6031537	224,224,224
chr14	6031537	6118542	hsat3_14_12(A1,A4)	100	.	6031537	6118542	0,0,250
chr14	6118542	6199662	mon_14_1	100	.	6118542	6199662	255,204,153
chr14	6199662	6260270	hsat3_14_13(A4)	100	.	6199662	6260270	0,0,250
chr14	6260270	6314167	mon_14_2	100	.	6260270	6314167	255,204,153
chr14	6314167	6321911	hsat3_14_14(A4)	100	.	6314167	6321911	0,0,250
chr14	6321911	6397784	mon_14_3	100	.	6321911	6397784	255,204,153
chr14	6397784	6402296	hsat3_14_15(A4)	100	.	6397784	6402296	0,0,250
chr14	6402296	6442583	mon_14_4	100	.	6402296	6442583	255,204,153
chr14	6442583	6559657	ct_14_43	100	.	6442583	6559657	224,224,224
chr14	6559657	6561849	bsat_14_10(LSAU-BSAT_Composite,no_beta)	100	.	6559657	6561849	250,153,255
chr14	6561849	6565138	censat_14_36(rnd-6_family-13719,20)	100	.	6561849	6565138	0,204,204
chr14	6565138	6666811	ct_14_44	100	.	6565138	6666811	224,224,224
chr14	6666811	6675927	censat_14_37(rnd-1_family-0)	100	.	6666811	6675927	0,204,204
chr14	6675927	6680374	gsat_14_6(GSATII/TAR)	100	.	6675927	6680374	172,51,199
chr14	6680374	6682281	censat_14_38(SST1_Composite)	100	.	6680374	6682281	0,204,204
chr14	6682281	6960007	ct_14_45	100	.	6682281	6960007	224,224,224
chr14	6960007	6988409	censat_14_39(SST_Composite)	100	.	6960007	6988409	0,204,204
chr14	6988409	7205438	ct_14_46	100	.	6988409	7205438	224,224,224
chr14	7205438	7206435	censat_14_40(SST_Composite)	100	.	7205438	7206435	0,204,204
chr14	7206435	7220145	ct_14_47	100	.	7206435	7220145	224,224,224
chr14	7220145	7222087	censat_14_41(rnd-1_family-0)	100	.	7220145	7222087	0,204,204
chr14	7222087	7342312	ct_14_48	100	.	7222087	7342312	224,224,224
chr14	7342312	7439251	hsat3_14_16(A4,A1)	100	.	7342312	7439251	0,0,250
chr14	7439251	7445759	mon_14_5	100	.	7439251	7445759	255,204,153
chr14	7445759	7524140	hor_14_1(S5C13/14/21H2)	100	.	7445759	7524140	255,146,0
chr14	7524140	7614054	mon_14_6	100	.	7524140	7614054	255,204,153
chr14	7614054	7642456	ct_14_49	100	.	7614054	7642456	224,224,224
chr14	7642456	7650083	bsat_14_11(LSAU-BSAT_Composite,no_beta)	100	.	7642456	7650083	250,153,255
chr14	7650083	7651614	censat_14_42(rnd-6_family-13719,20)	100	.	7650083	7651614	0,204,204
chr14	7651614	7730544	ct_14_50	100	.	7651614	7730544	224,224,224
chr14	7730544	7733835	censat_14_43(rnd-6_family-13719,20)	100	.	7730544	7733835	0,204,204
chr14	7733835	7735996	bsat_14_12(LSAU-BSAT_Composite,no_beta)	100	.	7733835	7735996	250,153,255
chr14	7735996	7861537	ct_14_51	100	.	7735996	7861537	224,224,224
chr14	7861537	7921487	mon_14_7	100	.	7861537	7921487	255,204,153
chr14	7921487	7933137	hsat3_14_17(A4)	100	.	7921487	7933137	0,0,250
chr14	7933137	7980600	mon_14_8	100	.	7933137	7980600	255,204,153
chr14	7980600	8005258	hsat3_14_18(A4)	100	.	7980600	8005258	0,0,250
chr14	8005258	8146948	mon_14_9	100	.	8005258	8146948	255,204,153
chr14	8146948	8220303	hor_14_2(S4/6C13/14/21H1)	100	.	8146948	8220303	255,146,0
chr14	8220303	8233032	mon_14_10	100	.	8220303	8233032	255,204,153
chr14	8233032	8315216	hsat3_14_19(A2,A4)	100	.	8233032	8315216	0,0,250
chr14	8315216	8336545	ct_14_52	100	.	8315216	8336545	224,224,224
chr14	8336545	8337273	censat_14_44(rnd-6_family-4384)	100	.	8336545	8337273	0,204,204
chr14	8337273	8362704	ct_14_53	100	.	8337273	8362704	224,224,224
chr14	8362704	8364470	censat_14_45(rnd-6_family-4384)	100	.	8362704	8364470	0,204,204
chr14	8364470	8381647	ct_14_54	100	.	8364470	8381647	224,224,224
chr14	8381647	8384690	censat_14_46(rnd-1_family-0)	100	.	8381647	8384690	0,204,204
chr14	8384690	8432916	ct_14_55	100	.	8384690	8432916	224,224,224
chr14	8432916	8434937	censat_14_47(rnd-6_family-4384)	100	.	8432916	8434937	0,204,204
chr14	8434937	8477008	ct_14_56	100	.	8434937	8477008	224,224,224
chr14	8477008	8477831	censat_14_48(rnd-6_family-4384)	100	.	8477008	8477831	0,204,204
chr14	8477831	8604781	ct_14_57	100	.	8477831	8604781	224,224,224
chr14	8604781	8606018	censat_14_49(rnd-6_family-4384)	100	.	8604781	8606018	0,204,204
chr14	8606018	8649801	ct_14_58	100	.	8606018	8649801	224,224,224
chr14	8649801	8651571	censat_14_50(rnd-6_family-4384)	100	.	8649801	8651571	0,204,204
chr14	8651571	8700904	ct_14_59	100	.	8651571	8700904	224,224,224
chr14	8700904	8704045	censat_14_51(rnd-1_family-0)	100	.	8700904	8704045	0,204,204
chr14	8704045	8720107	ct_14_60	100	.	8704045	8720107	224,224,224
chr14	8720107	8723407	censat_14_52(rnd-6_family-4384)	100	.	8720107	8723407	0,204,204
chr14	8723407	8750209	ct_14_61	100	.	8723407	8750209	224,224,224
chr14	8750209	8751019	censat_14_53(rnd-6_family-4384)	100	.	8750209	8751019	0,204,204
chr14	8751019	8772611	ct_14_62	100	.	8751019	8772611	224,224,224
chr14	8772611	8881505	hsat3_14_20(A2,A4)	100	.	8772611	8881505	0,0,250
chr14	8881505	9059262	mon_14_11	100	.	8881505	9059262	255,204,153
chr14	9059262	9216586	hsat3_14_21(A4)	100	.	9059262	9216586	0,0,250
chr14	9216586	9276576	mon_14_12	100	.	9216586	9276576	255,204,153
chr14	9276576	9288919	hsat3_14_22(A4)	100	.	9276576	9288919	0,0,250
chr14	9288919	9410459	mon_14_13	100	.	9288919	9410459	255,204,153
chr14	9410459	9532583	ct_14_63	100	.	9410459	9532583	224,224,224
chr14	9532583	9534775	bsat_14_13(LSAU-BSAT_Composite,no_beta)	100	.	9532583	9534775	250,153,255
chr14	9534775	9537974	censat_14_54(rnd-6_family-13719,20)	100	.	9534775	9537974	0,204,204
chr14	9537974	9546814	ct_14_64	100	.	9537974	9546814	224,224,224
chr14	9546814	9565812	mon_14_14	100	.	9546814	9565812	255,204,153
chr14	9565812	9641816	ct_14_65	100	.	9565812	9641816	224,224,224
chr14	9641816	9643249	censat_14_55(rnd-6_family-13719,20)	100	.	9641816	9643249	0,204,204
chr14	9643249	9650986	bsat_14_14(LSAU-BSAT_Composite,no_beta)	100	.	9643249	9650986	250,153,255
chr14	9650986	9680573	ct_14_66	100	.	9650986	9680573	224,224,224
chr14	9680573	9712130	mon_14_15	100	.	9680573	9712130	255,204,153
chr14	9712130	9727541	hsat1A_14_4	100	.	9712130	9727541	145,255,0
chr14	9727541	9761816	mon_14_16	100	.	9727541	9761816	255,204,153
chr14	9761816	9782799	hsat3_14_23(A4)	100	.	9761816	9782799	0,0,250
chr14	9782799	9857282	mon_14_17	100	.	9782799	9857282	255,204,153
chr14	9857282	9885813	ct_14_67	100	.	9857282	9885813	224,224,224
chr14	9885813	9893448	bsat_14_15(LSAU-BSAT_Composite,no_beta)	100	.	9885813	9893448	250,153,255
chr14	9893448	9894992	censat_14_56(rnd-6_family-13719,20)	100	.	9893448	9894992	0,204,204
chr14	9894992	9968887	ct_14_68	100	.	9894992	9968887	224,224,224
chr14	9968887	9971447	censat_14_57(rnd-6_family-13719,20)	100	.	9968887	9971447	0,204,204
chr14	9971447	9974308	bsat_14_16(LSAU-BSAT_Composite,no_beta)	100	.	9971447	9974308	250,153,255
chr14	9974308	10067391	ct_14_69	100	.	9974308	10067391	224,224,224
chr14	10067391	10092112	dhor_14_1(SF02,SF2)	100	.	10067391	10092112	153,0,0
chr14	10092112	12708411	hor_14_3(S2C14/22H1L)	100	.	10092112	12708411	250,0,0
chr14	12708411	12740173	dhor_14_2(SF2,SF02)	100	.	12708411	12740173	153,0,0
chr14	12740173	12783540	mon_14_18	100	.	12740173	12783540	255,204,153
chr14	12783540	12923915	ct_14_70	100	.	12783540	12923915	224,224,224
chr14	12923915	13047417	censat_14_58(CER)	100	.	12923915	13047417	0,204,204
chr14	13047417	13088420	ct_14_71	100	.	13047417	13088420	224,224,224
chr14	13088420	13094623	censat_14_59(rnd-1_family-0)	100	.	13088420	13094623	0,204,204
chr14	13094623	13355135	ct_14_72	100	.	13094623	13355135	224,224,224
chr14	13355135	13356143	mon_14_19	100	.	13355135	13356143	255,204,153
chr14	13356143	13470156	ct_14_73	100	.	13356143	13470156	224,224,224
chr14	13470156	13472675	gsat_14_7(GSATII)	100	.	13470156	13472675	172,51,199
chr14	13472675	13483436	censat_14_60(rnd-1_family-0)	100	.	13472675	13483436	0,204,204
chr14	13483436	13544095	ct_14_74	100	.	13483436	13544095	224,224,224
chr14	13544095	13553224	censat_14_61(rnd-1_family-0)	100	.	13544095	13553224	0,204,204
chr14	13553224	13556145	gsat_14_8(GSATII)	100	.	13553224	13556145	172,51,199
chr14	13556145	13670135	ct_14_75	100	.	13556145	13670135	224,224,224
chr14	13670135	13671143	mon_14_20	100	.	13670135	13671143	255,204,153
chr14	13671143	17708240	ct_14_76(q_arm)	100	.	13671143	17708240	224,224,224
chr15	0	6007	censat_15_1(TAR)	100	.	0	6007	0,204,204
chr15	6007	69641	ct_15_1	100	.	6007	69641	224,224,224
chr15	69641	161466	censat_15_2(ACRO_composite)	100	.	69641	161466	0,204,204
chr15	161466	161973	ct_15_2	100	.	161466	161973	224,224,224
chr15	161973	164114	censat_15_3(rnd-1_family-0)	100	.	161973	164114	0,204,204
chr15	164114	164142	ct_15_3	100	.	164114	164142	224,224,224
chr15	164142	170289	gsat_15_1(GSATII/TAR)	100	.	164142	170289	172,51,199
chr15	170289	187614	ct_15_4	100	.	170289	187614	224,224,224
chr15	187614	191464	censat_15_4(SATR)	100	.	187614	191464	0,204,204
chr15	191464	331905	ct_15_5	100	.	191464	331905	224,224,224
chr15	331905	354553	hsat3_15_1(A4)	100	.	331905	354553	0,0,250
chr15	354553	1097810	bsat_15_1(LSAU-BSAT_Composite)	100	.	354553	1097810	250,153,255
chr15	1097810	1236149	hsat3_15_2(B4)	100	.	1097810	1236149	0,0,250
chr15	1236149	1533887	hsat1A_15_1	100	.	1236149	1533887	145,255,0
chr15	1533887	1560853	bsat_15_2(LSAU-BSAT_Composite)	100	.	1533887	1560853	250,153,255
chr15	1560853	1664622	hsat3_15_3(A4,A2,B3)	100	.	1560853	1664622	0,0,250
chr15	1664622	1775887	ct_15_6	100	.	1664622	1775887	224,224,224
chr15	1775887	1777311	censat_15_5(CER)	100	.	1775887	1777311	0,204,204
chr15	1777311	1778560	censat_15_6(HSat5)	100	.	1777311	1778560	0,204,204
chr15	1778560	1782164	ct_15_7	100	.	1778560	1782164	224,224,224
chr15	1782164	1783533	censat_15_7(HSat5)	100	.	1782164	1783533	0,204,204
chr15	1783533	1836850	ct_15_8	100	.	1783533	1836850	224,224,224
chr15	1836850	1838985	censat_15_8(SATR)	100	.	1836850	1838985	0,204,204
chr15	1838985	1841907	ct_15_9	100	.	1838985	1841907	224,224,224
chr15	1841907	1845474	censat_15_9(SATR)	100	.	1841907	1845474	0,204,204
chr15	1845474	1870275	ct_15_10	100	.	1845474	1870275	224,224,224
chr15	1870275	2058686	censat_15_10(ACRO_composite)	100	.	1870275	2058686	0,204,204
chr15	2058686	2075682	ct_15_11	100	.	2058686	2075682	224,224,224
chr15	2075682	2164545	censat_15_11(CER)	100	.	2075682	2164545	0,204,204
chr15	2164545	2188255	ct_15_12	100	.	2164545	2188255	224,224,224
chr15	2188255	2190896	gsat_15_2(GSATII)	100	.	2188255	2190896	172,51,199
chr15	2190896	2196050	ct_15_13	100	.	2190896	2196050	224,224,224
chr15	2196050	2208273	bsat_15_3	100	.	2196050	2208273	250,153,255
chr15	2208273	2375935	ct_15_14	100	.	2208273	2375935	224,224,224
chr15	2375935	2388410	bsat_15_4	100	.	2375935	2388410	250,153,255
chr15	2388410	2506442	ct_15_15	100	.	2388410	2506442	224,224,224
chr15	2506442	4707485	rDNA_15_1	100	.	2506442	4707485	0,0,0
chr15	4707485	4715610	censat_15_12(ACRO_composite)	100	.	4707485	4715610	0,204,204
chr15	4715610	4748438	ct_15_16	100	.	4715610	4748438	224,224,224
chr15	4748438	4757491	censat_15_13(rnd-1_family-0)	100	.	4748438	4757491	0,204,204
chr15	4757491	4764748	gsat_15_3(GSATII/TAR)	100	.	4757491	4764748	172,51,199
chr15	4764748	4789157	ct_15_17	100	.	4764748	4789157	224,224,224
chr15	4789157	4793009	censat_15_14(SATR)	100	.	4789157	4793009	0,204,204
chr15	4793009	4795938	ct_15_18	100	.	4793009	4795938	224,224,224
chr15	4795938	4797985	censat_15_15(SATR)	100	.	4795938	4797985	0,204,204
chr15	4797985	4843967	ct_15_19	100	.	4797985	4843967	224,224,224
chr15	4843967	4845202	censat_15_16(HSat5)	100	.	4843967	4845202	0,204,204
chr15	4845202	4846912	censat_15_17(CER)	100	.	4845202	4846912	0,204,204
chr15	4846912	4953627	ct_15_20	100	.	4846912	4953627	224,224,224
chr15	4953627	4987006	hsat3_15_4(A4)	100	.	4953627	4987006	0,0,250
chr15	4987006	5151806	bsat_15_5(LSAU-BSAT_Composite)	100	.	4987006	5151806	250,153,255
chr15	5151806	5158321	hsat1A_15_2	100	.	5151806	5158321	145,255,0
chr15	5158321	5251163	hsat3_15_5(B3,A1)	100	.	5158321	5251163	0,0,250
chr15	5251163	5300649	ct_15_21	100	.	5251163	5300649	224,224,224
chr15	5300649	5316064	bsat_15_6	100	.	5300649	5316064	250,153,255
chr15	5316064	5327443	hsat3_15_6(A4)	100	.	5316064	5327443	0,0,250
chr15	5327443	5527068	ct_15_22	100	.	5327443	5527068	224,224,224
chr15	5527068	5971199	hsat1B_15_1	100	.	5527068	5971199	0,153,76
chr15	5971199	5975856	hsat1A_15_3	100	.	5971199	5975856	145,255,0
chr15	5975856	13968808	hsat3_15_7(A5,A2)	100	.	5975856	13968808	0,0,250
chr15	13968808	14132447	mon_15_1	100	.	13968808	14132447	255,204,153
chr15	14132447	14190845	hsat3_15_8(A4)	100	.	14132447	14190845	0,0,250
chr15	14190845	14245420	mon_15_2	100	.	14190845	14245420	255,204,153
chr15	14245420	14256873	hsat3_15_9(A4)	100	.	14245420	14256873	0,0,250
chr15	14256873	14347478	mon_15_3	100	.	14256873	14347478	255,204,153
chr15	14347478	14359426	hsat3_15_10(A4)	100	.	14347478	14359426	0,0,250
chr15	14359426	14431199	mon_15_4	100	.	14359426	14431199	255,204,153
chr15	14431199	14556514	ct_15_23	100	.	14431199	14556514	224,224,224
chr15	14556514	14558671	bsat_15_7(LSAU-BSAT_Composite,no_beta)	100	.	14556514	14558671	250,153,255
chr15	14558671	14561972	censat_15_18(rnd-6_family-13719,20)	100	.	14558671	14561972	0,204,204
chr15	14561972	14640870	ct_15_24	100	.	14561972	14640870	224,224,224
chr15	14640870	14642336	censat_15_19(rnd-6_family-13719,20)	100	.	14640870	14642336	0,204,204
chr15	14642336	14650039	bsat_15_8(LSAU-BSAT_Composite,no_beta)	100	.	14642336	14650039	250,153,255
chr15	14650039	14674291	ct_15_25	100	.	14650039	14674291	224,224,224
chr15	14674291	14750851	mon_15_5	100	.	14674291	14750851	255,204,153
chr15	14750851	14776838	hsat3_15_11(A4)	100	.	14750851	14776838	0,0,250
chr15	14776838	14924602	ct_15_26	100	.	14776838	14924602	224,224,224
chr15	14924602	14926795	bsat_15_9(LSAU-BSAT_Composite,no_beta)	100	.	14924602	14926795	250,153,255
chr15	14926795	14930017	censat_15_20(rnd-6_family-13719,20)	100	.	14926795	14930017	0,204,204
chr15	14930017	14938892	ct_15_27	100	.	14930017	14938892	224,224,224
chr15	14938892	14990182	mon_15_6	100	.	14938892	14990182	255,204,153
chr15	14990182	15061026	ct_15_28	100	.	14990182	15061026	224,224,224
chr15	15061026	15062219	censat_15_21(rnd-6_family-13719,20)	100	.	15061026	15062219	0,204,204
chr15	15062219	15069957	bsat_15_10(LSAU-BSAT_Composite,no_beta)	100	.	15062219	15069957	250,153,255
chr15	15069957	15098161	ct_15_29	100	.	15069957	15098161	224,224,224
chr15	15098161	15219741	mon_15_7	100	.	15098161	15219741	255,204,153
chr15	15219741	15402797	hsat3_15_12(A4)	100	.	15219741	15402797	0,0,250
chr15	15402797	15415981	mon_15_8	100	.	15402797	15415981	255,204,153
chr15	15415981	15493810	hor_15_1(S4C15H3-B)	100	.	15415981	15493810	255,146,0
chr15	15493810	15692696	hor_15_2(S4C15H3-A)	100	.	15493810	15692696	255,146,0
chr15	15692696	15764130	mon_15_9	100	.	15692696	15764130	255,204,153
chr15	15764130	15782418	hsat3_15_13(A4)	100	.	15764130	15782418	0,0,250
chr15	15782418	15828677	mon_15_10	100	.	15782418	15828677	255,204,153
chr15	15828677	15874563	hsat3_15_14(A4)	100	.	15828677	15874563	0,0,250
chr15	15874563	15996634	mon_15_11	100	.	15874563	15996634	255,204,153
chr15	15996634	16555605	hor_15_3(S4C15H2)	100	.	15996634	16555605	255,146,0
chr15	16555605	16606151	ct_15_30	100	.	16555605	16606151	224,224,224
chr15	16606151	16608673	censat_15_22(rnd-6_family-13719,20)	100	.	16606151	16608673	0,204,204
chr15	16608673	16664460	ct_15_31	100	.	16608673	16664460	224,224,224
chr15	16664460	16678794	dhor_15_1(SF02,SF2)	100	.	16664460	16678794	153,0,0
chr15	16678794	17694466	hor_15_4(S2C15H1L)	100	.	16678794	17694466	250,0,0
chr15	17694466	17742478	mon_15_12	100	.	17694466	17742478	255,204,153
chr15	17742478	17742569	censat_15_23(CER)	100	.	17742478	17742569	0,204,204
chr15	17742569	17802623	ct_15_32	100	.	17742569	17802623	224,224,224
chr15	17802623	17803085	censat_15_24(rnd-6_family-4384)	100	.	17802623	17803085	0,204,204
chr15	17803085	17847229	ct_15_33	100	.	17803085	17847229	224,224,224
chr15	17847229	17848649	censat_15_25(rnd-6_family-4384)	100	.	17847229	17848649	0,204,204
chr15	17848649	18004794	ct_15_34	100	.	17848649	18004794	224,224,224
chr15	18004794	18015058	censat_15_26(TGGCTTGGCn)	100	.	18004794	18015058	0,204,204
chr15	18015058	20712066	ct_15_35	100	.	18015058	20712066	224,224,224
chr15	20712066	20733976	censat_15_27(NovelTandem)	100	.	20712066	20733976	0,204,204
chr15	20733976	22489670	ct_15_36	100	.	20733976	22489670	224,224,224
chr15	22489670	22489964	mon_15_13	100	.	22489670	22489964	255,204,153
chr15	22489964	22694129	ct_15_37(q_arm)	100	.	22489964	22694129	224,224,224
chr16	30848286	32625033	ct_16_1(p_arm)	100	.	30848286	32625033	224,224,224
chr16	32625033	32626021	censat_16_1(rnd-1_family-1)	100	.	32625033	32626021	0,204,204
chr16	32626021	32652620	ct_16_2	100	.	32626021	32652620	224,224,224
chr16	32652620	32652865	bsat_16_1	100	.	32652620	32652865	250,153,255
chr16	32652865	32665872	ct_16_3	100	.	32652865	32665872	224,224,224
chr16	32665872	32666160	censat_16_2(rnd-6_family-4384)	100	.	32665872	32666160	0,204,204
chr16	32666160	32669334	ct_16_4	100	.	32666160	32669334	224,224,224
chr16	32669334	32702325	censat_16_3(TGGCTTGGCn)	100	.	32669334	32702325	0,204,204
chr16	32702325	32747526	ct_16_5	100	.	32702325	32747526	224,224,224
chr16	32747526	32751486	censat_16_4(CATCTn)	100	.	32747526	32751486	0,204,204
chr16	32751486	32894438	ct_16_6	100	.	32751486	32894438	224,224,224
chr16	32894438	32894883	censat_16_5(rnd-6_family-4384)	100	.	32894438	32894883	0,204,204
chr16	32894883	32897683	ct_16_7	100	.	32894883	32897683	224,224,224
chr16	32897683	33006667	mon_16_1	100	.	32897683	33006667	255,204,153
chr16	33006667	33014571	ct_16_8	100	.	33006667	33014571	224,224,224
chr16	33014571	33014778	hsat1B_16_1	100	.	33014571	33014778	0,153,76
chr16	33014778	33065531	ct_16_9	100	.	33014778	33065531	224,224,224
chr16	33065531	33065832	censat_16_6(rnd-6_family-4384)	100	.	33065531	33065832	0,204,204
chr16	33065832	33078458	ct_16_10	100	.	33065832	33078458	224,224,224
chr16	33078458	33078704	bsat_16_2	100	.	33078458	33078704	250,153,255
chr16	33078704	33105288	ct_16_11	100	.	33078704	33105288	224,224,224
chr16	33105288	33106276	censat_16_7(rnd-1_family-1)	100	.	33105288	33106276	0,204,204
chr16	33106276	33225114	ct_16_12	100	.	33106276	33225114	224,224,224
chr16	33225114	33225935	censat_16_8(rnd-6_family-4384)	100	.	33225114	33225935	0,204,204
chr16	33225935	33254078	ct_16_13	100	.	33225935	33254078	224,224,224
chr16	33254078	33256757	censat_16_9(rnd-6_family-4384)	100	.	33254078	33256757	0,204,204
chr16	33256757	33437708	ct_16_14	100	.	33256757	33437708	224,224,224
chr16	33437708	33438331	censat_16_10(rnd-6_family-4384)	100	.	33437708	33438331	0,204,204
chr16	33438331	33472263	ct_16_15	100	.	33438331	33472263	224,224,224
chr16	33472263	33473264	censat_16_11(rnd-6_family-4384)	100	.	33472263	33473264	0,204,204
chr16	33473264	33592843	ct_16_16	100	.	33473264	33592843	224,224,224
chr16	33592843	33593831	censat_16_12(rnd-1_family-1)	100	.	33592843	33593831	0,204,204
chr16	33593831	33620415	ct_16_17	100	.	33593831	33620415	224,224,224
chr16	33620415	33620661	bsat_16_3	100	.	33620415	33620661	250,153,255
chr16	33620661	33633298	ct_16_18	100	.	33620661	33633298	224,224,224
chr16	33633298	33633609	censat_16_13(rnd-6_family-4384)	100	.	33633298	33633609	0,204,204
chr16	33633609	33636789	ct_16_19	100	.	33633609	33636789	224,224,224
chr16	33636789	33669365	censat_16_14(TGGCTTGGCn)	100	.	33636789	33669365	0,204,204
chr16	33669365	33714217	ct_16_20	100	.	33669365	33714217	224,224,224
chr16	33714217	33718199	censat_16_15(CATCTn)	100	.	33714217	33718199	0,204,204
chr16	33718199	33945143	ct_16_21	100	.	33718199	33945143	224,224,224
chr16	33945143	33945332	censat_16_16(rnd-6_family-4384)	100	.	33945143	33945332	0,204,204
chr16	33945332	34181766	ct_16_22	100	.	33945332	34181766	224,224,224
chr16	34181766	34182371	censat_16_17(rnd-6_family-4384)	100	.	34181766	34182371	0,204,204
chr16	34182371	34216319	ct_16_23	100	.	34182371	34216319	224,224,224
chr16	34216319	34217388	censat_16_18(rnd-6_family-4384)	100	.	34216319	34217388	0,204,204
chr16	34217388	34338858	ct_16_24	100	.	34217388	34338858	224,224,224
chr16	34338858	34339846	censat_16_19(rnd-1_family-1)	100	.	34338858	34339846	0,204,204
chr16	34339846	34366440	ct_16_25	100	.	34339846	34366440	224,224,224
chr16	34366440	34366686	bsat_16_4	100	.	34366440	34366686	250,153,255
chr16	34366686	34379686	ct_16_26	100	.	34366686	34379686	224,224,224
chr16	34379686	34379976	censat_16_20(rnd-6_family-4384)	100	.	34379686	34379976	0,204,204
chr16	34379976	34431452	ct_16_27	100	.	34379976	34431452	224,224,224
chr16	34431452	34431659	hsat1B_16_2	100	.	34431452	34431659	0,153,76
chr16	34431659	34439565	ct_16_28	100	.	34431659	34439565	224,224,224
chr16	34439565	34577605	mon_16_2	100	.	34439565	34577605	255,204,153
chr16	34577605	34725219	ct_16_29	100	.	34577605	34725219	224,224,224
chr16	34725219	34731720	censat_16_21(TGGCCCn)	100	.	34725219	34731720	0,204,204
chr16	34731720	34776668	ct_16_30	100	.	34731720	34776668	224,224,224
chr16	34776668	34779228	censat_16_22(GCCAAGCCAn,A-rich)	100	.	34776668	34779228	0,204,204
chr16	34779228	34813748	ct_16_31	100	.	34779228	34813748	224,224,224
chr16	34813748	34815594	mon_16_3	100	.	34813748	34815594	255,204,153
chr16	34815594	34824062	ct_16_32	100	.	34815594	34824062	224,224,224
chr16	34824062	34827380	censat_16_23(TGGCTTGGCn)	100	.	34824062	34827380	0,204,204
chr16	34827380	34850231	ct_16_33	100	.	34827380	34850231	224,224,224
chr16	34850231	34853968	censat_16_24(CATCTn)	100	.	34850231	34853968	0,204,204
chr16	34853968	35342872	ct_16_34	100	.	34853968	35342872	224,224,224
chr16	35342872	35343073	censat_16_25(rnd-6_family-4384)	100	.	35342872	35343073	0,204,204
chr16	35343073	35586973	ct_16_35	100	.	35343073	35586973	224,224,224
chr16	35586973	35587482	censat_16_26(rnd-6_family-4384)	100	.	35586973	35587482	0,204,204
chr16	35587482	35622336	ct_16_36	100	.	35587482	35622336	224,224,224
chr16	35622336	35623355	censat_16_27(rnd-6_family-4384)	100	.	35622336	35623355	0,204,204
chr16	35623355	35634414	ct_16_37	100	.	35623355	35634414	224,224,224
chr16	35634414	35643986	hsat3_16_1(A4)	100	.	35634414	35643986	0,0,250
chr16	35643986	35644992	hsat2_16_1(B)	100	.	35643986	35644992	0,128,250
chr16	35644992	35645995	hsat3_16_2(A4)	100	.	35644992	35645995	0,0,250
chr16	35645995	35649005	hsat2_16_2(B)	100	.	35645995	35649005	0,128,250
chr16	35649005	35650995	hsat3_16_3(A4)	100	.	35649005	35650995	0,0,250
chr16	35650995	35662994	hsat2_16_3(B)	100	.	35650995	35662994	0,128,250
chr16	35662994	35663995	hsat3_16_4(A4)	100	.	35662994	35663995	0,0,250
chr16	35663995	35673994	hsat2_16_4(B)	100	.	35663995	35673994	0,128,250
chr16	35673994	35677618	hsat3_16_5(A4)	100	.	35673994	35677618	0,0,250
chr16	35677618	35696235	mon_16_4	100	.	35677618	35696235	255,204,153
chr16	35696235	35710518	ct_16_38	100	.	35696235	35710518	224,224,224
chr16	35710518	35711999	censat_16_28(rnd-6_family-13719,20)	100	.	35710518	35711999	0,204,204
chr16	35711999	35720670	bsat_16_5(LSAU-BSAT_Composite,no_beta)	100	.	35711999	35720670	250,153,255
chr16	35720670	35743653	ct_16_39	100	.	35720670	35743653	224,224,224
chr16	35743653	35794951	mon_16_5	100	.	35743653	35794951	255,204,153
chr16	35794951	35828954	dhor_16_1(S02CMH2d)	100	.	35794951	35828954	153,0,0
chr16	35828954	35831856	dhor_16_2(S2CMH4d)	100	.	35828954	35831856	153,0,0
chr16	35831856	35834066	dhor_16_3(SF2)	100	.	35831856	35834066	153,0,0
chr16	35834066	35841873	hor_16_1(S2C16H2-A)	100	.	35834066	35841873	255,146,0
chr16	35841873	35844950	ct_16_40	100	.	35841873	35844950	224,224,224
chr16	35844950	35848286	hor_16_2(S2C16H2-A)	100	.	35844950	35848286	255,146,0
chr16	35848286	35854528	hor_16_3(S1C16H1L,S1C1/5/19H1L)	100	.	35848286	35854528	255,146,0
chr16	35854528	37793352	hor_16_4(S1C16H1L)	100	.	35854528	37793352	250,0,0
chr16	37793352	37829521	hor_16_5(S1C16H1L,S1C1/5/19H1L)	100	.	37793352	37829521	255,146,0
chr16	37829521	37841225	hor_16_6(S2C16H2-B,A)	100	.	37829521	37841225	255,146,0
chr16	37841225	37851967	hor_16_7(S2C16H2-B)	100	.	37841225	37851967	255,146,0
chr16	37851967	37858009	ct_16_41	100	.	37851967	37858009	224,224,224
chr16	37858009	37863882	dhor_16_4(SF2)	100	.	37858009	37863882	153,0,0
chr16	37863882	37867244	dhor_16_5(S2CMH4d)	100	.	37863882	37867244	153,0,0
chr16	37867244	37892864	hsat2_16_5(B)	100	.	37867244	37892864	0,128,250
chr16	37892864	37916494	ct_16_42	100	.	37892864	37916494	224,224,224
chr16	37916494	37952082	hsat2_16_6(B)	100	.	37916494	37952082	0,128,250
chr16	37952082	37974678	ct_16_43	100	.	37952082	37974678	224,224,224
chr16	37974678	37997693	hsat2_16_7(B)	100	.	37974678	37997693	0,128,250
chr16	37997693	38014959	ct_16_44	100	.	37997693	38014959	224,224,224
chr16	38014959	38017447	censat_16_29(rnd-6_family-4384)	100	.	38014959	38017447	0,204,204
chr16	38017447	38028998	ct_16_45	100	.	38017447	38028998	224,224,224
chr16	38028998	38213677	mon_16_6	100	.	38028998	38213677	255,204,153
chr16	38213677	38214097	ct_16_46	100	.	38213677	38214097	224,224,224
chr16	38214097	38214897	censat_16_30(SST1_Composite)	100	.	38214097	38214897	0,204,204
chr16	38214897	38332941	ct_16_47	100	.	38214897	38332941	224,224,224
chr16	38332941	38342053	censat_16_31(SST1_Composite)	100	.	38332941	38342053	0,204,204
chr16	38342053	38342360	ct_16_48	100	.	38342053	38342360	224,224,224
chr16	38342360	38373039	mon_16_7	100	.	38342360	38373039	255,204,153
chr16	38373039	38382785	censat_16_32(5S)	100	.	38373039	38382785	0,204,204
chr16	38382785	38392323	ct_16_49	100	.	38382785	38392323	224,224,224
chr16	38392323	38394564	censat_16_33(5S)	100	.	38392323	38394564	0,204,204
chr16	38394564	38405092	censat_16_34(HSat4)	100	.	38394564	38405092	0,204,204
chr16	38405092	38413478	ct_16_50	100	.	38405092	38413478	224,224,224
chr16	38413478	38417827	censat_16_35(HSat4)	100	.	38413478	38417827	0,204,204
chr16	38417827	38432871	mon_16_8	100	.	38417827	38432871	255,204,153
chr16	38432871	38445237	censat_16_36(HSat4)	100	.	38432871	38445237	0,204,204
chr16	38445237	38479465	mon_16_9	100	.	38445237	38479465	255,204,153
chr16	38479465	38555940	ct_16_51	100	.	38479465	38555940	224,224,224
chr16	38555940	38573057	bsat_16_6	100	.	38555940	38573057	250,153,255
chr16	38573057	38599608	ct_16_52	100	.	38573057	38599608	224,224,224
chr16	38599608	38600382	censat_16_37(rnd-1_family-1)	100	.	38599608	38600382	0,204,204
chr16	38600382	38630731	ct_16_53	100	.	38600382	38630731	224,224,224
chr16	38630731	38634286	bsat_16_7	100	.	38630731	38634286	250,153,255
chr16	38634286	38677908	ct_16_54	100	.	38634286	38677908	224,224,224
chr16	38677908	38680406	bsat_16_8	100	.	38677908	38680406	250,153,255
chr16	38680406	38699158	ct_16_55	100	.	38680406	38699158	224,224,224
chr16	38699158	38701304	bsat_16_9	100	.	38699158	38701304	250,153,255
chr16	38701304	38756844	ct_16_56	100	.	38701304	38756844	224,224,224
chr16	38756844	38766326	bsat_16_10	100	.	38756844	38766326	250,153,255
chr16	38766326	38802241	ct_16_57	100	.	38766326	38802241	224,224,224
chr16	38802241	38802346	mon_16_10	100	.	38802241	38802346	255,204,153
chr16	38802346	38820676	ct_16_58	100	.	38802346	38820676	224,224,224
chr16	38820676	38833193	bsat_16_11	100	.	38820676	38833193	250,153,255
chr16	38833193	38983754	ct_16_59	100	.	38833193	38983754	224,224,224
chr16	38983754	38988702	censat_16_38(SST1_Composite)	100	.	38983754	38988702	0,204,204
chr16	38988702	39166262	ct_16_60	100	.	38988702	39166262	224,224,224
chr16	39166262	39183175	hsat2_16_8(B)	100	.	39166262	39183175	0,128,250
chr16	39183175	39186514	ct_16_61	100	.	39183175	39186514	224,224,224
chr16	39186514	39187244	censat_16_39(CTTCn)	100	.	39186514	39187244	0,204,204
chr16	39187244	39207315	ct_16_62	100	.	39187244	39207315	224,224,224
chr16	39207315	39237710	hsat2_16_9(B)	100	.	39207315	39237710	0,128,250
chr16	39237710	39261510	ct_16_63	100	.	39237710	39261510	224,224,224
chr16	39261510	39275100	hsat2_16_10(B)	100	.	39261510	39275100	0,128,250
chr16	39275100	39357045	ct_16_64	100	.	39275100	39357045	224,224,224
chr16	39357045	39396518	hsat2_16_11(B)	100	.	39357045	39396518	0,128,250
chr16	39396518	39400256	dhor_16_6(S2CMH4d)	100	.	39396518	39400256	153,0,0
chr16	39400256	39434363	hsat2_16_12(B)	100	.	39400256	39434363	0,128,250
chr16	39434363	39457429	ct_16_65	100	.	39434363	39457429	224,224,224
chr16	39457429	39471987	hsat2_16_13(B)	100	.	39457429	39471987	0,128,250
chr16	39471987	39496532	ct_16_66	100	.	39471987	39496532	224,224,224
chr16	39496532	39503393	hsat2_16_14(B)	100	.	39496532	39503393	0,128,250
chr16	39503393	39523668	dhor_16_7(S2CMH4d)	100	.	39503393	39523668	153,0,0
chr16	39523668	52219756	hsat2_16_15(B)	100	.	39523668	52219756	0,128,250
chr16	52219756	52223887	ct_16_67	100	.	52219756	52223887	224,224,224
chr16	52223887	52227083	censat_16_40(rnd-6_family-4384)	100	.	52223887	52227083	0,204,204
chr16	52227083	52260530	ct_16_68	100	.	52227083	52260530	224,224,224
chr16	52260530	52263389	hsat2_16_16(B)	100	.	52260530	52263389	0,128,250
chr16	52263389	57219471	ct_16_69(q_arm)	100	.	52263389	57219471	224,224,224
chr17	18892419	20527834	ct_17_1(p_arm)	100	.	18892419	20527834	224,224,224
chr17	20527834	20528114	censat_17_1(rnd-1_family-0)	100	.	20527834	20528114	0,204,204
chr17	20528114	21521740	ct_17_2	100	.	20528114	21521740	224,224,224
chr17	21521740	21523556	censat_17_2(SST1_Composite)	100	.	21521740	21523556	0,204,204
chr17	21523556	21525118	ct_17_3	100	.	21523556	21525118	224,224,224
chr17	21525118	21525504	censat_17_3(rnd-1_family-0)	100	.	21525118	21525504	0,204,204
chr17	21525504	21528106	ct_17_4	100	.	21525504	21528106	224,224,224
chr17	21528106	21528300	censat_17_4(rnd-1_family-0)	100	.	21528106	21528300	0,204,204
chr17	21528300	21602233	ct_17_5	100	.	21528300	21602233	224,224,224
chr17	21602233	21604603	censat_17_5(rnd-1_family-0)	100	.	21602233	21604603	0,204,204
chr17	21604603	21612705	ct_17_6	100	.	21604603	21612705	224,224,224
chr17	21612705	21613222	censat_17_6(GATGATn)	100	.	21612705	21613222	0,204,204
chr17	21613222	21622145	ct_17_7	100	.	21613222	21622145	224,224,224
chr17	21622145	21636090	censat_17_7(SST1_Composite)	100	.	21622145	21636090	0,204,204
chr17	21636090	21811486	ct_17_8	100	.	21636090	21811486	224,224,224
chr17	21811486	21815296	censat_17_8(rnd-6_family-4384)	100	.	21811486	21815296	0,204,204
chr17	21815296	21822079	ct_17_9	100	.	21815296	21822079	224,224,224
chr17	21822079	21961014	hsat3_17_1(A2)	100	.	21822079	21961014	0,0,250
chr17	21961014	22243817	hsat3_17_2(B1)	100	.	21961014	22243817	0,0,250
chr17	22243817	22285707	hsat3_17_3(A1)	100	.	22243817	22285707	0,0,250
chr17	22285707	22293542	hsat2_17_1(B)	100	.	22285707	22293542	0,128,250
chr17	22293542	22322414	ct_17_10	100	.	22293542	22322414	224,224,224
chr17	22322414	22398289	hsat2_17_2(B)	100	.	22322414	22398289	0,128,250
chr17	22398289	22415469	ct_17_11	100	.	22398289	22415469	224,224,224
chr17	22415469	22415696	censat_17_9(rnd-6_family-4384)	100	.	22415469	22415696	0,204,204
chr17	22415696	22421918	ct_17_12	100	.	22415696	22421918	224,224,224
chr17	22421918	22424953	censat_17_10(rnd-6_family-4384)	100	.	22421918	22424953	0,204,204
chr17	22424953	22431675	ct_17_13	100	.	22424953	22431675	224,224,224
chr17	22431675	22533864	hsat3_17_4(A2)	100	.	22431675	22533864	0,0,250
chr17	22533864	22556782	ct_17_14	100	.	22533864	22556782	224,224,224
chr17	22556782	22558028	censat_17_11(rnd-6_family-4384)	100	.	22556782	22558028	0,204,204
chr17	22558028	22577972	ct_17_15	100	.	22558028	22577972	224,224,224
chr17	22577972	22580070	censat_17_12(rnd-6_family-4384)	100	.	22577972	22580070	0,204,204
chr17	22580070	22683125	ct_17_16	100	.	22580070	22683125	224,224,224
chr17	22683125	22694673	censat_17_13(SST1_Composite)	100	.	22683125	22694673	0,204,204
chr17	22694673	22712206	ct_17_17	100	.	22694673	22712206	224,224,224
chr17	22712206	22715282	censat_17_14(rnd-1_family-0)	100	.	22712206	22715282	0,204,204
chr17	22715282	22893753	ct_17_18	100	.	22715282	22893753	224,224,224
chr17	22893753	22926977	mon_17_1	100	.	22893753	22926977	255,204,153
chr17	22926977	22930914	censat_17_15(SST1_Composite)	100	.	22926977	22930914	0,204,204
chr17	22930914	22955415	ct_17_19	100	.	22930914	22955415	224,224,224
chr17	22955415	22955609	censat_17_16(rnd-1_family-0)	100	.	22955415	22955609	0,204,204
chr17	22955609	22958213	ct_17_20	100	.	22955609	22958213	224,224,224
chr17	22958213	22958601	censat_17_17(rnd-1_family-0)	100	.	22958213	22958601	0,204,204
chr17	22958601	22960167	ct_17_21	100	.	22958601	22960167	224,224,224
chr17	22960167	22967877	censat_17_18(SST1_Composite)	100	.	22960167	22967877	0,204,204
chr17	22967877	23036430	ct_17_22	100	.	22967877	23036430	224,224,224
chr17	23036430	23101337	censat_17_19(SST1_Composite)	100	.	23036430	23101337	0,204,204
chr17	23101337	23346722	ct_17_23	100	.	23101337	23346722	224,224,224
chr17	23346722	23356398	mon_17_2	100	.	23346722	23356398	255,204,153
chr17	23356398	23360051	censat_17_20(SST1_Composite)	100	.	23356398	23360051	0,204,204
chr17	23360051	23379829	mon_17_3	100	.	23360051	23379829	255,204,153
chr17	23379829	23381519	censat_17_21(SST1)	100	.	23379829	23381519	0,204,204
chr17	23381519	23400425	ct_17_24	100	.	23381519	23400425	224,224,224
chr17	23400425	23400936	censat_17_22(TGATGAn)	100	.	23400425	23400936	0,204,204
chr17	23400936	23407373	ct_17_25	100	.	23400936	23407373	224,224,224
chr17	23407373	23433372	mon_17_4	100	.	23407373	23433372	255,204,153
chr17	23433372	23892419	hor_17_1(S3C17H1-B)	100	.	23433372	23892419	255,146,0
chr17	23892419	27486939	hor_17_2(S3C17H1L)	100	.	23892419	27486939	250,0,0
chr17	27486939	27571319	hor_17_3(S3C17H1-C)	100	.	27486939	27571319	255,146,0
chr17	27571319	27576047	dhor_17_1(S3C17H2d)	100	.	27571319	27576047	153,0,0
chr17	27576047	27656567	mon_17_5	100	.	27576047	27656567	255,204,153
chr17	27656567	27669956	ct_17_26	100	.	27656567	27669956	224,224,224
chr17	27669956	27671814	censat_17_23(rnd-6_family-4384)	100	.	27669956	27671814	0,204,204
chr17	27671814	27705372	ct_17_27	100	.	27671814	27705372	224,224,224
chr17	27705372	27706726	censat_17_24(rnd-6_family-4384)	100	.	27705372	27706726	0,204,204
chr17	27706726	27711623	ct_17_28	100	.	27706726	27711623	224,224,224
chr17	27711623	27715433	censat_17_25(rnd-6_family-4384)	100	.	27711623	27715433	0,204,204
chr17	27715433	27722222	ct_17_29	100	.	27715433	27722222	224,224,224
chr17	27722222	27881606	hsat3_17_5(A2,A4)	100	.	27722222	27881606	0,0,250
chr17	27881606	28089293	ct_17_30	100	.	27881606	28089293	224,224,224
chr17	28089293	28093083	mon_17_6	100	.	28089293	28093083	255,204,153
chr17	28093083	28100210	censat_17_26(SST1_Composite)	100	.	28093083	28100210	0,204,204
chr17	28100210	28139193	mon_17_7	100	.	28100210	28139193	255,204,153
chr17	28139193	32486939	ct_17_31(q_arm)	100	.	28139193	32486939	224,224,224
chr18	10965698	11350790	ct_18_1(p_arm)	100	.	10965698	11350790	224,224,224
chr18	11350790	11351416	censat_18_1(SST1)	100	.	11350790	11351416	0,204,204
chr18	11351416	11465046	ct_18_2	100	.	11351416	11465046	224,224,224
chr18	11465046	11465507	gsat_18_1(GSATX)	100	.	11465046	11465507	172,51,199
chr18	11465507	14413761	ct_18_3	100	.	11465507	14413761	224,224,224
chr18	14413761	14415124	censat_18_2(HSat5)	100	.	14413761	14415124	0,204,204
chr18	14415124	14497035	ct_18_4	100	.	14415124	14497035	224,224,224
chr18	14497035	14502444	censat_18_3(HSat5)	100	.	14497035	14502444	0,204,204
chr18	14502444	15171686	ct_18_5	100	.	14502444	15171686	224,224,224
chr18	15171686	15171789	censat_18_4(rnd-6_family-4384)	100	.	15171686	15171789	0,204,204
chr18	15171789	15326329	ct_18_6	100	.	15171789	15326329	224,224,224
chr18	15326329	15327876	censat_18_5(rnd-6_family-4384)	100	.	15326329	15327876	0,204,204
chr18	15327876	15358998	ct_18_7	100	.	15327876	15358998	224,224,224
chr18	15358998	15359690	censat_18_6(rnd-6_family-4384)	100	.	15358998	15359690	0,204,204
chr18	15359690	15396506	ct_18_8	100	.	15359690	15396506	224,224,224
chr18	15396506	15407322	censat_18_7(CER)	100	.	15396506	15407322	0,204,204
chr18	15407322	15542725	ct_18_9	100	.	15407322	15542725	224,224,224
chr18	15542725	15542847	censat_18_8(CER)	100	.	15542725	15542847	0,204,204
chr18	15542847	15607616	mon_18_1	100	.	15542847	15607616	255,204,153
chr18	15607616	15611197	dhor_18_1(SF02)	100	.	15607616	15611197	153,0,0
chr18	15611197	15617513	dhor_18_2(S02CMH2d)	100	.	15611197	15617513	153,0,0
chr18	15617513	15633403	dhor_18_3(S2CMH4d)	100	.	15617513	15633403	153,0,0
chr18	15633403	15641581	dhor_18_4(SF2)	100	.	15633403	15641581	153,0,0
chr18	15641581	15942313	hor_18_1(S2C18H2-A)	100	.	15641581	15942313	255,146,0
chr18	15942313	15962808	hor_18_2(S2C18H2-B,A)	100	.	15942313	15962808	255,146,0
chr18	15962808	15966041	hor_18_3(S2C18H2-D)	100	.	15962808	15966041	255,146,0
chr18	15966041	15971633	hor_18_4(S2C18H1L,S2C20H2)	100	.	15966041	15971633	255,146,0
chr18	15971633	20740248	hor_18_5(S2C18H1L)	100	.	15971633	20740248	250,0,0
chr18	20740248	20933550	hor_18_6(S2C18H1L,S2C20H2)	100	.	20740248	20933550	255,146,0
chr18	20933550	21015538	hor_18_7(S2C18H2-D)	100	.	20933550	21015538	255,146,0
chr18	21015538	21024664	hor_18_8(S2C18H2-B,D)	100	.	21015538	21024664	255,146,0
chr18	21024664	21121235	hor_18_9(S2C18H2-B,E)	100	.	21024664	21121235	255,146,0
chr18	21121235	21125454	dhor_18_5(SF2)	100	.	21121235	21125454	153,0,0
chr18	21125454	25933550	ct_18_10(q_arm)	100	.	21125454	25933550	224,224,224
chr19	19655575	19876180	ct_19_1(p_arm)	100	.	19655575	19876180	224,224,224
chr19	19876180	19882478	censat_19_1(HSat5)	100	.	19876180	19882478	0,204,204
chr19	19882478	19890617	ct_19_2	100	.	19882478	19890617	224,224,224
chr19	19890617	19893987	censat_19_2(HSat5)	100	.	19890617	19893987	0,204,204
chr19	19893987	21004104	ct_19_3	100	.	19893987	21004104	224,224,224
chr19	21004104	21054306	censat_19_3(NovelTandem)	100	.	21004104	21054306	0,204,204
chr19	21054306	21105598	ct_19_4	100	.	21054306	21105598	224,224,224
chr19	21105598	21111981	bsat_19_1	100	.	21105598	21111981	250,153,255
chr19	21111981	21624311	ct_19_5	100	.	21111981	21624311	224,224,224
chr19	21624311	21637430	bsat_19_2	100	.	21624311	21637430	250,153,255
chr19	21637430	21731822	ct_19_6	100	.	21637430	21731822	224,224,224
chr19	21731822	21736438	bsat_19_3	100	.	21731822	21736438	250,153,255
chr19	21736438	21977380	ct_19_7	100	.	21736438	21977380	224,224,224
chr19	21977380	21989700	bsat_19_4	100	.	21977380	21989700	250,153,255
chr19	21989700	22012547	ct_19_8	100	.	21989700	22012547	224,224,224
chr19	22012547	22018610	bsat_19_5	100	.	22012547	22018610	250,153,255
chr19	22018610	22028914	ct_19_9	100	.	22018610	22028914	224,224,224
chr19	22028914	22031730	bsat_19_6	100	.	22028914	22031730	250,153,255
chr19	22031730	22038462	ct_19_10	100	.	22031730	22038462	224,224,224
chr19	22038462	22041401	bsat_19_7	100	.	22038462	22041401	250,153,255
chr19	22041401	22043987	ct_19_11	100	.	22041401	22043987	224,224,224
chr19	22043987	22050016	bsat_19_8	100	.	22043987	22050016	250,153,255
chr19	22050016	22053634	ct_19_12	100	.	22050016	22053634	224,224,224
chr19	22053634	22062685	bsat_19_9	100	.	22053634	22062685	250,153,255
chr19	22062685	22065310	ct_19_13	100	.	22062685	22065310	224,224,224
chr19	22065310	22075423	bsat_19_10	100	.	22065310	22075423	250,153,255
chr19	22075423	22164092	ct_19_14	100	.	22075423	22164092	224,224,224
chr19	22164092	22175070	bsat_19_11	100	.	22164092	22175070	250,153,255
chr19	22175070	22178122	ct_19_15	100	.	22175070	22178122	224,224,224
chr19	22178122	22188795	bsat_19_12	100	.	22178122	22188795	250,153,255
chr19	22188795	22271329	ct_19_16	100	.	22188795	22271329	224,224,224
chr19	22271329	22276297	bsat_19_13	100	.	22271329	22276297	250,153,255
chr19	22276297	22377219	ct_19_17	100	.	22276297	22377219	224,224,224
chr19	22377219	22385532	bsat_19_14	100	.	22377219	22385532	250,153,255
chr19	22385532	22391079	ct_19_18	100	.	22385532	22391079	224,224,224
chr19	22391079	22399428	bsat_19_15	100	.	22391079	22399428	250,153,255
chr19	22399428	22461811	ct_19_19	100	.	22399428	22461811	224,224,224
chr19	22461811	22490951	bsat_19_16	100	.	22461811	22490951	250,153,255
chr19	22490951	22852336	ct_19_20	100	.	22490951	22852336	224,224,224
chr19	22852336	22879231	bsat_19_17	100	.	22852336	22879231	250,153,255
chr19	22879231	22951010	ct_19_21	100	.	22879231	22951010	224,224,224
chr19	22951010	22968769	bsat_19_18	100	.	22951010	22968769	250,153,255
chr19	22968769	23056259	ct_19_22	100	.	22968769	23056259	224,224,224
chr19	23056259	23079454	bsat_19_19	100	.	23056259	23079454	250,153,255
chr19	23079454	23155143	ct_19_23	100	.	23079454	23155143	224,224,224
chr19	23155143	23166589	bsat_19_20	100	.	23155143	23166589	250,153,255
chr19	23166589	23178466	ct_19_24	100	.	23166589	23178466	224,224,224
chr19	23178466	23204645	bsat_19_21	100	.	23178466	23204645	250,153,255
chr19	23204645	23230233	ct_19_25	100	.	23204645	23230233	224,224,224
chr19	23230233	23238415	bsat_19_22	100	.	23230233	23238415	250,153,255
chr19	23238415	23390230	ct_19_26	100	.	23238415	23390230	224,224,224
chr19	23390230	23399433	bsat_19_23	100	.	23390230	23399433	250,153,255
chr19	23399433	23440971	ct_19_27	100	.	23399433	23440971	224,224,224
chr19	23440971	23457313	bsat_19_24	100	.	23440971	23457313	250,153,255
chr19	23457313	23462446	censat_19_4(CTCn,TATAn)	100	.	23457313	23462446	0,204,204
chr19	23462446	23537413	ct_19_28	100	.	23462446	23537413	224,224,224
chr19	23537413	23546119	bsat_19_25	100	.	23537413	23546119	250,153,255
chr19	23546119	23595709	ct_19_29	100	.	23546119	23595709	224,224,224
chr19	23595709	23602749	bsat_19_26	100	.	23595709	23602749	250,153,255
chr19	23602749	23609510	censat_19_5(CTCn,TATAn)	100	.	23602749	23609510	0,204,204
chr19	23609510	23659735	ct_19_30	100	.	23609510	23659735	224,224,224
chr19	23659735	23664970	bsat_19_27	100	.	23659735	23664970	250,153,255
chr19	23664970	23667968	ct_19_31	100	.	23664970	23667968	224,224,224
chr19	23667968	23671523	bsat_19_28	100	.	23667968	23671523	250,153,255
chr19	23671523	23680190	ct_19_32	100	.	23671523	23680190	224,224,224
chr19	23680190	23687025	bsat_19_29	100	.	23680190	23687025	250,153,255
chr19	23687025	23698636	ct_19_33	100	.	23687025	23698636	224,224,224
chr19	23698636	23705407	bsat_19_30	100	.	23698636	23705407	250,153,255
chr19	23705407	23800706	ct_19_34	100	.	23705407	23800706	224,224,224
chr19	23800706	23800807	mon_19_1	100	.	23800706	23800807	255,204,153
chr19	23800807	23828034	ct_19_35	100	.	23800807	23828034	224,224,224
chr19	23828034	23828541	bsat_19_31	100	.	23828034	23828541	250,153,255
chr19	23828541	23909619	ct_19_36	100	.	23828541	23909619	224,224,224
chr19	23909619	23930466	bsat_19_32	100	.	23909619	23930466	250,153,255
chr19	23930466	24033861	ct_19_37	100	.	23930466	24033861	224,224,224
chr19	24033861	24054350	bsat_19_33	100	.	24033861	24054350	250,153,255
chr19	24054350	24121675	ct_19_38	100	.	24054350	24121675	224,224,224
chr19	24121675	24142354	bsat_19_34	100	.	24121675	24142354	250,153,255
chr19	24142354	24197040	ct_19_39	100	.	24142354	24197040	224,224,224
chr19	24197040	24224098	bsat_19_35	100	.	24197040	24224098	250,153,255
chr19	24224098	24331901	ct_19_40	100	.	24224098	24331901	224,224,224
chr19	24331901	24347983	bsat_19_36	100	.	24331901	24347983	250,153,255
chr19	24347983	24352656	ct_19_41	100	.	24347983	24352656	224,224,224
chr19	24352656	24570766	mon_19_2	100	.	24352656	24570766	255,204,153
chr19	24570766	24655575	hor_19_1(S5C5/19H4-A)	100	.	24570766	24655575	255,146,0
chr19	24655575	25214335	hor_19_2(S5C5/19H4-B)	100	.	24655575	25214335	255,146,0
chr19	25214335	25231037	hor_19_3(S5C5/19H4-A)	100	.	25214335	25231037	255,146,0
chr19	25231037	25268012	mon_19_3	100	.	25231037	25268012	255,204,153
chr19	25268012	25302775	dhor_19_1(S5C5/19H9d)	100	.	25268012	25302775	153,0,0
chr19	25302775	25305836	dhor_19_2(S5C1H5d)	100	.	25302775	25305836	153,0,0
chr19	25305836	25329854	hor_19_4(S5C5/19H7-A,B)	100	.	25305836	25329854	255,146,0
chr19	25329854	25540889	hor_19_5(S5C5/19H7-A)	100	.	25329854	25540889	255,146,0
chr19	25540889	25621289	hor_19_6(S5C5/19H7-A,B)	100	.	25540889	25621289	255,146,0
chr19	25621289	25649842	dhor_19_3(SF5)	100	.	25621289	25649842	153,0,0
chr19	25649842	25662269	dhor_19_4(S02CMH2d)	100	.	25649842	25662269	153,0,0
chr19	25662269	25664815	dhor_19_5(SF3)	100	.	25662269	25664815	153,0,0
chr19	25664815	25672228	dhor_19_6(S02CMH2d)	100	.	25664815	25672228	153,0,0
chr19	25672228	25684039	dhor_19_7(SF5)	100	.	25672228	25684039	153,0,0
chr19	25684039	25690098	ct_19_42	100	.	25684039	25690098	224,224,224
chr19	25690098	25698948	hor_19_7(S5C5/19H5,S5C5H6)	100	.	25690098	25698948	255,146,0
chr19	25698948	25740136	hor_19_8(S5C5/19H5)	100	.	25698948	25740136	255,146,0
chr19	25740136	25800914	mon_19_4	100	.	25740136	25800914	255,204,153
chr19	25800914	25818021	dhor_19_8(S1CMH3d)	100	.	25800914	25818021	153,0,0
chr19	25818021	25821757	hor_19_9(S1C5H2)	100	.	25818021	25821757	255,146,0
chr19	25821757	25826338	hor_19_10(S1C1/5/19H1L,S1C16H1L)	100	.	25821757	25826338	255,146,0
chr19	25826338	25828205	hor_19_11(S1C5H2)	100	.	25826338	25828205	255,146,0
chr19	25828205	25832447	hor_19_12(S1C1/5/19H1L,S1C16H1L)	100	.	25828205	25832447	255,146,0
chr19	25832447	29749519	hor_19_13(S1C1/5/19H1L)	100	.	25832447	29749519	250,0,0
chr19	29749519	29769351	hor_19_14(S1C1/5/19H1L,S1C16H1L,S1CMH3d)	100	.	29749519	29769351	255,146,0
chr19	29769351	30152526	mon_19_5	100	.	29769351	30152526	255,204,153
chr19	30152526	30179279	censat_19_6(HSat4)	100	.	30152526	30179279	0,204,204
chr19	30179279	30188161	mon_19_6	100	.	30179279	30188161	255,204,153
chr19	30188161	30199272	censat_19_7(HSat4)	100	.	30188161	30199272	0,204,204
chr19	30199272	30208025	mon_19_7	100	.	30199272	30208025	255,204,153
chr19	30208025	30213745	censat_19_8(HSat4)	100	.	30208025	30213745	0,204,204
chr19	30213745	30234800	mon_19_8	100	.	30213745	30234800	255,204,153
chr19	30234800	30239717	censat_19_9(HSat4)	100	.	30234800	30239717	0,204,204
chr19	30239717	30261059	mon_19_9	100	.	30239717	30261059	255,204,153
chr19	30261059	30273600	censat_19_10(HSat4)	100	.	30261059	30273600	0,204,204
chr19	30273600	30279235	ct_19_43	100	.	30273600	30279235	224,224,224
chr19	30279235	30299402	censat_19_11(HSat4)	100	.	30279235	30299402	0,204,204
chr19	30299402	30381631	ct_19_44	100	.	30299402	30381631	224,224,224
chr19	30381631	30382355	censat_19_12(HSat4)	100	.	30381631	30382355	0,204,204
chr19	30382355	30388554	ct_19_45	100	.	30382355	30388554	224,224,224
chr19	30388554	30396484	censat_19_13(HSat4)	100	.	30388554	30396484	0,204,204
chr19	30396484	34768171	ct_19_46(q_arm)	100	.	30396484	34768171	224,224,224
chr20	21383660	25835813	ct_20_1(p_arm)	100	.	21383660	25835813	224,224,224
chr20	25835813	25838864	censat_20_1(rnd-1_family-0)	100	.	25835813	25838864	0,204,204
chr20	25838864	25856576	ct_20_2	100	.	25838864	25856576	224,224,224
chr20	25856576	25873890	censat_20_2(SST1_Composite)	100	.	25856576	25873890	0,204,204
chr20	25873890	25969294	ct_20_3	100	.	25873890	25969294	224,224,224
chr20	25969294	25979247	mon_20_1	100	.	25969294	25979247	255,204,153
chr20	25979247	25983557	censat_20_3(SST1)	100	.	25979247	25983557	0,204,204
chr20	25983557	25987435	mon_20_2	100	.	25983557	25987435	255,204,153
chr20	25987435	25996401	censat_20_4(SST1_Composite)	100	.	25987435	25996401	0,204,204
chr20	25996401	26059067	ct_20_4	100	.	25996401	26059067	224,224,224
chr20	26059067	26068845	censat_20_5(SST1_Composite)	100	.	26059067	26068845	0,204,204
chr20	26068845	26086806	ct_20_5	100	.	26068845	26086806	224,224,224
chr20	26086806	26089932	censat_20_6(rnd-1_family-0)	100	.	26086806	26089932	0,204,204
chr20	26089932	26254237	ct_20_6	100	.	26089932	26254237	224,224,224
chr20	26254237	26255521	censat_20_7(SST1_Composite)	100	.	26254237	26255521	0,204,204
chr20	26255521	26280174	ct_20_7	100	.	26255521	26280174	224,224,224
chr20	26280174	26281860	censat_20_8(SST1_Composite)	100	.	26280174	26281860	0,204,204
chr20	26281860	26318020	mon_20_3	100	.	26281860	26318020	255,204,153
chr20	26318020	26332347	dhor_20_1(SF02)	100	.	26318020	26332347	153,0,0
chr20	26332347	26336314	dhor_20_2(S02CMH2d)	100	.	26332347	26336314	153,0,0
chr20	26336314	26341078	dhor_20_3(SF01)	100	.	26336314	26341078	153,0,0
chr20	26341078	26343418	ct_20_8	100	.	26341078	26343418	224,224,224
chr20	26343418	26356678	dhor_20_4(S02CMH2d)	100	.	26343418	26356678	153,0,0
chr20	26356678	26363662	dhor_20_5(SF2)	100	.	26356678	26363662	153,0,0
chr20	26363662	26383658	dhor_20_6(S2C20H5d)	100	.	26363662	26383658	153,0,0
chr20	26383658	26925852	hor_20_1(S2C20H2)	100	.	26383658	26925852	255,146,0
chr20	26925852	29099655	hor_20_2(S2C20H1L)	100	.	26925852	29099655	250,0,0
chr20	29099655	29521051	hor_20_3(S02C20H3)	100	.	29099655	29521051	255,146,0
chr20	29521051	29615123	ct_20_9	100	.	29521051	29615123	224,224,224
chr20	29615123	29617314	bsat_20_1(LSAU-BSAT_Composite,no_beta)	100	.	29615123	29617314	250,153,255
chr20	29617314	29617913	ct_20_10	100	.	29617314	29617913	224,224,224
chr20	29617913	29620489	censat_20_9(rnd-6_family-13719,20)	100	.	29617913	29620489	0,204,204
chr20	29620489	29695615	ct_20_11	100	.	29620489	29695615	224,224,224
chr20	29695615	29697052	censat_20_10(rnd-6_family-13719,20)	100	.	29695615	29697052	0,204,204
chr20	29697052	29704793	bsat_20_2(LSAU-BSAT_Composite,no_beta)	100	.	29697052	29704793	250,153,255
chr20	29704793	29728546	ct_20_12	100	.	29704793	29728546	224,224,224
chr20	29728546	29834683	mon_20_4	100	.	29728546	29834683	255,204,153
chr20	29834683	29848541	hsat3_20_1(A4)	100	.	29834683	29848541	0,0,250
chr20	29848541	29953429	mon_20_5	100	.	29848541	29953429	255,204,153
chr20	29953429	29985935	ct_20_13	100	.	29953429	29985935	224,224,224
chr20	29985935	29993791	censat_20_11(ACRO_composite)	100	.	29985935	29993791	0,204,204
chr20	29993791	30084282	ct_20_14	100	.	29993791	30084282	224,224,224
chr20	30084282	30089613	censat_20_12(HSat5)	100	.	30084282	30089613	0,204,204
chr20	30089613	30101853	ct_20_15	100	.	30089613	30101853	224,224,224
chr20	30101853	30104076	censat_20_13(HSat5)	100	.	30101853	30104076	0,204,204
chr20	30104076	30124536	ct_20_16	100	.	30104076	30124536	224,224,224
chr20	30124536	30125904	censat_20_14(HSat5)	100	.	30124536	30125904	0,204,204
chr20	30125904	30207383	ct_20_17	100	.	30125904	30207383	224,224,224
chr20	30207383	30209520	censat_20_15(SATR)	100	.	30207383	30209520	0,204,204
chr20	30209520	30212432	ct_20_18	100	.	30209520	30212432	224,224,224
chr20	30212432	30216278	censat_20_16(SATR)	100	.	30212432	30216278	0,204,204
chr20	30216278	30234796	ct_20_19	100	.	30216278	30234796	224,224,224
chr20	30234796	30241322	censat_20_17(rnd-1_family-0)	100	.	30234796	30241322	0,204,204
chr20	30241322	30253584	ct_20_20	100	.	30241322	30253584	224,224,224
chr20	30253584	30259743	censat_20_18(CTGGCCn)	100	.	30253584	30259743	0,204,204
chr20	30259743	30355467	ct_20_21	100	.	30259743	30355467	224,224,224
chr20	30355467	30358087	censat_20_19(rnd-6_family-13719,20)	100	.	30355467	30358087	0,204,204
chr20	30358087	30360955	bsat_20_3(LSAU-BSAT_Composite,no_beta)	100	.	30358087	30360955	250,153,255
chr20	30360955	30458423	ct_20_22	100	.	30360955	30458423	224,224,224
chr20	30458423	30460154	censat_20_20(SST1_Composite)	100	.	30458423	30460154	0,204,204
chr20	30460154	30509640	ct_20_23	100	.	30460154	30509640	224,224,224
chr20	30509640	30515714	censat_20_21(SST1_Composite)	100	.	30509640	30515714	0,204,204
chr20	30515714	30519604	mon_20_6	100	.	30515714	30519604	255,204,153
chr20	30519604	30523868	censat_20_22(SST1_Composite)	100	.	30519604	30523868	0,204,204
chr20	30523868	30534385	mon_20_7	100	.	30523868	30534385	255,204,153
chr20	30534385	30626977	ct_20_24	100	.	30534385	30626977	224,224,224
chr20	30626977	30628871	censat_20_23(SST1_Composite)	100	.	30626977	30628871	0,204,204
chr20	30628871	30631971	dhor_20_7(SF5)	100	.	30628871	30631971	153,0,0
chr20	30631971	30663157	mon_20_8	100	.	30631971	30663157	255,204,153
chr20	30663157	30814141	hor_20_4(S5C20H6)	100	.	30663157	30814141	255,146,0
chr20	30814141	30924611	mon_20_9	100	.	30814141	30924611	255,204,153
chr20	30924611	30949108	ct_20_25	100	.	30924611	30949108	224,224,224
chr20	30949108	30956764	bsat_20_4(LSAU-BSAT_Composite,no_beta)	100	.	30949108	30956764	250,153,255
chr20	30956764	30958281	censat_20_24(rnd-6_family-13719,20)	100	.	30956764	30958281	0,204,204
chr20	30958281	31038365	ct_20_26	100	.	30958281	31038365	224,224,224
chr20	31038365	31039370	censat_20_25(rnd-6_family-13719,20)	100	.	31038365	31039370	0,204,204
chr20	31039370	31043346	bsat_20_5(LSAU-BSAT_Composite,no_beta)	100	.	31039370	31043346	250,153,255
chr20	31043346	31066075	ct_20_27	100	.	31043346	31066075	224,224,224
chr20	31066075	31069161	bsat_20_6	100	.	31066075	31069161	250,153,255
chr20	31069161	31177620	ct_20_28	100	.	31069161	31177620	224,224,224
chr20	31177620	31179341	censat_20_26(SST1_Composite)	100	.	31177620	31179341	0,204,204
chr20	31179341	31213889	ct_20_29	100	.	31179341	31213889	224,224,224
chr20	31213889	31216132	censat_20_27(SST1)	100	.	31213889	31216132	0,204,204
chr20	31216132	31225994	mon_20_10	100	.	31216132	31225994	255,204,153
chr20	31225994	31318522	ct_20_30	100	.	31225994	31318522	224,224,224
chr20	31318522	31322070	censat_20_28(SST1_Composite)	100	.	31318522	31322070	0,204,204
chr20	31322070	31366248	mon_20_11	100	.	31322070	31366248	255,204,153
chr20	31366248	31389166	ct_20_31	100	.	31366248	31389166	224,224,224
chr20	31389166	31391250	bsat_20_7(LSAU-BSAT_Composite,no_beta)	100	.	31389166	31391250	250,153,255
chr20	31391250	31392753	censat_20_29(rnd-6_family-13719,20)	100	.	31391250	31392753	0,204,204
chr20	31392753	31463338	ct_20_32	100	.	31392753	31463338	224,224,224
chr20	31463338	31463984	censat_20_30(rnd-6_family-13719,20)	100	.	31463338	31463984	0,204,204
chr20	31463984	31464403	bsat_20_8(LSAU-BSAT_Composite,no_beta)	100	.	31463984	31464403	250,153,255
chr20	31464403	31492598	mon_20_12	100	.	31464403	31492598	255,204,153
chr20	31492598	31501399	ct_20_33	100	.	31492598	31501399	224,224,224
chr20	31501399	31503978	censat_20_31(rnd-6_family-13719,20)	100	.	31501399	31503978	0,204,204
chr20	31503978	31506831	bsat_20_9(LSAU-BSAT_Composite,no_beta)	100	.	31503978	31506831	250,153,255
chr20	31506831	31625006	ct_20_34	100	.	31506831	31625006	224,224,224
chr20	31625006	31685375	mon_20_13	100	.	31625006	31685375	255,204,153
chr20	31685375	31694601	hsat3_20_2(A4)	100	.	31685375	31694601	0,0,250
chr20	31694601	31725734	mon_20_14	100	.	31694601	31725734	255,204,153
chr20	31725734	31731518	hor_20_5(S4C20H8)	100	.	31725734	31731518	255,146,0
chr20	31731518	31747572	hor_20_6(S4C20H7)	100	.	31731518	31747572	255,146,0
chr20	31747572	31761402	hor_20_7(S4C20H7/8)	100	.	31747572	31761402	255,146,0
chr20	31761402	31774736	hor_20_8(S4C20H8)	100	.	31761402	31774736	255,146,0
chr20	31774736	31785329	hor_20_9(S4C20H7/8)	100	.	31774736	31785329	255,146,0
chr20	31785329	31844271	hor_20_10(S4C20H7)	100	.	31785329	31844271	255,146,0
chr20	31844271	31905998	hor_20_11(S4C20H8)	100	.	31844271	31905998	255,146,0
chr20	31905998	32017135	mon_20_15	100	.	31905998	32017135	255,204,153
chr20	32017135	32969590	hsat3_20_3(B3,A1,A2)	100	.	32017135	32969590	0,0,250
chr20	32969590	34784173	ct_20_35	100	.	32969590	34784173	224,224,224
chr20	34784173	34784555	censat_20_32(CER)	100	.	34784173	34784555	0,204,204
chr20	34784555	37114911	ct_20_36	100	.	34784555	37114911	224,224,224
chr20	37114911	37114981	censat_20_33(SST1)	100	.	37114911	37114981	0,204,204
chr20	37114981	37969538	ct_20_37(q_arm)	100	.	37114981	37969538	224,224,224
chr21	0	2999	censat_21_1(TAR)	100	.	0	2999	0,204,204
chr21	2999	65354	ct_21_1	100	.	2999	65354	224,224,224
chr21	65354	223691	censat_21_2(ACRO_composite)	100	.	65354	223691	0,204,204
chr21	223691	224198	ct_21_2	100	.	223691	224198	224,224,224
chr21	224198	226367	censat_21_3(rnd-1_family-0)	100	.	224198	226367	0,204,204
chr21	226367	231947	gsat_21_1(GSATII)	100	.	226367	231947	172,51,199
chr21	231947	249841	ct_21_3	100	.	231947	249841	224,224,224
chr21	249841	253690	censat_21_4(SATR)	100	.	249841	253690	0,204,204
chr21	253690	293068	ct_21_4	100	.	253690	293068	224,224,224
chr21	293068	294301	censat_21_5(HSat5)	100	.	293068	294301	0,204,204
chr21	294301	314493	ct_21_5	100	.	294301	314493	224,224,224
chr21	314493	316675	censat_21_6(HSat5)	100	.	314493	316675	0,204,204
chr21	316675	329690	ct_21_6	100	.	316675	329690	224,224,224
chr21	329690	330552	censat_21_7(HSat5)	100	.	329690	330552	0,204,204
chr21	330552	334605	censat_21_8(CER)	100	.	330552	334605	0,204,204
chr21	334605	446242	ct_21_7	100	.	334605	446242	224,224,224
chr21	446242	468879	hsat3_21_1(A4)	100	.	446242	468879	0,0,250
chr21	468879	1117360	bsat_21_1(LSAU-BSAT_Composite)	100	.	468879	1117360	250,153,255
chr21	1117360	1241002	hsat3_21_2(B4)	100	.	1117360	1241002	0,0,250
chr21	1241002	1953075	hsat1A_21_1	100	.	1241002	1953075	145,255,0
chr21	1953075	1979970	bsat_21_2(LSAU-BSAT_Composite)	100	.	1953075	1979970	250,153,255
chr21	1979970	2132547	hsat3_21_3(A4,A2)	100	.	1979970	2132547	0,0,250
chr21	2132547	2245842	ct_21_8	100	.	2132547	2245842	224,224,224
chr21	2245842	2247072	censat_21_9(HSat5)	100	.	2245842	2247072	0,204,204
chr21	2247072	2250668	ct_21_9	100	.	2247072	2250668	224,224,224
chr21	2250668	2252036	censat_21_10(HSat5)	100	.	2250668	2252036	0,204,204
chr21	2252036	2305364	ct_21_10	100	.	2252036	2305364	224,224,224
chr21	2305364	2307506	censat_21_11(SATR)	100	.	2305364	2307506	0,204,204
chr21	2307506	2310429	ct_21_11	100	.	2307506	2310429	224,224,224
chr21	2310429	2314274	censat_21_12(SATR)	100	.	2310429	2314274	0,204,204
chr21	2314274	2341094	ct_21_12	100	.	2314274	2341094	224,224,224
chr21	2341094	2342787	gsat_21_2(GSATII)	100	.	2341094	2342787	172,51,199
chr21	2342787	2342952	ct_21_13	100	.	2342787	2342952	224,224,224
chr21	2342952	2372001	censat_21_13(ACRO_composite)	100	.	2342952	2372001	0,204,204
chr21	2372001	2388338	ct_21_14	100	.	2372001	2388338	224,224,224
chr21	2388338	2400429	censat_21_14(CER)	100	.	2388338	2400429	0,204,204
chr21	2400429	2472263	ct_21_15	100	.	2400429	2472263	224,224,224
chr21	2472263	2534060	censat_21_15(CER)	100	.	2472263	2534060	0,204,204
chr21	2534060	2556159	ct_21_16	100	.	2534060	2556159	224,224,224
chr21	2556159	2559178	bsat_21_3	100	.	2556159	2559178	250,153,255
chr21	2559178	2573180	ct_21_17	100	.	2559178	2573180	224,224,224
chr21	2573180	2575055	bsat_21_4(LSAU-BSAT_Composite,no_beta)	100	.	2573180	2575055	250,153,255
chr21	2575055	2692050	ct_21_18	100	.	2575055	2692050	224,224,224
chr21	2692050	2762174	censat_21_16(CER)	100	.	2692050	2762174	0,204,204
chr21	2762174	2785899	ct_21_19	100	.	2762174	2785899	224,224,224
chr21	2785899	2788305	gsat_21_3(GSATII)	100	.	2785899	2788305	172,51,199
chr21	2788305	2793445	ct_21_20	100	.	2788305	2793445	224,224,224
chr21	2793445	2805667	bsat_21_5	100	.	2793445	2805667	250,153,255
chr21	2805667	2976159	ct_21_21	100	.	2805667	2976159	224,224,224
chr21	2976159	2988590	bsat_21_6	100	.	2976159	2988590	250,153,255
chr21	2988590	3108298	ct_21_22	100	.	2988590	3108298	224,224,224
chr21	3108298	5612715	rDNA_21_1	100	.	3108298	5612715	0,0,0
chr21	5612715	5613027	ct_21_23	100	.	5612715	5613027	224,224,224
chr21	5613027	5618121	censat_21_17(ACRO_composite)	100	.	5613027	5618121	0,204,204
chr21	5618121	5652611	ct_21_24	100	.	5618121	5652611	224,224,224
chr21	5652611	5661880	censat_21_18(rnd-1_family-0)	100	.	5652611	5661880	0,204,204
chr21	5661880	5667308	gsat_21_4(GSATII)	100	.	5661880	5667308	172,51,199
chr21	5667308	5671424	ct_21_25	100	.	5667308	5671424	224,224,224
chr21	5671424	5673372	censat_21_19(SATR1)	100	.	5671424	5673372	0,204,204
chr21	5673372	5719396	ct_21_26	100	.	5673372	5719396	224,224,224
chr21	5719396	5720632	censat_21_20(HSat5)	100	.	5719396	5720632	0,204,204
chr21	5720632	5720636	ct_21_27	100	.	5720632	5720636	224,224,224
chr21	5720636	5724774	censat_21_21(CER)	100	.	5720636	5724774	0,204,204
chr21	5724774	5832026	ct_21_28	100	.	5724774	5832026	224,224,224
chr21	5832026	6023807	hsat3_21_4(A4)	100	.	5832026	6023807	0,0,250
chr21	6023807	6334841	bsat_21_7(LSAU-BSAT_Composite)	100	.	6023807	6334841	250,153,255
chr21	6334841	6383977	ct_21_29	100	.	6334841	6383977	224,224,224
chr21	6383977	6494491	hsat3_21_5(B2,A1)	100	.	6383977	6494491	0,0,250
chr21	6494491	6533459	ct_21_30	100	.	6494491	6533459	224,224,224
chr21	6533459	6547528	censat_21_22(ACRO_composite)	100	.	6533459	6547528	0,204,204
chr21	6547528	6549713	gsat_21_5(GSATII)	100	.	6547528	6549713	172,51,199
chr21	6549713	6574818	ct_21_31	100	.	6549713	6574818	224,224,224
chr21	6574818	6578668	censat_21_23(SATR1)	100	.	6574818	6578668	0,204,204
chr21	6578668	6588886	ct_21_32	100	.	6578668	6588886	224,224,224
chr21	6588886	6590244	censat_21_24(HSat5)	100	.	6588886	6590244	0,204,204
chr21	6590244	6607521	ct_21_33	100	.	6590244	6607521	224,224,224
chr21	6607521	6609671	censat_21_25(HSat5)	100	.	6607521	6609671	0,204,204
chr21	6609671	6622145	ct_21_34	100	.	6609671	6622145	224,224,224
chr21	6622145	6623401	censat_21_26(HSat5)	100	.	6622145	6623401	0,204,204
chr21	6623401	6623402	ct_21_35	100	.	6623401	6623402	224,224,224
chr21	6623402	6624776	censat_21_27(CER)	100	.	6623402	6624776	0,204,204
chr21	6624776	6665005	ct_21_36	100	.	6624776	6665005	224,224,224
chr21	6665005	6853060	hsat3_21_6(B3)	100	.	6665005	6853060	0,0,250
chr21	6853060	6859956	hsat1A_21_2	100	.	6853060	6859956	145,255,0
chr21	6859956	6892025	hsat1B_21_1	100	.	6859956	6892025	0,153,76
chr21	6892025	6900950	ct_21_37	100	.	6892025	6900950	224,224,224
chr21	6900950	6903594	censat_21_28(TCTAn)	100	.	6900950	6903594	0,204,204
chr21	6903594	7042262	ct_21_38	100	.	6903594	7042262	224,224,224
chr21	7042262	7047487	hsat3_21_7(A2)	100	.	7042262	7047487	0,0,250
chr21	7047487	7052233	bsat_21_8	100	.	7047487	7052233	250,153,255
chr21	7052233	7101753	ct_21_39	100	.	7052233	7101753	224,224,224
chr21	7101753	7390654	hsat3_21_8(B3,A1)	100	.	7101753	7390654	0,0,250
chr21	7390654	7497101	ct_21_40	100	.	7390654	7497101	224,224,224
chr21	7497101	7501723	censat_21_29(CER)	100	.	7497101	7501723	0,204,204
chr21	7501723	7502977	censat_21_30(HSat5)	100	.	7501723	7502977	0,204,204
chr21	7502977	7515462	ct_21_41	100	.	7502977	7515462	224,224,224
chr21	7515462	7517598	censat_21_31(HSat5)	100	.	7515462	7517598	0,204,204
chr21	7517598	7534723	ct_21_42	100	.	7517598	7534723	224,224,224
chr21	7534723	7536072	censat_21_32(HSat5)	100	.	7534723	7536072	0,204,204
chr21	7536072	7589024	ct_21_43	100	.	7536072	7589024	224,224,224
chr21	7589024	7591147	censat_21_33(SATR)	100	.	7589024	7591147	0,204,204
chr21	7591147	7594065	ct_21_44	100	.	7591147	7594065	224,224,224
chr21	7594065	7597823	censat_21_34(SATR)	100	.	7594065	7597823	0,204,204
chr21	7597823	7622978	ct_21_45	100	.	7597823	7622978	224,224,224
chr21	7622978	7626410	gsat_21_6(GSATII)	100	.	7622978	7626410	172,51,199
chr21	7626410	7632453	censat_21_35(ACRO_composite)	100	.	7626410	7632453	0,204,204
chr21	7632453	7638878	ct_21_46	100	.	7632453	7638878	224,224,224
chr21	7638878	7640117	censat_21_36(HSat5)	100	.	7638878	7640117	0,204,204
chr21	7640117	7644359	censat_21_37(CER)	100	.	7640117	7644359	0,204,204
chr21	7644359	7684062	ct_21_47	100	.	7644359	7684062	224,224,224
chr21	7684062	7729200	hsat3_21_9(B3)	100	.	7684062	7729200	0,0,250
chr21	7729200	7777417	hsat1A_21_3	100	.	7729200	7777417	145,255,0
chr21	7777417	7794709	hsat1B_21_2	100	.	7777417	7794709	0,153,76
chr21	7794709	7986294	ct_21_48	100	.	7794709	7986294	224,224,224
chr21	7986294	7995729	hsat3_21_10(A1)	100	.	7986294	7995729	0,0,250
chr21	7995729	8012803	ct_21_49	100	.	7995729	8012803	224,224,224
chr21	8012803	8014655	censat_21_38(rnd-6_family-4384)	100	.	8012803	8014655	0,204,204
chr21	8014655	8046431	ct_21_50	100	.	8014655	8046431	224,224,224
chr21	8046431	8048414	censat_21_39(rnd-6_family-4384)	100	.	8046431	8048414	0,204,204
chr21	8048414	8073769	ct_21_51	100	.	8048414	8073769	224,224,224
chr21	8073769	8074497	censat_21_40(rnd-6_family-4384)	100	.	8073769	8074497	0,204,204
chr21	8074497	8095838	ct_21_52	100	.	8074497	8095838	224,224,224
chr21	8095838	8168711	hsat3_21_11(A2,A4)	100	.	8095838	8168711	0,0,250
chr21	8168711	8180694	mon_21_1	100	.	8168711	8180694	255,204,153
chr21	8180694	8253498	hor_21_1(S4/6C13/14/21H1)	100	.	8180694	8253498	255,146,0
chr21	8253498	8396079	mon_21_2	100	.	8253498	8396079	255,204,153
chr21	8396079	8432134	hsat3_21_12(A4)	100	.	8396079	8432134	0,0,250
chr21	8432134	8479566	mon_21_3	100	.	8432134	8479566	255,204,153
chr21	8479566	8491868	hsat3_21_13(A4)	100	.	8479566	8491868	0,0,250
chr21	8491868	8551812	mon_21_4	100	.	8491868	8551812	255,204,153
chr21	8551812	8677265	ct_21_53	100	.	8551812	8677265	224,224,224
chr21	8677265	8679423	bsat_21_9(LSAU-BSAT_Composite,no_beta)	100	.	8677265	8679423	250,153,255
chr21	8679423	8682709	censat_21_41(rnd-6_family-13719,20)	100	.	8679423	8682709	0,204,204
chr21	8682709	8761635	ct_21_54	100	.	8682709	8761635	224,224,224
chr21	8761635	8763124	censat_21_42(rnd-6_family-13719,20)	100	.	8761635	8763124	0,204,204
chr21	8763124	8770801	bsat_21_10(LSAU-BSAT_Composite,no_beta)	100	.	8763124	8770801	250,153,255
chr21	8770801	8799240	ct_21_55	100	.	8770801	8799240	224,224,224
chr21	8799240	8882331	mon_21_5	100	.	8799240	8882331	255,204,153
chr21	8882331	8898215	hor_21_2(S5C13/14/21H2)	100	.	8882331	8898215	255,146,0
chr21	8898215	8904725	mon_21_6	100	.	8898215	8904725	255,204,153
chr21	8904725	9022780	hsat3_21_14(A4,A1)	100	.	8904725	9022780	0,0,250
chr21	9022780	9143157	ct_21_56	100	.	9022780	9143157	224,224,224
chr21	9143157	9145062	censat_21_43(rnd-1_family-0)	100	.	9143157	9145062	0,204,204
chr21	9145062	9158761	ct_21_57	100	.	9145062	9158761	224,224,224
chr21	9158761	9159761	censat_21_44(SST1_Composite)	100	.	9158761	9159761	0,204,204
chr21	9159761	9375566	ct_21_58	100	.	9159761	9375566	224,224,224
chr21	9375566	9453313	censat_21_45(SST1_Composite)	100	.	9375566	9453313	0,204,204
chr21	9453313	9731827	ct_21_59	100	.	9453313	9731827	224,224,224
chr21	9731827	9733749	censat_21_46(SST1)	100	.	9731827	9733749	0,204,204
chr21	9733749	9739404	gsat_21_7(GSATII/TAR1)	100	.	9733749	9739404	172,51,199
chr21	9739404	9748432	censat_21_47(rnd-1_family-0)	100	.	9739404	9748432	0,204,204
chr21	9748432	9850293	ct_21_60	100	.	9748432	9850293	224,224,224
chr21	9850293	9852846	censat_21_48(rnd-6_family-13719,20)	100	.	9850293	9852846	0,204,204
chr21	9852846	9855710	bsat_21_11(LSAU-BSAT_Composite,no_beta)	100	.	9852846	9855710	250,153,255
chr21	9855710	9981828	ct_21_61	100	.	9855710	9981828	224,224,224
chr21	9981828	10047043	mon_21_7	100	.	9981828	10047043	255,204,153
chr21	10047043	10053307	hsat3_21_15(A4)	100	.	10047043	10053307	0,0,250
chr21	10053307	10124674	mon_21_8	100	.	10053307	10124674	255,204,153
chr21	10124674	10132406	hsat3_21_16(A4)	100	.	10124674	10132406	0,0,250
chr21	10132406	10184249	mon_21_9	100	.	10132406	10184249	255,204,153
chr21	10184249	10307662	hsat3_21_17(A4)	100	.	10184249	10307662	0,0,250
chr21	10307662	10387680	mon_21_10	100	.	10307662	10387680	255,204,153
chr21	10387680	10475882	hsat3_21_18(A1,A4)	100	.	10387680	10475882	0,0,250
chr21	10475882	10499051	ct_21_62	100	.	10475882	10499051	224,224,224
chr21	10499051	10499556	censat_21_49(rnd-6_family-4384)	100	.	10499051	10499556	0,204,204
chr21	10499556	10509850	ct_21_63	100	.	10499556	10509850	224,224,224
chr21	10509850	10510072	censat_21_50(rnd-6_family-4384)	100	.	10509850	10510072	0,204,204
chr21	10510072	10801147	ct_21_64	100	.	10510072	10801147	224,224,224
chr21	10801147	10818159	hsat1B_21_3	100	.	10801147	10818159	0,153,76
chr21	10818159	10962853	hsat1A_21_4	100	.	10818159	10962853	145,255,0
chr21	10962853	11294002	hor_21_3(S2C13/21H1L)	100	.	10962853	11294002	250,0,0
chr21	11294002	11297883	hor_21_4(S2C13/21H1-B)	100	.	11294002	11297883	255,146,0
chr21	11297883	11303831	hor_21_5(S2C13/21H1L)	100	.	11297883	11303831	250,0,0
chr21	11303831	11306378	hor_21_6(S2C13/21H1L,B)	100	.	11303831	11306378	255,146,0
chr21	11306378	11307743	dhor_21_1(SF2)	100	.	11306378	11307743	153,0,0
chr21	11307743	11311467	dhor_21_2(S02CMH2d)	100	.	11307743	11311467	153,0,0
chr21	11311467	11341385	mon_21_11	100	.	11311467	11341385	255,204,153
chr21	11341385	11466496	ct_21_65	100	.	11341385	11466496	224,224,224
chr21	11466496	11476107	censat_21_51(CER)	100	.	11466496	11476107	0,204,204
chr21	11476107	12190395	ct_21_66	100	.	11476107	12190395	224,224,224
chr21	12190395	12195875	censat_21_52(HSat5)	100	.	12190395	12195875	0,204,204
chr21	12195875	12252109	ct_21_67	100	.	12195875	12252109	224,224,224
chr21	12252109	12253410	censat_21_53(HSat5)	100	.	12252109	12253410	0,204,204
chr21	12253410	12413680	ct_21_68	100	.	12253410	12413680	224,224,224
chr21	12413680	12415499	censat_21_54(rnd-6_family-13719,20)	100	.	12413680	12415499	0,204,204
chr21	12415499	12418454	gsat_21_8(GSATX)	100	.	12415499	12418454	172,51,199
chr21	12418454	16341849	ct_21_69(q_arm)	100	.	12418454	16341849	224,224,224
chr22	0	4578	censat_22_1(TAR)	100	.	0	4578	0,204,204
chr22	4578	67032	ct_22_1	100	.	4578	67032	224,224,224
chr22	67032	226744	censat_22_2(ACRO_composite)	100	.	67032	226744	0,204,204
chr22	226744	226952	ct_22_2	100	.	226744	226952	224,224,224
chr22	226952	230153	gsat_22_1(GSATII)	100	.	226952	230153	172,51,199
chr22	230153	248029	ct_22_3	100	.	230153	248029	224,224,224
chr22	248029	251879	censat_22_3(SATR)	100	.	248029	251879	0,204,204
chr22	251879	277758	ct_22_4	100	.	251879	277758	224,224,224
chr22	277758	349847	censat_22_4(NovelTandem)	100	.	277758	349847	0,204,204
chr22	349847	459516	ct_22_5	100	.	349847	459516	224,224,224
chr22	459516	482112	hsat3_22_1(A4)	100	.	459516	482112	0,0,250
chr22	482112	2388000	bsat_22_1(LSAU-BSAT_Composite)	100	.	482112	2388000	250,153,255
chr22	2388000	2615080	hsat3_22_2(B4)	100	.	2388000	2615080	0,0,250
chr22	2615080	3502665	hsat1A_22_1	100	.	2615080	3502665	145,255,0
chr22	3502665	3529630	bsat_22_2(LSAU-BSAT_Composite)	100	.	3502665	3529630	250,153,255
chr22	3529630	3634820	hsat3_22_3(A4,A2)	100	.	3529630	3634820	0,0,250
chr22	3634820	3746133	ct_22_6	100	.	3634820	3746133	224,224,224
chr22	3746133	3747558	censat_22_5(CER)	100	.	3746133	3747558	0,204,204
chr22	3747558	3748807	censat_22_6(HSat5)	100	.	3747558	3748807	0,204,204
chr22	3748807	3752403	ct_22_7	100	.	3748807	3752403	224,224,224
chr22	3752403	3753771	censat_22_7(HSat5)	100	.	3752403	3753771	0,204,204
chr22	3753771	3807093	ct_22_8	100	.	3753771	3807093	224,224,224
chr22	3807093	3809227	censat_22_8(SATR)	100	.	3807093	3809227	0,204,204
chr22	3809227	3812149	ct_22_9	100	.	3809227	3812149	224,224,224
chr22	3812149	3815993	censat_22_9(SATR)	100	.	3812149	3815993	0,204,204
chr22	3815993	3841139	ct_22_10	100	.	3815993	3841139	224,224,224
chr22	3841139	3844392	gsat_22_2(GSATII)	100	.	3841139	3844392	172,51,199
chr22	3844392	4128732	censat_22_10(ACRO_composite)	100	.	3844392	4128732	0,204,204
chr22	4128732	4145075	ct_22_11	100	.	4128732	4145075	224,224,224
chr22	4145075	4157833	censat_22_11(CER)	100	.	4145075	4157833	0,204,204
chr22	4157833	4229666	ct_22_12	100	.	4157833	4229666	224,224,224
chr22	4229666	4291278	censat_22_12(CER)	100	.	4229666	4291278	0,204,204
chr22	4291278	4312412	ct_22_13	100	.	4291278	4312412	224,224,224
chr22	4312412	4314288	bsat_22_3(LSAU-BSAT_Composite,no_beta)	100	.	4312412	4314288	250,153,255
chr22	4314288	4409321	ct_22_14	100	.	4314288	4409321	224,224,224
chr22	4409321	4448073	censat_22_13(CER)	100	.	4409321	4448073	0,204,204
chr22	4448073	4471767	ct_22_15	100	.	4448073	4471767	224,224,224
chr22	4471767	4474420	gsat_22_3(GSATII)	100	.	4471767	4474420	172,51,199
chr22	4474420	4479560	ct_22_16	100	.	4474420	4479560	224,224,224
chr22	4479560	4491801	bsat_22_4	100	.	4479560	4491801	250,153,255
chr22	4491801	4661600	ct_22_17	100	.	4491801	4661600	224,224,224
chr22	4661600	4674054	bsat_22_5	100	.	4661600	4674054	250,153,255
chr22	4674054	4793794	ct_22_18	100	.	4674054	4793794	224,224,224
chr22	4793794	5720650	rDNA_22_1	100	.	4793794	5720650	0,0,0
chr22	5720650	5720694	ct_22_19	100	.	5720650	5720694	224,224,224
chr22	5720694	5728749	censat_22_14(ACRO_composite)	100	.	5720694	5728749	0,204,204
chr22	5728749	5760141	ct_22_20	100	.	5728749	5760141	224,224,224
chr22	5760141	5769058	censat_22_15(rnd-1_family-0)	100	.	5760141	5769058	0,204,204
chr22	5769058	5775656	gsat_22_4(GSATII)	100	.	5769058	5775656	172,51,199
chr22	5775656	5779774	ct_22_21	100	.	5775656	5779774	224,224,224
chr22	5779774	5781722	censat_22_16(SATR)	100	.	5779774	5781722	0,204,204
chr22	5781722	5827712	ct_22_22	100	.	5781722	5827712	224,224,224
chr22	5827712	5828834	censat_22_17(HSat5)	100	.	5827712	5828834	0,204,204
chr22	5828834	5833506	censat_22_18(CER)	100	.	5828834	5833506	0,204,204
chr22	5833506	5940462	ct_22_23	100	.	5833506	5940462	224,224,224
chr22	5940462	6011423	hsat3_22_4(A4)	100	.	5940462	6011423	0,0,250
[truncated: 524 more rows]
