# Supplementary material for: VolcanoSV enables accurate and robust structural variant calling in diploid genomes from single-molecule long read sequencing
Source: Nat Commun. 2024 Aug 13;15:6956. doi: 10.1038/s41467-024-51282-0 (PMC11322167; doi:10.1038/s41467-024-51282-0)
Supplement: Supplementary file 4 — Source Data [file 41467_2024_51282_MOESM4_ESM.zip › Source Data/SupplementaryFigure8-9/Data/Pacbio_CCS_SRX5633451_Dipcall.vcf]

##fileformat=VCFv4.2
##contig=<ID=chr1,length=248387328>
##contig=<ID=chr2,length=242696752>
##contig=<ID=chr3,length=201105948>
##contig=<ID=chr4,length=193574945>
##contig=<ID=chr5,length=182045439>
##contig=<ID=chr6,length=172126628>
##contig=<ID=chr7,length=160567428>
##contig=<ID=chr8,length=146259331>
##contig=<ID=chr9,length=150617247>
##contig=<ID=chr10,length=134758134>
##contig=<ID=chr11,length=135127769>
##contig=<ID=chr12,length=133324548>
##contig=<ID=chr13,length=113566686>
##contig=<ID=chr14,length=101161492>
##contig=<ID=chr15,length=99753195>
##contig=<ID=chr16,length=96330374>
##contig=<ID=chr17,length=84276897>
##contig=<ID=chr18,length=80542538>
##contig=<ID=chr19,length=61707364>
##contig=<ID=chr20,length=66210255>
##contig=<ID=chr21,length=45090682>
##contig=<ID=chr22,length=51324926>
##FORMAT=<ID=GT,Number=1,Type=String,Description="Genotype">
##FORMAT=<ID=AD,Number=R,Type=Integer,Description="Allelic depths for the ref and alt alleles in the order listed">
##FILTER=<ID=HET1,Description="Heterozygous in the first haplotype">
##FILTER=<ID=HET2,Description="Heterozygous in the second haplotype">
##FILTER=<ID=GAP1,Description="Uncalled in the first haplotype">
##FILTER=<ID=GAP2,Description="Uncalled in the second haplotype">
##FILTER=<ID=DIPX,Description="Diploid chrX in non-PAR">
##FILTER=<ID=DIPY,Description="Diploid chrY in non-PAR">
#CHROM	POS	ID	REF	ALT	QUAL	FILTER	INFO	FORMAT	syndip
chr1	16006871	.	taccctcaaatgatttctaggagaaaaactgcaatatttagccctgtctcatcaaatactcagattgttcatggttgtgaggactttagacactgaaattagagtgaaaaaggaaatctaccaacccttgagtcaaaatcatagttctctgaatttgtcacatctgcccaggtccaatgtcatgagaGTAGAATCAGAGTGCCacaggcatggcctgagactaggaagagagccatgctcactgacccatcccatGTCTGGGCTTCCAGTtagaactagagtttcattcaacctacatgtgcctataggtcctcactgcagcaatgacatctctcagctcagtaatggccacttggagcaggaatatgatctttatatggaagactcagtggatccttatcaccttcatagaaaggtactcacctcccacgtcaagagaaaagccaacatgtttttcctccaatgcataaaaggaacttccatagggcaggcaggagtcaggctgttcaagacaactggaaggagttgaataacatctatccagtgagtcctgcaagacttcaggctctactgcctccagcagctccctgctgagcctggaaaaggaggaaaaagtaaagaataagccaggggaaatCAGACACAACAGAGCCCCAACTAGGTTTCATGGGTAGCATAAGGAAGTGGTTGAAAAAGTAAAAGGagagatccattaatgaggtaacaaattattgccttcatgttgggacagaacagggccaaatggaaaagaatgaaagagaaagacagatagacacacacacacacacacacacacacacacacacacacacacacacacacagagaatgagctcagtgaattgtccaggtgacacactgatgagggagtaacaggacactctgagttagtgccctcaggacacacagcataCAGTGATCAGGAAAGgactgtgctcaataattttccataaaatgtgctcaagtttccatgcagtcgccatgagaatacagtttttgaagtctggtccacctacagtaggttagtaaatgataaggggaggaagaaatggaaacctaaatatctactgcaatgaaaccaacagcaatgttagTAGGAATAATTCAGGCTCGGTTGAAAAGATGTAATCGATAATGTCAGCCCGCCCTGTTTTCCCTGAACCAGGAGTCTCCAGATGTCAACACAGAAGTAGCTGTTCACAATTGCTCAGTTACCTGGAGCATGGTGGGccttggtcttcttcctcttcttggtcctttttaattcctgcaatacattcagacagggacagacaaaataagccaattcacctacacccgtaacagtccactgtctaatccccacgcagggatctcaggctcctcagcaagagaacaggacaatgtgagagatatacttcaggaggcctgaaagctggtcatgatattctttggtttgcatctcagaaccaagggtgaaatatccctattctggtagatcgttatcccaaaatcatttatcccaagtttgtgcaaacagttatgccttattgttcccatcagttcaaagacaatgccccagatgatttctaggaggaaaactgcagtattcagccctgtctcatcaaatgcccagctcgttcatggatgcaagaattttagacactgaaattagaatgagggaggaaatctacaaacccttgagtccaaatcatagttctgtgaattttttacatctgcctgggtccaatgtgctgagagcgggctcaggttgccacaggcatggctggagactaggaatagagccttgctcactgacccatttcaTGTCTAGGCTTCCAGCGGAGACTACAGTTTCATTACAACCTATATGCGCCCATAGGTCCTGCCtgcggcaatgacatctctcgggtcagtaagggccactgggaacaggaatatcacccctatctggaagaccaggtggaggcttatcaccttcatagtaaggtactcactgtccacgtcaagagccaagccaaggtactgttcctccaatgagtaaacagcacttctgtagggctggcctaagtcaggcagttcaagataacctgaaggagtcgaataacatctatccagggagtcctgcaagacttcaggctctttctcatccagcagctccctgctgagcctggaaaagtaggaaaaagtaaagaataagccagggggaatcagaaaccacacagccccagctacatttcatggctaacataaggaactgtttaaacagaaaaaggacagatccattagtgaggtaatgaattattgcctttatgttgggatagaccagggccaggtagaaaagaatgaaagagaaagacagggagagggagagggagagagagacagaggagaaagtgagctcagcgaattggccgggtgacacactgatgaaggggtcaaaggacactctgagttagtgccctcgggacacacagagaacagtgatcatgaaaagagtgggctcaataattttccataaacttgctTAAGATTCCATGCAGTTGCCATACAGCCTTTGAGGTATGGTCAACCTACAGtaagttagtaaatgataaggggaggaagaaatggaaacctaaacatctactgcaaggaaaaccaacagcaatgtcagTAGGAGTAATTCAACCTTCGTTGAGAACATGAAATTGAACATactcttgttttccctggacctggcatctccaggtgtcaacacagaattaagcatccataattgctcaaagttacctggggcatgatgggtcttggtcttcttccacttcttggtacttttcaatttctgcaataagttcagacatggacagacatattaagctggttctcctacacacataacaatccactgtctaatcctcacacagggacttcaggctcctcagcatgagaataggacactgtgagagatcttcttcaggaggcctgaaggctgatcaTGATAGAGATTCCTGggtttttgtcccagaaactgtgggtaaaattccctattctggtagatcgttatcccaagatcatttgtcccaagtttgtgcaaatggttatgccatatttttccaatcgattTAAAGCAAATGTCCCCAAATGGTTGCTgggagaaaaactgcaatattcagccctgtctcatcaaatactcagattctTCATGGTAGCGAGGATTTTAGacgctgaaattagagtgaaggatgaaatctacaagatctacaaaattgagacaaaatcagagttgtgtgaatttgtcacatctgctcAGATCCAACATCTTGAGAGTAGGATTAGGGTGCCacaggcatggcctgagactaggaagagagccctgctcactgacccatcccttgcctgggcttccaagtggaactagagtttcattcaacctacatgtgcctataggtcctccctgtggcaatgacatctctcagctcagtaagggccatttgcagtaggaatatgaccctaaccagaagactcagtggatccttatcaccttcatagaaaggtactcaccatccATGTCAAGAGCCCAGCCAACACGCTGTTGCTCCAATATgtaaaaggcacttctgtagTGCTGGAATGAGTCAGGTAGTTCAAAGAACATTGACGGagtcgaataacatctatccagtgagtcctgcaagattTCAGGCTCTTCCACTTCCATCAGCACAccgctgagcctggaaaagcagACAAAACTAAAGAAGCAGTCAGGGAAAATCAGACACCACAGAGCCCCAGTAGATTTCAGAAGTAACATAAGGAAgtggtaagaaaagaaaaggatagatccattaatgaggtaacaaattattgcctttatgttgggatagaaaagggccaggtagaaaacaatgaaagagaaagacagagagacagagacagagacagagacagagagaaaatgagctagtgaattggccaggtgacatactggtaagggagtaaaaggacactctgagttagtgccctcatgacacacagcaaactgcgatcatgaaaagagtgagctcaatagttttccataaaatatgctcaaaattcgaTGCAGTGGCCACGAGAGTACAGCTTTTGAAGTATGGTCATCCTATGGTacgttagtaaatgataaggggaggaagaaatggaaacctaaacatctcctgcaatgaaaaccaacagcaatgacagtaggagtaattcagccttcgttgaaaacatgaaatcaaacacactctggtttccctgaatctgttgcctccaggtgttaacacagaattaagcatccacaattgctgaaagttacctggggcatggtgggttttgatcttcttccccttcttttcttccccttctccttcttttcttcgttgatcttcttccccttcttttcttccccttccccttcttttcaatttctgcaataaattcagacatggacagacacattaagctgattcccctacacacataacaatccactgtctaatcctcacacagggacctcaggctcctcagcataagaataggagactgtgagagatatatttcaggaggcctgaaggctggtcatgatagaaattcctcggtttttctcccagaaactgtgggtaaaatgtccctattctagtagatcgttatcccaatatcatttgtcccgagtttgtgcaaacagttatgccatatttttccaatcaattTAAAGCAAACACCCTCAaatgatttctaggagaaaaactgcaatatttagccctgtctcatcaaatactcagattgttcatggttgtgaggactttagacactgaaattagagtgaaaaaggaaatctaccaacccttgagtcaaaatcatagttctctgaatttgtcacatctgcccaggtccaatgtcatgagaGTAGAATCAGAGTGCCacaggcatggcctgagactaggaagagagccatgctcactgacccatcccatGTCTGGGCTTCCAGTtagaactagagtttcattcaacctacatgtgcctataggtcctcactgcagcaatgacatctctcagctcagtaatggccacttggagcaggaatatgatctttatatggaagactcagtggatccttatcaccttcatagaaaggtactcacctcccacgtcaagagaaaagccaacatgtttttcctccaatgcataaaaggaacttccatagggcaggcaggagtcaggctgttcaagacaactggaaggagttgaataacatctatccagtgagtcctgcaagacttcaggctctactgcctccagcagctccctgctgagcctggaaaaggaggaaaaagtaaagaataagccaggggaaatCAGACACAACAGAGCCCCAACTAGGTTTCATGGGTAGCATAAGGAAGTGGTtgaaaaagtaaaaggatagatccattaatgaggtaacaaattattgccttcatgttgggacagaacagggccaaatggaaaagaatgaaagagaaagacagatagacacacacacacacacacacacacacacacacacacacacagagaatgagctcagtgaattgtccaggtgacacactgatgagggagtaacaggacactctgagttagtgccctcaggacacacagcataCAGTGATCAGGAAAGgactgtgctcaataattttccataaaatgtgctcaagtttccatgcagtcgccatgagaatacagtttttgaagtctggtccacctacagtaggttagtaaatgataaggggaggaagaaatggaaacctaaatatctactgcaatgaaaccaacagcaatgttagTAGGAATAATTCAGGCTCGGTTGAAAAGATGTAATCGATAATGTCAGCCCGCCCTGTTTTCCCTGAACCAGGAGTCTCCAGATGTCAACACAGAAGTAGCTGTTCACAATTGCTCAGTTACCTGGAGCATGGTGGGccttggtcttcttcctcttcttggtcctttttaattcctgcaatacattcagacagggacagacaaaataagccaattcacctacacccgtaacagtccactgtctaatccccacgcagggatctcaggctcctcagcaagagaacaggacaatgtgagagatatacttcaggaggcctgaaagctggtcatgatattctttggtttgcatctcagaaccaagggtgaaatatccctattctggtagatcgttatcccaaaatcatttatcccaagtttgtgcaaacagttatgccttattgttcccatcagttcaaagacaatgccccagatgatttctaggaggaaaactgcagtattcagccctgtctcatcaaatgcccagctcgttcatggatgcaagaattttagacactgaaattagaatgagggaggaaatctacaaacccttgagtccaaatcatagttctgtgaattttttacatctgcctgggtccaatgtgctgagagcgggctcaggttgccacaggcatggctggagactaggaatagagccttgctcactgacccatttcaTGTCTAGGCTTCCAGCGGAGACTACAGTTTCATTACAACCTATATGCGCCCATAGGTCCTGCCtgcggcaatgacatctctcgggtcagtaagggccactgggaacaggaatatcacccctatctggaagaccaggtggaggcttatcaccttcatagtaaggtactcactgtccacgtcaagagccaagccaaggtactgttcctccaatgagtaaacagcacttctgtagggctggcctaagtcaggcagttcaagataacctgaaggagtcgaataacatctatccagggagtcctgcaagacttcaggctctttctcatccagcagctccctgctgagcctggaaaagtaggaaaaagtaaagaataagccagggggaatcagaaaccacacagccccagctacatttcatggctaacataaggaactgtttaaacagaaaaaggacagatccattagtgaggtaatgaattattgcctttatgttgggatagaccagggccaggtagaaaagaatgaaagagaaagacagggagagggagagggagagagagacagaggagaaagtGAGCTCAGCGAATTGGtcgggtgacacactgatgaaggggtcaaaggacactctgagttagtgccctcgggacacacagagaacagtgatcatgaaaagagtgggctcaataattttccataaacttgctTAAGATTCCATGCAGTTGCCATACAGCCTTTGAGGTATGGTCAACCTACAGtaagttagtaaatgataaggggaggaagaaatggaaacctaaacatctactgcaaggaaaaccaacagcaatgtcagTAGGAGTAATTCAATCTTCGTTGAGAACATGAAATTGAACATactcttgttttccctggacctggcatctccaggtgtcaacacagaattaagcatccataattgctcaaagttacctggggcatgatgggtcttggtcttcttccacttcttggtacttttcaatttctgcaataagttcagacatggacagacatattaagctggttctcctacacacataacaatccactgtctaatcctcacacagggacttcaggctcctcagcatgagaataggacactgtgagagatcttcttcaggaggcctgaaggctgatcaTGATAGAGATTCCTGggtttttgtcccagaaactgtgggtaaaattccctattctggtagatcgttatcccaagatcatttgtcccaagtttgtgcaaatggttatgccatatttttccaatcgattTAAAGCAAATGCCCCCAAATGGTTGCTgggagaaaaactgcaatattcagccctgtctcatcaaatactcagattctTCATGGTAGCGAGGATTTTAGacgctgaaattagagtgaaggatgaaatctacaagatctacaaaattgagacaaaatcagagttgtgtgaatttgtcacatctgcccagatCCAACATCTTGAGAGTAGGATTAGGGTGCCacaggcatggcctgagactaggaagagagccctgctcactgacccatcccttgcctgggcttccaagtggaactagagtttcattcaacctacatgtgcctataggtcctccctgtggcaatgacatctctcagctcagtaagggccatttgcagtaggaatatgaccctaaccagaagactcagtggatccttatcaccttcatagaaaggtactcaccatccATGTCAAGAGCCCAGCCAACACGCTGTTGCTCCAATATgtaaaaggcacttctgtagggctggcatgagtcagtcagttcaagataacctgaaggagttgaataacatctatccagtgagtcctgcaagacttcaggccctttctcatccagcagctccctgctgagcctggaaccgtgggaaaaagtaaagaataagccaggggaaatcagaaaccacacagccccagctagatttcatggctaacataaggaagagtttgaaaagaaaaaggacagatccattaatgaggtaacaaattattgtctttatgttgggatagaacagggccaggtagaaaacaatgaaagagaaagacagagagacagagacagagacagagacagagagaaagtgagctagtgaattggccaggtgacatactggtaagggagtaaaaggacactctgagttagtgccctcatgacacacagcaaactgcgatcatgaaaagagtgagctcaatagttttccataaaatatgctcaaaattcgaTGCAGTGGCCACGAGAGTACAGCTTTTGAAGTATGGTCATCCTATGGTacgttagtaaatgataaggggaggaagaaatggaaacctaaacatctcctgcaatgaaaaccaacagcaatgacagtaggagtaattcagccttcgttgaaaacatgaaatcaaacacactctggtttccctgaatctgttgcctccaggtgttaacacagaattaagcatccacaattgctgaaagttacctggggcatggtgggttttgatcttcttccccttcttttcttccccttctccttcttttcttcgttgatcttcttccccttcttttcttccccttccccttcttttcaatttctgcaataaattcagacatggacagacacattaagctgattcccctacacacataacaatccactgtctaatcctcacacagggacctcaggctcctcagcataagaataggagactgtgagagatatatttcaggaggcctgaaggctggtcatgatagaaattcctcggtttttctcccagaaactgtgggtaaaatgtccctattctagtagatcgttatcccaatatcatttgtcccgagtttgtgcaaacagttatgccatATTTTCCCAATCAATTTAAAGCAAAC	T	30	.	.	GT:AD	0|1:1,1
chr1	69791814	.	g	GAGACCATATGGACTGGAGAGCCTGAAACATTTGCAATGTGGCCCTTTA	30	.	.	GT:AD	1|0:1,1
chr1	69795338	.	A	AAGATATTTGGTTCAGAGGGATGAAGTTCAAATAGTTAGCATTACTGATGGAGAATGTGTG	30	.	.	GT:AD	0|1:1,1
chr1	116445449	.	t	TATAGGAAATATATATATATTAGAAATATATAC	30	GAP2	.	GT:AD	1|.:0,1
chr1	116448850	.	ATAcctgatattaataatttgtgtctTCACTCC	A	30	GAP2	.	GT:AD	1|.:0,1
chr1	116449480	.	A	ATAAATGCTGATTAGATCTTTGTGTTTTTGTTT	30	GAP2	.	GT:AD	1|.:0,1
chr1	122178708	.	a	ATTCAACTCACAGAGTTGAACGATCCTTTACAGAGAGCAGACT	30	.	.	GT:AD	0|1:1,1
chr1	122500516	.	ggcctttgttggaaacgggatttcttcatattctgctagacagaagaattctcagtaacttccttgtgttgtgtgtattcaactcacagagttgaacgatcctttacacagagcagacttgaaacactctttttgtggaatttgcaagaggagatttcagccgatttgaggtcaatagtagaaaaggaaacatcttcgtagaaaaactagacagaatgattctcagaaactcctttgtgatgtgtgtgttcaactcacagagtttaacctttcttttcatagagcagttagtaaacactctgtttataaagtctgcaagtggatattcagacccctttgaggccttcgttggaaacgggatttcttcatattatgctagacagaagaattctcagtaacttccttgtgttgtgtgtattcaactgacagagttgaactttcatttggagagagcagatttgaaacactgtttttgtggaatttgcaagtggagatttcaagcgctttggggccaaaggcagaaaaggaaatatcttcgtataaaaactagacagaatcattctcagaaactgctgcgtgatgtgtgcgttcaactctcagagtttaacttttcttttcattcagcggtttggaaacactctgtttgtaaagtctgcacgtggatattttgaccacttagaggccttcgttggaaacgggtttttttcatgtaaggctagacagaagaattcccagtaacttccttgtgttgtgtgcattcaactcacagagttgaacgttcccttagacagagcagatttgaaacactctatttgtgcaatttgcaagtgtagttttcaagctctttatggtcaacggcagaaaaggaaatatcttcgtttcaaaactagacagaatcattcccacaaactgcgttgtgatgtgttcgttcaactcacagagtttaacctttctgttcatagagcagttaggaaacactctgtttgtaaagtctgtaagtggatattctgacatcttgtggccttcgttggaaacgggatttcttcatattctgctagacagaagaattctcagtaacttccttgtgttgtgtgtattcaactcacagagttgaacgatcctttacacagagcagacttgaaacactctttttgtggaatttgcaagtggagatttcagccgctttgaggtcaatagtagaaaaggaaatatcttcgtagaaaaactagacagaatgattctcagaaactcctttgtgatgtgtgtgttcaactcacagagtttaacctttcttttcatagagcagttagtaaacactctgtttataaagtctgcaagtggatattcagacccctttgaggccttcgttggaaacgggatttcttcatattatgctagacagaagaattctcagtaacttccttgtgttgtgtgtattcaactgacagtgttgaactttcatttagagagagcagatttgaaacactgtttttgtggaatttgcaagtggagatttcaagcgctttggggccaaaggcagaaaaggaaatatcttcgtataaaaactagacagaatcattctcagaaactgctgcgtgatgtgtgcgttcaactctcagagtttaacttttcttttcattcagcggtttggaaacactctgtttgtaaagtctgcacgtggatattttgaccacttagaggccttcgttggaaacgggtttttttcatgtaaggctagacagaagaattcccagtaacttccttgtgttgtgtgcattcaactcacagatttgaacgttcccttagacagagcagatttgaaacactctatttgtgcaatttgcaagtgtagatttcaagcgctttaaggtcaacggcagaaaaggaaatatcttcgtttcaaaactagacagaatcattcccacaaactgcgttgtgatgtgttcgttcaactcacagagtttaacctttctgttcatagagcagttaggaaacactctgtttgtaaagtctgtaagtggatattcggacatcttgtggccttcgttggaaacgggatttcttcatattctgctagacagaagaattctcagtaacttccttgtgttgtgtgtattcaactcacagagttgaacgatcctttacacagagcagacttgaaacactctttttgtggaatttgcaagtggagatttcagccgctttgaggtcaatggtcgaaaaggaaactatcttcatataaagactagacagaatgattctcagaaaatcttttgtgatgtgtgcgttcaactcacagagtttaacttttcttctcatagagcagttaggaaacactctgtttgtaaagtctgcaagtggatattcagacctctttgaggccttcgttggaaacgggatttcttcatattctgctagacagaataattctcagtaacttccttgtgttgtgtgtattcaactcacagagttgaaggatcctttacagagagcaggcttgaaacactctttttgtcgaatttgcaagtggagatttcagccgctttgaggtcaatggtagaataggaaatatcttcttatagaaactagacagaatgattctcataaactcctttgtgatgtgtgcgttcaactcacagagtttaacctttcttttcatagagcagttaggaaacactctgtttgtaaagtctgcaagtggatattcagacctccttgaggccttcgttggaaacgggatttcttcatattctgctagacagaagaattctcagtaacttccttgtgttgtgtttactcaactcacagagttgaatgatcctttacacagagcagacttgaaacactctttttgtggaatttgcaagtggagatttcagccgctttgaggtcaatggtagaaaagtaaatatcttcgtataaagactagacagaatgattctcagaaactcctttgtgatgtgtgcgttcaactcacagagtttaacctttctgttcatagagcagttaggaaacactctgtttgtaaagtctgcaagtggatatccgacctccttgaggccttcgttggaaacgggatttcttcatattctgctagacagaagaattctcagtaacttccttgtgttgtgtgtattcaactcacagagttgaacgatcctttacacagagcagacttgaaactctctttttgtggaatttgcaagtggagatttcagccgctttgaggtcaatggtagaaaaggaaatatcttcgtataaagactagacagaatgattctcagaaactcctttgtgatgtgtgcgttcaactcacagagtttaacttttcttttcatagagcagttaggaaacactctgtttgtaaagtctgcaagtggatattcagacctctttgaggccttcgttggaaacgggatttcttcatattatgctagacagaagaattctcagtaacttccttgtgttgtgtgtattcaactcacagagttgaacgatcctttacacagagcagacttgaaacattctttttgtggaatttgcaagtggagatttcagccgctttgaggtcaatggtagaataggaaatatcttcctatagaaactagacagaacgattctcagaaactccattgtgatgtgtgcgttcaactcacagagtttaacctttcttttcatggagcagttaggaaacactctgtttgtaaagtctgcaagtggatattcagacctctttgaggccttcgttggaaacgggatttcttcctattctgctagacagaagaattctcagtaacttccttgtgttgtgtgtattcaactcacagagttgaacgatcctttacacagagcagacttgaaacactctttttgtggaatttgcaagtggagatttcagccgcattgaggtcaatagtagaaaaggaaatatcttcgtagaaaaactagacagaatgattctcagaaactcctttgtgatgtgtgtgttcaactcacagagtttaagctttcttttcatagagcagttagtaaacactctgtttataaagtctgcaagtggatattcagacccctttgaggccttcgttggaaacgggatttcttcatattatgctagacagaagaattctcagtaacttccttgtgttgtgtgtattcaactgacagagttgaactttcatttagagagagcagatttgaaacactgtttttgtggaatttgcaattggagatttcaagcgctttggggccaaaggcagaaaaggaaatatcttcgtataaaaactagacagaatcattctcagaaactgctgcgtgatgtgtgcgttcaactctcagagtttaacttttcttttcattcagcggtttggaaacactctgtttgtaaagtctgcacgtggatattttgaccacttagaggccttcgttggaaacgggtttttttcatgtaaggctagacagaagaattcccagtaacttccttgtgttgtgtgcattcaactcacagagttgaacgttcccttagacagagcagatttgaaacactctatttgtgcaatttgcaagtgtagttttcaagctctttaaggtcaacggcagaaaaggaaatatcttcgtttcaaaactagacagaatcattcccacaaactgcgttgtgatgtgttcgttcaactcacagagtttaacctttctgttcatagagcagttaggaaacactctgtttgtaaagtctgtaagtggatattctgacatcttgtggccttcgttggaaacgggatttcttcatattctgctagacagaagaattctcagtaacttccttgtgttgtgtgtattcaactcacagagttgaacgatcctttacacagagcagacttgaaacactctttttgtggaatttgcaagtggagatttcagccgctttgaggtcaatggtagaaaaggaaactatcttcatataaagactagacagaatgattctcagaaaatcttttgtgatgtgtgcgttcaactcacagagtttaacttttcttctcatagagcagttaggaaacactctgtttgtaaagtctgcaagtggatattcagacctctttgaggccttcgttggaaacgggatttcttcatattctgctagacagaagaattctcagtaacttccttgtgttgtgtgtattcaactcacagagttgaaggatcctttacagagagcaggcttgaaacactctttttgtcgaatttgcaagtggagatttcagccgctttgaggtcaatggtagaataggaaatatcttcttatagaaactagacagaatgattctcataaactcctttgtgatgtgtgcgttcaactcacagagtttaacctttcttttcatagagcagttaggaaacactctgtttgtaaagtctgcaagtggatattcagacctccttgaggccttcgttggaaacgggatttcttcatattctgctagacagaagaattctcagtaacttccttgtgttgtgtttattcaactcacagagttgaatgatcctttacacagagcagacttgaaacactctttttgtggaatttgcaagtggagatttcagccgctttgaggtaaatggtagaaaagtaaatatcttcgtataaagactagacagaatgattctcagaaactcctttgtgatgtgtgcgttcaactcacagagtttaacctttctgttcatagagcagttaggaaacactctgtttgtaaagtctgcaagtggatatccgacctccttgaggccttcgttggaaacgggatttcttcatattctgctagacagaagaattctcagtaacttccttgtgttgtgtgtattcaactcacagagttgaacgatcctttacacagagcagacttgaaacactctttttgtggaatttgcaagtggagatttcagccgctttgaggtcaatggtagaaaaggaaatatcttcgtataaagactagacagaatgattctcagaaactcctttgtgatgtgtgcgttcaactcacagagtttaacttttcttttcatagagcagttaggaaacactctgtttgtaaagtctgcaagtggatattcagacctctttgaggccttcgttggaaacgggatttcttcatattatgctagacagaagaattctcagtaacttccttgtgttgtgtgtattcaactcacagagttgaacgatcctttacacagagcagacttgaaacattctttttgtggaatttgcaagtggagatttcagccgctttgaggtcaatggtagaataggaaatatcttcctatagaaactagacagaacgattctcagaaactccattgtgatgtgtgcgttcaactcacagagtttaacctttcttttcatagagcagttaggaaacactctgtttgtaaagtctgcaagtggatattcagacctctttgaggccttcgttggaaacgggatttcttcctattctgctagacagaagaattctcagtaacttccttgtgttgtgtgtattcaactcacagagttgaacgatcctttacacagagcagacttgaaacactctttttgtggaatttgcaagtggagatttcagccgcattgaggtcaatagtagaaaaggaaatatcttcgtagaaaaactagacagaatgattctcagaaactcctttgtgatgtgtgtgttcaactcacagagtttaagctttcttttcatagagcagttagtaaacactctgtttataaagtctgcaagtggatattcagacccctttgaggccttcgttggaaacgggatttcttcatattatgctagacagaagaattctcagtaacttccttgtgttgtgtgtattcaactgacagagttgaactttcatttagagagagcagatttgaaacactgtttttgtggaatttgcaattggagatttcaagcgctttggggccaaaggcagaaaaggaaatatcttcgtataaaaactagacagaatcattctcagaaactcctttgtgatgtgtgcgttcaactctcagagtttaacttttcttttcattcagcggtttggaaacactctgtttgtaaagtctgcacgtggatattttgaccacttagaggccttcgttggaaacgggtttttttcatgtaaggctagacagaagaattcccagtaacttccttgtgttgtgtgcattcaactcacagagttgaacgttcccttagacagagcagatttgaaacactctatttgtgcaatttgcaagtgtagatttcaagcgctttaaggtcaacggcagaaaaggaaatatcttcgtttcaaaactagacagaatcattcccacaaactgcgttgtgatgtgttcgttcaactcacagagtttaacctttctgttcatagagcagttaggaaacactctgtttgtaaagtctgtaagtggatattctgacatcttgtggccttcgttggaaacgggatttcttcatattctgctagacagaagaattctcagtaacttccttgtgttgtgtgtattcaactcacagagttgaacgatcctttacacagagcagacttgaaacactctttttgtggaatttgcaagtggagatttcagccgctttgaggtcaatggtagaaaagtaaatatcttcgtataaagactagacagaatgattctcagaaacttctttgtgatgtgtgtgttcaactcacagagtttaacctttcttttcatagagcagttagtaaacactctgtttataaagtctgcaagtggatattcagacccctttgaggccttcgttggaaacgggatttcttcatattatgctagacagaagaattctcagtaacttccttgtgttgtgtgtattcaactgacagagttgaactttcatttagagagagtagttttgaaacactgtttttgtggaatttgcaagtggagatttcaagcgctttggggccaaaggcagaaaaggaaatatcttcgtataaaaactagacagaatcattctcagaaactgctgcgtgatgtgtgcgttcaactctcagagtttaacttttcttttcattcagcggtttggaaacactctgtttgtaaagtctgcacgtggaaattttgaccacttagaggccttcgttggaaacgggtttttttcatgtaaggctagacagaagaattcccagtaacttccttgtgttgtgtgcattcaactcacagagttgaacgttcccttagacagagcagatttgaaacactctgtttctgcaatttgcaagtgtagttttcaagctctttaaggtcaacggcagaaaaggaaatatcatcgtttcaaaactagacagaatcattcccacaaactgcgttgtgatgtgttcgttcaactcacagagtttaacctttctgttcatagagcagttaggaaacactctgtttgtaaagtctgtaagtggatattctgacatcttgtggccttcgttggaaacgggatttcttcatattctgctagacagaagaattctcagtaacttccttgtgttgtgtgtattcaactcacagagttgaacgatcctttacacagagcagacttgaaacactctttttgtggaatttgcaagtggagatttcagccgctttgaggtcaatggtagaaaaggaaactatcttcatataaagactagacagaatgattctcagaaaatcttttgtgatgtgtgcgttcaactcacagagtttaacttttcttctcatagagcagttaagaaacactctgtttgtaaagtctgcaagtggatattcagacctctttgaggccttcgttggaaacgggatttcttcatattctgctagacagaagaattctcagtaacttccttgtgttgtgtgtattcaactcacagagttgaaggatcctttacagagagcaggcttgaaacactctttttgtcgaatttgcaagtggagatttcagccgctttgaggtcaatggtagaataggaaatatcttcttatagaaactagacagaatgattctcataaactcctttgtgatgtgtgcgttcaactcacagagtttaacctttcttttcatagagcagttaggaaacactctgtttgtaaagtctgcaagtggatattcagacctccttgaggccttcgttggaaacgggatttcttcatattctgctagacagaagaattctcagtaacttccttgtgttgtgtttattcaactcacagagttgaatgatcctttacacagagcagacttgaaacactctttttgtggaatttgcaagtggagatttcagccgctttgaggtcaatggtagaaaagtaaatatcttcgtataaagactagacagaatgattctcagaaactcctttgtgatgtgtgcgttcaactcacagagtttaacctttctgttcatagagcagttaggaatcactctgtttgtaaagtctgcaagtggatattcagacctccttgaggcctttgttggaaacgggatttcttcatattctgctagacagaagaattctcagtaacttccttgtgttgtgtgtattcaactcacagagttgaacgatcctttacacagagcagacttgaaacactctttttgtggaatttgcaagaggagatttcagccgatttgaggtcaatagtagaaaaggaaacatcttcgtagaaaaactagacagaatgattctcagaaactcctttgtgatgtgtgtgttcaactcacagagtttaacctttcttttcatagagcagttagtaaacactctgtttataaagtctgcaagtggatattcagacccctttgaggccttcgttggaaacgggatttcttcatattatgctagacagaagaattctcagtaacttccttgtgttgtgtgtattcaactgacagagttgaactttcatttggagagagcagatttgaaacactgtttttgtggaatttgcaagtggagatttcaagcgctttggggccaaaggcagaaaaggaaatatcttcgtataaaaactagacagaatcattctcagaaactgctgcgtgatgtgtgcgttcaactctcagagtttaacttttcttttcattcagcggtttggaaacactctgtttgtaaagtctgcacgtggatattttgaccacttagaggccttcgttggaaacgggtttttttcatgtaaggctagacagaagaattcccagtaacttccttgtgttgtgtgcattcaactcacagagttgaacgttcccttagacagagcagatttgaaacactctatttgtgcaatttgcaagtgtagttttcaagctctttatggtcaacggcagaaaaggaaatatcttcgtttcaaaactagacagaatcattcccacaaactgcgttgtgatgtgttcgttcaactcacagagtttaacctttctgttcatagagcagttaggaaacactctgtttgtaaagtctgtaagtggatattctgacatcttgtggccttcgttggaaacgggatttcttcatattctgctagacagaagaattctcagtaacttccttgtgttgtgtgtattcaactcacagagttgaacgatcctttacacagagcagacttgaaacactctttttgtggaatttgcaagtggagatttcagccgctttgaggtcaatggtagaaaaggaaactatcttcatataaagactagacagaatgattctcagaaaatcttttgtgatgtgtgcgttcaactcacagagtttaacttttcttctcatagagcagttaggaaacactctgtttgtaaagtctgcaagtggatattcagacctctttgaggccttcgttggaaacgggatttcttcatattctgctagacagaagaattctcagtaacttccttgtgttgtgtgtattcaactcacagagttgaaggatcctttacagagagcaggcttgaaacactctttttgtcgaatttgcaagtggagatttcagccgctttgaggtcaatggtagaataggaaatatcttcttatagaaactagacagaatgattctcataaactcctttgtgatgtgtgcgttcaactcacagagtttaacctttcttttcatagagcagttaggaaacactctgtttgtaaagtctgcaagtggatattcagacctccttgaggccttcgttggaaacgggatttcttcatattctgctagacagaagaattctcagtaacttccttgtgttgtgtttattcaactcacagagttgaatgatcctttacacagagcagacttgaaacactctttctgtggaatttgcaagtggagatttcagccgctttgaggtcaatggtagaaaagtaaatatcttcgtataaagactagacagaatgattctcagaaactcctttgtgatgtgtgcgttcaactcacagagtttaacctttctgttcatagagcagttaggaaacactctgtttgtaaagtctgcaagtggatattcagacctccttgaggccttctttggaaacgggatttcttcatattctgctagacagaagaattctcagtaacttccttgtgttgtgtgtattcaactcacagagttgaacgatcctttacacagagcagacttgaaacactctttttgtggaatttgcaagaggagatttcagccgctttgaggtcaatagtagaaaaggaaacatcttcgtagaaaaactagacagaatgattctcagaaactcctttgtgatgtgtgtgttcaactcacagagtttaacctttcttttcatagagcagttagtaaacactctgtttataaagtctgcaagtggatattcagacccctttgaggccttcgttggaaacgggatttcttcatattatgctagacagaagaattctcagtaacttccttgtgttgtgtgtattcaactgacagagttgaactttcatttggagagagcagatttgaaacactgtttttgtggaatttgcaagtggagatttcaagcgctttggggccaaaggcagaaaaggaaatatcttcgtataaacactagacagaatcattctcagaaactgctgcgtgatgtgtgcgttcaactctcagagtttaacctttcttttcattcagcggtttggaaacactctgtttgtaaagtctgcacgtggatattttgaccacttagaggccttcgttggaaacgggtttttttcatgtaaggctagacagaagaattcccagtaacttccttgtgttgtgtgcattcaactcacagagttgaacgttcccttagacagagcagatttgaaacactctatttgtgcaatttgcaagtgtagttttcaagctctttaagttcaacggcagaaaaggaaatatcttcgtttcaaaactagacagaatcattcccacaaactgcgttgtgatgtgttcgttcaactcacagagtttaacctttctgttcatagagcagttaggaaacactctgtttgtaaagtctgtaagtggatattctgacatcttgtggccttcgtgggaaacgggatttcttcatattctgctagacagaagaattctcagtaacttccttgtgttgtgtgtattcatctcacagagttgaacgatcctttacacagagcagacttgaaacactctttttgtggaatttgcaagtggagatttcagccgctttgaggtcaatggtagaaaaggaaactatcttcatataaagactagacagaatgattctcagaaaatcttttgtgatgtgtgcgttcaactcacagagtttaacttttcttctcatagagcagttaggaaacactctgtttgtaaagtctgcaagtggatattctgacatctttgaggccttcgttggaaacgggatttcttcatattctgctagacagaagaattctcagtaacttccttgtgttgtgtgtattcaactcacagagttgaaggatcctttacagagagcaggcttgaaacactctttttgtcgaatttgcaagtggagatttcagccgctttgaggtcaatggttgaataggaaatatcttcttatagaaactagacagaatgattctcataaactcctttgtgatgtgtgcgttcaactcacagagtttaacctttcttttcatagagcagttaggaaacactctgtttgtaaagtctgcaagtggatattcagacctctttgaggccttcgttggaaacgggatttcttcatattctgctagacagaagaattctcagtaacttccttgtgttgtgtttattcaactcacagagttgaatgatcctttacacagagcagacttgaaacactctttttgtggaatttgcaagtggagatttcagccgctttgaggtcaatggtagaaaagtaaatatcttcgtataaagactagacagaatgattctcagaaactcctttgtgatgtgtgcgttcaactcacagagtttaacttttcttttcatagagcagttaggaaacactctgtttgtaaagtctgcaagtggatattcagacctctttgaggccttcgttggaaacgggatttcttcatattatgctagacagaagaattctcagtaacttccttgtgttgtgtgtattcaactcacagagttgaacgatcctttacacagagcagacttgaaacattctttttgtggaatttgcaagtggagatttcagccgctttgaggtcaatggtagaataggaaatatcttcctatagaaactagacagaacgattctcagaaactcctttgtgatgtgtgcgttcaactcacagagtttaacctttctgttcatagagcagttaggaaacactctgtttgtaaagtctgcaagtggatattcagacctctttgaggccttcgttggaaacgggatttcttcctattctgctagacagaagaattctcagtaacttccttgtgttgtgtgtattcaactcacagagttgaacgatcctttacacagagcagacttgaaacactctttttgtggaatttgcaagtggagatttcagccgctttgaggtcaatagtagaaaaggaaatatcttcgtagaaaaactagacagaatgattctcagaaactcctttgtgatgtgtgtgttcaactcacagagtttaacctttcttttcatagagcagttagtaaacactctgtttataaagtctgcaagtggatattcagacccctttgaggccttcgttggaaacgggatttcttcatattatgctagacagaagaattctcagtaacttccttgtgttgtgtgtattcaactgacagagttgaactttcatttagagagagcagatttgaaacactgtttttgtggaatttgcaagtggagatttcaagcgctttggggccaaaggcagaaaaggaaatatcttcgtataaaaactagacagaatcattctcagaaactgctgcgtgatgtgtgcgttcaactctcagagtttaacttttcttttcattcagcggtttggaaacactctgtttgtaaagtctgcacttggatattttgaccacttagaggccttcgttggaaacgggtttttttcatgtaaggctagacagaagaattcccagtaacttccttgtgttgtgtgcattcaactcacagagttgaacgttcccttagacagagcagatttgaaacactctatttctgcaatttgcaagtttagttttcaagctctttaaggtcaacggcagaaaaggaaatatcttcgtttcaaaactagacagaatcattcccacaaactgcgttgtgatgtgttcgttcaactcacagagtttaacctttctgttcatagagcagttaggaaacactctgtttgtaaagtctgtaagtggatattctgacatcttgtggccttcgttggaaacgggatttcttcatattctgctagacagaagaattctcagtaacttccttgtgttgtgtgtattcaactcacagagttgaacgatcctttacacagagcagacttgaaacactctttttgtggaatttgcaagtggagatttcagccgctttgatgtcaatggtagaaaaggaaatatcttcgtataaagactagacagaatgattctcagaaactcttttgtgatgtgtgcgttcaactcacagagtttaacctttctgttcatagagcagttaggaaacactctgtttgtaaagtctgcaagtggatattcagacctccttgaggccttcgttggaaacgggatttcttcatattctgctagacagaagaattctcagtaacttccttgtgttgtgtgtattcaactcacagagttgtacgatcctttacacagagcagacttgaaacactctttttgtggaatttgcaagtggagatttcagccgctttgaggtcaatggtagaaaaggaaatatcttcgtataaagactagacagaatgattctcagaaactcctttgtgatgtgtgcgttcaactcacagagtttaacctttctgttcatagagcagttaggaaacactctgtttgtaaagtctgtaagtggatattctgacatcttgtggccttcgttggaaacgggatttcttcatattctgctagacagaagaattctcagtaacttccttgtgttgtgtgtattcaactcacagagttgaacgatcctttacacagagcagacttgaaacactctttttgtggaatttgcaagtggagatttcagccgctttgaggtcaatggtagaaaaggaaactatcttcatataaagactagacagaatgattctcagaaaatcttttgtgatgtgtgcgttcaactcacagagtttaagttttcttctcatagagcagttaggaaacactctgtttgtaaagtctgcaagtggatattcagacatctttgaggccttcgttggaaacgggatttcttcatattctgctagacagaagaattctcagtaacttccttgtgttgtgtgtattcaactcacagagttgaaggatcctttacagagagcaggcttgaaacactctttttgtcgaatttgcaagtggagatttcagccgctttgaggtcaatggtagaataggaaatatcttcttatagaaactagacagaatgattctcataaactcctttgtgatgtgtgcgttcaactcacagagtttaacctttcttttcatagagcagttaggaaacactctgtttgtaaagtctgcaagtggatattcagacctccttgaggccttcgttggaaacgggatttcttcatattctgctagacagaagaattctcagtaacttccttgtgttgtgtttattcaactcacagagttgaatgatcctttacacagagcagacttgaaacactctttttgtggaatttgcaagtggagatttcagccgctttgaggtcaacggtagaaaagtaaatatcttcgtataaagactagacagaatgattctcagaaactcctttgtgatgtgtgcgttcaactcacagagtttaacctttctgttcatagagcagttaggaaacactctgtttgtaaagtctgcaagtggatattcagacctctttgaggccttcgttggaaacgggatttcttcatattatgctagacagaagaattctcagtaacttccttgtgttgtgtgtattcaactcacagagttgaacgatcctttacacagagcagacttgaaacattctttttgtggaatttgcaagtggagatttcagccgctttgaggtcaatggtagaataggaaatatcttcctatagaaactagacagaacgattctcagaaactcctttgtgatgtgtgcgttcaactcacagagtttaacctttcttttcatagagcagttaggaaacactctatttgtaaagtctgcaagtggatattcagacctctttgaggccttcgttggaaacgggatttcttcatattctgctagacagaagaattctcagtaacttccttgtgttgtgtgtattcaactcacagagttgaacgatcctttacacagagcagacttgaaacactctttttgtggaatttgcaagtggagatttcagccgctttgaggtcaatggtagaaaagtaaatatcttcgtataaagactagacagaatgattctcagaaacttctttgtgatgtgtgtgttcaactcacagagtttaacctttcttttcatagagcagttagtaaacactctgtttataaagtctgcaagtggatattcagacccctttgaggccttcgttggaaacgggatttcttcatattatgctagacagaagaattctcagtaacttccttgtgttgtgtgtattcaactgacagagttgaactttcatttagagagagtagttttgaaacactgtttttgtggaatttgcaagtggagatttcaagcgctttggggccaaaggcagaaaaggaaatatcttcgtataaaaactagacagaatcattctcagaaactgctgcgtgatgtgtgcgttcaactctcagagtttaacttttcttttcattcagcggtttggaaacactctgtttgtaaagtctgcacgtggaaattttgaccacttagaggccttcgttggaaacgggtttttttcatgtaaggctagacagaagaattcccagtaacttccttgtgttgtgtgcattcaactcacagagttgaacgttcccttagacagagcagatttgaaacactctgtttctgcaatttgcaagtgtagttttcaagctctttaaggtcaacggcagaaaaggaaatatcatcgtttcaaaactagacagaatcattcccacaaactgcgttgtgatgtgttcgttcaactcacagagtttaacctttctgttcatagagcagttaggaaacactctgtttgtaaagtctgtaagtggatattctgacatcttgtggccttcgttggaaacgggatttcttcatattctgctagacagaagaattctcagtaacttccttgtgttgtgtgtattcaactcacagagttgaacgatcctttacacagagcagacttgaaacactctttttgtggaatttgcaagtggagatttcagccgctttgaggtcaatggtagaaaaggaaactatcttcatataaagactagacagaatgattctcagaaaatcttttgtgatgtgtgcgttcaactcacagagtttaacttttcttctcatagagcagttaagaaacactctgtttgtaaagtctgcaagtggatattcagacctctttgaggccttcgttggaaacgggatttcttcatattctgctagacagaagaattctcagtaacttccttgtgttgtgtgtattcaactcacagagttgaaggatcctttacagagagcaggcttgaaacactctttttgtcgaatttgcaagtggagatttcagccgctttgaggtcaatggtagaataggaaatatcttcttatagaaactagacagaatgattctcataaactcctttgtgatgtgtgcgttcaactcacagagtttaacctttcttttcatagagcagttaggaaacactctgtttgtaaagtctgcaagtggatattcagacctccttgaggccttcgttggaaacgggatttcttcatattctgctagacagaagaattctcagtaacttccttgtgttgtgtttattcaactcacagagttgaatgatcctttacacagagcagacttgaaacactctttttgtggaatttgcaagtggagatttcagccgctttgaggtcaatggtagaaaagtaaatatcttcgtataaagactagacagaatgattctcagaaactcctttgtgatgtgtgcgttcaactcacagagtttaacctttctgttcatagagcagttaggaatcactctgtttgtaaagtctgcaagtggatattcagacctccttgaggcctttgttggaaacgggatttcttcatattctgctagacagaagaattctcagtaacttccttgtgttgtgtgtattcaactcacagagttgaacgatcctttacacagagcagacttgaaacactctttttgtggaatttgcaagaggagatttcagccgatttgaggtcaatagtagaaaaggaaacatcttcgtagaaaaactagacagaatgattctcagaaactcctttgtgatgtgtgtgttcaactcacagagtttaacctttcttttcatagagcagttagtaaacactctgtttataaagtctgcaagtggatattcagacccctttgaggccttcgttggaaacgggatttcttcatattatgctagacagaagaattctcagtaacttccttgtgttgtgtgtattcaactgacagagttgaactttcatttggagagagcagatttgaaacactgtttttgtggaatttgcaagtggagatttcaagcgctttggggccaaaggcagaaaaggaaatatcttcgtataaaaactagacagaatcattctcagaaactgctgcgtgatgtgtgcgttcaactctcagagtttaacttttcttttcattcagcggtttggaaacactctgtttgtaaagtctgcacgtggatattttgaccacttagaggccttcgttggaaacgggtttttttcatgtaaggctagacagaagaattcccagtaacttccttgtgttgtgtgcattcaactcacagagttgaacgttcccttagacagagcagatttgaaacactctatttgtgcaatttgcaagtgtagttttcaagctctttatggtcaacggcagaaaaggaaatatcttcgtttcaaaactagacagaatcattcccacaaactgcgttgtgatgtgttcgttcaactcacagagtttaacctttctgttcatagagcagttaggaaacactctgtttgtaaagtctgtaagtggatattctgacatcttgtggccttcgttggaaacgggatttcttcatattctgctagacagaagaattctcagtaacttccttgtgttgtgtgtattcaactcacagagttgaacgatcctttacacagagcagacttgaaacactctttttgtggaatttgcaagtggagatttcagccgctttgaggtcaatggtagaaaaggaaactatcttcatataaagactagacagaatgattctcagaaaatcttttgtgatgtgtgcgttcaactcacagagtttaacttttcttctcatagagcagttaggaaacactctgtttgtaaagtctgcaagtggatattcagacctctttgaggccttcgttggaaacgggatttcttcatattctgctagacagaagaattctcagtaacttccttgtgttgtgtgtattcaactcacagagttgaaggatcctttacagagagcaggcttgaaacactctttttgtcgaatttgcaagtggagatttcagccgctttgaggtcaatggtagaataggaaatatcttcttatagaaactagacagaatgattctcataaactcctttgtgatgtgtgcgttcaactcacagagtttaacctttcttttcatagagcagttaggaaacactctgtttgtaaagtctgcaagtggatattcagacctccttgaggccttcgttggaaacgggatttcttcatattctgctagacagaagaattctcagtaacttccttgtgttgtgtttattcaactcacagagttgaatgatcctttacacagagcagacttgaaacactctttctgtggaatttgcaagtggagatttcagccgctttgaggtcaatggtagaaaagtaaatatcttcgtataaagactagacagaatgattctcagaaactcctttgtgatgtgtgcgttcaactcacagagtttaacctttctgttcatagagcagttaggaaacactctgtttgtaaagtctgcaagtggatattcagacctccttgaggccttctttggaaacgggatttcttcatattctgctagacagaagaattctcagtaacttccttgtgttgtgtgtattcaactcacagagttgaacgatcctttacacagagcagacttgaaacactctttttgtggaatttgcaagaggagatttcagccgctttgaggtcaatagtagaaaaggaaacatcttcgtagaaaaactagacagaatgattctcagaaactcctttgtgatgtgtgtgttcaactcacagagtttaacctttcttttcatagagcagttagtaaacactctgtttataaagtctgcaagtggatattcagacccctttgaggccttcgttggaaacgggatttcttcatattatgctagacagaagaattctcagtaacttccttgtgttgtgtgtattcaactgacagagttgaactttcatttggagagagcagatttgaaacactgtttttgtggaatttgcaagtggagatttcaagcgctttggggccaaaggcagaaaaggaaatatcttcgtataaacactagacagaatcattctcagaaactgctgcgtgatgtgtgcgttcaactctcagagtttaacctttcttttcattcagcggtttggaaacactctgtttgtaaagtctgcacgtggatattttgaccacttagaggccttcgttggaaacgggtttttttcatgtaaggctagacagaagaattcccagtaacttccttgtgttgtgtgcattcaactcacagagttgaacgttcccttagacagagcagatttgaaacactctatttgtgcaatttgcaagtgtagttttcaagctctttaaggtcaacggcagaaaaggaaatatcttcgtttcaaaactagacagaatcattcccacaaactgcgttgtgatgtgttcgttcaactcacagagtttaacctttctgttcatagagcagttaggaaacactctgtttgtaaagtctgtaagtggatattctgacatcttgtggccttcgtgggaaacgggatttcttcatattctgctagacagaagaattctcagtaacttccttgtgttgtgtgtattcatctcacagagttgaacgatcctttacacagagcagacttgaaacactctttttgtggaatttgcaagtggagatttcagccgctttgaggtcaatggtagaaaaggaaactatcttcatataaagactagacagaatgattctcagaaaatcttttgtgatgtgtgcgttcaactcacagagtttaacttttcttctcatagagcagttaggaaacactctgtttgtaaagtctgcaagtggatattctgacatctttgaggccttcgttggaaacgggatttcttcatattctgctagacagaagaattctcagtaacttccttgtgttgtgtgtattcaactcacagagttgaaggatcctttacagagagcaggcttgaaacactctttttgtcgaatttgcaagtggagatttcagccgctttgaggtcaatggttgaataggaaatatcttcttatagaaactagacagaatgattctcataaactcctttgtgatgtgtgcgttcaactcacagagtttaacctttcttttcatagagcagttaggaaacactctgtttgtaaagtctgcaagtggatattcagacctctttgaggccttcgttggaaacgggatttcttcatattctgctagacagaagaattctcagtaacttccttgtgttgtgtttattcaactcacagagttgaatgatcctttacacagagcagacttgaaacactctttttgtggaatttgcaagtggagatttcagccgctttgaggtcaatggtagaaaagtaaatatcttcgtataaagactagacagaatgattctcagaaactcctttgtgatgtgtgcgttcaactcacagagtttaacttttcttttcatagagcagttaggaaacactctgtttgtaaagtctgcaagtggatattcagacctctttgaggccttcgttggaaacgggatttcttcatattatgctagacagaagaattctcagtaacttccttgtgttgtgtgtattcaactcacagagttgaacgatcctttacacagagcagacttgaaacattctttttgtggaatttgcaagtggagatttcagccgctttgaggtcaatggtagaataggaaatatcttcctatagaaactagacagaacgattctcagaaactcctttgtgatgtgtgcgttcaactcacagagtttaacctttctgttcatagagcagttaggaaacactctgtttgtaaagtctgcaagtggatattcagacctctttgaggccttcgttggaaacgggatttcttcctattctgctagacagaagaattctcagtaacttccttgtgttgtgtgtattcaactcacagagttgaacgatcctttacacagagcagacttgaaacactctttttgtggaatttgcaagtggagatttcagccgctttgaggtcaatagtagaaaaggaaatatcttcgtagaaaaactagacagaatgattctcagaaactcctttgtgatgtgtgtgttcaactcacagagtttaacctttcttttcatagagcagttagtaaacactctgtttataaagtctgcaagtggatattcagacccctttgaggccttcgttggaaacgggatttcttcatattatgctagacagaagaattctcagtaacttccttgtgttgtgtgtattcaactgacagagttgaactttcatttagagagagcagatttgaaacactgtttttgtggaatttgcaagtggagatttcaagcgctttggggccaaaggcagaaaaggaaatatcttcgtataaaaactagacagaatcattctcagaaactgctgcgtgatgtgtgcgttcaactctcagagtttaacttttcttttcattcagcggtttggaaacactctgtttgtaaagtctgcacttggatattttgaccacttagaggccttcgttggaaacgggtttttttcatgtaaggctagacagaagaattcccagtaacttccttgtgttgtgtgcattcaactcacagagttgaacgttcccttagacagagcagatttgaaacactctatttctgcaatttgcaagtttagttttcaagctctttaaggtcaacggcagaaaaggaaatatcttcgtttcaaaactagacagaatcattcccacaaactgcgttgtgatgtgttcgttcaactcacagagtttaacctttctgttcatagagcagttaggaaacactctgtttgtaaagtctgtaagtggatattctgacatcttgtggccttcgttggaaacgggatttcttcatattctgctagacagaagaattctcagtaacttccttgtgttgtgtgtattcaactcacagagttgaacgatcctttacacagagcagacttgaaacactctttttgtggaatttgcaagtggagatttcagccgctttgatgtcaatggtagaaaaggaaatatcttcgtataaagactagacagaatgattctcagaaactcttttgtgatgtgtgcgttcaactcacagagtttaacctttctgttcatagagcagttaggaaacactctgtttgtaaagtctgcaagtggatattcagacctccttgaggccttcgttggaaacgggatttcttcatattctgctagacagaagaattctcagtaacttccttgtgttgtgtgtattcaactcacagagttgtacgatcctttacacagagcagacttgaaacactctttttgtggaatttgcaagtggagatttcagccgctttgaggtcaatggtagaaaaggaaatatcttcgtataaagactagacagaatgattctcagaaactcctttgtgatgtgtgcgttcaactcacagagtttaacctttctgttcatagagcagttaggaaacactctgtttgtaaagtctgtaagtggatattctgacatcttgtggccttcgttggaaacgggatttcttcatattctgctagacagaagaattctcagtaacttccttgtgttgtgtgtattcaactcacagagttgaacgatcctttacacagagcagacttgaaacactctttttgtggaatttgcaagtggagatttcagccgctttgaggtcaatggtagaaaaggaaactatcttcatataaagactagacagaatgattctcagaaaatcttttgtgatgtgtgcgttcaactcacagagtttaagttttcttctcatagagcagttaggaaacactctgtttgtaaagtctgcaagtggatattcagacatctttgaggccttcgttggaaacgggatttcttcatattctgctagacagaagaattctcagtaacttccttgtgttgtgtgtattcaactcacagagttgaaggatcctttacagagagcaggcttgaaacactctttttgtcgaatttgcaagtggagatttcagccgctttgaggtcaatggtagaataggaaatatcttcttatagaaactagacagaatgattctcataaactcctttgtgatgtgtgcgttcaactcacagagtttaacctttcttttcatagagcagttaggaaacactctgtttgtaaagtctgcaagtggatattcagacgtccttgaggccttcgttggaaacgggatttcttcatattctgctagacagaagaattctcagtaacttccttgtgttgtgtttattcaactcacagagttgaatgatcctttacacagagcagacttgaaacactctttttgtggaatttgcaagtggagatttcagccgctttgaggtcaacggtagaaaagtaaatatcttcgtataaagactagacagaatgattctcagaaactcctttgtgatgtgtgcgttcaactcacagagtttaacctttctgttcatagagcagttaggaaacactctgtttgtaaagtctgcaagtggatattcagacctctttgaggccttcgttggaaacgggatttcttcatattatgctagacagaagaattctcagtaacttccttgtgttgtgtgtattcaactcacagagttgaacgatcctttacacagagcagacttgaaacattctttttgtggaatttgcaagtggagatttcagccgctttgaggtcaatggtagaataggaaatatcttcctatagaaactagacagaacgattctcagaaactcctttgtgatgtgtgcgttcaactcacagagtttaacctttcttttcatagagcagttaggaaacactctatttgtaaagtctgcaagtggatattcagacctctttgaggccttcgttggaaacgggatttcttcatattctgctagacagaagaattctcagtaacttccttgtgttgtgtgtattcaactcacagagttgaacgatcctttacacagagcagacttgaaacactctttttgtggaatttgcaagtggagatttcagccgctttgaggtcaatagtagaaaaggaaatatcttcgtagaaaaactagacagaatgattctcagaaactcctttgtgatgtgtgtgttcaactcacagagtttaacctttcttttcatagagcagttagtaaacactctgtttataaagtctgcaagtggatattcagacccctttgaggccttcgttggaaacgggatttcttcatattatgctagacagaagaattctcagtaacttccttgtgttttgtgtattcaactgacagagttgaactttcatttagagagagcagatttgaaacactgtttttgtggaatttgcaattggagatttcaagcgctttggggccaaaggcagaaaaggaaatatcttcgtataaaaactagacagaatcattctcagaaactcctttgtgatgtgtgcgttcaactctcagagtttaacttttcttttcattcagcggtttggaaacactctgtttgtaaagtctgcacgtggaaattttgaccacttagaggccttcgttggaaacgggtttttttcatgtaaggctagacagaagaattcccagtaacttccttgtgttgtgtgcattcaactcacagagttgaacgttcccttagacagagcagatttgaaacactctatttgtgcaatttgcaagtgtagatttcaagcgctttaaggtcaacggcagaaaaggaaatatcttcgtttcaaaactagacagaatcattcccacaaactgcgttgtgatgtgttcgttcaactcacagagtttaacctttctgttcatagagcagttaggaaacactgtgtttgtaaagtctgtaagtggatattcagacctccttgaggccttcgttggaaacgggatttcttcatattctgctagacagaagaattctcagtaacttccttgtgttgtgtttattcaactcacagagttgaatgatcctttacacagagcatacttgaaacactctttttgtggaatttgcaagtggagatttcagccgctttgaggtcaatggtagaaaagtaaatatcttcgtataaagactagacagaatgattctcagaaactcctttgtgatgtgtgcgttcaactcacagagtttaacctttctgttcatagagcagttaggaaacactctgtttgtaaagtctgcaagtggatattcagacctccttgaggccttcgttggaaacgggatttcttcatattctgctagacagaagaattctcagtaacttccttgtgttgtgtgtattcaactcacagagttgaacgatcctttacacagagcagacttgaaacactctttttgtggaatttgcaagtggagatttcagccgctttgaggtcaatagtagaaaaggaaatatcttcgtagaaaaactagacagaatgattctcagaaactcctttgtgatgtgtgtgttcaactcacagagtttaacctttcttttcatagagcagttagtaaacactctgtttataaagtctgcaagtggatattcagacccctttgtggccttcgttggaaacgggatttcttcatattatgctagacagaagaattctcagtaacttccttgtgttgtgtgtattcaactgacagagttgaactttcatttagagagagcagatttgaaacactgtttttgtggaatttgcaagtggaaatttcaagcgctttggggtcaaaggcagaaaaggaaatatcttcgtataaaaactagacagaatcattctcagaaactgctgcgtgatgtgtgcgttcaactctcagagtttaacttttcttttcattcagcggtttggaaacactctgtttgtaaagtctgcacgtggatattttgaccacttagaggccttcgttggaaacgggttttttttcatgtaaggctagacagaagaattcccagtaacttccttgtgttgtgtgcattcaactcacagagttgaacgttcccttagacagagcagatttgaaacactctatttgtgcaatttgcaagtgtagatttcaagcgctttaaggtcaacggcagaaaaggaaatatcttcgtttcaaaactagacagaatcattcccacaaactgcgttgtgatgtgttcgttcaactcacagagtttaacctttctgttcatagagcagttaggaaacactgtgtttgtaaagtctgtaagtggatattcagacctccttgaggccttcgttggaaacgggatttcttcatattctgctagacagaagaattctcagtaacttccttgtgttgtgtttattcaactcacagagttgaatgatcctttacacagagcatacttgaaacactctttttgtggaatttgcaagtggagatttcagccgctttgaggtcaatggtagaaaagtaaatatcttcgtataaagactagacagaatgattctcagaaactcctttgtgatgtgtgcgttcaactcacagagtttaacctttctgttcatagagcagttaggaaacactctgtttgtaaagtctgcaagtggatattcagacctccttgaggccttcgttggaaacgggatttcttcatattctgctagacagaagaattctcagtaacttccttgtgttgtgtgtattcaactcacagagttgaacgatcctttacacagagcagacttgaaacactctttttgtggaatttgcaagtggagatttcagccgctttgaggtcaatagtagaaaaggaaatatcttcgtagaaaaactagacagaatgattctcagaaactcctttgtgatgtgtgtgttcaactcacagagtttaacctttcttttcatagagcagttagtaaacactctgtttataaagtctgcaagtggatattcagacccctttgaggccttcgttggaaacgggatttcttcatattatgctagacagaagaattctcagtaacttccttgtgttgtgtgtattcaactgacagtgttgaactttcatttagagagagcagatttgaaacactgtttttgtggaatttgcaagtggagatttcaagcgctttggggccaaaggcagaaaaggaaatatcttcgtataaaaactagacagaatcattctcagaaactgctgcgtgatgtgtgcgttcaactctcagagtttaacttttcttttcattcagcggtttggaaacactctgtttgtaaagtctgcacgtggatattttgaccacttagaggccttcgttggaaacgggtttttttcatgtaaggctagacagaagaattcccagtaacttccttgtgttgtgtgcattcaactcacagagttgaatgttcccttagacagagcagatttgaaacactctatttgtgcaatttccaagtgtagatttcaagcgctttaaggtcaacggcagaaaaggaaatatcttcgtttcaaaactagacagaatcattcccacaaactgcgttgtgatgtgttcgttcaactcacagagtttaacctttctgttcatagagcagttaggaaacactctgtttgtaaagtctgtaagtggatattcggacatcttgtggccttcgttggaaacgggatttcttcatattctgctagacagaagaattctcagtaacttccttgtgttgtgtgtattcaactcacagagttgaacgatcctttacacagagcagacttgaaacactctttttgtggaatttgcaagtggagatttcagccgctttgaggtcaatggtagaaaaggaaatatcttcgtataaagactagacagaatgattctcagaaactcctttgtgatgtgtgcgttcaactcacagagtttaacttttcttttcatagagcagttaggaaacactctgtttgtaaagtctgcaagtggatattcagacctctttgaggccttcgttggaaacgggatttcttcatattctgctagacagaagaattctcagtaacttccttgtgttgtgtgtattcatctcacagagttgaacgatcctttacacagagcagacttgaaacattctttttctggaatttgcaagtggagatttcagccgctttgaggtcaatggtagaataggaaatatcttcctatagaaactagacagaacgattctcagaaactcctttgtgatgagtgcgttcaactcacagagtttaacctttcttttcatagagcagttaggaaacactctgtttgtaaagtctgcaagtggatattcagacctctttgaggccttcgttggaaacgggatttcttcatattctgctagacagaagaattctcagtaacttccttgtgttgtgtgtattcaactcacagagttgaacgatcctttacacagagcagacttgaaacactctttttgtggaatttgcaagtggagatttcagccgctttgaggtcaatagtagaaaaggaaatatcttcgtagaaaaactagacagaatgattctcagaaactcctttgtgatgtgtgtgttcaactcacagagtttaacctttcttttcatagagcagttagtaaacactctgtttataaagtctgcaagtggatattcagacccctttgaggccttcgttggaaacgggatttcttcatattatgctagacagaagaattctcagtaacttccttgtgttgtgtgtattcaactgacagagttgaactttcatttagagagagcagatttgaaacactgtttttgtggaatttgcaagtggagatttcaagcgctttggggccaaaggcagaaaaggaaatatcttcgtataaaaactagacagaatcattctcagaaactgctgcgtgatgtgtgcgttcaactctcagagtttaacttttcttttcattcagcggtttggaaacactctgtttgtaaagtctgcacgtggaaattttgaccacttagaggccttcgttggaaacgggtttttttcatgtaaggctagacagaagaattcccagtaacttccttgtgttgtgtgcattcaactcacagagttgaacgttcccttagacagagcagatttgaaacactctatttgtgcaatttgcaagtgtagttttcaagctctttaaggtcaatggcagaaaaggaaatatcttcgtttcaaaactagacagaatcattcccacaaactgcgttgtgatgtgttcgttcaactcacagagtttaacctttctgttcatagagcagttaggaaacactctgtttgtaaagtctgtaagtggatattctgacatcttgtggccttcgttggaaacgggatttcttcatattctgctagacagaagaattctcagtaacttccttgtgttgtgtgtattcaactcacagagttgaacgatcctttacacagagcagacttgaaacactctttttgtggaatttgcaagtggagatttcagccgctttgaggtcaatggtagaaaaggaaactatcttcatataaagactagacagaatgattctcagaaaatcttttgtgatgtgtgcgttcaactcacagagtttaacttttcttctcatagagcagttaggaaacactctgtttgtaaagtctgcaagtggatattcagacatctttgaggccttcgttggaaacgggatttcttcatattctgctagacagaagaattctcagtaacttccttgtgttgtgtgtattcaactcacagagttgaaggatcctttacagagagcaggcttgaaacactctttttgtcgaatttgcaagtggagatttcagccgctttgaggtcaatggtagaataggaaatatcttcttatagaaactagacagaatgattctcataaactcctttgtgatgtgtgcgttcaactcacagagtttaacctttcttttcatagagcagttaggaaacactctgtttgtaaagtctgcaagtggatattcagacctccttgaggccttcgttggaaacgggatttcttcatattctgctagacagaagaattctcagtaacttccttgtgttgtgtttattcaactcacagagttgaatgatcctttacacagagcagacttgaaacactctttttgtggaatttgcaagtggagatttcagccgctttgaggtcaacggtagaaaagtaaatatcttcgtataaagactagacagaatgattctcagaaactcctttgtgatgtgtgcgttcaactcacagagtttaacctttctgttcatagagcagttaggaaacactctgtttgtaaagtctgcaagtggatattcagacctctttgaggccttcgttggaaacgggatttcttcatattatgctagacagaagaattctcagtaacttccttgtgttgtgtgtattcaactcacagagttgaacgatcctttacacagagcagacttgaaacattctttttgtggaatttgcaagtggagatttcagccgctttgaggtcaatggtagaataggaaatatcttcctatagaaactagacagaacgattctcagaaactcctttgtgatgtgtgcgttcaactcacagagtttaacctttctgttcatagagcagttaggaaacactctgtttgtaaagtctgcaagtggatattcagacctctttgaggccttcgttggaaacgggatttcttcatattctgctagacagaagaattctcagtaacttccttgtgttgtgtgtattcaactcacagagttgaacgatcctttacacagagcagacttgaaacactctttttgtggaatttgcaagtggagatttcagccgctttgaggtcaatagtagaaaaggaaatatcttcgtagaaaaactagacagaatgattctcagaaactcctttgtgatgtgtgtgttcaactcacagagtttaacctttcttttcatagagcagttagtaaacactctgtttataaagtctgcaagtggatattcagacccctttgaggccttcgttggaaacgggatttcttcatattatgctagacagaagaattctcagtaacttccttgtgttgtgtgtattcaactgacagagttgaactttcatttagagagagcagatttgaaacactgtttttgtggaatttgcaattggagatttcaagcgctttggggccaaaggcagaaaaggaaatatcttcgtataaaaactagacagaatcattctcagaaactcctttgtgatgtgtgcgttcaactctcagagtttaacttttcttttcattcagcggtttggaaacactctgtttgtaaagtctgcacgtggatattttgaccacttagaggccttcgttggaaacgggtttttttcatgtaaggctagacagaagaattcccagtaacttccttgtgttgtgtgcattcaactcacagagttgaacgttcccttagacagagcagatttgaaacactctatttgtgcaatttgcaagtgtagatttcaagcgctttaaggtcaatggcagaaaaggaaatatcttcgtttcaaaactagacagaatcattcccacaaactgcgttgtgatgtgttcgttcaactcacagagtttaacctttctgttcatagagcagttaggaaacactctgtttgtaaagtctgcaagtggatattcagacctctttgaggccttcgttggaaacgggatttcttcatattctgctagacagaagaattctcagtaacttccttgtgttgtgtgtattcaactcacagagttgaacgatcctttacacagagcagacttgaaacactctttttgtggaatttgcaattggagatttcagccgctttgaggtcaatagtagaaaaggaaatatcgtcgtagaaaaactagacagaatgattctcagaaactcctttgtgatgtgtgtgttcaactcacagagtttaacctttcttttcatagagcagctagtaaacactctgtttatgaagtctgcaagtggatattcagacccctttgaggccttcgttggaaacgggatttcttcatattatgctagacagaagaattctcagtaacttccttgtgttgtgtgtattcaactgacagagttgaactttcatttggagagagcagatttgaaacactgtttttgtggaatttgcaagtggagatttcaagcgctttggggccaaaggcagaaaaggaaatatcttcgtataaaaactagacagaatcattctcagaaactgctgcgtgatgtgtgcgttcaactctcagagtttaacttttcttttcattcagcggtttggaaacactctgtttgtaaagtctgcacgtggaaattttgaccacttagaggccttcgttggaaacgggtttttttcatgtaaggctagacagaagaattcccagtaacttccttgtgttgtgtgcattcaactcacagagttgaacgttcccttagacagagcagatttgaaacactctatttgtgcaatttgcaagtgtagatttcaagcgctttaaggtcaatggcagaaaaggaaatatcttcgtttcaaaactagacagaatcattcccacaaactgcgttgtgatgtgttcgttcaactcacagagtttaacctttctgttcatagagcagttaggaaacactctgtttgtaaagtctgtaagtggatattctgacatcttgtggccttcgttggaaacgggatttcttcatattctgctagacagaagaattctcagtaacttccttgtgttgtgtgtattcaactcacagagttgaatgatcctttacacagagcagacttgaaacactctttttgtggaatttgcaagtggagatttcagccgctttgaggtcaatggtagaaaaggaaactatcttcatataaagactagacagaatgattctcagaaaatcttttgtgatgtgtgcgttcaactcacagagtttaacttttcttctcatagagcagttaggaaacactctgtttgtaaagtctgcaagtggatattcagacctctttgaggccttcgttggaaacgggatttcttcatattatgctagacagaataattctcagtaacttccttgtgttgtgtgtattcaactcacagagttgaacgatcctttacacagagcagacttgaaacactctttttgtggaatttgcaagtggagatttcagccgctttgaggtcaatagtagaaaaggaaatatcttcgtagaaaaactagacagaatgattctcagaaactcctttgtgatgtgtgtgttcaactcacagagtttaacctttcttttcatagagcagttagtaaacactctgtttataaagtctgcaagtggatattcagacccctttgaggccttcgttggaaacgggatttcttcatattatgctagacagaagaattctcagtaacttccttgtgttgtgtgtattcaactgacagagttgaactttcatttagagagagcagatttgaaacagtgtttttgtggaatttgcaagtggagatttcaagcgctttggggccaaaggcagaaaaggaaatatcttcgtataaaaactagacagaatcattctcagaaactgctgcgtgatgtgtgcgttcaactctcagagtttaacttttcttttcattcagcggtttggaaacactctgtttgtaaagtctgcacgtggaaattttgaccacttagaggccttcgttggaaacgggtttttttcatgtaaggctagacagaagaattcccagtaacttccttgtgttgtgtgcattcaactcacagagttgaacgttcccttagacagagcagatttgaaacactctatttgtgcaatttgcaagtgtagttttcaagctctttaaggtcaatggcagaaaagaaaatatcttcgtttcaaaactagacagaatcattcccacaaactgcgttgtgatgtgttcgttcaactcacagagtttaacctttctgttcatagagcagttaggaaacactctgtttgtaaagtctgtaagtggatattctgacatcttgtggccttcgttggaaacgggatttcttcatattctgctagacagaagaattctcagtaacttccttgtgttgtgtgtattcaactcacagagttgaacgatcctttacacagagcagacttgaaacactctttttgtggaatttgcaagtggagatttcagccgctttgaggtcaatggtagaaaaggaaactatcttcatataaagactagacagaatgattctcagaaaatcttttgtgatgtgtgcgttcaactcacagagtttaacttttcttctcatagagcagttaggaaacactctgtttgtaaagtctgcaagtggatattcagacatctttgaggccttcgttggaaacgggatttcttcatattctgctagacagaagaattctcagtaacttccttgggttgtgtgtattcaactcacagagttgaaggatcctttacagagagcaggcttgaaacactctttttgtcgaatttgcaagtggagatttcagccgctttgaggtcaatggtagaataggaaatatcttcttatagaaactagacagaatgattctcataaactcctttgtgatgtgtgcgttcaactcacagagtttaacctttcttttcatagagcagttaggaaacactctgtttgtaaagtctgcaagtggatattcagacctccttgaggccttcgttggaaacgggatttcttcatattctgctagacagaagaattctcagtaacttccttgtgttgtgtttattcaactcacagagttgaatgatcctttacacagagcagacttgaaacactctttttgtggaatttgcaagtggagatttcagccgctttgaggtcaacggtagaaaagtaaatatcttcgtataaagactagacagaatgattctcagaaactcctttgtgatgtgtgcgttcaactcacagagtttaacctttctgttcatagagcagttaggaaacactctgtttgtaaagtctgcaagtggatattcagacatctttgaggccttcgttggaaacgggatttcttcatattctgctagacagaagaattctcagtaacttccttgtgttgtgagtattcaactcacagagttgaacgatcctttacacagagcagacttgaaacactctttttgtggaatttgcaagaggagatttcagccgctttgaggtcaatagtagaaaaggaaatatcttcgtagaaaaactagacagaatgattctcagaaactcctttgtgatgtgtgtgttcaactcacagagtttaacctttcttttcatagagcagttagtaaacactctgtttataaagtctgcaagtggatattcagacccctttgaggccttcgttggaaacgggatttcttcatattatgctagacagaagaattctcagtaacttccttgtgttgtgtgtattcaactgacagagttgaactttcatttggagagagcagatttgaaacactgtttttgtggaatttgcaagtggagatttcaagcgctttggggccaaaggcagaaaaggaaatatcttcgtataaaaactagacagaatcattctcagaaactgctgcgtgatgtgtgcgttcaactctcagagtttaacctttcttttcattcagcggtttggaaacactctgtttgtaaagtctacacgtggatattttgaccacttagaggccttcgttggaaacgggtttttttcatgtaaggctagacagaagaattcccagtaaattccttgtgttgtgtgcattcaactcacagagttgaacgttcccttagacagagcagatttgaaacactctatttgtgcaatttgcaagtgtagatttcaagcgctttatggtcaacggcagaaaaggaaatatcttcgtttcaaaactagacagaatcattcccacaaactgcgttgtgatgtgttcgttcaactcacagagtttaacctttctgttcatagagcagttaggaaacactctgtttgtaaagtctgtaagtggatattctgatatcttgtggccttcgttggaaacgggatttcttcatattctgctagacagaagaattctcagtaacttccttgtgttgtgtgtattcaactcacagagttgaacgatcctttacacagagcagacttgaaacactctttttgtggaatttgcaagtggagatttcagccgctttgaggtcaatggtagaaaagtaaatatcttcgtataaagactagacagaatgattctcagaaactcctttgtgatgtgtgcgttcaactcacagagtttaacctttctgttcatagagcagttaggaatcactctgtttgtaaagtctgcaagtggatattcagacctccttgaggcctttgttggaaacgggatttcttcatattctgctagacagaagaattctcagtaacttccttgtgttgtgtgtattcaactcacagagttgaacgatcctttacacagagcagacttgaaacactctttttgtggaatttgcaagtggagatttcagccgctttgaggtcaatagtagaaaaggaaatatcttcgtagaaaaactagacagaatgattctcagaaactcctttgtgatgtgtgtgttcaactcacagagtttaacctttcttttcatagagcagttagtaaacactctgtttataaagtctgcaagtggatattcagacccctttgaggccttcgttggaaacgggatttcttcatattatgctagacagaagaattctcagtaacttccttgtgttgtgtgtattcaactgacagagttgaactttcatttggagagagcagatttgaaacactgtttttgtggaatttgcaagtggagatttcaagcgctttggggccaaaggcagaaaaggaaatatcttcgtataaaaactagacagaatcattctcagaaactgctgcgtgatgtgtgcgttcaactctcagagtttaacttttcttttcattcagcggtttggaaacactctgtttgtaaagtctgcacgtggatattttgaccacttagaggccttcgttggaaacgggtttttttcatgtaaggctagacagaagaattcccagtaacttccttgtgttgtgtgcattcaactcacagagttgaacgttcccttagacagagcagatttgaaacactctatttgtgcaatttgcaagtgtagttttcaagctctttatggtcaacggcagaaaaggaaatatcttcgtttcaaaactagacagaatcattcccacaaactgcgttgtgatgtgttcgttcaactcacagagtttaacctttctgttcatagagcagttaggaaacactctgtttgtaaagtctgtaagtggatattctgacatcttgtggccttcgttggaaacgggatttcttcatattctgctagacagaagaattctcagtaacttccttgtgttgtgtgtattcaactcacagagttgaacgatcctttacacagagcagacttgaaacactctttttgtggaatttgcaagtggagatttcagccgctttgaggtcaatagtagaaaaggaaatatcttcgtagaaaaactagacagaatgattctcagaaactcctttgtgatgtgtgtgttcaactcacagagtttaacctttcttttcatagagcagttagtaaacactctgtttataaagtctgcaagtggatattcagacccctttgaggccttcgttggaaacgggatttcttcatattatgctagacagaagaattctcagtaacttccttgtgttgtgtgtattcaactgacagtgttgaactttcatttagagagagcagatttgaaacactgtttttgtggaatttgcaagtggagatttcaagcgctttggggccaaaggcagaaaaggaaatatcttcgtataaaaactagacagaatcattctcagaaactgctgcgtgatgtgtgcgttcaactctcagagtttaacttttcttttcattcagcggtttggaaacactctgtttgtaaagtctgcacgtggatattttgaccacttagaggccttcgttggaaacgggtttttttcatgtaaggctagacagaagaattcccagtaacttccttgtgttgtgtgcattcaactcacagatttgaacgttcccttagacagagcagatttgaaacactctatttgtgcaatttgcaagtgtagatttcaagcgctttaaggtcaacggcagaaaaggaaatatcttcgtttcaaaactagacagaatcattcccacaaactgcgttgtgatgtgttcgttcaactcacagagtttaacctttctgttcatagagcagttaggaaacactctgtttgtaaagtctgtaagtggatattcggacatcttgtggccttcgttggaaacgggatttcttcatattctgctagacagaagaattctcagtaacttccttgtgttgtgtgtattcaactcacagagttgaacgatcctttacacagagcagacttgaaacactctttttgtggaatttgcaagtggagatttcagccgctttgaggtcaatggtcgaaaaggaaactatcttcatataaagactagacagaatgattctcagaaaatcttttgtgatgtgtgcgttcaactcacagagtttaacttttcttctcatagagcagttaggaaacactctgtttgtaaagtctgcaagtggatattcagacctctttgaggccttcgttggaaacgggatttcttcatattctgctagacagaataattctcagtaacttccttgtgttgtgtgtattcaactcacagagttgaaggatcctttacagagagcaggcttgaaacactctttttgtcgaatttgcaagtggagatttcagccgctttgaggtcaatggtagaataggaaatatcttcttatagaaactagacagaatgattctcataaactcctttgtgatgtgtgcgttcaactcacagagtttaacctttcttttcatagagcagttaggaaacactctgtttgtaaagtctgcaagtggatattcagacctccttgaggccttcgttggaaacgggatttcttcatattctgctagacagaagaattctcagtaacttccttgtgttgtgtttactcaactcacagagttgaatgatcctttacacagagcagacttgaaacactctttttgtggaatttgcaagtggagatttcagccgctttgaggtcaatggtagaaaagtaaatatcttcgtataaagactagacagaatgattctcagaaactcctttgtgatgtgtgcgttcaactcacagagtttaacctttctgttcatagagcagttaggaaacactctgtttgtaaagtctgcaagtggatatccgacctccttgaggccttcgttggaaacgggatttcttcatattctgctagacagaagaattctcagtaacttccttgtgttgtgtgtattcaactcacagagttgaacgatcctttacacagagcagacttgaaactctctttttgtggaatttgcaagtggagatttcagccgctttgaggtcaatggtagaaaaggaaatatcttcgtataaagactagacagaatgattctcagaaactcctttgtgatgtgtgcgttcaactcacagagtttaacttttcttttcatagagcagttaggaaacactctgtttgtaaagtctgcaagtggatattcagacctctttgaggccttcgttggaaacgggatttcttcatattatgctagacagaagaattctcagtaacttccttgtgttgtgtgtattcaactcacagagttgaacgatcctttacacagagcagacttgaaacattctttttgtggaatttgcaagtggagatttcagccgctttgaggtcaatggtagaataggaaatatcttcctatagaaactagacagaacgattctcagaaactccattgtgatgtgtgcgttcaactcacagagtttaacctttcttttcatggagcagttaggaaacactctgtttgtaaagtctgcaagtggatattcagacctctttgaggccttcgttggaaacgggatttcttcctattctgctagacagaagaattctcagtaacttccttgtgttgtgtgtattcaactcacagagttgaacgatcctttacacagagcagacttgaaacactctttttgtggaatttgcaagtggagatttcagccgctttgaggtcaatagtagaaaaggaaatatcttcgtagaaaaactagacagaatgattctcagaaactcctttgtgatgtgtgtgttcaactcacagagtttaagctttcttttcatagagcagttagtaaacactctgtttataaagtctgcaagtggatattcagacccctttgaggccttcgttggaaacgggatttcttcatattatgctagacagaagaattctcagtaacttccttgtgttgtgtgtattcaactgacagagttgaactttcatttagagagagcagatttgaaacactgtttttgtggaatttgcaattggagatttcaagcgctttggggccaaaggcagaaaaggaaatatcttcgtataaaaactagacagaatcattctcagaaactgctgcgtgatgtgtgcgttcaactctcagagtttaacttttcttttcattcagcggtttggaaacactctgtttgtaaagtctgcacgtggatattttgaccacttagaggccttcgttggaaacgggtttttttcatgtaaggctagacagaagaattcccagtaacttccttgtgttgtgtgcattcaactcacagagttgaacgttcccttagacagagcagatttgaaacactctatttgtgcaatttgcaagtgtagttttcaagctctttaaggtcaacggcagaaaaggaaatatcttcgtttcaaaactagacagaatcattcccacaaactgcgttgtgatgtgttcgttcaactcacagagtttaacctttctgttcatagagcagttaggaaacactctgtttgtaaagtctgtaagtggatattctgacatcttgtggccttcgttggaaacgggatttcttcatattctgctagacagaagaattctcagtaacttccttgtgttgtgtgtattcaactcacagagttgaacgatcctttacacagagcagacttgaaacactctttttgtggaatttgcaagtggagatttcagccgctttgaggtcaatggtagaaaaggaaactatcttcatataaagactagacagaatgattctcagaaaatcttttgtgatgtgtgcgttcaactcacagagtttaacttttcttctcatagagcagttaagaaacactctgtttgtaaagtctgcaagtggatattcagacctctttgaggccttcgttggaaacgggatttcttcatattctgctagacagaagaattctcagtaacttccttgtgttgtgtgtattcaactcacagagttgaaggatcctttacagagagcaggcttgaaacactctttttgtcgaatttgcaagtggagatttcagccgctttgaggtcaatggtagaataggaaatatcttcttatagaaactagacagaatgattctcataaactcctttgtgatgtgtgcgttcaactcacagagtttaacctttcttttcatagagcagttaggaaacactctgtttgtaaagtctgcaagtggatattcagacctccttgaggccttcgttggaaacgggatttcttcatattctgctagacagaagaattctcagtaacttccttgtgttgtgtttattcaactcacagagttgaatgatcctttacacagagcagacttgaaacactctttttgtggaatttgcaagtggagatttcagccgctttgaggtcaatggtagaaaagtaaatatcttcgtataaagactagacagaatgattctcagaaactcctttgtgatgtgtgcgttcaactcacagagtttaacctttctgttcatagagcagttaggaatcactctgtttgtaaagtctgcaagtggatattcagacctccttgac	G	30	GAP2	.	GT:AD	1|.:0,1
chr1	124656421	.	g	GAATATGAAGAAATCCCGTTTCCAACGAAGGCCTCAAAGAGGTCTGAATATCCACTTGCAGACTTTACAAACAGAGTGTTTCCTAACTGCTCTATGAGAAGAAAAGTTAAACTCTGTGAGTTGAACGCACACATCACAAAAGATTTTCTGAGAATCATTCTGTCTAGTCTTTATATGAAGATAGTTTCCTTTTCTACCATTGACCTCAAAGCGGCTGAAATCTCCACTTGCAAATTCCACAAAAAGAGTGTTTCAAGTCTGCTCTGTGTAAAGGATCGTTCAACTCTGTGAGTTGAATACACACAACACAAGGAAGTTACTGAGAATTCTTCTGTCTAGCAGAATAGGAAGAAATCCCGTTTCCAACGAAGGCCACAAGATGTCAGAATATCCACTTACAGACTTTACAAACAGAGTGTTTCCTAACTGCTCTATGAACAGAAAGGTTAAACTCTGTGAGTTGAACGAACACATCACAACGCAGTTTGTGGGAATGATTCTGTCTAGTTTTGAAACGAAGATATTTCCTTTTCTGCCGTTGACCTTAAAGCGCTTGAAATCTACACTTGCAAATTGCACAAATAGAGTGTTTCAAATCTGCTCTGTCTAAGGGAACGTTCAACTCTGTGAGTTGAATGCACACAACACAAGGAAGTTACTGGGAATTCTTCTGTCTAGCCTTACATGAAAAAACCCGTTTCCAACGAAGGCCTCTAAGTGGTCAAAATATCCACGTGCAGACTTTACAAACAGAGTGTTTCCAAACCGCTGAATGAAAAGAAAAGTTGAACTCTGAGAGTTGAACGCACACATCACGCAGCAGTTTCTGAGAATGATTCTGTCTAGTTTTTATACGAAGATATTTCCTTTTCTGCCTTTGGCCCCAAAGCGCTTGAAATCTCCACTTGCAAATTCCACAAAAACAGTGTTTCAAATCTGCTCTCTCTAAATGAAAGTTCAACTCTGTCAGTTGAATACACACAACACAAGGAAGTTACTGAGAATTCTTCTGTCTAGCATAATATGAAGAAATCCCGTTTCCAACGAAGGCCTCAAAGGGGTCTGAATATCCACTTGCAGACTTTATAAACAGAGTGTTTACTAACTGCTCTATGAAAAGAAAGGTTAAACTCTGTGAGTTGAACACACACATCACAAAGGAGTTTCTGAGAATCATTCTGTCTAGTTTTTCTACGAAGATATTTCCTTTTCTACTATTGACCTCAAAGCGGCTGAAATCTCCACTTGCAAATTCCACAAAAAGAGTGTTTCAAGTCTGCTCTGTGTAAAGGATCGTTCAACTCTGTGAGTTGAATACACACAACACAAGGAAGTTTCTGAGAAATATTCTGTCTAGCAGAATATGAAGAAATCCCGTTTCCAACGAAGGCCTCAAGGAGGTCTGAATATCCACTTGCAGACTTTACAAACAGAGTGTTTCCTAACTGCTCTATGAAAAGAAAGGTTAAACTCTGTGAGTTGAACGCACACATCACAAAGGAGTTTATGAGAATCATTCTGTCTAGTTTCTATAGGAAGATATTTCCTATTCTACCATTGACCTCAAAGCGGCTGAAATCTCCACTTGCAAATTCCACAAAAAGAGTGTTTCAAGTCTGCTCTCTGTAAAGGATCGTTCAACTCTGTGAGTTGAATACACACAACACAAGGAAGTTTCTGAGAAATATTCTGTCTAGCAGAATATGAAGAAATCCCGTTTCCAACGAAGGTCTCAAAGAGGTCTGAATATCCACTTGCAGACTTTACAAACAGAGTGTTTCCTAACTGCTCTATGAAAAGAAAGGTTAAACTCTGTGAGTTGAACGCACACATCACAAAGGAGTTTATGAGAATCATTCTGTCTAGTTTCTATAAGAAGATACTTCCTATTCTACCATTGACCTCAAAGCGGCTGAAATCTCCACTTGCAAATTCGACAAAAAGAGTGTTTCAAGCCTGCTCTCTGTAAAGGATCCTTCAACTCTGTGAGTTGAATACACACAACACAAGGAAGTTACTGAGAATTATTCTGTCTAGCATAATATGAAGAAATCCCGTTTCCAACGAAGGCCTCAAAGAGGTCTGAATATCCACTTGCAGACTTTACAAACAGAGTGTTTCCTAACTGCTCTATGAGAAGAAAAGTTAAACTCTGTGAGTTGAACGCACACATCACAAAAGATTTTCTGAGAATCATTCTGTCTAGTCTTTATATGAAGATAGTTTCCTTTTCTACCATTGACCTCAAAGCGGCTGAAATCTCCACTTGCAAATTCCACAAAAAGAGTGTTTCAAGTCTGCTCTGTGTAAAGGATCGTTCAACTCTGTGAGTTGAATACACACAACACAAGGAAGTTACTGAGAATTCTTCTGTCTAGCAGAATAGGAAGAAATCCCGTTTCCAACGAAGGCCACAAGATGTCAGAATATCCACTTACAGACTTTACAAACAGAGTGTTTCCTAACTGCTCTATGAACAGAAAGGTTAAACTCTGTGAGTTGAACGAACACATCACAACGCAGTTTGTGGGAATGATTCTGTCTAGTTTTGAAACGAAGATATTTCCTTTTCTGCCGTTGACCTTAAAGCGCTTGAAATCTACACTTGCAAATTGCACAAATAGAGTGTTTCAAATCTGCTCTGTCTAAGGGAACGTTCAACTCTGTGAGTTGAATGCACACAACACAAGGAAGTTACTGGGAATTCTTCTGTCTAGCCTTACATGAAAAAACCCGTTTCCAACGAAGGCCTCTAAGTGGTCAAAATATCCACGTGCAGACTTTACAAACAGAGTGTTTCCAAACCGCTGAATGAAAAGAAAAGTTGAACTCTGAGAGTTGAACGCACACATCACGCAGCAGTTTCTGAGAATGATTCTGTCTAGTTTTTATACGAAGATATTTCCTTTTCTGCCTTTGGCCCCAAAGCGCTTGAAATCTCCACTTGCAAATTCCACAAAAACAGTGTTTCAAATCTGCTCTCTCTAAATGAAAGTTCAACTCTGTCAGTTGAATACACACAACACAAGGAAGTTACTGAGAATTCTTCTGTCTAGCATAATATGAAGAAATCCCGTTTCCAACGAAGGCCTCAAAGGGGTCTGAATATCCACTTGCAGACTTTATAAACAGAGTGTTTACTAACTGCTCTATGAAAAGAAAGGTTAAACTCTGTGAGTTGAACACACACATCACAAAGGAGTTTCTGAGAATCATTCTGTCTAGTTTTTCTACGAAGATATTTCCTTTTCTACTATTGACCTCAAAGCGGCTGAAATCTCCACTTGCAAATTCCACAAAAAGAGTGTTTCAAGTCTGCTCTGTGTAAAGGATCGTTCAACTCTGTGAGTTGAATACACACAACACAAGGAAGTTTCTGAGAAATATTCTGTCTAGCAGAATATGAAGAAATCCCGTTTCCAACGAAGGCCTCAAGGAGGTCTGAATATCCACTTGCAGACTTTACAAACAGAGTGTTTCCTAACTGCTCTATGAAAAGAAAGGTTAAACTCTGTGAGTTGAACGCACACATCACAAAGGAGTTTATGAGAATCATTCTGTCTAGTTTCTATAGGAAGATATTTCCTATTCTACCATTGACCTCAAAGCGGCTGAAATCTCCACTTGCAAATTCCACAAAAAGAGTGTTTCAAGTCTGCTCTCTGTAAAGGATCGTTCAACTCTGTGAGTTGAATACACACAACACAAGGAAGTTTCTGAGAAATATTCTGTCTAGCAGAATATGAAGAAATCCCGTTTCCAACGAAGGTCTCAAAGAGGTCTGAATATCCACTTGCAGACTTTACAAACAGAGTGTTTCCTAACTGCTCTATGAAAAGAAAGGTTAAACTCTGTGAGTTGAACGCACACATCACAAAGGAGTTTATGAGAATCATTCTGTCTAGTTTCTATAAGAAGATACTTCCTATTCTACCATTGACCTCAAAGCGGCTGAAATCTCCACTTGCAAATTCGACAAAAAGAGTGTTTCAAGCCTGCTCTCTGTAAAGGATCCTTCAACTCTGTGAGTTGAATACACACAACACAAGGAAGTTACTGAGAATTATTCTGTCTAGCAGAATATGAAGAAATCCCGTTTCCAACGAAGGCCTCAAAGAGGTCTGAATATCCACTTGCAGACTTTACAAACAGAGTGTTTCCTAACTGCTCTATGAGAAGAAAAGTTAAACTCTGTGAGTTGAACGCACACATCACAAAAGATTTTCTGAGAATCATTCTGTCTAGTCTTTATATGAAGATAGTTTCCTTTTCTACCATTGACCTCAAAGCGGCTGAAATCTCCACTTGCAAATTCCACAAAAAGAGTGTTTCAAGTCTGCTCTGTGTAAAGGATCGTTCAACTCTGTGAGTTGAATACACACAACACAAGGAAGTTACTGAGAATTCTTCTGTCTAGCAGAATAGGAAGAAATCCCGTTTCCAACGAAGGCCACAAGATGTCAGAATATCCACTTACAGACTTTACAAACAGAGTGTTTCCTAACTGCTCTATGAACAGAAAGGTTAAACTCTGTGAGTTGAACGAACACATCACAACGCAGTTTGTGGGAATGATTCTGTCTAGTTTTGAAACGAAGATATTTCCTTTTCTGCCGTTGACCTTAAAGCGCTTGAAATCTACACTTGCAAATTGCACAAATAGAGTGTTTCAAATCTGCTCTGTCTAAGGGAACGTTCAACTCTGTGAGTTGAATGCACACAACACAAGGAAGTTACTGGGAATTCTTCTGTCTAGCCTTACATGAAAAAACCCGTTTCCAACGAAGGCCTCTAAGTGGTCAAAATATCCACGTGCAGACTTTACAAACAGAGTGTTTCCAAACCGCTGAATGAAAAGAAAAGTTGAACTCTGAGAGTTGAACGCACACATCACGCAGCAGTTTCTGAGAATGATTCTGTCTAGTTTTTATACGAAGATATTTCCTTTTCTGCCTTTGGCCCCAAAGCGCTTGAAATCTCCACTTGCAAATTCCACAAAAACAGTGTTTCAAATCTGCTCTCTCTAAATGAAAGTTCAACTCTGTCAGTTGAATACACACAACACAAGGAAGTTACTGAGAATTCTTCTGTCTAGCATAATATGAAGAAATCCCGTTTCCAACGAAGGCCTCAAAGGGGTCTGAATATCCACTTGCAGACTTTATAAACAGAGTGTTTACTAACTGCTCTATGAAAAGAAAGGTTAAACTCTGTGAGTTGAACACACACATCACAAAGGAGTTTCTGAGAATCATTCTGTCTAGTTTTTCTACGAAGATATTTCCTTTTCTACTATTGACCTCAAAGCGGCTGAAATCTCCACTTGCAAATTCCACAAAAAGAGTGTTTCAAGTCTGCTCTGTGTAAAGGATCGTTCAACTCTGTGAGTTGAATACACACAACACAAGGAAGTTTCTGAGAAATATTCTGTCTAGCAGAATATGAAGAAATCCCGTTTCCAACGAAGGCCTCAAGGAGGTCTGAATATCCACTTGCAGACTTTACAAACAGAGTGTTTCCTAACTGCTCTATGAAAAGAAAGGTTAAACTCTGTGAGTTGAACGCACACATCACAAAGGAGTTTATGAGAATCATTCTGTCTAGTTTCTATAGGAAGATATTTCCTATTCTACCATTGACCTCAAAGCGGCTGAAATCTCCACTTGCAAATTCCACAAAAAGAGTGTTTCAAGTCTGCTCTCTGTAAAGGATCGTTCAACTCTGTGAGTTGAATACACACAACACAAGGAAGTTTCTGAGAAATATTCTGTCTAGCAGAATATGAAGAAATCCCGTTTCCAACGAAGGTCTCAAAGAGGTCTGAATATCCACTTGCAGACTTTACAAACAGAGTGTTTCCTAACTGCTCTATGAAAAGAAAGGTTAAACTCTGTGAGTTGAACGCACACATCACAAAGGAGTTTATGAGAATCATTCTGTCTAGTTTCTATAAGAAGATACTTCCTATTCTACCATTGACCTCAAAGCGGCTGAAATCTCCACTTGCAAATTCGACAAAAAGAGTGTTTCAAGCCTGCTCTCTGTAAAGGATCCTTCAACTCTGTGAGTTGAATACACACAACACAAGGAAGTTACTGAGAATTATTCTGTCTAGCATAATATGAAGAAATCCCGTTTCCAACGAAGGCCTCAAAGAGGTCTGAATATCCACTTGCAGACTTTACAAACAGAGTGTTTCCTAACTGCTCTATGAGAAGAAAAGTTAAACTCTGTGAGTTGAACGCACACATCACAAAAGATTTTCTGAGAATCATTCTGTCTAGTCTTTATATGAAGATAGTTTCCTTTTCTACCATTGACCTCAAAGCGGCTGAAATCTCCACTTGCAAATTCCACAAAAAGAGTGTTTCAAGTCTGCTCTGTGTAAAGGATCGTTCAACTCTGTGAGTTGAATACACACAACACAAGGAAGTTACTGAGAATTCTTCTGTCTAGCAGAATAGGAAGAAATCCCGTTTCCAACGAAGGCCACAAGATGTCAGAATATCCACTTACAGACTTTACAAACAGAGTGTTTCCTAACTGCTCTATGAACAGAAAGGTTAAACTCTGTGAGTTGAACGAACACATCACAACGCAGTTTGTGGGAATGATTCTGTCTAGTTTTGAAACGAAGATATTTCCTTTTCTGCCGTTGACCTTAAAGCGCTTGAAATCTACACTTGCAAATTGCACAAATAGAGTGTTTCAAATCTGCTCTGTCTAAGGGAACGTTCAACTCTGTGAGTTGAATGCACACAACACAAGGAAGTTACTGGGAATTCTTCTGTCTAGCCTTACATGAAAAAACCCGTTTCCAACGAAGGCCTCTAAGTGGTCAAAATATCCACGTGCAGACTTTACAAACAGAGTGTTTCCAAACCGCTGAATGAAAAGAAAAGTTGAACTCTGAGAGTTGAACGCACACATCACGCAGCAGTTTCTGAGAATGATTCTGTCTAGTTTTTATACGAAGATATTTCCTTTTCTGCCTTTGGCCCCAAAGCGCTTGAAATCTCCACTTGCAAATTCCACAAAAACAGTGTTTCAAATCTGCTCTCTCTAAATGAAAGTTCAACTCTGTCAGTTGAATACACACAACACAAGGAAGTTACTGAGAATTCTTCTGTCTAGCATAATATGAAGAAATCCCGTTTCCAACGAAGGCCTCAAAGGGGTCTGAATATCCACTTGCAGACTTTATAAACAGAGTGTTTACTAACTGCTCTATGAAAAGAAAGGTTAAACTCTGTGAGTTGAACACACACATCACAAAGGAGTTTCTGAGAATCATTCTGTCTAGTTTTTCTACGAAGATATTTCCTTTTCTACTATTGACCTCAAAGCGGCTGAAATCTCCACTTGCAAATTCCACAAAAAGAGTGTTTCAAGTCTGCTCTGTGTAAAGGATCGTTCAACTCTGTGAGTTGAATACACACAACACAAGGAAGTTTCTGAGAAATATTCTGTCTAGCAGAATATGAAGAAATCCCGTTTCCAACGAAGGCCTCAAGGAGGTCTGAATATCCACTTGCAGACTTTACAAACAGAGTGTTTCCTAACTGCTCTATGAAAAGAAAGGTTAAACTCTGTGAGTTGAACGCACACATCACAAAGGAGTTTATGAGAATCATTCTGTCTAGTTTCTATAGGAAGATATTTCCTATTCTACCATTGACCTCAAAGCGGCTGAAATCTCCACTTGCAAATTCCACAAAAAGAGTGTTTCAAGTCTGCTCTCTGTAAAGGATCGTTCAACTCTGTGAGTTGAATACACACAACACAAGGAAGTTTCTGAGAAATATTCTGTCTAGCAGAATATGAAGAAATCCCGTTTCCAACGAAGGTCTCAAAGAGGTCTGAATATCCACTTGCAGACTTTACAAACAGAGTGTTTCCTAACTGCTCTATGAAAAGAAAGGTTAAACTCTGTGAGTTGAACGCACACATCACAAAGGAGTTTATGAGAATCATTCTGTCTAGTTTCTATAAGAAGATACTTCCTATTCTACCATTGACCTCAAAGCGGCTGAAATCTCCACTTGCAAATTCGACAAAAAGAGTGTTTCAAGCCTGCTCTCTGTAAAGGATCCTTCAACTCTGTGAGTTGAATACACACAACACAAGGAAGTTACTGAGAATTATTCTGTCTAGCAT	30	GAP2	.	GT:AD	1|.:0,1
chr1	128760038	.	t	TGATGATGATTCCATTCGATTCCATTCAATGATTCCATTCGATTCCATTTGATGATGATTTCAATCAATTTCATTCGATGATTCCAATCGAATCCATTCGATGATGAGTCCATCCATTTCAATTTCATGATAATTCCATTCGTTTCAATTCGATGGTGTTTCCATTCGATTCCATTCGATGTTGATTCCATTAGTTTCCATTG	30	.	.	GT:AD	1|0:1,1
chr1	128765255	.	ccattcgatgatgattccattcgtttccatccgatgatgattccattcgatttcgttcaatgattattccattcgagtccattcgttgattccattcaatat	C	30	.	.	GT:AD	1|0:1,1
chr1	129489078	.	aaatggaatcgaatagaattatggaatgaaatccaatgtgatcatcattgaatggactcgaatggaatcatcatccaatggaaactaatggaatcaacatcgaatggaatcgaatggaaacaccatcgaattgaaacgaatggaattatcatgaaattgaaacggatggactcatcatcgaatggattcgaatggaatcatcgaatgaaattgattgaaatcatcatcaaatggaatcgaaaggaatcattgattggaatcgaatggaatcatcatcagatggaaatgaatggaatcatcatagaatggaatcgcatggattcattgaatggaatcagatggaatcatcgaatggacttgaatgcaatcattgaatggactcgaatggaatcattattgaatggaattgaatagaatcatcgaatggtctcgaatggaatcattatcaaatgaagtcgaatggaatcaccgaatagaatcgaatggaacaatcatcgaatggactcaaatggaattatcttcaaatggaatcaaatggatttatcgaatgcaatcgaatggaattatcgaatgcaattgaatagaatcatcgaatgcactcgaatggaatcatcgaatggaatgcaatggattaatccatggactcgaattCAATCACCATTGAATacaatcgaatggagtcatcgaatcgactcaaatggaataatcattgaatggaatcgaatggaatcatcgagtggaatcgaatggaatcatgatcaaatggaatcgaatgtaatcatcatcaaatggaatcaaaaatgaCCATCATCAATTAGTATTGAATGGAACTGTCATCAAAcggaattcaaaggaatcatcatcaaatggaaccgaatggaatcctcattgaatggaaatgaaaggagtcatcatcaaatggaatcgaatggaatcatcatcaaatggaatctaatggaatcactgaacggaattgaatggaatcgtcatcgaatgaattgaatgcaaccAACGTATGGTCTCGAATGGAGCCATctccaaatggaatggaatggaatcatcgcatagaatcgaatggaattatcatcgaatggactcgaatggaatcaacatcaaacggaatcaaacggAGTTATCGAACGGAATAGAAGAGAATCATCGAAcgggctcgaatggaatcatctaatggaatggaatggaagaatcCATGGAcccgaatgcaatcatcatcgaatggaatcgaatggaatcatcgaatggactcgaatggaataatcattgaacggaatcgaatggaatcatcatcggatggaaacgaatggaatcatcatcgaatggaatcgaatgggatcatcaaatggaatcagatggaatcatcatcc	C	30	GAP2	.	GT:AD	1|.:0,1
chr1	129639116	.	catcgaatgaaattgattgaaatcatcatcaaatggaatcgaaaggaatcattgaatggaatcgaatggaatcatcatcagatggaaatgaatggaatcatcatagaatggaatcgcatggattcattgaatggaatcagatggaatcatcgaatgggctTGAATGGAATCGttgaatgcactcgaatggaatcattatggaatggaattgaatagaatcatcgaatggtctcgaatggaatcattatcaaatgaagtcgaatggaatcaccgaatagaatcgaatggaacaatcatcgaatggactcaaatggaattatcctcaaatggaatcaaatggatttATCGAATGCAaccgaatggaattatcgaatgcaatcgaatagaatcatcgaatggactcgaatggaatcatcgagtggaatgcaatggattaatccatggactcgaattCAATCACCATCGAATacaatcgaatggagtcatcgaatcgactcaaatggaataatcattgaatggaatcgaatggaatcatcgagtggaatcgaatggaatcatgatcaaatggaatcgaatgtaatcatcatcaaatggaatcaaaaataagcatcatcaattggtattgaatggaattgtcatcaaacggaattcaaaggaatcatcatcaaatggaaccgaatggaatcctcattgaatggaaatgaaaggagtcatcatctaatggaatcgcatggaatcatcatcaaatggaatcgaatggaatcatcatcaaatggaatctaatggaatcattgaacggaattgaatggaatcgtcatcgaatgaattgaatgcaatcaacgaatggtctcgaatggaaccACCTccaattggaatggaatggaatcatcgcatagaatcgaatggaattatcatcgaatggactcgaatggaatcaacatcaaacggaatcaaacggaattatcgaatggaatcgaagagaatcatcgaatggactcgaatggaatcatctaatggaatggaatggaagaatccatggactcgaatgcaatcatcatcgaatggaatcgaatggaatcatcgaatggactcgaatggaataatcattgaatggaatcgaatggaatcatcatcggatggaaacgaatggaatcatcaaatggaatcagatggaatcatcatcaaatggaatcgaatagaattatggaatgaaatccattgtgatcatcatcgaatggactcgaatggaatcatcatccaatggaaactaatggaatcaacatcgaatggaatcgaatggaaactccatcgaattgaaacgaatggaattatcatgaaatggaaatggatggactcatcatcgaatggattcgaatggaatcatcgaatgaaattgattgaaatcatcatcaaatggaatcgaatggaatcattgaatggaatcgaatggaatcatcatcagatggaaatgaatggaatcatcatagaatggaatcgagttgattcattgaatggaatcagatggaattatcgaatggacttgaatggaatcattgaatggactcgaatggaatcattattgaatggaattgaatggaatcatcgaatggtctcgaatggaatcattatcaaacggaatcgaatggaatcaccgaatagaatcgaatggaacaatcatcgaatggactcaaatggaattatcctcaaatggaatcgaatggaattatcgaatggaattatcgaatgcaatcgaatggaataatcgaatacaatcgaatagaatcatcgaatggacttcaAAGGAATCATCTgttgaaatggaatggaatagtcaatgaactcgaatggaatcatcattgaatggaatcatcgagtgcaatcgaatggaatcatgatcaaatggaatcgaaagtaatcatcatcaaatgcaatcaaaaataaccatcatcaattggtattgaatggaattgtcatcaaacggaattcaaaggaatcatcatcaaatggaaccgaatggaatcctcattgaatggaaatgaaaggagtcatcatctaatggaatcgcatggaatcatcatcaaatggaatcgaatggaatcatcgccaATGGAATATAACGGAAgcattgaacggaattgaatggaatcgtcatcgaatgaattgaatgcaatcaacgaatggtctcgaatggagcCATCtgcaaatggaatggaatggaatcatcgcatagaatcgaatggaattatcatcgaatggactcgaatggaatcaacatcaaacggaatcaaagggaattatcgaatggaatcgaagagaatcatcgaacggactcgaatggaatcatctaatggaatggaatggaagaatccatggactcgaatgcaatcatcatcgaatggaatcgaatggaatcatcgaatggactcgaatggaataatcattgaacggaatcgaatgaatcatcatcggatggaaacgaatggaatcatcatcgaatggaatcgaatgggatcatcaaatggaatcagatggaatcatcatcaaatggaatcgaatagaattatggaatgaaatccaatgtgatcatcattgaatggactcgaatggaatcatcatccaatggaaactaatggaatcaacatcgaatggaatcgaatggaaacaccatcgaattgaaacgaatggaattatcatgaaattgaaatggaaggactcatcatcgaatggattcgaatggaatcatcgaatgaaattgattgaaatcatcatcaaattgaatcgaaaggaatcattgaatggaatcgaatggaatcatcatcagatggaaatgaatggaatcatcatagaatggaatcgaatggattcattgagtgaaatcagatggaatcatcgaatggacttgaatggaatcgttgaatggactcgaatggaatcattattgaatggaattgaatagaatcatcgaatggtctcgaatggaatcattatcaaatgaagtcgaatggaatcaccgaatagaatcgaatggaacaatcatcgaatggactcaaatggaattatcctcaaatggaatcaaatggatttatcgaatgcaatcgaatggaattatcgaatgaaatcgaatagaatcatcgaatggactcgaatggaatcatcgagtggaatgcaatggattaatccatggactcgaattCAATCACCATCGAATacaatcgaatggagtcatcgaatcgactcaaatggaataatcattgaatggaatcgaatggaatcatcgagtggaatcgaatggaatcatgatcaaatggaatcgaatgtaatcatcatcaaatggaatcaaaaataaacatcatcaattggtattgaatggaattgtcatcaaatggaattcaaaggaatcatcatcaaatggaaccgaatggaatcctcattgaatggaaatgaaaggagtcatcatctaatggaatcgcatggaatcatcatcaaatggaatcgaatggaatcatcatcaaatggaatctaatggaatcactgaacggaattgaatggaatcgtcttcgaatgaattgaatgcaatcaacgaatggtctcgaatggaaccacctccaaatggaatggaatggaatcatcgcatagaatcgaatggaattataatcgaatggactcgaatggaatcaatatcaaacggaatcaaacggaattatcgaatggaatcgaagagaatcatcgaatggactcgaatggaatcatctaatggaatggaatggaagaatcCATGgtctcgaatgcaatcatcatcgaatggaatcgaatggaatcatggaatggactcgaatggaataatcattgaatggaatcgaatggaatcatcatcggatggaaacgaatggaatcatcaaatggaatcagatggaatcatcatcaaatggaatcgaatagaattatggaatgaaatccattgtgatcatcatcgaatggactcgaatggaatcatcatccaatggaaactaatggaatcaacatcgaatggaatcgaatggaaactccatcgaattgaaacgaatggaattatcatgaaattgaaatggatggactcatcatcgaatggattcgaatggaatcatcgaatgaaattgattgaaatcatcatcaaatggaatcgaatggaatcattgaatggaatcgaatggaatcatcatcagatggaaatgaatggaatcatcatagaatggaatcgagtggattcattgaatggaatcagatggaatcatcgaatggagttgaatggaatcattgaatggactcgaatggaatcattattgaatggaattgaatggaatcatcgaatggtctcgaatggaatcattatcaaatggaatcgaatggaatcaccgaatagaatcgaatggaataatcatcgaatggactcaaatggaattatcctcaaatggaatcgaatggaattatcgaatgcaatcgaatggaataatcgaatgcaatcgaatagaatcatcgaatggacttgaaaggaatcatcgattgaaatggaatggaatagtcaatgaactcgaatggaatcatcattgaatggaatcatcgagtggaatcgaatggaatcatgatcaaatggaatcgaaagtaatcatcatcaaatggattcaaaaataaccatcatcaattggtattgaatggaattgtcatcaaacggaattcaaaggaatcatcatcaaatggaaccgaatggaatcctcattgaatggtaatgaaaggagtcatcatccaatggaatcgcatggaatcatcatcaaatggaatcgaatggaatcatcatcaaatggaatctaatggaatcattgaacggaattgaatggaatcgtcatcgaatgaattgaatgcaatcaacgaatggtctcgaatggaaccACATccaaatcgaatggaatggaatcatcgcatagaatcgaatggaattatcatcgaatggacccgaatggaatcaacatcaaacggaatcaaacggaattatcgaatggaatcgaagagaatcatcgaacggacccgaatggaatcatctaatggaatggaatggaataatccatggactcgaatgcaatcatcatcgaatggaatcgaatggaatcatcgaatggactcgaatggaataatcattgaacggaaacgaatggaatcatcatcggttggaaatgaatggaatcgtcatcgaatggaatcgaatagaattatggaatgaaatccagtgtgatcatcatcgaatggacccgaatggactCATCATCCAACGGAagctaatggaatcaacatcgaatgaatcgaatggaaacaccatcgaattgaaacgaatggaattatcatgaaattgaaatggatggactcatcatcgaatggattcgaatggaatcatcgaataaaATTGATTGaattcatcatcaaatggaatcgaatggtatcattgaatggaatcgaatggaatcatcatcagacggtaatgaatggaatcgtcatagaatggaatcgaatggattcattgaatggaatcagacgGAATCATCgactggactggaatggaatcattgaatggactcgaaaggcatcattattgaatggaattgaatggaatcatcgaatggtctcgattggaatcattatcaaatggaatcgaatggaatcaccgaatagaatcgaatggaacaatcatcgaatggactcaaatggaattatcctcaaatggaatcgaatggaattatcgaatgcaatcgaatggaattatcgaatgcaatcgaatagaatcatcgaatggactcgaatggaatcatcgaatggaatggaatggaacagtcaatgaactcgaatggaatcatcattgaatggaatcgaatggaatcatcgagcggaatcgaatgaaatcatgatcaaatggaatcaaatgtaatcatcatcaaatggaatcaaaaataaccatcatcaatttgtattgaatggaattgtcatcaaaggaattcaaaggaatcatcatcaaatggaagcgaatggaatcctcattgaatggaaatgaaaggggtcatcatctaatggaatcgcatggaaccatcatcaaatggaatcgaatggaatcatcctcaaatggaatctaatggaatcatggaacagaattgaatggaatcgtcatcgaatgaattgaatgcaatcatcgaatggtctcgaatggaatcatcttctaaTGGAAAGGCATGgcatcatcgcatagaatcgaatggaattaacattgaatagactcgaatggaatcaacatcaaatggaatcaatcggaattatcgaatggcatcgaagagaatcatcgaatggactcgaatggaatcatctattggaatggaatggaataatccacggactcgaatgcaatcatcatcgtatagaatcgaatggaatcatcgaatggactcgaatggaaaaatcattgaacggaatcgaatggaatcatcatcggatggaaacgaatggaatcatcatcgaatggaaatgaaaggagtcatcatctaatggaattgcatggaatcatcataaaatgcaatggaatggaatcaacatcaaatggaatcaataaacggaattgaatggaatcgtcatcgaatgaattgaatgcaatcatcgaatggtctcaaatggaatgatcttcaaatggaatggaatggaatcatcgcatagaatcgaatggaattatcatcgaatggaatcgaatggtatcaacatcaaacggaaaaaaacggaattatcgaatggaatcgaagagaatcatcgaatggacctgaatggaatcatgtaatggaatggaagggaataatccatggactcgaatgcaatcatcatcgaatggaatcgaaaggaatcatcgaatggagtcgaatggaataatcattgaacggaatcgaatggaatcatcatcggatggaaacgaatcgaatcatcatcgaatggaaatgaaaggagtcatcatctaatggaattgcatggaatcatcataaaatggaatcaaatggaatcaacatcaaatggaatcaagtggaatcattgaacggaattgaatggaatcgtcatcgaatgaattgaatgcaatcatcgaatggtctcgaatggaatcatcttcaaatggaatggaatggaatcatcgcatagaatcgaatggaattatcatcgaatggaatcgaatggaatcaacatcaaacggaaaAAAAcggaattatcaaatggaatcgaagagaatcatcgaatggacccgaatggaatcatctaatggaatggaatggaataatccatggactcgaatgcaatcatcatcgaatggaatcgaatggaatcatcgaatggactcgaatggaataatcattgaacggaatcgaatggaatcatcatcggatggaaacgaatggaatcatcatcgaatggaaatgacAGGAGTGATCtaatggaattgcatggaatcatcataaaatggaatcgaatggaatcatcatcaaatggaatcaaatggaatcattgaacggaattgaatggaatagtcatcgaatgaattgaatgcaatcatcgaatggtctcgaatggaatcatcttcaaatggaatggaatggaatcatcgcatagaatcgaatggaattatcatcgaatggaatcgaatggaatcaacatcaaacggaaaaaaacggaattatcgaatggaatcgaagagaatcatcgaatggacccgaatggaatcatctaatggaatggaatggaattatccattgactcgaatgcaatcatcatcgaatggaatcgaatggaatcatcgaatggactcgaatggaataatcatcgaacggaaacgaatggaatcatcatccgatggaaaggaatggaatcatcatcgaatggaatcgaatagaattatggaatgaaatccagtgtgatcatcatcgaatggacctgaatggaatcatcatccaacggaagctaatggaatcaacatcgaatgaatcgaatggaaacaccatcgaattgaaacgaatggaattatcatgaaattgaatTGGATGGacacatcatcgaatggattcgaatggaatcatcgaataaaattgattgaaatcatcatcaaatgtaatcgaatggtatcattgaatggaatcgaatggaaacatcatcagatggaaatgaatggaatcgtcatagaatggaatcgaatggattcattgaatggaatcagatggaatcatcgaatagactggaatggtatcattgaatggactcgaaagggaTCATCAttgattggaattgaatggaatcatcgaatggtctcgattcgaatcattatcaaatggaatcgaatggaatcaccgaatagaatcgaatggaacaatcatcCAATcaactcaaatggaattatcctcaaatggaatcgaatggaattatcgaatgcaatcgaatggaattatcgaatgcaatcgaatagaatcatcgaatggactcgaatggaatcatcgaatggaatggaatggaacagtcaatgaactcgaatggaatcatcactgaatggaatcgaatggaatcatcgagtggaatcgaatggaattattatcaaatggaatcgaatgtaatcatcatcaaatggaatcaaaaataaccatcatcaattggtattgaatggaaatgtcatcaaatggaattcaaaggaatcatcatccaatggaaccgaatggaatcctcattaaatggaaatgaaaggggtcatcatctaatggaatcgcatggaatcatcatcaaatggaatcgaatggaatcatcatgaaatggaatctaatggaaacattgaacagaattgaatggaatcgtcatcgaatgaattgaatgcaatcattgAACGGTCTCAAAGGGAATCATCttctaatggaaaggaatggaatcgtcgcatagaatcgaatggaattaacattgaatggactcgaatggaatcaacatcaaacggaatcaagcggaattatcgaatggaatcgaagagaatcatcgaatggactcgaatggaatcatgtaatggaatggaatggaataatccacggactcgaatgcaatcatcatcgtatacaatcgaatggaatcatcgaatggactcgaatggaataatcattgaacggaatcgaatggaaccatcatcggatggaaacgaatggaatcatcatcgaatggaaaggaaaggagtcatcatctaatggaattgcatggaatcatcataaaatggaatcgaatggaatcaacatcaaatggattcaaatggaatcattgagcggaattgaatggaatcatcatcgaatgaattgaatgcaatcatcgaatggtctcgaatggaatcatcttcaaatggaatggaatggaatcatcgcatagaatcgaatggaattatcatcgaatggaatcgaatggaatcaacatcaaacggaaaAAAACGGAATTagcgaatggaatcgaagagaatcatcgaatggacccgaattgaatcatctaatggaatggaatggaataatccatggactcgaatgcaatcatcatcgaatggaatcgaatggaatcatcgaatggactagaatggaataatcattgaacggaatcgaatggaatcatcatcggatggaaacgaatggaatcatcatcgaatggaaatgaaaggagtcatcatcaactggaattgcatggaatcatcataaaatggaatcgaatggaatcaacatcaagtggaatcaaatggaatcattgaacggaattgaatggaatcgtcatcgaatgaattgaatgcaatcatcgaatggtctcgaatggaatcatcttcaaatggaatagaatggaatcatcgcatagaatcgaatggaattatcatcgaatggaatcgaatgctatcaacatcaaacggaaaaaaacggaattatcgaatggaatcgaagagaatcatcgaacggacccgaatggaatcatctaatggaatggaatggaataatccatggactcgaatgcaatcatcatcgaatggaatggaatggaatcatcgaatggactcaaatggaataatcattgaacggaatcgaatggaatcatcatcggatggaaacgaatggaatcatcatcgaatggaaatgaaaggagtcatcatctaatggaattgcatggaatcatcataaaatggagtcgaatggaatcaacatcaaatggaatcaaatggaatcattgaacagaattgaatggaatcgtcatcgaatgaattgaatgcaatcatcgaacaGTCTCGAAGGGAATCATCttctaatggaaaggaatggaatcatcgcatagaatcgaatggaattaacattgaattgactcgaatggaatcaacatcaaacggaatcaagcggaattatcgaatggaatcgaagagaatcattgaatggactcgaatggattcatctaacggaatggaatggaataatccacggactcgaatgcaatcatcatcgtatagaatcgaatggaatcatcgaatggactcgaatggaataatcattgaacggaatcaaatggaatcatcatcggatggaaatgaaaggagtcatcatctaatggaattgcatggaaacatcataaaatggaatcgaatggaatcaacatcaaatggaatcaaatggaatcattgaacggaattgaatggaatcgtcatcgaatgaattgaatgcaatgatcgaatggtctcgaatggaatcatcttcaaatggaatggaatggaatcatcgcatagaatcgaatggaattatcatcgaatttAATCGAATGGTATCAACATCAAACGGAAAaaaacggaattatcgaatggaatcgaagagaatcatcgaacggacctgaatggaatcatctaatggaatggaatggaataatccatggactcgaatggaatcatcatcgaatggaatcgaatggaatcatcgaatggactccaatggaataatcattgaacggaaccgaatggaatcatcatcggatggaaacgaatggaatcatcatcgaatggaaatgaaaggagtcatcatctgatggaattgcatggaatcatcataaaatggaatcgaatggaatcaacatcaaatggaatcaaatggaatcattgagcggaattgaatggaatagtcatcgaatgaattgaatgcaatcatcgaatggtctcgaatggaatcatcttcaaatggaatggaatggaatcatcgcataaaatcgaatggaattaacattgaatggactcgaatggaatcaacatcaaacggaatcaagcggaattatcgaatggaatcgaagagaatcatcgaatggactcgaatggaatcatctattggaatggaatggaataatccacggactcgaatgcaatcatcatcgtatagaatcgaatggaatcatcgaatggactcgaatggaaaaatcattgaacggaatcgaatggaatcatcatcggatggaaacgaatggaatcatcatcgaatggaaatgaaaggagtcatcatctaatggaattgcaTTCAATCATCATaaaatgcaatcgaatggaatcaacatcaaatggaatcaaatggaatcattgaacggaattgaatggaatcgtcatcgaatgaattgaatgcaatcatcgaatggtctcaaatggaatgatcttcaaatggaatggaatggaatcatcgcatagaatcgaatggaattatcatcgaatggaatcgaatggcatcaacatcaaacggaaaaaaacggaattatcgaatggaatcgaagagaatcatcgaatggacccgaatggaatcatctaatggaatagaatagaataatccatggactcgaatgcaatcatcatcgaatggaatcgaatggaatcatcgaatggactcgaatggaataatcattgaacggaatcgaatggaatcatcatcggatggaaacgaatggaatcatcatcgaatggaatcgaatagtattatggaatgaaatccagTGTGatgatcatcgaatggacccgaatggactCATCATCCAACGGAAGCTAATGGAATCAACATTGAATGAATCGAATGGAAGCACCATCGTattgaaacgaatggaattatcatgaaattgaaatggatggactcatcatcgaatggattcgaatggaatgatcgaataaaattgattgaaatcatcatcaaatgtaatcgaatggtatcattgaatggaatcgaatggaatcatcatcagatggaaatgaatggaatcgtcatagaatggaatcgaatggattcattgaatggaatcagatggaatcatcgaatggactggaatggaatcattgaatggactcgaaagggatcattattgaatggaattgaatggaatcatcgaatggtctcgattggaatcattatcaaatggaatcgaatggaatcaccgaatagaatcgaatggaacaatcatcgaatggactcaaatggaattatcctcaaatggaatcgaatggaattatggaatgcaatcgaatggaattatcgaatgcaatccaatagaatcatcgaatggactcgaatggaatcatcgaatggaatggaatggaacagtcaatgaactcgaatggagtcaacattgaatggaatcgaatggaatcatcgagtggaatcgaatggaattatgatcaaatggaatcgaatgtaatcatcatcaaatggaatcaaaaataaccatcatcaattgttattgaatggaattgtcatcaaatggaattcaaaggaatcatcatcaaatggaaccgaatggaatcctcattgaatggaaatgaaaggggtCATCATCTAATGAaatcacatggaatcatcatcaaatggaatcgaatggaatcatcatcaaatggaatctaatggaatcattgaacagaattgaatggaatcgtcatcgaatgaattgaatgcaatcatcgaatggtgtcgaatggaatcatcttctaatggaaaggaatggaatcatcgcatagaatcgaatggaattaacattgaatggactcgaatggaatcaacatcaaacggaatcaagcggaattatcgaatggaatcgaagagaatcatcgaatggactcgaatggaatcaggtaatggaatggaatggaataatccacggactcgaatgcaatcatcatcgtatagaatcgaatggaatcatcgaatggactcgaatggaataatcattgaacggaatcgaatggaaccatcatcggatggaaacgaatggaatcatcatcgaatggaaaggaaaggagtcatcatctaatggaattgcatggaatcatcataaaatggaatcgaatggaatcaacatcaaatggattcaaatggaatcattgagcggaattgaatggaatcgtcatcgaatgaattgaatgcaatcatcgaatggtctcgaatggaatcatcttctaatggaatggaatggaatcatcgcatagaatcgaatggaattatcatcgaatggaatcgaatggaatcaacatcaaacggaaaAAAACGGAATTagcgaatggaatcgaagagaatcatcgaatggacccaaatggaatcatctaatggaatggaatggaataatccatggactcgaatgcaatcatcatcgaatggaatcgaatggaatcatcgaatggactagaatggaataatcattgaacggaatcgaatggaatcatcatcggatggaaacgaatggaatcatcatcgaatggaaatgaaaggagtcatcatcaactggaattgcatggaatcatcataaaatggaatcgaatggaatcaacatcaagtggaatcaaatggaatcattgaacggaattgaatggaatcgtcatcgaatgaattgaatgcaatcatcgaatggtctcgaatggaatcatcttcaaatggaatagaatggaatcatcgcatagaatcgaatggaattatcatcgaatggaatcgaatgctatcaacatcaaacggaaaaaaacggaattatcgaatggaatcgaagagaatcatcgaacggtcccgaatggaatcatctaatggaatggaatggaataatccatggactcgaatgcaatcatcatcgaatggaatggaatggaatcatcgaatggactcgaatggaataatcattgaacggaatcgaatggaatcatcatcggatggaaacgaatggaatcatcatcgaatggaagtgaaaggagtcatcatctaatggaattgcatggaatcatcataaaatggagtcgaatggaatcaacatcaaatggaatcaaatggaatcattgaacagaattgaatggaatcgtcatcgaatgaattgaatgcaatcatcgaacgGTCTCGAAGGGAATCATCttctaatggaaaggaatggaatcatcgcatagaatcgaatggaattaacattgaattgactcgaatggaatcaacatcaaacggaatcaagcggaattatcgaatggaatcgaagagaatcatcgaatggactcgaatggattcatctaacggaatggaatggaataatccacggactcgaatgcaatcatcatcgtatagaatcgaatggaatcatcgaatggactcgaatggaataatcattgaacggaatcgaatggaatcatcatcggatggaaatgaaaggagtcatcatctaatggaattgcatggaaacatcataaaatggaatcgaatggaatcaacatcaaatggaatcaaatggaatcattgaacggaattgaatggaatcgtcatcgaatgaattgaatgcaatgatcgaatggtctcgaatggaatcatcttcaaatggaatggaatggaatcatcgcagagaatcgaatggaattatcatcgaatttAATCGAATGGTATCAACATCAAACGGAAAAAAACGGAaatatcgaatggaatcgaagagaatcatcgaacggacctgaatggaatcatctaatggaatggaatggaataatccatggactcgaatggaatcatcatcgaatggaatcgaatggaatcatcgaatggactcgaatggaataatcattgaacggaaccgaatggaatcatcatcggatggaaacgaatggaatcatcatcgaatggaagtgaaaggagtcatcatctaatggaaatgcatggaatcatcataaaatggaatcgaatggaatcaacatcaaatggaatcaaatggaatcattgaacggaattgaatggaatcgtcatcgaatgaattgaatgcaatcatcgaatggtctccaatcgaatcatcttcaaatgcaatggaatggaatcatcgcatagaatcgaatggaattatcatcgaatggaatcgaatggaatcaacatcaaaaggaaaaaaacggaattatcgaatggaatcgaagagaatcatcgaatggacccgaatggaatcatctaatggaatggaatggaataatccatggactcgaatgcaatcatcatcgaatggaatcgaatggagtcatcgaatggactcgaatggaataatcattgaacggaatcgaatggaatcatcatcggatgggaatgaatggaatcatcctcgaatggaatcgaatagaattatggaatgaaatccagtgtgatcatcatcgaatggacccgaatggaatcatcatccaacggaagctaatggaatcaacatggaatgaatcgaatggaaacaccatcgaattgaaacgaatggaattatcatgaaattgaaatggatggactcatcatcgaatggattcgaatggaatg	C	30	.	.	GT:AD	0|1:1,1
chr1	129816612	.	a	AAATGGAAACACCATCGAATTGAAACGAATGGAATTATCATGAAATTGAAATGGATGGACTCATCATCGAATGGATTCGAATGGAATCATCGAATAAAATTCATTGAAATCATCATCGAATGGAATCGAATGGTATCATTGAATGGAATCGAATGGAATCATCATCAGATGGAAATGAATGGAATCGTCATAGAATGGAATCGAATGGATTCATTGAATGGAATCAGATGGAATCATCGAATGGACTGGAATGGAATCATTGAATGGACTCAAAAGGGATCATGATTGAATGGAATTGAATGGAATCATCGAATGGTCTCGATTGGAATCATTATCAAATGGAATCGAATGGAATCACCGAATAGAATCGAATGGAACAATCATCGAATGGACTCAAATGGAATTATCCTCAAATGGAATCGAATGGAATTATCGAATGCAATCGAATGGAATTATCGAATGCAATCGAATAGAATGATCGAATGGACTCGAATGGAATCATCGAATGGAATGCAATGGAACAGTCAATGAACTCGAATGGAATCATCATTGAATGGAATCGAATGGAATCATCGATTGGAATCGAATGGAATTATGATCAAATGGAATCGAATGTAATCCTCATCAAATGGAATCAAAAATAACCATCATCAATTGGTATTGAATGGAATTGTCATCAAATGGAATTCAAAGGAATCATCATCAAATGGAACCGAATGGAATCCTCATTGAATGGAAATGAAAGGGGTCATCATCTAATGGAATCGCATGGAATCATCATCAAATGGAATCGAATGGAATCATCATCAAATGGAATCTAATGGAATCATTGAACAGAATTGAATGGAATCGTCATCAAATGAATTGAATGCAATCATCGAATGGTCTCGAATGGAATCATCTTCTAATGGAAAGGAATGGAATCATCGCATAGAATCGAATGGAATTATCATCGAATGGAATCGAATGGTATCAACACCAAACGGAAAAAAACGGAATTATCGAATGGAATCGAAGAGAATCTTCGAACGGACCCGAATGGAATCATCTAATGGAATGGAATGGAATAATCCATGGACTCGAATGCAATCATCATCGAATGGAATCGAATGGAATCATCGAATGGACTCGAATGGAATAATCATTGAACGGAATCGAATGGAATCATCATCGGATGGAAACGAATGGAATCATCATCGAATGGAAATGAAAGGAGTCATCATCTAATGGAATTGCATGGAATCATCATAAAATGGAATCGAATGGAATCAACATCAAATGGAATCAAATGGAATCATTGAACGGAATTGAATGGAATCGTCATCGAATGAATTGACTGCAATCATCCAATGGTCTCGAATGGAATCATCTTCAAATGGAATGGAATGGAATCATCGCATAGAATCGAATGGAATTATCATCGAATGGAATCGAATGGAATCAACATCAAACGGAAAAAAACGGAATTATCGAATGGAATCGAAGAGAATCATCGAATGGACCCGAATGGAATCATCTAATGGAATGGAATGGAATAATCCATGGACTCGAATGCAATCATCATCGAATGGAATCGAATGGAATCATCGAATGGACTCGAATGGAATAATCATTGAACGGAATCCAATGGAATCATCATCGGATGGAAATGAATGGAATCATCATCGAATGGAATCGAATAGAATTATGGAATGAAATCCAGTGTGATCATCATCGAATGGACCCGAATGGAATCATCATCCAACGGAAGCTAATGGAATCAACATCGAATGAATCG	30	GAP2	.	GT:AD	1|.:0,1
chr1	130178606	.	gttatcgaatggaatcgaagagaatcatcgaatggacccgaatggaatcatctaatggaatggaatggaataatccatggactcgaatgcaatcatcatcgaatggaatcgaatggaatcatcgaatggactcgaatggaataatcattgaacggaatcgaatggaatcatcatcggatggaaatgaatggaatcatcatcgaatggaatcgaatagaattatggaatgaaatccagtgtgatcatcatcgaatggacccgaatggaatcatcatccaacggaagctaatggaatcaacatcgaatgaatcgaatggaaacaccatcgaattgaaacgaatggaattatcatgaaattgaaatggatggactcatcatcgaatggattcgaatggaatcatcgaataaaattgattgaaatcatcatccaatggaatcgaatggtatcattgaatggaatcgaatggaatcatcatcagatggaaatgaatggaatcgtcatagaatggaatcgaatggattcattgaatggaatcagatggaatcatcgaatggactggaatggaatcattgaatggactcgaaagggatcattattgaatggaattgaatggaatcatcgaatggtctcgattggaatcattatcaaatggaatggaatggaatcaccgaatagaatcgaatggaacaatcatcgaatggactcaaatggaattatcctccaatggaatcgaatggaattatcgaatgcaatcgaatggaattatcgaatgcaatcgaatagaatcatcgaatggactcgaatggaatcatcgaatggaatggaatggaacagtcaatgaactcgaatggaatcatcattgaatggaatcgaatggaatgatcgAGTGGAATCGAAAGAAATTATGATCAAATGGAAGCGAacgtaatcatcatcaaatggaatcaaaaataaccatcatcaattggtattgaatggaattgtcatcaaatggaattcaaaggaatcatcatcaaatggaaccgaatggaatcctcattgaatggaaatgaaaggggtcatcatctaatggaatcgcatggaatcatcatcaaatggaatcgaatggaatcatcatcaaatggaatctaatggaatcattgaacagaattgaatggaatcgtcatcgaatgaattgaatgcaatcatcgaatggtctcgaatggaatcatcttctaatggaaaggaatggaatcatcgcatagaatcgaatggaattatcatcgaatggaatcgaatggtatcaaCACCAAACGGAAAaaaacggaattatcgaatggaatcgaagagaatcttCGAacggacccgaatggaatcatctaatggaatggaatggaataatccatggactcgaatgcaatcatcatcgaatggaatggaatggaatcatcgaatggactcgaatggaataatcattgaacggaatcgaatggaatcatcatcggatggaaacgaatggaatcatcatcgaatggaaatgaaaggagtcatcatctaatggaattgcatggaatcatcataaaatggaatcgaatggaatcaacatcaaatggaatcaaatggaatcattgaacggaatttaatggaatcgtcatcgaatgaattgactgcaatcatcgaatggtctcgaatggaatcatcttcaaatggaatggaatggaatcatcgcatagaatcgaatggaattatcatcgaatggaatcgaatggaatcaacatcaaacggaaaaaaacggaa	G	30	.	.	GT:AD	0|1:1,1
chr1	131423470	.	ggaatggaatcatcgaatggaatggaatggaacagtcaatgaactcgaatggaatcatcattgaatggaatcgaatggaatcatcgagtggaatcgaatggaattatgatcaaatggaatcgaatgtaatcatcatcaaatggaatcaaaaataaccatcatcaattggtattgaatggaattgtcatcaaatggaattcaaaggaatcatcatcaaatggaaccgaatggaatcctcattgaatggaaatgaaaggggtcatcatctaatggaatcgcatggaatcatcatcaaatggaatcgaatggaatcatcatcaaatggaatctaatggaatcattgaacagaattgaatggaatcgtcatcgaatgaattgaatgcaatcatcgaatggtctcgaatggaatcatcttctaatggaaaggaatggaatcatcgcatagaatcgaatggaattatcatcgaatggaatcgaatggtatcaaCACCAAACGGAAAaaaacggaattatcgaatggaatcgaagagaatcttCGAACGGAcgcgaatggaatcatctaatggaatggaatggaataatccatggactcgaatgcaatcatcatcgaatggaatggaatggaatcatcgaatggactcgaatggaataatcattgaacggaatcgaatggaatcatcatcggatggaaacgaatggaatcatcatcgaatggaaatgaaaggagtcatcatctaatggaattgcatggaatcatcataaaatggaatcgaatggaatcaacatcaaatggaatcaaatggaatcattgaacggaattgaatggaatcgtcatcgaatgaattgactGCAATCATCGAATgttctcgaatggaatcatcttcaaatggaatggaatggaatcatcgcatagaatcgaatggaattatcatcgaatggaatcgaatggaatcaacatcaaacggaaaAAAACGGAATTATCgtatggaatcgaagagaatcatcgaatggacccgaatggaatcatctaatggaatggaatggaataatccatggactcgaatgcaatcatcatcgaatgaaatcgaatggaatcatcgaatggactcgaatggaataatcattgaacggaatcgaatggaatcatcatcggatggaaatgaatggaatcatcatcgaatggaatcgaatagaattatggaatgaaatccagtgtgatcatcatcgaatggacccgaatggaatcatcatccaacggaagctaatggaatcaacatcgaatgaatcgaatggaaacaccatcgaattgaaacgaatggaattatcatgaaattgaaatggatggactcatcatcgaatggattcgaatggaatcatcgaataaaattgattgaaatcatcatcgaatggaatcgaatggtatcattgaatggaatcgaatggaatcatcatcagatggaaatgaatggaatcgtcatagaatggaatcgaatggattcattgaatggaatcagatggaatcatcgaatggactggaatggaatcattgaatggactcgaaagggaTCAtgattgaatggaattgaatggaatcatcgaatggtctcgattggaatcattatcaaatggaatcgaatggaatcaccgaatagaatcgaatggaacaatcatcgaatggactcaaatggaattatcctcaaatggaatcgaatggaattatcgaatgcaatcgaatggaattatcgaatgcaatcgaatagaatcatcgaatggactc	G	30	GAP2	.	GT:AD	1|.:0,1
chr1	132883718	.	a	AAAAGGGATCATGATTGAATGGAATTGAATGGAATCATCGAATGGTCTCGATTGGAATCATTATCAAATGGAATCGAATGGAATCACCGAATAGAATCGAATGGAACAATCATCGAATGGACTCAAATGGAATTATCCTCAAATGGAATCGAATGGAATTATCGAATGCAATCGAATGGAATTATCGAATGCAATCGAATAGAATGATCGAATGGACTCGAATGGAATCATCGAATGGAATGCAATGGAACAGTCAATGAACTCGAATGGAATCATCATTGAATGGAATCGAATGGAATCATCGAGTGGAATCGAATGGAATTATGATCAAATGGAATCGAATGTAATCCTCATCAAATGGAATCAAAAATAACCATCATCAATTGGTATTGAATGGAATTGTCATCAAATGGAATTCAAAGGAATCATCATCAAATGGAACCGAATGGAATCCTCATTGAATGGAAATGAAAGGGGTCATCATCTAATGGAATCGCATGGAATCATCATCAAATGGAATCGAATGGAATCATCATCAAATGGAATCTAATGGAATCATTGAACAGAATTGAATGGAATCGTCATCGAATGAATTGAATGCAATCATCGAATGGTCTCGAATGGAATCATCTTCTAATGGAAAGGAATGGAATCATCGCATAGAATCGAATGGAATTATCATCGAATGGAATCGAATGGTATCAACACCAAACGGAAAAAAACGGAATTATCGAATGGAATCGAAGAGAATCTTCGAACGGACCCGAATGGAATCATCTAATGGAATGGAATGGAATAATCCATGGACTCGAATGCAATCATCATCGAATGGAATCGAATGGAATCATCGAATGGACTCGAATGGAATAATCATTGAACGGAATCGAATGGAATCATCATCGGATGGAAACGAATGGAATCATCATCGAATGGAAATGAAAGGAGTCATCATCTAATGGAATTGCATGGAATCATCATAAAATGGAATCGAATGGAATCAACATCAAATGGAATCAAATGGAATCATTGAACGGAATTGAATGGAATCGTCATCGAATGAATTGACTGCAATCATCGAATGGTCTCGGAATCATCTTCAAATGGAATGGAATGGAATCATCGCATAGAATCGAATGGAATTATCATCGAATGGAATCGAATGGAATCAACATCAAACGGAAAAAAACGGAATTATCGAATGGAATCGAAGAGAATCATCGAATGGACCCGAATGGAATCATCTAATGGAATGGAATGGAATAATCCATGGACTCGAATGCAATCATCATCGAATGGAATCGAATGGAATCATCGAATGGACTCGAATGGAATAATCATTGAACGGAATCGAATGGAATCATCATCGGATGGAAATGAATGGAATCATCATCGAATGGAATCGAATAGAATTATGGAATGAAATCCAGTGTGATCATCATCGAATGGACCCGAATGGAATCATCATCCAACGGAAGCTAATGGAATCAACATCGAATGAATCGAATGGAAACACCATCGAATTGAAACGAATGGAATTATCATGAAATTGAAATGGATGGACTCATCATCGAATGGATTCGAATGGAATCATCGAATAAAATTGATTGAAATCATCATCGAATGGAATCGAATGGTATCATTGAATGGAATCGAATGGAATCATCATCAGATGGAAATGAATGGAATCGTCATAGAATGGAATCGAATGGATTCATTGAATGGAATCAGATGGAATCATCGAATGGACTGGAATGGAATCATTGAATGGACTCG	30	.	.	GT:AD	0|1:1,1
chr1	133265219	.	gatgaattgaatgcaatcatcgaatggtctcgaatggaatcatcttctaatggaaaggaatggaatcatcgcatagaaacgaatggaattatcatcgaatggaatcgaatggtatcaaCACCAAACGGAAAaaaacggaattatcgaatggaatcgaagagaatcttCGAacggacccgaatggaatcatctaatggaatggaatggaataatccatggactcgaatgcaatcatcatcgaatggaatcgaatggaatcatcgaatggactcgaatggaataatcattgaacggaatcgaatggaatcatcatcggatggaaacgaatggaatcatcatcgaatggaatcgaatagaattatggaatgaaatccagtgtgatcatcatcgaatggacccgaatggaatcatcatccaacggaagctaatggaatcaacatcgaatgaatcaaatggaaacaccatcgaattgaaacgaatggaattaccatgaaattgaaatggatggactcatcatcgaatggattcgaatggaatcatcgaataaaattgattgaaatcatcatcgaatggaatcgaatggtatcattgaatggaatcgaatggaatcatcatcagatggaaatgaatggaatcgtcatagaatggaatcgaatggattcattgaatggaatcagatggaatcatcgaacggactggaatggaatcattgaatggactcgaaagggaTCAtgattgaatggaattgaatggaatcatcgaatggtctcgattggaatcattatcaaatggaatcgaatggaatcaccgaatagaatcgaatggaacaatcatcgaatggactcaaatggaattatcctcaaatggaatcgaatggaattattgaatgcaatcgaatggaattatcgaatgcaatcgaatagaatcatcgaatggactcgaatggaatcatcgaatggaatggaatggaacagtcaatgaactcgaatggaatcatcattgaatggaatcgaatggaatcatcgagtggaatcgaatggaattatgatcaaatggaatcgaatgtaatcatcatcaaatggaatcaaaaataaccatcatcaattggtattgaatggaattgtcatcaaatggaattcaaaggaatcgttcatcaaatggaaccgaatggaatcctcattgaatggaaatgaaaggggtcatcatctaatggaatcgcatggaatcatcatcaaattgaatcgaatggaatcatcatcaaatggaatctaatggaatcattgaacagaattgaatggaatcgtcatcgaatgaattgaatgcaatcatcgaatggtctcgaatggaatcatcttctaatggaaaggaatggaatcatcgcatagaaacgaatggaattatcatcgaatggaatcgaatggtatcaaCACCAAACGGAAAaaaacggaattatcgaatggaatcgaagagaatcttCGAacggacccgaatggaatcatctaatggaatggaatggaataatccatggactcgaatgcaatcatcatcgaatggaatcgaatggaatcatcgaatggactcgaatggaataatcattgaacggaatcgaatggaatcatcatcggatggaaacgaatggaatcatcatcgaatggaatcgaatagaattatggaatgaaatccagtgtgatcatcatcgaatggacccgaatggaatcatcatccaacggaagctaatggaatcaacatcgaatgaatcgaatggaaacaccatcgaattgaaacgaatggaattaccatgaaattgaaatggatggactcatcatcgaatggattcgaatggaatcatcgaataaaattgattgaaatcatcatcgaatggaatcgaatggtatcattgaatggaatcgaatggaatcatcatcagatggaaatgaatggaatcgtcatagaatggaatcgaatggattcattgaatggaatcagatggaatcatcgaacggattggaatggaatcattgaatggactcggaAGGGATCAtgattgaatggaattgaatggaatcatcgaatggtctcgattggaatcattatcaaatggaatcgaatggaatcaccgaatagaatcgaatggaacaatcatcgaatggactcaaatggaattatcctcaaatggaatcgaatggaattattgaatgcaatcgaatggaattatcgaatgcaatcgaatagaatcatcgaatggactcgaatggaatcatcgaatggaatggaatggaacagtcaatgaactcgaatggaatcatcattgaatggaatcgaatggaatcatcgagtggaatcgaatggaattatgatcaaatggaatcgaatgtaatcatcatcaaatggaatcaaaaataaccatcatcaattggtattgaatggaattgtcatcaaatggaattcaaaggaatcgTTCATCAAATAgaaccgaatggaatcctcattgaatggaaatgaaaggggtcatcatctaatggaatcgcatggaatcatcatcaaattgaaacgaatggaatcatcatcaaatggaatctaatggaatcattgaacagaattgaatggaatcgtcatcgaatgaattgaatgcaaacatcgaatggtctcgaatggaatcatcttctaatggaaaggaatggaatcatcgcatagaaacGAATGGAaatatcatcgaatggaatcgaatggtatcaaCACCAAACGGAAAaaaacggaattatcgaatggaatcgaagagaatcttCGAacggacccgaatggaatcatctaatggaatggaatggaataatcaatggactcgaatgcaatcatcatcgaatggaatcgaatggaatcatcgaatggactcgagtggaataatcattgaacggaatcgaatggaatcatcatcggatggaaacgaatggaatcatcatcgaatggaaatgaaaggagtcatcatctaatggaattgcatggaatcatcataaaatggaatcgaatggaatcaacatcaaatggaatcaaatggaatcattgaacggaattgaatggaatcgtcatcgaataaattgaatgcaatcatcgaatggtctcgaatggaattatcttcaaatggaatggaatggaatcatcgcatagaatcgaatggaattatcatcgaatggaatcgaatggaatcaacatcaaacggaaaaaaacggaattatcgaatggaatcgaagagaatcatcgaatggacccgaatggaatcatctaatggaatggaatggaataacccatggactcgaatgcaatcatcatcgaatggaatcgaatggaatcatcgaatggactcgaatggaataatcattgaacggaatcgaatggaatcatcatcggatggaaatgaaaggagtcatcatctaatggaattgcatggaatcatcataaaatggaatcgaatggaatcaacatcaaatggaatcaaatggaatcattgaacggaattgaatggaatcgtcatcgaatgaattgaatgcaatcatcgaatggtctcgaatggaatcatcttcaaatggaatggaatggaatcatcgcatagaatcgaatggaattatcatcgaatggaatcgaatggaatcaacatcaaacggaaaaaaacggaattatcgaatggaatcgaagagaatcatcgaatggacccgaatggaatcatctaatggaatggaatggaataatccatggactcgaatgcaatcatcttcgaatggaatcgaatggaaacatccaatggactcgaatggaataatcattgaacggaatcgaatggaatcatcatcggatggaaatgaatggaatcatcatcgaatggaatcgaatagaattatggaatgaaatccagtgtgatcatcatcgaatggacccgaatggaatcatcatccaacgGATgctaatggaatcaacatcgaatgaatcaaatggaaacaccatcgaattgaaacgaatggaattaccatgaaattgaaatggatggactcatcatcgaatggattcgaaaggaatcatcgaataaaattgattgaaatcatcatcgaatggaatcgaatggtatcattgaatggaatcgaatggaatcatcatcagatggaaatgaatggaatcgtcatagaatggaatcgaatggattcattgaatggaatcaaatggaatcatcgaatggactggaatggaatcattgaatggactcgaaagagATCAtgattgaatggaattgaatggaatcatcgaatggtctcgattggaatcattatcaaatggaatcgaatggaatcaccgaatagaatcgaatggaacaatcatcgaatggactcaaatggaattattctcaaatggaatcgaatggaattatcaaatgcaatcgaatggaattatcgaatgcaatcgaatagaatcatcgaatggactcgaatggaatcatcgaatggaatggaatggaacagtcaatgaactcgaatggaatcatcattgaatggaatcgaatggaatcattgagtggaatcgaatggaattatgatcaaatggaatcgaatgtaatcatcatcaaatggaatcaaaaataaccatcatcaattggtattgaatggaattgtcatcaaatggaattcaaaggaaacatcatcaaatggaaccgaatggaatcctcattgaatggaaatgaaaggggtcatcatctaatggaatcgcatggaatcatcatcaaatggaatcgaatggaatcatcatcaaatggaatctaatggaatcattgaacagaattgaatggaatcgtcatcgaatgaattgaatgcaatcatcgaatggtctcgaatggaaccATCttctaatggaaaggaatggaatcatcgcatagaatcgaatggaattgtcatcgaatggaatcgaatggtatcaaCACCAAACGGAAAaaaacggaattatcgaatggaatcgaagagaatcttCGAacggacccgaatggaatcatctaatggaatggaatggaataatccatggactcgaatgcaatcatcatcgaatggaatggaatggaatcatcgaatggactcgaatggaataatcattgaacggaatcgaatggaatcatcatcggatggaaacgaatggaatcatcatcgaaaggaaatgaaaggagtcatcatctaatggaattgcatggaatcatcatcaaatggaatcgaatgcaatcaacatcaaatggaatcaaatggaatcattgaacggaattgaatggaatcgtcatcgaattaattgaatgcaatcatcgaatggtctccaatggaatcatcttcaaatggaatggaatggaatcatcgcatagaatcgaatggaattatcatcgaatggaatcgaatggtatcaacatcaaacggaaaaaaacggaattatcgaatggaatcgaagagaatcttCGAacggacccgaatggaatcatctaatggaatggaatggaatcatccatGGACTGGAAGGCAAtcatcattgaacggaatcgaaaggaatcatcatcggatggaaacgactggaatcatcatcgaatggaaatgaaaggggtcatcatctaatggaattgcatggaatcatcataaaatggaatcgaatggaatcaacatcaaatggaatcaaatggaatcattgaacggaattgaatggaatcgtcatcgaatgaattgaatgcaatcatcgaatggtctcgaatggaatcatcttcaaatggaatggaatggaatcatcgcatagaatcgaatggaattatcatcgaatggaatcgaatggaatcaacatcaaacggaaaaaaacggaattatcgaattgaatcgaatagaatcatcgaatggacccgaatggaatcatctaatggaatggaatggaataatccatggactcgaatgcaatcatcatcgaatggaatcgaatggaatcatcgaatggactcgaatggaataatcattgaacggaatcgaatggaatcatcatcggatggaaacgaattgaatcatcatcgaatggaatcgaatagaattatggaatgaaatccagtgtgatcatcatcgaatggacccgaatggaatcatcatccaacggaagctaatggaatcaacatcgaataaatcaaatggaaacaccatcgaattgaaacgaatggaattaccatgaaattgaaatggatggactcatcatcaaatggattcgaatggaatcatcgaataaaattgattgaaatcatcatcgaatggaatcgaatggtatcattgaatggaatcgaatggaatcatcatcagatggaaatgaatggaatcgtcatagaatggaatcgaatggattcattgaatggaatcagatggaatcattgaatggactggaatggaatcattgaatggactcgaaagggatcattattgaatggaattgaatggaatcatcgaatggtctcgattggaatcattatcaaatggaatcgaatggaatcaccgaatagaatcgaatggaacaatcatcgaatggactcaaatggaattatcctccaatggaatcgaatggaattatcgaatgcaatcgaatggaattatcgaatgcaatcgaatagaatcatcgaatggactcgaatggaatcatcgaatggaatggaatggaacagtcaatgaactcgaatggaatcatcattgaatggaatcgaatggaatcatcgagtggaatcgaatggaattatgatcaaatggaatggaatgtaatcatcatcaaatggaatcaaaaataaccatcatcaattggtattgaatggaattgtcatcaaatggaattcaaaggaatcattatcaaatggaaccgaatggaatcctcattgaatggaaatgaaaggggtcatcatctaatggaatcgcatggaatcatcatcaaatggaatcgaatggaatcatcatcaaatggaatctaatggaatcattgaaaagAATtcaatggaatcgtcatcgaatgaattgaatgcaatcatcgaatggtctcgaatggaatcatcttctaatggaaaggaatggaatcatcgcatagaatcgaatggaattatcatcgaatggaatcgaatggaatcaacatgaAACGGAAAaaaacggaattatcgaatggaatcgaagagaatcatcgaatggacccgaaaggaatcatctaatggaatggcaaggaataatccatggactcgaatgcaatcatcatcgaatggaatcgaatggaatcatcgaatggactcgaatggaataatcattgaacggaatcgaatggaatcatcatcggatggaaatgaaaggagtcatcatctaatggaattgcatggaatcatcataaaatggaatcgaatggaatcaacatcaaatggaatcaaatggaatcattgaacggaattgaatggaatcgtcatcgaatgaattgaatgcaatcatcgaatggtctcgaatggaatcatcttcaaatggaatggaatggaatcatcgcatagaatcgaatggaattatcatcgaatggaatcgaatggaatcaacatcaaacggaaaaaaacggaattatcgaatggaatcgaagagaatcatcgaatggacccgaatggaatcatctaatggaatgtaatggaataatccatggactcgaatgcaatcatcatcgaatggaatcgaatggaatcatcgaatggactcgaatggaataatcattgaacggaatagaatagaatcatcatcggatggaaatgaatggaatcgtcatcgaatggaatcgaatagaattatggaatgaaatccagtgtgatcatcatcgaatggacccgaatggaatcatcatccaacggaagctaatggaatcaacatcgaatgaatcaaatggaaacaccatcgaattgaaacgaatggaattaccatgaaattgaaatggatggactcatcatcgaatggatttgagtggaatcatcgaataaaattgattgaaatcatcatcgaatggaatcgaatggtatcattgaatggaatcgaatggaatcatcatcagatggaaatgaatggaatcgtcatagaatggaatcgaatggattcattgaatggaatcagatggaatcatcgaatggactggaatggaatcattgaatggactcgaaagggaTCAtgattgaatggaattgaatggaatcatcgaatggtctcgattggaatcattatcaaatggaatcgaatggaatcaccgaatagaatcgaatggaacaatcatcgaatggactcaaatggaattatcctcaaatggaatcgaatggaattatcgaatgcaatcgaatggaattatcgaatgcaatcgaatagaatcatcgaaaggactcgaatggaatcatcgaatggaatggaatggaacagtcaatgaactcgaatggaatcatcattgaatggaatcgaatggaatcatcgagtggaatcgaatggaattatgatcaaatggaatcgaatgtaatcatcattaaatggaatcaaaaataaccatcatcaattgctattgaatggaattgtcatcaaatggaattcaaaggaatcatcatcaaatggaaccgaatggaatcctcattgaatggaaatgaaaggggtcatcatctaatggaatcgcatggaatcatcatcaaatggaatcgaatggaatcatcatcaaatggaatctaatggaatcattgaacagaattgaatggaatcgtcatcgaatgaattgaatgcaatcatcgaatggtctcgaatggaatcatcttctaatggaaaggaatggaatcatcgcatagaatcgaatggaattatcatcgaatggaatcgaatggtatcaaCACCAAACGGAAAaaaacggaattatcgaatggaatcgaagagaatcttCGAacggacccgaatggaatcatctaatggaatggaatgcaataatccatggactcgaatgcaatcatcatcgaatggaatcgaatggaatcattgaatgggctcgaatggaataatcattgaaaggaatcgaatggaatcatcatcggatggaaacgaatggaatcatcatcgaatggaaatgaaaggagtcatcatctaatgcaattgcatggaatcatcatcaaattgaatcgaatggaatcaacatcaaatggaatctaatggaatcattgaacagaattgaatggaatcgtcatcgaatgaattgactgcaatcatcgaatggtctcgaatggaatcatcttcaaatggaatggaatggaatcatcgcatagaatcgaatggaattatcatcgaatggaatcgaatggaatcaacatcaaacggaaaaaaacggaattatcgaatggaatcgaagagaatcatcgaatggacccgaatggaatcatctaatggaatggaatggaataatccatggactcgaatgcaatcatcatcgaatggaatcgaatggaatcatcgagtggactcgaatgcaatcatcattgaatggaatcgaatggaatcatcgagtggaatcgaatggaattatgatcaaatggaatcgaatgtaatcatcatcaaatggaatcaaaaataaccatcatcaattggtaatgaatggaattgtcatcaaatggaattcaaaggaatcatcatcaaatggaaccgaatggaatcctcattgaatggaaatgaaaggggtcatcatctaatggaatcacatggaatcatcatcaaatggaatcgaatggaatcttcatcaaatggaatctaatggaatcattgaacagaattgaatggaatcgtcatcgaatgaattgaatgcaatcatcgaatggtctcgaatggaatcattttctaatggaaaggaatggaatcatcgcatagaatcgaatggaattatcatcgaatggaatcgaatggtatcaaCACCAAACGGAAAAAAACGGAATTATCGAAAGGAATCGAAGAGAATCTTCGAacggacccgaatggaatcatctaatggaatggaatggaataatccatggactcgaatgcaatcatcatcgaatggaatcgaatggaatcatcgaatggactcgaatggaataatcattgaacggaatcgaatggaatcatcatcagatggaaatgaatggaatcatcatcgaatggaatcgaatagaattataGAATGAAATTCAGtgtgatcatcatcgaatggacccgaatggaatcatcatccaacagaagctaatggaatcaacatcgaatgaatcgaatggaaacaccatcgaattCAAACGAATGGAATTaccatgaaattgaaatggatggactcatcatcgaatggattcggatggaatcatcgaataaaattgattgaaatcatcatcgaatgaaatcgaatggtatcattgaatggaatcgaatggaatcatcatcagatggaaatgaatggaatcgtcatagaatggaatcgaatggattcattgaatggaatcagatggaatcatcgaatggactggaatggaatcattgaatggactcgaaagggaTCAtgattgaatggaattgaatggaatcatcgaatggtctcgattggaatcattatcaaatggaatcgaatggaatcaccgaatagaatcgaatggaacaatcatcgaatggactcaaatggaattatccttaaatggaatcgaatggaattatcgaatgcaatcgaatagaatcatcgaatggactcgaatggaatcatcgaatggaatggaatggaacagtcaatgaactcgaatggaatcatcattgaatggaatcgaatggaatcatcgagtggaatcgaatggaattatgatcaaatggaatcgaatgtaatcatcatcaaatggaatcaaaaataaccatcatcaattggtattgaatggaattgtcatcaaatggaattcaaaggaatcatcatcaaatggaaccgaatggaatcctcattgaatggaaatgaaaggggtcatcatctaatggaatcgcatggaatcatcatcaaatggaatcgaatggaatcatcatcaaatggaatctaatggaatcattgaacagaattgaatggaatcgtcatcgaatgaattgaatgcaatcatcgaatggtctcgaatggaatcatcttataatggaaaggaatggaatcatcgcatagaatcgaatggaattatcatcgaatggaatcgaatggtatcaaCACCAAACGGAAAaaaacggaattatcgaatggaatcgaagagaatcttCGAacggacccgaatggaatcatctaatggaatggaatggaataatccatggactcgaatgcaatcatcatcgaatggaatcgaatggaatcatcgaatggactcgaatggaataatcattgaacggaatcgaatggaatcatcatcggatggaaacgaatggaatcatcatcgaatggaaatgaaaggagtcatcatctaatggaattgcatggaatcatcataaaatggaatcgaaaggaatcaacatcaaatggaatcaaatggaatcattgaacggaattgaatggaatcgtcatcgaatgaattgactgcaatcatcgaatggtctcgaatgtaATCACAttctaatggaaaggaatggaatcatcgcatagaatcgaatggaattaacattgaatggactcgaatggaatcaacatcaaacggaatcaagcggaattatcgaatggaatcgaagagaatcatcgaatggtctcgaatggaatcatcttctaatggaaaggaatggaatcatcgcatagaatcgaatggaattaacattgaatggactcgaatggaatcaacatcaaatggaatcaagcGGAATTATCGAATgaaatcgaagagaatcatcgaatggactcgaatggaatcatctaatggaatggaatggaataatccacggactcgaatgcaatcatcatcgtatagaatcgaatggaatcatcgaatggactcgaatggaataatcattgaacggaagcgaatggaatcatcatcggatggaaacgaatggaatcataatcgaatggaaatgaaaggagtcatcatctaatggaattgcatggaatcatcataaaatggaatcgaatggaatcaacatcaaatggaatcaaatggaatcattgaacggaattgaatggaatcgtcatcgaatgaattgactgcaatcatcgaatggtctcgaatggaatcatcttcaaatggaatggaatggaatcatcgcatagaatcgaatggaattatcatcgaatggaatcgaatggaatcaacatcaaacggaaaaaaacggaattatcgaatggaatcgaagagaatcatcgaatggacccgaatggaatcatctaatggaatggaatggaataatccatggactcgaatgcaatcatcatcgaatggaatcgaatggaatcatcgaatggactcgaatggaataatcattgaagggaatcgaatggaatcatcatcggatggaaatgaatggaatcatcatcgaatggaatcgaatagaattatggaatgaaatccagtgtgatcatcatcgaatggacccgaatggaatcatcatccaacggaagctaatggaatcaacatcgaatgaatcgaatggaaacaccatcgaattgaaacgaatggaattatcatgaaattgaaatggatggactcatcatcgaatggattcgaatggaatcatcgaataaaattgattgaaatcatcatccaatggaatcgaatggtatcattgaatggaatcgaatggaatcatcatcagatggaaatgaatggaatcgtcatagaatggaatcgaatggattcattgaatggaatcagatggaatcatcgaatggactggaatggaatcattgaatggactcgaaagggaTCAtgattgaatggaattgaatggaatcatcgaatggtctcgattggaatcattatcaaatggaatcgaatggaatcaccgaatagaatcgaatggaacaatcatcgaatggactcaaatggaattatcctcaaatggaatcgaatggaattatcgaatgcaatcgaatggaattatcgaatgcaatcgaatagaatcatcgaatggactcgaatggaatcatcgaatggaatggaatggaacagtcaatgaactcgaatggaatcatcattgaatggaatcgaatggaatcatcgagtggaatcgaatggaattatgatcaaatggaatcgaatgtaatcatcatcaaatggaatcaaaaataaccatcatcaattggtattgaatggaattgtcatcaaatggaattcaaaggaatcatcatcaaatggaaccgaatggaatcctcattgaatggaaatgaaaggggtcatcatctaatggaatcgcatggaatcatcatcaaatggaatcgaatggaatcatcatcaaatggaatctaatggaatcattgaacagaattgaatggaatggtcatcgaatgaattgaatgcaatcatcgaatggtctcgaatggaatcatcttctaatggaaaggaatggaatcatcgcatagaatcgaatggaattatcatcgaatggaatcgaatggtatcaaCACCAAACGGAAAaaaacggaattatcgaatggaatcgaagagaatcttCGAacggacccgaatggaatcatctaatggaatggaatggaataatccatggactcgaatgcaatcatcatcgaatggaatcgaatggaatcatcgaatggactcgaatggaataatcattgaacggaatcgaatggaatcatcatcggatggaaatgaaaggagtcatcatctaatggaattgcatggaatcatcataaaatggaatcgaatggaatcaacatcaaatggaatcaaatggaatcattgaacggaattgaatggaatcgtcatcgaatgaattgactgcaatcatcgaatggtctcggaatcatcttcaaatggaatggaatgaaatcatcgcatagaatcgaatggaattatcatcgaatggaatcgaatggaatcaacatcaaacggaaaaaaacggaattatcgaatggaatcgaagagaatcatcgaatggacccgaatggaatcatctaatggaatggaatggaataatccatggactcgaatgcaatcatcatcgaatggaatcgaatggaatcatcgaatggactcgaatggaataatcattgaacggaatcgaatggaatcatcatcggatggaaatgaatggaatcatcatcgaatggaatcgaatagaattatggaatgaaatccagtgagatcatcatcgaatggacccgaatggaatcatcatccaacggaagctaatggaatcaacatcgaatgaatcgaatggaaacaccatcgaattgaaacgaatggaattatcatgaaattgaaatggatggactcatcatcgaatggattcgaatggaatcatcgaataaaattgattgaaatcatcatccaatggaatcgaatggtatcattgaatggaatcgaatggaatcatcatcagatggaaatgaatggaatcgtcatagaatggaatcgaatggattcattgaatggaatcagatggaatcatcgaatggactggaatggaatcattgaatggactcgaaagggaTCAtgattgaatggaattgaatggaatcatcgaatggtctcgattggaatcattatcaaatggaatcgaatggaatcaccgaatagaatcgaatggaacaatcatcgaatggactcaaatggaattatcctcaaatggaatcgaatggaattatcgaatgcaatcgaatggaattatcgaatgcaatcgaatagaatcatcgaatggactcgaatggaatcatcgaatggaatggaatggaacagtcaatgaacacgaatggaatcatcattgaatggaatcgaatggaatcatcgagtggaatcgaatggaattatgatcaaatggaatcgaatgtaatcatcatcaaatggaatcaaaaataaccatcatcaattggtattgaatggaattgtcatcaaatggaattcaaaggaatcatcatcaaatggaaccgaatggaatcctcattgaatggaaatgaaaggggtcatcatctaatggaatcgcatggaatcatcatcaaatggaatcgaatggaatcatcatcaaatggaatctaatggaatcattgaacagaattgaatggaatcgtcatcgaatgaactgaatgcaatcatcgaatggtctcgaatggaatcatcttctaatggaaaggaatggaatcatcgcatagaatcgaatggaattatcatcgaatggaatcgaatggtatcaaCACCAAACGGAAAaaaacggaattatcgaatggaatcgaagagaatcttCGAacggacccgaatggaatcatctaatggaatggaatggaataatccatggactcgaatgcaatcatcatcgaatggaatcgaatggaatcatcgaatggactcgaatggaataatcattgaacggaatcgaatggaatcatcatcggatggaaacgaatggaatcatcatcgaatggaaatgaaaggagtcatcatctaatgcaattgcatggaatcatcatcaaatggaatcgaatggaatcaacatcaaatggaatctaatggaatcattgaacggaattgaatggaatcgtcatcgaatgaattgactgcaatcatcgaatggtctcgaatggaatcatcttcaaatggaatggaatggaatcatcgcatagaatcgaatggaattatcatcgaatggaatcgaatggaatcaacatcaaacggaaaaaaacggaattatcgaatggaatcgaagagaatcatcgaatggacccgaatggaatcatctaatggaatggaatggaataatccatggactcgaatgcaatcatcatcggagggaatcgaatggaatcatcgaatggactcgaatggaataatcattgaacggaatcgaatggaatcatcatcggatggaaatgaatggaatcatcatcgaatggaatcgaatagaattatggaatgaaatccagtgtgatcatcatcgaatggacccgaatggaatcatcatccaacggaagctaatggaatcaacatcgaatgaatcaaatggaaacaccatcgaattgaaacgaatggaattatcatgaaattgaaacggatggactcatcatcgaatggattcgaatggaatcatcgaataaaattgattgaaatcatcacccaatggaatcgaatggtatcattgaatggaatcgaatggaatcatcatcagatggaaatgaatggaatcgtcatagaatggaatcgaatggattcattgaatggaatcagatggaatcatcgaatggactggaatggaatcattgaatggactcgaaagggaTCAtgattgaatggaattgaatggaatcatcgaatgctcTCgattggaatcattatcaaatggaatcgaatggaatcaccgaatagaatcgaatggaacaatcatcgaatggactcaaatggaattatcctcaaatggaatcgaatggaattatcgaatgcaatcgaatggaattatcgaatgcaatcgaatagaatcatcgaatggactcgaatggaatcatcgaatggaatggaatggaacagtcaatgaactcgaatggaatcatcattgaatggaatcgaatggaatcatcgagtggaatcgaatggaattatgatcagatggaatcgaatgtaatcatcatcaaatggaatcaaaaataaccatcatcaattggtattgaatggaattgtcatcaaatggaattcaaaggaatcatcatcaaatggaaccgaatggaatcctcattgaatggaaatgaaaggggtcatcatctaatggaatcgcatggaatcatcatcaaatggaatcgaatggaatcatcatcaaatggaatctaatggaatcattgaacagaattgaatggaatcgtcatcgaatgaattgaatgcaatcatcgaatggtctcgaatggaatcatcttctaatggaaaggaatggaatcatcgcatagaatcgaatggaattatcatcgaatggaatcgaatggtatcaaCACCAAACGGAAAAAAACGGAATTATCGAATAGAATCGAAGAGAATCTTCGAacggacccgaatggaatcatctaatggaatggaatggaataatccatggactcgaatgcaatcatcatcgaatggaatcgaatggaatcatcgaatggactcgaatggaataatcattgaacggaatcgaatggaatcattatcagatggaaacgaatggaatcatcatcgaatggaaatgaaaggagtcatcatctaatggaattgcatggaatcatcataaaatggaatcgaatggaatcaacatcaaatggaatcaaatggaatcattgaaccgaattgaatggaatcgtcatcgaatgaattgactgcaatcatcgaatggtctcgaatggaatcatcttcaaatggaatggaatggaatcatcgcatagaatcgaatggaattatcatcgaatggaatcgaatggaatcaacatcaaacggaaaaaaaaggaattatcgtatggaatcgaagagaatcatcgaatggacccgaatggaatcatctaatggaatggaatggaataatccatggactcgaattcaatcatcatcgaatggaatccaatggaatcatcgaatggactcgaatggaataatcattgaacggaatcgaatggaatcatcatcggatggaaatgaatggaatcatcatcgaatggaatcgaatagaattatggaatgaaatccagtgtgatcatcatcgaatggacccgaatggaatcatcatccaacggaagctaatggaatcaacatcgaatgaatcgaatggaaacaccatcgaattgaaacgaatggaattatcatgaaattgaaatggatggactcatcatcgaatggattcgaatggaatcatcgaataaaattgattgaaatcatcatcgaatggaattgaatggtatcattgaatggaatcgaatggaatcatcatcagatggaaatgaatggaatcgtcatagaatggaatcgaatggattcattgaatggaatcagatggaatcatcgaatggactggaatggaatcattgaatggactcgaaagggaTCAtgattgaatggaattgaatggaatcatcgaatggtctcgattggaatcattatcaaatggaatcgaatggaatcaccgaatagaatcgaatggaacaatcatcgaatggactcaaatggaattatcctcaaatggaatcgaatggaattatcgaatgcaatcgaatggaattatcgaatgcaatcgaatagaatcatcgaatggactcgaatggaatcatcgaatggaatggaatggaacagtcaatgaactcgaatggaatcatcattgaatggaatcgaatggaatcatcgagtggaaccgaatggaattatgatcaaatggaatcgaatgtaatcatcatcaaatggaatcaaaaataaccatcatcaattcgtattgaatggaattgtcatcaaatggaattcaaaggaatcatcatcaaatggaaccgaatggaatcctcattgaatggaaatgaaaggggtcatcatctaatggaatcgcatggaatcatcaccaaatggaatcgaatggaatcatcatcaaatggaatctaatggaatcattgaacagaattgaatggaatcgtcatcgaatgaattgaatgcaatcatcgaatggtctcgaatggaatcatcttctaatggaaaggaatggaatcatcgcatagaatcgaatggaattatcatcgaatggaatcgaatggtatcaaCACCAAACGGAAAaaaacggaattatcgaatggaatcgaagagaatcttCGAacggacccgaatggaatcatctaatggaatgaaatggaataatccatggactcgaatgcaatcatcatcgaatggaatcaaatggaatcatcgaatcgactcgaatggaataatcattgaacggaatcgaatggaatcatcatcggatggaaacgaatggaatcatcatcgaatggaaatgaaaggagtcatcatctaatggaattgcatggaatcatcataaaatggattcgaatggaatcaacatcaaatggaatcaaatggaatcattgaacggaattgaatggaatcgtcatcgaatgaattgaatgcaatcatcgaatggtctcgaatgtaatcatcttcaaatggaatggaatggaatcatcgcatagaatcgaatggaattatcatcgaatggaatcgaatggaatcaacatcaaacggaaaaaaacggaattatcgaatggaatcgaagagaatcatcgaatggacccgaatggaatcatctaatggaatggaatggaataatccatggactcgaatgcaatcatcatcgaatggaatccaatggaatcatcgaatggactcgaatggaataatcattgaacggaatcgaatggaatcatcatcggatggaaatgaatggaatcatcatcgaatggaatcgaatagaattatggaatgaaatccagtgtgatcatcatcgaatggacaagaatggaatcatcatccaacggaagctaatggaatcaacatcgaatgaatcaaatggaaacaccatcgaattgaaacgaatggaattaccatgaaattgaaatggatggactcatcatcgaatggattcgaatggaatcaccgaataaaattgattgaaatcatcatcgaatggaatcgaatggtatcattgaatggaatcgaatggaatcatcatcagatggaaatgaatggaatcgtcatagaatggaatcgaatggattcattgaatggaatcagatggaatcatcgaatggactggaatggaatcattgaatggactcgaaagggaTCAtgattgaatggaattgaatggaatcatcgaatggtctcgattGGAATCATTATcacatggaatcgaatggaatcaccgaatagaatcgaatggaacaatcatcgaatggactcaaatggaattatcctcaaatggaattgaatggaattatcgaatgcaatcgaatggaattatcgaatgcaatcgaatagaatcatcgaatggactcgaatggaatcatcgaatggaatggaatggaacagtcaatgaactcgaatggaatcatcattgaatggaatcgaatggaatcatcgagtggaatcgaatggaattatgatcaaatggaatcgaatgtaatcatcatcaaatggaatcaaaaataaccatcatcaattggtattgaatggaattctcatcaaatggaattcaaaggaatcatcatcaaatggaaccgaatggaatcctcattgaatggaaatgaaaggggtcatcatctaatggaatcgcatggaatcatcataaaatggaatcgaatggaatcaacatcaaatggaatcaaatggaatcattgaacggaattgaatggaatcgtcatcgaatgaattggatgcaatcatcgaatggtctcgaatggaatcatcttcaaatggaatggaatggaatcatcgcatagaatcgaatggaattatcatcgaatggaatcgaatggaatcaacatcaaacggaaaaaaacggaattatcgaatggaatcgaagagaatcatcgaatggacccgaatggaatcatctaatggaatggaatggaataatccatggactcgaatgcaatcatcatcgaatggaatcgaatggaatcatcgaatggactcgaatggaataatcattgaacggaatcgaatggaatcatcatcggatggaaatgaatggaatcatcatcgaatggaatcgaatagaattatggaatgaaatccagtgtgatcatcatcgaatggacccgaatggaatcatcatccaacggaagctaatggaatcaacatcgaatgaatcgaatggaaacaccatcgaattgaaacgaatggaattaccatgaaattgaaatggatggactcatcatcgaatggattcgaatggaatcatcgaataaaattgattgaaatcatcatcgaaaggtatcgaatggtatcattgaatggaatcgaatggaatcatcatcagatggaaatgaatggaatcgtcatagaatggaatcgaatggattcattgaatggaatcagatggaatcatcgaatggactggaatggaatcattgaatggactcgaaagggaTCAtttttgaatggaattgaatggaatcatcgaatggtctcgattGGAATCATTATcacatggaatcgaatggaatcaccgaatagaatcgaatggaacaatcatcgaatggactcaaatggaattatcctcaaatggaattgaatggaattatcgaatgcaatcgaatggaattatcgaatgcaatcgaatagaatcatcgaatggactcgaatggaatcatcgaatggaacggaatggaacagtcaatgaactcgaatgaaatcatcattgaatggaatcgaatggaatcatcgagtggaatcgaatggaattatgatcaaatggaatcgaatataatcaccatcaaatggaatcaaaaataaccatcatcaattggtactgaatggaattgtcatcaaatggaattcaaaggaatcatcatcaaatggaactgaatggaatcctcattgaatggaaatgaaaggggtcatcatctaatggaatcgcatggaatcatcatcaaatggaatcgaatggaatcatcatcaaatggaatctgatggaatcattgaacagaattgaatggaatcgtcatcgaatgaattgaatgcaatcatcgaatggtctcgaatgtaATCACAttctaatggaaaggaatggaatcatcgcatagaatcgaatggaattaacattgaatggactcgaatggaatcaacatcaaacggaatcaagcggaattatcgaatggaatcgaagagaatcatcgaatggtctcgaatggaagcATCttctaatggaaaggaatggaatcatcgcatagaatcgaatggaataaacattgaatggactcgaatggaatcaacatcaaatggaatcaagcGGAATTATCGAATgaaatcgaagagaatcatcgaatggactcgaatggaatcatctaatggaatggaatggaataatccacggactcgaatgcaatcatcatcgtatagaatcgaatggaatcatcgaatggactcgaatggaatgaccattgaacggaatcgaatggaatcatcatcggatggaaacgaatggaatcatcatcgaatggaaatgtaaggagtcatcatctaatggaattgcatggaatcatcataaaatggaatcgaatggaatcatcatcaaatggaatcaaatggaatcattgaacggaattgaatggaatcgtcatcgaatgaattgaatgcaatcatcgaatggtctcgaatggaatcatcttcaaatggaatggaatggaatcatcgcatagaatcgaatggaattatcatcgaatggaatcgaatggtatcaacatcaaacggaaaaaaacggaattatcgaatggaatcgaagagaatcttCGAACGGACCCGAATGGAATcgtctaatggaatggaatggaataatccatggactcgaatgccatcatcatcgaatggaatcgaatggaatcatcgaatggacttgaatggaataatcattgaacggaatcgaatggaatcatcatcggatggaaacgaatggaatcatcatcgaatggaatcgaatagaattatggaatgaaatccagtgtgatcatcatcgaatggacccgaatggaatcatcatccaacggaagctaatggaatcaacatcgaatgaatcaaatggaaacaccatcgaattgaaacgaatggaattaccatgaaattgaaatggatggactcatcatcgaatggattcgaatggaatcatcgaataaaattgattgaaatcatcatccaatggaatcgaatggtatcattgaatggaatcgaatggaatcatcatcagatggaaatgagtgGAATcgtcatagaatggaatcgaatggattcattgaatggaatcagatggaatcattgaatggactggaatggaatcattgaatggacacgAAAGGgatcattattgaatggaattgaatggaatcatcgaatggtctcgattggaatcattatcaaatggaatcgaatggaatcaccgaatagaatcgaatggaacaatcatcgaatggactcaaatggaattatcctcaaatggaatcgaatggaattatcgaatgcaatcgaatggaattatcgaatgcaatcgaatagaatcatcgaatggactcgaatggaatcatcgaatggaatggaatggaacagtcaatgaactcgaatggaatcatcattgaatggaatcgaatggaatcatcgagtggaatcgaatggaattatgatcaaatggaatcaaatgtaatcctcatcaaatggaatcaaaaataaccatcatcaattggtattgaatggaattgtcatcaaatggaattcaaaggaatcatcatcaaatggaaccgaatggaatcctcattgaatggaaatgaaaggagtcatcatctaatggaatcacatggaatcatcatcaaatggaatcgaatggaatcatcatcaaatggaatctaaggGAATCATTgaacagaattgaatggaatcgtcatcgaatgaattgaatgcaatcatcgaatggtctcgaatggaatcatcttcaaatggaaaggaatggaatcatcgcatagaatcgaatggaattatcatcgaatggaatcgaatggtatcaaCATCAAACGGAAAAAAACGGaattatggaatggaatcgaagagaatcttCGAacggacccgaatggaatcatctaatggaatggaatggaataatccatggactggaaggcaatcatcatcgaatggaatcgaatggaatcatcgaatgaactcgaatggaataatcattgaacggaatcgaatggaatcatcttcggatggaaacgaatggaatcatcatcgaatggaaatgaaaggagtcatcatctaatggaattgcatggaatcatcataaaatggaatcgaatggaatctacatcaaatggaatcaaatggaatcattgaacggaattgaatggaatcgtcatcgaatgaattcaatgcaatcatcgaatggtctcgaatggaatcatcttcaaatggaatggaatggaatcatcgcatagaatcgagtggaattatcatcgaattgagtcgaatggaatcaacatcaaacggaaaaaaacggaattatcgaatggaatcgaagagaatcttCGAacggacccgaatggaatcacctaatggaatggaatggaataatctatggactcgaatgcaatcatcatcgaatggaatcatcgaatggactcgaatggaataatcattgaacggaatcgaatggaatcatcatcggatggaaatgaatggaatcatcatcgaatggaatcgaatagaattatggaatgaaatccagtgtgatcatcatcgaatggacccgaatggaatcatcatccaacggaagctaatggaatcaacatcgaatgaatcgaatggaaacaccatcgaattgaaccgaatggaattatcatgaaattgaaatggatggactcatcatcgaatggattcgaatggaatcatcgaataaaattgattgaaatcatcatcgaatggaatcgaatggtatcattgaatggaatcgaatggaatcatcatcagatggaaatgaatggaatcgtcatagaatggaatcgaatggattcattgaatggaatcagatggaatcatcgaatggactggaatggaatcattgaatggactcgaaagggatcattattgaatggaattgaatggaatcatcgaatggtctcgattggaatcattatcaaatggaatcgaatggaatcaccgaatagaatcgaatggaacaatcatcgaatggactcaaatggaattatcctcaaatggaatggaatggaattatcgaatgcaatcgaatggaattatcgaatgcaatcgaatagaatcatcgaatggactcgaatggaatcatcgaatggaatggaatggaacagtcaatgaactcgaatggaatcatcattgaatggaatcgaatggaatcatcgagtggaatcgaatggaattatgatcaaatggaatcgaatgtaatcatcatcaaatggaatcaaaaataaccatcatcaattggtattgaatggaattgtcatcaaatggaattcaaaggaatcatcatcaaatggaaccgaatggaatcctcattgaatggaaatgaaaggggtcatcatctaatggaatcgcatggaatcatcatcaaatggaatcgaatggaatcatcatcaaatggaatctaatggaatcattgaacagaattgaatggaatggtcatcga	G	30	GAP1	.	GT:AD	.|1:0,1
chr1	133311537	.	ctGCAATCATccaatggtctcgaatggaatcatcttcaaatggaatggaatggaatcatcgcatagaatcgaatggaattatcatcgaatggaatcgaatggaatcaacatccaACGGAAAaaaacggaattatcgaatggaatcgaagagaatcatcgaatggacccgaatggaatcatctaatggaatggaatggaataatccatggactcgaatgcaatcatcatcgaatggaatcgaatggaatcatcgaatggactcgaatggaataatcattgaacggaatcgaatggaatcatcatcggatggaaatgaatggaatcatcatcgaatggaatcgaatacaattatggaatgaaatccagtgtgatcatcatcgaatggacccgaatggaatcatcatccaacggaagctaatggaatcaacatcgaatgaatcaaatggaaacaccatcgaattgaaacgaatggaattatcatgaaattgaaatggatggactcatcatcgaatggattcgaaaggaatcatcgaataaaattgattgaaatcatcatcgaatggaatcgaatggtatcattgaatggaatcgaatggaatcatcatcagatggaaatgaatggaatcgtcatagaatggaatcgaatggattcattgaatggaatcagatggaatcatcgaatggactggaatggaatcattgaatggactcgaaagggaTCAtgattgaatggaattgaatggaatcatcaaatggtctcgattggaatcattatcaaatggaatcgaatggaatcaccgaatagaatcgaatggaacaatcatcgaatggactcaaatggaattatcctcaaatggaatcgaatggaattatcgaatgcaatcgaatggaattatcgaatgcaatcgaatagaatgatcgaatggactcgaatggaatcattgaatggaatggaatggaacagtcaatgaactcgaatggaatcatcattgaatggaatcgaatggaatcatcgagtggaatcgaatggaattatgatcaaatggaatcgaatgtaatcatcatcaaatggaatcaaaaataaccatcatcaattgctattgaatggaattgtcatcaaatggaattcaaaggaatcaatatcaaatggaaccgaatggaatcctcattgaatggaaatgaaaggggtcatcatctaatggaatcgcatggaatcatcatcaaatggaatcgaatggaatcatcatcaaatggaatctaatggaatcattgaacagaattgaatggaatcgtcatcgaatgaattgaatgcaatcatcgaatggtctcgaatggaatcatcttctaatggaaaggaatggaatcatcgcatagaatcgaatggaattatcatcgaatggaatcgaatggtatcaaCACCAAACGGAAAaaaacggaattatcgaatggaatcgaagagaatcttCGAacggacccgaatggaatcatctaatggaatggaatggaataatccatggactcgaatgcaatcatcaacgaatggaatcgaagggaatcatcgaatggactcgaatggaataatcattgaacggaatcgaatggaatcatcatcggatggaaacgaatggaatcatcatcgaatggaaatgaaaggagtcatcatctaatggaattgcatggaatcatcataaaatggaatcgaatggaatcaacatcaaatggaatcaaatggaatcattgaacggaattgaatggaatcgtcatcgaatgaattgactgcaatcatcgaatggtctcgaatggaatcatcttcaaatggaatggaatggaatcatcgcatagaatcgaatggaattatcatcgaatggaatcgaatggaatcaacatcaaacggaaaaaaacggaattatcgaatggaatcgaagagaatcatcgaatggacccgaatggaatcatctaatggaatggaatggaataatccatggactcgaatgcaatcatcatcgaatggaatcgaatggaatcatcgaatggactcgaatggaataatcattgaacggaatcgaatggaatcatcatcggatggaaatgaatggaatcatcatcgaatggaatcgaatagaattatggaatgaaatccagtgtgatcatcatcgaatggacccgaatggaatcatcatccaacggaagctaatggaatcaacatcgaatgaatcgaatggaaacaccatcgaattgaaacgaatggaattatcatgaaattgaaatggatggactcatcatcgaatggattcgaatggaatcatcgaataaaattgattgaaatcatcatcgaatggaatcgaatggtatcattgaatggaatcgaatggaatcatcatcagatggaaatgaatggaatcgtcatagaatggaatcgaatggattcattgaatggaatcagatggaatcatcgaatggactggaatggaatcattgaatggactcgaaagggaTCAtgattgaatggaattgaatggaatcatcgaatggtctcgattggaatcattatcaaatggaatcgaatggaatcaccgaatagaatcgaatggaacaatcatcgaatggactcaaatggaattatcctcaaatggaatcgaatggaattatcgaatgcaatcgaatggaattatcgaatgcaatcgaatagaatcatcgaatggactcgaatggaatcatcgaatggaatggaatggaacagtcaatgaactcgaatggaatcatcattgaatggaatcgaatggaatcatcgagtggaatcgaatggaattatgatcaaatggaatcgaatgtaatcatcatcaaatggaatcaaaaataaccatcatcaattgctattgaatggaattgtcatcaaatggaattcaaaggaatcatcatcaaatggaaccgaatggaatcctcattgaatggaaatgaaaggggtcatcatctaatggaatcgcatggaatcatcatcaaatggaatcgaatggaatcatcatcaaatggaatctaatggaatcattgaacagaattgaatggaatcgtcatcgaatgaattgaa	C	30	GAP1	.	GT:AD	.|1:0,1
chr1	133685588	.	g	GATGAATTGAATGCAATCATCGAATGGTCTCGAATGGAATCATCTTCTAATGGAAAGGAATGGAATCATCGCATAGAAACGAATGGAATTATCATCGAATGGAATCGAATGGTATCAACACCAAACGGAAAAAAACGGAATTATCGAATGGAATCGAAGAGAATCTTCGAACGGACCCGAATGGAATCATCTAATGGAATGGAATGGAATAATCCATGGACTCGAATGCAATCATCATCGAATGGAATCGAATGGAATCATCGAATGGACTCGAATGGAATAATCATTGAACGGAATCGAATGGAATCATCATCGGATGGAAACGAATGGAATCATCATCGAATGGAATCGAATAGAATTATGGAATGAAATCCAGTGTGATCATCATCGAATGGACCCGAATGGAATCATCATCCAACGGAAGCTAATGGAATCAACATCGAATGAATCAAATGGAAACACCATCGAATTGAAACGAATGGAATTACCATGAAATTGAAATGGATGGACTCATCATCGAATGGATTCGAATGGAATCATCGAATAAAATTGATTGAAATCATCATCGAATGGAATCGAATGGTATCATTGAATGGAATCGAATGGAATCATCATCAGATGGAAATGAATGGAATCGTCATAGAATGGAATCGAATGGATTCATTGAATGGAATCAGATGGAATCATCGAACGGACTGGAATGGAATCATTGAATGGACTCGAAAGGGATCATGATTGAATGGAATTGAATGGAATCATCGAATGGTCTCGATTGGAATCATTATCAAATGGAATCGAATGGAATCACCGAATAGAATCGAATGGAACAATCATCGAATGGACTCAAATGGAATTATCCTCAAATGGAATCGAATGGAATTATTGAATGCAATCGAATGGAATTATCGAATGCAATCGAATAGAATCATCGAATGGACTCGAATGGAATCATCGAATGGAATGGAATGGAACAGTCAATGAACTCGAATGGAATCATCATTGAATGGAATCGAATGGAATCATCGAGTGGAATCGAATGGAATTATGATCAAATGGAATCGAATGTAATCATCATCAAATGGAATCAAAAATAACCATCATCAATTGGTATTGAATGGAATTGTCATCAAATGGAATTCAAAGGAATCGTTCATCAAATGGAACCGAATGGAATCCTCATTGAATGGAAATGAAAGGGGTCATCATCTAATGGAATCGCATGGAATCATCATCAAATTGAATCGAATGGAATCATCATCAAATGGAATCTAATGGAATCATTGAACAGAATTGAATGGAATCGTCATCGAATGAATTGAATGCAATCATCGAATGGTCTCGAATGGAATCATCTTCTAATGGAAAGGAATGGAATCATCGCATAGAAACGAATGGAATTATCATCGAATGGAATCGAATGGTATCAACACCAAACGGAAAAAAACGGAATTATCGAATGGAATCGAAGAGAATCTTCGAACGGACCCGAATGGAATCATCTAATGGAATGGAATGGAATAATCCATGGACTCGAATGCAATCATCATCGAATGGAATCGAATGGAATCATCGAATGGACTCGAATGGAATAATCATTGAACGGAATCGAATGGAATCATCATCGGATGGAAACGAATGGAATCATCATCGAATGGAATCGAATAGAATTATGGAATGAAATCCAGTGTGATCATCATCGAATGGACCCGAATGGAATCATCATCCAACGGAAGCTAATGGAATCAACATCGAATGAATCGAATGGAAACACCATCGAATTGAAACGAATGGAATTACCATGAAATTGAAATGGATGGACTCATCATCGAATGGATTCGAATGGAATCATCGAATAAAATTGATTGAAATCATCATCGAATGGAATCGAATGGTATCATTGAATGGAATCGAATGGAATCATCATCAGATGGAAATGAATGGAATCGTCATAGAATGGAATCGAATGGATTCATTGAATGGAATCAGATGGAATCATCGAACGGATTGGAATGGAATCATTGAATGGACTCGGAAGGGATCATGATTGAATGGAATTGAATGGAATCATCGAATGGTCTCGATTGGAATCATTATCAAATGGAATCGAATGGAATCACCGAATAGAATCGAATGGAACAATCATCGAATGGACTCAAATGGAATTATCCTCAAATGGAATCGAATGGAATTATTGAATGCAATCGAATGGAATTATCGAATGCAATCGAATAGAATCATCGAATGGACTCGAATGGAATCATCGAATGGAATGGAATGGAACAGTCAATGAACTCGAATGGAATCATCATTGAATGGAATCGAATGGAATCATCGAGTGGAATCGAATGGAATTATGATCAAATGGAATCGAATGTAATCATCATCAAATGGAATCAAAAATAACCATCATCAATTGGTATTGAATGGAATTGTCATCAAATGGAATTCAAAGGAATCGTTCATCAAATAGAACCGAATGGAATCCTCATTGAATGGAAATGAAAGGGGTCATCATCTAATGGAATCGCATGGAATCATCATCAAATTGAAACGAATGGAATCATCATCAAATGGAATCTAATGGAATCATTGAACAGAATTGAATGGAATCGTCATCGAATGAATTGAATGCAAACATCGAATGGTCTCGAATGGAATCATCTTCTAATGGAAAGGAATGGAATCATCGCATAGAAACGAATGGAAATATCATCGAATGGAATCGAATGGTATCAACACCAAACGGAAAAAAACGGAATTATCGAATGGAATCGAAGAGAATCTTCGAACGGACCCGAATGGAATCATCTAATGGAATGGAATGGAATAATCAATGGACTCGAATGCAATCATCATCGAATGGAATCGAATGGAATCATCGAATGGACTCGAGTGGAATAATCATTGAACGGAATCGAATGGAATCATCATCGGATGGAAACGAATGGAATCATCATCGAATGGAAATGAAAGGAGTCATCATCTAATGGAATTGCATGGAATCATCATAAAATGGAATCGAATGGAATCAACATCAAATGGAATCAAATGGAATCATTGAACGGAATTGAATGGAATCGTCATCGAATAAATTGAATGCAATCATCGAATGGTCTCGAATGGAATTATCTTCAAATGGAATGGAATGGAATCATCGCATAGAATCGAATGGAATTATCATCGAATGGAATCGAATGGAATCAACATCAAACGGAAAAAAACGGAATTATCGAATGGAATCGAAGAGAATCATCGAATGGACCCGAATGGAATCATCTAATGGAATGGAATGGAATAACCCATGGACTCGAATGCAATCATCATCGAATGGAATCGAATGGAATCATCGAATGGACTCGAATGGAATAATCATTGAACGGAATCGAATGGAATCATCATCGGATGGAAATGAAAGGAGTCATCATCTAATGGAATTGCATGGAATCATCATAAAATGGAATCGAATGGAATCAACATCAAATGGAATCAAATGGAATCATTGAACGGAATTGAATGGAATCGTCATCGAATGAATTGAATGCAATCATCGAATGGTCTCGAATGGAATCATCTTCAAATGGAATGGAATGGAATCATCGCATAGAATCGAATGGAATTATCATCGAATGGAATCGAATGGAATCAACATCAAACGGAAAAAAACGGAATTATCGAATGGAATCGAAGAGAATCATCGAATGGACCCGAATGGAATCATCTAATGGAATGGAATGGAATAATCCATGGACTCGAATGCAATCATCTTCGAATGGAATCGAATGGAAACATCCAATGGACTCGAATGGAATAATCATTGAACGGAATCGAATGGAATCATCATCGGATGGAAATGAATGGAATCATCATCGAATGGAATCGAATAGAATTATGGAATGAAATCCAGTGTGATCATCATCGAATGGACCCGAATGGAATCATCATCCAACGGATGCTAATGGAATCAACATCGAATGAATCAAATGGAAACACCATCGAATTGAAACGAATGGAATTACCATGAAATTGAAATGGATGGACTCATCATCGAATGGATTCGAAAGGAATCATCGAATAAAATTGATTGAAATCATCATCGAATGGAATCGAATGGTATCATTGAATGGAATCGAATGGAATCATCATCAGATGGAAATGAATGGAATCGTCATAGAATGGAATCGAATGGATTCATTGAATGGAATCAAATGGAATCATCGAATGGACTGGAATGGAATCATTGAATGGACTCGAAAGAGATCATGATTGAATGGAATTGAATGGAATCATCGAATGGTCTCGATTGGAATCATTATCAAATGGAATCGAATGGAATCACCGAATAGAATCGAATGGAACAATCATCGAATGGACTCAAATGGAATTATTCTCAAATGGAATCGAATGGAATTATCAAATGCAATCGAATGGAATTATCGAATGCAATCGAATAGAATCATCGAATGGACTCGAATGGAATCATCGAATGGAATGGAATGGAACAGTCAATGAACTCGAATGGAATCATCATTGAATGGAATCGAATGGAATCATTGAGTGGAATCGAATGGAATTATGATCAAATGGAATCGAATGTAATCATCATCAAATGGAATCAAAAATAACCATCATCAATTGGTATTGAATGGAATTGTCATCAAATGGAATTCAAAGGAAACATCATCAAATGGAACCGAATGGAATCCTCATTGAATGGAAATGAAAGGGGTCATCATCTAATGGAATCGCATGGAATCATCATCAAATGGAATCGAATGGAATCATCATCAAATGGAATCTAATGGAATCATTGAACAGAATTGAATGGAATCGTCATCGAATGAATTGAATGCAATCATCGAATGGTCTCGAATGGAACCATCTTCTAATGGAAAGGAATGGAATCATCGCATAGAATCGAATGGAATTGTCATCGAATGGAATCGAATGGTATCAACACCAAACGGAAAAAAACGGAATTATCGAATGGAATCGAAGAGAATCTTCGAACGGACCCGAATGGAATCATCTAATGGAATGGAATGGAATAATCCATGGACTCGAATGCAATCATCATCGAATGGAATGGAATGGAATCATCGAATGGACTCGAATGGAATAATCATTGAACGGAATCGAATGGAATCATCATCGGATGGAAACGAATGGAATCATCATCGAAAGGAAATGAAAGGAGTCATCATCTAATGGAATTGCATGGAATCATCATCAAATGGAATCGAATGCAATCAACATCAAATGGAATCAAATGGAATCATTGAACGGAATTGAATGGAATCGTCATCGAATTAATTGAATGCAATCATCGAATGGTCTCCAATGGAATCATCTTCAAATGGAATGGAATGGAATCATCGCATAGAATCGAATGGAATTATCATCGAATGGAATCGAATGGTATCAACATCAAACGGAAAAAAACGGAATTATCGAATGGAATCGAAGAGAATCTTCGAACGGACCCGAATGGAATCATCTAATGGAATGGAATGGAATCATCCATGGACTGGAAGGCAATCATCATTGAACGGAATCGAAAGGAATCATCATCGGATGGAAACGACTGGAATCATCATCGAATGGAAATGAAAGGGGTCATCATCTAATGGAATTGCATGGAATCATCATAAAATGGAATCGAATGGAATCAACATCAAATGGAATCAAATGGAATCATTGAACGGAATTGAATGGAATCGTCATCGAATGAATTGAATGCAATCATCGAATGGTCTCGAATGGAATCATCTTCAAATGGAATGGAATGGAATCATCGCATAGAATCGAATGGAATTATCATCGAATGGAATCGAATGGAATCAACATCAAACGGAAAAAAACGGAATTATCGAATTGAATCGAATAGAATCATCGAATGGACCCGAATGGAATCATCTAATGGAATGGAATGGAATAATCCATGGACTCGAATGCAATCATCATCGAATGGAATCGAATGGAATCATCGAATGGACTCGAATGGAATAATCATTGAACGGAATCGAATGGAATCATCATCGGATGGAAACGAATTGAATCATCATCGAATGGAATCGAATAGAATTATGGAATGAAATCCAGTGTGATCATCATCGAATGGACCCGAATGGAATCATCATCCAACGGAAGCTAATGGAATCAACATCGAATAAATCAAATGGAAACACCATCGAATTGAAACGAATGGAATTACCATGAAATTGAAATGGATGGACTCATCATCAAATGGATTCGAATGGAATCATCGAATAAAATTGATTGAAATCATCATCGAATGGAATCGAATGGTATCATTGAATGGAATCGAATGGAATCATCATCAGATGGAAATGAATGGAATCGTCATAGAATGGAATCGAATGGATTCATTGAATGGAATCAGATGGAATCATTGAATGGACTGGAATGGAATCATTGAATGGACTCGAAAGGGATCATTATTGAATGGAATTGAATGGAATCATCGAATGGTCTCGATTGGAATCATTATCAAATGGAATCGAATGGAATCACCGAATAGAATCGAATGGAACAATCATCGAATGGACTCAAATGGAATTATCCTCCAATGGAATCGAATGGAATTATCGAATGCAATCGAATGGAATTATCGAATGCAATCGAATAGAATCATCGAATGGACTCGAATGGAATCATCGAATGGAATGGAATGGAACAGTCAATGAACTCGAATGGAATCATCATTGAATGGAATCGAATGGAATCATCGAGTGGAATCGAATGGAATTATGATCAAATGGAATGGAATGTAATCATCATCAAATGGAATCAAAAATAACCATCATCAATTGGTATTGAATGGAATTGTCATCAAATGGAATTCAAAGGAATCATTATCAAATGGAACCGAATGGAATCCTCATTGAATGGAAATGAAAGGGGTCATCATCTAATGGAATCGCATGGAATCATCATCAAATGGAATCGAATGGAATCATCATCAAATGGAATCTAATGGAATCATTGAAAAGAATTCAATGGAATCGTCATCGAATGAATTGAATGCAATCATCGAATGGTCTCGAATGGAATCATCTTCTAATGGAAAGGAATGGAATCATCGCATAGAATCGAATGGAATTATCATCGAATGGAATCGAATGGAATCAACATGAAACGGAAAAAAACGGAATTATCGAATGGAATCGAAGAGAATCATCGAATGGACCCGAAAGGAATCATCTAATGGAATGGCAAGGAATAATCCATGGACTCGAATGCAATCATCATCGAATGGAATCGAATGGAATCATCGAATGGACTCGAATGGAATAATCATTGAACGGAATCGAATGGAATCATCATCGGATGGAAATGAAAGGAGTCATCATCTAATGGAATTGCATGGAATCATCATAAAATGGAATCGAATGGAATCAACATCAAATGGAATCAAATGGAATCATTGAACGGAATTGAATGGAATCGTCATCGAATGAATTGAATGCAATCATCGAATGGTCTCGAATGGAATCATCTTCAAATGGAATGGAATGGAATCATCGCATAGAATCGAATGGAATTATCATCGAATGGAATCGAATGGAATCAACATCAAACGGAAAAAAACGGAATTATCGAATGGAATCGAAGAGAATCATCGAATGGACCCGAATGGAATCATCTAATGGAATGTAATGGAATAATCCATGGACTCGAATGCAATCATCATCGAATGGAATCGAATGGAATCATCGAATGGACTCGAATGGAATAATCATTGAACGGAATAGAATAGAATCATCATCGGATGGAAATGAATGGAATCGTCATCGAATGGAATCGAATAGAATTATGGAATGAAATCCAGTGTGATCATCATCGAATGGACCCGAATGGAATCATCATCCAACGGAAGCTAATGGAATCAACATCGAATGAATCAAATGGAAACACCATCGAATTGAAACGAATGGAATTACCATGAAATTGAAATGGATGGACTCATCATCGAATGGATTTGAGTGGAATCATCGAATAAAATTGATTGAAATCATCATCGAATGGAATCGAATGGTATCATTGAATGGAATCGAATGGAATCATCATCAGATGGAAATGAATGGAATCGTCATAGAATGGAATCGAATGGATTCATTGAATGGAATCAGATGGAATCATCGAATGGACTGGAATGGAATCATTGAATGGACTCGAAAGGGATCATGATTGAATGGAATTGAATGGAATCATCGAATGGTCTCGATTGGAATCATTATCAAATGGAATCGAATGGAATCACCGAATAGAATCGAATGGAACAATCATCGAATGGACTCAAATGGAATTATCCTCAAATGGAATCGAATGGAATTATCGAATGCAATCGAATGGAATTATCGAATGCAATCGAATAGAATCATCGAAAGGACTCGAATGGAATCATCGAATGGAATGGAATGGAACAGTCAATGAACTCGAATGGAATCATCATTGAATGGAATCGAATGGAATCATCGAGTGGAATCGAATGGAATTATGATCAAATGGAATCGAATGTAATCATCATTAAATGGAATCAAAAATAACCATCATCAATTGCTATTGAATGGAATTGTCATCAAATGGAATTCAAAGGAATCATCATCAAATGGAACCGAATGGAATCCTCATTGAATGGAAATGAAAGGGGTCATCATCTAATGGAATCGCATGGAATCATCATCAAATGGAATCGAATGGAATCATCATCAAATGGAATCTAATGGAATCATTGAACAGAATTGAATGGAATCGTCATCGAATGAATTGAATGCAATCATCGAATGGTCTCGAATGGAATCATCTTCTAATGGAAAGGAATGGAATCATCGCATAGAATCGAATGGAATTATCATCGAATGGAATCGAATGGTATCAACACCAAACGGAAAAAAACGGAATTATCGAATGGAATCGAAGAGAATCTTCGAACGGACCCGAATGGAATCATCTAATGGAATGGAATGCAATAATCCATGGACTCGAATGCAATCATCATCGAATGGAATCGAATGGAATCATTGAATGGGCTCGAATGGAATAATCATTGAAAGGAATCGAATGGAATCATCATCGGATGGAAACGAATGGAATCATCATCGAATGGAAATGAAAGGAGTCATCATCTAATGCAATTGCATGGAATCATCATCAAATTGAATCGAATGGAATCAACATCAAATGGAATCTAATGGAATCATTGAACAGAATTGAATGGAATCGTCATCGAATGAATTGACTGCAATCATCGAATGGTCTCGAATGGAATCATCTTCAAATGGAATGGAATGGAATCATCGCATAGAATCGAATGGAATTATCATCGAATGGAATCGAATGGAATCAACATCAAACGGAAAAAAACGGAATTATCGAATGGAATCGAAGAGAATCATCGAATGGACCCGAATGGAATCATCTAATGGAATGGAATGGAATAATCCATGGACTCGAATGCAATCATCATCGAATGGAATCGAATGGAATCATCGAGTGGACTCGAATGCAATCATCATTGAATGGAATCGAATGGAATCATCGAGTGGAATCGAATGGAATTATGATCAAATGGAATCGAATGTAATCATCATCAAATGGAATCAAAAATAACCATCATCAATTGGTAATGAATGGAATTGTCATCAAATGGAATTCAAAGGAATCATCATCAAATGGAACCGAATGGAATCCTCATTGAATGGAAATGAAAGGGGTCATCATCTAATGGAATCACATGGAATCATCATCAAATGGAATCGAATGGAATCTTCATCAAATGGAATCTAATGGAATCATTGAACAGAATTGAATGGAATCGTCATCGAATGAATTGAATGCAATCATCGAATGGTCTCGAATGGAATCATTTTCTAATGGAAAGGAATGGAATCATCGCATAGAATCGAATGGAATTATCATCGAATGGAATCGAATGGTATCAACACCAAACGGAAAAAAACGGAATTATCGAAAGGAATCGAAGAGAATCTTCGAACGGACCCGAATGGAATCATCTAATGGAATGGAATGGAATAATCCATGGACTCGAATGCAATCATCATCGAATGGAATCGAATGGAATCATCGAATGGACTCGAATGGAATAATCATTGAACGGAATCGAATGGAATCATCATCAGATGGAAATGAATGGAATCATCATCGAATGGAATCGAATAGAATTATAGAATGAAATTCAGTGTGATCATCATCGAATGGACCCGAATGGAATCATCATCCAACAGAAGCTAATGGAATCAACATCGAATGAATCGAATGGAAACACCATCGAATTCAAACGAATGGAATTACCATGAAATTGAAATGGATGGACTCATCATCGAATGGATTCGGATGGAATCATCGAATAAAATTGATTGAAATCATCATCGAATGAAATCGAATGGTATCATTGAATGGAATCGAATGGAATCATCATCAGATGGAAATGAATGGAATCGTCATAGAATGGAATCGAATGGATTCATTGAATGGAATCAGATGGAATCATCGAATGGACTGGAATGGAATCATTGAATGGACTCGAAAGGGATCATGATTGAATGGAATTGAATGGAATCATCGAATGGTCTCGATTGGAATCATTATCAAATGGAATCGAATGGAATCACCGAATAGAATCGAATGGAACAATCATCGAATGGACTCAAATGGAATTATCCTTAAATGGAATCGAATGGAATTATCGAATGCAATCGAATAGAATCATCGAATGGACTCGAATGGAATCATCGAATGGAATGGAATGGAACAGTCAATGAACTCGAATGGAATCATCATTGAATGGAATCGAATGGAATCATCGAGTGGAATCGAATGGAATTATGATCAAATGGAATCGAATGTAATCATCATCAAATGGAATCAAAAATAACCATCATCAATTGGTATTGAATGGAATTGTCATCAAATGGAATTCAAAGGAATCATCATCAAATGGAACCGAATGGAATCCTCATTGAATGGAAATGAAAGGGGTCATCATCTAATGGAATCGCATGGAATCATCATCAAATGGAATCGAATGGAATCATCATCAAATGGAATCTAATGGAATCATTGAACAGAATTGAATGGAATCGTCATCGAATGAATTGAATGCAATCATCGAATGGTCTCGAATGGAATCATCTTATAATGGAAAGGAATGGAATCATCGCATAGAATCGAATGGAATTATCATCGAATGGAATCGAATGGTATCAACACCAAACGGAAAAAAACGGAATTATCGAATGGAATCGAAGAGAATCTTCGAACGGACCCGAATGGAATCATCTAATGGAATGGAATGGAATAATCCATGGACTCGAATGCAATCATCATCGAATGGAATCGAATGGAATCATCGAATGGACTCGAATGGAATAATCATTGAACGGAATCGAATGGAATCATCATCGGATGGAAACGAATGGAATCATCATCGAATGGAAATGAAAGGAGTCATCATCTAATGGAATTGCATGGAATCATCATAAAATGGAATCGAAAGGAATCAACATCAAATGGAATCAAATGGAATCATTGAACGGAATTGAATGGAATCGTCATCGAATGAATTGACTGCAATCATCGAATGGTCTCGAATGTAATCACATTCTAATGGAAAGGAATGGAATCATCGCATAGAATCGAATGGAATTAACATTGAATGGACTCGAATGGAATCAACATCAAACGGAATCAAGCGGAATTATCGAATGGAATCGAAGAGAATCATCGAATGGTCTCGAATGGAATCATCTTCTAATGGAAAGGAATGGAATCATCGCATAGAATCGAATGGAATTAACATTGAATGGACTCGAATGGAATCAACATCAAATGGAATCAAGCGGAATTATCGAATGAAATCGAAGAGAATCATCGAATGGACTCGAATGGAATCATCTAATGGAATGGAATGGAATAATCCACGGACTCGAATGCAATCATCATCGTATAGAATCGAATGGAATCATCGAATGGACTCGAATGGAATAATCATTGAACGGAAGCGAATGGAATCATCATCGGATGGAAACGAATGGAATCATAATCGAATGGAAATGAAAGGAGTCATCATCTAATGGAATTGCATGGAATCATCATAAAATGGAATCGAATGGAATCAACATCAAATGGAATCAAATGGAATCATTGAACGGAATTGAATGGAATCGTCATCGAATGAATTGACTGCAATCATCGAATGGTCTCGAATGGAATCATCTTCAAATGGAATGGAATGGAATCATCGCATAGAATCGAATGGAATTATCATCGAATGGAATCGAATGGAATCAACATCAAACGGAAAAAAACGGAATTATCGAATGGAATCGAAGAGAATCATCGAATGGACCCGAATGGAATCATCTAATGGAATGGAATGGAATAATCCATGGACTCGAATGCAATCATCATCGAATGGAATCGAATGGAATCATCGAATGGACTCGAATGGAATAATCATTGAAGGGAATCGAATGGAATCATCATCGGATGGAAATGAATGGAATCATCATCGAATGGAATCGAATAGAATTATGGAATGAAATCCAGTGTGATCATCATCGAATGGACCCGAATGGAATCATCATCCAACGGAAGCTAATGGAATCAACATCGAATGAATCGAATGGAAACACCATCGAATTGAAACGAATGGAATTATCATGAAATTGAAATGGATGGACTCATCATCGAATGGATTCGAATGGAATCATCGAATAAAATTGATTGAAATCATCATCCAATGGAATCGAATGGTATCATTGAATGGAATCGAATGGAATCATCATCAGATGGAAATGAATGGAATCGTCATAGAATGGAATCGAATGGATTCATTGAATGGAATCAGATGGAATCATCGAATGGACTGGAATGGAATCATTGAATGGACTCGAAAGGGATCATGATTGAATGGAATTGAATGGAATCATCGAATGGTCTCGATTGGAATCATTATCAAATGGAATCGAATGGAATCACCGAATAGAATCGAATGGAACAATCATCGAATGGACTCAAATGGAATTATCCTCAAATGGAATCGAATGGAATTATCGAATGCAATCGAATGGAATTATCGAATGCAATCGAATAGAATCATCGAATGGACTCGAATGGAATCATCGAATGGAATGGAATGGAACAGTCAATGAACTCGAATGGAATCATCATTGAATGGAATCGAATGGAATCATCGAGTGGAATCGAATGGAATTATGATCAAATGGAATCGAATGTAATCATCATCAAATGGAATCAAAAATAACCATCATCAATTGGTATTGAATGGAATTGTCATCAAATGGAATTCAAAGGAATCATCATCAAATGGAACCGAATGGAATCCTCATTGAATGGAAATGAAAGGGGTCATCATCTAATGGAATCGCATGGAATCATCATCAAATGGAATCGAATGGAATCATCATCAAATGGAATCTAATGGAATCATTGAACAGAATTGAATGGAATGGTCATCGAATGAATTGAATGCAATCATCGAATGGTCTCGAATGGAATCATCTTCTAATGGAAAGGAATGGAATCATCGCATAGAATCGAATGGAATTATCATCGAATGGAATCGAATGGTATCAACACCAAACGGAAAAAAACGGAATTATCGAATGGAATCGAAGAGAATCTTCGAACGGACCCGAATGGAATCATCTAATGGAATGGAATGGAATAATCCATGGACTCGAATGCAATCATCATCGAATGGAATCGAATGGAATCATCGAATGGACTCGAATGGAATAATCATTGAACGGAATCGAATGGAATCATCATCGGATGGAAATGAAAGGAGTCATCATCTAATGGAATTGCATGGAATCATCATAAAATGGAATCGAATGGAATCAACATCAAATGGAATCAAATGGAATCATTGAACGGAATTGAATGGAATCGTCATCGAATGAATTGACTGCAATCATCGAATGGTCTCGGAATCATCTTCAAATGGAATGGAATGAAATCATCGCATAGAATCGAATGGAATTATCATCGAATGGAATCGAATGGAATCAACATCAAACGGAAAAAAACGGAATTATCGAATGGAATCGAAGAGAATCATCGAATGGACCCGAATGGAATCATCTAATGGAATGGAATGGAATAATCCATGGACTCGAATGCAATCATCATCGAATGGAATCGAATGGAATCATCGAATGGACTCGAATGGAATAATCATTGAACGGAATCGAATGGAATCATCATCGGATGGAAATGAATGGAATCATCATCGAATGGAATCGAATAGAATTATGGAATGAAATCCAGTGAGATCATCATCGAATGGACCCGAATGGAATCATCATCCAACGGAAGCTAATGGAATCAACATCGAATGAATCGAATGGAAACACCATCGAATTGAAACGAATGGAATTATCATGAAATTGAAATGGATGGACTCATCATCGAATGGATTCGAATGGAATCATCGAATAAAATTGATTGAAATCATCATCCAATGGAATCGAATGGTATCATTGAATGGAATCGAATGGAATCATCATCAGATGGAAATGAATGGAATCGTCATAGAATGGAATCGAATGGATTCATTGAATGGAATCAGATGGAATCATCGAATGGACTGGAATGGAATCATTGAATGGACTCGAAAGGGATCATGATTGAATGGAATTGAATGGAATCATCGAATGGTCTCGATTGGAATCATTATCAAATGGAATCGAATGGAATCACCGAATAGAATCGAATGGAACAATCATCGAATGGACTCAAATGGAATTATCCTCAAATGGAATCGAATGGAATTATCGAATGCAATCGAATGGAATTATCGAATGCAATCGAATAGAATCATCGAATGGACTCGAATGGAATCATCGAATGGAATGGAATGGAACAGTCAATGAACACGAATGGAATCATCATTGAATGGAATCGAATGGAATCATCGAGTGGAATCGAATGGAATTATGATCAAATGGAATCGAATGTAATCATCATCAAATGGAATCAAAAATAACCATCATCAATTGGTATTGAATGGAATTGTCATCAAATGGAATTCAAAGGAATCATCATCAAATGGAACCGAATGGAATCCTCATTGAATGGAAATGAAAGGGGTCATCATCTAATGGAATCGCATGGAATCATCATCAAATGGAATCGAATGGAATCATCATCAAATGGAATCTAATGGAATCATTGAACAGAATTGAATGGAATCGTCATCGAATGAACTGAATGCAATCATCGAATGGTCTCGAATGGAATCATCTTCTAATGGAAAGGAATGGAATCATCGCATAGAATCGAATGGAATTATCATCGAATGGAATCGAATGGTATCAACACCAAACGGAAAAAAACGGAATTATCGAATGGAATCGAAGAGAATCTTCGAACGGACCCGAATGGAATCATCTAATGGAATGGAATGGAATAATCCATGGACTCGAATGCAATCATCATCGAATGGAATCGAATGGAATCATCGAATGGACTCGAATGGAATAATCATTGAACGGAATCGAATGGAATCATCATCGGATGGAAACGAATGGAATCATCATCGAATGGAAATGAAAGGAGTCATCATCTAATGCAATTGCATGGAATCATCATCAAATGGAATCGAATGGAATCAACATCAAATGGAATCTAATGGAATCATTGAACGGAATTGAATGGAATCGTCATCGAATGAATTGACTGCAATCATCGAATGGTCTCGAATGGAATCATCTTCAAATGGAATGGAATGGAATCATCGCATAGAATCGAATGGAATTATCATCGAATGGAATCGAATGGAATCAACATCAAACGGAAAAAAACGGAATTATCGAATGGAATCGAAGAGAATCATCGAATGGACCCGAATGGAATCATCTAATGGAATGGAATGGAATAATCCATGGACTCGAATGCAATCATCATCGGAGGGAATCGAATGGAATCATCGAATGGACTCGAATGGAATAATCATTGAACGGAATCGAATGGAATCATCATCGGATGGAAATGAATGGAATCATCATCGAATGGAATCGAATAGAATTATGGAATGAAATCCAGTGTGATCATCATCGAATGGACCCGAATGGAATCATCATCCAACGGAAGCTAATGGAATCAACATCGAATGAATCAAATGGAAACACCATCGAATTGAAACGAATGGAATTATCATGAAATTGAAACGGATGGACTCATCATCGAATGGATTCGAATGGAATCATCGAATAAAATTGATTGAAATCATCACCCAATGGAATCGAATGGTATCATTGAATGGAATCGAATGGAATCATCATCAGATGGAAATGAATGGAATCGTCATAGAATGGAATCGAATGGATTCATTGAATGGAATCAGATGGAATCATCGAATGGACTGGAATGGAATCATTGAATGGACTCGAAAGGGATCATGATTGAATGGAATTGAATGGAATCATCGAATGCTCTCGATTGGAATCATTATCAAATGGAATCGAATGGAATCACCGAATAGAATCGAATGGAACAATCATCGAATGGACTCAAATGGAATTATCCTCAAATGGAATCGAATGGAATTATCGAATGCAATCGAATGGAATTATCGAATGCAATCGAATAGAATCATCGAATGGACTCGAATGGAATCATCGAATGGAATGGAATGGAACAGTCAATGAACTCGAATGGAATCATCATTGAATGGAATCGAATGGAATCATCGAGTGGAATCGAATGGAATTATGATCAGATGGAATCGAATGTAATCATCATCAAATGGAATCAAAAATAACCATCATCAATTGGTATTGAATGGAATTGTCATCAAATGGAATTCAAAGGAATCATCATCAAATGGAACCGAATGGAATCCTCATTGAATGGAAATGAAAGGGGTCATCATCTAATGGAATCGCATGGAATCATCATCAAATGGAATCGAATGGAATCATCATCAAATGGAATCTAATGGAATCATTGAACAGAATTGAATGGAATCGTCATCGAATGAATTGAATGCAATCATCGAATGGTCTCGAATGGAATCATCTTCTAATGGAAAGGAATGGAATCATCGCATAGAATCGAATGGAATTATCATCGAATGGAATCGAATGGTATCAACACCAAACGGAAAAAAACGGAATTATCGAATAGAATCGAAGAGAATCTTCGAACGGACCCGAATGGAATCATCTAATGGAATGGAATGGAATAATCCATGGACTCGAATGCAATCATCATCGAATGGAATCGAATGGAATCATCGAATGGACTCGAATGGAATAATCATTGAACGGAATCGAATGGAATCATTATCAGATGGAAACGAATGGAATCATCATCGAATGGAAATGAAAGGAGTCATCATCTAATGGAATTGCATGGAATCATCATAAAATGGAATCGAATGGAATCAACATCAAATGGAATCAAATGGAATCATTGAACCGAATTGAATGGAATCGTCATCGAATGAATTGACTGCAATCATCGAATGGTCTCGAATGGAATCATCTTCAAATGGAATGGAATGGAATCATCGCATAGAATCGAATGGAATTATCATCGAATGGAATCGAATGGAATCAACATCAAACGGAAAAAAAAGGAATTATCGTATGGAATCGAAGAGAATCATCGAATGGACCCGAATGGAATCATCTAATGGAATGGAATGGAATAATCCATGGACTCGAATTCAATCATCATCGAATGGAATCCAATGGAATCATCGAATGGACTCGAATGGAATAATCATTGAACGGAATCGAATGGAATCATCATCGGATGGAAATGAATGGAATCATCATCGAATGGAATCGAATAGAATTATGGAATGAAATCCAGTGTGATCATCATCGAATGGACCCGAATGGAATCATCATCCAACGGAAGCTAATGGAATCAACATCGAATGAATCGAATGGAAACACCATCGAATTGAAACGAATGGAATTATCATGAAATTGAAATGGATGGACTCATCATCGAATGGATTCGAATGGAATCATCGAATAAAATTGATTGAAATCATCATCGAATGGAATTGAATGGTATCATTGAATGGAATCGAATGGAATCATCATCAGATGGAAATGAATGGAATCGTCATAGAATGGAATCGAATGGATTCATTGAATGGAATCAGATGGAATCATCGAATGGACTGGAATGGAATCATTGAATGGACTCGAAAGGGATCATGATTGAATGGAATTGAATGGAATCATCGAATGGTCTCGATTGGAATCATTATCAAATGGAATCGAATGGAATCACCGAATAGAATCGAATGGAACAATCATCGAATGGACTCAAATGGAATTATCCTCAAATGGAATCGAATGGAATTATCGAATGCAATCGAATGGAATTATCGAATGCAATCGAATAGAATCATCGAATGGACTCGAATGGAATCATCGAATGGAATGGAATGGAACAGTCAATGAACTCGAATGGAATCATCATTGAATGGAATCGAATGGAATCATCGAGTGGAACCGAATGGAATTATGATCAAATGGAATCGAATGTAATCATCATCAAATGGAATCAAAAATAACCATCATCAATTCGTATTGAATGGAATTGTCATCAAATGGAATTCAAAGGAATCATCATCAAATGGAACCGAATGGAATCCTCATTGAATGGAAATGAAAGGGGTCATCATCTAATGGAATCGCATGGAATCATCACCAAATGGAATCGAATGGAATCATCATCAAATGGAATCTAATGGAATCATTGAACAGAATTGAATGGAATCGTCATCGAATGAATTGAATGCAATCATCGAATGGTCTCGAATGGAATCATCTTCTAATGGAAAGGAATGGAATCATCGCATAGAATCGAATGGAATTATCATCGAATGGAATCGAATGGTATCAACACCAAACGGAAAAAAACGGAATTATCGAATGGAATCGAAGAGAATCTTCGAACGGACCCGAATGGAATCATCTAATGGAATGAAATGGAATAATCCATGGACTCGAATGCAATCATCATCGAATGGAATCAAATGGAATCATCGAATCGACTCGAATGGAATAATCATTGAACGGAATCGAATGGAATCATCATCGGATGGAAACGAATGGAATCATCATCGAATGGAAATGAAAGGAGTCATCATCTAATGGAATTGCATGGAATCATCATAAAATGGATTCGAATGGAATCAACATCAAATGGAATCAAATGGAATCATTGAACGGAATTGAATGGAATCGTCATCGAATGAATTGAATGCAATCATCGAATGGTCTCGAATGTAATCATCTTCAAATGGAATGGAATGGAATCATCGCATAGAATCGAATGGAATTATCATCGAATGGAATCGAATGGAATCAACATCAAACGGAAAAAAACGGAATTATCGAATGGAATCGAAGAGAATCATCGAATGGACCCGAATGGAATCATCTAATGGAATGGAATGGAATAATCCATGGACTCGAATGCAATCATCATCGAATGGAATCCAATGGAATCATCGAATGGACTCGAATGGAATAATCATTGAACGGAATCGAATGGAATCATCATCGGATGGAAATGAATGGAATCATCATCGAATGGAATCGAATAGAATTATGGAATGAAATCCAGTGTGATCATCATCGAATGGACAAGAATGGAATCATCATCCAACGGAAGCTAATGGAATCAACATCGAATGAATCAAATGGAAACACCATCGAATTGAAACGAATGGAATTACCATGAAATTGAAATGGATGGACTCATCATCGAATGGATTCGAATGGAATCACCGAATAAAATTGATTGAAATCATCATCGAATGGAATCGAATGGTATCATTGAATGGAATCGAATGGAATCATCATCAGATGGAAATGAATGGAATCGTCATAGAATGGAATCGAATGGATTCATTGAATGGAATCAGATGGAATCATCGAATGGACTGGAATGGAATCATTGAATGGACTCGAAAGGGATCATGATTGAATGGAATTGAATGGAATCATCGAATGGTCTCGATTGGAATCATTATCACATGGAATCGAATGGAATCACCGAATAGAATCGAATGGAACAATCATCGAATGGACTCAAATGGAATTATCCTCAAATGGAATTGAATGGAATTATCGAATGCAATCGAATGGAATTATCGAATGCAATCGAATAGAATCATCGAATGGACTCGAATGGAATCATCGAATGGAATGGAATGGAACAGTCAATGAACTCGAATGGAATCATCATTGAATGGAATCGAATGGAATCATCGAGTGGAATCGAATGGAATTATGATCAAATGGAATCGAATGTAATCATCATCAAATGGAATCAAAAATAACCATCATCAATTGGTATTGAATGGAATTCTCATCAAATGGAATTCAAAGGAATCATCATCAAATGGAACCGAATGGAATCCTCATTGAATGGAAATGAAAGGGGTCATCATCTAATGGAATCGCATGGAATCATCATAAAATGGAATCGAATGGAATCAACATCAAATGGAATCAAATGGAATCATTGAACGGAATTGAATGGAATCGTCATCGAATGAATTGGATGCAATCATCGAATGGTCTCGAATGGAATCATCTTCAAATGGAATGGAATGGAATCATCGCATAGAATCGAATGGAATTATCATCGAATGGAATCGAATGGAATCAACATCAAACGGAAAAAAACGGAATTATCGAATGGAATCGAAGAGAATCATCGAATGGACCCGAATGGAATCATCTAATGGAATGGAATGGAATAATCCATGGACTCGAATGCAATCATCATCGAATGGAATCGAATGGAATCATCGAATGGACTCGAATGGAATAATCATTGAACGGAATCGAATGGAATCATCATCGGATGGAAATGAATGGAATCATCATCGAATGGAATCGAATAGAATTATGGAATGAAATCCAGTGTGATCATCATCGAATGGACCCGAATGGAATCATCATCCAACGGAAGCTAATGGAATCAACATCGAATGAATCGAATGGAAACACCATCGAATTGAAACGAATGGAATTACCATGAAATTGAAATGGATGGACTCATCATCGAATGGATTCGAATGGAATCATCGAATAAAATTGATTGAAATCATCATCGAAAGGTATCGAATGGTATCATTGAATGGAATCGAATGGAATCATCATCAGATGGAAATGAATGGAATCGTCATAGAATGGAATCGAATGGATTCATTGAATGGAATCAGATGGAATCATCGAATGGACTGGAATGGAATCATTGAATGGACTCGAAAGGGATCATTTTTGAATGGAATTGAATGGAATCATCGAATGGTCTCGATTGGAATCATTATCACATGGAATCGAATGGAATCACCGAATAGAATCGAATGGAACAATCATCGAATGGACTCAAATGGAATTATCCTCAAATGGAATTGAATGGAATTATCGAATGCAATCGAATGGAATTATCGAATGCAATCGAATAGAATCATCGAATGGACTCGAATGGAATCATCGAATGGAACGGAATGGAACAGTCAATGAACTCGAATGAAATCATCATTGAATGGAATCGAATGGAATCATCGAGTGGAATCGAATGGAATTATGATCAAATGGAATCGAATATAATCACCATCAAATGGAATCAAAAATAACCATCATCAATTGGTACTGAATGGAATTGTCATCAAATGGAATTCAAAGGAATCATCATCAAATGGAACTGAATGGAATCCTCATTGAATGGAAATGAAAGGGGTCATCATCTAATGGAATCGCATGGAATCATCATCAAATGGAATCGAATGGAATCATCATCAAATGGAATCTGATGGAATCATTGAACAGAATTGAATGGAATCGTCATCGAATGAATTGAATGCAATCATCGAATGGTCTCGAATGTAATCACATTCTAATGGAAAGGAATGGAATCATCGCATAGAATCGAATGGAATTAACATTGAATGGACTCGAATGGAATCAACATCAAACGGAATCAAGCGGAATTATCGAATGGAATCGAAGAGAATCATCGAATGGTCTCGAATGGAAGCATCTTCTAATGGAAAGGAATGGAATCATCGCATAGAATCGAATGGAATAAACATTGAATGGACTCGAATGGAATCAACATCAAATGGAATCAAGCGGAATTATCGAATGAAATCGAAGAGAATCATCGAATGGACTCGAATGGAATCATCTAATGGAATGGAATGGAATAATCCACGGACTCGAATGCAATCATCATCGTATAGAATCGAATGGAATCATCGAATGGACTCGAATGGAATGACCATTGAACGGAATCGAATGGAATCATCATCGGATGGAAACGAATGGAATCATCATCGAATGGAAATGTAAGGAGTCATCATCTAATGGAATTGCATGGAATCATCATAAAATGGAATCGAATGGAATCATCATCAAATGGAATCAAATGGAATCATTGAACGGAATTGAATGGAATCGTCATCGAATGAATTGAATGCAATCATCGAATGGTCTCGAATGGAATCATCTTCAAATGGAATGGAATGGAATCATCGCATAGAATCGAATGGAATTATCATCGAATGGAATCGAATGGTATCAACATCAAACGGAAAAAAACGGAATTATCGAATGGAATCGAAGAGAATCTTCGAACGGACCCGAATGGAATCGTCTAATGGAATGGAATGGAATAATCCATGGACTCGAATGCCATCATCATCGAATGGAATCGAATGGAATCATCGAATGGACTTGAATGGAATAATCATTGAACGGAATCGAATGGAATCATCATCGGATGGAAACGAATGGAATCATCATCGAATGGAATCGAATAGAATTATGGAATGAAATCCAGTGTGATCATCATCGAATGGACCCGAATGGAATCATCATCCAACGGAAGCTAATGGAATCAACATCGAATGAATCAAATGGAAACACCATCGAATTGAAACGAATGGAATTACCATGAAATTGAAATGGATGGACTCATCATCGAATGGATTCGAATGGAATCATCGAATAAAATTGATTGAAATCATCATCCAATGGAATCGAATGGTATCATTGAATGGAATCGAATGGAATCATCATCAGATGGAAATGAGTGGAATCGTCATAGAATGGAATCGAATGGATTCATTGAATGGAATCAGATGGAATCATTGAATGGACTGGAATGGAATCATTGAATGGACACGAAAGGGATCATTATTGAATGGAATTGAATGGAATCATCGAATGGTCTCGATTGGAATCATTATCAAATGGAATCGAATGGAATCACCGAATAGAATCGAATGGAACAATCATCGAATGGACTCAAATGGAATTATCCTCAAATGGAATCGAATGGAATTATCGAATGCAATCGAATGGAATTATCGAATGCAATCGAATAGAATCATCGAATGGACTCGAATGGAATCATCGAATGGAATGGAATGGAACAGTCAATGAACTCGAATGGAATCATCATTGAATGGAATCGAATGGAATCATCGAGTGGAATCGAATGGAATTATGATCAAATGGAATCAAATGTAATCCTCATCAAATGGAATCAAAAATAACCATCATCAATTGGTATTGAATGGAATTGTCATCAAATGGAATTCAAAGGAATCATCATCAAATGGAACCGAATGGAATCCTCATTGAATGGAAATGAAAGGAGTCATCATCTAATGGAATCACATGGAATCATCATCAAATGGAATCGAATGGAATCATCATCAAATGGAATCTAAGGGAATCATTGAACAGAATTGAATGGAATCGTCATCGAATGAATTGAATGCAATCATCGAATGGTCTCGAATGGAATCATCTTCAAATGGAAAGGAATGGAATCATCGCATAGAATCGAATGGAATTATCATCGAATGGAATCGAATGGTATCAACATCAAACGGAAAAAAACGGAATTATGGAATGGAATCGAAGAGAATCTTCGAACGGACCCGAATGGAATCATCTAATGGAATGGAATGGAATAATCCATGGACTGGAAGGCAATCATCATCGAATGGAATCGAATGGAATCATCGAATGAACTCGAATGGAATAATCATTGAACGGAATCGAATGGAATCATCTTCGGATGGAAACGAATGGAATCATCATCGAATGGAAATGAAAGGAGTCATCATCTAATGGAATTGCATGGAATCATCATAAAATGGAATCGAATGGAATCTACATCAAATGGAATCAAATGGAATCATTGAACGGAATTGAATGGAATCGTCATCGAATGAATTCAATGCAATCATCGAATGGTCTCGAATGGAATCATCTTCAAATGGAATGGAATGGAATCATCGCATAGAATCGAGTGGAATTATCATCGAATTGAGTCGAATGGAATCAACATCAAACGGAAAAAAACGGAATTATCGAATGGAATCGAAGAGAATCTTCGAACGGACCCGAATGGAATCACCTAATGGAATGGAATGGAATAATCTATGGACTCGAATGCAATCATCATCGAATGGAATCATCGAATGGACTCGAATGGAATAATCATTGAACGGAATCGAATGGAATCATCATCGGATGGAAATGAATGGAATCATCATCGAATGGAATCGAATAGAATTATGGAATGAAATCCAGTGTGATCATCATCGAATGGACCCGAATGGAATCATCATCCAACGGAAGCTAATGGAATCAACATCGAATGAATCGAATGGAAACACCATCGAATTGAACCGAATGGAATTATCATGAAATTGAAATGGATGGACTCATCATCGAATGGATTCGAATGGAATCATCGAATAAAATTGATTGAAATCATCATCGAATGGAATCGAATGGTATCATTGAATGGAATCGAATGGAATCATCATCAGATGGAAATGAATGGAATCGTCATAGAATGGAATCGAATGGATTCATTGAATGGAATCAGATGGAATCATCGAATGGACTGGAATGGAATCATTGAATGGACTCGAAAGGGATCATTATTGAATGGAATTGAATGGAATCATCGAATGGTCTCGATTGGAATCATTATCAAATGGAATCGAATGGAATCACCGAATAGAATCGAATGGAACAATCATCGAATGGACTCAAATGGAATTATCCTCAAATGGAATGGAATGGAATTATCGAATGCAATCGAATGGAATTATCGAATGCAATCGAATAGAATCATCGAATGGACTCGAATGGAATCATCGAATGGAATGGAATGGAACAGTCAATGAACTCGAATGGAATCATCATTGAATGGAATCGAATGGAATCATCGAGTGGAATCGAATGGAATTATGATCAAATGGAATCGAATGTAATCATCATCAAATGGAATCAAAAATAACCATCATCAATTGGTATTGAATGGAATTGTCATCAAATGGAATTCAAAGGAATCATCATCAAATGGAACCGAATGGAATCCTCATTGAATGGAAATGAAAGGGGTCATCATCTAATGGAATCGCATGGAATCATCATCAAATGGAATCGAATGGAATCATCATCAAATGGAATCTAATGGAATCATTGAACAGAATTGAATGGAATGGTCATCGA	30	GAP2	.	GT:AD	1|.:0,1
chr1	133706312	.	c	CTGCAATCATCCAATGGTCTCGAATGGAATCATCTTCAAATGGAATGGAATGGAATCATCGCATAGAATCGAATGGAATTATCATCGAATGGAATCGAATGGAATCAACATCCAACGGAAAAAAACGGAATTATCGAATGGAATCGAAGAGAATCATCGAATGGACCCGAATGGAATCATCTAATGGAATGGAATGGAATAATCCATGGACTCGAATGCAATCATCATCGAATGGAATCGAATGGAATCATCGAATGGACTCGAATGGAATAATCATTGAACGGAATCGAATGGAATCATCATCGGATGGAAATGAATGGAATCATCATCGAATGGAATCGAATACAATTATGGAATGAAATCCAGTGTGATCATCATCGAATGGACCCGAATGGAATCATCATCCAACGGAAGCTAATGGAATCAACATCGAATGAATCAAATGGAAACACCATCGAATTGAAACGAATGGAATTATCATGAAATTGAAATGGATGGACTCATCATCGAATGGATTCGAAAGGAATCATCGAATAAAATTGATTGAAATCATCATCGAATGGAATCGAATGGTATCATTGAATGGAATCGAATGGAATCATCATCAGATGGAAATGAATGGAATCGTCATAGAATGGAATCGAATGGATTCATTGAATGGAATCAGATGGAATCATCGAATGGACTGGAATGGAATCATTGAATGGACTCGAAAGGGATCATGATTGAATGGAATTGAATGGAATCATCAAATGGTCTCGATTGGAATCATTATCAAATGGAATCGAATGGAATCACCGAATAGAATCGAATGGAACAATCATCGAATGGACTCAAATGGAATTATCCTCAAATGGAATCGAATGGAATTATCGAATGCAATCGAATGGAATTATCGAATGCAATCGAATAGAATGATCGAATGGACTCGAATGGAATCATTGAATGGAATGGAATGGAACAGTCAATGAACTCGAATGGAATCATCATTGAATGGAATCGAATGGAATCATCGAGTGGAATCGAATGGAATTATGATCAAATGGAATCGAATGTAATCATCATCAAATGGAATCAAAAATAACCATCATCAATTGCTATTGAATGGAATTGTCATCAAATGGAATTCAAAGGAATCAATATCAAATGGAACCGAATGGAATCCTCATTGAATGGAAATGAAAGGGGTCATCATCTAATGGAATCGCATGGAATCATCATCAAATGGAATCGAATGGAATCATCATCAAATGGAATCTAATGGAATCATTGAACAGAATTGAATGGAATCGTCATCGAATGAATTGAATGCAATCATCGAATGGTCTCGAATGGAATCATCTTCTAATGGAAAGGAATGGAATCATCGCATAGAATCGAATGGAATTATCATCGAATGGAATCGAATGGTATCAACACCAAACGGAAAAAAACGGAATTATCGAATGGAATCGAAGAGAATCTTCGAACGGACCCGAATGGAATCATCTAATGGAATGGAATGGAATAATCCATGGACTCGAATGCAATCATCAACGAATGGAATCGAAGGGAATCATCGAATGGACTCGAATGGAATAATCATTGAACGGAATCGAATGGAATCATCATCGGATGGAAACGAATGGAATCATCATCGAATGGAAATGAAAGGAGTCATCATCTAATGGAATTGCATGGAATCATCATAAAATGGAATCGAATGGAATCAACATCAAATGGAATCAAATGGAATCATTGAACGGAATTGAATGGAATCGTCATCGAATGAATTGACTGCAATCATCGAATGGTCTCGAATGGAATCATCTTCAAATGGAATGGAATGGAATCATCGCATAGAATCGAATGGAATTATCATCGAATGGAATCGAATGGAATCAACATCAAACGGAAAAAAACGGAATTATCGAATGGAATCGAAGAGAATCATCGAATGGACCCGAATGGAATCATCTAATGGAATGGAATGGAATAATCCATGGACTCGAATGCAATCATCATCGAATGGAATCGAATGGAATCATCGAATGGACTCGAATGGAATAATCATTGAACGGAATCGAATGGAATCATCATCGGATGGAAATGAATGGAATCATCATCGAATGGAATCGAATAGAATTATGGAATGAAATCCAGTGTGATCATCATCGAATGGACCCGAATGGAATCATCATCCAACGGAAGCTAATGGAATCAACATCGAATGAATCGAATGGAAACACCATCGAATTGAAACGAATGGAATTATCATGAAATTGAAATGGATGGACTCATCATCGAATGGATTCGAATGGAATCATCGAATAAAATTGATTGAAATCATCATCGAATGGAATCGAATGGTATCATTGAATGGAATCGAATGGAATCATCATCAGATGGAAATGAATGGAATCGTCATAGAATGGAATCGAATGGATTCATTGAATGGAATCAGATGGAATCATCGAATGGACTGGAATGGAATCATTGAATGGACTCGAAAGGGATCATGATTGAATGGAATTGAATGGAATCATCGAATGGTCTCGATTGGAATCATTATCAAATGGAATCGAATGGAATCACCGAATAGAATCGAATGGAACAATCATCGAATGGACTCAAATGGAATTATCCTCAAATGGAATCGAATGGAATTATCGAATGCAATCGAATGGAATTATCGAATGCAATCGAATAGAATCATCGAATGGACTCGAATGGAATCATCGAATGGAATGGAATGGAACAGTCAATGAACTCGAATGGAATCATCATTGAATGGAATCGAATGGAATCATCGAGTGGAATCGAATGGAATTATGATCAAATGGAATCGAATGTAATCATCATCAAATGGAATCAAAAATAACCATCATCAATTGCTATTGAATGGAATTGTCATCAAATGGAATTCAAAGGAATCATCATCAAATGGAACCGAATGGAATCCTCATTGAATGGAAATGAAAGGGGTCATCATCTAATGGAATCGCATGGAATCATCATCAAATGGAATCGAATGGAATCATCATCAAATGGAATCTAATGGAATCATTGAACAGAATTGAATGGAATCGTCATCGAATGAATTGAA	30	GAP2	.	GT:AD	1|.:0,1
chr1	135012081	.	cggacccgaatggaatcatctaatggaatggaatggaataatccatggactcgaatgcaatcatcatcgaatggaatggaatggaatcatcgaatggactcgaatggaataatcattgaacggaatcgaatggaatcatcatcggatggaaacgaatggaatcatcatcgaatggaaatgaaaggagtcatcatctaatggaattgcatggaatcatcataaaatggaatcgaatggaatcaacatcaaatggaatcaaatggaatcattgaacggaattgaatggaatcgtcatcgaatgaattgactgcaatcatcgaatggtctcgaatggaatcatcttcaaatggaatggaatggaatcatcgcatagaatcgaatggaattatcatcgaatggaatcgaatggaatcaacatcaaacggaaaaaaacggaattatcgaatggaatcgaagagaatcatcgaat	C	30	GAP2	.	GT:AD	1|.:0,1
chr1	138162729	.	c	CGAATGCAATCGAATAGAATCATCGAAAGGACTCGAATGGAATCAGCGAATGGAATGGAATGGAACAGTCAATGAACTCGAATGGAATCATCATTGAATGGAATCGAATGGAATCATCGAGTGGAATCGAATGGAATTATGATCAAATGGAATCGAATGTAATCATCATCAAATGGAATCAAAAATAACCATCATCAATTGGTATTGAATGGAATTGTCATCAAATGGAATTCAAAGGAATCATCATCAAATGGAACCGAATGGAATCCTCATTGAATGGAAATGAAAGGGGTCATCATCTAATGGAATCGCATGGAATCATCATCAAATGGAATCGAATGGAATCATCATCAAATGGAATCTAATGGAATCATTGAACAGAATTGAATGGAATCGTCATCGAATGAATTGAATGCAATCATCGAATGGTCTCGAATGGAATCATCTTCTAATGGAAAGGAATGGAATCATCGCATAGAATCGAATGGAATTATCATCGAATGGAATCGAATGGTATCAACACCAAACGGAAAAAAACGGAATTATCGAATGGAATCGAAGAGAATCTTCGAACGGACCCGAATGGAATCATCTAATGGAATGGAATGGAATAATCCATGGACTCGAATGCAATCATCATCGAATGGAATCGAATGGAATCATCGAATGGACTCGAATGGAATAATCATTGAACGGAATCGAATGGAATCATCATCAGATGGAAATGAATGGAATCATCATCGAATGGAATCGAATACAATTACGGAATGAAATCCAGTGTGATCATCATCGAATGGACCCAAATGGAATCATCATCCAACGGAATCTAATGGAATCAACATCGAATGAATCGAATGGAAACACCATCGAATTGAAACGAATGGAATTATCATGAAATTGAAATGGATGGACTCATCATCGAATGGATTCGAATGGAATCATCGAATAAAATTGATTGAAATCATCATCCAATGGAATCGAATGGTATCATTGAATGGAATCGAATGGAATCATCATCAGATGGAAATGAATGGAATCGTCATAGAATGGAATCGAATGGATTCATTGAATGGAATCAGATGGAATCATCGAATGGACTGGAATGGAATCATTGAATGGACTCGAAAGGGATCATAATTGAATGGAATTGAATGGAATCATCGAATGGTCTCGATTGGAATCATTACCAAATGGAAACGAATGGAATCACCGAATAGAATCGAATGGAACAATCATCGAATGGACTCAAATGGAATTATCCTCAAATGGAATCGAATGGAATTATCGAATGCAATCGAATGGAATTATCGAATGCAATCGAATAGAATCATCGAATGGACTCGAATGGAATCATCGAATGGAATGGAATGGAACAGTCAATGAACTCGAATGGAATCATCATTGAATGGAATCGAATGGAATCATCGGGTGGAATCGAATGGAATTATGATCAAATGGAATCGAATGTAATCATCATCAAATGGAATCAAAAATAACCATCATCAATTGGTATTGAATGGAATTGTCATCAAATGGAATTCAAAGGAATCATCATCAAATGGAACCGAATGGAATCCTCATTGAATGGAAATGAAAGGGGTCATCATCTAATGGAATCGCATGGAATCATCATCAAATGGAATCGAATGGAATCATCATCAAATGGAATCTAATGGAATCATTGAAAAGAATTGAATGGAATCGTCATCGAATGAATTGAATGAAATCATCGAATGGTCTCGAATGGAATCATCTTCTAATGGGAAGGAATGGAATCATCGCATAGAATCGAATGGAATTATCATCGAATGGAATCGAATGGTATCAACACCAAACGGAAAAAAACGGAATTATCGAATGGAATCGAAGAGAATCTTCGAACGGACCCGAATGGAATCATCTAATGGAATGGAATGGAATAATCCATGGACTCGAATGCAATCATCATCGAATGGAATCGAATGGAATCATCGAATGGACTCGAATGGAATAATCATTGAACGGAATCGAATGGAATCATCATCGGATGGAAACGAATGGAATCATCATCGAATGGAAATGAAAGGAGTCATCATCTAATGGAATTGCATGGAATCATCATAAAATGGAATCGAATGGAATCAACATCAAATGGAATCAAATGGAATCATTGAACGGAATTGAATGGAATCGTCATCGAATGAATTGACTGCAATCATCGAATGGTCTCGAATGGAATCATCTTCAAATGGAATGGAATGGAATCATCGCATAGAATCGAATGGAATTATCATCGAATGGAATCGAATGGAATCAACATCAAACGGAAAAAAACGGAATTATCGAATGGAATCGAAGAGAATCATCGAATGGACCCGAATGGAATCATCTAATGGAATGGAATGGAATAATCCATGGACTCGAATGCAATCATCATCGAATGGAATCGAATGGAATCATCGAATGGACTCGAATGGAGTAATCATTGAACGGAATCGAATGGAATCATCATCGGATGGAAATGAATGGAATCATCATCGAATGGAATCGAATAGAATTATGGAATGAAATCCAGTGTGATCATCATCGAATGGACCCGAATGGAATCATCATCCACCGGAAGCTAATGGAATCAACATCGAATGAATCGAATGGAAACACCATCGAATTGAAACGAATGGAATTATCATGAAATTGAAATGGATGGACTCATCATCGAATGGATTCGAATGGAATCATCGAATAAAATTGATTGAAATCATCATCCAATGGAATCGAATGGTATCATTGAATGGAATCGAATGGAATCATCATCAGATGGAAATGAATGGAATCGTCATAGAATGGAATCGAATGGATTCATTGAATGGAATCAGATGGAATCATCGAATGGACTGGAATGGAATCATTGAATGGACCCGAATGGGATCATGATTGAATGGAATTGAATGGAATCATCGAATGGTCTCGATTGGAATCATTATCAAATGGAATCGAATGGAATCACCGAATAGAATCGAATGGAACAATCATCGAATGGACTCAAATGGAATTATCCTCAAATGGAATCGAATGGAATTATCGAATGCAATCGAATGGAATTATG	30	GAP1	.	GT:AD	.|1:0,1
chr1	138332342	.	aaatcgaatggaatcatcgaatggactcgaatggaataatcattgaacggaatcgaatggaatcatcatccgatggaaacgaatggaatcatcatcgaatggaaatgaaaggagtcatcatctaatggaattgcatggaatcatcataaaatggaatcgaatggaatcaacatcaaatggaatcaaatggaatcattgaacggaattgaatggaatcgtcatcgaatgaattgaatgcaatcatcgaatggtctcgaatggaatcatcttcaaatggaatggaatggaatcatcgcatagaatcgaatggaattatcatcgaatggaatcgaatggaatcaacctCAAACGTAAAaaaacggaattatcgaatggaatcgaagagaatcatcgaatggacccgaatggaatcatctaatggaatggaatggaataatccatggactcgaatgcaatcatcatcgaatggaatcgaatggaatcatcgagtggactcgaatggaataatcattgaacggaatcgaatggaatcatcatcggatggaaatgaatggaatcatcatcgaatggaatcgaatagaattatggaatgaaatccagtgtgatcatcatcgaatggacccgaatggaatcatcatccaacggaagctaatggaatcaacatcgaatgaatcgaatggaaacaccatcgaattgaaacgaatggaattatcatgaaattgaaatggatggactcatcatcgaatggattcgaatggaatcatcgaataaaattgattgaaatcatcatcgaatggaatcgaatggtatcattgaatggaatcgaatggaatcatcatcagatggaaatgaatggaatcgtcatagaatggagtcgaatggattcattgaatggaatcagatggaatcatcgaatggactggaatggaatcattgaatggactcgaaagggaTCAtgattgaatggaattgaatggaatcatcgaatggtctcgattggaatcattatcaaatggaatcgaatggaatcaccgaatagaatcgaatggaacaatcatcgaatggactcaaatggaattatcctcaaatggaatcgaatggaattatcgaatgcaatcgaatggaattatcgaatgcaatcgaatagaatcatcgaatggactcgaatggaatcatcgaatggaatggaatggaacagtcaatgaacacgaatggaatcatcattgaatggaatcgaatggaatcatcgagtggaatcgaatggaattatgatcaaatggaatcgaatgtaatcatcatcaaatggaatcaaaaataaccatcatcaattggtattgaatggaattgtcatcaaatggaattcaaaggaatcatcatcaaatggaaccgaatggaatcctcatttaatggaaatgaaaggggtcatcatctaatggaatcgcatggaatcatcatcaaatggaatctaatggaatcattgaacagaattgaatggaatcgtcatcgaatgaattgaatgcaatcatcgaatggtctcgaatggaatcatcttctaatgcaaaggaatggaatcatcgcatagaatcgaatggaattatcatcaaatggaatcgaatggtatcaaCACCAAACGGAAAaaaacggaattatcgaatggaatcgaagagaatcttCGAacggacccgaatggaatcatctaatggaatggaatggaataatccatggactcgaatgcaatcatcatcgaatggaatcgaatggaatcatcgaatggactcgaatggaataatcattgaacggaatcgaatggaatcatcatcggatggaaacgaatggaatcatcatcgaatggaaatgaaaggagtcatcatctaatgcaattgcatggaatcatcatcaaatggaatcgaatggaatcaacatcaaatggaatctaatggaatcattgaacagaattgaatggaatcgtcatcgaatgaattgactgcaatcatcgaatggtctcgaatggaatcatcttcaaatggaatggaatggaatcatcgcatagaatcgaatggaattatcatcgaatggaatcgaatggaatcaacatcaaacggaaaaaaacggaattatcgaatggaatcgaagagaatcatcgaatggacccgaatggaatcatctaatggaatggaatggaataatccatggactcgaatgcaatcatcatcgaatggaatcgaatggaatcatcgaatggactcgaatggaataatcattgaacggaatcgaatggaatcatcatcggatggaaatgaatggaatcatcatcgaatggaatcgaatagaattatggaatgaaatccagtgtgatcatcatcgaatggacccgaatggaatcatcatccaacggaagctaatggaatcaacatcgaatgaatccaatggaaacatcatcgaattgaaacgaatggaattatcatgaaattgaaatggatggactcatcatcgaatggattcgaatggaatcatcgaataaaagtgattgaaatcatcatcgaatggaatcgaatggtatcattgaatggaatcgaatggaatcatcatcagatggaaatgaatggaatcgtcatagaatggaatcgaatggattcattgaatggaatcagatggaatcatcgaatggactggaatggaatcattgaatggactcgaaagggaTCAtgattgaatggaattgaatggaatcatcgaatggtctcgattggaatcattatcaaatggaatcgaatggaatcaccgaatagaatcgaatggaacaatcatcgaatggactcaaatggaattatcctcaaatggaatcgaatggaattaccgaatgcaatcgaatggaattatcgaatgcaatcgaatagaatcatcgaatggactcgaatggaatcatcgaatggaatggaatggaacagtcaatgaactcgaatggaatcatcattgaatggaatcgaatggaatcatcgagtggaatcgaatggaattatgatcaaatggaatcgaatgtaatcatcatcaaatggaatcaaaaataaccatcatcaattggtattgaatggaattgtcatcaaatggaattcaaaggaatcatcatcaaatggaaccgaatggaatcctcattgaatggaaatgaaaggggtcatcatctaatggaatcgcatggaatcatcatcaaatggaatcgaatggaatcatcatcaaatggaatctaatggaatcattgaacagaattgaatggaatcgtcatcgaatgaattgaatgcaatcatcgaatggtctcgaatggaatcatcttctaatggaaaggaatggaatcatcgcatagaatcgaatggaattatcatcgaatggaatcgaatggtatcaaCACCAAACGGAAAaaaacggaattatcgaatggaatcgaagagaatcttCGAacggacccgaatggaatcatctaatggaatggaatggaataatccatggactcgaatgcaatcatcatcgaatggaatcgaatggaatcatcgaatggactcgaatggaataatcattgaacggaatcgaatggaatcatcatcggatggaaacgaatggaatcatgatcgaatggaaatgaaaggagtcatcatctaatggaattgcatggaatcatcataaaatggaatcgaatggaatcaacatcaaatggaatcaaatggaatcattgaacggaattgaatggaatcgtcatcgaatgaattgactgcaatcatcgaatggtctcgaatggaatcatcttcaaatggaatggaatggaatcatcgcatagaatcgaatggaattatcatcgaatggaatcgaatggaatcaacatcaaacggaaaaaaacggaattatcgaatggaatcgaagagaatcatcgaatggacccgaatggaatcatctaatggaatggaatggaataatccatggactcgaatgcaatcatcatcgaatggaatcgaatggaatcatcgaatgaactcgaatggaatcatcattgaatggaatcgaatggaatcatcgagtggaatcgaatggaattatgatcaaatggaattgaatgtaatcatcatcaaatggaatcaaaaataaccatcatcaattggtattgaatggaattgtcatcaaatggaattcaaaggaatcatcatcaaatggaaccgaatggaatcctcattgaagGGAAATGAAAGgggtcatcatctaatggaatcgcatggaatcatcatcaaatggaatcgaatggaatcatcatcaaatggaatctaatggaatcattgaacagaattgaatggaatcgtcatcgaatgaattgaatgcaatcatcgaatggtctcgaatggaatcatcttctaatggaaaggaatggaatcatcgcatagaatcgaatggaattatcatcgaatggaatcgaatggtatcaaCACCAAACGGAAAaaaacggaattatcgaatggaatcgaagagaatcttCGAacggacccgaatggaatcatctaatggaatggaatggaataatccatggactcgaatgcaatcatcatcgaatggaatcgaatggaatcatcgaatggactcgaatggaataatcattgaacggaatcgaatggaatcatcatcggatggaaacgaatggaatcatcatcgaatggaaatgaaaggagtcatcatctaatggaattgcatggaatcatcataaaatggaatcgaatggaatcaacatcaaatggaatcaaatggaatcattgaacggaattgaatggaatcgtcatcgaatgaattgactgcaatcatcgaatggtctcgaatggaatcatcttcaaatggaatggaatggaatcatcgcatagaatcgaatggaattatcatcgaatggaatcgaatggaatcaacatcaaacggaaaaaaacggaattatcgaatggaatcgaagagaatcatcgaatggacccgaatggaatcatctaatggaatggaatggaataatccatggactcgaatgcaatcatcatcgaatgaaatcgaatggaatcatcgaatggactcgaatggaataatcattgaacggaaacgaatggaatcatcatcggatggaaatgaatggaatcatcatcgaatggaatcgaatagaattatggaatgaaatccagtgtgatcatcatcgaatggacccgaatggaatcatcatccaacggaagctaatggaatcaacatcgaatgaatcgaatggaaacaccatcgaattgaaacgaatggaattatcatgaaattgaaatggatggactcatcatcgaatggattcgaatggaatcatcgaataaaagtgattgaaatcatcatcgaatggaatcgaatggtatcattgaatggaatcgaatggaatcatcatcagatggaaatgaatggaatcgtcatagaatggaatcgaatggattcattgaatggaatcagatggaatcatcgaatggactggaatggaatcattgaatggactcgaaagggaTCAtgattgaatggaattgaatggaatcatcgaatggtctcgattggaatcattatcaaatggaatcgaatggaatcaccgaatagaatcgaatggaacaatcatcgaatggactcaaatggaattatcctcaaatggaatcgaatggaattaccgaatgcaatcgaatggaattatcgaatgcaatcgaatagaatcatcgaatggactcgaatggaatcatcgaatggaatggaatggaacagtcaatgaactcgaatggaatcatcattgaatggaatcgaatggaatcatcgagtggaatcgaatggaattatgatcaaatggaatcgaatgtaatcatcatcaaatggaatcaaaaataaccatcatcaattggtattgaatggaattgtcatcaaatggaattcaaaggaatcatcatcaaatggaaccgaatggaatcctcattgaatggaaatgaaaggggtcatcatctaatggaatcgcatggaatcatcatcaaatggaatcgaatggaatcatcatcaaatggaatctaatggaatcattgaacagaattgaatggaatcgtcatcgaatgaattgaatgcaatcatcgaatggtctcgaatggaatcatcttctaatggaaaggaatggaatcatcgcatagaatcgaatggaattatcatcgaatggaatcgaatggtatcaaCACCAAACGGAAAaaaacggaattatcgaatggaatcgaagagaatcttCGAacggacccgaatggaatcatctaatggaatggaatggaataatccatggactcgaatgcaatcatcatcgaatggaatcgaatggaatcattgaatggactcgaatggaataatcattgaacggaatcgaatggaatcatcatcggatggaaacgaatggaatcatgatcgaatggaaatgaaaggagtcatcatctaatggaattgcatggaatcatcataaaatggaatcgaatggaatcaacatcaaatggaatcaaatggaatcattgaacggaattgaatggaatcgtcatcgaatgaattgactgcaatcatcgaatggtctcgaatggaatcatcttcaaatggaatggaatggaatcatcgcatagaatcgaatggaattatcatcgaatggaatcgaatggaatcaacatcaaacggaaaaaaacggaattatcgaatggaatcgaagagaatcatcgaatggacccgaatggaatcatctaatggaatggaatggaataatccatggactcgaatgcaatcatcatcgaatggaatcgaatggaatcatcgaatgaactcgaatggaatcatcattgaatggaatcgaatggaatcatcgagtggaatcgaatggaattatgatcaaatggaattgaatgtaatcatcatcaaatggaatcaaaaataaccatcatcaattggtattgaatggaattgtcatcaaatggaattcaaaggaatcatcatcaaatggaaccgaatggaatcctcattgaatggaaatgaaaggggtcatcatctaatggaatcgcatggaatcatcatcaaatggaatcgaatggaatcatcatcaaatggaatctaatggaatcattgaacagaattgaatggaatcgtcatcgaatgaattgaatgcaatcatcgaatggtctcgaatggaatcatcttctaatggaaaggaatggaatcatcgcatagaatcgaatggaattatcatcgaatggaatcgaatggtatcaaCACCAAACGGAAAaaaacggaattatcgaatggaatcgaagagaatcttCGAacggacccgaatggaatcatctaatggaatggaatggaataatccatggactcgaatgcaatcatcatcgaatggaatcgaatggaatcatcgaatggactcgaatggaataatcattgaacggaatcgaatggaatcatcatcggatggaaacgaatggaatcatcatcgaatggaaatgaaaggagtcatcatctaatggaattgcatggaatcatcataaaatggaatcgaatggaatcaacatcaaatggaatcaaatggaatcattgaacggaattgaatggaatcgtcatcgaatgaattgactgcaatcatcgaatggtctcgaatggaatcatcttcaaatggaatggaatggaatcatcgcatagaatcgaatggaattatcatcgaatggaatcgaatggaatcaacatcaaacggaaaaaaacggaattatcgaatggaatcgaagagaatcatcgaatggacccgaatggaatcatctaatggaatggaatggaataatccatggactcgaatgcaatcatcatcgaatgaaatcgaatggaatcatcgaatggactcgaatggaataatcattgaacggaaacgaatggaatcatcatcggatggaaatgaatggaatcatcatcgaatggaatcgaatagaattatggaatgaaatccagtgtgatcatcatcgaatggacccgaatggaatcatcatccaacggaagctaatggaatcaacatcgaatgaatcgaatggaaacaccatcgaattgaaacgaatggaattatcatgaaattgaaatggatggactcatcatcgaatggattcgaatggaatcatcgaataaaattgattgaaatcatcatcgaatggaatcgaatggtatcattgaatggaatcgaatggaatcatcatcagatggaaatgaatggaatcgtcatagaatggaatcgaatggattcattgaatggaatcagatggaatcatcgaatggactggaatggaatcattgaatggactcgaaagggaTCAtgattgaatggaattgaatggaatcatcgaatggtctcgattggaatcattatcaaatggaatcgaatggaatcaccgaatagaatcgaatggaacaatcatcgaatggactcaaatggaattatcctcaaatggaatcgaatggaattatcgaatgcaatcgaatggaattatcgaatgcaatcgaatagaatcatcgaatggactcgaatggaatcatcgaatagaatggaatggaacagtcaatgaactcgaatggaatcatcattgaatggaatcgaatggaatcatcgagtggaatcgaatggaattatgatcaaatggaatcgaatgtaatcatcatcaaatggaatcaaaaataaccatcatcaattggtattgaatggaattgtcatcaaatggaattcaaaggaatcatcatcaaatggaaccgaatggaatcctcattgaatggaaatgaaaggggtcatcatctaatggaattgcatggaatcatcatcaaatggaatcgaatggaatcatcatcaaatggaatctaatggaatcattgaacagaattgaatggactggtcatcgaatgaattgaatgcaatcatcgaatggtctcgaatggaatcatcttctaatggaaaggaatggaatcatcgcatagaatcgaatggaattatcatcgaatggaatcgaatggtatcaaCACCAAACGGAAAaaaacggaattatcgaatggaatcgaagagaatcttCGAacggacccgaatggaatcatctaatggaatggaatggaataatccatggactcgaatgcaatcatcatcgaatgg	A	30	.	.	GT:AD	0|1:1,1
chr1	138386466	.	ctcgattggaatcattatcaaatggaatcgaatggaatcaccgaatagaatcgaatggaacaatcatcgaatggactcaaatggaattatcctccaatggaatcgaatggaattatcgaatgcaatcgaatggaattatcgaatgcaatcgaatagaatcatcgaatggactcgaatggaatcatcgaatggaatggaatggaacagtcaatgaactcgaatggaatcatcattgaatggaatcgaatggaatcatcgagtggaatcgaatggaattatgatcaaatggaatcgaatgtaatcatcatcaaatggaatcaaaaataaccatcatcaattggtattgaatggaattgtcatcaaatggaattcaaaggaatcatcatgaaatggaaccgaatggaatcctcattgaatggaaaagaaaggggtcatcatctaatggaatcgcatggaatcatcatcaaatggaatcgaatggaatcatcatcaaatggaatctaatggaatcattgaaagaattgaatggaatcatcatcgaatgaattgaatgcaatcatcgaatggtctcgaatggaatcatcttctaatggaaaggaatggaatcatcgcatagaatcgaatggaattatcatcgaatggaatcgaatggtatcaaCACCAAACGGAAAaaaacggaattatcgaatggaatcgaagagaatcttCGAacggacccgaatggaatcatctaatggaatggaatggaataatccatggactcgaatgcaatcatcatcgaatggaatcgaatggaatcatcgaatggactcgaatggaataatcattgaacggaatcgaatggaatcatcatcggacggaaacgaatggaatcatcatcgaatgggaatgaaaggagtcatcatctaatggaattgcatggaatcatcataaaatggaatcgaatggaatcaacatcaaatggaatcaaatggaatcattgaacggaattgaatggaaacgtcatcgaatgaattgaatgcaatcatcgaatggtctcaaatggaatcatcttcaaatggaatggaatggaatcatcgcatagaatcgaatggaattatcatcgaatgtaatcgaatggaatcaaaaccAAACGGAAAaaaacggaattatcgaatggaatcgaagagaatcatcgaatggacccgaatggaatcatctaatggaatggaatggaataatccatggactcgaatgcaatcatcatcgaatggaatcgaatggaatcatcgaatggactcgaatggaataatcattgaacggaatcgaatggaatcatcatcggatggaaatgaatggaatcatcatcgaatggaatcgaatagaattatggaatgaaatccagtgtgatcatcatcgaatggacccgaatggaatcatcatccaacggaagctaatggaatcaacatcgaatgaatcaaatggaaacaccatcgaattgaaacgaatggaattaccatgaaattgaaatggatggactcatcatcaaatggatttgagtggaatcatcgaataaaattgattgaaatcatcatcgaatggaatcgaatggtatcattgaatggaatcgaatggaatcatcatcagatggaaatgaaaggaatcgtcatagaatggaatcgaatggattcattgaatggaatcagatggaatcattgaatggactggaatggaatcattgaatggactcgaaagggatcattattgaatggaattgaatggaatcatcgaatggtctcgattggaatcattatcaaatagaatcgaatggaatcaccgaatagaatcgaatggaacaatcatcgaatggactcaaatggaattatcctcaaatggaattgaatggaattatcgaatgcaatcgaatggaattatcgaatgcaatcgaatagaatcatcgaatggactcgaatggaatcatcgaatggaatggaatggaacagtcaatgaacacgaatggaatcatcattgaatggaatcgaatggaatcatcgagtggaatcgaatgtaatcatcatcaaatggaatcaaaaataaccatcatcaaatggaatcaaaaataaccatcatcaattggtattgaatggaattctcatcaaatggaattcaaaggaatcatcatcaaatggaaccgaatggaatcctcattgaatggaaatgaaaggggtcatcatctaatggaatcgcatggaatcatcatcaaatggaatcgaatggaatcatcatcaaatggaatctaatggaatcattgaacagaattgaatggaatcgtcatcgaatgaattgaatgcaatcatcgaatggtctcgaatggaatcatcttctaatggaaaggaatggaatcatcgcatagaatcgaatggaattaacattgaatggactcgaatggaatcaacatcaaacggaatcaagcggaattatcgaatggaatcgaagagaatcatcgaatggacccgaatggaatcatctaatggaatggaatggaataatccacgGACTCGAACGCaatcatcgtcgaatggaatcgaatggaatcatcgaatggactcgaatggaataatcattgaacagaatcgaatggaatcatcatcggatggaaacgaatggaatcatcatcgaatggaaatgaaaggagtcatcatctaatggaattgcatggaatcatcatcaaatggaatcgaatggaatcaacatcaaatggaatcaaatggaatcattgaacggaattgaatggaatcgtcatagaatgaattgaatgcaatcatcgaatggtctcgagtggaatcatcttcaaatggaatggaatggaatcatcgcatagaatcgaatggaattatcatcgaatggaatcgaatggaatcaacatcaaacggaaaaaaacggaattatcgaatggaatcgaagagaatcatcgaatggacccgaatggaatcatctaatggaatggaatggaataatccatggactcgaatgcaatcatcatcgaatggaatcgaatggaatcatcgaatggactcgaatggaataatcattgaacggaatccaatggaatcatcatcggatggaaacgaatggaatcatcatcgaatggaaatgaaaggagtcatcatctaatggaattgcatggaatcatcataaaatggaatcgaatggaatcaacatcaaatggaatcaaatggaatcattgaacggaattgaatggaatcgtcatcgaatgaattgactgcaatcatcgaatggtctcgaatggaatcatcttcaaatgtaatggaatggaatcatcgcatagaatcgaatggaattatcctctaatggaatcgaatggaattatcgaatgcaatcgaatggaattatcgaatgcaatcgaatagaatcatcgaatggactcgaatggaatcatcgaatggaatggaatggaacagtcaatgaactcgaatggaatcatcattgaatggaatcgaatggaatcatcgagtggaatcgaatggaattatgatcaaatggaatcgaatgtaatcatcatcaaatggaatcaaaaataaccatcatcaattggtattgaatggaattgtcatcaaatggaattcaaaggaatcatcatcaaatggaaccgaatggaatcctcattgaatggaaatgaaaggggtcatcatctaatggaatcgcatggaatcatcatcaaatggaatcgaatagaatcatcatcaaatggaatctaatggaatcattgaacagaattgaatggaatcgtcatcgaatgaattgaatgcaatcatcgaatggtctcgaatggaatcatcttctaatggaaaggaatggaatcatcgcatagaatcgaatgggattatcatcgaatggaatcgaatggtatcaaCACCAAACGGAAAaaaacggaattatcgaatggaatcgaagagaatcttCGAacggacccgaatggaatcatctaatggaatggaatggaataatccatggactcgaatgcaatcatcatcgaatggaatcgaatggaatcatcgaatggactcgaatggaataatcattgaacggaatcgattggaatcatcatcggatggaaacgaatggaatcatcatggaatggaaatgaaaggagtcatcatctaatggaattgcatggaatcatcataaaatggaatcgaatggaaacaacatcaaatggaatcaaatggaatcattgaacggaattgaatggaatcgtcatcgaatgaattgactGCAATCATccaatggtctcgaatggaatcatcttcaaatggaatggaatggaatcatcgcatagaatcgaatggaattatcatcgaatggaatcgaatggaatcaacatccaACGGAAAaaaacggaattatcgaatggaatcgaagagaatcatcgaatggacccgaatggaatcatctaatggaatggaatggaataatccatggactcgaatgcaatcatcatcgaatggaatcgaatggaatcatcgaatggactcgaatggaataatcattgaacggaatcgaatggaatcatcatcggatggaaatgaatggaatcatcatcgaatggaatcgaatagaattatggaatgaaatccagtgtgatcatcatcgaatggacccgaatggaatcatcatccaacggaagctaatggaatcaacatcgaatgaatcaaatggaaacaccatcgaattgaaacgaatggaattaccatgaaattgaaatggatggactcatcatcgaatggattcgaatggaatcatcgaataaaattgattgaaatcatcatcgaatggaatcgaatggtatcattgaatggaatcgaatggaatcatcatcagatggaaatgaatggaatcgtcatagaatggaatcgaatggattcattgaatggaatcagatggaatcatcgaatggactggaatggaatcattgaatggactcgaaagggatcattattgaatggaattgaatggaatcatcgaatggtctcgattggaatcattatcaaacggaatctaatggaatcaccgaatagaatcgaatggaacaatcatcgaatggactcaaatggaattatcctcaaatggaatcgaatggaattatcgaatgcaatcgaatggaattatcgaatgcaatcgaatagaatcatcgaatggactcgaatggaatcatcgaatggaatggaatggaacagtcaatgaactcgaatggaatcatcattgaatagaatcgaatggaatcatcgagtggaatcgaatgtaatcatcatcaaatggaatcaaaaataaccatcattaaatggaatcaaaaataaccatcatcaattggtattgaatggaattctcatcaaatggaattcaaaggaatcatcatcatatggaaccgaatggaatcctcattgaatggaaatgaaaggggttatcatctaatggaatcgcatggaatcatcataaaatggaatcgaatggaatcaacatcaaatggaatcaaatggaatcattgaacggaattgaatggaatcgtcatcgaatgaattgaatgcaatcatcgaatggtctcgaatggaatcatcttcaaatggaatggaatggaatcatcgcatagaatcgaatggaattatcatcgaatggaatcgaatggaatcaacatcaaacggaaaaaaacggaattatcgaatggaatcgaagagaatcatcgaatggacccgaatggaatcatctaatggaatggaatggaataatccatggactcgaatgcaatcatcatcgaatggaatcgaatggaatcatcgaatggactcgaatggaataatcattgaacggaatcgaatggaatcatcatcggatggaaacgaatggaatcatcatcgaatggaatcaaatagaattatggaatgaaatccagtgtgatcatcatcgaatggacccgaatggaatcatcatccaacggaagctaatggaatcaacatcgaatgaatcaaatggaaacaccatcgaattgaaacgaatggaattaccatgaaattgaaatggatggactcatcatcaaatggattcgaatggaatcatcgaataaaattgattgaaatcatcatcgaatggaattgaatggtatcattgaatggaatcgaatggaatcatcatcagatggaaatgaatggaatcgtcatagaatggaatcgaatggattcattgaatggaatcagatggaatcatggaatggactggaatggaatcattgaatggactcgaaagggatcattattgaatggaattgaatggaatcatcgaatggtctcgattggaatcattatcaaatggaatcgaatggaatcaccgaatagaatcgaatggaacaatcatcgaatggactcaaatggaattatcctccaatggaatcgaatggaattatcgaatgcaatcgaatggaattatcgaatgcaatcgaatagaatcatcgaatggactcgaatggaatcatcgaatggattgaTGGAACagtcaatgaactcgaatggaatcatcattgaatggaatcgaatggaatcatcgagtggaatcgaaaggaattatgaccaaatggaatcgaatgtaatcatcatcaaatggaatccaaaataaccatcatcaattggtattgaatggaattgtcatcaaatggaattcaaaggaatcatcatcaaatggaaccgaatggaatcctcattgaatggaaatgaaaggggtcatcatctaatggaatcgcatggaatcatcatcaaatggaatcgaatggaatcatcatcaaatggaatcaaatggaatcattgaacagaattgaatggaatggtcATCgaatgagttgaatgcaatcatcgaatggtctcgaatggaatcatcttctaatggaaaggaatggaatcatcgcatagaatcgaatggaattatcatcgaatggaatcgaatggtatcaaCACCAAACGGAAAaaaacggaattatcgaatggaatcgaagagaatcttCGAacggacccgaatggaatcatctaatggaatggaatggaataatccatggactcgaatgcaatcatcatcgaatggaatcgaatggaatcatcgaatggactcgaatggaataatcattgaacggaatccaatggaatcatcatcggatggaaacgaatggaatcatcatcgaatggaaatgaaaggagtcatcatctaatggaattgcatggaatcatcataaaatggaatcgaatggaatcaacatcaaatggaatcaaatggaatcattgaacggaattgaatggaatcgtcatcgaatgaattgactgcaatcatcgaatggtctcgaatggaatcatcttcaaatgtaatggaatggaatcatcgcatagaatcgaatggaattatcatcgaatggaatcgaatggaatcaacatcaaacggaaaaaaacggaattatcgaatggaatcgaagagaatcatcgaatggacccgaatggaatcatctaatggaatggaatggaataatccatggactcgaatgcaatcatcatcgaatggaatcgaatggaatcatcgaatggactcgaatggaataatcattgaacggaatcgaatggaatcatcatcggatggaaatgaatggaatcatcatcgaatggaatcaaatagaattatggaatgaaatccagtgtgatcatcatcgaatggacccgaatggaatcatcatccaacggaagctaatggaatcaacatcgaatgaatcaaatggaaacaccatcgaattgaaacgaatggaattaccatgaaattgaaatggatggactcatcatcaaatggattcgaatggaatcatcgaataaaattgattgaaatcatcatcgaatggaatcgaatggtatcattgaatggaatcgaatggaatcatcatcagatggaaatgaatggaatcgtcatagaatggaatcgaatggattcattgaatggaatcagatggaatcatcgaatggactggaatggaatcattgaatggactcgaaagggatcattattgaatggaattgaatggaatcatcgaatggtctcgattggaatcattatcaaacggaatcgaatggaatcaccgaatagaatcgaatggaacaatcatcgaatggactcaaatggaattatcctcaaatggaatcgaatggaattatcgaatgcaatcgaatggaattatcgaatgcaatcgaatagaatcatcgaatggactcgaatggaatcatcgaatggaatggaatggaacagtcaatgaactcgaatggaatcatcattgaatggaatcgaatggaatcatcgagtggaatcgaatgtaatcatcatcaaatggaatcaaaaataaccatcatcaaatggaatcaaaaataaccatcatcaattggtattgaatggaattctcatcaaatggaattcaaaggaatcatcatcaaatggaaccgaatggaatcctcattgaatggaaatgaaaggggtcatcatctaatggaatcgcatggaatcatcataaaatggaatcgaatggaatcaacatcaaatggaatcaaatggaatcattgaacggaattgaatggaatcgtcatcgaatgaattgaatgcaatcatcgaatggtctcgaatggaatcatcttcaaatggaatggaatggaatcatcgcatagaatcgaatggaattatcatcgaatggaatcgaatggaatcaacatcaaacggaaaaaaacggaattatcgaatggaatcgaagagaatcatcgaatggacccgaatggaatcatctaatggaatggaatggaataatccatggactcgaatgcaatcatcatcgaatggaatcgaatggaatcatcgaatggactcgaatggaataatcattgaacggaatagaatggaatcatcatcggatggaaatgaatggaatcgtcatcgaatggactcgaatagaattatggaatgaaatccagtgtgatcatcatcgaatggacccgaatggaatcatcatccaacggaagctaatggaatcaacatcgaatgaatcaaatggaaacaccatcgaattgaaacgaatggaattaccatgaaattgaaatggatggactcatcatcgaatggattcgaatggaatcatcgaataaaattgattgaaatcatcatcgaatggaatcgaatggtatcattgaatggaatcgaatggaatcatcatcagatggaaatgaatggaatcgtcatagaatggaatcgaatggattcattgaatggaatcagatggaatcatcgaatggactggaatggaatcattgaatggactcgaaagggatcattattgaatggaattgaatggaatcatcgaatggtctcgattggaatcattatcaaatggaatcgaatggaatcaccgaatagaatcgaatggaacaatcatcgaatggactcaaatggaattatcctcaaatggaatggaatggaattatcgaatgcaatcgaatggaattatcgaatgcaatcgaatagaatcatcgaatggactcgaatggaatcatcgaatggaatggaatagaacagtcaatgaactcgaatggaatcatcattgaatggaatcgaatggaatcatcgagtggaatcgaatggaattatgatcaaatggaatcgaatgtaatcatcatcaaatggaatcaaaaataaccatcatcaattggtattgaatggaattgtcatcaaatggaattcaaaggaatcatcatcaaatggaaccgaatggaatcctcattgaatggaaatgaaaggggtcatcatctaatggaatcgcatggaatcatcatcaaatggaatcgaatggaatcatcatcaaattgaatctaatggaatcattgaaaagaattgaatggaatcatcatcgaatgaattgaatgcaatcatcgattggtctcgaatggaatcatcttctaatggaaaggaatggaatcatcgcatagaatcgaatggaattatcatcgaatggaatcaaatggtatcAACACCAAACGGAAAaaaacggaattatcgaatggaatcgaagagaatcttCGAacggacccgaatggaatcatctaatggaatggaatggaataatccatggactcgaatgcaatcatcatcgaatggaatcgaatggaatcatcgaatggactcgaatggaataatcattgaacggaatcgaatggaatcatcatcggatggaaacgaatggaatcatcatcgaatggaaatgaaaggagtcatcatctaatggaattgcatggaatcatcataaaatggaatcgaatggaatcaacatcaaatggaatcaaatggaatcattgaacggaattgaatggaatcgtcatcgaatgaattgaatgcaatcatcgaatggtctcgaatggaatcatcttcaaatggaatggaatggaatcatcgcatagaatcgaatggaattatcatcgaatggaatcgaatggaatcaacatcaaacggaaaaaaacggaattatcgaatggaatcgaagagaatcatcgaatggacccgaatggaatcatctaatggaatggaatggaataatccatggactcgaatgcagtcatcatcgaatggaatcgaatggaatcatcgaatggactcgaatggaataatcattgaacggaatcgaatggaatcgtcatcggatggcaatgaatggaatcatcatcgaatggaatcgaatagaattatggaatgaaatccagtgtgatcatcatcgaatggacccgaatggaatcatcatccaacggaagctaatggaatcaacatcgaatgaatcaaatggaaataccatcgaattgaaacgaatggaattaccatgaaattgaaatggatggactcatcatcgaatggattcgaatggaatcatcgaataaaattgattgaaatcatcatcgaatggaatcgaatggtatcattgaatggaatcgaatggaatcatcatcagatggaaatgaatggaatcgtcatagaatggaatcgaatggattcattgaatggaatcagatggaatcattgaatggactggaatggaatcattgaatggactcgaaagggatcattattgaatggaattgaatggaatcatcgaatggtctcgattggaatcattatcaaatggaatcgaatggaatcaccgaatagaatcgaatggaacaatcatcgaatggactcaaatggaattattctccaatggaatcgaatggaattatcgaatgcaatcgaatggaattatcgaatgcaatcgaatagaatcatcgaatggactcgaatggaatcatcgaatggaatggaatggaacagtcaatgaactcgaatggaatcatcactgaatggaatcgaatggaatcatcgagtggaatcgaatggaattatgatcaaatggaatcgaatgtaatcatcatcaaatggaatcaaaaataaccatcatcaattggtattgaatggaattgtcatcaaatggaattcaaaggaatcatcatcaaatggaacagaatggaatcctcgttgaatggaaatgaaaggggtcatcatctaatggaatcgcatggaatcatcatcaaatggaatcgaatggaatcatcatcaaatggaatctgatggaatcattgaacagaattgaatggaatcgtcatcgaatgaatagaatgcaatcatcgaatggtctcgaatggaatcatcttttaatggaaaggaatggaatcatcgcatagaatcgaatggaattaacattgaatggactcgaatggaatcaacatcaaacggaatcaagcggaattatcgaatggaatcgaagagaatcatcgaatggactcgaatggaataatctaatggaattgaatggaataatccacggactcgaatgcaatcatcatcgtatagaatcgaatggaatcatcgaatggactcgaatggaataatcattgaacggaatcgaatggaatcatcatcggatggaaccgaatggaatcatcatcgtatggaaatgaaaggagtcatcatctaatggaattgcatggaatcatcataaaatggaatcgaatggaatcaacatcaaatggaatcaaatggaatcattgaacggaattgaatggaatcgtcatcgaatgaattgaatgcaatcatccaatggtctcgaatggaatcatcttcaaatggaatggaatggaatcatcgcatagaatcgaatggaattttcatcgaatggaatcgaatggaatcaacatcaaacggaaaaaaacggaattatcgaatggaatcgaagagaatcatcgaatggacccgaatggaatcatctaatggaatggaatggaataatccatggactcgaatgcaatcatcatcgaatggaatcgaatggaatcatcgaatggactcgaatggaataatcattgaacggaatagaatggaatcatcatcggatggaaatgaatggaatcgtcatcgaatggactcgaatagaattatggaatgaaatccagtgtgatcatcatcgaatggacccaaatggaatcatcatccaacggaagctaatggaatcaacatcgaatgaatcaaatggaaacaccatcgaattgaaacgaatggaattaccatgaaattgaaatggatggactcatcatcgaatggattcgaatggaatcatcgaataaaattgattgaaatcatcatcgaatggaatcgaatggtatcattgaatggaatcgaatggaatcatcatcagatggaaatgaatggaatcgtcatagaatggaatcgaatggattcattgaatggaatcagatggaatcatcgaatggactggaatggaatcattgaatggactcgaaagggaTCAtgattgaatggaattgaatggaatcatcgaatgctcTCgattggaatcattatcaaatggaatcgaatggaatcaccgaatagaatcgaatggaacaatcatcgaatggactcaaatggaattatcctcaaatggaatggaatggaattatcgaatgcaatcgaatggaattatcgaatgcaatcgaatagaatcatcgaatggactcgaatggaatcatcgaatggaatggaatagaacagtcaatgaactcgaatggaatcatcattgaatggaatcgaatggaatcatcgagtggaatcgaatggaattatgatcaaatggaatcgaatgtaatcatcatcaaatggaatcaaaaataaccatcatcaattggtattgaatggaattgtcatcaaatggaattcaaaggaatcatcatcaaatggaaccgaatggaatcctcattgaatggaaatgaaaggggtcatcatctaatggaatcgcatggaatcatcataaaatggaatcgaatggaatcatcatcaaattgaatctaatggaatcattgaaaagaattgaatggaatcatcatcgaatgaattgaatgcaatcatcgattggtctcgaatggaatcatcttctaatggaaaggaatggaatcatcgcatagaatcgaatggaattatcatcgaatggaatcgaatggtatcaaCACCAAACGGAAAaaaacggaattatcgaatggaatcgaagagaatcttCAAacggacccgaatggaatcatctaatggaatggaatggaataatccatggactcgaatgcaatcatcatcgaatggaatcgaatggaatcatcgaatggactcgaatggaataatcattgaacggaatcgaatggaatcctcatcggatggaaacgaatggaatcatcattgaatggaaatgaaaggagtcatcatctaatggaattgcatggaatcatcataaaaaggaatcgaatggaatcaacatcaaatggaatcaaatggaatcattgaacggaattgaatggaatcgtcatcgaatgaattgaatgcaatcatcgaatggtctccaatggaatcatcttcaaatggaatggaatggaatcatcgcatagaatcgaatggaattatcatcgaatggaatcgaatggaatcaacatcaaacggaaaaaaacggaattatcgaatggaatcgaagagaatcatcgaatggacccgaaaggaatcatctaatggaatggcatggaataatccatggactcgaatgcaatcatcatcgaatggaatcgaatggaatcatcgaatggactcgaatggaataatcattgaacggaatcgaatggaatcatcatcggatggaaatgaaaggagtcatcatctaatggaattgcatggaatcatcataaaatggaatcgaatggaatcaacatcaaatggaatcaaatggaatcattgaacggaattgaatggaatcgtcatcgaatgaattgaatgcaatcatcgaatggtctcgaatggaatcatcttcaaatggaatggaatggaatcatcgcatagaatcgaatggaattatcatcgaatggaatcgaatggaatcaacatcaaacggaaaaaaacggaattatcgaatggaatcgaagagaatcatcgaatggacccgaatggaatcatctaatggaatggaatggaataatccatggactcgaatgcaatcatcatcgaatggaatcgaatggaatcatcgaatggactcgaatggaataatcattgaacggaatcgaatggaatcgtcatcggatggcaatgaatggaatcatcatcgaatggaatcgaatagaattatggaatgaaatccagtgtgatcatcatcgaatggacccgaatggaatcatcatccaacggaagctaatggaatcaacatcgaatgaatcaaatggaaataccatcgaattgaaacgaatggaattaccatgaaattgaaatggatggactcatcatcgaatggattcgaatggaatcatcgaataaaattgattgaaatcatcatcgaatggaatcgaatggtatcattgaatggaatcgaatggaatcatcatcagatggaaatgaatggaatcgtcatagaatggaatcgaatggattcattgaatggaatcagatggaatcattgaatggactggaatggaatcattgaatggactcgaaagggatcattattgaatggaattgaatggaatcatcgaatggtctcgattggaatcattatcaaatggaatcgaatggaatcaccgaatagaatcgaatggaacaatcatcgaatggactcaaatggaattatcctcaaatggaatcgaatggaattatcgaatgcaatcgaatggaattatcgaatgcaatcgaaaagaatcatcgaatggactcgaatggaatcatcgaatggaatgaaatggaacagtcaatgaactcgaatggaatcatcattgaatggaatcgaatggaatcatcgagtggaatcgaatggaattatgatcaaatggaatcgaatgtaatcatcatcaaatggaatcaaaaataaccatcatcaattggtattgaatggaattgtcatcaaatggaattcaaaggaatcatcatcaaatggaaccgaatggaatcctcattgaatggaaatgaaaggggtcatcatctaatggaatcgcatggaatcatcatcaaatggaatcgaatggaatcatcatcaaatggaatctaatggaatcattgaaagaattgaatggaatcatcatcgaatgaattgaatgcaatcatcgaatggtctcgaatggaatcaccttctaatggaaaggaatggaatcatcgcatagaatcgaatggaattatcatcgaatggaatcgaatggtatcaaCACCAAACGGAAAaaaacggaattatcgaatggaatcgaagagaatcttCGAacggacccgaatggaatcatctaatggaatggaatggaataatccatggactcgaatgcaatcatcatcgaatggaatcgaatggaatcatcgaatggactcgaatggaataatcattgaacggaatcgaatggaatcatcatcggacggaaacgaatggaatcatcatcgaatgggaatgaaaggagtcatcatctaatggaattgcatggaatcatcataaaaaggaatcgaatggaatcaacatcaaatggaatcaaatggaatcattgaacggaattgaatggaatcgtcatcgaatgaattgaatgcaatcatcgaatggtctcaaatggaatcatcttcaaatggaatggaatggaatcatcgcatagaatcgaatggaattatcatcgaatgtaatcgaatggaatcaacaccaAACGGAAAaaaacggaattatcgaatggaatcgaagagaatcatcgaatggacccgaatggaatcatctaatggaatggaatggaataatccatggactcgaatgcaatcatcatcgaatggaatcgaatggaatcatcgaatggactcgaatggaataatcattgaacggaatcgaatggaatcatcatcggatggaaatgaatggaatcatcatcgaatggaatcgaatagaattatggaatgaaatccagtgtgatcatcatcgaatgtacccgaatggaatcatcatccaacggaagctaatggaatcaacatcgaatgaatctaatggaaacaccatcgaattgaaacgaatggaattaccatgaaattgaaatggatggactcatcatcaaatggatttgagtggaatcatcgaataaaattgattgaaatcatcatcgaatggaatcgaatggtatcattgaatggaatcgaatggaatcatcgtcagatggaaatgaaaggaatcgtcatagaatggaatcgaatggattcattgaatggaatcagatgtaatcattgaatggactggaatggaatcactgaatggactcgaaagggatcattattgaatggaattgaatggaatcatcaaatggta	C	30	.	.	GT:AD	0|1:1,1
chr1	138496494	.	taatgtaatcatcatcaaatggaatcaaaaataaccatcatcaattggtactgaatggaattgtcatcaaatggaattcaaaggaatcatcatcaaatggaactgaatggaatcctcattgaatggaaatgaaaggtgtcatcatctaatggaatcgcatggaatcatcatcaaatggaatcgaatggaatcatcatcaaatggaatctgatggaatcattgaacagaattgaatggaatcgtcatcgaatgaattgaatgcaatcatcgaatggtctcgaatgtaATCACAttctaatggaaaggaatggaatcatcgcatagaatcgaatgaaattaacattgaatggactcgaatggaatcaacatcaaacggaatcaagcggaattatcgaatggaatcgaagagaatcatcgaatggtctcgaatggaatcatcttctaatggaaaggaatggaatcatcgcatagaatcgaatggaattaacattgaatggactcgaatggaatcaacatcaaatggaatcaagcGGAATTATCGAATgaaatcgaagagaatcatcgaatggactcgaatggaatcatctaatggaatggaatggaataatccatggacccgaatgcaatcatcatcgtataaaatcgaatggaatcatcgaatggactcgaatggaataaccattgaacggaatcgaatggaatcatcatcggatggaaacgaatggaatcatcatcgaatggaaatgtaaggagtcatcatctaatggaatcgcatggaatcatcataaaatggaatcgaatggaatcatcatcaaatggaatcaaatggaatcattgaacggaattgaatggaatcgtcatcgaatgaattgaatgcaatcatcgaatggtctcgaatggaatcaacttcaaatggaatggaatggaatcatcgcatagaatcgaatggaattatcatcgaatggaatcgaatggtatcaaCACCAAAcggaaaaaaacagaattatcgaatggaatcgaagagaatcttCGAacggacccgaatggaatcatctaatggaatggaatggaataatccatggactcgaatgcaatcatcatcgaatggaatcgaatggaatcatcgaatggactcgaatggaataatcattgaacggaatcgaatggaatcatcatcggatggaaacgaatggaatcatcatcgaatggaaatgaaaggagtcatcatctaatggaattgcatggaatcatcataaaatggaatcgaatggaatcaacatcaaatggaatcaaatggaatcattgaacggaattgaatggaatcgtcatcgaatgaattgactgcaatcatcgaatggtctcgaatggaatcatcttcaaatggaatggaatggaatcatcgcatagaatcgaatggaattatcatcgaatggaatcgaatggaatcaacatcaaacggaaaaaaacggaattatcgaatggaatcgaagagaatcatcgaatggacccgaatggaatcatctaatggaatggaatggaataatccatggactcgaatgcaatcatcatccaatggaatcgaatggaatcatcgaatggactcgaatggaataatcattgaacggaatcgaatggaatcatcatcggatggaaatgaatggaatcatcatcgaatggaatcgaatagaattatggaatgaaatccagtgtgatcatcatcgaatggacccgaatggaatcatcatccaacggaagctaatggaatcaacatcgaatgaatcaaatggaaacaccatcgaattgaaacgaatggaattaccatgaaattgaaatggatggactcatcatcgaatggattcgaatggaatcatcgaataaaattgattgaaatcatcatcgaatggaatcgaatggtatcattgaatggaatcgaatggaatcatcatcagatggaaatgaatggaatcgtcatagaatggaatcgaatggattcattgaatggaatcagatggaatcatcgaatggactggaatggaatcattgaatggactcgaaagggaTCAtgattgaatggaattgaatggaatcatcgaatggtctcgattggaatcattatcaaatggaatcgaatggaatcaccgaatagaatcgaatggaacaatcatcgaatggactcaaatggaactatcctcaaatggaatggaatggaattatcgaatgcaatcgaatggaattatcgaatgcaatcgaatagaatcatcgaatggactcgaatggaatcatcgaatggaatggaatggaacagtcaatgaactcgaatggaatcatcattgaatggaatcgaatggaatcatcgagtggaatcgaatggaattatgatcaaatggaatcgaatgtaatcatcatcaaatgaaatcaaaaataaccatcatcaattggtattgaatggaattgtcatcaaatggaattcaaaggaatcatcatcaaatggaaccgaatggaatcctcattgaatggaaatgaaaggggtcatcatctaatggaatcgcatggaatcatcatcaaatggaatcgaatggaatcatcatcaaatggaatctaatggaatcattgaaaagaattgaatggaatcgtcatcgaatgaattgactgcaatcatcgaatggtctcgaatggaatcatcttcaaatggaatggaatggaatcatcgcatagaatcgaatggaattatcatcgaatggaatcgaatggtatcaaCACCAAACGGAAAaaaacggaattatcgaatggaatcgaagagaatcatcgaatggacccgaatggaatcatctaatggaatggaatggaataatccatggactcgaatgcaatcatcatcgaatggaatcgaatggaatcatcgaatggactcgaatggaataatcattgaacggaatcgaatggaatcatcatcggatggaaatgaatggaatcatcatcgaatggaatcgaatagaattatggaatgaaatccagtgtgatcatcatcgaatggacccgaatggaatcatcatccaacggaagctaatggaatcaacatcgaatgaatcaaatggaaacaccatcgaattgaaacgaatggaattatcatgaaattgaaatggatggactcatcatcgaatggattcgaaaggaatcatcgaataaaattgattgaaatcatcatcgaatggaatcgaatggtatcattgaatggaatcgaatggaatcatcatcagatggaaatgaatggaatcgtcatagaatggaatcgaatggattcattgaatggaatcagatggaatcatcgaatggactggaatggaatcattgaatggactcgaaagggatcattattgaatggaattgaatggaatcatcgaatggtctcgattggaatcattatcaaatggaatcgaatggaatcaccgaatagaatcgaatggaacaatcatcgaatggactcaaatggaattatcctccaatggaatcgaatggaattatcgaatgcaatcgaatggaattatcgaatgcaatcgaatagaatcatcgaatggactcgaatggaatcatcgaatggaatggaatggaacagtcaatgaactcgaatggaatcatcattgaatggaatcgaatggaatcatcgagtggaatcgaatggaattatgatcaaatggaatcgaatgtaatcatcatcaaatggaatcaaaaataaccatcatcaattggtattgaatggaattgtcatcaaatggaattcaaaggaatcatcatcaaatggaaccgaatggaatcctcattgaatggaaatgaaaggggtcatcatctaatggaatcgcatggaatcatcatcaaatggaatcgaatggaatcatcatcaaatggaatctaatggaatcattgaacagaattgaatggaatcgtcatcgattgaattgaatgcaatcatcgaatggtctcgaatggaatcatcttctaatggaaaggaatggaatcatcgcatagaatcgaatggaattatcatcgaatggaatcgaatggtatcaaCACCAAACGGAAAaaaacggaattatcgaatggaatcgaagagaatcttCGAacggacccgaatggaatcatctaatggaatggaatggaataatccatggactcgaatgcaatcatcatcgaatggaatcgaatggaatcatcgaatggactcgaatggaataatcattgaacggaatcgaatggaatcatcatcggatggaaacgaatggaatcatcatcgaatggaaatgaaaggagtcatcatctaatggaattgcatggaatcatcataaaatggaatcgaatggaatcaacatcaaatcgaatcaaacggaatcattgaacggaattgaatggaatcgtcatcgaatgaattgactgcaatcatcgaatggtctcgaatggaatcatcttcaaatggaatggaatggaatcatcgcatagaatcgaatggaattatcaccgaatggaatcgaatggaatcaacatcaaacggaaaaaaacggaattatcgaatggaatcgaagagaatcatcgaatggacccgaatggaatcatctaatggaatggaatggaataatccatggactcgaatgcaatcatcatcgaatggaatcgaatggaatcatcgaatgaactcgaatggaatcatcattgaatggaatcgaatggaatcatcgagtggaatcgaatggaattatgatcaaatggaatcg	T	30	.	.	GT:AD	0|1:1,1
chr1	138511275	.	caatgaactcgaatggaatcatcattgaatggaatcgaatggaatcatcgagtggaatcgaatggaattatgaacaaatggaatctaatgtaataatcatcaaatggaatcaaaaataaccatcatcaattggtattgaatggaattgtcatcaaatggaattcaaaggaatcatcatcaaatggaaccgaatggaatcctcattgaatggaaatgaaaggggtcatcatctaatggaatcgcatggaatcatcatcaaatggaatcgaatggaatcatcatcaaatggaatctgatggaatcattgaacagaattgaatggaatcgtcatcgaatgaattgaatgcaatcatcgaatggtctcgaatggaatcatcttctaatggaaaggaatggaatcatcgcatagaatcgaatggaattaacattgaatggactcgaatggaatcaacatcaaacggaatcaagcggaattatcgaatggaatcgaagagaatcatcgaatggactcgaatggaataatctaatggaattgaatggaataatccacggactcgaatgcaatcatcatcgtatagaatcgaatggaatcatcgaatggactcgaatggaataatcattgaacggaatcgaatggaatcatcatcggatggaaacgaatggaatcatcatcgaatggaaatgaaaggagtcatcatctaatggaattgcatggaatcatcatcaaatggaatcgaatggaatcaacagcaaatggaatcaaatggaatcattgaacggaattgaatggaatcgtcatccaatgaatgaatgcaatcatcgaatggtctcgaatgcaatcatcttcaaatggaatggaatggaatcatcgcatagaatcgaatggaattatcatcgaatggaatcgaatggtatcaacatcaaacggaaaaaaacggaattatcgaatggaatcgaatagaatcatcgaatggacccgaatggaatcatctaatggaatggaatggaataatccacggactcgaatgcaatcatcgtcgaatggaatcgaatggaatcatcgaatggactcgaatggaataatcattgaacagaatcgaatggaatcatcatcggatggaaacgaatggaatcatcatcgaatggaaatgaaaggagtcatcatctaatggaattgcatggaatcatcatcaaatggaatcgaatggaatcaacatcaaatggaatcaaatggaatcattgaacggaattgaatggaatcgtcatcgaatgaattgaatgcaatcatcgaatggtctcgagtggaatcatcttcaaatggaatggaatggaatcatcgcatagaatcgaatggaattatcatcaaatggaatcgaatggtatcaacatcaaacggaaaaaaacggaattatcgaatggaatcgaagagaatcttCGAacggacccgaatggaatcatctaatggaatggaatggaataatccatggactgGAAGGCAAtcatcattgaacggaatcgaaaggaatcatcatcggatggaaacgaatggaatcatcatcgaatggaaatgaaaggagtcatcatctaatggaattgcatcgaatcatcataaaatggaatcgaatggaatcaacatcaaatggaatcaaatggaatcattgaacggaattgaatggaatcgtcatcgaatgaattgaatgcaatcatcgaatggtctcgaatggaatcatcttcaaatggaatggaatggaatcatcgcatagaatcgaatggaattatcatcgaatggaatcgaatggaatcaacatcaaacggaaaaaaacggaattatcgaatggaatcgaatagaatcatcgaatggacccgaatggaatcatctaatggaatggaatggaataatccgtggactcgaatgcaatcatcatcgaatataatcgaatggaatcatccaatggactcgaatggaataatcattgaacggaatcgaatggaatcatcatcggatggaaatgaatggaatcatcatcgaatggaatcgaatagaattatggaatgaaatccagtgtgatcatcatcgaatggacccgaatggaatcatcatccaacgAATgctaatggaatcaacatcgaatgaatcaaatggaaacaccatcgaattgaaacgaatggaattaccatgaaattgaaatggatggactcatcatcgaatggattcgaatggaatcatcgaataaaattgattgaaatcatcatcgaatggaatcgaatggattcattgaatggaatcagatggaatcatcgaatggactggaatggaatcattgaatggacacgAAAGAGATCAtgattgaatggaattgaatggaatcatcgaatggtctcgattggaatcattatcaaatggaaacgaatggaatcaccgaatagaatcgaatggaacaatcatcgaatggactcaaatggaatcatcctcaaatggaatggaatggaattatcgaatgcaatcgaatagaatcatcgaatggactcgaatggaatcatcgaatggaatggaatggaacagtcaatgaactcgaatggaatcatcattgaatggaatcgaatggaatcatcgagtggaatcgaatggaattatgatcaaatggaatctaatgtaataatcatcaaatggaatcgaaaataaccatcatcaattgttattgaatggaattgtcatcaaatggaattcaaaggaatcatcatcaaatggaaccgaatggaatcctcattgaatggaaatgaaaggggtcatcatctaatggaatcgcatggaatcatcatcaaatggaatcgaatggaatcatcatcaaatggaatctgatggaatcattgaacagaattgaatggaatcgtcatcgaatgaattgaatgcaatcatcgaatggtctcgaatggaatcatcttctaatggaaaggaatggaatcatcgcatagaatcgaatggaattaacattgaatggactcgaatggaatcaacatcaaacggaatcaagcggaattatcgaatggaatcgaagagaatcatcgaatggactcgaatggaataatctaatggaattgaatggaataatccacggactcgaatgcaatcatcatcgtatagaatcgaatggaatcatcgaatggactcgaatggaataatcattgaacggaatcgaatggaatcatcatcggatggaaacgaatggaatcatcatcgaatggaaatgaaaggagtcatcatctaatggaattgcatggaatcatcatcaaatggaatcgaatggaatcaacagcaaatggaatcaaatggaatcattgaacggaattgaatggaatcgtcatccaatgaatgaatgcaatcatcgaatggtctcgaatgcaatcatcttcaaatggaatggaatggaatcatcgcatagaatcgaatggaattatcatcgaatggaatcgaatggtatcaacatcaaacggaaaaaaacggaattatcgaatggaatcgaatagaatcatggaatggacccgaatggaatcatctaatggaatggaatggaataatccacggactcgaatgcaatcatcgtcgaatggaatcgaatggaatcatcgaatggactcgaatggaataatcattgaacagaatcgaatggaatcatcatcggatggaaacgaatggaatcatcatcgaatggaaatgaaaggagtcatcatctaatggaattgcatggaatcatcatcaaatggaatcgaatggaatcaacatcaaatggaatcaaatggaatcattgaacggaattgaatggaatcgtcatcgaatgaattgaatgcaatcatcgaatggtctcgagtggaatcatcttcaaatggaatggaatggaatcatcgcatagaatcgaatggaattatcatcgaatggaatcgaatggtatcaacatcaaacggaaaaaaacggaattatcgaatggaatcgaagagaatcttCGAacggacccgaatggaatcatctaatggaatggaatggaataatccatggactgGAAGGCAAtcatcattgaacggaatcgaaaggaatcatcatcggatggaaacgaatggaatcatcatcgaatggaaatgaaaggagtcatcatctaatggaattgcatcgaatcatcataaaatggaatcgaatggaatcaacatcaaatggaatcaaatggaatcattgaacggaattgaatggaatcgtcatcgaatgaattgaatgcaatcatcgaatggtctcgaatggaatcatcttcaaatggaatggaatggaatcatcgcatagaatcgaatggaattatcatcgaatggaatcgaatggaatcaacatcaaacggaaaaaaacggaattatcgaatggaatcgaatagaatcatcgaatggacccgaatggaatcatctaatggaatggaatggaataatccgtggactcgaatgcaatcatcatcgaatataatcgaatggaatcatccaatggactcgaatggaataatcattgaacggaatcgaatggaatcatcatcggatggaaatgaatggaatcatcatcgaatggaatcgaatagaattatggaatgaaatccagtgtgatcatcatcgaatggacccgaatggaatcatcatccaacgAATgctaatggaatcaacatcgaatgaatcaaatggaaacaccatcgaattgaaacgaatggaattaccatgaaattgaaatggatggactcatcatcgaatggattcgaatggaatcatcgaataaaattgattgaaatcatcatcgaatggaatcgaatggattcattgaatggaatcagatggaatcatcgaatggactggaatggaatcattgaatggacacgAAAGAGATCAtgattgaatggaattgaatggaatcatcgaatggtctcgattggaatcattatcaaatggaatcgaatggaatcaccgaatagaatcgaatggaacaatcatcgaatggactcaaatggaattatcctcaaatggaatggaatggaattatcgaatgcaatcgaatggaattatcgaatgcaatcgaatagaatcatcgaatggactcgaatggaatcatcgaatggaatggaatggaacagtcaatgaactcgaatggaatcatcattgaatggaatcgaatggaatcatcgagtggaatcgaatggaattatgatcaaatggaatcgaatgtaatcatcatcaaatggaatcaaaaataaccatcatcaattggtaatgaatggaattgtcatcaaatggaattcaaaggaatcatcatcaaatggaaccgaatggaatcctcattgaatggaaatgaaaggggtcatcatctaatggaatcgcatggaatcatcatcaaatggaatcgaatggaatcatcatcaaatggaatctaatggaatcattgaacagaattgaatggaatcgtcatcgaatgaattgaatgcaatcatcgaatggtctcgaatggaatcatcttctaatggaaaggaatggaatcatcgcatagaatcgaatggaattatcatcgaatggaatcgaatgggatcAACACCAAACGGAAAaaaacggaattatcgaatggaatcgaagagaatcttCGAACGGACCCGAATgaaatcatctaatggaatggaatggaataatccatggactcgaatgcaatcatcatcgaatggaatcaaatggaatcatcgaatcgactcgaatggaataatcattgaacggaatcgaatggaatcatcatcggatggaaacgaatggaatcatcatcgaatggaaatgaaaggagtcatcatctaatggaattgcaaggaatcatcataaaatggattcgaatggaatcaacatcaaatggaatcaaatggaatcattgaacggaattgaatggaatcgtcatcgaatgaattgaatgcaatcatcgaatggtctcgaagggaatcatcttcaaatggaatggaatggaatcatcgcatagaatcgaatggaattatcatcgaatggaatcgaatggaatcaacatcaaacggaaaaaaacggaattatcgaatggaatcgaagagaatcatcgaatggacccgaatggaatcatctaatggaatggaatggaataatccatggactcgaatgcaatcatcgtcaaatggaatcgaatggaatcatcgaatggattcgaatggaataatcattgaacggaatcgaatggaatcatcatcggatggaaacgaatggaatcatcatcgaatggaaatgaaaggagtcatcatctaatggaattgcatggaatcatcataaaatggaatcgaatggaatcaacatcaaatcgaatcaaacggaatcattgaacggaattgaatggaatcgtcatcgaatgaattgactgcaatcatcgaatggtctcgaatggaatcatcttcaaatggaatggaatggaatcatcgcatagaatcgaatggaattatcaccgaatggaatcgaatggaatcaacatcaaacggaaaaaaacggaattatcgaatggaatcgaagagaatcatcgaatggacccgaatggaatcatctaatggaatggaatggaataatccatggactcgaatgcaatcatcatcgaatggaatcgaatggaatcatcgaatgaactcgaatggaatcatcattgaatggaatcgaatggaatcatcgagtggaatcgaatggaattatgatcaaatggaatcgaatgtaatcatcatcaaatggaatcaaaaataaccatcatcaattggtactgaatggaattgtcatcaaatggaattcaaaggaatcatcatcaaatggaactgaatggaatcctcattgaatggaaatgaaaggtgtcatcatctaatggaatcgcatggaatcatcatcaaatggaatcgaatggaatcatcatcaaatggaatctgatggaatcattgaacagaattgaatggaatcgtcatcgaatgaattgaatgcaatcttcgaatggtctcgaatgtaATCACAttctaatggaaaggaatggaatcatcgcatagaatcgaatgaaattaacattgaatggactcgaatggaatcaacatcaaacggaatcaagcggaattatcgaatggaatcgaagagaatcatcgaatggtctcgaatggaatcatcttctaatggaaaggaatggaatcatcgcatagaatcgaatggaattaacattgaatggactcgaatggaatcaacatcaaatggaatcaagcGGAATTATCGAATgaaatcgaagagaatcatcg	C	30	.	.	GT:AD	0|1:1,1
chr1	138692585	.	ctcatcaaatggaatcaaaaataaccatcatcaattggtattgaatggaattgtcatcaaatggaattcaaaggaatcatcatcaaatggaaccgaatggaatcctcattgaatggaaatgaaaggggtcatcatcaaatggaatcgaatggaatcatcatcaaatggaatctaatggaatcattgaacagaattgaatggaatcgtcatcgaatgaattgaatgcaatcatcgaatggtctcgaatggaatcatcttctaatggaaaggaatggaatcatcgcatagaatcgaacggaattatcatcgaatggaatccaatggtaTCAACACCAAACGGAAAaaaacggaattatcgaatggaatcgaagagaatcttCGAacggacccgaatggaatcatctaatggaatggaatggaataatccatggacttgaatgcaatcatcatcgaatggaatcgaatggaatcatcgaatggactcgaatggaataatcattgaacggaatcgaatggaatcatcatcggatggaaatgaatggaatcatcatcgaatggaatcgaatagaattatggaatgaaatccagtgtgatcatcatcgaatggacccgaatggaatcatcatccaacggaagctaatggaatcaacatcgaatgaatcgaatggaaacaccatcgaattgaaacgaatggaattatcatgaaattgaaatggatggactcatcatcgaatggattcgaatggaatcatcgaataaaattgattgaaatcatcatccaatggaatcgaatggtatcattgaatggaatcgaatggaatcatcatcagatggaaatgaatggaatcgtcatagaatggaatcgaatggattcattgaatggaatcagatcgaatcatcaaatggactggaatggaaacattgaatggactcgaaagggatcattattgaatggaattgaatggaatcatcgaatggtctcgattGGAATCATTaccaaatggaatcgaatggaatcaccgaatagaatcgaatggaacaatcatcgaatggactcaaatggaattatcctccaatggaatcgaatggaattatcgaatgcaatcgaatggaattatcgaatgcaatcgaatagaatcatcgaatggactcgaatggaatcattgaatggaatggaatggaacagtcaatgaactcgaatggaatcatcattgaatggaatcgaatggaatcatcgagtggaatcgaatggaattatgatcaaatggaatcgaatgtaatca	C	30	.	.	GT:AD	0|1:1,1
chr1	138910833	.	t	TGGACCCGAATGGAATCATCTAATGGAATGGAATGGAATAATCCATGGACTCGAATGCAATCATCATCGAATGGAATCGAATGGAATCATCGAATGGACTCGAATGGAATAATCATTGAACGGAATCGAATGGAATCATCATCGGATGGAAATGAATGGAATCATCATCGAATGGAATCGAATAGAATTATGGAATGAAATCCAGTGTGATCATCATCGAATGGACCCGAATGGAATCATCATCCAACGGAAGCTAATGGAATCAACATCGAATGAATCGAATGGAAACACCATCGAATTGAAACGAATGGAATTATCATGAAATTGAAATGGATGGACTCATCATCGAATGGATTCGAATGGAATCATCGAATAAAATTGATTGAAATCATCATCCAATGGAATCGAATGGTATCATTGAATGGAATCGAATGGAATCATCATCAGATGGAAATGAATGGAATCGTCATAGAATGGAATCGAATGGATTCATTGAATGGAATCAGATGGAATCATCGAATGGACTGGAATGGAATCATTGAATGGACTCGAAAGGGATCATGATTGAATGGAATTGAATGGAATCATCGAATGGTCTCGATTGGAATCATTATCAAATGGAATCGAATGGAATCACCGAATAGAATCGAATGGAACAATCATCGAATGGACTCAAATGGAATTATCCTCCAATGGAATCGAATGGAATTATCGAATGCAATCGAATGGAATTATCGAATGCAATCGAATAGAATCATCGAATGGACTCGAATGGAATCATCGAATGGAATGGAATGGAACAGTCAATGAACTCGAATGGAATCATCATTGAATGGAATCGAATGGAATCATCGAGTGGAATCGAATGGAATTATGATCAAATGGAATCGAATGTAATCCTCATCAAATGGAATCAAAAATAACCATCATCAATTGGTATTGAATGGAATTGTCATCAAATGGAATTCAAAGGAATCATCATCAAATGGAACCGAATGGAATCCTCATTGAATGGAAATGAAAGGGGTCATCATCTAATGGAATCGCATGGAATCATCATCAAATGGAATCGAATGGAATCATCATCAAATGGAATCTAATGGAATCATTGAACAGAATTGAATGGAATCGTCATCGAATGAATTGAATGCAATCATCGAATGGTCTCGAATGGAATCATCTTCTAATGGAAAGGAATGGAATCATCGCATAGAATCGAATGGAATTATCATCGAATGGAATCGAATGGTATCAACACCAAACGGAAAAAAACGGAATTATCGAATGGAATCGAAGAGAATCTTCGAAC	30	.	.	GT:AD	1|0:1,1
chr1	138911697	.	c	CAATGGAATCGAATGGTATCATTGAATGGAATCGAATGGAATCATCATCAGATGGAAATGAATGGAATCGTCATAGAATGGAATCGAATGGATTCATTGAATGGAATCAGATGGAATCATCGAATGGACTGGAATGGAATCATTGAATGGACTCGAAAGGGATCATGATTGAATGGAATTGAATGGAATCATCGAATGGTCTCGATTGGAATCATTATCAAATGGAATCGAATGGAATCACCGAATAGAATCGAATGGAACAATCATCGAATGGACTCAAATGGAATTATCCTCCAATGGAATCGAATGGAATTATCGAATGCAATCGAATGGAATTATCGAATGCAATCGAATAGAATCATCGAAAGGACTCGAATGGAATCATCGAATGGAATGGAATGGAACAGTCAATGAACTCGAATGGAATCATCATTGAATGGAATCGAATGGAATCATCGAGTGGAATCGAATGGAATTATGATCAAATGGAATCGAATGTAATCATCATCATATGGAATCAAAAATAACCATCATCAATTGGTATTGAATGGAATTGTCATCAAATGGAATTCAAAGGAATCATCATCAAATGGAACCGAATGGAATCCTCATTGAATGGAAATGAAAGGGGTCATCATCTAATGGAATCGCATGGAATCATCATCAAATGGAATCGAATGGAATCATCATCAAATGGAATCTAATGGAATCATTGAACAGAATTGAATGGAATCGTCATCGAATGAATTGAATGCAATCATCGAATGGTCTCGAATGGAATCATCTTTTAATGGAAAGGAATGGAATCATCGCATAGAATCGAATGGAATTATCATCGAATGGAATCGAATGGTATCAACACCAAACGGAAAAAAACGGAATTATCGAATGGAATCGAAGAGAATCTTCGAACGGACCCGAATGGAATCATCTAATGGAATGGAATGGAATAATCCATGGACTCGAATGCAATCATCATCGAATGGAATGGAATGGAATCATCGAATGGACTCGAATGGAATAATCATTGAACGGAATCGAATGGAATCATCATCGGATGGAAACGAATGGAATCATCATCGAATGGAAATGAAAGGAGTCATCATCTAATGGAATTGCATGGAATCATCATCAAATGGAATCGAATGGAATCAACATCAAATGGAATCAAATGGAATCATTGAACGGAATTGAATGGAATCGTCATCGAATGAATTGACTGCAATCATCGAATGGTCACGAATGGAATCATCTTCAAATGGAATGGAATGGAATCATCGCATAGAATCGAATGGAATTATCATCGAATGGAATCGAATGGAATCAACATCAAACGGAAAAAAACGGAATTATCGAATGGAATCGAAGAGAATCATCGAATGGACCCGAATGGAATCATCTAATGGAATGGAATGGAATAATCCATGGACTCGAATGCAATCATCATCGAATGGAATCGAATGGAATCATCGAATGGACTCGAATGGAATAATCATTGAACGGAATCGAATGGAATCATCATCGGATGGAAATGAATGGAATCATCATCGAATGGAATCGAATAGAATTATGGAATGAAATCCAGTGTGATCATCATCGAATGGACCCGAATGGAATCATCATCCAACGGAAGCTAATGGAATCAACATCGAATGAATAGAATGGATACACCATCGAATTGAAACGAATGGAATTATCATGAAATTGAAATGGATGGACTCATCATCGAATGGATTCGAATCGAATCATCGAATAAAATTGATTGAAATCATCATCA	30	.	.	GT:AD	1|0:1,1
chr1	138926943	.	t	TGAATGGAATCATCATCGGATGGAAACGAATGGAATCATCATCGAATGGAAATGAAAGGAGTCATCATCTAATGGAATTGCATGGAATCATCATAAAATGGAATCGAATGGAATCAACATCAAATGGAATCAAATGGAATCATTGAACGGAATTGAATGGAATCGTCATCGAATGAATTGACTGCAATCATCGAATGGTCTCGAATGGAATCATCTTCAAATGGAATGGAATGGAATCATCGCATAGAATCGAATGGAATTATCATCGAATGGAATCGAATGGAATCAACATCAAACGGAAAAAAACAGAATTATCGTATGGAATCGAAGAGAATCATCGAATGGACCCGAATGGAATCATCTAATGGAATGGAATGGAATAATCCATGGACTCGAATGCAATCATCATCGAATGGAATCGAATGGAATCATCGAATGGACTCGAATGGAATAATCATTGAACGGAATCGAATGGAATCATCATCGGATGGAAATGAATGGAATCATCATCGAATGGAATCGAATATAATTATGGAATGAAATCCAGTGTGATCATCATCGAATGGACCCGAATGGAATCATCATCCAACGGAAGCTAATGGAATCAACATCGAATGAATCGAATGGAAACACCATCGAATTGAAACGAATGGAATTATCATGAAATTGAAATGGATGGACTCATCATCGAATGGATTCGAATGGAATCATCGAATAAAATTGACTGAAATCATCATCCAATGGAATCGAATGGTATCATTGAATGGAATCGAATGGAATCATCATCAGATGGAAATGAATGGAATCGTCATAGAATGGAATCGAATGGATTCATTGAATGGAATCAGATGGAATCATCGAATGGACTGGAATGGAATCATTGAATGGACTCGAAAGGGATCATGATTGAATGGAATTGAATGGAATCATCGAATGGTCTCGATTGGAATCATTATCAAATGGAATCGAATGGAATCACCGAATAGAATCGAATGGAACAATCATCGAATGGACTCAAATGGAATTATCCTCAAATGGAATCAAATGGAATTATCGAATGCAATCGAATGGAATTATCGAATGCAATCGAATAGAATCATCAAAAGGACTCGAATGGAATCATCGAATGGAATGGAATGGAACAGTCAATGAACTCGAATGGAATCATCATTGAATGGAATCGAATGGAATCATCGAGTGGAATCGAATGGAATTATGATCAAATGGAATCGAATGTAATCATCATCAAATGGAATCAAAAATAACCATCATCAATTGGTATTGAATGGAATTGTCATCAAATGGAATTCAAAGGAATCATCATCAAATGGAACCGAATGGAATCCTCATTGAATGGAAATGAAAGGGGTCATCATCTAATGGAATCGCATGGAATCATCATCAAATGGAATCGAATGGAATCATCATCATATGGAATCTAATGGAATCATTGAACAGAATTGAATGGAATCGTCATCGAATGAATTGAATGCAATCATCGAATGGTCTCGAATGGAATCATCTTCTAATGGAAAGGAATGGAATCATCGCATAGAATCGAATGGAATTATCATCGAATGGAATCGAATGGTATCAACACCAAACGGAAAAAAACGGAATTATCGAATGGAATCGAAGAGAATCTTCGAACGGACCCGAATGGAATCATCTAATGGAATGGAATGGAATAATCCATGGACTCGAATGCAATCATCATCGAATGGAATGGAATGGAATCATCGAATGGACTCGAATGGAATAATCATTGAACGGAATCGAATGGAATCATCATCGGATGGAAACGAATGGAATCATCATCGAATGGAAATGAAAGGAGTAATCATCTAATGGAATTGCATGGAATCATCATCAAATGAAATCGAATGGAATCAACATCAAATGGAATCAAATGGAATCATTGAACGGAATTGAATGGAATCGTCATCGAATGAATTGACTGCAATCATCGAATGGTCACGAATGGAATCATCTTCAAATGGAATGGAATGGAATCATCGCATAGAATCGAATGGAATTATCATCGAATGGAATCGAATGGAATCAACATCAAACGGAAAAAAACGGAATTATCGAATGGAATCGAAGAGAATCATCGAATGGACCCGAATGGAATCATCTAATGGAATGGAATGGAATAATCCATGGACTCGAATGCAATCATCATCGAATGGAATCGAATGGAATCATCGAATGGACTCGAATGGAATAATCATTGAACGGAATCGAATGGAATCATCATCGGATGGAAATGAATGGAATCATCATCGAATGGAATCGAATAGAATTATGGAATGAAATCCAGTGTGATCATCATCGAATGGACCCGAATGGAATCATCATCCAACGGACGCTAATGGAATCAACATCGAATGAATCAAATGGAAACACCATCGAATTGAAACGAATGGAATTATCATGAAATTGAAATGGATGGACTCATCATCGAATGGATTCGAATCGAATCATCGAATAAAATTGATTGAAATCATCATCAAATGGAATCGAATGGTATCATTGAATGGAATCGAATGGAATCATCATCAGATGGAAATGAATGGAATCGTCATAGAATGGAATCGAATGGATTCATTGAATGGAATCAGATGGAATCATCGAATGGACTGGAATGGAATCATTGAATGGACTCGAAAGGGATCATTATTGAATGGAATTGAATGGAATCATCGAATGGTCTCGATTGGAATCATTACCAAATGGAATCGAATGGAATCACCGAATAGAATCGAATGGAACAATCATCGAATGGACTCAAATGGAATTATCCTCAAATGGAATCGAATGGAATTATCAAATGCAATCGAATGGAATTATCGAATGCAATCGAATAGAATCATCGAAAGGACTCGAATGGAATCATCGAATGGAATGGAATGGAACAGTCAATGAACTCGAATGGAATCATCATTGAATGGAATCGAATGGAATCATCGAGTGGAATCGAATGGAATTATGATCAAATGGAATCGAATGTAATCATCATCAAATGGAATCAAAAATAACCATCATCAATTGGTATTGAATGGAATTGTCATCAAATGGAATTCAAAGGAATCATCATCAAATGGAACCGAATGGAATCCTCATTGAATGGAAATGAAAGGGGTCATCATCTAATGGAATCGCATGGAATCATCATCAAATGGAATCAAATGGAATCATCATCAAATGGAATCTAATGGAATCATTGAACAGAATTGAATGGAATCGTCATCGAATGAATTGAATGCAATCATCGAATGGTCTCGAATGGAATCATCTTCTAATGGAAAGGAATGGAATCATCGCATAGAATCGAATGGAATTATCATCGAATGGAATCGAATGGTATCAACACCAAACGGAAAAAAACGGAATTATCGAATGGAATCGAAGAGAATCTTCGAACGGACCCGAATGGAATCATCTAATGGAATGGAATGGAATAATCCATGGACTCGAATGCAATCATCATCGAATGGAATCGAATGGAATCATCGAATGGACTCGAATGGAATAATCATTGAACGGAATC	30	.	.	GT:AD	1|0:1,1
chr1	138937198	.	ctcatcaaatggaatcaaaaataaccatcatcaattggtattgaatggaattgtcatcaaatggaattcaaaggaatcatcatcaaatggaaccgaatggaatcctcattgaatggaaatgaaaggggtcatcatctaatggaatcgcatggaatcatcatcaaatggaatcgaatggaatcatcatcaaatggaatctaatggaatcattgaacagaattgaatggaatggtcatcgaatgaattgaatgcaatcatcgaatggtctcgaatggaatcatcttctaatggaaaggaatggaatcatcacatagaatcgaatggaattatcatcgaatggaatcgaatggtatcaaCACCAAACGGAAAaaaacggaattatcgaatggaatcgaagagaatcttCGAacggacccgaatggaatcatctaatggaatggaatggaataatccatggactcgaatgcaatcatcatcgaatggaatggaatggaatcatcgaatggactcgaatggaataatcattgaacggaatcgaatgaaatcatcatcggatggaaacgaatggaatcatcatcgaatggaaatgaaaggagtcatcatctaatggaattgcatggaatcatcataaaatggaatcgaatggaatcaacatcaaatggaatcaaatggaatcattgaacggaattgaatggaatcgtcatcgaatgaattgactgcaatcatcgaatggtctcgaatggaatcatcttcaaatggaatggaatggaatcatcgcatagaatcgaatggaattatcatcgaatggaatcgaatggaatcaacatcaaacggaaaAAAACGGAATTATCgtatggaatcgaagagaatcatcgaatggacccgaatggaatcatctaatggaatggaatggaataatccatggactcgaatgcaatcatcatcgaatggaatcgaatggaatcatcgaatggactcgaatggaataatcattgaacggaatcgaatggaatcatcatcggatggaaatgaatggaatcatcatcgaatggaatcgaatagaattatggaatgaaatccagtgtgatcatcatcgaatggacccgaatggaatcatcatccaacggaagctaatggaatcaacatcgaatgaatcgaatggaaacaccatcgaattgaaacgaatggaattatcatgaaattgaaatggatggactcatcatcgaatggattcgaatggaatcatcgaataaaattgattgaaatcatcatcgaatggaatcgaatggtatcattgaatggaatcgaatggaatcatcatcagatggaaatgaatggaatcgtcatagaatggaatcgaatggattcattgaatggaatcagatggaatcatcgaatggactggaatggaatcattgaatggactcgaaagggaTCAtgattgaatggaattgaatggaatcatcgaatggtctcgattggaatcattatcaaatggaatcgaatggaatcaccgaatagaatcgaatggaacaatcatcgaatggactcaaatggaattatcctcaaatggaatcgaatggaattatcgaatgcaatcgaatggaattatcgattgcaatcgaatagaatcatcgaatggactcgaatggaatcatcgaatggaatggaatggaacagtcaatgaactcgaatggaatcatcattgaatggaatcgaatggaatcatcgagtggaatcgaatggaattatgatcaaatggaatcgaatgtaatcatcatcaaatggaatcaaaaataaccatcatcaattggtattgaatggaattgtcatcaaatggaattcaaaggaatcatcatcaaatggaaccgaatggaatcctcattgaatggaaatgaaaggggtcatcatctaatggaatcgcatggaatcatcatctaatggaatcgaatggaatcatcatcaaatggaatctaatggaatcattgaacagaatggaatggaatcatcatcgaatgaattgaatgcaatcatcgaatggtctcgaatggaatcatcttctaatggaaaggaatggaatcatcgcatagaatcgaatggaattatcatcgaatggaatcgaatggtatcaaCACCAAACGGAAAaaaacggaattatcgaatggaatcgaagagaatcttCGAacggacccgaatggaatcatctaatggaatggaatggaataatccatggactcgaatgcaatcatcatcgaatggaatcgaatggaatcatcgaatggactcgaatggaataatcattgaacggaatcgattggaatcatcatcggatggaaacgaatggaatcatcatcgaatggaaatgaaaggagtcatcatctaatggaattgcatggaatcatcataaaatggaatcgaatggaatcaacatcaattggaatcaaatggaatcattgaacggaattgaatggaatcgtcatcgaatgaattgactGCAATCATccaatggtctcgaatggaatcatcttcaaatggaatggaatggaatcatcgcatagaatcgaatggaattatcatcgaatggaatcgaatggaatcaacatccaACGGAAAaaaacggaattatcgaatggaatcgaagagaatcatcgaatggacccgaatggaatcatctaatggaatggaatggaataatccatggactcgaatgcaatcatcatcaaatggaatcgaatggaatcatcgaatggactcgaatggaataatcattgaatggaatcgaatggaatcatcatcggatggaaatgaatggaatcatcatcgaatggaatcgaatagaattatggaatgaaatccagtgtgatcatcatcgaatggacccgaatggaatcatcatccaacggaagctaatggaatcaacatcgaatgaatcgaatggaaacaccatcgaattgaaacgaatggaattatcatgaaattgaaatggatggactcatcatcgaatggattcgaatggaatcatcgaataaaattgattgaaatcatcatcgaatggaatcgaatggtatcattgaatggaatcgaatggaatcatcatcagatggaaatgaatggaatcgtcatagaatggaatcgaatggattcattgaatggaatcagatggaatcatcgaatggactggaatggaatcattgaatggactcgaaagggaTCAtgattgaatggaattgaatggaatcatcgaatggtctcgattggaatcattatcaaatggaatcgaatggaatcaccgaatagaatcgaatggaacaatcatcgaatggactcaaatggaattatcctcaaatggaatcgaatggaattatcgaatgcaatcgaatggaattatcgaatgcaatcgaatagaatcatcgaatggactcgaatggaatcatcgaatggaatggaatggaacagtcaatgaactcgaatggaatcatcattgaatggaatcgaatggaatcatcgagtggaatcgaatggaattatgatcaaatggaatcgaatattatcatcatcaaatggaatcaaaaataaccatcatcaattggtattgaatggaattgtcatcaaatggaattcaaaggaatcatcatcaaatggaaccgaatggaatcctcattgaatggaaatgaaaggggtcatcatctaatggaatcgcatggaatcatcatcaaatggaatcgaatggaatcatcatcaaatggaatctaatggaatcattgaacagaattgaatggaatcgtcatcgaatgaattgaatgcaatcatcgaatggtctcgaatggaatcatcttctaatggaaaggaatggaatcatcgcatagaatcgaatggaattatcatcgaatggaatcgaatggtatcaaCACCAAACGGAAAaaaacggaattatcgaatggaatcgaagagaatcttCGAacggacccgaatggaatcatctaatggaatggaatggaataatccatggactcgaatgcaatcatcatcgaatggaatggaatggaatcatcgaatggactcgaatggaataatcattgaacggaatcgaatggaatcatcatcggatggaaacgaatggaatcatcatcgaatggaaatgaaaggagtcatcatctaatggaattgcatggaatcatcatcaaatggaatcgaatggaatcaacatcaaatggaatcaaatggaatcattgaacggaattgaatggaatcgtcatcgaatgaattgactgcaatcatcgaatggtcacgaatggaatcatcttcaaatggaatggaatggaatcatcgcatagaatcgaatggaattatcatcgaatggaatcgaatggaatcaacatcaaacggaaaaaaatggaattatcgaatggaatcgaagagaatcatcgaatggacccgaatggaatcatctaatggaatggaatggaataatccatggactcgaatgcaatcatcatcgaatggaatcgaatggaatcatcgaatggactcgaatggaataatcattgaacggaatcgaatggaatcatcatcggatggaaatgaatggaatcatcatcgaatggaatcgaatagaattatggaatgaaatccagtgtgatcatcatcgaatggacccgaatggaatcatcatccaacggaagctaatggaatcaacatcgaatgaatcgaatggaaacaccatcgaattgaaacgaatggaattatcatgaaattgaaatggatggactcatcatcgaatggattcgaatcgAATCATCGAATAAAattgattgaaatcatcatcaaatggaatcgaatggtatcattgaatggaatcgaatggaatcatcatcagatggaaatgaatggaatcgtcatagaatggaatcgaatggattcattgaatggaatcagatggaatcatcgaatggactggaatggaatcattgaatggactcgaaagggatcattattgaatggaattgaatggaatcatcgaatggtctcgattGGAATCATTACcagatggaatcgaatggaatcaccgaatagaatcgaatggaacaatcatcgaatggactcaaatggaattatcctcaaatggaatcgaatggaattatcgaatgcaatcgaatggaattatcgaatgcaatcgaatagaatcatcgaaaggactcgaatggaatcatcgaatggaatggaatggaacagtcaatgaactcgaatggaatcatcattgaatggaatcgaatggaatcatcgagtggaattgaatggaattatgatcaaatggaatcgaatgtaatcatcatcaaatggaatcaaaaataaccatcatcaattggtattgaatggaattgtcatcaaatggaattcaaaggaatcatcatcaaatggaaccgaatgcaatcctcattgaatggaaatgaaaggggtcatcatctaatggaatcgcatggaatcatcatcaaatggaatcgaatggaatcatcatcaaatggtatctaatggaatcattgaacagaattgaatggaatcgtcatcgaatgaattgaatgcaatcatcgaatggtctcgaatggaatcatcttctaatggaaaggaatggaatcatcgcatagaatcgaatggaattatcatcgaatggaatcgaatggtatcaaCACCAAAcggaaaaaaatggaattatcgaatggaatcgaagagaatcttCGAacggacccgaatggaatcatctaatggaatggaatggaataatccatggactcgaatgcaatcatcatcgaatggaatcgaatggaatcatcgaatggactcgaatggaataatcattgaacggaatcgaatggaatcatcatcggatggaaacgaatggaatcatcatcgaatggaaatgaaaggagtcatcatctaatggaattgcatggaatcatcataaaatggaatcgaatggaatcaacatcaaatggaatcaaatggaatcattgaacggaattgaatggaatcgtcatcgaatgaattgactgcaatcatcgaatggtctcgaatggaatcatcttcaaatggaatggaatggaatcatcgcatagaatcgaatggaattatcatcgaatggaatcgaatggaatcaacatcaaacggaaaaaaacggaattatcgaatggaatcgaagagaatcatcgaatggacccgaatggaatcatctaatggaatggaatggaataatccatggactcgaatgcaatcatcatcgaatggaatcgaatggaatcatcgaatggactcgaatggaataatcattgaacggaatcgaatggaatcatcatcggatggaaatgaatggaatcatcatcgaatggaatcgaatagaattatggaatgaaatccagtgtgatcatcatcgaatggacccgaatggaatcatcatccaacggaagctaatggaatcaacatcgaatgaatcgaatggaaacaccatcgaattgaaacgaatggaattatcatgaaattgaaatggatggactcatcatcgaatggattcgaatggaatcatcgaataaaattgattgaaatcatcatccaatggaatcgaatggtatcattgaatggaatcgaatggaatcatcatcagatggaaatgaatggaatcgttatagaatggaatcgaatggattcattgaatggaatcagatggaatcatcgaatggactggaatggaatcattgaatggactcgaaagggatcattattgaatggaattgaatggaatcatcgaatggtctcgattggaatcattatcaaatggaatcgaatggaatcaccgaatagaatcgaatggaacaatcatcgaatgggctcaaatggaattatcctccaatggaatcgaatggaattatcgaatgcaatcgaatggaattatcgaatgcaatcgaatagaatcatcgaatggactcgaatggaatcatcgaatggaatggaatggaacagtcaatgaactcgaatggaatcatcattgaatggaatcgaatggaatcatcgagtggaatcgaatggaattatgatcaaatggaatcgaatgtaatca	C	30	.	.	GT:AD	1|0:1,1
chr1	138951004	.	tcatcattgaatggaatcgaatggaatcatcgagtggaatcgaatggaattatgatcaaatggaatcgaatgttatcatcatcaaatggaatcaaaaataaccatcatcaattggtattgaatggaattgtcatcaaatggaattcaaagaaatcatcatcaaatggaaccgaatggaatcctcattgaatggaaatgaaaggggtcatcatctaatggaatcgcatggaatcatcatcaaatggaatcgaatggaatcatcatcaaatggaatctaatggaatcattgaacagaattgaatggaatcgtcatcgaatgaattgaatgcaatcatcgaatggtctcgaatggaatcatcttctaatggaaaggaatggaatcatcgcatagaatcgaatggaattatcatcgaatggaatcgaatggtatcaaCACCAAACGGAAAaaaacggaattatcgaatggaatcgaagagaatcttCGAacggacccgaatggaatcatctaatggaatggaatggaataatccatggactcgaatgcaatcaaaatcgaatggaatcgaatggaatcatcgaatggactcgaatggaataatcattgaacggaatcgaatggaatcatcatcggatggaaacgaatggaatcatcatcgaatggaaatgaaaggagtcatcatctaatggaattgcatggaatcatcataaaatggaatcgaatggaatcaacatcaaatggaatcaaatggaatcattgaacggaattgaatggaatcgtcatcgaatgaattgactGCAATCATCCAATGGTctcgaaaggaatcatcttcaaatggaatggaatggaatcatcgcatagaatcgaatggaattatcatcgaatggaatcgaatggaatcaacatcaaacggaaaaaaacggaattatcgaatggaatcgaagagaatcatcgaatggacccgaatggaatcatctaatggaatggaatggaataatccatggactcgaatgcaatcatcatcgaatggaatggaatggaatcatcgaatggactcgaatggaataatcattgaacggaatcgaatggaatcatcatcggatggaaacgaatggaatcatcatcgaatggaaatgaaaggagtcatcatctaatggaattgcatggaatcatcataaaatggaatcgaatggaatcaacatcaaatggaatcaaatggaatcattgaacggaattgaatggaatcgtcatcgaatgaattgactgcaatcatcgaatggtctcgaatggaatcatcttcaaatggaatggaatggaatcatcgcatagaatcgaatggaattatcatcgaatggaatcgaatggaatcaacatcaaacggaaaaaaacagaattatcgtatggaatcgaagagaatcatcgaatggacccgaatggaatcatctaatggaatggaatggaataatccatggactcgaatgcaatcatcatcgaatggaatcgaatggaatcatcgaatggactcgaatggaataatcattgaacggaatcgaatggaatcatcatcggatggaaatgaatggaatcatcatcgaatggaatcgaatagaattatggaatgaaatccagtgtgatcatcatcgaatggacccgaatggaatcatcatccaacggaagctaatggaatcaacatcgaatgaatcgaatggaaacaccatcgaattgaaacgaatggaattatcatgaaattgaaatggatggactcatcatcgaatggattcgaatcgAATCATCGAATAAAattgattgaaatcatcatccaatggaatcgaatggtatcattgaatggaatcgaatggaatcatcatcagatggaaatgaatggaatcgtcatagaatggaatcgaatggattcattgaatggaatcagatggaatcatcgaatggactggaatggaatcattgaatggactcgaaagggaTCAtgattgaatggaattgaatggaatcatcgaatggtctcgattggaatcattatcaaatggaatcgaatggaatcaccgaatagaatcgaatggaacaatcatcgaatggactcaaatggaattatcctccaatggaatcgaatggaattatcgaatgcaatcgaatggaattatcgaatgcaatcgaatagaatcatcgaatggactcgaatggaatcatcgaatggaatggaatggaacagtcaatgaactcgaatggaatcatcattgaatggaatcgaatggaatcatcgagtggaatcgaatggaattatgatcaaatggaatcgaatgtaatcatcatcaaatggaatcaaaaataaccatcatcaattggtattgaatggaattgtcatcaaatggaattcaaaggaatcatcatcaaatggaaccgaatggaatcctcattgaatggaaatgaaaggggtcatcatctaatggaatcgcatggaatcatcatcaaatggaatcgaatggaatcatcatcaaatggaatctaatggaatcattgaacggaattgaatggaatcgtcatcgaatgaattgactGCAATCATCCAATgttctcgaatggaatcatcttcaagtggaatggaatggaatcatcgcatagaatcgaatggaattatcatcgaatggaatcgaatggaaacaacATCCAACGGAAAaaaacggaattatcgaatggaatcgaagagaatcatcgaatggacccgaatggaatcatctaatggaatggaatggaataatccatggactcgaatgcaatcatcatcgaatggaatcgaatggaatcatcgaatggactcgaatggaataatcattgaacggaatcgaatggaatcatcatcggatggaaatgaatggaatcatcatcgaatggaatcgaatagaattatggaatgaaatccagtgtgatcatcatcgaatggacccgaatggaatcatcatccaacggaagctaatggaatcaacatcgaatgaatcaaatggaaacaccatcgaattgaaacgaatggaattatcatgaaattgaaatggatggactcatcatcgaatggattcgaatggaatcatcgaataaaattgattgaaatcatcatcgaatggaatcgaatggtatcattgaatggaatcgaatggaatcatcatcagatggaaatgaatggaatcgtcatagaatggaatcgaatggattcattgaatggaatcagatggaatcatcgaatggactggaatggaatcattgaatggactcgaaagggaTCAtgattgaatggaattgaatggaatcatcgaatggtctcgattggaatcattatcaaatggaatcgaatggaatcaccgaatagaatcgaatggaacaatcatcgaatggactcaaatggaattatcctcaaatggaatcgaatggaattatcgaatgcaatcgaatggaattatcgaatgcaatcgaatagaatcatcgaatggactcgaatggaatcatcgaatggaatggaatggaacagtcaatgaactcgaatggaaa	T	30	.	.	GT:AD	1|0:1,1
chr1	138959797	.	atcggatggaaacgaatggaatcatcatcgaatggaaatgaaaggagtcatcatctaatggaattgcatggaatcatcataaaatggaatcgaatggaatcaacatcaaatggaatcaaatggaatcattgaacggaattgaatggaatcgtcatcgattGAATTGactgcaatcatcgaatggtctcgaatggaatcatcttcaaatggaatggaatggaatcatcgcatagaatcgaatggaattatcatcgaatggaatcgaatggaatcaacatcaaacggaaaaaaacggaattatcgaatggaatcgaagagaatcatcgaatggacccgaatggaatcatctaatggaatggaatggaataatccatggactcgaatgcaatcatcatcgaatggaatcgaatggaatcatcgaatggactctaatggaataatcattgaacggaaacgaatggaatcatcg	A	30	.	.	GT:AD	1|0:1,1
chr1	138965544	.	g	GAATGGACTCGAATGGAATAATCATTGAACGGAATCGAATGGAATCATCATCGGATGGAAATGAATGGAATCATCATCGAATGGAATCGAATAGAATTATGGAATGAAATCCAGTGTGATCATCATCGAATGGACCCGAATGGAATCATCATCCAACGGAAGCTAATGGAATCAACATCGAATGAATCGAATGGAAACACCATCGAATTGAAACGAATGGAATTATCATGAAATTGAAATGGATGGACTCATCATCGAATGGATTCGAATGGAATCATCGAATAAAATTGATTGAAATCATCATCCAATGGAATCGAATGGTATCATTGAATGGAATCGAATGGAATCATCATCAGATGGAAATGAATGGAATCGTCATAGAATGGAATCGAATGGATTCATTGAATGGAATCAGATGGAATCATCGAATGGACTGGAATGGAATCATTGAATGGACTCGAAAGGGATCATGATTGAATGGAATTGAATGGAATCATCGAATGGTCTCGATTGGAATCATTATCAAATGGAATCGAATGGAATCACCGAATAGAATCGAATGGAAAAATCATCGAATGGACTCAAATGGAATTATCCTCAAATGGAATCGAATGGAATTATCGAATGCAATCGAATGGAATTATCGAATGCAATCGAATAGAATCATCGAAAGGACTCGAATGGAATCATCGAATGGAATGGAATGGAACAGTC	30	.	.	GT:AD	1|0:1,1
chr1	139062136	.	g	GAATGGACTCGAATGGAATAATCATTGAACGGAATCGAATGGAATCATCATCGGATGGAAATGAATGGAATCATCATCGAATGGAATCGAATAGAATTATGGAATGAAATCCAGTGTGATCATCATCGAATGGACCCGAATGGAATCATCATCCAACGGAAGCTAATGGAATCAACATCGAATGAATCGAATGGAAACACCATCGAATTGAAACGAATGGAATTATCATGAAATTGAAATGGATGGACTCATCATCGAATGGATTCGAATGGAATCATCGAATAAAATTGATTGAAATCATCATCCAATGGAATCGAATGGTATCATTGAATGGAATCGAATGGAATCATCATCAGATGGAAATGAATGGAATCGTCATAGAATGGAATCGAATGGATTCATTGAATGGAATCAGATGGAATCATCGAATGGACTGGAATGGAATCATTGAATGGACTCGAAAGGGATCATGATTGAATGGAATTGAATGGAATCATCGAATGGTCTCGATTGGAATCATTATCAAATGGAATCGAATGGAATCACCGAATAGAATCGAATGGAACAATCATCGAATGGACTCAAATGGAATTATCCTCAAATGGAATCGAATGGAATTATCGAATGCAATCGAATGGAATTATCGAATGCAATCGAATAGAATCATCGAATGGACTCGAATGGAATCATCGAATGGAATGGAATGGAACAGTC	30	.	.	GT:AD	1|0:1,1
chr1	139064971	.	g	GAATGGACTCGAATGGAATAATCATTGAACGGAATCGAATGGAATCATCATCGGATGGAAATGAATGGAATCATCATCGAATGGAATCGAATAGAATTATGGAATGAAATCCAGTGTGATCATCATCGAATGGACCCGAATGGAATCATCATCCAACGGAAGCTAATGGAATCAACATCGAATGAATCGAATGGAAACACCATCGAATTGAAACGAATGGAATTATCATGAAATTGAAATGGATGGACTCATCATCGAATGGATTCGAATGGAATCATCGAATAAAATTGATTGAAATCATCATCGAATGGAATCGAATGGTATCATTGAATGGAATCGAATGGAATCATCATCAGATGGAAATGAATGGAATCGTCATAGAATGGAATCGAATGGATTCATTGAATGGAATCAGATGGAATCATCGAATGGACTGGAATGGAATCATTGAATGGACTCGAAAGGGATCATGATTGAATGGAATTGAATGGAATCATCGAATGGTCTCGATTGGAATCATTATCAAATGGAATCGAATGGAATCACCGAATAGAATCGAATGGAACAATCATCGAATGGACTCAAATGGAATTATCCTCAAATGGAATCGAAGGGAATTATCGAATGCAATCGAATGGAATTATCGAATGCAATCGAATACAATCATCGAAAGGACTCGAATGGAATCATCGAATGGAATGGAATGGAACAGTC	30	.	.	GT:AD	1|0:1,1
chr1	139067806	.	g	GAATGGACTCGAATGGAATAATCATTGAACGGAATCGAATGGAATCATCATCGGATGGAAATGAATGGAATCATCATCGAATGGAATCGAATAGAATTATGGAATGAAATCCAGTGTGATCATCATCGAATGTACCCGAATGGAATCATCATCCAACGGAAGCTAATGGAATCAACATCGAATGAATCGAATGGAAACACCATCGAATTGAAACGAATGGAATTATCATGAAATTGAAATGGATGGACTCATCATGGAATGGGTTCGAATAGAATCATCGAATAAAATTGATTGAAATCATCATCCAATGGAATCGAATGGTATCATTGAATGGAATCGAATGGAATCATCATCAGATGGAAATGAATGGAATCGTCATAGAATGGAATCGAATGGATTCATTGAATGGAATCAGATGGAATCATCGAATGGACTGAAATGGAATCATTGAATGGACTCGAAAGGGATCATGATTGAATGGAATTGAATGGAATCATCGAATGGTCTCGATTGGAATCATTATCAAATGGAATGGAATGGAATCACCGAATAGAATCGAATGGAACAATCATCGAATGGACTCAAATGGAATTATCCTCCAATGGAATCGAATGGAATTATCGAATGCAATCGAATGGAATTATCGAATGCAATCGAATAGAATCATCGAATGGACTCGAATGGAATCATCGAATGGAATGGAATGGAACAGTC	30	.	.	GT:AD	1|0:1,1
chr1	139090959	.	aatataatcatcatcaaatggaatcaaaaataaccatcatcaattggtattgaatggaattctcatcaaatggaattcaaaggagtcatcatcaaatggaactgaatggaatcctcattgaatggaaatgaaaggggtcatcatctaatggaatcgcatggaatcatcatcaaatggaatcgaatggaatcatcatcaaatggaatctgatggaatcattgaacagaattgaatggaatcgtcatcgaatgaattgaatgcaatcatcgaatggtctcgaatgtaATCACAttctaatggaaaggaatggaatcatcgcatagaatcgaatggaattaacattgaatggactcgaatggaatcaacatcaaacggaatcaagcggaattatcgaatggaatcgaagagaatcatcgaatggtctcgaatggaatcatcttctaatggaaaggaatggaatcatcgcatagaatcgaatggaattaacattgaatggactcgaatggaatcaacatcaaatggaatcaaacggaattatcgaatgaaatcgaagagaatcattgaatggactcgaatggaatcatctaatggaatggaatggaataatccacggactcgaatgcaatcatcatcgtatagaatcgaatggaatcatcgaatggactcgaatggaataaccattgaacggaatcgaatggaatcatcatcggatggaaacgaatggaatcatcatcgaatggaaatgaaaggagtcatcatctaatggaattgcatggaatcatcataaaatggaatcgaatggaatcaacatcaaatggaatcaaatggaatcattgaacggaattgaatggaatcgtctcGAATGAATTGactgcaatcatcgaatggtctcgaatggaatcatcttcaaatggaatggaatggaatcatcgcatagaatcgaatggaattatcatcgaatggaatcgaatggaatcaacatcaaacggaaaAAAAcggaattatcaaatggaatcgaagagaatcatcgaatggacccgaatggaatcatctaatggaatggaatggaataatccatggactcgaatgcaatcatcatcgaatggaatcgaatggaatcatcgaatggactcgaatggaataatcattgaacggaatcgaatggaatcatcatcggatggaaatgaatggaatcatcatcgaatggaatcgaatagaattatggaatgaaatccagtgtgatcatcatcgaatggacccgaatggaatcatcatccaacggaagctaatggaatcaacatcgaatgaatcaaatggaaacaccatcgaattgaaacgaatggaattatcatgaaattgaaatggatggactcatcatcgaatggattcgaatggaatcatcgaataaaattgattgaaatcatcatcgaatggaatcgagtggtatcattgaatggaatcgaatggaatcaacatcagatggaaatgaatggaatcgtcatagaatggaatcgaatggattcattgaatggaatcagatggaatcatcgaatggactggaatggaatcattgaatggactcgaaagggaTCAtgattgaatggaattgaatggaatcatcgaatggtctcgattggaatcattatcaaatggaatcgaatggaatcaccgaatagaatcgaatggaacaatcatcgaatggactcaaatggaattatcctcaaatggaatcgaatggaattatcgaatgcaatcgaatggaattatcgaatgcaatcgaatagaatcatcgaatggactcgaatggaatcatcgaatggaatggaatggaacagtcaatgaactcgaatggaatcatcattgaatggaatcgaatggaatcatcgagtggaatcgaatggaattatgatcaaatggaatcgaatgtaatcatcatcaaatggaatcaaaaataaccatcatcaattggtattgaatggaattgtcatcaaatggaattcaaaggaatcatcatcaaatggaaccgaatggaatcctcattgaatggaaatgaaaggggtcatcatctaatggaatcgc	A	30	.	.	GT:AD	1|0:1,1
chr1	139108114	.	ctcgaatggaatcatcgaatggaatggaatggaacagtcaatgaactcgaatggaatcatcattgaatggaatcgaatggaatcatcgagtggaatcgaatggaattatgatcaaatggaatcgaatgtaatcatcatcagatggaatcaaaaataaccatcatcaattggtattgaatggaattgtcatcaaatggaattcaaaggaatcatcatcaaatggaaccgaatggaatcctcattgaatggaaatgaaaggggtcatcatctaatggaatcgcatggaatcatcatcaaatggaatcgaatggaatcatcatcaaatggaatctaatggaatcattgaacagaattgaatggaatcttcatcgaatgaattgaatgcaatcatcgaatggcctcgaatggaatcatcttctaatggaaaggaatggaatcatcgcatagaatcgaatggaattatcatcgaatggaatcgaatggtatcaaCACCAAACGGAAAaaaacggaattatcgaatggaatcgaagagaatcttCGAacggacccgaatggaatcatctaatggaatggaatggaataatccatggactcgaatgcaatcatcatcgaatggaatcgaatggaatcatcgaatggactcgaatggaataatcattgaacggaatcgaatggaatcatcatcggatggaaacgaatggaatcatgatcgaatggaaatgaaaggagtcatcatctaatggaattgcatggaatcatcataaaatggaatcgaatggaatcaacatcaaatggaatcaaacggaatcattgaacggaattgaatggaatcgtcatcgaatgaattgactgcaatcatcgaatggtctcgaatggaatcatcttcaaatggaatggaatggaatcatcgcatagaatcgaatggaattatcatcgaatggaatcgaatggaatcaacatcaaacggaaaaaaacggaattatcgaatggaatcgaagagaatcatcgaatggacccgaatggaatcatctaatggaatggaatggaataatccatggactcgaatgcaatcatcatcgaatggaatcgagtggaatcatcgaatggactcgaatggaataatcttTGAacggaaacgaatggaatcatcatcggatggaaatgaatggaatcatcatcgaatggaatcgaatagaattatggaatgaaatccagtgtgatcatcatcgaatggacccgaatggaatcatcatccaacggaagctaatggaatcaacatcgaatgaatcgaatggaaacaccatcgaattgaaacgaatggaattatcatgaaattgaaatggatggactcatcatcgaatggattcgaatggaatcatcgaataaaattgattgaaatcatcatcgaatggaatcgaatggtatcattgaatggaatcgaatggaatcatcatcagatggaaatgaatggaatcgtcatagaatggaatcgaatggattcattgaatggaatcagatggaatcatcgaatggactggaatggaatcattgaatggactcgaaagggaTCAtgattgaatggaattgaatggaatcatcgaatggtctcgattggaatcattatcaaatggaatcgaatggaatcaccgaatagaatcgaatggaacaatcatcgaatggactcaaatggaattatcctccaatggaatcgaatggaattatcgaatgcaatcgaatggaattatcgaatgcaatcgaatagaatcatcgaatggactcgaatggaatcatcgaatggaatggaatggaacagtcaatgaactcgaatggaatcatcattgaatggaatcgaatggaatcatcgagtggaatcgaatggaattatgatcaaatggaatcgaatgtaatcatcatcaaatggaatcaaaaataaccatcatcaattggtattgaatggaattgtaatcaaatggaattcaaaggaatcatcatcaaatggaaccgaatggaatcctcattgaatggaaatgaaaggggtcatcatctaatggaatcacatggaatcatcatcaaatggaatcgaatggaatcatcatcaaatggaatctaatggaatcattgaacagaattgaatggaatcgtcatcgaatgaattgaatgcaatcatcgaatggtctcgaatggaatcatcttctaatggaaaggaatggaatcatcgcatagaatcgaatggaattatcatcgaatggaatcgaatggtatcaaCACCAAACGGAAAaaaacggaattatcgaatggaatcgaagagaatcttCGAacggacccgaatggaatcatctaatggaatggaatggaataatccatggactcgaatgcaatcatcatcgaatggaatcgaatggaatcatcgaatggactcgaatggaataatcattgaacggaatcgaatggaatcatcatcggatggaaacgaatggaatcatcatcgaatggaaatgaaaggagtcatcatctaatggaattgcatggaatcatcataaaatggaatcgaatggaatcaacatcaaatggaatcaaatggaatcattgaacggaattgaatggaatcgtcatcaaaTGAATTGactgcaatcatcgaatggtctcgaatggaatcatcttcaaatggaatggaatggaatcatcgcatagaatcgaatggaattatcatcgaatggaatcgaatggaatcaacatcaaacggaaaaaaacggaattatcgaatggaatcgaagagaatcatcgaatggacccgaatggaatcatataatggaatggaatggaataatccatggactcgaatgcaatcatcatcgaatggaatcgaatggaatcatcgaatgaactcgaatggaatcatcattgaatggaatcgaatggaatcatcgagtggaatcgaatggaattatgatcaaatggaatcgaatgtaatcatcatcaaatggaatcaaaaataaccatcatcaattggtattgtatggaattgtcatcaaatggaattcaaaggaatcatcatcaaatggaaccgaatggaatcctcattgaatggaaatgaaaggggtcatcatctaatggaatcgcatggaatcatcatcaaatggaatcgaatggaatcatcatcaaatggaatctaatggaatcattgaacagaattgaatggaatcgtcatcgaatgaattgaatgcaatcatcgaatggtctcgaatggaatcatcttctaatggaaaggaacggaatcatcgcatagaatcgaatggaattatcatcgaatggaatcgaatggtatcaaCACCAAACGGAAAaaaacggaattatcgaatggaatcgaagagaatcttCGAacggacccgaatggaatcatctaatggaatggaatggaataatccatggactcgaatgcaatcatcatcgaatggaatcgaatggaatcatcgaatggactcgaatggaataatcattgaacggaatcgaatggaatcatcatcggatggaaacgaatggaatcatgatcgaatggaaatgaaaggagtcatcatctaatggaattgcatggaatcatcataaaatggaatcgaatggaatcaacatcaaatggattcaaatggaatcattgaacggaattgaatggaatcgtcatcgaatgaattgactgcaatcatcgaatggtctcgaatggaatcatcttcaaatggaatggaatggaatcatcgcatagaatcgaatggaattatcatcgaatggaatcgaatggaatcaacatcaaacggaaaaaaacggaattatcgaatggaatcgaagagaatcatcgaatggacccgaatggaatcatctaatggaatggaatggaataatccatggactcgaatgcaatcatcatcgaatggaatcgaatggaatcatcgaatggactcgaatggaataatcattgaacggaaacgaatggaatcatcatcggatggaaatgaatggaatcatcatcgaatggaatcgaatagaattatggaatgaaatccagtgtgatcatcattgaatggacccgaatggaatcatcatccaacggaagctaatggaatcaacatcgaatgaatcgaatggaaacaccatcgaattgaaacgaatggaattatcatgaaattgaaatggatggactcatcatcgaatggattcgaatggaatcatcgaacaaaattgattgaaatcatcatcgaatggaatcgaatggtatcattgaatggaatcgaatggaatcatcatcagatggaaatgaatggaatcgtcatagaatggaatcgaatggattcattgaatggaatcagatggaatcatcgaatggactggaatggaatcattgaatggactcgaaagggaTCAtgattgaatggaattgaatggaatcatcgaatggtctcgattggaatcattatcaaatggaatcgaatggaatcaccgaatagaatcgaatggaacaatcatcgaatggactcaaatggaattatcctcaaatggaatcgaatggaattatcgaatgcaatcgaatggaattatcgaatgcaatcgaatagaatcatcgaatggacacgaatggaatcatcgaatagaatggaatggaacagtcaatgaactcgaatggaatcatcattgaatggaatcgaatggaatcatcgagtggaatcgaatggaattatgatcaaatggaatcgaatgtaatcatcatcaaaaggaatcaaaaataaccatcatcaattggtattgaatggaattgtcatcaaatggaattcaaaggaatcatcatcaaatggaaccgaatggaatcctcattgaatggaaatgaaaggggtcatcatctaatggaatcgcatggaatcatcatcaaatggaatcgaatggaatcatcatcaaatggaatctaatggaatcattgaacagaattgaatggaatggtcatcgaatgaattgaatgcaatcatcgaatggtctcgaatggaatcatcttctaatggaaaggaatggaatcatcgcatagaatcgaatggaattatcatcgaatggaatcgaatggtatcaaCACCAAACGGAAAaaaacggaattatcgaatggaatcgaagagaatcttCGAacggacccgaatggaatcatctaatggaatggaatggaataatccatggactcgaatgcaatcatcatcgaatggaatcgaatggaatcatcgaatggactcgaatggaataatcattgaacggaatcgaatggaatcatcatcggatggaaacgaatggaatcatcatcgaatggaaatgaaaggagtcatcatctaatggaattgcatggaatcatcataaaatggaatcgaatggaatcaacatcaaatggaatcaaatggaatcattgaacggaattgaatggaatcgtcatcgaatgaattgactgcaatcatcgaatggtctcgaatggaatcatcttcaaatggaatggaatggaatcatcgcataaaatcgaatggaattatcatcgaatggaatcgaatggaatcaacatcaaacggaaaaaaacggaattatcgaatggaatcgaagagaatcatcgaatggacccgaatggaatcatctaatggaatggaatggaataatccatggactcgaatgcaatcatcatcgaatggaatcgaatggaatcatcgaatgaactcgaatggaatcatcattgaatggaatcgaatggaatcatcgagtggaatcgaatggaattatgatcaaatggaatcgaatgtaatcatcatcaaatggaatcaaaaataaccatcatcaattggtattgaatggaattgtcatcaaatggaattcaaaggaatcatcatcaaatggaaccgaatggaatcctcattgaatggaaatgaaaggggtcatcatctaatggaatcacatggaatcatcatcaaatggaatcgaatggaatcatcatcaaatggaatctaatggaatcattgaacagaattgaatggaatcgtcatcgaatgaattgaatgcaatcatcgaatggtctcgaatggaatcatcttctaatggaaaggaatggaatcatcgcatagaatcgaatggaattatcatcgaatggaatcgaatggtatcaaCACCAAACGGAAAaaaacggaattatcgaatggaatcgaagagaatcttCGAacggacccgaatggaatcatctaatggaatggaatggaataatccatggactcgaatgcaatcatcatcgaatggaatcgaatggaatcatcgaatggacttgaatggaataatcattgaacggaatcgaatggaatcatcatcggatggaaacgaatggaatcatcatcgaatggaaatgaaaggagtcatcatctaatggaattgcatggaatcatcataaaatggaatcgaatggaatcaacatcaaatggaatcaaatggaatcattgaacggaattgaatggaatcgtcatcgaatgaattgactGCAATCATCGAATgttctcgaatggaatcatcttcaaatggaatggaatggaatcatcgcatagaatcgaatggaattatcatcgaatggaatcgaatggaatcaacatcaaacggaaaAAAACGGAATTATCgtatggaatcgaagagaatcatcgaatggacccgaatggaatcatctaatagaatggaatggaataatccatggactcgaatgcaatcatcatcgaatggaatcgaatggaatcatcgaatggactcgaatggaataatcattgaacggaatcgaatggaatcatcatcggatggaaatgaatggaatcatcatcgaatggaatcgaatagaattatggaatgaaatccagtgtgatcatcatcgaatggacccgagtggaatcatcatccaacggaagctaatggaatcaacatcgaatgaatcgaatggaaacaccatcgaattgaaacgaatggaattatcatgaaactgaaatggatggactcatcatcgaatggattcgaatggaatcatcgaataaaatttattgaaatcatcatcaaatggaatcgaatggtatcattgaatggaatcgaatggaatcatcatcagatggaaatgaatggaatcgtcatagaatggaatcgaatggattcattgaatggaatcagatggaatcatcgaatggactggaatggaatcattgaatggactcgaaagggaTCAtgattgaatggaattgaatggaatcatcgaatggtctcgattGGAATCATTaccaaatggaatcgaatggaatcaccgaatagaatcgaatggaacaatcatcgaatggactcaaatggaattatcctcaaatggaatcgaatggaattatcgaatacaatcgaatggaattatcgaatgcaatcgaatagaatcatcgaaaggat	C	30	.	.	GT:AD	1|0:1,1
chr1	139119400	.	c	CATGGAATCATCATCAAATGGAATCTAATGGAATCATTGAACAGAATTGAATGGAATCGTCATCGAATGAATTGAATGCAATCATCGAATGGTCTCGAATGGAATCATCTTCTAATGGAAAGGAATGGAATCATCGCATAGAATCGAATGGAATTATCATCGAATGGAATCGAATGGTATCAACACCAAACGGAAAAAAACGGAATTATCGAATGGAATCGAAGAGAATCTTCGAACGGACCCGAATGGAATCATCTAATGGAATGGAATGGAATAATCCATGGACTCGAATGCAATCATCATCGAATGGAATGGAATGGAATCATCGAATGGACTCGAATGGAATAATCATTGAACGGAATCGAATGGAATCATCATCGGATGGAAACGAATGGAATCATCATCGAATGGAAATGAAAGGAGTCATCATCTAATGGAATTGCATGGAATCATCATAAAATGGAATCGAATGGAATCAACATCAAATGGAATCAAATGGAATCATTGAACGGAATTGAATGGAATCGTCATCGAATGAATTGACTGCAATCATCGAATGGTCTCGAATGGAATCATCTTCAAATGGAATGGAATGGAATCATCGCATAGAATCGAATGGAATTATCATCGAATGGAATCGAATGGAATCAACATCAAACGGAAAAAAACGGAATTATCGAATGGAATCGAAGAGAATCATCGAATGGACCCGAATGGAATCATCTAATGGAATGGAATGGAATAATCCATGGACTCGAATGCAATCATCATCGAATGGAATCGAATGGAATCATCGAATGGACTCGAATGGAATAATCATTGAACGGAATCGAATGGAATCATCATCGGATGGAAATGAATGGAATCATCATCGAATGGAATCGAATAGAATTATGGAATGAAATCCAGTGTGATCATCATCGAATGGACCCGAATGGAATCATCATCCAACGGAAGCTAATGGAATCAACATCGAATGAATCGAATGGAAACACCATCGAATTGAAACGAATGGAATTATCATGAAATTGAAATGGATGGACTCATCATCGAATGGATTCGAATGGAATCATCGAATAAAATTGATTGAAATCATCATCGAATGGAATCGAATGGTATCATTGAATGGAATCGAATGGAATCATCATCAGATGGAAATGAATGGAATCGTCATAGAATGGAATCGAATGGATTCATTGAATGGAATCAGATGGAATCATCGAATGGACTGGAATGGAATCATTGAATGGACTCGAAAGGGATCATGATTGAATGGAATTGAATGGAATCATCGAATGGTCTCGATTGGAATCATTATCAAATGGAATCGAATGGAATCACCGAATAGAATCGAATGGAACAATCATCGAATGGACTCAAATGGAATTATCCTCAAATGGAATCGAATGGAATTATCGAATGCAATCGAATGGAATTATCGAATGCAATCGAATAGAATCATCGAAAGGACTCGAATGGAATCATCGAATGGAATGGAATGGAACAGTCAATGAACTCGAATGGAATCATCATTGAATGGAATCGAATGGAATCATCGAGTGGAATCGAATGGAATTATGATCAAATGGAATCGAATGTAATCATCATCAAATGGAATCAAAAATAACCATCATCAATTGGTATTGAATGGAATTGTCATCAAATGGAATTCAAAGGAATCATCATCAAATGGAACCGAATGGAATCCTCATTGAATGGAAATGAAAGGGGTCATCATCTAATGGAATCGCATGGAATCATCATCAAATGGAATCGA	30	.	.	GT:AD	1|0:1,1
chr1	139127397	.	t	TCATCATCGAATGGACCCGAATGGAATCATCATCCAACGGAAGCTAATGGAATCAACATCGAATGAATCGAATGGAAACACCATCGAATTGAAACGAATGGAATTATCATGAAATTGAAATGGATGGACTCATCATCGAATGGATTCGAATGGAATCATCGAATAAAATTGATTGAAATCATCATCGAATGGAATCGAATGGTATCATTGAATGGAATCGAATGGAATCATCATCAGATGGAAATGAATGGAATCGTCATAGAATGGAATCGAATGGATTCATTGAATGGAATCAGATGGAATCATCGAATGGACTGGAATGGAATCATTGAATGGACTCGAAAGGGATCATTATTGAATGGAATTGAATGGAATCATCGAATGGTCTCGATTGGAATCATTATCAAATGGAATCGAATGGAATCACCGAATAGAATCGAATGGAACAATCATCGAATGGACTCAAATGGAATTATCCTCCAATGGAATCGAATGGAATTATCGAATGCAATCGAATGGAATTATCGAATGCAATCGAATAGAATCATCGAATGGACTCGAATGGAATCATCGAATGGAATGGAATGGAACAGTCAATGAACTCGAATGGAATCATCATTGAATGGAATCGAATGGAATCATCGAGTGGAATCGAATGGAATTATGATCAAATGGAATCGAATGTAATCATCATCAAATGGAATCAAAAATAACCATCATCAATTGGTATTGAATGGAATTGTCATCAAATGGAATTCAAAGGAATCATCATCAAATGGAACCGAATGGAATCCTCATTGAATGGAAATGAAAGGGGTCATCATCTAATGGAATCGCATGGAATCATCATCAAATGGAATCGAATGGAATCATCATCAAATGGAATCTAATGGAATCATTGAACAGAATTGAATGGAATCGTCATCGAATGAATTGAATGCAATCATCGAATGGTCTCGAATGGAATCATCTTCTAATGGAAAGGAATGGAATCATCGCATAGAATCGAATGGAATTATCATCGAATGGAATCGAATGGTATCAACACCAAACGGAAAAAAACGGAATTATCGAATGGAATCGAAGAGAATCTTCGAACGGACCCGAATGGAATCATCTAATGGAATGGAATGGAATAATCCATGGACTCGAATGCAATCATCATCGAATGGAATCGAATGGAATCATCGAATGGACTCGAATGGAATAATCATTGAACGGAATCGAATGGAATCATCATCGGATGGAAACGAATGGAATCATCATCGAATGGAAATGAAAGGAGTCATCATCTAATGGAATTGCATGGAATCATCATAAAATGGAATCGAATGGAATCAACATCAAATGGAATCAAATGGAATCATTGAACGGAATTGAATGGAATCGTCATCGAATGAATTGACTGCAATCATCGAATGGTCTCGAATGGAATCATCTTCAAATGGAATGGAATGGAATCATCGCATAGAATCGAATGGAATTATCATCGAATAGAATCGAATGGAATCAACATCAAACGGAAAAAAACAGAATTATCGTATGGAATCGAAGAGAATCATCGAATGGACCCGAATGGAATCATCTAATGGAATGGAATGGAATAATCCATGGACTCGAATGCAATCATCATCGAATGGAATCGAATGGAATCATCGAATGGACTCGAATGGAATAATCATTGAACGGAATCGAATGGAATCATCATCGGATGGAAATGAATGGAATCATCATCGAATGGAATCGAATAGAATTATGGAATGAAATCCAGTGTGAC	30	.	.	GT:AD	1|0:1,1
chr1	139661812	.	gtggaaacgaatggaatcatcatcgaatggaatcgaatagtattatggaatgaaatccagTGTCGTCATCATCgtatggacccgaatggaatcatcatccaacggaagctaatggaatcaacatcgaatgaatcgaatggaaacaccatcgaattgaaacgagtggaattatcatgaaattgaaatggatggactcatcatcgaatggattcgaatggaatcatcgaataaaattgattgaaatcatcatcaaatggaatcgaatggtatcattgaatggaatcgaatggaatcatcatcagatggaaatgaatggaatcgtcatagaatggaatcgaatggattcattgaatggaatcagatggaatcttcgaatggactggaatggaatcattgaatggactcgaaagggatcattattgaatggaattgaatgcaatcatcgaatggtctcgattggaatcattatcaaatggaatcgaatggaatcaccgaatagaatcgaatggaacaatcatcgaatggactcaaatgaaatTATCCtcaagtggaatcgaatggaattatcgaatgcaatcgaatagaatcatcgaatggactcgaatggaatcatcgaatggaatggaatggaacagtcaatgaactcgaatggaatcatcattgaatggaatcgaatggaatcatcgagtggaatcgaatggaattatgatcaaatggaatcgaatgtaatcatcaacAAATGGAATCAAAGATAACCATCATcaattggtattgaatggaattgtcatcaaatggaattcaaaggaatcatcaccaaatggaaccgaatggaatcctcattgaatggaaatgaaacgggtcatcatctaatggaatcgcatggaatcatcatcaaatggaatcgaatggaatcatcatcaaatggaatctaatggaatcattgaacagaattgaatggaatcgtcatcgaatgaattgaatgcaatcatcgaatggtctcgaatggaatcatcttctaatggaaaggaatggaatcatcgcatagaatcgaatggaattaacattgaatggactcgaatggaatcaacatcaaacggaatcaagcggaattatcaaatggaatcgaagagaatcatcgaatggactcgaatggaatcatctaatggaatggaatggaataatccacggactcgaatgcaatcatcatcgtatagaatcgaatggaatcatcgaatggactcgaatggattaatcattgaacggaatcaaatggaatcatcatcgaatggaaacgaatggaatcatcatcgaatggaaatgaaaagagtcatcatctaatggaattgcatggaatcatcataaaatggaatcgaatggaatcaacatcaaatggaatcaaatggaatcattgaacggaattgaatggaatcgtcatcgaatgaattgaatgcaatcatcgaatggtctcgaatggaatcatcttctaatggaaaggaaaggaatcatcgcatagaatcgaatggaattaaaattgaatggactcgaatggaatcaacatcaaacggaataaaacggaattatcgaatgtaatcgaagagaatcatcgaatggacccgaatgtaatcatctaatggaatggaatggaataatccatggactcgaatgcaatcatcatcgaatggacacgaatggaataatcattgaacggaatcgaatggaatcatcatcggatggaaacgaatggaatcatcatcgaatggaaatgaaaggagtcatgtaatggaattgcatggaatcatcataaaatggaatcgaatggaatcaacatcaaatggaatcaaatggaatcattgaacggaaatgaatggaatcgtcatcgaatgaattgactgcaatcatcgaatggtctcgaatggaatcatcttcaaatggaatggaatggaatcatcgcatagaatcgaatgcaATTATCaccgaatggaatccaatggaatcaacaTCCAAcggaaaaaaacagaattatcgtatggaatcgaagagaatcatcgaatggacaagaatggaatcatctaatggaatggaatggaataatccatggactcgaatgcaatcatcatcgaatggaatcgaatggaatcatcgaatggactcgaatggaataatcattgaacggaatcgaatggaatcatcatcggatggaaatgaatggaatcatcatcgaatggaatcgaatagaattatggaatgaaatccagtgtgatcatcatcgaatggacccgaatggaatcatcatccaacggaagctaatggaatcaacatcgaatgaatcgaatggaaacaccatcgaattgaaacgaatggaattatcatgaaattgaaatggatggactcatcatcgaatggattcgaatggaatcatcgaataaaattgattgaaatcatcatcgaatggaatcgaatggtatcattgaatggaattgaatggaatcatcatcagaaggaaatgaatggaatcgtcatagaatggaatcgaatggattcattgaatggaatcagatggaatcatcgaatggactggaatggaatcattgaatggactcgaaagggatcattattgaatggaattgaatggaatcatcgaatggtctcgattGGAATCATTacctaatggaatcgaatggaatcaccgaatagaatcgaatggaacaatcatcgaatggactcaaatggaattatcctcaaatggaaacgaatggaattatcgaatgcaatcgaatggaattatcgaatgcaatcgaatagaatcatcgaaaggactcgaatggaatcatcgaatggaatggaatggaacagtcaatgaactcgaatggaatcatcattgaatggaatcgaatggaatcatcgagtggaatcgaatggaattatgatcaaatggaatcgaatgtaatcatcatcaaatggaatcaaaaataaccatcatcaattggtattgaatggaattgtcatcaaatggaattcaaaggaatcatcatgaaatggaaccgaatggaatcctcattgaatggaaatgaaaggggtcatcatctaatggaatcgcatggaatcatcatcaaatggaatcgaatggaatcatcatcaaatggaatctaatggaatcattgaacagaattgaatggaatcgtcatcgaatgaattgaatgcaatcatcgaatggtctcgaatggaatcatcttctaatggaaaggaatggaatcatcgcatagaatcgaatggaattatcatcaattggaatcgaatggtatcaaCACCAAACGGAAAaaaacggaattatcgaatggaatcgaagagaatcttCGAacggacccgaatggaatcatctaatggaatggaatggaataatccatggactcgaatgcaatcatcatcgaatggaatcgaatggaatcatcgaatggactcgaatggaataatcattgaacggaatcgaatggaatcatcatcggatggaaacgaatggaatcatcattgaatggaaaagaaaggagtCATCTAATGGAATTGCACGGAATCAAcataaaatggaatcgaatggaatcaacatcaaatggaatcaaatggaatcattgaacggaattgaatggaatagtcatcgaatgaattgaatgcaatcatcgaatggtctcgaatggaatcatcttcaaatggaatggaatggaatcatcgcatagaatcgaatggaattatcatcgaatggaatcgaatggaatcaacatcaaacggaaaaaaacggaattatcgaatggaatcgaagagaatcattgAATGgtcccgaatggaatcatctaatggattggaatggaataatccatggactcgaatgcaatcatcatcgaatggaatcgaatggaatcatcaaatggactcgaatggaataatcatcgaacggaatcgaatggaatcatcatcggatggaaatgaatggaatcatcatcgaatggaatcgaatagaattatggaatgaaatccagTGTCGTCATCATCgtatggacccgaatggaatcatcatccaacggaagctaatggaatcaacatcgaatgaatcgaatggaaacaccatcgaattgaaacgagtggaattatcatgaaattgaaatggatggactcatcatcgaatggattcgaatggaatcatcgaataaaattgattgaaatcatcatcaaatggaatcgaatggtatcattgaatggaatcgaatggaatcatcatcagatggaaatgaatggaatcgtcatagaatggaatcgaatggattcattgaatggaatcagatggaatcttcgaatggactggaatggaatcattgaatggattcgaaagggatcattattgaatggaattgaatggaatcatcgaatggtctcgattggaatcattatcaaatggaatcgaatggaatcaccgaatagaatcgaatggaacaatcatcgaatggactcaaatgaaatTATCCtcaagtggaatcgaatggaattattgaatgcaatcgaatggaattatcgaatacAATCAAATAgaaacatcgaatggactcgaatggaatcatcgaaaggaatggaatgcaacagtcaatgaactcgaatggaatcatcattgaatggaatcgaatggaatcatcgagtggaatcgaatggaattatgatcaaatggaatcgaatgtaatcatcatcaaatggaatcaaaaataaccatcatcaattggtattgaatggaattgtcatcaaatggaattcaaaggaatcatcatcaaatggaaccgaatggaatcctcattgaatggaaatgaaaggggtcatcatctaatggaatcgcatggaatcatcatcaaatggaatcgaatggaatcatcatcaaatggaatctaatggaatcattgaacagaattgaatggaatcgtcatcgaatgaattgaatgcaatcatcgaatggtctcgaatggaatcatcttccaatggaaaggaatggaatcatcgcatagaatcgaatggaattaacattgaatggactcgaatggaatcaacatcaaacggaatgaagcggaattatcgaatggaatcgaatagaatcatcgaatggactcgaatggaatcatctaatggaatggaatggaataatccccggactcgaatgcaatcatcatcgtatagaatcgaatgcaatcattgaatggactcgaatggaataatcattgaacggaatcgaatggaatcatcatcggatggaaacgaatggaatcatcatcgaatggaaatgaaaggagtcatcatctaatggaattgcatgcaatcatcataaaatggaatcgaatggaatcaacatcaaatggaatcaaatggaatcattgaacggaattgaatggaatcgtcatcgactgaattgaatgcaatcatcgaatggtctcgaatgaaatcatcttcaaatggaatggaatggaatcatcgcatagaatcgaatggaattatcatcaaatgTTATCGAATGGTATCAACAACAAACGGAACaaaacggaattatcgaatggaatcgaagagaatcatcgaacggacccgaatggaatcatctaatggaatggaatggaataatccatggactcgaatgcaatcatcatcgaatggaatcgaatggaatcatcgaatggaaccgaatggaataatcattgaacggaatcgaatggaatcatcatcggatggaaacgaatggaatcatcatcgaatggaaatgagAGGAGTCATCTAATGGAATTGCACGGAATCAAcataaaatggaatcgaatggaatcaacatcaaatggaatcaaatggaatcattgaacggaattgaatggaattgtcatcgaatgaattgaatgcaatcatcgaatggtctcgaatggaatcatcttcaaatggaatggaatggaatcatcgcatagaatcgaatggaattatcatcgaatggaatcgaatggaaacaacATCAAACGGAAAAAAACGGAATTATCgtatggaatcgaagagaatcatcgaatggacccgaatggaatcatctaatggaatggaatggaataatccatggactcgaatgcaatcatcatcgaatggaatcgaatggaataatcgaatggacacgaatggaataatcatcaaacggaatcgaatggaatcatcatcggatggaaatgtatggaatcatcatcgaatggaatcgaatagaattatggaatgaaatccagtgtgatcatcatcgaatggacccgaatggaatcatcatccaatggaaactaatggaatcaacatggaatgaatcgaatggaaacaccatcgaattgaaacgaatggaattatcatgaaagtgaaatggatggactcatcatcgaatggattcgaatggaatcatcgaataaaATTGATTgaagtcatcatcaaatggaatcgaagggtatcattgaatggaatcgaatggaatcatcatcagatggaaatgaatggaatcgtcatagaatggaatcgaatggattcattgaatagaatcagatggaatcatcgaaaagactggaatggaatcactgaatggactcgaaagggatcttcattgaatggaattgaatggaatcatcgaatgctcTCgattggaatcattatcaaatggaatcgaatcgaatcaccgaatagaatcgaatggaacaatcatcgaatggactcaaatggaattatcctcaaatggaatcgaatggaattatcgaatgcaatcgaatggaattatcgaatgcaatcgaatagaatcatcgaatggattcgaatggaatcatcgaatggaatggaatggaacagtcaatgaactcaaatggaatcatcattgaatggaatcgaatggaatcatcgagtggaatcgaatggaattatgatcaaatggaatcgaatgtaatcatcatcaaatggaatcaaaaataaccatcatcaattggtattgaatggaattgtcatcaaatggaattcaaaggaatcatcatcaaatggaaccgaatggaatcctcattgaatggaaatgaaagcgGTCATCATCTactggaatcgcatggaatcatcatcaaatggaatcgaatggaatcatcatcaaatggaatctaatggaatcactGAACAGAATTGattggaatcgtcatcgaatgaattgaatgcaatcatcgaatggtctcgaatggaatcatcttctattggaaaggaatggaatcatcgcatagaatcgaatggaattaacattgaatggactcgaatggaatcaacatcaaacggaatcaagcggaattatcgaatggaatcgaagagaatcatcgaatggactcgaatggaatcatctaatggaatgaaatggaataatccatgcactcgaatgcaatcatcatcgaatggaatcgaaaggaatcatcgaatggactcaaatggaataatcattgaacggaatcgaatggaatcatcatcagatggaaacgaatggaatcatcatcgaatggaaatgaaaggagtcatcatctaatggaattgcatggaataatcataaaatggaatcgaatggaatcgacatcaaatggaatcaaatggaatcattgaacgaaattgaatggaatcgtcgtcgaatgaattgaatgcaatcatcgaatggtctcgaatggaatcatcttcaaatggaatggaatggaatcatcgcatagaatcgaatggaattatcatcgaatgttATCGAATGGTATCAACAACAAACGGAACaaaacggaattatcgaatggaatcgaagagaatcatcgaacggacccgaatggaatcatctaatggaatggaatggaataatccatggactcgaatgcaatcatcatcgaatggaatcgaatggaatcatcgaatggacccgaatggaataatcattgaacggaatcgaatggaatcatcatcggatgataacgaatggaatcatcatcgaatggaaatgaaaggagtcaacTAATAGAATTGCACGGAATCAAcataaaatggaatcgaatggaatcaacatcaaatggaatcaaaaataaccatcatcaattggtattgaatggaattgtcatcaaatggaattcaaaggaatcatcaccaaatggaaccgaatggattcctcattgaatggaaatgaaaggggtCATCATCtcatggaatcgcatggaatcatcatccaatggaatcgaatggaatcatcatcaaatggaatctaatggaatcattgaacagaattgaatggaatcgtcatccaatgaattgaatgcaatcatctaatggtctcgaatggaatcatcttctaatggaaaggaatggaatcatggcatagaatcgaatggaattaacattgaatggactcgaatggaatcaacatcaaacggaatcaagcggaattatcgaatggaatcgaagagaatcatcgaatggactcgaatggaatcatctaatggaatggaatggaataatcaacggactcgaatgcaatcatcatcgtatagaatcgaatggaatcatcgaatggactcgaatggaataatcattgaacagaatcgaatggaatcatcatcggatggaaacgaatggaatcatcatcgaatggaaatgaaaggggtcatctaatggaattgcatgaaatcatcatcaaatggaatcgaatggaatcaacatcaaatggaatcaaatggaatcattgaacggaattgaatggaatcgtcatcgaatgaattgaatgcaatcatcgaatggtctcgaatggaatcatcttcaaatggaatggaatggaatcatcgcatggaatcgaatggaattatcatcgaatggaatcgaatggaatcaacatcaaacggaatcaaGCGGAATTATCGAATGTAATCGAAGAGAaccatcgaatggactcgaatggaatcatctaatggaatggaatggaataatccccggactcgaatgcaatcatcctCGTAtagaatcgaatgcaatcattgaatggactcgaatggaataatcattgaacggaatcgaatggaatcatcatcggatggaaacgaatggaatcatcatcgaatggaaatgaaaggagtcatcatctaatggaattgcatgcaatcatcataaaatggaatcgaatggaatcaacatcaaatggaatcaaatggaatcattgaacggaattgaatggaatcgtcatcgaatgaattgaatgcaatcttccaatggtctcgaatggaatcatcttcaaatggaatggaatggaatcatcgcatagaatcgaatggaattatcatcgaatgttATCGAATGGTATCAACAACAAACGGAACaaaacggaattatcgaatggaatcgaagagaatcatcgaacggacccgaatggaatcatctaatggaatggaatggaataatccatggactcgaatgcaatcatcatcgaatggaatcgaatggaatcatcgaatggactcgaaatgaataatcattgaacggaatcgaatggaatcatcatcggatggaaacgaatggaatcatcatcgaatggaaatgaaaggagtcatcatctaatggaattgcatggaatcaccgtaaaatggaatcgaatggaatcaacatcaaatggaatcaaatggaatcattgaacggaattgaatggaatcttcatcgaatgaattgaatgcaatcatcgaatggtctcgaatggaatcatcttcaaatggaatggaatggaatcatcgcatagaatcgaatggaattatcatcgaatggaatcgaatggaatcaacatcaaactaaaaaatcGGAATTATcgtatggaatcgaatggaatcatcgaatggactcgaatggaataatcatccaacggaatcgaatggagtcatcatcagatggaaatgaatggaatcatcatcgaatggaatcgaatagaattatggaatgaaatccagtgtgatcatcatcgaatggacccgaatggaatcatcatccaacggaagctaatggaatcaacatcgaatgaatcgaatggaaacaccatcgaattgaaacgaatggaattatcatgaaattgaaatggatggactcatcatcgaatggattcgaatggaatcatcgaataaatttgattgaaatcatcatcaaatggaatcgaatggtatcattgaatggaatcgaatggaatcatcatcagatggaaatgaatggaatcgtcatagaatggaatcgaatggattcattgaatggaatcagatggaatcatcgaatggactggaatggaatcattgaatggactcgaaagggatcattattgaatggaattgaatggaatcatcgaacggTCTCgattggaatcattatcaaatggaatcgaatggaatcaccgaatagaatcgaatggaacaatcatcgaatggactcaaatggaattaccctcaaatggaatcgaatggaattatcgaatgcactcgaatggaattatcaaatgcattcgaatagaatcatcgaatggactcgaatggaatcatcgaatggaatggaatggaacagtgaatgaactcgaatggaatcatcattgaatggaatcgaatggaatcatcgagtggaatcgaatggaattatgatcaaatggaatcgaatgtaatcatcaacaaatggaatcaaaaataaccatcatcaattggtattgaatggaattgtcatcaaatggaattcaaaggaatcatcatcaaatggaaccgaatgcaatcctcattgaatggaaatgaaaggggtcatcatctaatggaatcgcatggaatcatcatccaatggaatcgaatggaatcatcatcaaatggaatctaatggaatcattgaacagaattgaatggaatcgtcatcgaatgaattgaatgcaatcatcgaatggtctcgaatggaatcatcttctaatggaaaggaatggaatcatcgcatagaatcgaatggaattaacattgaatggactcgaatggaatccaCATCAAACGGAATCAAGCGGAATTATCGAATgtaatcgaagagaatcatcgaatgtactcgaatggaatcttctaatggaatggattggaataatccacggactcgaatgcaatcatcatcgtatagaatcgaatggaatcattgaatggactcaaatggaataatcattgaacttaatcgaatggaatcatcatcgaatggaaacgaatggaatcatcatcgaatggaaatgaaaggagtcatcatctaatggaatttcatggaatcatcataaaatggattcgaatggaatcaacatcaaatggaatcaaatggaatcattgaacggaattgaatggaatcgtcatcgaatgaattgaatgcaatcatcgaatggtctcgaatggaatcatcttcaaatggaatggaatggaatcatcgcatagaatcgaatggaattatcatcgaatggaatcgaatggaatcaacatcaaacggaaaaaaacggaattatcgaatggaatcgaagagaatcatcgaatggacctgaatggaatcatctaatggaatggaatggaataatccatggactcgaatgcaatcatcatcaaatggaatcgaatggaatcatcgaatggactcgaatggaataatcattgaacggaatcgaatggaatcatcatgggatggaaatgaatggaatcatcatcgaatggaatcgaatagaattatggaatgaaatccagtgtgatcatcatcgaatggacccgaatggaatcatcatccaacggaagctaatggaatcaacatcgaatgaatcgaatggaaacaccatcgaattgaaacgaatggaattatcatgaaattgaaatggatggactcatcatcgaatggattcgaatggaatcatcgaataaaATTGATTgaagtcatcatcaaatggaatcgaatggtatcattgaatggaatcgaatggaatcatcatcagatggaaatgaatggaatcgtcatagaatggaatcgaatggattcattgaatggaatcagatggaatcatcgaatggactggaatggaatcattgaatggactcgaaagggatcattattgaatggaattgaatggaatcatcgaatggtctcgattggaatcattatcaaatggaatcgaatggaatcaccgaatagaatcgaatggaacaatcatcgaatggagtcaaatggaattatcctcaaatggaatcgaatggaattatcgaatgcaatcgaatggaattatcgaatgcaatcgaatagaatcatcgaatggactcgaatggaatcatcgaatggaatggaatggaacagtcaatgaactcgaatggaatcatcattgaatggaatcgaatggaatcatcgagtggaatcgaatggaaatatgatcaaatggaatcgaacgtaatcatcatcaaatggaatcaaaaataaccatcatcaattggtattcaatggaattgtcatcaaatggaattcaaaggaatcatcatcaaatggaaccgaatggaatcctcattgaatggaaatgaaaggggtcatcatctaatggaatcccatggaatcatcatcaaatggaatcgaatggaatcatcatcaaatggaatctaatggaatcattgaaaagaattgaatggaatcgtcatcgaatgaattgaatacaatcatcgaatggtctcgaatgcaatcatcttctaatggaaaggaatggaatcatcgcatagattCGAATGGAATTaacattgaatggactcgaatggaatcaacatcaaacggaatcaaGCGGAATTATCGAATGTAATCGAAGAGAaccatcgaatggactcgaatggaatcatctaatggaatggaatggaataatccatggacccgaatgcaatcatcatcgtatagaatcgaaaggaatcatcgaatggactcgaatggaataatcatcgaacggaatcgaatggaatcatcatcgaa	G	30	.	.	GT:AD	0|1:1,1
chr1	139755491	.	agaaaaaaacggaattatcgaatggaatcgaagagaatcttCGAacggacccgaatggaatcatctaatggaatggaatggaataatccatggactcgaatgcaatcatcatcgaatggaatcgaatggaatcatcgaatggactcgaatggaataatcactgaacggaatcgaatggaatcatcatcggatggaaacgaatggaatcatcatcgaatgcaaatgaaaggagtcatcatctaatggaattgcatggaatcatcataaaatggaatcgaatggaatcaacatcaaatggaatcaaatggaatcattgaacggaattgaatggaatcgtcatcgaatgaattgactgcaatcatcgaatggtctcgaatggaatcatcttcaaatggaatggaatggaatcatcgcatagaatcgaatggaattatcatcgaatggaatcgaatggaatcaacatcaaacggaaaAAAAcggaattattgaatggaatcgaagagaatcattgaatggacccgaatggaatcatctaatggaatggaatggaataatccatggactcgaatgcaatcatcatcgaatggaatcgaatggaatcatcgaatggactcgaatggaataatcattgaacggaatcgaatggaatcatcatcggatggaaatgaatggaatcatcatcgagtggaaatgaaaggagtcatcatctaatggaattgcatggaatcatcataaaatggaatcgaatggaatcaacatcaaatgaaatctaatggaatcattgaacagaattgaatggaatcgtcatcgaatgaattgactgcaatcatcgaatggtctccaatggaatcatcttcaaatggaatggaatggaatcatcgcatagaatcgaatggaattatcatcgaatggaatcgaatggaatcgaatggaatcaacatcaaacggaaaaaaacggaattatcgaatggaatcgaagagaatcatcgaatggacccgaatggaatcatctaatggaatggaatggaataatccatggactcgaatgcaatcatcatcgaatggaatcgaatggaatcatcgaatggactcgaatggaataatcattgaacggaatcgaatggaatcatcatcggatggaaatgaatggaatcatcatcgaatggaatcgaatagaattatggaatgaaatccagtgtgatcatcatcgaatggacccgaatggaatcatcatccaacggaagctaatggaatcaacatcgaatgaatcaaatggaaataccatcgaattgaaacgaatggaattatcatgaaattgaaatggatggactcatcatcgaatggattcgaatggaatcatcgaataaaattgattgaaatcatcatcgaatggaatcgaatggtatcattgaatggaatcgaatgggatcatcatcagatggaaatgaatggaatcgtcatagaatggaatcgaatggattcattgaatggaatcagatggaatcatcgaatggactggaatggaatcattgaatggactcgaaagggaTCAtgattgaatggaattgaatggaatcatcgaatggtctcgattggaatcattatcaaatggaatcgaatggaatcaccgaatagaatcgaatggaacaatcatcgaatggactcaaatggaattatcctcaaatggaatcgaatggaattatcaaatgcaatcgaatggaattatcgaatgcaatcgaatagaatcatcgaatggactcgaatggaatcatcgaatggaatggaatggaacagtcaatgaactcgaatggaatcatcattgaatggaatcgaatggaatcatcgagtggaatcgaatggaattatgatcaaatggaatcgaatgtaatcatcatcaaatggaatcaaaaataaccatcatcaattggtattgaatggaattgtcatcaaatggaattcaaaggaatcgtcatcaaatggaaccgaaaggaatcctcattgaatggaaatgaaaggggtcatcatctaatggaattgcatggaatcatcatcaaatggaatcgaagggaatcatcatcaaatggaatctaatggaatcattgaacagaattgaatggaatcgtcatcgaatgaattgaatgcaatcatcgaatggtctcgaatggaatcatcttctaatggaaaggaatggaatcatcgcatagaatcgaatggaattatcatcgaatggaatcgaatggtatcaaCACCAAACG	A	30	.	.	GT:AD	0|1:1,1
chr1	139956340	.	CtcatcgaatggacccgaatggaatcatcatccaacggaagctaatggaatcaacatcgaatgaatcgaatggaaacaccatcgaattgaaacgaatggaattatcatgaaattgaaatggatggactcatcatcgaatggattcgaatggaatcatcgaataaaattgattgaaatcatcatcaaatggaatcgaatggtatcattgaatggaatcgaatggaatcatcatcagatggaaatgaatggaatcgtcatagaatggaatcgaatggattcattgaatggaatcagatggaatcatcgaatggactggaatggaatcattgaatggactcgaaagggaTCAtgattgaatggaattgaatggaatcatcgaatggtctcgattGGAATCATTaccaaatggaatcgaatggaatcaccgaatagaatcgaatggaacaatcatcgaatggactcaaatggaattatcctcaaatggaatcgaatggaattatcgaactgcaatcgaatggaattatcgaatgcaatcgaatagaatcattgaaaggactcgaatggaatcatcgaatggaatggaatggaacagtcaatgaactcgaatggaatcatcattgaatggaatcgaatgaaatcatcgaatggaatcgaatggaattatgatcaaatggaatcgaatgtaatcatcatcaaatggaatcaaaaataaccatcatcaattggtattgaatggaattgtcatcaaatggaattcaaaggaatcatcatcaaatggaaccgaatggaatcctcattgaatggaaatgaaaggggtcatcatctaatggaatcgcatggaatcatcatcaaatggaatcgaatggaatcatcatcaaatggaatctaatggaatcattgaacagaattgaatggaatcttcatcgaatgaattgaatgcaatcatcgaatggtctcgaatggaatcatcttctaatggaaaggaatggaatcatcgcatagaatcgaatggaattatcatcgaatggaatcgaatggtatcaaCACCAAACGGAAAaaaacggaattatcgaatggaatcgaagagaatcttCGAacggacccgaatggaatcatctaatggaatggaatggaataatccatcgactcgaatgcaatcatcatcgaatggaatcgaatggaatcatcgaatggactcgaatggaataatcattgaacggaatcgaatggaatcatcatcggatggaaacgaatggaatcatcatcgaatggaaatgaaaggagtcatcatctaatggaattgcatggaatcatcataaaatggaatcgaatggaatcaacatcaaatggaatcaaatggaatcattgaacggaattgaatggaatcgtcatcgaatgaattgactgcagtcatcgaatggtctcgaatggaatcatcttcaaatggaatggaatggaatcatcccatagaatcgaatggaattatcatcgaatggaatcgaatggaatcaacatcaaacggaaaaaaacggaattatcgaatggaatcgaagagaatcatcgaatggacccgaatggaatcatctaatggaatggaatggaataatccatggactcgaatgcaatcatcatcgaatggaatcgaatggaatcatcgaatggactcgaatggaataatcattgaacggaatcgaatggaatcatcatcggatggaaatgaatggaatcatcatcgaatggaatcgaatagaattatggaatgaaatccagtgtgatcatcatcgaatggacccgaatggaatcatcatccaacgGAAGCTAacggaatcaacatcgaatgaatcgaatggaaacaccatcgaattgaaacgaatggaattatcatgaaattgaaatggatggactcatcatcgaatggattcgaatggaatcatcgaataaaattgattgaaatcatcatccaatggaatcgaatggtatcattgaatggaatcgaatggaatcatcatcagatggaaatgaatggaatcgtcatagaatggaatcgaatggattcattgaatggaatcagatggaatcatcgaatggactggaatggaatcattgaatggactcgaaagggaTCAtgattgaatggaattgaatggaatcatcgaatggtctcgattggaatcattatcaaatggaatcgaatggaatcaccgaatagaatcgaatggaacaatcatcgaatggactcaaatggaattatcctccaatggaatcgaatggaattatcgaatgcaatcgaatggaattatcgaatgcaatcgaatagaatcatcgaatggactcgaatggaatcatcgaatggaatggaatggaacagtcaatgaactcgaatggaatcatcattgaatggaatcgaatggaatcatcgagtggaatcgaatggaattatgatcaaatggaatcgaatgtaatcatcatgaaatggaatcaaaaataaccatcatcaattggtattgaatggaattgtcatcaaatggaattcaaaggaatcatcatcaaatggaaccgaatggaatcctcattgaatggaaatgaaaggggtcatcatctaatggaatcgcatggaatcatcatcaaatggaatcgaatggaatcatcatcaaatggaatctaatggaatcattgaacagaattgaatggaatcgtcatcaaatgaattgaatgcaatcatcgaatggtctcgaatggaatcatcttctaatggaaaggaatggaatcatcgcatagaatcgaatggaattatcatcgaatggaatcgaatggtatcaaCACCAAACGGAAAaaaacggaattatcgaatggaatcgaagagaatcttCGAacggacccgaatggaatcatctaatggaatggaatggaataatccatggactcgaatgcaatcatcatcgaatggaatggaatggaatggaatcatcgaatggactcgaatggaataatcattgaacggaatcgaatggaatcatcatcggatggaaacgaatggaatcatcatcgaatggaaatgaaaggagtcatcatctaatggaattgcatggaatcatcatcaaatggaatcgaatggaatcaacatcaaatggaatcaaatggaatcattgaacggaattgaatggaatcgtcatcgaatgaattgactgcaatcatcgaatggtctcgaatggaatcatcttcaaatggaatggaatggaatcatcgcatagaatcgaatggaattatcatcgaatggaatcgaatggaatcaacatcaaacggaaaaaaacagaattatcgtatggaatcgaagagaatcatcgaatggacccgaatggaatcatctaatggaatggaatggaataatccatggactcgaatgcaatcatcatcgaatggaatcgaatggaatcatcgaatggactcgaatggaataatcattgaacggaatcgaatggaatcatcatcggatggaaatgaatggaatcatcatcgaatggaatcgaatagaattatggaatgaaatccagtgtgatcatcatcgaatggacccgaatggaatcatcatccaacggaagctaatggaatcaacatcgaatgaatcgaatggaaacaccatcgaattgaaacgaatggaattatcatgaaattgaaatggatggactcatcatcgaatggattcgaatggaatcatcgaataaaattgattgaaatcatcatcaaatggaatcgaatggtatcattgaatggaatcgaatggaatcatcatcagatggaaatgaatggaatcgtcatagaatggaatcgaatggattcattgaatggaatcagatggaatcatcgaatggactggaatggaatcattgaatggactcgaaagggaTCAtgattgaatggaattgaatggaatcatcgaatggtctcgattGGAATCATTaccaaatggaatcgaatggaatcaccgaatagaatcgaatggaacaatcatcgaatggactcaaatggaattatcctccaatggaatcgaatggaattatcgaatgcaatcgaatggaattatcgaatgcaatcgaatagaatcatcgaatggactcgaatggaatcatcgaatggaatggaatggaacagtcaatgaactcgaatggaatcatcattgaatggaatcgaatggaatcatcgagtggaatcgaatggaattatgatcaaatggaatcgaatgtaatcatcatgaaatggaatcaaaaataaccatcatcaattggtattgaatggaattgtcatcaaatggaattcaaaggaatcatcatcaaatggaaccgaatggaatcctcattgaatggaaatgaaaggggtcatcatctaatggaatcgcatggaatcatcatcaaatggaatcgaatggaatcatcatcaaatggaatctaatggaatcattgaacagaattgaatggaatcgtcatcaaatgaattgaatgcaatcatcgaatggtctcgaatggaatcatcttctaatggaaaggaatggaatcatcgcatagaatcgaatggaattatcatcgaatggaatcgaatggtatcaaCACCAAACGGAAAaaaacggaattatcgaatggaatcgaagagaatcttCGAacggacccgaatggaatcatctaatggaatggaatggaataatccatggactcgaatgcaatcatcatcgaatggaatggaatggaatcatcgaatggactcgaatggaataatcattgaacggaatcgaatggaatcatcatcggatggaaacgaatggaatcatcatcgaatggaaatgaaaggagtcatcatctaatggaattgcatggaatcatcataaaatggaatcgaatggaatcaacatcaaatggaatcaaatggaatcattgaacggaattgaatggaatcgtcatcgaatgaattgactGCAATCATCGAATgatctcgaatggaatcatcttcaaatggaatggaatggaatcatcgcatagaatcgaatggaattatcatcgaatggaatcgaatggaatcaacatcaaacggaaaaaaacagaattatcgtatggaatcgaagagaatcatcgaatggacccgaatggaatcatctaatggaatggaatggaataatccatggactcgaatgcaatcatcatcgaatggaatcgaatggaatcatcgaatggactcgaatggaataatcattgaacggaatcgaatggaatcatcatcggatggaaatgaatggaatcatcatcgaatggaatcgaatagaattatggaatgaaatccagtgtgatca	C	30	.	.	GT:AD	0|1:1,1
chr1	140342153	.	cgaatggactcaaatggaattatcctcaaatggaattgaatggaattatcgaatgcaatcgaatggaattatcgaatgcaatcgaatagaatcatcgaatggagtcgaatggaatcatcgaatggaatggaatggaacagtcaatgaactcgaatggaatcatcattgaatggaatcgaatggaatcatcgagtggaatcgaatggaattatgatcaaatggaatcgaatgtaatcatcatcaaatggaatcaaaaataaccatcatcaattggtattgaatggaattctcatcaaatggaattcaaaggaatcatcatcaaatggaaccgaatggtatcctcattgaatggaaatgaaaggggtcatcatctaatggaatcgcatggaatcatcatcaaatggaatcgaatggaatcaacatcaaatggaatcaaatggagtcattgaacggaattgaatggaatcgtcatcgaatgaattgaatgcaatcatcgaatggtctcgaatggaatcatcttcaaatggaatggaatggaatcatcacatagaatcgaatggaattatcatcgaatggaatcgaatggaatcaacatcaaacggaaaaaaacggaattatcgaatggaatcgaagagaatcatcgaatggacccgaatggaatcatctaatggaatggaatggaataatccatggactcgaatgcaatcatcatcgaatggaatcgaatggaatcatcgaatggactcgaatggaataatcattgaacggaatcgaatggaatcatcatcggatggaaacgaatggaatcatcatcgaatggaatcgaatagatttatggaatgaaatccagtgtgatcatcatcgaatggacccgaatggaatcatcatccaacgGAAGCTAATGAAATCAACATCGaatgaatcaaatggaaacaccatcgaattgaaacgaatggaattaccatgaaattgaaatggatggactcatcatcaaatggattcgaatggaatcatcgaataaaattgattgaaatcatcatcgaatggaatcgaatggtatcattgaatggaatcgaatggaatcatcatcagatggaaatgaatgcaatcgtcatagaatggaatcgaatggattcattgaatggaatcagatggaatcattgaatggactggaatggaatcattgaatggactcgaaagggaTCAtgattgaatggaattgaatggaatcatggaatggtctcgattggaatcattatcaaatggaatcgaatggaatcaccgaatagaatcgaatggaacaatcatcgaatggactcaaatggaattatcctcaaatggaatcgaatggaattatcgaatgcaatcgaatggaattatcgaatgcaatcgaatagaatcatcgaaaggactcgaatggaatcatcgaatggaatggaatggaacagtcaatgaactcgaatggaatcatcattgaatggaatcgaatggaatcatcgagtggaatcgaatggaattatgatcaaatggaatcgaatgtaatcatcatcaaatggaatcaaaaataaccatcatcaattggtattgaatggaattgtcatcaaatggaattcaaaggaatcatcatcaaatggaaccgaatggaatcctcattgaatggaaatgaaaggggtcatcatctaatggaatcgcatggaatcatcatcaaatggaatcgaatggaatcatcatcaaatggaatctaatggaatcattgaaaagaattgaatggaatcatcatcgaattaattgaatgcaatcatcgaatggtctcgaatggaatcatcttctaatggaaaggaatggaatcatcgcatagaatcgaatggaattatcatcgaatggaatcgaatggtatcaaCACCAAACGGAAAaaaacggaattatcgaatggaatcgaagagaatcttCGAacggacccgaatggaatcatctaatggaatggaatggaataatccatggactcgaatgcaatcatcatcgaatggaatcgaatggaatcatcgaatggactcgaatggaataatcattgaacggaatcgaatggaatcatcaacggaTGGAaacgaaaggaatcatcatcgaatggaaatgaaaggagtcatcatctaatggaattgcatggaatcatcataaaatggaatcgaatggaatcaacatcaaatggaatcaaatggaatcattgaacggaattgaatggaatcgtcatcgaatgaattgaatgcaatcatcgaatggtctcgaatggaatcatcttcaaatggaatggaatggaatcatcgcatagaatcgaatggaattatcatcgaatggaatcgaatggaatcaacatcaaacggaaaaaaacggaattatcgaatggaatcgaagagaatcatcgaatggacccgaatggaatcatctaatggaatggaatggaataatccatggactcgaatgcaatcatcatcgaatggaatcgaatggaatcatcgaatggactcgaatggaataatcattgaacggaatcgaatggaatcatcatcggatggaaatgaatggaatcatcatcgaatggaatcgaatagaattatggaatgaaatccagtgtgatcatcatcgaatggacccgaatggaatcatcatccaacgGAAGCTAATGGAATAAACATCGaatgaatcaaatggaaacaccatcgaattgaaacgaatggaattaccatgaaattgaaatggatggactcatcatcaaatggattcgagtggaatcatcgaataaaattgattgaaatcatcatcaaatggaatcgaatggtatcattgaatggaatcgaatggaatcatcatcagatggaaatgaaaggaatcgtcatagaatggaattgaatggattcattgaatggaatcagatggaatcattgaatggactggaatggaatcattgaatggactcgaaagggatcattattgaatggaattgaatggaatcatcgaatggtctcgattggaatcattatcaaatggaaacgaatggaatcaccaaatagaatcgaatggaacaatcatt	C	30	.	.	GT:AD	0|1:1,1
chr1	140413535	.	atcgaatggaatcatcgagtggaatcgaatggaattatgatcaaatggaatcgaatgtaatcatcatcaaatggaatcaaaaataaccatcatcaattggtattgaatggaattgtcatcaaatggaattcaaaggaaacatcatcaaatggaaccgaatggaatcctcattgaatggaaatgaaaggggtcatcatctaatggaatcgcatggaatcatcatcaaatggaatcgaatggaatcatcatgaaatggaatctaatggaatcattgaacagaattgaatggaatcgtcatcgaatgagttgaatgcaatcatcgaatggtctcgaatggaaccATCttctaatggaaaggaatggaatcatcgcatagaatcgaatggaattatcatcgaatggaatcgaatggtatcaaCACCAAACGGAAAaaaacggaattatcgaatggaatcgaagagaatcttCGAacggacccgaatggaatcatctaatggaatggaatggaataatccatggactcgaatgcaatgatcatcgaatggaatcgaatggaatcatcgaatggactcgaatgaaataatcattgaacggaatcgaatggaatcatcatcggatggaaacgaatggaatcatcatcgaatggaaatgaaaggagtcatcatctaatggaattgcatggaatcatcataaaatggaatcgaatggaatcaacatcaaatggaatcaaatggaatcattgaacggaattgaatggaatcgtcatcgaataaattgaatgcaatcatcgaatggtctcgaatggaatcatcttcaaatggaatggaatggaatcatcgcatagaatcgaatggaattatcatcgaatggaatcgaatggaatcaacatcaaacggaaaaaaacggaattatcgaatggaatcgaagagaatcatcgaatggacccgaatggaatcatctaatggaatggaatggaataatccatggactcgaatgcaatcatcatcgaatggaatcgaatggaatcatcgaatggactcgaatggaataatcattgaacagaatcgaatggaatcatcatcggatggaaatgaaaggagtcatcatctaatggaattgcatggaatcatcataaaatggaatcgaatggaatcaacatcaaatggaatcaaatggaatcattgaacggaattgaatggaatcgtcatcgaatgaattgaatgcaatcatcgaatggtctcgaatggaatcaccttcaaatggaatggaatggaatcatcgcatagaatcgaatggaattatcatcgaatggaatcgaatggaatcaacatcaaacggaaaaaaacggaattatcgaatggaatcgaagagaatcatcgaatggacccgaatggaatcatctaatggaatggaatggaataatccatggactcgaatgcaatcatcatcgaatggaatcgaatggaaacatccaatggactcgaatggaataatcattgaacggaatcgaatggaatcatcatcggatggaaatgaatggaatcatcatcgaatggaatcgaatagaattatggaatgaaatccagtgtgatcatcatcgaatggacccgaatggaatcatcatccaacgGATgctaatggaatcaacatcgaatgaatcaaatggaaacaccatcgaattgaaacgaatggaattaccatgaaattgaaatggatggactcatcatcgaatggatttgaaaggaatcatcgaataaaattgattgaaatcatcatcgaatggaatcgaatggtatcattgaatggaatcgaatggaatcatcatcagatggaaatgaatggaatcgtcatagaatggaatcgaatggattcattgaatggaatcagatggaatcatcgaatggactggaatggaatcattgaatggactcgaaagagATCAtgattgaatggaattgaatggaatcatcgaatggtctcgattggaatcattatcaaatggaatcgaatggaatcaccgaatagaatcgaatggaacaatcatcgaatggactcaaatggaattatcctccaatggaatcgaatggaattatcgaatgcaatcgaatggaattatcgaatgcaaacgaatagaatcatcgaatggactcgaatggaatcatcgaatggaatggaatggaacagtcaatgaactcgaatggaatcatcattgaatggaatcgaatggaatcatcgagtggaatcgaatggaattatgctcaaatggaatcgaatgtaatcatcatcaaatggaatcaaaaataaccatcatcaattggtattgaatggaattgtcatcaaatggaattcaaaggaaacatcatcaaatggaaccgaatggaatcctcattgaatggaaatgaaaggggtcatcatctaatggaatcgcatggaatcatcatcaaatggaatcgaatggaatcatcatgaaatggaatctaatggaatcattgaacagaattgaatggaatcgtcatcgaatgaattgaatgcaatcatcgaatggtctcgaatggaaccATCttctaatggaaaggaatggaatcatcgcatagaatcgaatggaattatcatcgaatggaatcgaatggtatcaaCACCAAACGGAAAaaaacggaattatcgaatggaatcgaagagaatcttCGAacggacccgaatggaatcatctaatggaatggaatggaataatccatggactcgaatgcaatcatcatcgaatggaatcgaatggaatcatcgaatggactcgaatggaataatcattgaacggaatcgaatggaatcatcatcggatggaaacgaatggaatcatcatcgaatggaaatgaaaggagtcatcatctaatggaattgcatggaatcatcataaaatggaatcgaatggaatcaacatcaaatggaatcaaatggaatcattgaacggaattgaatggaatcgtcatcgaatgaattgaatgcaatcatcgaatggtctcgaatggaatcatcttcaaatggaatggaatggaatcatcgcatagaatcgaatgaaattatcatcgaatggaatcgaatggaatcaacatcaaacggaaaaaaacggaattatcgaatggaatcgaagagaatcatcgaatggacccgaatggaatcatctaatggaatggaatggaataatccatggactcgaatgcaatcatcatcgaatggaatcgaatggaatcatcgaatggactcgaatggaataatcattgaacggaatcgaatggaatcatcatcggatggaaatgaaaggagtcatcatctaatggaattgcatggaatcatcataaaatggaatcgaatggaatcaacatcaaatggaatcaaatggaatcattgaacggaattgaatggaatcgtcatcgaatgaattgaatgcaatcatcgaatggtctcgaatggaatcatcttcaaatggaatggaatggaatcatcgcatagaatcgaatggaattatcatcgaatggaatcgaatggaatcaacatcaaacggaaaaaaacggaattatcgaatggaatcgaagagaatcttCGAacggacccgaatggaatcatctaatggaatggaatggaataatccatggactcgaatgcaatcatcatcgaatggaatcgaatggaatcatcgaatggactcgaatggaataatcattgaacagaatcgaatggaatcatcatcggatggaaatgaaaggagtcatcatctaatggaattgcatggaatcatcataaaatggaatcgaatggaatcaacatcaaatggaatcaaatggaatcattgaacggaattgaatggaatcgtcatcgaatgaattgaatgcaatcatcgaatggtctcgaatggaatcaccttcaaatggaatggaatggaatcatcgcatagaatcgaatggaattatcatcgaatggaatcgaatggaatcaacatcaaacggaaaaaaacggaattatcgaatggaatcgaagagaatcatcgaatggacccgaatggaatcatctaatggaatggaatggaataatccatggactcgaatgcaatcatcatcgaatggaatcgaatggaaacatccaatggactcgaatggaataatcattgaacggaatcgaatggaatcatcatcggatggaaatgaatggaatcatcatcgaatggaatcgaatagaattatggaatgaaatccagtgtgatcatcatcgaatggacccgaatggaatcatcatccaacgGATgctaatggaatcaacatcgaatgaatcaaatggaaacaccatcgaattgaaacgaatggaattaccatgaaattgaaatggatggactcatcatcgaatggatttgaaaggaatcatcgaataaaattgattgaaatcatcatcgaatggaatcgaatggtatcattgaatggaatcgaatggaatcatcatcagatggaaatgaatggaatcgtcatagaatggaatcgaatggattcattgaatggaatcagatggaatcatcgaatggactggaatggaatcattgaatggactcgaaagagATCAtgattgaatggaattgaatggaatcatcgaatggtctcgattggaatcattatcaaatggaatcgaatggaatcaccgaatagaatcgaatggaacaatcatcgaatggactcaaatggaattatcctccaatggaatcgaatggaattatcgaatgcaatcgaatggaattatcgaatgcaaacgaatagaatcatcgaatggactcgaatggaatcatcgaatggaatggaatggaacagtcaatgaactcgaatggaatcatcattgaatggaatcgaatggaatcatcgagtggaatcgaatggaattatgctcaaatggaatcgaatgtaatcatcatcaaatggaatcaaaaataaccatcatcaattggtattgaatggaattgtcatcaaatggaattcaaaggaaacatcatcaaatggaaccgaatggaatcctcattgaatggaaatgaaaggggtcatcatctaatggaatcgcatggaatcatcatcaaatggaatcgaatggaatcatcatgaaatggaatctaatggaatcattgaacagaattgaatggaatcgtcatcgaatgaattgaatgcaatcatcgaatggtctcgaatggaaccATCttctaatggaaaggaatggaatcatcgcatagaatcgaatggaattatcatcgaatggaatcgaatggtatcaaCACCAAACGGAAAaaaacggaattatcgaatggaatcgaagagaatcttCGAacggacccgaatggaatcatctaatggaatggaatggaataatccatggactcgaatgcaatcatcatcgaatggaatcgaatggaatcatcgaatggactcgaatggaataatcattgaacggaatcgaatggaatcatcatcggatggaaacgaatggaatcatcatcgaatggaaatgaaaggagtcatcatctaatggaattgcatggaatcatcataaaatggaatcgaatggaatcaacatcaaatggaatcaaatggaatcattgaacggaattgaatggaatcgtcatcgaatgaattgaatgcaatcatcgaatggtctcgaatggaatcatcttcaaatggaatggaatggaatcatcgcatagaatcgaatgaaattatcatcgaatggaatcgaatggaatcaacatcaaacggaaaaaaacggaattatcgaatggaatcgaagagaatcatcgaatggacccgaatggaatcatctaatggaatggaatggaataatccatggactcgaatgcaatcatcatcgaatggaatcgaatggaatcatcgaatggactcgaatggaataatcattgaacggaatcgaatggaatcatcatcggatggaaatgaaaggagtcatcatctaatggaattgcatggaatcatcataaaatggaatcgaatggaatcaacatcaaatggaatcaaatggaatcattgaacggaattgaatggaatcgtcatcgaatgaattgaatgcaatcatcgaatggtctcgaatggaatcatcttcaaatggaatggaatggaatcatcgcatagaatcgaatggaattatcatcgaatggaatcgaatggaatcaacatcaaacggaaaaaaacggaattatcgaatggaatcgaagagaatcatcgaatggacccgaatggaatcatctaatggaatggaatggaataatccatggactcgaatgcaatcatcatcgaatggaatcaaatggaatcatcgaatggactcgaatggaataatcattgaacggaatcgaatggaatcatcatcggatggaaatgaatggaatcatcatcgaatggaatcgaatagaattatggaatgaaatccagtgtgatcatcatcgaatggacccgaatggaatcatcatccaacgGATgctaatggaatcaacatcgaatgaatcaaatggaaacaccatcgaattgaaacgaatggaattaccatgaaattgaaatggatggactcatcatcgaatggatttgaaaggaatcatcgaataaaattgattgaaatcatcatcgaatggaatcgaatggtgtcattgaatggaatcgaatggaatcatcatcagatggaaatgaatggaatcgtcatagaatggaatcgaatggattcattgaatggaatcagatggaatcatcgaatggactggaatggaatcattgaatggtcTCGAAAGAGATCAtgattgaatggaattgaatggaatcatcgaatggtctcgattggaatcattatcaaatggaatcgaatggaatcaccgaatagaatcgaatggaacaatcatcgaatggactcaaatggaattatcctccaatggaatcgaatggaattatcgaatgcaatcgaatggaattatcgaatgcaaacgaatagaatcatcgaatggactcgaatggaatcatcgaatggaatggaatggaacagtcaatgaactcgaatggaatcatcattgaatggaatcgaatggaatcatcgagtggaatcgaatggaattatgatcaaatggaatcgaatgtaatcatcatcaaatggaatcaaaaataaccatcatcaattggtattgaatggaattgtcatcaaatggaattcaaaggaaacatcatcaaatggaaccgaatggaatcctcattgaatggaaatgaaaggggtcatcatctaatggaatcgcatggaatcatcatcaaatggaatcgaatggaatcatcatgaaatggaatctaatggaatcattgaacagaattgaatggaatcgtcatcgaatgaattgaatgcaatcatcgaatggtctcgcaTGGAACCATCttctaatggaaaggaatggaatcatcgcatagaatcgaatggaattatcatcgaatggaatcgaatggtatcaaCACCAAACGGAAAaaaacggaattatcgaatggaatcgaagagaatcttCGAacggacccgaatggaatcatctaatggaatggaatggaataatccatggactcgaatgcaatcatcatcgaatggaatcgaatggaatcatcgaatggactcgaatggaataatcattgaacggaatcgaatggaatcatcatcggatggaaacgaatggaatcatcatcgaatggaaatgaaaggagtcatcatctaatggaattgcatggaatcatcataaaatggaatcgaatggaatcaacatcaaatggaatcaaatggaatcattgaacggaattgaatggaatcgtcatcgaatgaattgaatgcaatcatcgaatggtctcgaatggaatcatcttcaaatggaatggaatggaatcatcgcatagaatcgaatgaaattatcatcgaatggaatcgaatggaatcaacatcaaacggaaaaaaacggaattatcgaatggaatcgaagagaatcatcgaatggacccgaatggaatcatctaatggaatggaatggaataatccatggactcgaatgcaatcatcatcgaatggaatcgaatggaatcatcgaatggactcgaatggaataatcattgaacggaatcgaatggaatcatcatcggatggaaatgaaaggagtcatcatctaatggaattgcatggaatcatcataaaatggaatcgaatggaatcaacatcaaatggaatcaaatggaatcattgaacggaattgaatggaatcgtcatcgaatgaattgaatgcaatcatcgaatggtctcgaatggaatcatcttcaaatggaatggaatggaatcatcgcatagaatcgaatggaattatcatcgaatggaatcgaatggaatcaacatcaaacggaaaaaaacggaattatcgaatggaatcgaagagaatcatcgaatggacccgaatggaatcatctaatggaatggaatggaataatccatggactcgaatgcaatcatcatcgaatggaatcaaatggaatcatcgaatggactcgaatggaataatcattgaacggaatcgaatggaatcatcatcggatggaaatgaatggaatcatcatcgaatggaatcgaatagaattatggaatgaaatccagtgtgatcatcatcgaatggacccaaatggaatcatcatccaacgGATgctaatggaatcaacatcgaatgaatcaaatggaaacaccatcgaattgaaacgaatggaattaccatgaaattgaaatggatggactcatcatcgaatggattcgaaaggaatcatcgaataaaattgattgaaatcatcatcgaatggaatcgaatggtatcattgaatggaatcgaatggaatcatcatcagatggaaatgaatggaatcgtcatagaatggaatcgaatggattcattgaatggaatcagatggaatcatcgaatggactggaatggaatcattgaatggactcgaaagagATCAtgattgaatggaattgaatggaatcatcgaatggtctcgattggaatcattatcaaatggaatcgaatggaatcaccgaatagaatcgaatggaacaatcatcgaatggactcaaatggaattatcctccaatggaatcgaatggaattatcgaatgcaatcgaatggaattatcgaatgcaatcgaatagaatcatcgaatggactcgaatggaatcatcgaatggaatggaatggaacagtcaatgaactcgaatggaatcatcattgaatggat	A	30	.	.	GT:AD	0|1:1,1
chr1	140599739	.	ggaatcgaatggaatcatcatcagatggaaatgaatggaatcgtcatagaatggaatcgaatggattcattgaatggaatcagatggaatcatcgaatggactggaatggaatcattgaatggactcgaaagggatcattattgaatggaattgaatggaatcatcgaacggTCTCgattggaatcattatcaaatggaatcgaatggaatcaccgaatagaatcgaatggaacaatcatcgaatggactcaaatggaattatcctcaaatggaatcgaatggaattatcgaatgcaatcgaatggaattatcgaatgcaatcgaatagaatcatcgaatggactcgaatggaatcatcgaatggaatggaatggaacagtcaatgaactcgaatggaatcatcattgaatggaatcgaatggaatcatcgcgtggaatcgaatggaattatgatcaaatggaatcgaatgtaatcatcatcaaatggaatcaaaaataaccatcatcaattggtattgaatggaattgtcatcaaatggaattcaaaggaatcatcatcaaatggaaccgaatggaatcctcattgaatggaaatgaaaggagtcatcatctaatggaatcgcatggaatcatcatcaaatggaatcgaatggaatcatcatcaaatggaatctaatggaatcattgaaagaattgaatggaatcatcatcgaatgaattgaatgcaatcatcgaatggtctcgaatggaatcatcttctaatggaaaggaatggaatcatcgcatagaatcgaatggaattatcatcgaatggaatcgaatggtatcaaCACCAAACGGAAAaaaacggaattatcgaatggaatcgaagagaatcttCGAacggacccgaatggaatcatctaatggaatggaatggaataatccatggactccaatgcaatcatcatcgaatggaatcgaatggaatcatcgaatggactcgaatggaataatcattgaacggaatcgaatggaatcatcatcggatggaaacgaatggaatcatcatcgaatggaaatgaaaggagtcatcatctaatggaattgcatgaaatcatcatcaaatggaatcgaatggaatcaacatcaaatggaatcaaatggaatcattgaacggaattgaatggaatcgtcatcgaatgaattgaatgcaatcatcgaatggtctcgaatggaatcatcttcaaatggaatggaatggaatcatcgcatagaatcgaatggaattatcatcgaatggaatcgaatggaatcaacatcaaacggaaaaaaacggaattatcgaatggaatcgaagagaatcatcgaatggacccgaatggaatcatctaatggaatggaatggaataatccatggactcgaatgcaatcatcatcgaatggaatcgaatggaatcatcgaatggactcgaatggaataatcatggaacggaatcgaatggaatcatcatcggatggaaatgtatggaatcatcatcgaatggaatcgaatagaattatggaatgaaatccagtgtgatcatcatcgaatggacccgaatggaatcatcatccaacggaagctaatggaatcaacatcgaatgaatcgaatggaaacaccatcgaattgaaacgaatggaattatcatgaaattgaaacggatggactcatcatcgaatggattcgaatggaatcatcgaataaaattgattgaaatcatcatcgaatggaatcgaatggtatcattgaatggaatcgaatggaatcatcatcagatggaaatgaatggaatcgtcatagaatggaatcgaatggattcattgaatggaatcagatggaatcatcgaatggactggaatggaatcattgaatggactcgaaagggatcattattgaatggaattgaatggaatcatcgaatggtctcgattgtaatcattatcaaatggaatcgaatggaatcaccgaatagaatcgaatggaacaatcatcgaatggactcaaatggaattatcctcaaatggaatcgaatggaattatcgaatgcaaccgaatggaattatcgaatgcaatcgaatagaatcatcgaatggactcgaatggaatcatcgaatggaatggaatggaacagtcaatgaactcgaatggaatcatcattgaatggaatcgaatggaatcatcgagtggaatcgaatggaattatgatcaaatggaatcgaatgtaatcatcatcaaatggaatcaaaaataaccatcatcaattggtattgaatggaattgtcatcaaatggaattcaaaggaatcatcatcaaatggaaccgaaaggaatcctcattgaatggaaatgaaaggggtcatcatctaatggaatcgcatggaatcatcatcaaatggaatcgaatggaatcatcatcaaatggaatctaatggtaTCATTgaaagaattgaatggaatcatcatcgaatgaattgaatgcaatcatcgaatggtctcgaatggaatcatcttcaaatggaatggaatggaatcatcgcatagaatcgaatggaattatcatcgaatggaatcgaatggaatcaacatcaaacggaaaaaaacggaattatcgaatagaatcgaagagaatcatcgaacggacccgaatggaatcatctaatggaatggaatggaataatccatggactcgaaggcaatcatcatcgaatggaatcgaatggaatcatcgaatggactcgaatggaataatcattgaacggaatcgaatggaatcatcatcggatggaaacgaatggaatcatcatcgaatggaaatgaaaggagtcatcatctaatggaattgcatggaatcatcatcaaatggaatcgaatggaatcaacatcaaatggaatcaaatggaatcattgaacggaattgaatggaatcgtcatcgaatgaattgaatacaatcatcgaatggtctcgaatgcaatcatcttctaatggaaaggaatggaatcatcgcatagaatcgaatggaattaacattgaatggactcgaatggaatcaacatcaaatggaatcaagcGGAATTATCGAATGTAATCGAAGAGAaccatcgaatggactcgaatggaatcatctaatggaatggaatggaataatccacggactcgaatgcaatcatcatcgtatagaatcgaatggaatcatcgaatggactcgaatggaataatcattgaacggaatcgaatggaatcatcatcggatggaaatgaatggaatcatcatcgaatggaatcgaatagaattatggaatgaaatccagtgtgatcatcatcgaatggaccagaatggaatcatcatccaacgGAAGCTAacggaatcaacatcgaatgaatcgaatggaaacaccatcgaattgaaaagaatggaattatcatgaaattgaaatggatggactcatcatcgaatggattcgaattgaatcatcgaataaaattgattaaaatcatcatcaaatggaatcgaatggtatcattgaatggaatcgaatggaatcatcatcagatggaaatgaatggaatcgtcatagaatggaatcgaatggattcattgaatggaatcagatggaatcaacgaatggactggaatggaatcattgaatggactcgaaagggaTCAttgttgaatggaattgaatggaatcatcgaatggtctcgattggaatcattatcaaatggaatcgaatggaatcaccgaatagaatcgaatggaacaatcatcgaatggagtcaaatggaattatcctcaaatggaattgaatggaattatcgaatgcaatcgaatggaattatcgaatgcaatagaatagaatcatcaaatggactcgaatggaatcatcgaatggaatggaatggaacagtcaatgaactcgaatggaatcatcattgaatggaatcgaatggaatcatcgagtggaatcgaatggaattatgatCAAacggaatcgaatgtaatcatcatcaaatggaatcaaaaataaccatcatcaattggtattgaatggaattgtcatcaaatggaattcaaaggaatcatcatcaaatggaaccgaatggaatcctcattgaatggaaatgaaaggagtcatcatctaatggaatcgcatggagtcatcatcaaatggaatcgcatggaatcatcatcaaatggaatcgaatggaattatcattaaatggaatctaatggaatcattgaacagaattgaatggaatcgtcatcgaatgaattgaatgcaatcatcgaatggtctcgaatggaatcatcttctaatggaaaggaatggaatcatcgcatagaatcgaatggaattaacattgatggactcgaatggaatcaacatcaaacggaattaagcggaattatcgaatggaatcgaagagaatcatcgaatggactcgaatggaatcatctaatggaatggaatggaataatccccggactcgaatgcaatcatcatcgtatagaatcgagtggaatcatcgaatggactcgaatggaataatcatcggaTGGATACGAATGGattcatcatcgaatggaaatgaaaggagtcatcatctaatggaattgcatggaatcatcataaaatggaattgaatggaatcaacatcaaatggaatcaaatggaatcattgaacggaattgaatggaatcgtcatcgaatgaattgaatgcaatcatcgaatggtctcaaatggaatcatcttcaaatggaatggaatggaatcatcgcatagaatcgaatggaattatcatcgaatggaatcgaatggtatcaacataaaatggaaaaaaacggaattatcgaatggaatcgaagagaatcatcgaatggacccgaatggaatcatctaatggaatggaatggaataatccatggactcgaatgcagtcatcatcgaatggaatcgaatggaatcatcgaatggactcgaatggaataatcattgaacggaatcgaatggaatcatcatcggatggaaatgagtggaatcatcatcgaatggaatcgaatagaattatggaatgaaatctagtgtgatcatcatcgaatggacccgaatggaatcatcatccaacgGAAGCTAATGGTATCAACTTCGaatgaatcgaatggaaacaccatcgaattgaaaggaatggaattatcatgaaattgaaatggatggactcatcatccaatggattcaaaaggaatcatcgaataaaattgattgaaatcatcatcaaatggattcgaatggtaccattgaaaggaatcgaatggaatcatcatcagatggaaatgaatggaatcgtcatagaatggaatcgaatggattcattgaatggaatcagatggaatcatcgaatggactggaatggaatcattgaatggactcgaaagagATCAttgttgaatggaattgaatggaatcatcgaatggtctcgattggaatcattatcaaatggaatcgaatggaatcaccgaatagaatcgaatggaacaatcatcgaatggagtcaaatggaattatcctcaaatggaatcgaatggaattatcgaatgcaatcgaatggaattatcgaatgcaatcgactagaatcatcgaatggactcgaatggaatcatcgagtatAATGGTATGGAACagtcaatgaactcgaatggaatcatcattgaatggaatcgaatggaatcatcgagtggaatcgaatggaattatgatcaaatggaatcgaatgtaatcatcatcaaatggaatcaaaaataaccatcatcagttggtattgaatggaattgtcatcaaatggaattcaaaggaatcatcatcaaatggaaccgaatggaatcctcattgaatggaaatgaaaggggtcatcatctaatggaatcacatggaatcatcatcaaatggaatcgaatggaatcatcatcaaatggaatctaatggaatcattgaacagaattgaatggaatcgtcatcgaatgaattgaatgcaatcatcgaatggtctcgaatggaatcatcttctaatggaaaggaatggaatcatcgcatagaatcgaatggaattaacattgaatggactcgaatggaatcaacatcaaacggaatcaagcggaattatcgaatggaatcgaagagaatcatcgaatggactcgaatggaatcatctaatggaatggaatggaataatccacggactcgaatgcaatcatcatcgtatagaatcgaatggaatcatcgaatggactcgaatggaataatcattgaacggaatcgaatggaatcaccatcggatggaaatgaatggaatcatcatcgaatggaatcgaatagaattatggaatgaaatccagtgtgatcatcatcgaatggaccagaatggaatcatcatccaacgGAAGCTAacggaatcaacatcgaatgaatcgaatggaaacaccatcgaattgaaaagaatggaattatcatgaaattgaaatggatggactcatcatcgaatggattcgaattgaatcatcgaataaaattgattaaaatcatcatcaaatggaatcgaatggtatcattgaatggaatcgaatggaatcatcatcagatggaaatgaatggaatcgtcatagaatggaatcgaatggattcattgaatggaatcagatggaatcaacgaatggactggaatggaatcattgaatggactcgaaagggaTCAttgttgaatggaattgaatggaatcatcgaatggtctcgattggaatcattatcaaatggaatcgaatggaatcaccgaatagaatcgaatggaacaatcatcgaatggagtcaaatggaattatcctcaaatggaattgaatggaattatcgaatgcaatcgaatggaattatcgaatgcaatagaatagaatcatcaaatggactcgaatggaatcatcgaatggaatggaatggaacagtcaatgaactcgaatggaatcatcattgaatggaatcgaatggaatcatcgagtggaatcgaatggaattatgatCAAacggaatcgaatgtaatcatcatcaaatggaatcaaaaataaccatcatcaattggtattgaatggaattgtcatcaaatggaattcaaaggaatcatcatcaaatggaaccgaatggaatcctcattgaatggaaatgaaaggagtcatcatctaatggaatcgcatggagtcatcatcaaatggaatcgcatggaatcatcatcaaatggaatcgaatggaattatcattaaatggaatctaatggaatcattgaacagaattgaatggaatcgtcatcgaatgaattgaatgcaatcatcgaatggtctcgaatggaatcatcttctaatggaaaggaatggaatcatcgcatagaatcgaatggaattaacattgatggactcgaatggaatcaacatcaaacggaattAAGCGGAATTATCGAAtagaatcgaagagaatcatcgaatggactcgaatggaatcatctaatggaatggaatggaataatccccggactcgaatgcaatcatcatcgtatagaatcgagtggaatcatcgaatggactcgaatggaataatcatcggaTGGATACGAATGGattcatcatcgaatggaaatgaaaggagtcatcatctaatggaattgcatggagtcatcataaaatggaattgaatggaatcaacatcaaatggaatcaaatggaatcattgaacggaattgaatggaatcgtcatcgaatgaattgaatgcaatcatcgaatgttctcaaatggaatcatcttcaaatggaatggaatggaatcatcgcatagaatcgaatggaattatcatcgaatggaatcgaatggtatcaacataaaatggaaaaaaacggaattatcgaatggaatcgaagagaatcatcgaatggacccgaatggaatcatctaatggaatggaatggaataatccatggactcgaatgcagtcatcatcgaatggaatcgaatggaatcatcgaatggactcgaatggaataatcattgaacggaatcgaatggaatcatcatcggatggaaatgagtggaatcatcatcgaatggaatcgaatagaattatggaatgaaatctagtgtgatcatcatcgaatggacccgaatggaatcatcatccaacgGAAGCTAATGGTATCAACTTCGaatgaatcgaatggaaacaccatcgaattgaaaggaatggaattatcatgaaattgaaatggatggactcatcatccaatggattcaaaaggaatcatcgaataaaattgattgaaatcatcatcaaatggattcgaatggtaccattgaaaggaatcgaatggaatcatcatcagatggaaatgaatggaatcgtcatagaatggaatcgaatggattcattgaatggaatcagatggaatcatcgaatggactggaatggaatcattgaatggactcgaaagagATCAttgttgaatggaattgaatggaatcatcgaatggtctcgattggaatcattatcaaatggaatcgaatggaatcaccgaatagaatcgaatggaacaatcatcgaatggagtcaaatggaattatcctcaaatggaatcgaatggaattatcgaatgcaatcgaatggaattatcgaatgcaatcgactagaatcatcgaatggactcgaatggaatcatcgagtatAATGGTATGGAACagtcaatgaactcgaatggaatcatcattgaatggaatcgaatggaatcatcgagtggaatcgaatggaattatgatcaaatggaatcgaatgtaatcatcatcaaatggaatcaaaaataaccatcatcagttggtattgaatggaattgtcatcaaatggaattcaaaggaatcatcatcaaatggaaccgaatggaatcctcattgaatggaaatgaaaggggtcatcatctaatggaatcacatggaatcatcatcaaatggaatcgaatggaatcatcatcaaatggaatctaatggaatcattgaacagaattgaatggaatcgtcatcgaatgaattgaatgcaatcatcgaatggtctcgaatggaatcatcttctaatggaaaggaatggaatcatcgcatagaatcgaatggaattaacattgaatggactcgaatggaatcaacatcaaacggaatcaagcggaattatcgaatggaatcgaagagaatcatcgaatggactcgaatggaatcatctaatggaatggaatggaataatccacggactcgaatgcaatcatcatcgtatagaatcgaatggaatcatcgaatggactcgaatggaataatcattgaacggaatcgaatggaatcatcatcggatggaaatgaatggaatcatcatcgaatggaatcgaatagaattatggaatgaaatccagtgtgatcatcatcgaatggaccagaatggaatcatcatccaacgGAAGCTAacggaatcaacatcgaatgaatcgaatggaaacaccatcgaattgaaaggaatggaattatcatgaaattgaaatggatggactcatcatcgaatggattcgaattgaatcatcgaataaaattgattaaaatcatcatcaaatggaatcgaatggtatcattgaatggaatcgaatggaatcatcatcagatggaaatgaatggaatcgtcatagaatggaatcgaatggattcattgaatggaatcagatggaatcaacgaatggactggaatggaatcattgaatggactcgaaagggaTCAttgttgaatggaattgaatggaatcatcgaatggtctcgattggaatcattatcaaatggaatcgaatggaatcaccgaatagaatcgaatggaacaatcatcgaatggagtcaaatggaattatcctcaaatggaattgaatggaattatcgaatgcaatcgaatggaattatcgaatgcaatagaatagaatcatcaaatggactcgaatggaatcatcgaatggaatggaatggaacagtcaatgaactcgaatggaatcatcattgaatggaatcgaatggaatcatcgagtggaatcgaatggaattatgatCAAacggaatcgaatgtaatcatcatcaaatggaatcaaaaataaccatcatcaattggtattgaatggaattgtcatcaaatggaattcaaaggaatcatcatcaaatggaaccgaatggaatcctcattgaatggaaatgaaaggagtcatcatctaatggaatcgcatggagtcatcatcaaatggaatcgcatggaatcatcatcaaatggaatcgaatggaattatcattaaatggaatctaatggaatcattgaacagaattgaatggaatcgtcatcgaatgaattgaatgcaatcatcgaatggtctcgaatggaatcatcttctaatggaaaggaatggaatcatcgcatagaatcgaatggaattaacattgatggactcgaatggaatcaacatcaaacggaattAAGCGGAATTATCGAAtagaatcgaagagaatcatcgaatggactcgaatggaatcatctaatggaatggaatggaataatccccagactcgaatgcaatcatcatcgtatagaatcgagtggaatcatcgaatggactcgaatggaataatcatcggaTGGATACGAATGGattcatcatcgaatggaaatgaaaggagtcatcatctaatggaattgcatggaatcatcataaaatggaattgaatggaatcaacatcaaatggaatcaaatggaatcattgaacggaattgaatggaatcgtcatcgaatgaattgaatgcaatcatcgaatgttctcaaatggaatcatcttcaaatggaatggaatggaatcatcgcatagaatcgaatggaattatcatcgaatggaatcgaatggtatcaacataaaatggaaaaaaacggaattatcgaatggaatcgaagagaatcatcgaatggacccgaatggaatcatctaatggaatggaatggaataatccatggactcgaatgcagtcatcatcgaatggaatcgaatggaatcatcgaatggactcgaatggaataatcattgaacggaatcgaatggaatcatcatcggatggaaatgagtggaatcatcatcgaatggaatcgaatataattatggaatgaaatctagtgtgatcatcatcgaatggacccgaatggaatcatcatccaacgGAAGCTAATGGTATCAACTTCGaatgaatcgaatggaaacaccatcgaattgaaaggaatggaattatcatgaaattgaaatggatggactcatcatccaatggattcaaaaggaatcatcgaataaaattgattgaaatcatcatcaaatggattcgaatggtaccattgaaaggaatcgaatggaatcatcatcagatggaaatgaatggaatcgtcatagaatggaatcgaatggattcattgaatggaatcagatggaatcatcgaatggactggaatggaatcattgaatggactcgaaagagATCAttgttgaatggaattgaatggaatcatcgaatggtctcgattggaatcattatcaaatggaatcgaatggaatcaccgaatagaatcgaatggaacaatcatcgaatggagtcaaatggaattatcctcaaatggaattgaatggaattatcgaatgcaatcgaatggaattatcgaatgcaatagaatagaatcatcaaatggactcgaatggaatcatcgaatggaatggaatggaacagtcaatgaactcgaatggaatcatcattgaatggaatcgaatggaatcatcgagtggaatcgaatggaattatgatCAAacggaatcgaatgtaatcatcatcaaatggaatcaaaaataaccatcatcaattggtattgaatggaattgtcatcaagtggaattcaaaggaatcatcatcaaatggaaccgaatggaatcctcattgaatggaaatgaaaggagtcatcatctaatggaatcgcatggagtcatcatcaaatggaatcgcatggaatcatcatcaaatggaatcgaatggaattatcattaaatggaatctaatggaatcattgaacagaattgaatggaatcgtcatcgaatgaattgaatgcaatcatcgaatggtctcgaatggaatcatcttctaatggaaaggaatggaatcatcgcatagaatcgaatggaattaacattgatggactcgaatggaatcaacatcaaacggaattaagcggaattatcgaatggaatcgaagagaatcatcgaatggactcgaatggaatcatctaatggaatggaatggaataatccccggactcgaatgcaatcatcatcgtatagaatcgagtggaatcatcgaatggactcgaatggaataatcatcggaTGGATACGAATGGattcatcatcgaatggaaatgaaaggagtcatcatctaatggaattgcatggaatcatcataaaatggaattgaatggaatcaacatcaaatggaatcaaatggaatcattgaacggaattgaatggaatcgtcatcgaatgaattgaatgcaatcatcgaatggtctcaaatggaatcatcttcaaatggaatggaatggaatcatcgcatagaatcgaatggaattatcatcgaatggaatcgaatggtatcaacataaaatggaaaaaaacggaattatcgaatggaatcgaagagaatcatcgaatggacccgaatggaatcatctaatggaatggaatggaataatccatggactcgaatgcagtcatcatcgaatggaatcgaatggaatcatcgaatggactcgaatggaataatcattgaacggaatcgaatggaatcatcatcggatggaaatgagtggaatcatcatcgaatggaatcgaatagaattatggaatgaaatctagtgtgatcatcatcgaatggacccgaatggaatcatcatccaacgGAAGCTAATGGTATCAACTTCGaatgaatcgaatggaaacaccatcgaattgaaaggaatggaattatcatgaaattgaaatggatggactcatcatccaatggattcaaaaggaatcatcgaataaaattgattgaaatcatcatcaaatggattcgaatggtaccattgaaaggaatcgaatggaatcatcatcagatggaaatgaatggaatcgtcatagaatggaatcgaatggattcattgaatggaatcagatggaatcatcgaatggactggaatggaatcattgaatggactcgaaagagATCAttgttgaatggaattgaatggaatcatcgaatggtctcgattggaatcattatcaaatggaatcgaatggaatcaccgaatagaatcgaatggaacaatcatcgaatggagtcaaatggaattatcctcaaatggaatcgaatggaattatcgaatgcaatcgaatggaattatcgaatgcaatcgactagaatcatcgaatggactcgaatggaatcatcgagtatAATGGTATGGAACagtcaatgaactcgaatggaatcatcattgaatggaatcgaatggaatcatcgagtggaatcgaatggaattatgatcaaatggaatcgaatgtaatcatcatcaaatggaatcaaaaataaccatcatcagttggtattgaatggaattgtcatcaaatggaattcaaaggaatcatcatcaaatggaaccgaatggaatcctcattgaatggaaatgaaaggggtcatcatctaatggaatcacatggaatcatcatcaaatggaatcgaatggaatcatcatcaaatggaatctaatggaatcattgaacagaattgaatggaatcgtcatcgaatgaattgaatgcaatcatcgaatggtctcgaatggaatcatcttctaatggaaaggaatggaatcatcgcatagaatcgaatggaattaacattgaatggactcgaatggaatcaacatcaaacggaatcaagcggaattatcgaatggaatcgaagagaatcatcgaatggactcgaatggaatcatctaatggaatggaatggaataatccacggactcgaatgcaatcatcatcgtatagaatcgaatggaatcatcgaatggactcgaatggaataatcattgaacggaatcgaatggaatcatcatcggatggaaatgaatggaatcatcatcgaatggaatcgaatagaattatggaatgaaatccagtgtgatcatcatcgaatggaccagaatggaatcatcatccaacgGAAGCTAacggaatcaacatcgaatgaatcgaatggaaacaccatcgaattgaaaagaatggaattatcatgaaattgaaatggatggactcatcatcgaatggattcgaattgaatcatcgaataaaattgattaaaatcatcatcaaatggaatcgaatggtatcattgaatggaatcgaatggaatcatcatcagatggaaatgaatggaatcgtcatagaatggaatcgaatggattcattgaatggaatcagatggaatcaacgaatggactggaatggaatcattgaatggactcgaaagggaTCAttgttgaatggaattgaatggaatcatcgaatggtctcgattggaatcattatcaaatggaatcgaatggaatcaccgaatagaatcgaatggaacaatcatcgaatggagtcaaatggaattatcctcaaatggaattgaatggaattatcgaatgcaatcgaatggaattatcgaatgcaatagaatagaatcatcaaatggactcgaatggaatcatcgaatggaatggaatggaacagtcaatgaactcgaatggaatcatcattgaatggaatcgaatggaatcatcgagtggaatcgaatggaattatgatCAAacggaatcgaatgtaatcatcatcaaatggaatcaaaaataaccatcatcaattggtattgaatggaattgtcatcaaatggaattcaaaggaatcatcatcaaatggaaccgaatggaatcctcattgaatggaaatgaaaggagtcatcatctaatggaatcgcatggagtcatcatcaaatggaatcgcatggaatcatcatcaaatggaatcgaatggaattatcattaaatggaatctaatggaatcattgaacagaattgaatggaatcgtcatcgaatgaattgaatgcaatcatcgaatggtctcgaatggaatcatcttctaatggaaaggaatggaatcatcgcatagaatcgaatggaattaacattgatggactcgaatggaatcaacatcaaacggaattAAGCGGAATTATCGAAtagaatcgaagagaatcatcgaatggactcgaatggaatcatctaatggaatggaatggaataatccccggactcgaatgcaatcatcatcgtatagaatcgagtggaatcatcgaatggactcgaatggaataatcatcggaTGGATACGAATGGattcatcatcgaatggaaatgaaaggagtcatcatctaatggaattgcatggagtcatcataaaatggaattgaatggaatcaacatcaaatggaatcaaatggaatcattgaacggaattgaatggaatcgtcatcgaatgaattgaatgcaatcatcgaatgttctcaaatggaatcatcttcaaatggaatggaatggaatcatcgcatagaatcgaatggaattatcatcgaatggaatcgaatggtatcaacataaaatggaaaaaaacggaattatcgaatggaatcgaagagaatcatcgaatggacccgaatggaatcatctaatggaatggaatggaataatccatggactcgaatgcagtcatcatcgaatggaatcgaatggaatcatcgaatggactcgaatggaataatcattgaacggaatcgaatggaatcatcatcggatggaaatgagtggaatcatcatcgaatggaatcgaatagaattatggaatgaaatctagtgtgatcatcatcgaatggacccgaatggaatcatcatccaacgGAAGCTAATGGTATCAACTTCGaatgaatcgaatggaaacaccatcgaattgaaaggaatggaattatcatgaaattgaaatggatggactcatcatccaatggattcaaaaggaatcatcgaataaaattgattgaaatcatcatcaaatggattcgaatggtaccattgaaaggaatcgaatggaatcatcatcagatggaaatgaatggaatcgtcatagaatggaatcgaatggattcattgaatggaatcagatggaatcatcgaatggactggaatggaatcattgaatggactcgaaagagATCAttgttgaatggaattgaatggaatcatcgaatggtctcgattggaatcattatcaaatggaatcgaatggaatcaccgaatagaatcgaatggaacaatcatcgaatggagtcaaatggaattatcctcaaatggaatcgaatggaattatcgaatgcaatcgaatggaattatcgaatgcaatcgactagaatcatcgaatggactcgaatggaatcatcgagtatAATGGTATGGAACagtcaatgaactcgaatggaatcatcattgaatggaatcgaatggaatcatcgagtggaatcgaatggaattatgatcaaatggaatcgaatgtaatcatcatcaaatggaatcaaaaataaccatcatcagttggtattgaatggaattgtcatcaaatggaattcaaaggaatcatcatcaaatggaaccgaatggaatcctcattgaatggaaatgaaaggggtcatcatctaatggaatcacatggaatcatcatcaaatggaatcgaatggaatcatcatcaaatggaatctaatggaatcattgaacagaattgaatggaatcgtcatcgaatgaattgaatgcaatcatcgaatggtctcgaatggaatcatcttctaatggaaaggaatggaatcatcgcatagaatcgaatggaattaacattgaatggactcgaatggaatcaacatcaaacggaatcaagcggaattatcgaatggaatcgaagagaatcatcgaatggactcgaatggaatcatctaatggaatggaatggaataatccacggactcgaatgcaatcatcatcgtatagaatcgaatggaatcatcgaatggactcgaatggaataatcattgaacggaatcgaatggaatcatcatcggatggaaatgaatggaatcatcatcgaatggaatcgaatagaattatggaatgaaatccagtgtgatcatcatcgaatggaccagaatggaatcatcatccaacgGAAGCTAacggaatcaacatcgaatgaatcgaatggaaacaccatcgaattgaaaggaatggaattatcatgaaattgaaatggatggactcatcatcgaatggattcgaattgaatcatcgaataaaattgattaaaatcatcatcaaatggaatcgaatggtatcattgaatggaatcgaatggaatcatcatcagatggaaatgaatggaatcgtcatagaatggaatcgaatggattcattgaatggaatcagatggaatcaacgaatggactggaatggaatcattgaatggactcgaaagggaTCAttgttgaatggaattgaatggaatcatcgaatggtctcgattggaatcattatcaaatggaatcgaatggaatcaccgaatagaatcgaatggaacaatcatcgaatggagtcaaatggaattatcctcaaatggaattgaatggaattatcgaatgcaatcgaatggaattatcgaatgcaatagaatagaatcatcaaatggactcgaatggaatcatcgaatggaatggaatggaacagtcaatgaactcgaatggaatcatcattgaatggaatcgaatggaatcatcgagtggaatcgaatggaattatgatCAAacggaatcgaatgtaatcatcatcaaatggaatcaaaaataaccatcatcaattggtattgaatggaattgtcatcaaatggaattcaaaggaatcatcatcaaatggaaccgaatggaatcctcattgaatggaaatgaaaggagtcatcatctaatggaatcgcatggagtcatcatcaaatggaatcgcatggaatcatcatcaaatggaatcgaatggaattatcattaaatggaatctaatggaatcattgaacagaattgaatggaatcgtcatcgaatgaattgaatgcaatcatcgaatggtctcgaatggaatcatcttctaatggaaaggaatggaatcatcgcatagaatcgaatggaattaacattgatggactcgaatggaatcaacatcaaacggaattAAGCGGAATTATCGAAtagaatcgaagagaatcatcgaatggactcgaatggaatcatctaatggaatggaatggaataatccccagactcgaatgcaatcatcatcgtatagaatcgagtggaatcatcgaatggactcgaatggaataatcatcggaTGGATACGAATGGattcatcatcgaatggaaatgaaaggagtcatcatctaatggaattgcatggaatcatcataaaatggaattgaatggaatcaacatcaaatggaatcaaatggaatcattgaacggaattgaatggaatcgtcatcgaatgaattgaatgcaatcatcgaatgttctcaaatggaatcatcttcaaatggaatggaatggaatcatcgcatagaatcgaatggaattatcatcgaatggaatcgaatggtatcaacataaaatggaaaaaaacggaattatcgaatggaatcgaagagaatcatcgaatggacccgaatggaatcatctaatggaatggaatggaataatccatggactcgaatgcagtcatcatcgaatggaatcgaatggaatcatcgaatggactcgaatggaataatcattgaacggaatcgaatggaatcatcatcggatggaaatgagtggaatcatcatcgaatggaatcgaatataattatggaatgaaatctagtgtgatcatcatcgaatggacccgaatggaatcatcatccaacgGAAGCTAATGGTATCAACTTCGaatgaatcgaatggaaacaccatcgaattgaaaggaatggaattatcatgaaattgaaatggatggactcatcatccaatggattcaaaaggaatcatcgaataaaattgattgaaatcatcatcaaatggattcgaatggtaccattgaaaggaatcgaatggaatcatcatcagatggaaatgaatggaatcgtcatagaatggaatcgaatggattcattgaatggaatcagatggaatcatcgaatggactggaatggaatcattgaatggactcgaaagagATCAttgttgaatggaattgaatggaatcatcgaatggtctcgattggaatcattatcaaatggaatcgaatggaatcaccgaatagaatcgaatggaacaatcatcgaatggagtcaaatggaattatcctcaaatggaattgaatggaattatcgaatgcaatcgaatggaattatcgaatgcaatagaatagaatcatcaaatggactcgaatggaatcatcgaatggaatggaatggaacagtcaatgaactcgaatggaatcatcattgaatggaatcgaatggaatcatcgagtggaatcgaatggaattatgatCAAacggaatcgaatgtaatcatcatcaaatggaatcaaaaataaccatcatcaattggtattgaatggaattgtcatcaagtggaattcaaaggaatcatcatcaaatggaaccgaatggaatcctcattgaatggaaatgaaaggagtcatcatctaatggaatcgcatggagtcatcatcaaatggaatcgcatggaatcatcatcaaatggaatcgaatggaattatcattaaatggaatctaatggaatcattgaacagaattgaatggaatcgtcatcgaatgaattgaatgcaatcatcgaatggtctcgaatggaatcatcttctaatggaaaggaatggaatcatcgcatagaatcgaatggaattaacattgatggactcgaatggaatcaacatcaaacggaattaagcggaattatcgaatggaatcgaagagaatcatcgaatggactcgaatggaatcatctaatggaatggaatggaataatccccggactcgaatgcaatcatcatcgtatagaatcgagtggaatcatcgaatggactcgaatggaataatcatcggaTGGATACGAATGGattcatcatcgaatggaaatgaaaggagtcatcatctaatggaattgcatggaatcatcataaaatggaattgaatggaatcaacatcaaatggaatcaaatggaatcattgaacggaattgaatggaatcgtcatcgaatgaattgaatgcaatcatcgaatggtctcaaatggaatcatcttcaaatggaatggaatggaatcatcgcatagaatcgaatggaattatcatcgaatggaatcgaatggtatcaacataaaatggaaaaaaacggaattatcgaatggaatcgaagagaatcatcgaatggacccgaatggaatcatctaatggaatggaatggaataatccatggactcgaatgcagtcatcatcgaatggaatcgaatggaatcatcgaatggactcgaatggaataatcattgaacggaatcgaatggaatcatcatcggatggaaatgagtggaatcatcatcgaatggaatcgaatagaattatggaatgaaatctagtgtgatcatcatcgaatggacccgaatggaatcatcatccaacgGAAGCTAATGGTATCAACTTCGaatgaatcgaatggaaacaccatcgaattgaaaggaatggaattatcatgaaattgaaatggatggactcatcatccaatggattcaaaaggaatcatcgaataaaattgattgaaatcatcatcaaatggattcgaatggtaccattgaaaggaatcgaatggaatcatcatcagatggaaatgaatggaatcgtcatagaatggaatcgaatggattcattgaatggaatcagatggaatcatcgaatggactggaatggaatcattgaatggactcgaaagagATCAttgttgaatggaattgaatggaatcatcgaatggtctcgattggaatcattatcaaatggaatcgaatggaatcaccgaatagaatcgaatggaacaatcatcgaatggagtcaaatggaattatcctcaaatggaatcgaatggaattatcgaatgcaatcgaatggaattatcgaatgcaatcgactagaatcatcgaatggactcgaatggaatcatcgagtatAATGGTATGGAACAGacaatgaactcgaatggaatcatcattgaatggaatcgaatggaatcatcgagtggaatcgaatggaattatgatcaaatggaatcgaatgtaatcatcatcaaatggaatcaaaaataaccatcatcagttggtattgaatggaattgtcatcaaatggaattcaaaggaatcatcatcaaatggaaccgaatggaatcctcattgaatggaaatgaaaggggtcatcatctaatggaatcacatggaatcatcatcaaatggaatcgaatggaatcatcatcaaatggaatctaatggaatcattgaacagaattgaatggaatcgtcatcgaatgaattgaatgcaatcatcgaatggtctcgaatggaatcatcttctaatggaaaggaatggaatcatcgcatagaatcgaatggaattaacattgaatggactcgaatggaatcaacatcaaacggaatcaagcggaattatcgaatggaatcgaagagaatcatcgaatggactcgaatggaatcatctaatggaatggaatggaataatccacggactcgaatgcaatcatcatcgtatagaatcgaatggaatcatcgaatggactcgaatggaataatcattgaacggaatcgaatggaatcatcatcggatggaaatgaatggaatcatcatcgaatggaatcgaatagaattatggaatgaaatccagtgtgatcatcatcgaatggaccagaatggaatcatcatccaacgGAAGCTAacggaatcaacatcgaatgaatcgaatggaaacaccatcgaattgaaaagaatggaattatcatgaaattgaaatggatggactcatcatcgaatggattcgaattgaatcatcgaataaaattgattaaaatcatcatcaaatggaatcgaatggtatcattgaatggaatcgaatggaatcatcatcagatggaaatgaatggaatcgtcatagaatggaatcgaatggattcattgaatggaatcagatggaatcaacgaatggactggaatggaatcattgaatggactcgaaagggaTCAttgttgaatggaattgaatggaatcatcgaatggtctcgattggaatcattatcaaatggaatcgaatggaatcaccgaatagaatcgaatggaacaatcatcgaatggagtcaaatggaattatcctcaaatggaattgaatggaattatcgaatgcaatcgaatggaattatcgaatgcaatagaatagaatcatcaaatggactcgaatggaatcatcgaatggaatggaatggaacagtcaatgaactcgaatggaatcatcattgaatggaatcgaatggaatcatcgagtggaatcgaatggaattatgatCAAacggaatcgaatgtaatcatcatcaaatggaatcaaaaataaccatcatcaattggtattgaatggaattgtcatcaaatggaattcaaaggaatcatcatcaaatggaaccgaatggaatcctcattgaatggaaatgaaaggagtcatcatctaatggaatcgcatggagtcatcatcaaatggaatcgcatggaatcatcatcaaatggaatcgaatggaattatcattaaatggaatctaatggaatcattgaacagaattgaatggaatcgtcatcgaatgaattgaatgcaatcatcgaatggtctcgaatggaatcatcttctaatggaaaggaatggaatcatcgcatagaatcgaatggaattaacattgatggactcgaatggaatcaacatcaaacggaattAAGCGGAATTATCGAAtagaatcgaagagaatcatcgaatggactcgaatggaatcatctaatggaatggaatggaataatccccagactcgaatgcaatcatcatcgtatagaatcgagtggaatcatcgaatggactcgaatggaataatcatcggaTGGATACGAATGGattcatcatcgaatggaaatgaaaggagtcatcatctaatggaattgcatggaatcatcataaaatggaattgaatggaatcaacatcaaatggaatcaaatggaatcattgaacggaattgaatggaatcgtcatcgaatgaattgaatgcaatcatcgaatggtctcaaatggaatcatcttcaaatggaatggaatggaatcatcgcatagaatcgaatggaattatcatcgaatggaatcgaatggtatcaacataaaatggaaaaaaacggaattatcgaatggaatcgaagagaatcatcgaatggacccgaatggaatcatctaatggaatggaatggaataatccatggactcgaatgcagtcatcatcgaatggaatcgaatggaatcatcgaatggactcgaatggaataatcattgaacggaatcgaatggaatcatcatcggatggaaatgagtggaatcatcatcgaatggaatcgaatagaattatggaatgaaatctagtgtgatcatcatcgaatggacccgaatggaatcatcatccaacgGAAGCTAATGGTATCAACTTCGaatgaatcgaatggaaacaccatcgaattgaaaggaatggaattatcatgaaattgaaatggatggactcatcatccaatggattcaaaaggaatcatcgaataaaattgattgaaatcatcatcaaatggattcgaatggtaccattgaaaggaatcgaatggaatcatcatcagatggaaatgaatggaatcgtcatagaatggaatcgaatggattcattgaatggaatcagatggaatcatcgaatggactggaatggaatcattgaatggactcgaaagagATCAttgttgaatggaattgaatggaatcatcgaatggtctcgattggaatcattatcaaatggaatcgaatggaatcaccgaatagaatcgaatggaacaatcatcgaatggagtcaaatggaattatcctcaaatggaattgaatggaattatcgaatgcaatcgaatggaattatcgaatgcaatagaatagaatcatcaaatggactcgaatggaatcatcgaatggaatggaatggaacagtcaatgaactcgaatggaatcatcattgaatggaatcgaatggaatcatcgagtggaatcgaatggaattatgatCAAacggaatcgaatgtaatcatcatcaaatggaatcaaaaataaccatcatcaattggtattgaatggaattgtcatcaagtggaattcaaaggaatcatcatcaaatggaaccgaatggaatcctcattgaatggaaatgaaaggagtcatcatctaatggaatcgcatggagtcatcatcaaatggaatcgcatggaatcatcatcaaatggaatcgaatggaattatcattaaatggaatctaatggaatcattgaacagaattgaatggaatcgtcatcgaatgaattgaatgcaatcatcgaatggtctcgaatggaatcatcttctaatggaaaggaatggaatcatcgcatagaatcgaatggaattaacattgatggactcgaatggaatcaacatcaaacggaattaagcggaattatcgaatggaatcgaagagaatcatcgaatggactcgaatggaatcatctaatggaatggaatggaataatccccggactcgaatgcaatcatcatcgtatagaatcgagtggaatcatcgaatggactcgaatggaataatcatcggaTGGATACGAATGGattcatcatcgaatggaaatgaaaggagtcatcatctaatggaattgcatggaatcatcataaaatggaattgaatggaatcaacatcaaatggaatcaaatggaatcattgaacggaattgaatggaatcgtcatcgaatgaattgaatgcaatcatcgaatggtctcaaatggaatcatcttcaaatggaatggaatggaatcatcgcatagaatcgaatggaattatcatcgaatggaatcgaatggtatcaacataaaatggaaaaaaacggaattatcgaatggaatcgaagagaatcatcgaatggacccgaatggaatcatctaatggaatggaatggaataatccatggactcgaatgcagtcatcatcgaatggaatcgaatggaatcatcgaatggactcgaatggaataatcattgaacggaatcgaatggaatcatcatcggatggaaatgagtggaatcatcatcgaatggaatcgaatagaattatggaatgaaatctagtgtgatcatcatcgaatggacccgaatggaatcatcatccaacgGAAGCTAATGGTATCAACTTCGaatgaatcgaatggaaacaccatcgaattgaaaggaatggaattatcatgaaattgaaatggatggactcatcatccaatggattcaaaaggaatcatcgaataaaattgattgaaatcatcatcaaatggattcgaatggtaccattgaaaggaatcgaatggaatcatcatcagatggaaatgaatggaatcgtcatagaatggaatcgaatggattcattgaatggaatcagatggaatcatcgaatggactggaatggaatcattgaatggactcgaaagagATCAttgttgaatggaattgaatggaatcatcgaatggtctcgattggaatcattatcaaatggaatcgaatggaatcaccgaatagaatcgaatggaacaatcatcgaatggagtcaaatggaattatcctcaaatggaatcgaatggaattatcgaatgcaatcgaatggaattatcgaatgcaatcgactagaatcatcgaatggactcgaatggaatcatcgagtatAATGGTATGGAACagtcaatgaactcgaatggaatcatcattgaatggaatcgaatggaatcatcgagtggaatcgaatggaattatgatcaaatggaatcgaatgtaatcatcatcaaatggaatcaaaaataaccatcatcagttggtattgaatggaattgtcatcaaatggaattcaaaggaatcatcatcaaatggaaccgaatggaatcctcattgaatggaaatgaaaggggtcatcatctaatggaatcacatggaatcatcatcaaatggaatcgaatggaatcatcatcaaatggaatctaatggaatcattgaacagaattgaatggaatcgtcatcgaatgaattgaatgcaatcatcgaatggtctcgaatggaatcatcttctaatggaaaggaatggaatcatcgcatagaatcgaatggaattaacattgaatggactcgaatggaatcaacatcaaacggaatcaagcggaattatcgaatggaatcgaagagaatcatcgaatggactcgaatggaatcatctaatggaatggaatggaataatccacggactcgaatgcaatcatcatcgtatagaatcgaatggaatcatcgaatggactcgaaaggaataatcattgaacggaatcgaatggaatcatcatcggatggaaacgaatggaatcatcatcgaatggaaatgaaaggagtcatcatctaatggaattgcatggaatcatcataaaatggaatcgaatggaatcaacatcaaatggaatcaaatggaatcattgaatggaattgaatgagatcgtcatcgaatgaattgaatgcaatcatcgaatggtctcgaatggaatcatcttcaaatggaatggaatggaatcatcgcatagaatcgaatggaattatcatcgaatggaatcgaatggaatcaacatcaaacggaaaaaaacggaattatcgaatggaatcgaagagaatcatcgaatggacccgaatggaatcatctaatggaatggaatggaataatccatggactcgaatgcaatcatcatcgaatggaatcgaatggaatcatcgaatggactcgaatggaataatcattgaacggaatcgaatggaatcatcatcggatggaaatgaatggaatcatcatcgaatggaatcgaatagaattatggaatgaaatccagtgtgatcatcatcgaatggacccgaatggaatcatcatccaacggaagctaatggaatcaacatcgaatgaatcgaatggaaacaccatcgaattgaaacgaatggaattatcatgaaattgaaatggatggactcatcatcgaatggattcgaatggaatcatcgaataaaattgattgaaatcatcatcaaatggaatcgaatggtatcattgaatggaatcgaatggaatcatcatcagatggaaatgaatggaatcgtcatagaatggaatcgaatggattcattgaatggaatcagatggaatcatcgaatggactggaatggaatcattgaatggactcgaaagggatcattattgaatggaattgaatggaatcatcgaatggtctcgattGGAATCATTaccaaatggaatcgaatggaatcaccgaatagaatcgaatggaacaatcatcgaatggactcaaatggaattaccctcaaatggaatcgaatggaattatcgaatgcactcgaatggaattatcgaatgcattcgaatagaatcatcgaatggactcgaatggaatcatcgaatggaatggaatggaacagtcaatgaactcgaatggaatcatcattgaatggaatcgaatggaatcatcgagtggaatcgaatggaattatgatcaaatggaatcgaatgtaatcatcaacaaatggaatcaaaaataaccatcatcaattggtattgaatggaattgtcatcaaatggaattcaaaggaatcatcatcaaatggaaccgaatggaatcctcattgaatggaaatgaaaggggtCATCATCTAaaggaatcgcatggaatcatcatcaaatggaatcgaatggaatcatcatcaaatggaatctaatggaatcattgaacagaattgaatggaatcgtcatcaaattaattgaatgcaatcatcgaatggtcttgaatgcaatcatcttctaatggaaaggaatggaatcatcgcatagaatcgaatggaattaacattgaatggactcgaatggaatgaacaTCAAACGGAATCAAGCGGAATTATCGAATGTAATCGAAGAGAaccatcgaatggactcgaatggaatcatctaatggaatggaatggaataatccccggactcgaatgcaatcatcatcgtatagaatcgaatggaatcattgaatggactcgaatggaataatcattgaacagaatcgaatggaatcatcatcggatagaaacgaatggaatcatcatcgaatggaaatgaaaggagtcatcatctaatggaatttcatggaatcatcataaaatggaatcgaatggaatcaacatcaaatggaatcaaatggaatcattgaacggaattgaatggaatcgtcatcgtaTGAATTGAAtgtaatcatcgaatggtctcgaatggaatcatcttcaaatggaatggaatggaatcatcgcatagaatcgaatggaattatcatcgaatgttATCGAATGGTATCAACAACAAACGGAACaaaacggaattatcgaatggaatcgaagagaatcatcgaacggacccgaatggaatcatctaatggaatggaatgttataatccatggactcgaatgcaatcatcatcgaatggaatcgaatggaatcatcgaatggaaccgaatggaataatcattgaacggaatcgaatggaatcatcatcggatggaaacgaatggaatcatcatcgaatggaaatgaaaggagtcatctAATGGAATTGCACGGAATCAAcataaaatggaatcgaatggaatcaacatcaaatggaatcaaatggaatcattgaacagaattgaatggaatcgtcatcgaatgaattgaatgcaatcatcgaatggtctcgaatggaatcatcttctaatggaaaggaatggaatcatcgcatagaatcgaatggaattaacattgaatggactcgaatggaatcaacatcaaacggaatcaagcggaattatcgaatggaatcgaagagaatcatcgaatggactcgaatggaatcatctaatggaatggaatggaataatccatggactcgaatgcaatcatcatcgaatggaatcgaatggaatcatcgaatggactcgaatggaataatcattgaacggaatcgaatggaatcatcatcggatggaaacgaatggaatcatcatcgaatggaaatgaaaggagtcatcatctaatggaattgcatggaatcatcataaaatggaatcgaatggaatcgacatcaaatggaatcaaatggaatcattgaaagaaattgaatggaatcgtcgtcgaatgaattgaatgcaatcatcgaatggtctcgaatggaatcatcttcaaatggaatggaatggaatcatcgcatagaatcgaatggaattatcatcgaatggaatcgaaaggtaTCAACAACAAACGGAAAaaaacggaattatcgaatggaatcgaagagaatcttCGAacggacccgaatggaatcacctaatggaatggaatggaataatccatggactgtaatgcaatcatcatcgaatggaatcgaatggaatcatcgaatggactcgaatggaataatcattgaacggaatcgaatggaatcatcatcggatggaaatgaatggaatcatcatcgaatggaatcgaatagaattatggaatgaaatccagtgtgatcatcatcgaatggacccgaatggaatcatcatccaacggaagctaatggaatcaacatcgaatgaatcgaatggaaacaccatcgaattgaaacgaatggaattatcatgaaattgaaatggatggactcatcatcgaatggattcgaatggaatcatcgaataaaattgattgaaatcatcatcaaatggaatcgaatggtatcattgaatggaatcgaatggaatcatcatcagatggaaatgaatggaatcgtcatagaatggaatcgaatggattcattgaatggaatcagatggaatcatctaatggactggaatggaatcactgaatggactcgaaagggatcatcattgaatggaattgaatggaatcatcgaatggtctcgattggaatcattatcaaatggaatcgaatgaaatcaccgaatagaatcgaatggagcaatcatcgaatggactcaaatggaattatcttcaaatggaatcgaatggaattatcgaatgcaatcgaaaggaattatcgaatgcaatcgaatagaatcatcgaatggactcgaatggaatcatcgaatggaatggaatggaccagtcaatgaactcgaatggaatcatcattgaatggaatcgaatggaatcatcgagtggaatcgaatggaattatgatcaaatggaatcgaatgtaatcatcatcaaatggaatcaaagtaGCCATCATCAATTGGTAATGAATGGAtttgtcatcaaatggaattcaaaggaatcgtcatcaaatggaaccgaatggaatcctcattgaatggaaatgaaaggggtcatcatctaatggaatcgcatggaatcatcatcaaatggaatcgaatgcaatcttcatcaaatggaatctaatggaatcattgaacagaattgaatggaatcgtcatcgaatgaattgaatgcaatcatcgaatggtctcgaatggaatcatcttctaatggaaaggaatggaatcatcgcatagaatcgaatggaattaacattgaatggactcgaatggaatcaacatcaaacggaatcaagcggaattatcgaatggaatcgaagagaatcatcgaatggactcgaatggaatcatctaatggaatggaatggaataatccacggactcgaatgcaatcatcatcgtatagaatcgaatggaatcatcgaatggactcgaatggaataatcattgaacggaatcaaatggaatcatcatcggatggaaacgaatggaatcatcatcgaatggaaatgaaaagagtcatcatctaatggaattgcatggaatcatcataaaatggaatcgaatggaatcaacatcaaatggaatcaaatggaatcattgaacggaattgaatggaatcgtcatcgaatgaattgaatgcaatcatcgaatggtctcgaatggaatcatcttcaaatggaatggaatggaatcatcggatagaatcgaatggaattatcatcgaatggaatcgaatggtatcaaCATCAAACGGAAAAAAACGGAAttttcgaatggaatcgaagagaatcatcgaatggacccgaatgcaatcatctaatggaatggaatggaataatcaatggactcgaatgcaatcatcatcgaatggaatcgaatggaatcatcgaatgaactcgaatggaaaaatcattgaacggaatcgaatggaatcatcatcggatggaaatgaatggaatcatcatcgaatggaatcgaatagaattatggaatgaaatccagtgtgatcatcatcgaatggacccgaatggaatcatcatccaacggaagctaatggaatcaacattgaatgaatcgaatggaaacaccatcgaattgaaacgaatggaattatcatgaaattgaaatggatggactcatcatcgaatggattcgaatggaatcatcgaataaaattgattgaaatcatcatcaaatggaatcgaatggtatcattgaatggaatcgaatggaatcatcatcagatggaaatgaatggaatcgtcatagaatggaatcgaatggattcattgaatggaatcagatggaatcatcgaatggactggaatggaatcattgaatggactcgaaagggaTCATtattgaacggaattgaatggaatcatcgaatggtctcgattggaatcattatcaaatggaatcgaatggaatcaccgaatagaatcgaatggaacaatcatcgaatggactcaaatggaattatcctcaaatggaatggaatggaattatcgaatgcaatcgaatggaattatcgaatgcaatcgaatggaattatcgaatgcaatcgaatagaatcatcgaatggactcgaatggaatcatcgaatggaatggaatggaacagtcaatgaactcgaatggaatcatcattgaatggaatcgaaaggaatcatcgagtggaatcgaatggaattatgatcaaatggaatcgaatgtaatcatcatcaaatggaatcaaaaataaccatcatcaattggtattgaatggaattgtcatcaaatggaattcaaaggaaacATCAtaaaatggaaccgaatggaatcctcattgaatggaaatgaaaggggtcatcatctaatggaatcgcatggaatcatcatcaaatggaatcgaatggaatcatcatcaaatggaatctgatGGAATCATTGAACAGAATTgcatggaatcgtcatcgaatgaattgaatgcaatcatcgaatggtctcgaatggaatcatcttctaatggaaaggaatggaatcatcgcatagaatcgaatggaattaacatcgaatggactcgaatggaatcaataTCAAACGGAATCAagcggaattatcgaatggaatcgaagagaatcatagaatggactcgaatggaatcatctaatggaatggaatggaataatccacggacccgaatgcaatcatcatcgaatggaaacgaatggaatcatcgaatggactcgaatggaataatcattgaacggaatcgaatggaatcatcatcggatggaaatgaatggaatcatcatcgaatggaatcgaatagaattatggaatgaaatccactgtgatcatcatcgaatggacccgaatggaatcatcatccaacggaagctaatggaatcaacatcgaatggatccaatggaaacaccatcgaattgaaacgaatggaattaccatgaaattgaaatggatggactcatcatcgaatggattcgaatggaaacatcgaataaaattgattgaaatcatcatcgaatggaatcgaatggtatcattgaatggaatcgaatggaatcattatcagatggaaatgaatggaatcgtcatagaatggaatcgaatggattcattgaatggaatcagatggaatcatcgaatgtactggaatggaatcattgaatggactcgaaagggaTCAtgattgaatggaattgaatggaatcatcgaatggtctcgattggaatcattatcaaatggaatcgaatggaatcaccgaatagaatcgaatggaacaatcatcgaatggactcaaatggaattatcctcaaatggaatcgaatggaattatcgaatgcaatcgaatggaattatcgaatgcaatcgaatagagtcatcgaatggactcgaatggaatcatcgaatggaatggaatggaacagtcaatgaactcgaatggaatcatcattgaatggaatcgaatggaatcatcgagtggaatcgaatggaattatgatcaaatggaatcgaatgtaatcatcatcaaatggaatcaaaaataatcatcatcaattggtattgaatggaattgtcatcaaatggaattcaatggaaacatcatcaaatggaaccgaatggagtcctcattgaatggaaatgaaaggggtcatcatctaatggaatcgcatggaatcatcatcaaatggaatcgaatggaatcaacatcaaatggaatctgatggaatcattgaacagaattgaatggaatcgtcatcgaatgaattgaatgcaatcatcgaatggtctcgaatggaatcatcttctaatggaaaggaatggaatcatcgcacagaatcgaatggaattatcatcgaatggaatcgaatggtatcaaCACCAAACGGAAAaaaacggaattatcgaatggaatcaaagagAATCTTCGAacggacccgaatggaatcatctaatggaatggaatggaataatccatggactggaaggcaatcatcatcgaatggaatcgaatggaatcatcgaatggactcgaatggaataatcattgaacggaatcgaatggaatcatcatcggatggaaacgaatggaatcatcatcgaatggaaatgaaaggagtcatcatctaatggaattgcatggaatcatcataaaatggaatcgaatggaatcaacatcaaatggaatcaaatggaatcattgaacggaattgaatggaatcatcatcgaatgaattgaatgcaatcatcgaatggtctcgaatggaatcatcttcaaatggaatggaatggaatcatcgcatagaattgaatggaattatcatcgaatggaatcgaatggaatcaacatcaaacggaaaaaaacggaattatcgaatggaatcgaagagaatcatcgaatggacccgaatggaatcatctaatggaatggaatggaataatccatggactcgaatgcaatcatcatcgaatggaatcgaatggaatcatcgaatggactcgaatggaataatcattgaacggaatcgaatggaatcatcatcggatggaaacgaatggaatcatcatcgaatggaaatgaaaggagtcatcatctaatggaattgcatggaatcatcataaaatggaatcgaatggaatcaacatcaaatggaatcaaatggaatcattgaacggaattgaatggaatcatcatcgaatgaattgaatgcaatcatcgaatggtctcgaatggaatcatcttcaaatggaatggaatggaatcatcgcatagaatcgaatggaattatcatcgaatggaatcgaatggaatcaacatcaaacggaaaaaaacggaattatcgaatggaatcgaagagaatcatcgaatggacccgaatggaatcatctaatggaatggaatggaataatccatggactcgaatgcaatcatcatcgaatggaatcgaatggaatcatcgaatggactcgaatggaataatcattgaacggaatcgaatggaatcatcatcggatggaaacgaatggaatcatcatcgaatggaaatgaaaggagtcatcatgcaatggaattgcatggaatcatcataaaatggaatcgaatggaatcaacatcaaatagaatcaaatggaatcattgaacggaattgaatggaatcgtcatcgaatgaattgaatgcaatcatcgaatggtctcgaatggaatcatcttcaaatggaatggaatggaatcatcgcatagaatcgaatggaattatcatcgaatggaatcgaatggaatcaacatcaaacagaaaaaaacggaattatcgaatggaatcgaagagaatcatcgaacggacccgaatggaatcatctaatggaatggaatggaataatccatggactcgaatgcaatcatcatcgaatggaatcgaatggaatcatcgaatggactcgaatggaataatcattgaacggaatcgaatggaatcaccatcggatggaaatgaatggaatcatcatcgaatggaatcgaatagaattatggaatgaaatccagtgtgatcatcatcgaatggacccgaatggaatcatcatccaacggaagctaatggaatcaacatcgaatgaatcgaatggaaacaccatcgaattgaaacgaatggaattatcatgaaattgaaatggatggactcatcatcgaatggattcgaatggaatcatcgaataaaattgattgaaatcatcatcgaatggtatcgaatggtatcattgaatggaatcgaatggaatcatcatcagatggaaatgaatggaatcgtcatagaatggaatcgaatggattcattgaatggaatcagatggaatcatcgaatggactggaatggaatcattgaatggactcgaaagggatcattattgaatggaattgaatggaattatcgaatggtctcgattggaatcattatcaaatggaatcgaatttaatcaccgaatagaatcgaatggaacaatcatcgaatggactcaactggaattatcctcaaatggaatcgaatggaattatcgaatgcaatcgaatggaattatcgaatgcaatcgaatagaatcatcgaatggactcgaatggaatcatcgaatggaatggaatggaacagtcaatgaactcgaatggaatcatcattgaatggaatcgaatggaatcatcgagtggaatcgaatggaaatatgatcaaatggaatcatatgtaatcatcatcaaatggaatcaaaaataaccatcatcaaGTGGTATTGAAAGGAATtctcatcaaatggaattcaaaggaatcatcatcaaatggaactgaatggaatcctcattgaatggaaatgaaaggggtcatcatctaatggaatcgcatggaatcatcatcaaatggaatcgaatggaatcatcatcaaatggaatctgatggaatcattgaacagaattgaatggaatcgtcatcgaatgaattgaatacaatcatcgaatggtctcgaatgtaATCACAttctaatggaaaggaatggaatcatcgcatagaatcgaatggaattaacattgaatggactcgaatggaatcaacatcaaacggaatcaagcggaattatcgaatggaatcgaagagaatcatcgaatggtctcgaatggaatcatcttctaatggaaaggaatggaatcatcgcatagaatcgaatggaattaacattgaatggactcgaatggaatcaacatcaaatggaatcaagcGGAATTATCGAATgaaatcgaagagaatcatcgaatggactcgaatggaatcatctaatggaatggaatggaataatccacggactcgaatgcaatcatcatcgcatagaatcgaatggaatcatcgaaaggactcgaatggaataaccattgaacggaatcgaatggaatcatcatcggatggaaacgaatggaatcatcatcgaatggaaatgaaaggagtcatcatctaatggaattgcatggaatcatcataaaatggaatcgaatggaatcatcatcaaatggaatcaaatggaatcattgaacggaattgaatggaatcgtcatcgaatgaattgaatgcaatcatcgaatggtctcgaatggaatcatcttcaaatggaatggaatggaatcatcgcatagaatcgaatggaattatcatcgaatggaatcgaatggtatcaacatcaaacggaaaaaaacggaattatcgaatggaatcgaagagaatcttCGAacggacccgaatggaatcatctaatggaatggaatggaataatccatggactcgaatgcaatcattatcgaatggaatcgaatggaatcattgaaaggactcgaatggaataatcattgaacggaatcgaatggaatcatcatcggatggaaatgaatggaatcatcatcgaatggaatcgaatagaattatggaatgaaatccagtgtgatcatcatcgaatggacccgaatggaatcatcatccaacggaagctaatggaatcaacatcgaatgaatcgaatggaaacaccatcgaattgaaacgaatggaattatcatgaaattgaaacggatggactcatcatcgaatggattcgaatggaatcatcgaataaaattgattgaaatcatcatcgaatggaatcgaatggtatcattgaata	G	30	.	.	GT:AD	0|1:1,1
chr1	140662358	.	atgcaatcgaatggaattatcgaatgcaatcgaatagaatcatcgaatggactcgaatggaatcatcgaatggaatggaatggaacagtcaatgaactcgaatggaatcatcattgaatggaatcgaaaggaatcatcgagtggaatcgaatggaattatgatcaaatggaatcgaatgtaatcatcatcaaatggaatcaaaaataaccatcatcaattggtattgaatggaattgtcatcaaatggaattcaaaggaaacATCAtaaaatggaaccgaatggaatcctcattgaatggaaatgaaaggggtcatcatctaatggaatcacatggaatcatcatcaaatggaatcgaatggaatcatcatcaaatggaatctgatGGAATCATTGAACAGAATTgcatggaatcgtcatcgaatgaattgaatgcaatcatcgaatggtctcgaatggaatcatcttctaatggaaaggaatggaatcatcgcatagaatcgaatggaattaacatcgaatggactcgaatggaatcaataTCAAACGGAATCAagcggaattatcgaatggaatcgaagagaatcatagaatggactcgaatggaatcatctaatggaatggaatggaataatccacggacccgaatgcaatcatcatcgaatggaaacgaatggaatcatcgaatggactcgaatggaataatcattgaacggaatcgaatggaatcatcatcggatggaaatgaatggaatcatcatcgaatggaatcgaatagaattatggaatgaaatccactgtgatcatcatcgaatggacccgaatggaatcatcatccaacggaagctaatggaatcaacatcgaatggatccaatggaaacaccatcgaattgaaacgaatggaattaccatgaaattgaaatggatggactcatcatcgaatggattcgaatggaaacatcgaataaaattgattgaaatcatcatcgaatggaatcgaatggtatcattgaatggaatcgaatggaatcattatcagatggaaatgaatggaatcgtcatagaatggaatcgaatggattcattgaatggaatcagatggaatcatcgaatgtactggaatggaatcattgaatggactcgaaagggaTCAtgattgaatggaattgaatggaatcatcgaatggtctcgattggaatcattatcaaatggaatcgaatggaatcaccgaatagaatcgaatggaacaatcatcgaatggactcaaatggaattatcctcaaatggaatcgaatggaattatcgaatgcaatcgaatggaattatcgaatgcaatcgaatagagtcatcgaatggactcgaatggaatcatcgaatggaatggaatggaacagtcaatgaactcgaatggaatcatcattgaatggaatcgaatggaatcatcgagtggaatcgaatggaattatgatcaaatggaatcgaatgtaatcatcatcaaatggaatcaaaaataatcatcatcaattggtattgaatggaattgtcatcaaatggaattcaatggaaacatcatcaaatggaaccgaatggagtcctcattgaatggaaatgaaaggggtcatcatctaatggaatcgcatggaatcatcatcaaatggaatcgaatggaatcaacatcaaatggaatctgatggaatcattgaacagaattgaatggaatcgtcatcgaatgaattgaatgcaatcatcgaatggtctcgaatggaatcatcttctaatggaaaggaatggaatcatcgcacagaatcgaatggaattatcatcgaatggaatcgaatggtatcaaCACCAAACGGAAAaaaacggaattatcgaatggaatcaaagagAATCTTCGAacggacccgaatggaatcatctaatggaatggaatggaataatccatggactggaaggcaatcatcatcgaatggaatcgaatggaatcatcgaatggactcgaatggaataatcattgaacggaatcgaatggaatcatcatcggatggaaacgaatggaatcatcatcgaatggaaatgaaaggagtcatcatctaatggaattgcatggaatcatcataaaatggaatcgaatggaatcaacatcaaatggaatcaaatggaatcattgaacggaattgaatggaatcatcatcgaatgaattgaatgcaatcatcgaatggtctcgaatggaatcatcttcaaatggaatggaatggaatcatcgcatagaatcgaatggaattatcatcgaatggaatcgaatggaatcaacatcaaacggaaaaaaacggaattatcgaatggaatcgaagagaatcatcgaatggacccgaatggaatcatctaatggaatggaatggaataatccatggactcgaatgcaatcatcatcgaatggaatcgaatggaatcatcgaatggactcgaatggaataatcattgaacggaatcgaatggaatcatcatcggatggaaacgaatggaatcatcatcgaatggaaatgaaaggagtcatcatgcaatggaattgcatggaatcatcataaaatggaatcgaatggaatcaacatcaaatagaatcaaatggaatcattgaacggaattgaatggaatcgtcatcgaatgaattgaatgcaatcatcgaatggtctcgaatggaatcatcttcaaatggaatggaatggaatcatcgcatagaatcgaatggaattatcatcgaatggaatcgaatggaatcaacatcaaacagaaaaaaacggaattatcgaatggaatcgaagagaatcatcgaacggacccgaatggaatcatctaatggaatggaatggaataatccatggactcgaatgcaatcatcatcgaatggaatcgaatggaatcatcgaatggactcgaatggaataatcattgaacggaatcgaatggaatcatcatcggatggaaacgaatggaatcatcatcgaatggaaatgaaaggagtcatcatctaatggaattgcatggaatcatcataaaatggaatcgaatggaatcaacatcaaatggaatcaaatggaatcattgaacggaattgaatggaatcgtcatcgaatgaattgaatgcaatcatcgaatggtctcgaatggaatcatcttcaaatggaatggaatggaatcatcgcatagaatcgaatggaattatcatcgaatggaatcgaatggaatcaacatcaaacggaaaaaaacggaattatcgaatggaatcgaagagaatcatcgaatggacccgaatggaatcatctaatggaatggaatggaataatccatggactcgaatgcaatcatcatcgaatggaatcgaatggaatcatcgaatggactcgaatggaataatcattgaacggaatcgaatggaatcatcatcggatggaaatgaatgcaatcatcatcgaatggaatcgaatagaattatggaatgaaatccagtgtgatcatcatcgaatggacccgaatggaatcatcatccaacggaagctaatggaatcaacatcgaatgaatcgaatggaaacaccatcgaattgaaacGAATGGAGTTaccatgaaattgaaatggatggactcatcatcgaatggattcgaatggaatcatcgaataaaattgattgaaatcatcatcgaatggaatcgaatggtatcattgaatggaatcgaatggaatcatcatcagatggaaatgaatggaatcgtcatagaatggaatcgaatggattcattgaatggaatcagatggaatcatcgaatggactggaatggaatcattgaatggactcgaaagggatcattattgaatggaattgaatggaatcatcgaatggtctcgattggaatcattatcaaatggaatcgaatggaatcaccgaatagaatcgaatggaacaatcatcgaatggactcaaatggaattatcctccattggaatcgaatggaattatcgaatgcaatcgaatggaattatcgaatgcaatcgaatagaatcatcgaatggactcgaatggaatcatcgaatggaatggaatggaacagtcaatgaactcgaatggaatcatcattgaatggaatcgaatggaatcatcgagtggaatcgaatggaattatgatcaaatggaatcgaatgtaatcatcatcaaatggaatcaaaaataaccatcatcaattggtattgaatggaattgtcatcaaatggaattcaaaggaatcatcatcaaatggaaccgaatggaatcctcattgaatggaaatgaaaggggtcatcatctaatggaatcgcatggaatcatcatcaaatggaatcgaatggaatcatcatcaaatggaatctgatGGAATCATTgaaaagaattgaatggaatcgtcatcgaatgaattgaatgcaatcatcgaatggtctcgaatggaatcatcttctaatggaaaggaatggaatcatcgcatagaatcgaatggaattatcatcgaatggaatcgaatggtatcaaCACCAAACGGAAAAAAACGGAAttttcgaatggaatcgaagagaatctcCGAacggacccgaatggaatcatctaatggaatggaatggaataatccatggactcgaatgcaatcatcatcgaatggaatcgaatggaatcatcgaatggactcgaatggaataatcattgagcggaatcgaatggaatcatcatcggatggaaacgaatggaatcatcatcgaatggaaatgaaaggagtcatcatctaatggaattgcatggaatcatcataaaatggaatcgaatggaatcaacatcaaatggaatcaaatggaatcattgaacggaattgaatggaatcgtcatcgaatgaattgaatgcaatcatcgaatggtctcgaatggaatcatcttcaaatggaatggaatggaatcatcgcatagaatcgaatggaattatcatcgaatggaatcgaatggaatcaacatcaaacggaaaaaaacggaattatcgaatggaatcgaagagaatcatcgaatggacccgaatggaatcatctaatggaatggaatggaataatccatggactcgaatgcaatcatcatcgaatggaatcgaatggaatcatcgaatggactcgaatggaataatcattgaacggaatcgaatggaatcatcatcggatggaaatgaatgcaatcatcatcgaatggaatcgaatagaattatggaatgaaatccagtgtgatcatcatcgaatggacccgaatggaatcatcatccaacggaagctaatggaatcaacatcgaatgaatcgaatggaaacaccatcgaattgaaacGAATGGAGTTaccatgaaattgaaatggatggactcatcatcgaatggattcgaatggaatcatcgaataaaattgattgaaatcatcatcgaatggaatcgaatggtatcattgaatggaatcgaatggaatcatcatcagatggaagtgaatggaatcgtcatagaatggaatcgaatggattcattgaatggaatcagatggaatcatcgaatggactggaatggaatcattgaatggactcgaaagggatcattattgaatggaattgaatggaatcatcgaatggtctcgattggaatcattatcaaatggaatcgaatggaatcaccgaatagaatcgaatggaacaatcatcgaatggactcaaatggaattatcctcaaatggaatcgaatggaattatcgaatgcaatcgaatggaattatcgaatgcaatcgaatagaatcatcgaatggactcgaatggaatcatcgaatggaatggaatggaatagtcaatgaactcgaatggaatcatcattgaatggaatcgaatggaatcatcgagtggaatcgaatggaattatgatcaaatggaatcgaatgtaatcatcatcaaatggaatcaaaaaaaaccatcatcaattggtattgaatggaattgtcatcaaatggaattcaaaggaattatcatcaaatggaaccgaatggaatcctcattgaatgaaaatgaaaggggtcatcatctaatggaatcgcatggaatcatcatcaaatggaatcgaatggaatcatcatcaaatggaatctaatggaatcattgaaaagaattgaatggaatcgtcatctaatgaattgaatgcaatcatcgaatggtctcgaatggaatcatcttctaatggaaaggaatggaatcatcgcatagaatcgaatggaattatcatcgaatggaatcgaatggtatcaaCACCAAACGGAAAAAAACGGAAttttcgaatggaatcgaagagaatctcCGAacggacccgaatggaatcatctaatggaatggaatggaataatccatggactcgaatgcaatcatcatcgaatggaatcgaatggaatcatcgaatggactcgaatggaataatcattgaacggaatcgaatggaatcatcatcggatggaaacgaatggaatcatcatcgaatggaaatgaaaggagtcatcatctaatggaatttcatggaatcatcataaaatggaatcgaatggaatcaacatcaaatagaatcaaatggaatcattgaacggaattgaatggaatcgtcgtcgaatgaattgaatgcaatcatcgaatggtctcgaatggaatcaccttcaaatggaatggaatggaatcatcgcatagaatcgaatggaattatcatcgaatggaatcgaatggaatcaacatcaaacggaaaaaaacggaattatcgaatggaatcgaagagaatcatcgaacggacccgaatggaatcatctaatggaatggaatggaataatccttggactcgaatgcaatcatcatcgaatggaatcgaatggaatcatcgaatggactcgaatggaataatcattgaacggaatcgaatggaatcatcatcggatggaaacgaatggaatcatcatcgaatggaaatgaaaggagtcatcatctaatggaattgcatggaatcatcataaaatggaatcgaatggaatcaacatcaaatggaatcaaatggaatcattgaacggaattgaatggaatcgtcatcgaatgaattgaatgcaatcatcgaatggtctcgaatggaatcatcttcaaatggaatggaatggaattatcgaatgcaatcgaatggaattatcgaatgcaatcgaatggaattatcgaatgcaatcgaatagaatcatcaaatggactcgaatggaatcatcgaatggaatggaatggaacagtcaatgaactcgaatggaatcatcattgaatggaatcgaaaggaatcatcgagtggaatcgaatggaattatgatcaaatggaatcgaatgtaatcatcatcaaatggaatcaaaaataaccatcatcaattggtattgaatggaattgtcatcaaatggaattcaaaggaaacATCAtaaaatggaaccgaatggaatcctcattgaatggaaatgaaaggcgtcatcatctaatggaatcgcatggaatcatcatcaaatggaatcgaatggaatcatcatcaaatggaatatgATGGAATCATTGAACAGAATTgtatggaatcgtcatcgaatgaattgaatgcaatcatcgaatggtcttgaatggaatcatcatctaatggaaaggaatggaatcatcgcatagaatcgaatgcaattatcatcgaatggaatcgaatggaatcaacatcaaacggaaaaaaacggaattatcgaatggaatcgaagagaatcatcgaatggacccgaatggaatcatctaatggaatggaatggaataatccatggactcgaatgcaatcatcatcgaatggaatccaatggaatcatcgaatgtactcgaatggaataatcattgaacggaatcgaatggaatcatcatcggatggaaatgaatggaatcatcatcgaatggaatcgaatagaattatggaatgaaatccagtgtgatcatcatcgaatggacccgaatggaatcatcatccaacggaagctaatggaatcaacattgaatgaatcgaatggaaacaccatcgaattgaaacgaatggaattatcatgaaattgaaatggatggactcatcatcgaatggattcgaatggaatcatcgaataaaattgattgaaatcatcatcaaatggaatcgaatggtatcattgaatggaatcgaatggaatcatcatcagatggaaatgaatggaatcgtcatagaatggaatcgaatggattcattgaatggaatcagatggaatcatcgaatggactggaatggaatcattgaatggactcgaaagggaTCATtattgaacggaattgaatggaatcatcgaatggtctcgattggaatcattatcaaatggaatcgaatggaatcaccgaatagaatcgaatggaacaatcatcgaatggactcaaatggaattatcctcaaatggaatggaatggaattatcgaatgcaatcgaatggaattatcgag	A	30	.	.	GT:AD	0|1:1,1
chr1	140798510	.	g	GAATGGAATGGAATGGAACAGTCAATGAACACGAATGGAATCATCATTGAATGGAATCGAATGGAATCATCGAGTGGAATCGAATGGAATTATGATCAAATGGAATCGAATGTAATCATCATCAAATGGAATCAAAAATAACCATCATCAATTGGTATTGAATGGAATTGTCATCAAATGGAATTCAAAGGAATCATCATCAAATGGAACCGAATGGAATCCTCATTGAATGGAAATGAAAGGGGTCATCATCTAATGGAATCGCATGGAATCATCATCAAATGGAATCGAATGGAATCATCATCAAATGGAATCTAATGGAATCATTGAACAGAATTGAATGGAATGGTCATTGAATGAATTGAATGCAATCATCGAATGGTCTCGAATGGAATCATCTTCTAATGGAAAGGAATGGAATCATCGCATAGAATCGAATGGAATTATCATCGAATGGAATCGAATGGTATCAACACCAAACGGAAAAAAACGGAATTATCGAATGGAATCGAAGAGAATCTTCGAACGGACCCGAATGGAATCATCTAATGGAATAGAATGGAATAATCCATGGACTCGAATGCAATCATCATCGAATGGACTCGAATGGAATAATCATTGAACGGAATCGAATGGAATCGTCATCGGATGGAAACGAATGGAATCATCATCGAATGGAAATGAAAGGAGTCATCATCTAATGGAATTGCATGGAATCATCATAAAATGGAATCGAATGGAATCAACATCAAATGGAATCAAATGGAATCATTGAACGGAATTGAATGGAATCGTCATCGAATGAATTGACTGCAATCATCGAATGGTCTCGGAATCATCTTCAAATGGAATGGAATGGAATCATCGCATAGAATCGAATGGAATTATCATCGAATGGAATCGAATGGAATCAACATCAAACGGAAAAAAACGGAATTATCGAATGGAATCGAAGAGAATCATCGAATGGACCCGAATGGAATCATCT	30	.	.	GT:AD	1|1:0,2
chr1	140801402	.	t	CGAATGGAATCATCGAATGAACTCGAATGGAATCATCATTGAATGGAATCGAATGGAATCATCGAGTGGAATCGAATGGAATTATGATCAAATGGAATCGAATGTAATCATCATCAAATGGAATCAAAAATAACCATCATCAATTGGTATTGAATGGAATTGTCATCAAATGGAATTCAAAGGAATCATCATCAAATGGAACCGAATGGAATCCTCATTGAATGGAAATGAAAGGGGTCATCATCTAATGGAATCGCATGGAATCATCATCAAATGGAATCGAATGGAATCATCATCAAATGGAATCTAATGGAATCATTGAACAGAATTGAATGGAATCGTCATCGAATGAATTGAATGCAATCATCGAATGGTCTCGAATGGAATCATCTTCTAATGGAAAGGAATGGAATCATCGCATAGAATCGAATGGAATTATCATCGAATGGAATCGAATGGTATCAACACCAAACGGAAAAAAACGGAATTATCGAATGGAATCGAAGAGAATCTTCGAACGGACCCGAATGGAATCATCTAATGGAATGGAATGGAATAATCCATGGACTCGAATGCAATCATCATCGAATGGAATGGAATGGAATCATCGAATGGACTCGAATGGAATAATCATTGAACGGAATCGAATGGAATCATCATCGGATGGAAACGAATGGAATCATCATCGAATGGAAATGAAAGGAGTCATCATCTAATGGAATTGCATGGAATCATCATAAAATGGAATCGAATGGAATCAACATCAAATGGAATCAAACGGAATCATTGAACGGAATTGAATGGAATCGTCATCGAATGAATTGACTGCAATCATCGAATGGTCTCGAATGGAATCAACTTCAAATGGAATGGAATGGAATCATCGAATAGAATCGAATGGAATTATCATCGAATGGAATCAACATCAAACGGAAAAAAACGGAATTATCGAATGGAATCGAAGAGAATCATCGAAGGGACCCGAACGGAATCATCTAATGGAATGGAATGGAATAATCCATGGACTCGAATGCAATCATCATCGAATGGAATCGAATGGAATCATCGAATGGACTCGAATGGAATAATCATTGAACGGAAACGAATGGAATCATCATCGGATGGAAATGAATGGAATCATCATCGAATGGAATCGAATAGAATTATGGAATGAAATCCAGTGTGATCATCATCGAATGGACCCGAATGGAATCATCATCCAACGGAAGCTAATGGAATCAACATCGAATGAATCGAATGGAAACACCATCGAATTGAAACGAATGGAATTATCATGAAATTGAAATGGATGGACTCATCATCGAATGGATTCGAATGGAATCATCGAATAAAATTGATTGAAATCATCATCGAATGGAATCGAATGGTATCATTGATTGGAATCGAATGGAATCATCATCAGATGGAAATGAATGGAATCGTCATAGAATGTAATCGAATGGATTCATTGAATGGAATCAGATGGAATCATCGAATGGACTGGAATGGAATCATTGAATGGACTCGAAAGGGATCATGATTGAATGGAATTGAATGGAATCATCGAATGGTCTCGATTGGAATCATTATCAAATGGAATCGAATGGAATCACCGAATAGAATCGAATGGAACAATCATCGAATGGACTCAAATGGAATTATCCTCAAATGGAATCGAATGGAATTATCGAATGCAATCGAATGGAATTATCGAATGCAATCGAATAGAATCATCGAATGGACTCGAATGGAATCATCGAATGGAATGGAATGGAACAGTCAATGAACTCGAATGGAATCATCATTGAATGGAATCGAATGGAATCATCGAGTGGAATCGAATGGAATTATGATCAAATGGAATCGAATGTAATCATCATCAAATGGAATCAAAAATAACCATCATCAATTGGTATTGAATGGAATTGTCATCAAATGGAATTCAAAGGAATCATCATCAAATGGAACCGAATGGAATCCTCATTGAATGGAAATGAAAGGGGTCATCATCTAATGGAATCGCATGGAATCATCATCAAATGGAATCGAATGGAATCATCATCAAATGGAATCTAATGGAATCATTGAACAGAATTGAATGGAATGGTCATCGAATGAATTGAATGCAATCATCGAATGGTCTCGAATGGAATCATCTTCTAATGGAAAGGAATGGAATCATCGCATAGAATCGAATGGAATTATCATCGAATGGAATCGAATGGTATCAACACCAAACGGAAAAAAACGGAATTATCGAATGGAATCGAAGAGAATCTTCGAACGGACCCGAATGGAATCATCTAATGGAATGGAATGGAACAATCCATGGACTCGAATGCAATCATCATCGAATGGAATCGAATGGAATCATCGAATGGACTCGAATGGAATAATCATTGAACGGAATCGAATGGAATCATCATCGGATGGAAACGAATGGAATCATCATCGAATGGAAATGAAAGGAGTCATCATCTAATGGAATTGCATGGAATCATCATAAAATGGAATCGAATGGAATCAACATCAAATGGAATCAAATGGAATCATTGAACGGAATTGAATGGAATCGTCATCGAATGAATAGACTGCAATCATCGAATGGTCTCGGAATCATCTTCAAATGGAATGGAATGGAATCATCGCATAGAATCGAATGGAATTATCATCGAATGGAATCGAATGGAATCAACATCAAACGGAAAAAAACGGAATTATCGAATGGAATCGAAGAGAATCATCGAATGGACCCGAATGGAATCATCTAATGGAATGGAATGGAATAATCCATGGACTCGAATGCAATCATCATCGAATGGAATCGAATGGAATCATCGAATGGACTCGAATGGAATAATCATTGAACGGAATCGAATGGAATCATCATCGGATGGAAATGAATGGAATCATCATCGAATGGAATCGAATAGAATTATGGAATGAAATCCAGTGTGATCATCATCGAATGGACCCGAATGGAATCATCATCCAACGGAAGCTAATGGAATCAACATCGAATGAATCGAATGGAAACACCATCGAATTGAAACGAATGGAATTATCATGAAATTGAAATGGATGGACTCATCATCGAATGGATTCGAATGGAATCATCGAATAAAATTGATTGAAATCATCACCGAATGGAATCGAATGGTATCATTGAATGGAATCGAATGGAATCATCATCAGATGGAAATGAATGGAATCGTCATAGAATGGAATCGAATGGATTCATTGAATGGAATCAGATGGAATCATCGAATGGACTGGAATGGAATCATTGAATGGACTCGAAAGGGATCATGATTGAATGGAATTGAATGGAATCATCGAATGGTCTCGATTGGAATCATTATCAAATGGAATTGAATGGAATCACCGAATAGAATCGAATGGAACAATCATCGAATGGACTCAAATGGAATTATCCTCAAATGGAATCGAATGGAATTATCGAATGCAATCGAATGGAATTATCGAATGCAATCGAATAGAATCATCGAATGGACTCGAATGGAATCATCGAATGGAATGGAATGGAACAGTCAATGAACACGAATGGAATCATCATTGAATGGAATCGAATGGAATCATCGAGTGGAATCGAATGGAATTATGATCAAATGGAATCGAATGTAATCATCATCAAATGGAATCAAAAATAACCATCATCAATTGGTATTGAATGGAATTGTCATCAAATGGAATTCAAAGGAATCATCATCAAATGGAACCGAATGGAATCCTCATTGAATGGAAATGAAAGGGGTCATCATCTAATGGAATCGCATGGAATCATCATCAAATGGAATCGAATGGAATCATCATCAAATGGAATCTAATGGAATCATTGAACAGAATTGAATGGAATGGTCATTGAATGAATTGAATGCAATCATCGAATGGTCTCGAATGGAATCATCTTCTAATGGAAAGGAATGGAATCATCGCATAGAATCGAATGGAATTATCATCGAATGGAATCGAATGGTATCAACACCAAACGGAAAAAAACGGAATTATCGAATGGAATCGAAGAGAATCTTCGAACGGACCCGAATGGAATCATCTAATGGAATAGAATGGAATAATCCATGGACTCGAATGCAATCATCATCGAATGGAATCGAATGGAATCATCGAATGGACTCGAATGGAATAATCATTGAACAGAATCGAATGGAATCATCATCAGATGGAAACGAATGGAATCATCATCGAATGGAAATGAAAGGAGTCATCATCTAATGGAATTGCATGGAATCATCATAAAATGGAATCGAATGGAATCAACATCAAATGGAATCAAATGGAATCATTGAACGGAATTGAATGGAATCGTCATCGAATGAATTGACTGCAATCATTGAATGGTCTCGGAATCATCTTCAAATGGAATGGAATGGAATCATCGCATAGAATCGAATGGAATTATCATCAAATGGAATCGAATGGAATCAACATCAAACGGAAAAAAACGGAATTATCGAATGGAATCGAAGAGAATCATCGAATGGACCCGAATGGAATCATCTAATGGAATGGAATGGAATAATCCATGGACTCGAATGCAATCATCATCGAATGGAATT	30	.	.	GT:AD	1|1:0,2
chr1	140813522	.	g	GCATCGAATGGACTGGAATGGAATCATTGAATGGACTCGAAAGGGATCATGATTGAATGGAATTGAATGGAATCATCGAATGGTCTCGATTGGAATCATTATCAAATGGAATCGAATGGAATCACCGAATAGAATCGAATGGAACAATCATCGAATGGACTCAAATGGAATTATCCTCAAATGGAATCGAATGGAATTATCGAATGCAATCGAATGGAATTATCGAATGCAATCGAATAGAATCATCGAATGGACTCGAATGGAATCATCGAATGGAATGGAATGGAACAGTCAATGAACGCGAATGGAATCATCATTGAATGGAATCGAATGGAATCATCGAGTGGAATCGAATGGAATTATGATCAAATGGAATCGAATGTAATCATCATCAAATGGAATCAAAAATAACCATCATCAATTGGTATTGAATGGAATTGTCATCAAATGGAATTCAAAGGAATCATCATCAAATGGAACCGAATGGAATCCTCATTGAATGGAAATGAAAGGGGTCATCATCTAATGGAATCGCATGGAATCATCATCAAATGGAATCGAATGGAATCATCATCAAATGGAATCTAATGGAATCATTGAACAGAATTGAATGGAATCGTCATCGAATGAATTGAATGCAATCATCGAATGGTCTCGAATGGAATCATCTTCTAATGGAAAGGAATGGAATCATCGCATAGAATCGAATGGAATTATCATCGAATGGAATCGAATGGTATCAACACCAAACGGAAAAAAACGGAATTATCGAATGGAATCGAAGAGAATCTTCGAACGGACCCGAATGGAATCATCTAATGGAATGGAATGGAATAATCCATGGACTCGAATGCAATCATCATCGAATGGAATCGAATGGAATCATCGAATGGACTCGAATGGAATAATCATTGAACGGAATCGAATGGAATCATCATCAGATGGAAACGAATGGAATCATCATCGAATGGAAATGAAAGGAGTCATCATCTAATGGAATTGCATGGAATCATCATAAAATGGAATCGAATGGAATCAACATCAAATGGAATCAAATGGAATCATTGAACGGAATTGAATGGAATCGTCATCGAATGAATTGACTGCAATCATCGAGTGGTCTCGGAATCATCTTCAAATGGAATGGAATGGAATCATCGCATAGAATCGAATGGAATTATCATCGAATGGAATCGAATGGAATCAACATCAAACGGAAAAAAACGGAATTATCGAATGGAATCGAAGAGAATCATCGAATGGACCCGAATGGAATCATCTAATGGAATGGAATGGAATAATCCATGGACTCGAATGCAATCATCATCGAATGGAATCGAATGGAATCATCGAATGGACTCGAATGGAATAATCATTGAACGGAATCGAATGGAATCATCATCGGATGGAAATGAATGGAATCATCATCGAATGGAATCGAATAGAATTATGGAATGAAATCCAGTGTGATCATCATCGAATGGACCCGAATGGAATCATCATCCAACGGAAGCTAATGGAATCAACATCGAATGAATCAAATGGAAACACCATCGAATTGAAACGAATGGAATTATCATGAAATTGAAATGGATGGACTCATCATCGAATGGATTCGAATGGAATCATCGAATAAAATTGATTGAAATCATCATCGAATGGAATCGAATGGTATCATTGAATGGAATCGAATGGAATCATCATCAGATGGAAATGAATGGAATCGTCATAGAATGGAATCGAATGGATTCATTGAATGGAATCAGATGGAAT	30	.	.	GT:AD	1|1:0,2
chr1	140814423	.	gaataatcattgaacggaatcgaatggaatcatcatcggatggaaacgaatggaatcatcatcgaatggaaatgaaaggagtcatcatctaatggaattgcatggaatcatcataaaatggaatcgaatggaatcaacatcaaatggaatcaaatggaatcattgaacggaattgaatggaatcgtcatcgaatgaattgactgcaatcatcgaatggtctcgaatggaatcatcttcaaatggaatggaatggaatcatcgcatagaatcgaatggaattatcatcgaatggaatcgaatggaatcaacatcaaacggaaaaaaacggaattatcgaatggaatcgaagagaatcatcgaatggacccgaatggaatcatctaatggaatggaatggaataatccatggactcgaatgcaatcatcatcgaatggaatcgaatggaatcatcgaatgaacccgaatggaatcatcattgaatggaatcgaatggaatcatcgagtggaatccaatggaattatgatcaaatggaatcgaatgtaatcatcatcaaatggaatcaaaaataaccatcatcaattggtattgaatggaattgtcatcaaatggaattcaaaggaatcatcatcaaatggaaccgaatggaatcctcattgaatggaaatgaaaggggtcatcatctaatggaatcgcatggaatcatcatcaaatggaatcgaatggaatcatcatcaaatggaatctaatggaatcattgaacagaattgaatggaatcgtcatcgaatgaattgaatgcaatcatcgaatggtctcgaattgaATCATCTtctaatggaaatgaatggaatcatcgcatagaatcgaatggaattaacattgaatggactcgaatggaatcaacatcaaacggaatcaagcggaattatcgaatggaatcgaagagattcatcgaatggactcgaatggaatcatctaatggaatggaatggaataatccatggacccgaatgcaatcatcatcttataaaatcgaatggaatcatcgaatggactcgaatggaataatcattgaacggaatcgaatggaatcatcatcggatggaaacgaatggaatcatcatcgaatggaaatgaaaggagtcatcatctaatggaattgcatggaatcatcataaaatggaatcgaatggaatcaacatcaaatggaatcaaatggaatcattgaacggaattgaatggaatcgtcatcgaatgaattgactgcaatcatcgaatggtctcgaatggaatcatcttcaaatggaatggaatggaatcatcgcatagaatcgaatggaattatcatcgaatggaatcgaatggaatcaacctCAAACGTAAAaaaacggaattatcgaatggaattgaagagaatcatcgaatggacccgaatggaatcatctaatggaatggaatggaataatccatggactcgaatgcaatcatcatcgaatggaatcgaatggaatcatcgagtggactcgaatggaataatcattgaacggaatcgaatggaatcatcatcggatggaaatgaatggaatcatcatcgaatggaatcgaatagaattatggaatgaaatccagtgtgatcatcatcgaatggacccgaatggaatcatcatccaacggaagctaatggaatcaacatcgaatgaatcaaatggaaacatcatcgaattgaaacgaatggaattatcatgaaattgaaatggatggactcatcatcgaatggattcgaatggaatcatcgaataaaATTGATTGAAATCATCAGCGAATTTAATCGAAtggtatcattgaatggaatcgaatggaatcatcatcagatggaaatgaatggaatcgtcatagaatggaatcgaacggattcattgaatggaatcagatggaatcatcgaatggactggaatggaatcattgaatggactcgaaagggaTCAtgattgaatggaattgaatggaatcatcgaatggtctcgattggaatcattatcaaatggaatcgaatggaatcaccgaatagaatcgaatggaacaatcatcgaatggactcaaatggaattatcctccaatggaatcgaatggaattatcgaatgcaatcgaatggaattatcgaatgcaatcgaatagaatcatcgaatggactcgaatggaatcatcgaatggaatggaatggaacagtcaatgaactcgaatggaatcatcattgaatggaatcgaatggaatcatcgagtggaatcgaatggaattatgatcaaatggaatcgaatgtaatcatcatcaaatggaatcaaaaataaccatcatcaattggtattgaatggaattgtcatcaaatggaattcaaaggaatcatcatcaaatggaaccgaatggaatcctcattgaatggaaatgaaaggggtcatcatctaatggaatcgcatggaatcatcatcaaatggaatcgaatggaatcatcatcaaatggaatctaatggaatcattgaacagaattgaatggaatcgtcatcgaatgaattgaatgcaatcatcgaatggtctcgaatggaatcatcttctaatggaaaggaatggaatcatcgcatagaatcaaatggaattatcatcgaatggaatcgaatggtatcaaCACCAAACGGAAAaaaacggaattatcgaatggaatcgaagagaatcttCGAacggacccgaatggaatcatctaatggaatggaatggaataatccatggactcgaatgcaatcgtcatcgaatggaatcgaatggaatcatcgaatggactcgaatggaataatcattgaacggaatcgattggaatcatcatcggatggaaacgaatggaatcatcatcgaatggaaatgaaaggagtcatcatctaatggaattgcatggaatcatcataaaatggaatcgaatggaatcaacatcaaatggaatcaaatggaatcattgaacggaattgaatggaatcgtcatcgaatgaattgactgcaatcatcgaatggtctcgaatggaatcatcttcaaatggaatggaatggaatcatcgcatagaatcgaatggaattatcatcgaatggaatcgaatggaatcaacatcaaacggaaaaaaacggaattatcgaatggaatcgaagagaatcatcgaatggacccgaatggaatcatctaatggaatggaatggaataatccatggactcgaatgcaatcatcatcgaatggaatcgaatggaatcatcgaatgaactcgaatggaatcatcattgaatggaatcgaatggaatcatcgagtggaatcgaatggaattatgatcaaatggaatcgaatgtaatcatcatcaaatggaatcaaaaataaccatcatcaattggtattgaatggaattgtcatcaaatggaattcaaaggaatcatcatcaaatggaaccgaatggaatcctcattgaatggaaatgaaaggggtcatcatctaatggaatcgcatggaatcatcatcaaatggaatcgaatggaatcatcatcaaatggaatctaatggaatcattgaacagaattgaatggaatcgtcatcgaatgaattgaatgcaatcatcgaatggtctcgaatggaatcatcttctaatggaaaggaatggaatcatcgcatagaatcgaatggaattatcatcgaatggaatcgaatggtatcaaCACCAAACGGAAAaaaacggaattatcgaatggaatcaaagagAAACTTCGAacggacccgaatggaatcatctaatggaatggaatggaataatccatggactcgaatgcaatcatcatcgaatggaatcgaatggaatcatcgaatggactcgaatggaataatcattgaacggaatcgaatggaatcatcatcggatggaaacgaatggaatcatcatcgaatggaaatgaaaggagtcatcatctaatggaattgcatggaatcatcataaaatggaatcgaatggaatcaacatcaaatggaatcaaatgcaatcattgaacggaattgaatggaatcgtcatcgaatgaattgactgcaatcatcgaatggtctccaatggaatcatcttcaaatggaatggaatggaatcatcgcatagaatcgaatggaattatcatcgaatggaatcgaatggaatcaacatcaaacggaaaaaaacggaattatcgaatggaatcgaagagaatcatcgaatggacccgaatggaatcatctaatggaatggaatggaataatccatggactcgaatgcaatcatcatcgaatggaatcgaatggaatcatcgaatggactcgaatggaataatcattgaacggaaacgaatggaatcatcatcggatggaaatgaatggaatcatcatcgaatggaatcgaatagaattatggaatgaaatccagtgtgatcatcatcgaatggacccgaatggaatcatcatccaacggaagctaatggaatcaacatcgaatgaatcaaatggaaacaccatcgaattgaaacgaatagaattatcatgaaattgaaatggatggactcatcatcgaatggattcgaatggaatcatcgaataaaATTGATTgaagtcatcatcgaatggaatcgaatggtatcattgaatggaatcgaatggaatcatcatcagatggaaatgaatggaatcgtcatagaatggaatcgaatggattcattgaatggaatcagatggaatcatcgaatggactggaatggaatcattgaatggactcgaaagggaTCAtgattgaatggaattgaatggaatcatcgaatggtctcgattggaatcattatcaaatggaatcgaatggaatcaccgaatagaatcgaatggaacaatcatcgaatggactcaaatggaattatcctccaatggaatcgaatggaattatcgaatgcaatcgaatggaattatcgaatgcaatcgaatagaatcatcgaatggactcgaatggaatcatcgaatggaatggaatggaacagtcaatgaactcgaatggaatcatcattgaatggaatcgaatggaatcatcgagtggaatcgaatggaattatgatcaaatggaatcgaatgtaatcatcatcaaatggaatcaaaaataaccatcatcaattggtattgaatggaattgtcatcaaatggaattcaaaggaatcatcatcaaatggaaccgaatggaatcctcattgaatggaaatgaaaggggtcatcatctaatggaatcgcatggaatcatcatcaaatggaatcgaatggaatcatcatcaaatggaatctaatggaatcattgaacagaattgaatggaatcttcatcgaatgaattgaatgcaatcatcgaatggtctcgaatggaatcatcttctaatggaaaggaatggaatcatcgcagagaatcgaatggaattatcatcgaatggaatcgaatggtatcaaCACCAAACGGAAAaaaacggaattatcgaatggaatcgaagagaatcttCGAacggacccgaatggaatcatctaatggaatggaatggaataatccatggactcgaatgcaatcatcatcgaatggaatcgaatggaatcatcgaatggactcgaattt	G	30	.	.	GT:AD	1|1:0,2
chr1	140840030	.	agaaatgaaaggagtcatcatctaatggaattgcatggaatcatcataaaatggaatcgaatggaatcaacatcaaatggaatcaaatggaatcattgaacggaattgaatggaatcgtcatcgaatgaattgactgcaatcatcgaatggtctcgaatggaatcatcttcaaatggaatggaatggaatcatcgcatagaatcgaatggaattatcatcgaatggaatcgaatggaatcaacatcaaacggaaaaaaacagaattatcgtatggaatcgaagagaatcatcgaatggacccgaatggaatcatctaatggaatggaatggaataatccatggactcgaatgcaatcatcatcgaatggaatcgaatggaatcatcgaatggactcgaatggaataatcattgaacggaatcgaatggaatcatcatcggatggaaatgaatggaatcatcatcgaatggaatcgaatagaattatggaatgaaatccagtgtgatcatcatcgaatggacccgaatggaatcatcatccaacggaagctaatggaatcaacatcgaatgaatcgaatggaaacaccatcgaattgaaacgaatggaattatcatgaaattgaaatggatggactcatcatcgaatggattcgaatggaatcatcgaataaaattgattgaaatcatcatcaaatggaatcgaatggtatcattgaatggaatcgaatggaatcatcatcagatggaaatgaatggaatcgtcatagaatggaatcgaatggattcattgaatggaatcagatggaatcatcgaatggactggaatggaatcattgaatggactcgaaagggaTCAtgattgaatggaattgaatggaatcatcgaatggtctcgattggaatcattatcaaatggaatcgaatggaatcaccgaatagaatcgaatggaacaatcatcgaatggactcaaatggaattatcctccaatggaatcgaatggaattatcgaatgcaatcgaatggaattatcgaatgcaatcgaatagaatcatcgaatggactcgaatggaatcatcgaatggaatggaatggaacagtcaatgaactcgaatggaatcatcattgaatggaatcgaatggaatcatcgagtggaatcgaatggaattatgatcaaatggaatcgaatgtaatcatcatgaaatggaatcaaaaataaccatcatcaattggtattgaatggaattgtcatcaaatggaattcaaaggaatcatcatcaaatggaaccgaatggaatcctcattgaatggaaatgaaaggggtcatcatctaatggaatcgcatggaatcatcatcaaatggaatcgaatggaatcatcatcaaatggaatctaatggaatcattgaacagaattgaatggaatcgtcatcaaatgaattgaatgcaatcatcgaatggtctcgaatggaatcatcttctaatggaaaggaatggaatcatcgcatagaatcgaatggaattatcatcgaatggaatcgaatggtatcaaCACCAAACGGAAAaaaacggaattatcgaatggaatcgaagagaatcttCGAacggacccgaatggaatcatctaatggaatggaatggaataatccatggactcgaatgcaatcatcatcgaatggaatggaatggaatcatcgaatggactcgaatggaataatcattgaacggaatcgaatggaatcatcatcggatggaaacgaatggaatcatcatcgaatg	G	30	.	.	GT:AD	1|1:0,2
chr1	140848331	.	atgcaatcatcgaatggtctcgaatggaatcatcttcaaatggaatggaatggaatcatcgcatagaatcgaatggaattatcatcgaatggaatcgaatggaatcaacatccaACGGAAAaaaacggaattatcgaatggaatcgaagagaatcatcgaatggacccgaatggaatcatctaatggaatggaatggaataatccatggactcgaatgcaatcatcatcgaatggaatcgaatggaatcatcgaatggactcgaatggaataatcattgaacggaatcgaatggaatcatcatcggatggaaatgaatggaatcatcatcgaatggaatcgaatagaattatggaatgaaatccagtgtgatcatcatcgaatggacccgaatggaatcatcatccaacggaagctaatggaatcaacatcgaatgaatcaaatggaaacaccatcgaattgaaacgaatggaattatcatgaaattgaaatggatggactcatcatcgaatggattcgaatggaatcatcgaataaaattgattgaaatcatcatcgaatggaatcgaatggtatcattgaatggaatcgaatggaatcatcatcagatggaaatgaatggaatcgtcatagaatggaatcgaatggattcattgaatggaatcagatggaatcatcgaatggactggaatggaatcattgaatggactcgaaagggatcattattgaatggaattgaatggaatcattgaatggtctcgattggaatcattatcaaatggaatcgaatggaatcaccgaatagaatcgTATAgaacaatcatcgaatggactcaaatggaattatcctcaaatggaatcgaatggaattatcgaatgcaatcgaatggaattatcgaatgcaatcgaatagaatcatcgaatggactcgaatggaatcatcgaatggaatggaatggaacagtcaatgaactcgaatggaatcatcattgaatggaatcgaatggaatcatcgagtggaatcgaatggaattatgatcaaatggaatcgaatgtaatcatcatcaaatggaatcaaaaataaccatcatcaattggtattgaatggaattgtcatcaaatggaattcaaaggaatcatcatcaaatggaaccgaatggaatcctcattgaatggaaatgaaaggggtcatcatctaatggaatcgcatggaatcatcatcaaatggaatcgaatggaatcatcatcaaatggaatctaatggaatcattgaacagaattgaatggaatcgtcatcgaatgaattgaatgcaatcatcgaatggtctcgaatggaatcatcttctaatggaaaggaatggaatcatcgcatagaatcgaatggaattatcatcgaatggaatcgaatggtatcaaCACCAAACGGAAAaaaacggaattatcgaatggaatcgaagagaatcttCGAacggacccgaatggaatcatctaatggaatggaatggaataatccatggactcgaatgcaatcatcatcgaatggaatggaatggaatcatcgaatggactcgaatggaataatcattgaacggaatcgaatggaatcatcatcggatggaaacgaatggaatcatcatcgaatggaaatgaaaggagtcatcatctaatggaattgcatggaatcatcataaaatggaatcgaatggaatcaacatcaaatggaatcaaatggaatcattgaacggaattgaatggaatcgtcatcgaatgaattgac	C	30	.	.	GT:AD	1|1:0,2
chr1	140862044	.	caatcatcatcgaatggaatcgaatggaatcatcgaatggactcgaatggaataatcattgaacggaatcgaatggaatcatcatcggatggaaatgaatggaatcatcatcgaatggaatcgaatagaattatggaatgaaatccagtgtgatcatcatcgaaaggacccgaatggaatcatcatccaacggaagctaatggaatcaacatcgaatgaatcgaatggaaacaccatcgaattgaaacgaatggaattatcatgaaattgaaatggatggactcatcatcgaatggattcgaatggaatcatcgaataaaattgattgaaatcatcatccaatggaatcgaatggtatcattgaatggaatcgaatggaatcatcatcagatggaaatgaatggaatcgtcatagaatggaatcgaatggattcattgaatggaatcagatggaatcatcgaatggactggaatggaatcattgaatggactcgaaagggaTCAtgattgaatggaattgaatggaatcatcgaatggtctcgattggaatcattatcaaatggaatcgaatggaatcaccgaatagaatcgaatggaacaatcatcgaatggactcaaatggaattatcctcaaatggaatcgaatggaattatcgaatgcaatcgaatggaattatcgaatgcaatcgaatagaatcatcgaatggactcgaatggaatcatcgaatggaatggaatggaacagtcaatgaactcgaatggaatcatcattgaaaggaatcgaatggaatcatcgagtggaatcgaatggaattatgatcaaatggaatcgaatgtaatcatcatcaaatggaatcaaaaataaccatcatcaattggtattgaatggaattgtcatcaaatggaattcaaaggaatcatcatcaaatggaaccgaatggaatcctcattgaatggaaatgaaaggggtcatcatctaatggaatcggatggaatcatcatcaaatggaatcgaatggaatcatcatcaaatggaatctaatggaatcattgaacagaattgaatggaatcgtcatcgaatgaattgaatgcaatcatcgaatggtctcgaatggaatcatcttctaatggaaaggaatggaatcatcgcatagaatcgaatggaattatcatcgaatggaatcgaatggtatcaaCACCAAACGGAAAaaaacggaattatcgaatggaatcgaagagaatcttCGAacggacccgaatggaatcatctaatggaatggaatggaataatccatggactcgaatgcaatcatcatcgaatggaatcgaatggaatcatcgaatggactcgaatggaataatcattgaacggaatcgaatggaatcatcatcggatggaaacgaatggaatcatcatcgaatggaaatgaaaggagtcatcatctaatggaattgcatggaatcatcataaaatggaatcgaatggaatcaacatcaaatggaatcaaatggaatcattgaacggaattgaatggaatcgtcatcgaatgaattgaatgcaatcatcgaatggtctcgaatggaatcatcttcaaatggaatggaatggaatcatcgcatagaatcgaatggaattatcatcgaatggaatcgaatggaatcaacatccaACGGAAAaaaacggaattatcgaatggaatcgaagagaatcatcgaatggacccgaatggaatcatctaatggaatggaatggaataatccatggactcgaatgt	C	30	.	.	GT:AD	1|1:0,2
chr1	141934989	.	catcgaatggaatcgaatggtatcattgaatggaatcgaatggaatcatcatcagatggaaatgaatggaatcgtcatagaatggaatcgaatggattcattgaatggaatcagatggaatcatcgaatggactggaatggaatcattgaatggactcgagagagatcattattgaatggaattgaatggaatcatggaatggtctcgattggaatcattatcaaatggaatcgaatggaatcaccgaatagaatcgaatggaacaatcatcgaatggactccaatggaattatcctcaaatggaatcgaatggaatt	C	30	.	.	GT:AD	0|1:1,1
chr1	172052153	.	c	CATATATATATATTTCCATATATATATTTCCAT	30	GAP2	.	GT:AD	1|.:0,1
chr1	228009325	.	gacacacacacacacacacacacacagacacacacgcacacacgcacgcgcacacgcacgcacacacacacgcggcTTGAAGGAGAGCAAGGACGAGATGGATCGAGAGATAGAGaccgagggagggagagagacagcgatcgagagagacaggggagggcgagagggaaggagacagacagagaggctgagaaagagagaggcacagagaaagagagagagagagacagagagacagagggaaaacgACAGAAGTAGCGCGAGGTCCAGGGGGAAACCCAGAAGAGAGAGGCGGAGGGAGCTAGAGAGCGAGAGCGATAGAGCCTTAGAGAGGAAGCGCCCGGCTCCGTTAGGCAGCGCCCTCTTGAGCAGGCCGGGATAGGGTGGAGGGGGCTTGGGCTGCGCCCAGAACACGGGGGCCAGGCGGTCCGTGCGAGAGGACCAACGGAGCGCTGAGGCGGGCGTCTTCTTGGATGAATTGCTTGCTTTGGAGGTGGGTTTCGTAGGCTCCTGCCTTTCTTGGCACCTCCCTGTGCTCTGGGTGCCTTGCGGCGGGCCCCGAGATTTGCAGAGCGCGCCCGCCCGTTTGGCGGGAGCCGTGGCACCGGGCGGGCCCGGAGGCCTGGGTCTCTGGCGAGTCCTCGGGACTGGAGTCGTCGACACGAAGCGGGGGGCATTGGGAATCCCGGGTGCACAGGGCCTGTTTTCCCGGTGGCTGGCGAAGCAATGTCCTTCCCCCGGGTAAAGCAGCCCATGCGTTCCGGAGCCGACGTCTTGGCTGGCGTCTGTGGCACCCGCTGCCCCTGCCCGCCCCTTCCCCCGGTTTGGAAGGGTGCGACGGCGGCGCCCGATGGGTGAATTGAATCGCCTGGTCGTTCCGGGAGCGGGAAGGCACCGCGAACGGCAGGGAACCCAGCGGCTGCGCCTTTGGGGCCCggccccctgccctcccaggctggagccgGGCTCCTGGCGGGGCGGCGGCGAGGCGGAAGCGGTGGGATGCTGCTGCCCGGCCGGCGTGCAGTAGGGGCGGACCCCCAGCAGGAGGACCCCGGCTGCGGCTGCGGCGGGGGTGTAGGTGGGCGGTAAAGGGGGAGCAGAGTCAGGGGAGGTTGGGAAGCATGGCGACTGTAGGGGGAAGGGAGGCAGCGGGGAAGCCACAAAAGCCTACAGCAGGCCGGGcgagcgcggtggctcgcgcctgtaatcccagcactctgggaggccgaggcgggtggatcacgaggtcaggagctccagaccatcccggctaacagggtgaaagcccgtctctaggaaaaatagaacaaagtagccgggcgtggtggcgggcgcctgtaggcccagctactcgggaggctgaggccggggaatggcgtgaacccgggaggcggagcttgcagtgagccgagatggcgccaccgcactccagcctgggcgacagggcgagactccgtctggaagaaaaggaaagaaacagcaaaaagccaaagaaaaagccTACAGCACCCGGTATTCCCAGGcggtctcccatccaagtactaaccaggcccgaccctgcttagcttccgagatcagacgagatcgggcgcgttcagggtggtatggccgtagacgcTGAAGGAGGCGCCTGGCTGCCCCAAGAGCCCAGCCCGGCCCGGCCGTGCCCGCCGGATTGCAGCCGACACCGCCAGCCCGGGGCCGCGGGGCTCGGATCGGGGACCCCCGAGCCGCTGGCCCGCGGCCTTCCCCCGGCTCCCGCGCTCCCGAGCTTCCACCACATCGGGCCCGCTCGGAGCAGGGAGTGCTCCGAGGCGTCAGGGCCCAGGGCCCACGATCCTGGGACGCCCTCCGGTCCTCCGCCCTGTCGCGGAGGCAGCGTTTTGGATCCCTCGCCGCACAGGGGCTCCTGCGAGGCCCCCTCTTGCCCCACCCACCCAGAGCCGTCAGGGCTGGCCGAAGGCGAACAGCCGGCCCAGCCTCGCGGGGCCTTTCTCTCACAACGCCCCCACCACGGTCGCTTGTCCCGACCAAGACCCGGCCGGGGGGGCAAGAGGGCGTGGGGTGTAGCGGGTCGGGGGGTGGCCCTGTTTTGCCCCGGGCTGGCACTAGAGGCGGCGGCCTGATCTCGGGTGAGAGGGCCTGAGAGAAACCCAGACACACCCCACCGCCACCAGGAGCAAATCCActcccccacacacagacacacccgggCGCGCTCGCACGCGCGCGcgcggacacacacacacacacacacacacacagacacacacgcacacacgcacgcgcacacgcacgcacacacacacgcggcTTGAAGGAGAGCAAGGACGAGATGGATCGAGAGATAGAGaccgagggagggagagagacagcgatcgagagagacaggggagggcgagagggaaggagacagacagagaggctgagaaagagagaggcacagagaaagagagagagagagacagagagacagagggaaaacgACAGAAGTAGCGCGAGGTCCAGGGGGAAACCCAGAAGAGAGAGGCGGAGGGAGCTAGAGAGCGAGAGCGATAGAGCCTTAGAGAGGAAGCGCCCGGCTCCGTTAGGCAGCGCCCTCTTGAGCAGGCCGGGATAGGGTGGAGGGGGCTTGGGCTGCGCCCAGAACACGGGGGCCAGGCGGTCCGTGCGAGAGGACCAACGGAGCGCTGAGGCGGGCGTCTTCTTGGATGAATTGCTTGCTTTGGAGGTGGGTTTCGTAGGCTCCTGCCTTTCTTGGCACCTCCCTGTGCTCTGGGTGCCTTGCGGCGGGCCCCGAGATTTGCAGAGCGCGCCCGCCCGTTTGGCGGGAGCCGTGGCACCGGGCGGGCCCGGAGGCCTGGGTCTCTGGCGAGTCCTCGGGACTGGAGTCGTCGACACGAAGCGGGGGGCATTGGGAATCCCGGGTGCACAGGGCCTGTTTTCCCGGTGGCTGGCGAAGCAATGTCCTTCCCCCGGGTAAAGCAGCCCATGCGTTCCGGAGCCGACGTCTTGGCTGGCGTCTGTGGCACCCGCTGCCCCTGCCCGCCCCTTCCCCCGGTTTGGAAGGGTGCGACGGCGGCGCCCGATGGGTGAATTGAATCGCCTGGTCGTTCCGGGAGCGGGAAGGCACCGCGAACGGCAGGGAACCCAGCGGCTGCGCCTTTGGGGCCCggccccctgccctcccaggctggagccgGGCTCCTGGCGGGGCGGCGGCGAGGCGGAAGCGGTGGGATGCTGCTGCCCGGCCGGCGTGCAGTAGGGGCGGACCCCCAGCAGGAGGACCCCGGCTGCGGCTGCGGCGGGGGTGTAGGTGGGCGGTAAAGGGGGAGCAGAGTCAGGGGAGGTTGGGAAGCATGGCGACTGTAGGGGGAAGGGAGGCAGCGGGGAAGCCACAAAAGCCTACAGCAGGCCGGGcgagcgcggtggctcgcgcctgtaatcccagcactctgggaggccgaggcgggtggatcacgaggtcaggagctccagaccatcccggctaacagggtgaaagcccgtctctaggaaaaatagaacaaagtagccgggcgtggtggcgggcgcctgtaggcccagctactcgggaggctgaggccggggaatggcgtgaacccgggaggcggagcttgcagtgagccgagatggcgccaccgcactccagcctgggcgacagggcgagactccgtctggaagaaaaggaaagaaacagcaaaaagccaaagaaaaagccTACAGCACCCGGTATTCCCAGGcggtctcccatccaagtactaaccaggcccgaccctgcttagcttccgagatcagacgagatcgggcgcgttcagggtggtatggccgtagacgcTGAAGGAGGCGCCTGGCTGCCCCAAGAGCCCAGCCCGGCCCGGCCGTGCCCGCCGGATTGCAGCCGACACCGCCAGCCCGGGGCCGCGGGGCTCGGATCGGGGACCCCCGAGCCGCTGGCCCGCGGCCTTCCCCCGGCTCCCGCGCTCCCGAGCTTCCACCACATCGGGCCCGCTCGGAGCAGGGAGTGCTCCGAGGCGTCAGGGCCCAGGGCCCACGATCCTGGGACGCCCTCCGGTCCTCCGCCCTGTCGCGGAGGCAGCGTTTTGGATCCCTCGCCGCACAGGGGCTCCTGCGAGGCCCCCTCTTGCCCCACCCACCCAGAGCCGTCAGGGCTGGCCGAAGGCGAACAGCCGGCCCAGCCGCGCGGGGCCTTTCTCTCACAACGCCCCCACCACGGTCGCTTGTCCCGACCAAGACCCGGCCGGGGGGGCAAGAGGGCGTGGGGTGTAGCGGGTCGGGGGGTGGCCCTGTTTTGCCCCGGGCTGGCACTAGAGGCGGCGGCCTGATCTCGGGTGAGAGGGCCTGAGAGAAACCCAGACACACCCCACCGCCACCAGGAGCAAATCCActcccccacacacagacacacccgggCGCGCTCGCACGCGCGCGcgcggacacacacacacacacacacacacacagacacacacgcacacacgcacgcgcacacgcacgcacacacacacgcggcTTGAAGGAGAGCAAGGACGAGATGGATCGAGAGATAGAGaccgagggagggagagagacagcgatcgagagagacaggggagggcgagagggaaggagacagacagagaggctgagaaagagagaggcacagagaaagagagagagagagacagagagacagagggaaaacgACAGAAGTAGCGCGAGGTCCAGGGGGAAACCCAGAAGAGAGAGGCGGAGGGAGCTAGAGAGCGAGAGCGATAGAGCCTTAGAGAGGAAGCGCCCGGCTCCGTTAGGCAGCGCCCTCTTGAGCAGGCCGGGATAGGGTGGAGGGGGCTTGGGCTGCGCCCAGAACACGGGGGCCAGGCGGTCCGTGCGAGAGGACCAACGGAGCGCTGAGGCGGGCGTCTTCTTGGATGAATTGCTTGCTTTGGAGGTGGGTTTCGTAGGCTCCTGCCTTTCTTGGCACCTCCCTGTGCTCTGGGTGCCTTGCGGCGGGCCCCGAGATTTGCAGAGCGCGCCCGCCCGTTTGGCGGGAGCCGTGGCACCGGGCGGGCCCGGAGGCCTGGGTCTCTGGCGAGTCCTCGGGACTGGAGTCGTCGACACGAAGCGGGGGGCATTGGGAATCCCGGGTGCACAGGGCCTGTTTTCCCGGTGGCTGGCGAAGCAATGTCCTTCCCCCGGGTAAAGCAGCCCATGCGTTCCGGAGCCGACGTCTTGGCTGGCGTCTGTGGCACCCGCTGCCCCTGCCCGCCCCTTCCCCCGGTTTGGAAGGGTGCGACGGCGGCGCCCGATGGGTGAATTGAATCGCCTGGTCGTTCCGGGAGCGGGAAGGCACCGCGAACGGCAGGGAACCCAGCGGCTGCGCCTTTGGGGCCCggccccctgccctcccaggctggagccgGGCTCCTGGCGGGGCGGCGGCGAGGCGGAAGCGGTGGGATGCTGCTGCCCGGCCGGCGTGCAGTAGGGGCGGACCCCCAGCAGGAGGACCCCGGCTGCGGCTGCGGCGGGGGTGTAGGTGGGCGGTAAAGGGGGAGCAGAGTCAGGGGAGGTTGGGAAGCATGGCGACTGTAGGGGGAAGGGAGGCAGCGGGGAAGCCACAAAAGCCTACAGCAGGCCGGGcgagcgcggtggctcgcgcctgtaatcccagcactctgggaggccgaggcgggtggatcacgaggtcaggagctccagaccatcccggctaacagggtgaaagcccgtctctaggaaaaatagaacaaagtagccgggcgtggtggcgggcgcctgtaggcccagctactcgggaggctgaggccggggaatggcgtgaacccgggaggcggagcttgcagtgagccgagatggcgccaccgcactccagcctgggcgacagggcgagactccgtctggaagaaaaggaaagaaacagcaaaaagccaaagaaaaagccTACAGCACCCGGTATTCCCAGGcggtctcccatccaagtactaaccaggcccgaccctgcttagcttccgagatcagacgagatcgggcgcgttcagggtggtatggccgtagacgcTGAAGGAGGCGCCTGGCTGCCCCAAGAGCCCAGCCCGGCCCGGCCGTGCCCGCCGGATTGCAGCCGACACCGCCAGCCCGGGGCCGCGGGGCTCGGATCGGGGACCCCCGAGCCGCTGGCCCGCGGCCTTCCCCCGGCTCCCGCGCTCCCGAGCTTCCACCACATCGGGCCCGCTCGGAGCAGGGAGTGCTCCGAGGCGTCAGGGCCCAGGGCCCACGATCCTGGGACGCCCTCCGGTCCTCCGCCCTGTCGCGGAGGCAGCGTTTTGGATCCCTCGCCGCACAGGGGCTCCTGCGAGGCCCCCTCTTGCCCCACCCACCCAGAGCCGTCAGGGCTGGCCGAAGGCGAACAGCCGGCCCAGCCGCGCGGGGCCTTTCTCTCACAACGCCCCCACCACGGTCGCTTGTCCCGACCAAGACCCGGCCGGGGGGGCAAGAGGGCGTGGGGTGTAGCGGGTCGGGGGGTGGCCCTGTTTTGCCCCGGGCTGGCACTAGAGGCGGCGGCCTGATCTCGGGTGAGAGGGCCTGAGAGAAACCCAGACACACCCCACCGCCACCAGGAGCAAATCCActcccccacacacagacacacccgggCGCGCTCGCACGCGCGCGcgcggac	G	30	GAP2	.	GT:AD	1|.:0,1
chr2	7510639	.	aaggagaaaggaagggaggaaggagggagggaagg	A	30	GAP2	.	GT:AD	1|.:0,1
chr2	88193045	.	ctcctctctcctcctctctctcctctctctcctctctctcctctctctcctctctctctctctctctctcctctctctctctctctcctctctcctctctctctctctctctcctctctctcccctctctctcctctctctctcctctctctcct	C	30	GAP1	.	GT:AD	.|1:0,1
chr2	89690755	.	GCCTTGCTCTGGATCCTCTCTGGTTCTGCTTTCTCCCTGGCCCTGT	G	30	GAP1	.	GT:AD	.|1:0,1
chr2	89707385	.	c	CCCCCATCTCATCACAGATCCAGACCTCCTGAGCCCACTTTCCCCATCTCATCACAGATCCAGACCTCCCCCACTTT	30	GAP1	.	GT:AD	.|1:0,1
chr2	89722275	.	atgtgtatatgtgtacatataatatatatacatatataacatatataatatataagatatagcataataatataatatattatatataatatgtaatatgtaacatatattatataattaatatataatatataatatattctatgctatataatatataatatattctatgcaataaaatatatagcatatatatatatagcaacagCTGATTTGTCTGGAAGAATTTGGTCAGAAGACAGTGTATTAAGAAGACAGTGAGTCCCCagagaaatataagaatatacatcatgtttatattatatataacataaacaaCTAATTACATCTGTATATACAGCATAAacataaagtacaaaaatatttgtatataatcgtatgaaatataaatataccagtgtaagatattagctattaaaatatacatgtg	A	30	GAP1	.	GT:AD	.|1:0,1
chr2	89725119	.	t	TCAGCCAGCCAAGCCAGCCAAGCCAGCCAGCCAGCCAAGCCAGCCAAGCCTGC	30	GAP1	.	GT:AD	.|1:0,1
chr2	89727726	.	a	AAGCCAGCCAAGCCAGCCAAGCCCGCCAACCAGCCAAGACAGGCATGCTAGCCAAGCCAGCCAGGCAGCCAAGCCAGCCAGGCAGCCAAGCCAGCCAAGCCAGCCAGCAAGCAAAGCCAGGCATGTCAGCCAAGCCAGCTAGGCAGCCAAGCCAGCCAGCCAGCCAAGCCAGGCATGCCAGCCAAGCCATCCAGCCAACTAAGCCAGCCGGCTAGCCAAGCCAGCCAAGCCAGCCAACCAGCCAAGCCAGCCAGCTAGCCAAGCTACCCAGCCAGCCTGCTAGCCAAACCAGCCAAGCCACCCAGCCAGCCAAGCCACCCAGCAAGCCAAGCCAGCCAAGCCCATCAGCCAGCCAGGCAGCCAGCCACCCAAGCCAGCCAAGCCAGCCAAGCCAGCCAGCCACCC	30	GAP1	.	GT:AD	.|1:0,1
chr2	89727825	.	c	CACCTAGCCAGCCAGGCCCGCCAGCCAGCCAGCCAGCTAGCCAAGCCAGCCAAGCCAGCCAGGCAGCCAAGCCAGCCAAGCCAGTCAAGCCCGCCAGCCAGCCAAGACAGGCATGCCAGCCAAGCCAGCCAGGCAGCCAAGCCAGCCAAGCCAGGCAGCAAGCAAAGCCAGGCAGGCCAGCCAAGCCAGCTAGGCAGCCAAGCCAGAAAAACCAGCCAGCCAGCCAAGCCAGGCATGCCAGCCAAGCCATCCCCCCGGCTAAGCCAGCTAGCCAGCCAAGCCAGACAAGCCACCCGGCCATCCAAGCCAGCCAGCCAAGCCAGCCAAGCCAGCCAAGTCAGTCAGCCAGCCAGCCAGCCAAGCCAGCCAAGCCTCCCAGCCAGCAAAACCAGCCAAGCCACCCAGCCAGCCAAGCCAGCCAAGCCACCTAGCCAGCCAGGCCCGCCAGCCAGCCAGCCAGCCAGCCAGCGAGCCAAGCCAGCCAAGACAGCCAGCCTGCCAAGCCAGCCGGCCAGCCAAGCTAGGCAATCCTCTCAGCCACTCAAGCCAGCCAAGTCACCCGAACATCCAAGCCAGCCAAGCCAGTCAGCCAGCCCAGACAGCCAAGCCAGCCAAACCCGCCAACCAGCCAAGACAGGCATGCTAGCCAAGCCAGCCAGGCAGCCAAGCCAGGCAGGCAGCCAAGCCAGCCAAGCCAGCCAGCAAGCAAAGCCAGGCATGTCAGCCAAGCCAGCCAGGCAGCCAAGCCAGCCACGCCAGCCAGCCAGCCAAGCCAGGCATGCCAGCCAAGCCATCCAGCCAACTAAGCCAGCCGGCTAGCCAAGCCAGCCAAGCCAGCCAACCAGCCAAGCCAGCCGGCTAGCCAAGCTACCCAGCCAGCCAGCTAGCCAAACCAGCCAAGCCACCCAGCCAGCCAAGCCACCCAGCCAGCCAAGCCAGCCAAGCCCATCAGCCAGCCAGGCAGCCAGCCACCCAAGCCAGCCAAGCCAGCCAGCCACCCAGCCAGCCAAGCCTCCCAGCCAGCCAAGCCAGCCAAGCCTCCCAGCCAGCCAAGCA	30	GAP1	.	GT:AD	.|1:0,1
chr2	89728160	.	T	TCCAAGCCAGCCAGCCAAGCCAGCCAAGCCAGCCAAGCCAGCCAAGTCAGTCAACCAGCCAGCCAGCCAAGCCAGCCAAGCCTCCCAGCCAGCAAAACCATCCAAGCCACCCAGCCAGCCAAGCCAGCCAAGCCACCTAGCCAGCCAGGCCTGCCAACCAGCCAGCCAGCCAGCCAAGCCAGCCAAGCCAGCCAGCCTGCCAAGCCAGCCGGCCAGCCAAGCTAGGCAATCCACTCAGCCACTCAAGCCAGCCAAGTCACCCGACCATCCAAGCCAACCAAGCCAGTCAGCCAGCCCAGACAGCCAAGCCAGCCAAGCCAGCCAAGCCAGCCAAGCCCGCCAACCAGCCAAGACAGGAATGCTAGCCAAGCCAGCCAGGCAGCCAAGCCAGCCAGGCAGCCAAGCCAGCCAAGCCAGCCAGCAAGCAAAGCCAGGCATGTCAGCCAAGCCAGCCAGGCAGCCAAGCCAGCCAAGCCAGCCAGCCAGCCAAGCCAGGCATGCCAG	30	GAP1	.	GT:AD	.|1:0,1
chr2	89728401	.	a	AAGCCTCCCAGCCAGCCAAGCCAGCCAAGCCTCCCAGCCAGCCAAGCCAGCCAAGCCACCCAGCCAGCCAAGCCAGCCAAGCCACCTAGCCAGCCAGGCCCGCCAGCCAGCCAGCCAGCTAGCCAAGCCAGCCAAGCCAGCCAGGCAGCCAAGCCAGTCAAGCCAGTCAAGCCCGCCAGCCAGCCAAGACAGGCATGCCAGCCAAGCCAGCCAGGCAGCCAAGCCAGCCAAGCCAGGCAGCAAGCAAAGCCAGGCAGGCCAGCCAAGCCAGCTAGGCAGCCAAGCCAGAAAAACCAGCCAGCCAGCCAAGCCAGGCATGCCAGCCAAGCCATCCAGCCGGCTAAGCCAGCTGGCCAGCCAAGCCAGACAAGCCACCGGGCCATCCAAGCCAGCCAGCCAAGCCAGCCAAGCCAGCCAAGTCAGTCAGCCAGCCAGCCAGCCAAGCCAGCCAAGCCTCACAGCCTGCAAAACCAGCCAAGCCACCCAGCCAGCCAAGCCAGCCAAGCCACTTAGCCAGCCAGGCCCGCCAGCCAGCCAGCCAGCGAGCCAAGCCAGCCAAGCCAGCCAGCCTGCCAAGCCAGCCGGCCAGCCAAGCTAGGCAATCCACTGAGCCACTCAAGCCAGCCAAGTCACCCGACCATCCAAGCCAGCCAAGCCAGTCAGCCAGCCCAGACAGCCAAGCCAGCCAAGCCAGCCAAGCCAGCCAAGCCCGCCAACCAGCCAAGACAGGCATGGTAGCCAAGCCAGCCAGACAGCCAAGCCAGCCAGGCAGCCAAGCCAGCCAAGCCAGCCAGCAAGCAAAGCCAGGCATGTGAGCCAAGCCAGCTAGGCAGCCAAGCCAGCCAGCCAGCCAAGCCAGGCATGCCAGCCAAGCCATCCAGCCAACTAAGCCAGCCGGCTAGCCAAGCCAGCCAAGCCAGCCAACCAGCCAAGCCAGCCAGCTAGCCAAGCTACCCAGCCAGCCAGCTAGCCAAACCAGCCAAGCCACCCAGCCAGCCAAGCCACCCAGCCAGCCAAGCCAGCCAAGCCCATCAGCCAGCCAGGCAGCCAGCCACCCAAGCCAGCCAAGCCAGCCAAGCCAGCCAGCCACCC	30	GAP1	.	GT:AD	.|1:0,1
chr2	89728949	.	c	CAGCCAGCCAGCGAGCCAAGCCAGCCAAGCCAGCCAGCCTGCCAAGCCAGCCGGCCAGCCAAGCTAGGCAATCCTCTCAGCCACTGAAGCCAGCCAAGTCACCCGAACATCCAAGCCAGCCAAGCCAGTCAGCCAGCCCAGACAGCCAAGCCAGCCAAGCCAGCCAAGCCAGCCAAGCCCGCCAACCAGCCAAGACAGGCATGCTAGCCAAGCCAGCCAGGCAGCCAAGCCAGGCAGGCAGCCAAGCCAGCCAAGCCAGCCAGCAAGCAAAGCCAGGCATGTCAGCCAAGCCAGCCAGGCAGCCAAGCCAGCCACGCCAGCCAGCCAGCCAAGCCAGGCATGCCAGCCAAGCCATCCAGCCAACTAAGCCAGCCGGCTAGCCAAGCCAGCCAAGCCAGCCAACCAGCCAAGCCAGCCGGCTAGCCAAGCTACCCAGCCAGCCAGCTAGCCAAACCAGCCAAGCCACCT	30	GAP1	.	GT:AD	.|1:0,1
chr2	89729305	.	c	CAGCCAAGCCACCCAGCCAGCCAAGCCAGCCAAGCCACCTAGCCAGCCAGGCCCGCCAGCCAGCCAGCCAGCCAGCCAGCGAGCCAAGCCAGCCAAGCCAGCCAGCCTGCCAAGCCAGCCGGCCAGCCAAGCTAGGCAATCCACTCAGCCACTCAAGCCAGCCAAGTCACCCGAACATCCAAGCCAGCCAAGCCAGTCAGCCAGCCCAGACAGCCAAGCCAGCCAAGCCAGCCAAGCCAGCCAACCAGCCAAGCCAGCCGGCTAGCCAAGCTACCCAGCCAGCCAGCTAGCCAAACCAGCCAAGCCACCCAGCCAGCCAAGCCAGCCAAGCCCATCAGCCAGCCAGGCAGCCAGCCACCCAAGCCAGCCAAGCCAGCAAAGCCAGGCAAGCCAGCCAGCCACCCAGCCAGCCAAGCCTCCCAGCCAGCCAAGCCAGCCAAGCCTCCCAGCCAGCCAAGCA	30	GAP1	.	GT:AD	.|1:0,1
chr2	89729751	.	cagccagccaagccagccaagccacctagccagccaggcccgccagccagccagccagcgagcca	C	30	GAP1	.	GT:AD	.|1:0,1
chr2	89730738	.	c	CCATCCAAGCCAGCCAGCCAAGCCAGCCAAGCCAGCCAAGTCAGTCAGCCAGCCAGCCAGCCAAGCCAGCCAAGCCTCCCAGCCAGCAAAACCAGCCAAGCCACCCAGCCAGCCAAGCCAGCCAAGCCACCTAGCCAGCCAGGCCCGCCAGCCAGCCAGCCAGCCAGCCAGCGAGCCAAGCCAGCCAAGCCAGCCAGCCTGCCAAGCCAGCCGGCCAGCCAAGCTAGGCAATCCTCTCAGCCACTCAAGCCAGCCAAGTCACCCGAA	30	GAP1	.	GT:AD	.|1:0,1
chr2	89731210	.	a	AGCCACCCAGCCAGCCAAGCCTCCCAGCCAGCCAAGCCAGCCAAGCCTCCCAGCCAGCCAAGACAGCCAAGCCACCCAGCCAGCCAAGCCAGCCAAGCCACCTAGCCAGCCAGGCCCGCTAGCCAGCCAGCCAGCTAGCCAAGCCAGCCAAGCCAGCCAGGCAGCCAACCCAGCCAAGCCAGACAGCAAGCAAAGCCAGGCATGTCAGCCAAACCAGCCAGGCAGCCAAGCCAGCCAAGCCAGCCAGCCAGCCAAGCCAGGCATGCCAGCCAAGCCATCCAGCCAACTAAGCCAGCCGGCTAGCCAAGCCAGCCAAGCCAGCCAACCAGCCAAGCCAGCCAGCTAGCCAAGCTACCCAGCCAGCCAGCTAGCCAAACCAGCCAAGCCACCCAGCCAGCCAAGCCAGCCAAGCCAAACAGCCAGCCAGGCAGCCAGCCACCCAAGCCAGCCAAGCCAGCCAGCCACCCAGCCAGCCAAGCCAGCCAAGCCACCTAGCCAGCCAGGACCGCCAGCCAGCCAGCCAGCTAGCCAAGCCAGCCAAGCCAGCCAGGCAGTCAGCCACCCAAGCCAGCCAAGGCAGCAAAGCCAGCCAAGCCAGCCAGCCACCCAGCCAGCCAAGCCAGCCAAGCCACCCAGCCAGCCAAGCCAGCCAAGCCTCCCAGCCAGCCAAGCCAGCCAAGCCACCCAGCCAGCCAAGCCAGCCAAGCCTCCCAGCCAGCCAAGCCAGCCAAGCCTGCCAGCCAGCCAAGCCAGCCAAGCCACCTAGCCAGCCAAGCCCGCCAGCCAGCCAGCCAGCTAGCGAAGCCAGCCAAGCCAGCCAGGCAGCCAAGCCAGCCAAGCCAGTCAAGCCCGCCAGCCAGCCAAGCCTCCCAGCCAGCCAAGCCAGCCAAGCCACCCAGCCAGCCAAGCCAGCCAAGCCACCCAGCCAGCCAAGCCAGCCAAGCCACCTAGCCAGCCAGGCCCGCCAGCCAGCCAGCCAGCTAGCCAAGCCAGCCAGCAAGCAAAATCAGGCATGTCAGCCAAGCCAGCCAGCCAGCCAAGCCAGGCATGCCAGCCAAGCCATCCAGCCAACTAAGCCAGCCGGCTAGCCAAGCCAGCCAAGCCAGCCAACCAGCCAAGCCAGCCAGCTAGCCAAGCTACCCAGCCAGCAAGCTAGCCAAACCAGCCAAGCCACCCAGCCAGCCAAGCCAGCCAAGACAATCAGCCAGCCAGGCAGCCAGCCACCCAAGCCAGCCAAGCCAGCCAAGCCAGCCAAGCCAGCC	30	GAP1	.	GT:AD	.|1:0,1
chr2	89732057	.	t	TCAGCCAAGCCAGCCAGGCAGCCAAGCCAGCCAAGCCAGCCAGCCAGCCAAGCCAGGCATGCCAGCCAAGCCATCCAGCCAACTAAGCCAGCCGGCTAGCCAAGCCAGCCAAGCCAGCCAACCAGCCAAGCCAGCCAGCTAGCCAAGCTACCCAGCCAGCCAGCTAGCCAAGC	30	GAP1	.	GT:AD	.|1:0,1
chr2	89733562	.	a	AAGCCAGCCAGCCTGCCAAGCCAGCCGGCCAGCCAAGCTAGGCAATCCACTCAGCCACTCAAGCCAGCCAAGTCACCCGACCGTCCAAGCCAGCCAAGCCAGTCAGCCAGCCCAGACAGCCAAGCCAGCCAAGCCAGCCAAGCCAGTCAAGCCCGCCAACCAGCCAAGACAGGCATGCTAGCCAAGCCAGCCAGGCAGCCAAGCCAGCCAAGCCAGCCAGCAAGCAAAGCCAGGCATGTCAGCCAAGCCAGCCAGGCAGCCAAGCCAGCCAAGCCAGCCAGCCAGCCAAGCCAGGCATGCCAGCCAAGCCATCCAGCCAACTAAGCCAGCCGGCTAGCCAAGCCAGCCAAGCCAGCCAACCAGCCAAGCCAGCCAGCTAGCCAAGCTACCCAGCCAGCAAGCTAGCCAAACCAGCCAAGCCACCCAGCCAGCCAAGACACCCAGCCAGCCAAGCCAGCCAAGCCAATC	30	GAP1	.	GT:AD	.|1:0,1
chr2	89733622	.	c	CAGCCACCCAGCCAGCCAAGCCTCCCAGACAGCCAAGCCAGCGAAGCCTCCCAGCCAGCCAAGCCAGCCA	30	GAP1	.	GT:AD	.|1:0,1
chr2	89734154	.	a	AGCCAGCCAGCTAGCCAAGCCAGCCAAGCCAGCCAGGCAGCCAAGCCAGCCAAGCCAGTCAAGCCCGCCCGCCAGCCAAGACAGGCATGCCAGCCAAGCCAGCCAGGCAGCCAAGCCAGCCAAGCCAGGCAGCAAGCAAAGCCAGGCAGGCCAGCCAAGCCAGCTAGGCAGCCAAGCCAGCAAAACCAGCCAGCCAGCCAAGCCAGGCATGCCAGCCAAGCCATCCAGCCGGCTAAGCCAGCTGGCCAGCCAAGCCAGACAAGCCACCCGGCCATCCAAGCCAGCCAGCCAAGCCAGCCAAGCCAGCCAAGCCAGCCAAGTCAGTCAGCCAGCCAGCCAGCCAAGACAGCCAAGCCTCCCAGCCAGCAAAACCAGCCAAGCCACCCAGCCAGCCAAGCCAGCCAAGCCACCTAGCCAGCCAGGCCC	30	GAP1	.	GT:AD	.|1:0,1
chr2	89752932	.	tagccaagccagccaggcagccaagccagccaggcagccaagccagccaagccagacagcaagcaaagccaggcatgtcagccaagccagccaggc	T	30	GAP1	.	GT:AD	.|1:0,1
chr2	89753359	.	cagccaccaagccacccagccagccaagccacccagccagccaagccagccaagcctcccagccagccaagccagcca	C	30	GAP1	.	GT:AD	.|1:0,1
chr2	89755659	.	cagccagccaagccagccaagccacccagccagcca	C	30	GAP1	.	GT:AD	.|1:0,1
chr2	89944836	.	ctggcttggctgcctggctggcttggctgacatgcctggctttgcttgctggctggcttggctggcttggctacctggctggcttggctgcctggctggcttggctagcatGCCTGTCTTGGCTGGTTGGcgggcttggctggcttggctggcttggctggcttggctgtctgggctggctgattggcttggctggcttggatggTCGGGTGACTTGGCTGGCTTGAGTGGCTGAGTGGATTGCCTAGCTTGGCTGGCCGGCTGGCTTggcaggctggctggcttggctggcttggctcgctggctggctggctggctggctggcgggcctggctggctaggtggcttggctggcttggctggctgggtggcttggctggttttgctggctgggaggcttggctggcttggctggctggctggctgactgaCTTGGCTGgattggctggcttggctggctggcttggatggTCGGGTGGCTTGTCTGGTTTGGCTGGCCAGCTGGCTTAGCcggctggatggcttggctggcatgcctggcttggctggctggctggttttgctggcttggctgcctggctggcttggctggcctgcctggctttgcttgctgcctggcttggctggcttggctgcctggctggcttggctggcatgcctgtctTGCCTGGCTGGCGggcttgactggcttggctggcttggctgcctggctggcttggctggcttggctagctggctggctggctggcgggcctggctggctaggtggcttggcaggcttggctggctgggtggcttggctggcttggctggctgggaggcttggctggcttggctgtctgggaggcttggctggctgggtggctggctggcttggctggctaggctggcttggctggcttgggtggctggctgcctggctggctgattgtcttggctggcttggctggctgggtggcttggctggctgggtggcttggctggtttggctagctggctggctgggtagcttggctagctggctggcttggctggttggctggcttggctggcttggctagccgGCTGGCTAAGttggctggatggcttggctggcatgcctggcttggctggctggctggcttggctggcttggctgcctggctggcttggctgacatgcctggctttgcttgctggctggcttggctggcttggctgcctggctggcttggctagcatGCCTGTCTTGGCTGGTTGGcgggcttggctggcttggctggcttggctggcttggctatctgggctggctgactggcttggctggcttggatggTCGGGTGACTTGGCTGGCTTGAGTGGCTGAGTGGATTGCCTAGCTTGGCTGGCCGGCTGGCTTggcaggctggctggcttggctggcttggctcgctggctggctggctggctggctggcgggcctggctggctaggtggcttggctggcttggctggctgggtggcttggctggttttGCTGGCTGtgaggcttggctggcttggctggctggctggctgactgacttggctggcttggctggcttggctggctggcttggatggCCGGGTGGCTTGTCTGGCTAGGCTGGCCAGCTGGCTTAGCcggctggatggcttggctggcatgcctggcttggctggctggctggttttGCTGGCTTGGCTGCCGGGCTGGCTTAGCTGGCCTGCCTGGCTTTGCTtgctgcctggcttggctggcttggctgcctggctggcttggctggcatgcctgtcttggctggctggcgggcttgactggcttggctggcttggctgcctggctggcttggctggcttggctagctggctggctggctggcgggcctggctggctaggtggcttggctggcttggctggctgggtggcttggctggcttggctggctgggaggcttggctggcttggctgtctgggaggcttggctggctgggtggctggctggcttggctggcttggctggcttggctggcttgggtggctggctgcctggctggctgattggcttggctggcttggctggctgggtggcttggctggctgggtggcttggctggtttggctagctggctggctgggtaccttggctagctggctggcttggctggttggctggcttggctggcttggctagccgGCTGGCTTAGttggctggatggcttggctggcatgcctggcttggctggcttgctggcttgga	C	30	GAP2	.	GT:AD	1|.:0,1
chr2	89947846	.	a	AGGCTTGGCTGGCTTGGCTGGCTGGGAGGCTTGGCTGGCTTGGCTGGCTGGGT	30	GAP2	.	GT:AD	1|.:0,1
chr2	89948237	.	ctggctggcttggctagcatGCCTGTCTTGGCTGGTTGGcgggcttggctggcttggctggcttggctggcttggctgtctgggctggctgattggcttggctggcttggatggTCGGGTGACTTGGCTGGCTTGAGTGGCTGAGTGGATTGCCTAGCTTGGCTGGCCGGCTGGCTTggcaggctggctggcttggctggcttggctcgctggctggctggctggctggctggcgggcctggctggctaggtggcttggctggcttggctggctgggtggcttggctggttttGCTGGCTGtgaggcttggctggcttggctggctggctggctgactgacttggctggcttggctggcttggctggctggcttggatggCCGGGTGGCTTGTCTGGTTTGGCTGGCCAGCTGGCTTAGCcggctggatggcttggctggcatgcctggcttggctggctggctggttttgctggcttggctgcctggctggcttggctggcctgcctggctttgcttgctgcctggcttggctggcttggctgcctggctggcttggctggcatgcctgtcttggctggctggcgggcttgactggcttggctggcttggctgcctggctggcttggctggcttggctacctggctggctggctgactggcgggcctggctggctaggtggcttggctggcttggctggctgggtggcttggctggcttggctggcagggaggcttggctggcttggctgtctgggaggcttggctggctgggtggctggctggcttggctggcttggctggcttggctggcttgggtggctggctgcctggctggctgattggcttggctggcttggctggctgggtggcttggctggctgggtggcttggctggtttggctagctggctggctgggtagcttggctagctggctggcttggctggttggctggcttggctggcttggctagccgGCTGGCTTAGttggctggatggcttggctggcatgtctggcttggctggctggctggct	C	30	GAP2	.	GT:AD	1|.:0,1
chr2	90001326	.	cttggctggcttggctgcctggctggcttggctggcatgcctgtctTGGCTGGCGGGCGggcttgactggcttggctggcttggctgcctggctggcttggctggcttggctagctggctggctggctggcgggcctggctggctaggtggcttggctggcttggctggctgggtggcttggctggttttgctggctgggaggcttggctggcttggctggctggctggttgactgacttggctggcttggctggcttggctggctggcttggatggCCGGGTGGCTTGTCTGGCTTGGCTGGCCAGCTGGCTTAGCcggctggatggcttggctggcatgcctggcttggctgggtggctggttttgctggcttggctgcctggctggcttggctggcctgcctggctttgcttgctgcctggt	C	30	GAP2	.	GT:AD	1|.:0,1
chr2	90002031	.	cttggctggctgggtggctggctggcttggctggct	C	30	GAP2	.	GT:AD	1|.:0,1
chr2	90002113	.	tggcttggctggcttggctggctgggtgtcttggctggctgggtggcttggctggtttggctAGCTTGCTGGCTGGGTAGCTTGGctagctggctggcttggctggttggctggcttggctggcttggctagccgGCTGGCTTAGttggctggatggcttggctggcatgcctggcttggctggctggctggcttggctggcttggctgcctggctggcttggctgacatgcctggctttgcttgctggctggcttggctggcttggctgcctggctggcttggctagcatGCCTGTCTTGGCTGGTTGGCGggcttgactggcttggctggcttggctggcttggctgtctgggctggctgactggcttggctggcttggacGGTCGGGTGACTTGGCTGGCTTGAGTGGCTGAGTGGATTGCCTAGCTTGGCTGGCCGGCTGGCTTggcaggctggctggcttggctggcttggctcgctggctggctggctggcgggcctggctggctaggtggcttggctggcttggctggctgggtggcttggctggttttgctggctgggaggcttgtctgtcttggctggctggctggctgactgacttggctggcttggctggcttggctggtttggctggctggcttggatggCCGGGTGGCTTGTCTGGCTTGGCTGGCCAGCTGGCTTAGCcggctggatggcttggctggcatgcctggcttggctggctggctggttttTCTGGCTTGGCTGTCTAGCTGGCTTGGCTGGCCTGCCTGGCTTTGCTtgctgcctggcttggctggcttggctgcctggctagcttggctggcatgcctgtcttggctggctggcgggcttgactggcttggctggcttggctgcctggctggcttggctggcttggctagctggCTGGATGGCTGGCGGTCCTGGCTGGctaggtggcttggctggcttggctggctgggaggcttggctggcttggctggctgggaggcttggctggcttggctggctgggtggcttggctggcttggctggctggga	T	30	GAP2	.	GT:AD	1|.:0,1
chr2	90003549	.	ttggctggcttggatggTCGGGTGACTTGGCTGGCTTGAGTGGCTGAGTGGTTTGCCTAGCTTGGCTGGCCGGCTGGCTTggcaggctggctggcttggctggcttggctcgctggctggctggctggcgggcctggctggctaggtggcttggctggcttggctggctgggtggcttggctggttttgctggctgggaggcttggctggcttggctggctggctgcttgACTGACttggccggcttggctggcttggctggcttggctggctggccgGGTGGCTTGTCTGGCTTGGCTGGCCAGCTGGCTTACCcggctggatggcttggctggcatgcctggcttggctggctggctggttttgctggcttggctgcctggctggcttggctggcctgcctggctttgcttgctgcctggcttggctggcttggctgcctggctggcttggctggcatgcctgtcttggctggctggcgggcttgactggcttggctggcttggctgcctggctggcttggctggcttggctagctggctggctgggtagcttggctagctggctggcttggctggttggctggcttggctggcttggctagccgGCTGGCTTAGttggctggatggcttggctggcatgcctggcttggctggctggctggcttggctggcttggctgcctggctggcttggctgacatgcctggctttgcttgctggctggcttggctggcttggctgcctggctggcttggctagcatGCCTGTCTTGGCTGGTTGGcgggcttggctggcttggctggcttggctggcttggttgTCTGGGCtggctgactggcttggctggcttggatggTCGGGTGACTTGGCTGGCTTGAGTGGCTGAGTGGATTGCCTAGCTTGGCTGGCCGGCTGGCTTggcaggctggctggcttggctggcttggctcgctggctggctggctggcgggcctggctggctaggtggcttggctggcttggctggctgggtggcttggctggttttgctggctgggaggcttggctggcttggctggctggctggctgactgacttggctggcttggctggcttggc	T	30	GAP2	.	GT:AD	1|.:0,1
chr2	90004996	.	gcttggctggctgggaggcttggctggcttggctggctgggtggcttggctggcttggctggctgggtggctggctggcttggctggcttggctggcttggctggcttgggtggctggctgcctggctggctgattgtcttggctggcttggctggctgggtggcttggctggtttggctAGCTTGCTGGCTGGGTAGCTTGGctagctggctggcttggctggttggctggcttggctggcttggctagccgGCTGGCTTAGttggctggatggcttggctggcatgcctggcttggctggctggctggcttggctgacaTGCCTGATTTTgcttgctggctggcttggctagctggctggctggctggcgggcctggctggctaggtggcttggctggcttggctggctgggtggcttggctggcttggctggctgggtggcttggctggcttggctggctgggaggcttggctggctggcgggcttgactggcttggctggcttggctgcctggctggcttggctggcttcgctagctggctggctggctggcgggcttggctggctaggtggcttggctggcttggctggctggcaggcttggctggcttggctggctgggaggcttggctggcttggctggctgggtggcttggctggcttggctggctgggaggcttggctggcttggctggctgggtggcttggctggcttggctggctgggtggctggctggcttggctggctttgctgccttggctggcttgggtggctgactgcctggctggcttggctggcttggctagctggctggctggctggcggtcctggctggctaggtggcttggctggcttggctggctgggtggctggctggcttggctggcttgggtggctggctgcctggctggctgtttggcttggctggcttggctggctgggtggcttggctggtttggctagctggctggctgggtagcttggctagctggctggcttggctggttggctggcttggctggcttggctagccgGCTGGCTTAGttggctggatggcttggctggcatgcctggcttggctggctggctggcttggctggcttggctgcctggctggttTGGCTGACATGCCTGGCTTTGCTTGCTGTCTGGCTTGGCTGggttggctgcctggctggcttggctggcttggctagctggctggctggctagcgggcctggctggctaggtggcttggctggcttggctggctgggtggcttggctgt	G	30	GAP2	.	GT:AD	1|.:0,1
chr2	90007360	.	ttggctggcttggctggctgggtggcttgtctggcttggctggctgtgaggcttggctggcttggctggctgggaggcttcgctggctgggtggctggctggcttggctggcttggctggcttgggtggctggctgcctggctggctgatgggcttggctggcttggctggctgggtggcttggctggctgggtggcttggctggtttggctagctggctggctgggtagcttggctagctggctggcttggctggttggctggcttggctggcttggctagccgGCTGGCTTAGttggctggatggcttggctggcatgcctggcttggctggcgtggctggcttggctgcctagCTGGCTTGGCTGACATGCCTGGCTTTgcttgctggctggcttggctggcttggctgcctggctggcttggctgtctggctggcttggctagcatGCCTGTCTTGGCTGGTTGGcgggcttggctggcttggctggcttggctggcttggctgtctgggctggctgactggcttggctggcttggatggTCGGGTGACTTGGCTGGCTTGAGTGGCTCAGTGGATTGCCTAGCTTGGCTGGCCGGCTGGCTTggcaggc	T	30	GAP2	.	GT:AD	1|.:0,1
chr2	90008366	.	agctggctggctggctggcgggcctggctggctaggtggcttggctggcttggctggctgggtggcttggcttgcttggctggctgggaggcttggctggcttggctggctgggaggcttggctggctgggtggctggctggcttgccTGGCtttgctggcttggctggcttgggtggctggctgcctggctggctgatgggcttggctggcttggctggctgggtggcttggctggtttggctAGCTGGCTGGCTGGGTAGCTTGGCTAGCcggctggcttggctggttggctggcttggctggcttggctggcttggctgtctgggctggctgactggcttggctggcttggatgTTCGGGTGACTTGGCTGGCTTGAGTGGCTGAGTGGATTGCCTAGCTTGGCTGGCCGGCTGGCTTggcaggctggctggcttggctggcttggctcgctggctggctggctggctggctggcgggcctggctggctaggtggcttggctggcttggctggctgggtggcttggctggttttgctggctgggaggcttggctggcttggctggctggctggctgactgacttggctggcttggctggcttggctggctggcttggatggCCGGGTGGCTTGTCTGGCTTGGCTGGCCAGCTGGCTTAGCCGGGgggatggcttggctggcatgcctggcttggctggctggctggttttTCTGGCTTGGCTGCCTAGCTGGCTTGGCTGGCCTGCCTGGCTTTGCTtgctgcctggcttggctggcttggctgcctggctggcttggctggcatgcctgtctTGGCTGCCTGGCGggcttgactggcttggctggcttggctgcctggctggcttggctggcttggctggctaggtggcttggctggtttggctAGCTGGCTGGCTGGGTAGCTTGGCTAGCcggctggcttggctggttggctggcttggctggcttggctagccgGCTGGCTTAGttggctggatggcttggctggcatgcctggcttggctggctggctggcgtggctggcttggctgcctggctggcttggctgacatgcctggctttgcttgctggctggcttggctggcttggctgcctgcctggcttggctgcctggctggcttggctagcatGCCTGTCTTGGCTGGTTGGcgggcttggctggcttggctggcttggctggcttggctgtctgggctggctgactggcttggctggcttggatgTTCGGGTGACTTGGCTGGCTTCAGTGGCTGAGAGGATTGCCTAGCTTGGCTGGCCGGCTGGCTTggcaggctggctggcttggctggcttggctcgctggctg	A	30	GAP2	.	GT:AD	1|.:0,1
chr2	90010263	.	tggctgggtggctggctggcttggctggcttggctggcttgggtggctggctgcctggctggctgatgggcttggctggcttggctggctgggtggcttggctggctgggtggcttggctggtttggctagctggctggctgggtagcttggctagctggctggcttggctggttggctggcttggctggcttggctagccgGCTGGCTTAGttggctggatggcttggctggcatgcctggcttggctggctggctggcttggctgcctagCTGGCTTGGCTCACATGCCTGGCTTTgcttgctggctggcttggctggcttggctgcctggctggcttggctgtctggcTGGCTTGGCTACCATGCCTGTCTTGGCTGGTTGGcgggcttggctggcttggctggcttggctggcttggctgtctgggctggctgactggcttggctggcttggatggTCGGGTGACTTGGCTGGCTTGAGTGGCTCAGTGGATTGCCTAGCTTGGCTGGCCGGCTGGCTTggcaggctggctggcttggctggcttggctcgctggctggctggctggcgggcctggctggctaagtggcttggctggcttggctggctgggtggcttggctggttttGCAGGCTGtgaggcttggctggcttggctggctggctggctgactgacttggctggcttggctggcttggctggctggcttggatggCCCGGTGGCTTGTCTGGCTTGGCTGGCCAGCTGGCTTAGCcggctggatggcttggctggcatgcctggcttggctggctggctggttttTCTGGCTTGGCTGCCTAGCTGGCTTGGCTGGCCTGCCTGGCTTTGCTtgctgcctggcttggctggcttggctgcctggctggcttggctggcatgcctgtcttggctggctggcgGGCTTGACTggcttgactggcttggctgcctggctggcttggctggcttggctagctggctggctggctggcgggcctggctggctaggtggcttggctggcttggctggctgggtggcttggctggcttggctggctgggaggcttggctggcttggctggctggga	T	30	GAP2	.	GT:AD	1|.:0,1
chr2	90011592	.	atggcttggctggcatgcctggcttggctggctggctggcttggctggcttggctgcctggctggcttggctgacatgcctggctttgcttgctggctggcttggctggcttggctgcctggctggcttggctgcctggctggcttggctagcatTCCTGTCTTGGCTGGTTGGcgggcttggctggcttggctggcttggctggcttggctgtctgggcTGGCTGACTGGCTTGGTTGGCTTGGATGGTCGGGTGACTTGGCTGGCTTGAGTGGCTGAGTGGATTGCCTAGCTTGGCTGGCCGGCTGGCTTggcaggctggctggcttggctggcttggctggctggctggctggttggcaggcctggctggctaggtggcttggctggcttggctggctgggtggcttggatGGTTTTGCTGGCtgggaggcttggctggcttggctggctggctggttgactgacttggctggcttggctggcttggctggcttggctggc	A	30	GAP2	.	GT:AD	1|.:0,1
chr2	90012437	.	cttgcttggctggctgggaggcttggctggcttggctggctgggaggcttggctggctgggtggctggctggcttggctggcttgggtggctggctgcctggctggctgatgggcttggctggcttggctggctgggtggcttggctggctgggtggcttggctggtttggctAGCTGGCTGGCTGGGTAGCTTGGCTAGCcggctggcttggctggttggctggcttggctggcttggctagccgGCTGGCTTAGttggctggatggcttggctggcatgcctggcttggctggctggctggcgtggctggcttggctgcctggctggcttggctgacatgcctggctttgcttgctggctggcttggctggcttggctgcctgcctggcttggctgcctggctggcttggctagcatGCCTGTCTTGGCTGGTTGGCGggtttggctggcttggctgtctgggctggctgactggcttggctggcttggatgTTCGGGTGACTTGGCTGGCTTGAGTGGCTGAGAGGATTGCCTAGCTTGGCTGGCCGGCTGGCTTGGCAGGctggctgtcttggctggcttggctcgctggctggctggctggctggctggcgggcctggctggctaggtggcttggctggcttggctggctgggtggcttggctggttttgctggctgggaggcttggctggcttggctggctggctggctgactgacttggctggcttggctggcttggctggctggcttggatggCCGGGTGGCTTGTCTGGCTTGGCTGGCTAGCTGGCTTAGCCGGGgggatggcttggctggcatgcctggcttggctggctggctggttttTCTGGCTTGGCTGCCTAGCTGGCTTGGCTGGCCTGCCTGGCTTTGCTtgctgcctggcttggctggcttggctgcctggctggcttggctggcatgcctgtcttggctggctggcgggcttgactggcttggctggcttggctgcctggctggcttggctggcttggctagctggctggctggctggcgggcctggctggctagg	C	30	GAP2	.	GT:AD	1|.:0,1
chr2	90013587	.	gtggctgggtggctggctggcttggctggcttggctggcttgggtggctggctgcctggctggctgatgggcttggctggcttggcttgctgggtggcttggctggctgggtggcttggctggtttggctAGCAGGCTGGCTGGGTAGCTTGGctagctggctggcttggctggttggctggcttggctggcttggctagccgGCTGGCTTAGttggctggatggcttggctggcatgcctggcttggctggctggctggcttggctgcctagCTGGCTTGGCTGACATGCCTGGCTTTgcttgctggctggcttggctggcttggctgcctggctggcttggctgcctggctggcttggctagcatGCCTGTCTTGGCTGGTTGGcgggcttggctggcttggc	G	30	GAP2	.	GT:AD	1|.:0,1
chr2	90016541	.	tgcttggctggcttggctggctggcaggcttggctggcttggctggctggctg	T	30	GAP2	.	GT:AD	1|.:0,1
chr2	90019077	.	t	TACACACATGTATATTTTAATAGCTAATATCTTACACTGGTATATTTATATTTCATACGATTATATACAAATATTTTTGTACTTTATGTTTATGCTGTATATACAGATGTAATTAGTTGTTTATGTTATATATAATATAAACATGATGTATATTCTTATATTTCTCTGGGGACTCACTGTCTTCTTAATACACTGTCTTCTGACCAAATTCTTCCAGACAAATCAGCTGTTGCTATATATATATATGCTATATATTTTATTGCATAGAATATATTATATATTATATAGCATAGAATATATTATATATTATATATTAATTATATAATATATGTTACATATTACATATTATATATAATATATTATATTATTATGCTATATCTTATATATTATATATGTTATATATGTATATATATTATATGTACACATATAC	30	GAP2	.	GT:AD	1|.:0,1
chr2	90033855	.	gaagtgggctcaggaggtctggatctgtgatgagatggggaaagtgggggaggtctggatctgtgatgagatgggga	G	30	GAP2	.	GT:AD	1|.:0,1
chr2	90050616	.	G	GCCAGAGCAAGGACAGGGCCAGGGAGAAAGCAGAACCAGAGAGGAT	30	GAP2	.	GT:AD	1|.:0,1
chr2	92572120	.	a	AGGATTACATATAAAAAGCAGACAGCAGCATTCCCAGAAACTTCTTTGTGATGTTTGCATTCAAGTCACAGAGTTGAACATTCCCTTTCATAGAGCAGGTTTGAAACAGTCTTTTTGTAGTATCTGGATGTGGACATTTGGAGCGCTTTCAGGCCTATGGTGAAAAAGGAAATATCTTCCACTGAAAACTAGACAGAAGCATTCTCAGAATTTTATTTGTCATGTGCGCCCTCAACTAACAGTGTTGAAGCTTTCTTTTGATAGAGCAGTTTTGAAACACTCTTTTTGTAAAATCTGCTAGAGGATATTTGGATAGCTTTGAGGATTTCTTTGGAAACGGGATTGTCTTCATATAAACTCTAGACAGAAGCATTCTCAGATGCTTCATTGGGATGTTTCAATTGAAGTCACAGTGTTGAACAGTCCCTTTCATAGAGCAGGTTTGAAACACTCTTTTTGTAGTATCTGGATGTGGACATTTGGAGCGCTTTCAGGCCTATGGTGAAAAAGGAAATATCTTCCCCTGAAAACTAGACAGAAGCATTCTCAGAAACTTATTTGTGATGTGCGCCCTCAACTAACAGTTTTGAAGCTTTCTTTTGATAGAGCAGTTTTGAAACACTCTTTTTGTGGAATCTGCAAGTGGATATTTGTCTAGCTTTGAGGATTTCATTGGAAACGGGATTACATATAAAAAGCAGACAGCAGCATTCCCAGAAACTTCTTTGTGATGTTCGCATTCAAGTCACACAGTTGAACATTCCCTTTCATAGAGCAGGTTTGAAACACTCTTTTTGTAGTATCTGGATGTGGACATTTGGAGCGCTTTCAGGCCTATGGTGAAAAAGGATATATCTTCCCCTGAAAACTAGACAGAAGCATTCTCAGAAACTTATTTGTGATGTGCGCCCTCAACTAACAGTGTTGAACCTTTCTTTTGATAGAGCAGTTTTGAAACACTCTTTTTGTAATATCTGCAAGAGGATATTTGGATAGCTTTGAGGATTTCGTTGGAAACGGGATTGTCTTCATATAAACTCTAGACAGAAGCATTCTCAGAAGCTTCATTGGGATGTTTCAATTGAAGTCACAGTGTTGAACAGTCCCTTTCATAGAGCAGGTTTGAAACACTCTTTTTGTAGTATCTGGAAGTGGACATTTGGAGAGATCTCAGGAATACGGTGAAAAAGGAAATATCTTCCAATAAAAGCTAGATAGAAGCAATGTCAGAAACTTTTTCATGATGTATCTACTCAGCTAACAGAGTTGAACCTTTCTTTTGAGAGAGAGCAGTTTTGAAACACTCTTTTTGTGGAATCTGCAAGTGGATATTTGTCTAGCTTTGAGGATTTCGTTGGAAACGGGATTACATATAAAAAGCACACAGCAGCATTCCCAGAAACTTCTTTGTGAAGTTTGCATTCAAGTCACAGAGTTGAACATTCCCTTTCATAGAGCAGGTTTGAAACACACTTTTTGTAGTATCTGTATGTGGACATTTGGAGCGCTTTCAGGCCTATGGTGAAAAAGGAAATATCTTCCCCTGAAAACTAGACAGAAGCATTCTCAGAATCTTATTTGTGATGTGCGCCCTCAACTAACAGTGTTGAAGCTTTCTTTTGATAGAGCAGTTTTGAAACACTCTTTTTGTAAAATCTGCAAGAGGATATTTGGATAGCTTTGAGGATTTCGTTGGAAACGGGATTGTCTACATATAAACTCTAGACAGAAGCATTCTCAGAAGCTTCATTGGGATGTTTCAATTGAAGTCACAGTGTTGAACAGTCCCTTTCATAGAGCAGGTTTGAAACACTCTTTTTGTAGTATCTGGAAGTGGACATTTGGAGCGCTCTCAGGACTGCGGTGAAAAAGGAAATATCTTCCAATAAAAGCTAGATAGAAGCAATGTCAGAAACTTTTTCATGATGTATCTACTCAGCTAACAGAGTTGAACCTTCCTTTGAGAGAGCAGTTTTGAAACACTCTTTTTGTGGAATCTGCAAGTGGATATTTGTCTAGCTTTGAGGATTTCGTTGGAAACGGGATTACATAGAAAAAGCAGACAGCAGCATTCCCAGAATCTTCTTTGTGATGTTTGCATTCAAGTCACAGAGTTGAACATTCCCTTTCATAGAGCAGGTTTGAAACACTCTTTTTGTAGTATCTGGATGTGGACATTTGCAGCGCTTTCAGGCCTAAGGTGAAAAAGGAAATATCTTCCCCTGAAAACTAGACAGAAGCATTCTCAGAAACTTATTTGTGATGTGCGCCCTCACTAACAGTGTTGAAGCTTTCTTTTGATAGAGCAGTTTTGAAACACTCTTTTTGTGGAATCTGCAAGTGGATATTTGTCTAGCTTTGAGGATTTCGTTGGAAACG	30	GAP2	.	GT:AD	1|.:0,1
chr2	94096317	.	taacctttcttttgagagagcagttttgaaacactctttttgtggaatctgcaagtggatatttgtctaggtttgaggatttcgttggaaacgggattgcatataaaaagcagacagcagcattcccagaaacttctttgtgatgtttgcattcaagtcacagagttgaacattccctttcatagagcaggtttgaaacactctttttgtagtatctggatgtggacatttggagcgctttcaggcctatggtgaaaaaggaaatatcttcccctgaaaactagacagaagcattctcagaaacttatttgtgatgtgcaccctcaactaacagtgttgaagctttcttttgacagagcagtttgaaacactctttttgtaaaatctccaagaggatatttgcatagctttgaggatttcggtggaaatgggattgtcttcatataaactctagacagtagcattctcagaagcttcattgggatgtttcaattgaagtcacagtgttgaacagtccgtttcatagagcaggtttgaaacactctttttgtagtatctggaagtggacatttggagcgctctcaagactacggtgaaaaaggaaatatcttccaataaaagctagatagaagcaatgtcagaaactttttcatgatgtatctactcagctaacagagttgaaccttttttttgagagagcagttttgaaacactctttttgttcgatctgcaggtggatatttgtctaggtttgaggatttcgttggaaacgggattacatataaaaaacagacagcagcattcccagaaacttctttgtgatgtttgcattcaagtcacagagttgaacattccctttcgtagagcaggtttgaaacactctttttgtagtatctggatgtggacatttggagcgctctcaggcctatggtgaaaaaggaaatatcttcccctggaaactacacagaagcattctcagaaacttatttgtgatgtgcgccctcaactaacaatgttgaacctttctgttgatagagtagttttgaaacactcttcttgtaaaatctgcaagaggatatttggatagctttgaggatttcgttggaaacgggattgtcttcatattaaccctagacagtagcattctcagaaggttcattgggatgtttcaattgaagtcacagtgttgaacagtcactttcatagagcaggtttgaaacactctttttgtagcatctggaagtggacatttggagcgctctcaggactacggtgaaaaaggaaatatcttccaataaaagctagatagaagcaatgtcagaaactttttcatgatgtatctactcagctaaaagagttgaacctttcttttgtgagagcagtcttgaaacactatttttgtggaatctgcaagtggatatttgtctagctttgaggatttcgttggaaacgagattacatataaaaagcagacagcagcattcccagaaactactttgtgaaatttgcattcaagtcacagacttgaacattccctttcatagagcaggtttgaaacactctttttgtagtatctggatgtggacgtttggagcgctttcaggcctacggtgaaaaaggaaatatcttcccctgaaaactatacagaagcattctcagaaacttatttgtgatgtgcgccctcaactaacagtgttgaagctttcttttgatagagcagttttgaaacactctttttgtaaaatctgcaagaggatatttggatagctttgaggatttcgttggaaacgggattgtcttcatatagaatctagacagaagcattctcagaagcttcattcggatgtttcaattgaagtcacagtgttgaacagtccctttcatagagcatgtttgaaacactctttttgtagtatctggaagtggacatttggagcgttctcaggacgacagtgaaaaaggaaatatcttccaacaaaagctagatagaagaaatgtcagaaaatttttcatgatgtatctactcagctaacagagttgaacctttctttggagagagtagttttgaaacactctttttgtggaatctgcaagtggatatttgtctagttttgaggattgcgttggaaacggtattacatataaaaagcagacagcagcattcccagaaacttctttgtgatatttgcattgaagtcacagacttgaacattccgtttcatagagcaggtttgaaacactctttttgtagtatctggatgtggacatttggagcgctttcaggcctatggtgaaaaaggaaatatcttcccctgaaaactagacagaagcattctcagaaacttatttgtcatgtgcgccctcaactaacagtgttgaacctttcttttgatagagcagttttgatacactctttttgtaaaatccgcaagaggatatttggatagctttgaggattacgttggaaacgggattgtcttcatatagaatctagacagaatcattctcagaagcttcattgggatgtttcaattgaagtcacagtgttgaacagtccctttcatagagcagatttgaaacactctttttgtagtatctggaagtggacatttggagcgctctcaggactacagtgaaaaaggaaatatcttccaataaaagctagatagaagcaatgtcagaaaatttttcatgatgtatctactcagctaacagggttgaacctttcttttgagagagcagttttgaaacactctttttgtggaatctgcaagtggatatttgtctagctttgaggattgcgttggaaacgggattacatataaaaagcagacagcagcattcccagaaacttctttgtgatatttgcattcaagtcacagacttgaacattcccttccatagagcgggtttgaaacactctttttgtagtatctggatgtggacatttggagcgctttcaggcctatggtgaaaaaggaaatatcttcccctgaaaactagacagaagcattctcagaatcttatttgtgatgtgcgccctcaactaacagtgttgaagctttcttttgatagagcagttttgaaacactctttttgtaaaatctgcaagaggatatttggatagctttgaggatttcgttggaaacgggattgtcttcatataaaatctagacagaagcattctcagaagcttcattgggatgtttcaattgaagtcacagtgttgaacagtccctttcatagagcacgtttgaaacaatctttttgtagtatctggaagtggacatttggagcgttctcaggactacggtgaaaaaggaaatatcttccaaataaagctagatagaagcaatgtcagaaaatttttcatgatgtatctactcagctaacagagttgaacctttcttttgacagagcagttttgaaacactctttttgtggaatctgcaagtggatatttgtctagatttgaggatttcgttggaaacgggattacatataaaaagcagacagcagcattcccagaaacttctttgtgatatttgcattcaagtcacagacttgaacattccctttcatagagcaggtttgaaacactctttttgtagtatctggatgtggacatttggagcgctttcaggcctatggtgaaaaaggaaatatcttcccctgaaaactagacagaagcattctcagaaactaatttgtgatgtgcgccctcaactaacagtgttgaagctttcttttgatagagcagatttgaaacactctttttgtaaaatctgcaagaggatatttggatagctttgaggatttcgttggaaacgggattgtcttcatatacaatctagacagaagcattctcagaagcttcattgggatgtttcaattgaagtcacagtgttgaacagtccctttcgtagagcaggtttgaaacactctttttgtaatatctggaagtggacatttggagcgttctcaggactatggtgaaaaaggaaatatcttccaataaaagctagatagaagcaatgtcagaaactttttcatgatgtatctactcagctaaaagagttgaacctttcttttgagagagcagttttgaaacactatttttgtggaatctgcaagtggatatttgtctagctttgaggatttcgttggaaacgggattacatataaaaagcagacagcagcattccgaGAAAGctctttgtgaaatttgcattcaagtcacagacttgaacattccctttcatagagcaggtttgaaacactctttttgtagtatctggatgtggacatttggagcgctttcaggcctatggtgaaaaaggaaatatcttcccctgaaaactagacagaagcattctcagaaacttatttgtgatgtgcgccctcaactaacggtgttgaagctttcttttgatagagcagttttgaaacactctttttgtaaaatctgcaagaggatatttggatagctttgaggatttcgttggaaacgggattgtcttcatatagaatctagacagaagcattctcagaagcttcattgggatgtttcaattgaagtcacagtgttgaacagtccctttcatagagcaggtttgaaacactctttttgtagtatctggaggtggacatttggagcgttctcaggactacagtggaaaaggaaatatcttccagtaaaagctagatagaaacaatgtcagaaaattttttatgatgtatctactcagctaacagagttgaacctttcttttgagagagcagttttgaaacactctttttgtggaatctgcaagtggatatttgtctaggtttgaggattgcgtttgaaacgggattacatataaaaagcagacagcagcattcccagaaacttctttgtgatgtttgcattcaagtcacagagttgaacattccctttcatagagcaggtttgaaacactctttttgtagtatctggaagtggacatttggagcgctctcaggactacggtgaaaaaggaaatatcttccaataaaagctagatagaagcaaagtcagaaactttttaatgatctatctactcagctaacagagttgaacctttcttttgagagagcagttttgaaacattcttttggtggaatctgcaagtggatatttgtctagctttgaggattgcgttggaaacgggattacatttaaaaagcagacagcagcattcccagaaacatctttgtgatgtttgcattcaagtcacagagttgaacattccctttcatagagcaggttggaaacactctttttgtagtatctggatgtggacatttggagcgctttcaggcctatggtgaaaaaggaaatatcttcccctgaaaactagacagaagcattctcagaatcttatttgtgatgtgcgcactcaactaacagtgttgaagctttctttcgatagagcagttttgaaacactctttttgtaaaatctgcaagaggatatttggatagctttgaggatttcgttggaaacgggattgtcttcatataaactctagacagaagcattctcagaagcttcattgggatgtttcaattgaagtcacagtgttgaacagtccctttcatagagcaggtttgaaacactctttttgtagtatctggaagtggacatttggagcgctctcaggactacggtgaaaaaggaaatatcttccaataaaagctagatagaagcaatgtcagaaacattttcatgatgCATCTActcagctaatagagttgaacctttcttttgacagagcagttttgaaacactctttttgtggaatctgcaagtggatatttgtctagctttgaggatttcgttggaaacgggattacatataaaaagcagatagCAGCATTaccagaaagttctttgtgaaatttgcattcaagtcacagacttgaacatttcctttcatagagcaggtttgaaacactctttttgtagtatctggatgtggacatttggagcgctttcaggcctatggtgaaaaaggaaatatcttcccctgaaaactagacagaatcattctcagaaacttatttgtgatgtgcgccctcaactaacagtgttgaagctttcttttgatagagcagttttgaaacactctttttgtaaaatctgcaagaggatatttggatagcttggaggatttcgttggaaacgggattgtcttcatattaaccctagacagttgcattctcagaagcttcattgggatgtttcaattgaagtcacagtgttgaacagtccctttcatagagcaggtttgaaacactctttttgtagcatctggaagtggacatttggagcgttctcaggactacggtgaaaaaggaaatatcttccaataaaagctagatagaagcaatgtcagaaactttttcatgatgtatctactcagctaaaagagttg	T	30	.	.	GT:AD	0|1:1,1
chr2	97799375	.	c	CTATATTTTCTGAGAAAATATAGAAATAAATATATTTTCTGAGAAAATATAGAAATAAATATATTTTCTGAGAAAATATAGAAATAAATATATTTTCTGAGAAAATATAGAAATAAATATATTTTCTGAGAAAATATAGAAATAAATATATTTTCTGAGAAAATATAGAAATAAATATATTTTCTGAGAAAATATAGAAATAAATATATTTTCTGAGAAAATATAGAAATAAATATATTTTCTGAGAAAATATAGAAATAAA	30	GAP2	.	GT:AD	1|.:0,1
chr2	97921703	.	aattttctcagaaaatatatttatttctatattttctcagaaaatatatttatttctatattttctcagaaaatatatttatttctatattttctcagaaaatatatttatttctatattttctcagaaaatatatttatttctatattttctcagaaaatatatttatttctatattttctcagaaaatatatttatttctatattttctcagaaaatatatttatttctatattttctcagaaaatatatttatttctat	A	30	GAP1	.	GT:AD	.|1:0,1
chr2	109665635	.	A	ATTGCCAGGGACCTGCTGGCAGGCAGGATGCCCCATTGGAGAACTGTTCTAGCAGTCTCTTACTTT	30	GAP1	.	GT:AD	.|1:0,1
chr2	159252138	.	GTacaggcctatttttttttttttttttttttttttttttttttctctttttttttttttattatactctaagttttagggtacatgtgcacattgtgcaggttagttacatatgtatacatgtgccatgctggtgcgctgcacccactaatgtgtcatctagcattaggtatatctcccaatgctatccctcccccctccccctaccccaccacagtccccagagtgtgatattccccttcctgtgtccatgtgatctcattgttcaattcccacctatgagtgagaatatgcggtgtttggttttttgttcttgcgatagtttactgagaatgatggtttccaatttcatccatgtccctacaaaggatatgaactcatcattttttatggctgcatagtattccatggtgtatatgtgccacattttcttaatccagtctatcattgttggacatttgggttggttccaagtctttgctattgtgaatagtgccgcaataaacatacgtgtgcatgtgtctttatagcagcatgatttatactcatttgggtatatacccagtaatgggatggctgggtcaaatggtatttctagttctagatccctgaggaatcgccacactgacttccacaatggttgaactagtttacagtcccaccaacagtgtaaaagtgttcctatttctccgcatcctctccagcacctgttgtttcctgactttttaatgattgccattctaactggtgtgagatgatatctcatagtggttttgatttgcatttctctgatggccagtgatgatgagcatttcttcatgtgttttttggctgcataaatgtcttcttttgagaagtgtctgttcatgtccttcgcccactttttgatggggttgtttgtttttttcttgtaaatttgtttgagttcattgtagattctggatattagccctttgtcagatgagtaggttgcgaaaattttctcccatgttgtaggttgcctgttcactctgatggtagtttcttttgctgtgcagaagctctttagtttaattagatcccatttgtcaattttgtcttttgttgccattgcttttggtgttttggacatgaagtccttgcccacgcctatgtcctgaatggtaatgcctaggttttcttctagggtttttatggttttaggtttaacgtttaaatctttaatccatcttgaattgatttttgtataaggtgtaaggaagggatccagtttcagctttctacatatggctagccagttttcccagcaccatttattaaatagggaatcctttccccattgcttgtttttctcaggtttgtcaaagatcagatagttgtagatatgcggcattatttctgagggctctgttctgttccattgatctatatctctgttttggtaccagtaccatgctgttttggttactgtagccttgtagtatagtttgaagtcaggtagtgtgatgcctccagctttgttcttttggcttaggattgacttggcaatgcgggctcttttttggttccatatgaactttaaagtagttttttccaattctgtgaagaaagtcattggtagcttgatggggatggcattgaatctgtaaattaccttgggcagtatggccattttcacgatattgattcttcctacccatgagcatggaatgttcttccatttgtttgtgtcctcttttatttccttgagcagtggtttgtagttctccttgaagaggtccttcacatcccttgtaagttggattcctaggtattttattctctttgaagcaattgtgaatgggagttcacccatgatttggctctctgtttgtctgttgttggtgtataagaatgcttgtgatttttgtacattgattttgtatcctgagactttgctgaagttgcttatcagcttaaggagattttgggctgagacgatggggttttctagataaacaatcatgtcgtctgcaaacagggacaatttgacttcctcttttcctaattgaataccctttatttccttctcctgcctgattgccctggccagaacttccaacactatgttgaataggagtggtgagatagggcatccctgtcttgtgccagttttcaaagggaatgcttccagtttttgcccattcagtatgatattggctgtgggtttgtcatagatagctcttattattttgaaatacgtcccatcaatacctaatttattgagagtttttagcatgaagggttgttgaattttgtcaaaggctttttctgcatctattgagataatcatgtggtttttgtctttggctctgtttatatgctggattacatttattgatttgtgtatattgaaccagccttgcatcccagggatgaagcccacttgatcatggtggataagctttttgatgtgctgctggattcggtttgccagtattttattgaggatttttgcgtcaatgttcatcaaggatattggtctaaaattctcttttttggttgtgtctctgcccggctttggtatcagaatgatgctggcctcataaaatgagttagggaggattccctctttttctattgattggaatagtttcagaaggaatggtaccagttcctccttgtacctctggtagaattcggcagtgaatccatctggtcctggactctttttggttggtaaactattgattattgccacaatttcagagcctgttattggtctattcagagattcaacttcttcctggtttagtcttgggagagtgtatgtgttgaggaatgtatccatttcttctagattttctagtttatttgcgtagaggtgtttgtagtattctctgatggtagtttgtatttctgtgggatcggtggtgatatcccctttatcattttttattgtgtctatttgattcttctctctttttttctttattagtcttgctagcggtctatcaattttgttgatcctttcaaaaaaccagctcctggattcattgattttttgaagggttttttgtgtctctatttccttcagttctgctctgattttagttatttcttgccttctgctagcttttgaatgtgtttgctcttgcttttctagttcttttaattgtgatgttagggtgtcaattttggatctttcctgctttctcttgtaggcatttagtgctataaatttccctctacacactgctttgaatgcgtcccagagattctggtatgtggtgtctttgttctcgttggtttcaaagaacatctttatttctgccttcatttcgttatgtacccagtagtcattcaggagcaggttgttcagtttccatgtagttgagcggctttgagtgagattcttaatcctgagttctagtttgattgcactgtggtctgagagatagtttgttataatttctgttcttttacatttgctgaggagagctttacttccaactatgtggtcaattttggaataggtgtggtgtggtgctgaaaaaaatgtatattttgttgatttggggtggagagttctgtagatgtctattaggtctgcttggtgcagagctgagttcaattcctgggtatccttgttgactttctgtctcgttgatctgtctaatgttgacagtggggtgttaaagtctcccattattaatgtgtgggagtctaagtctctttgtaggtcactgaggacttgctttatgaatctgggtgctcctgtattgggtgcataaatatttaggatagttagctcctcttgttgaattgatccctttaccattatgtaatggccttctttgtctcttttgatctttgctggtttaaagtctgttttatcagagactaggattgcaacccctgcctttttttgttttccattggcttggtagatcttcctccatccttttattttgagcctatgtgtgtctctgcacgtgagatgggtttcctgaatacagcacactgatgggtcttgactctttatccaacttgccagtctgtgtcttttaattgcagaatttagtccatttatatttaaagttaatattgttatgtgtgaatttgatcctgtcattgtgatgttagctggtgattttgctcattagttgatgcagtttcttcctagtctcgatggtctttacattttggcatgattttgcagcggctggtaccggttgttcctttccatgtttagcgcttccttcaggagctcttttagggcaggcctggtggtgacaaaatctctcagcatttgcttgtctataaagtattttatttctccttcacttatgaagcttagtttggctggatatgaaattctgggttgaaaattcttttctttaagaatgttgaatattggcccccactctcttctggcttgtagggtttctgccgagagatccgctgttagtctgatgggctttcctttgagggtaacccgacctttctctctggctgcccttaacattttttccttcatttcaactttggtgaatctgacaattatgtgtcttggagttgctcttctcgaggagtatctttgtggtgttctctgtacttcctgaatctgaacgttggcctgccttgctagattggggaagttctcctggataatatcctgcagagtgttttccaacttggttccattctccacatcactttcaggtacaccaatcagacgtagatttggtcttttcacatagtcccatatttcttggaggctttgctcatttctttttattcttttttctctaaacttcccttctcgcttcatttcattcatttcatcttccattgctgataccctttcttccagttgatcgcatcggctcctgaggcttctgcattcttcacgtagttctcgagccttggttttcagctccatcagctcctttaagcacttctctgtattggttattctagttatacattcttctaaatttttttcaaagttttcaatttctttgcctttggtttgaatgtcctcccgtagctcagagtaatttgatcgtctgaagccttcttctctcagctcgtcaaaatcattctccatccagctttgttctgttgctggtgaggaactgcgttcctttggaggaggagaggcgctctgcgttttagagtttccagtttttctgttctgttttttccccatctttgtggttttatctacttttggtctttgatgatggtgatgtacagatgggttttcggtgtagatgtcctttctggttgttagttttccttctaacagacaggaccctcagctgcaggtctgttggaataccctgccgtgtgaggtgtcagtgtgcccctgctggggggtgcctcccagttaggctgctcgggggtcaggggtcagggacccacttgaggaggcagtctgcccgttctcagatctccagctgcgtgctgggagaaccactgctctcttcaaagctgtcagacagggacacttaagtctgcagaggttactgctgtctttttgtttgtctgtgccctgcccccagaggtggagcctacagaggcaggcaggcctccttgagctgtggtgggctccacccagttggagcttcccggctgctttgtttacctaagcaagcctgggcaatggcgggcgcccctcccccagcctggctgccgccttgcagtttgatctcagactgctgtgctagcaatcagcgagattccgtgggcgtaggaccctctgagccaggtgtgggatatagtctcgtggtgcgccgtttcttaagccggtctgaaaagcgcaatattcgggtgggagtgacccgattttccaggtgcgtccgtcacccctttctttgactcggaaagggaactccctgaccccttgcgcttcccaggtgaggcaatgcctcgccctgcttcggctcgcgcacggtgcgcacacacactggcctgcgcccactgtctggcactccctagtgagatgaacccggtacctcagatggaaatgcagaaatcacccgtcttctgtgtcgctcacgctgggagctgtagaccggagctgttcctattcggccatcttggctcctccctcc	G	30	HET1	.	GT:AD	.|1:1,2
chr2	181390397	.	TAAAAATGAATTAGTCCCGATCTCatagagccaagatggccgaataggaacagctccggtctacagctcccagcgtgagcgacgcagaagacggtgatttctgcatttccatctgaggtaccgggttcatctcactagggagtgccagacagtgggcgcaggccagtgtgtgtgcgcaccgtgcgcgagccgaagcagggcgaggcattgcctcacctgggaagcgcaaggggtcagggagttccctttccgagtcaaagaaaggggtgacggacgcacctggaaaatcgggtcactcccacccgaatattgcgcttttcagaccggcttaagaaacggcgcaccatgagactatatcccacacctggctcggagggtcctacgcccacggaatctcgctgattgctagcacagcagtctgagatcaaactgcaaggcggcaacgaggctgggggaggggcgcccgccattgcccaggcttgcttaggtaaacaaagcagccgggaagctcgaactgggtggagcccaccacagctcaaggaggcctgcctgcctctgtaggctccacctctgggggcagggcacagacaaacaaaaagacagcagtaacctctgcagacttaagtgtccctgtctgacagctttgaagagagcagtggttctcccaggaggcagctggagatctgagaacgggcagactgcctcctcaagtgggtccctgactcctgacccccgagcagcctaactgggaggcaccccccagcaggggcacactgacacctcacacggcagggtattccaacagacctgcagctgagggtcctgtctgttagaaggaaaactaacaaccagaaaggacatctacaccgaaaacccatctgtacatcaccatcatcaaagaccaaaagtagataaaaccacaaagatggggaaaaaacagaacagaaaaactggaaactctaaaacgcagagcgcctctcctcctccaaaggaacgcagttcctcaccagcaacagaacaaagctggatggagaatgattttgacgagctgagagaagaaggcttcagacgatcaaattactctgagctacgggaggacattcaaaccaaaggcaaagaagttgaaaactttgaaaaaaatttagaagaatgtataactagaataaccaatacagagaagtgcttaaaggagctgatggagctgaaaaccaaggctcgagaactacgtgaagaatgcagaagcctcaggagccgatgcgatcaactggaagaaagggtatcagcaatggaagatgaaatgaatgaaatgaagcgagaagggaagtttagagaaaaaagaataaaaagaaatgagcaaagcctccaagaaatatgggactatgtgaaaagaccaaatctacgtctgattggtgtacctgaaagtgatgtggagaatggaaccaagttggaaaacactctgcaggatattatccaggagaacttccccaatctagcaaggcaggccaacgttcagattcaggaaatacagagaacgccacaaagatactcctcgagaagagcaactccaagacacataattgtcagattcaccaaagttgaaatgaaggaaaaaatgttaagggcagccagagagaaaggtcgggttaccctcaaaggaaagcccatcagactaacagcggatctctcggcagaaaccctacaagccagaagagagtgggggccaatattcaacattcttaaagaaaagaattttcaacccagaatttcatatccagccaaactaagcttcataagtgaaggagaaataaaatactttatagacaagcaaatgttgagagattttgtcaccaccaggcctgccctaaaagagctcctgaaggaagcgctaaacatggaaaggaacaaccggtaccagccgctgcaaaatcatgccaaaatgtaaagaccatcgagactaggaagaaactgcatcaactaatgagcaaaatcaccagctaacatcataatgacaggatcaaattcacacataacaatattaactttaaatataaatggactaaattctgcaattaaaagacacagactggcaagttggataaagagtcaagacccatcagtgtgctgtattcaggaaacccatctcacgtgcagagacacacataggctcaaaataaaaggatggaggaagatctaccaagccaatggaaaacaaaaaaaggcaggggttgcaatcctagtctctgataaaacagactttaaaccaacaaagatcaaaagagacaaagaaggccattacataatggtaaagggatcaattcaacaagaggagctaactatcctaaatatttatgcacccaatacaggagcacccagattcataaagcaagtcctcagtgacctacaaagagacttagactcccacacattaataatgggagactttaacaccccactgtcaacattagacagatcaacgagacagaaagtcaacaaggatacccaggaattgaactcagctctgcaccaagcagacctaatagacatctacagaactctccaccccaaatcaacagaatatacatttttttcagcaccacaccacacctattccaaaattgaccacatagttggaagtaaagctctcctcagcaaatgtaaaagaacagaaattataacaaactatctctcagaccacagtgcaatcaaactagaactcaggattaagaatctcactcaaagccgctcaactacatggaaactgaacaacctgctcctgaatgactactgggtacataacgaaatgaaggcagaaataaagatgttctttgaaaccaacgagaacaaagacaccacataccagaatctctgggacgcattcaaagcagtgtgtagagggaaatttatagcactaaatgcctacaagagaaagcaggaaagatccaaaattgacaccctaacatcacaattaaaagaactagaaaagcaagagcaaacacattcaaaagctagcagaaggcaagaaataactaaaatcagagcagaactgaaggaaatagagacacaaaaaacccttcaaaaaatcaatgaatccaggagctggttttttgaaaggatcaacaaaattgatagaccgctagcaagactaataaagaaaaagagagagaagaatcaaatagacacaataaaaaatgataaaggggatatcaccaccgatcccacagaaatacaaactaccatcagagaatactacaaacacctctacgcaaataaaatagaaaatctagaagaaatggatacattcctcgacacatacactctcccaagactaaaccaggaagaagttgaatctctgaatagaccaataacaggctctgaaattgtggcaataatcaatagtttaccaaccaaaaagagtccaggaccagatggattcacagccgaattctaccagaggtacatggaggaactggtaccattccttctgaaactattccaatcaatagaaaaagagggaatcctccctaactcattttatgaggccagcatcattctgataccaaagccgggcagagacacaaccaaaaaagagaattttagaccaatatccttgatgaacattgatgcaaaaatcctcaataaaatactggcaaaccgaatccagcagcacatcaaaaagcttatccaccatgatcaagtgggcttcatccctgggatgcaaggctggttcaatatacgcaaatcaataaatgtaatccagcatataaacagagccaaagacaaaaaccacatgattatctcaatagatgcagaaaaagcctttgacaaaattcaacaacccttcatgctaaaaactctcaataaattaggtattgatgggacgtatttcaaaataataagagctatctatgacaaacccacagccaatatcatactgaatgggcaaaaactggaagcattccctttgaaaaccggcacaagacagggatgccctctctcaccgctcctattcaacatagtgttggaagttctggccagggcaatcaggcaggagaaggaaataaagggtattcaattaggaaaagaggaagtcaaattgtccctgtttgcagatgacatgattgtttatctagaaaaccccatcgtctcagcccaaaatctccttaagctgataagcaacttcagcaaagtctcaggatacaaaatcaatgtacaaaaatcacaagcattcttatacaccaacaacagacaaacagagagccagatcatgggtgaactcccattcacaattgcttcaaagagaataaaatacctaggaatccaacttacaagggatgtgaaggacctcttcaaggagaactacaaaccactgctcaaggaaataaaagaggagacaaacaaatggaagaacattccatgctcatgggtaggaagaatcaatatcgtgaaaatggccatactgcccaaggtaatttacagattcaatgccatccccatcaagctaccaatgactttcttcacagaattggaaaaaactactttaaagttcatatggaaccaaaaaagagcccgcattgccaagtcaatcctaagccaaaagaacaaagctggaggcatcacactacctgacttcaaactatactacaaggctacagtaaccaaaacagcatggtactggtaccaaaacagagatatagatcaatggaacagaacagagccctcagaaataatgccgcatatctacaactatctgatctttgacaaacctgagaaaaacaagcaatggggaaaggattccctatttaataaatggtgctgggaaaactggctagccatatgtagaaagctgaaactggatcccttccttacaccttatacaaaaatcaattcaagatggattaaagatttaaacgttaaacctaaaaccataaaaaccctagaagaaaacctaggcattaccattcaggacataggcgtgggcaaggacttcatgtccaaaacaccaaaagcaatggcaacaaaagacaaaattgacaaatgggatctaattaaactaaagagcttctgcacagcaaaagaaactaccatcagagtgaacaggcaacctacaacatgggagaaaatttttgcaacctactcatctgacaaagggctaatatccagaatctacaatgaactcaaacaaatttacaagaaaaaaacaaacaaccccatcaaaaagtgggcgaaggacatgaacagacacttctcaaaagaagacatttatgcagccaaaaaacacatgaagaaatgctcatcatcactggccatcagagaaatgcaaatcaaaaccactatgagatatcatctcacaccagttagaatggcaatcattaaaaagtcaggaaacaacaggtgctggagaggatgcggagaaataggaacacttttacactgttggtgggactgtaaactagttcaaccattgtggaagtcagtgtggcgattcctcagggatctagaactagaaataccatttgacccagccatcccattactgggtatatacccaaatgagtataaatcatgctgctataaagacacatgcacacgtatgtttattgcggcactattcacaatagcaaagacttggaaccaacccaaatgtccaacaatgatagactggattaagaaaatgtggcacatatacaccatggaatactatgcagccataaaaaatgatgagttcatatcctttgtagggacatggatgaaattggaaaccatcattctcagtaaactatcgcaagaacaaaaaaccaaacaccgcatattctcactcataggtgggaattgaacaatgagatcacatggacacaggaaggggaatatcacactctggggactgtggtggggtcgggggaggggggagggatagcattgggagatatacctaatgctagatgacacattagtgggtgcagcgcaccagcatggcacatgtatacatatgtaactaacctgcacaatgtgcacatgtaccctaaaacttagagtataataaaaaaaaaaaaaaaaaaaaaaaaaaaaaaaaaaaaaaaaaaaaaaaaaaaaaaaaaaaaaaaaaaaa	T	30	.	.	GT:AD	0|1:1,1
chr3	77376828	.	atattatatattatggataatataatatattatattatggataatataatatattatattatggataatataat	A	30	HET2	.	GT:AD	0|.:2,1
chr3	86704475	.	C	CTCAGATGAAGTATATGAAGAGAAGTGTGCCCCTAAGTTTATCTTTCTAGGTTGGAAATCTGTAAGTGAGTACATAGCAGCTCAGGTGACTGTGTCCAGACACTATCCTCGTCACCTTCCCTTAATGCTCTCTAGTTCCGCAATACTCTTTTATAAATATGGAACCAATACTTACTATTAGACCTTTAGGTGTATATGCCCATAGCAAAGAAAAGAATTATGAGTGACATTATTTATTCCTTTGATAATTTTAATTTAAATATACACCATTTCTTAGATTTTCCCCTGTCTTATATTCATTATTTTGAGTCTATTGTCTCAGGTTACCAAACACACTTTACGTTATTTTTCATAGCATGGCGCCATCTATGATTTTTTCAATTTCATTTTCTATATTGTAATCTGATTAATCAATAAAAATAAGGTGGGGGGTCAATGACAAAACGCTAAGCTATATGATTATAGACCTCTCTTGATTGGGACACGAAGTCTGTGGAAAAAGCAATGGTGTATACATTTTTTAAGAAGGTTATTCAGTTTTGATATGATATTCAAATAGGTCTTGAGACTTCATCCTCCCATAATATATTTAAGAGTTAGTCCTCAAAAATAAATTACTAATGTCAACATGCATTAAATCTGAATTTAGACTAATATTAATTTGTCTACCGTATGTATGATACAGCCTTCCTTTAAGGCATGATTTTGGTGTTACATCTATAATCCACAGTAAGCAAATTCCTTACTTAACATTAAAATGTTTCACAAAAAGATAAACACCAAAGAGAACAAATTCCTTTAAGAAAACCAAAACAAAATAAGAACACTTGTTTCCATAAGGTGCAAACATATTTTAATTACTCTAATAAAATATCTTGAATTAATGTATGTATTTTTGCATTTTGAAGAACCCGTGCCCCCTTAATCACAAAAGTCTGCAGTTGAAAAATATTTTGTTGGAGTTTTGTCATATACTTTCAAGGAGATACACAATGTCTAAGTAATCATGTAATCTCAGTAATCTCTGCATGTTCTGATAAATAAACTTTACAAATATCTCTATACTTTAATTTAAAATTGTATTGTTTTAATAAATTAGTAAACAAAACAACCATGAATGTGATGCTAATCTAAGTTACTCATACTCTTTTATTTGACACTTTTTGTTTCCCTAGTAACAATTTCTTCTCTTATCCAAACACTTGTCACTTATTTTTATTTTCTGCCGTTAACTTCTAAGTTTTATGAAGGATTATGTCTATCTTATTCTCTGTTATATCCCCAAATTCTAGCATGGGGCCTGGCATACAATGCATGAGCACTGACTGTCTTTGACTGAATTATAAAACAAAATGAAGGTAAAAGTTCTGGGAAACAGAAGATTGAGAACTTCAACTAAATATTGCTTGACTTTGGCCACATTTCACCCTTGAGAAAAGCAAGCGGATGCAACTTATTATTTCTAAGGTCCAACTCAGATATGGGGTTTTCATTATTTCATTTGTGATCTAAGAATTGTCAAGAACTAAAAATATATGTAGAATGTTCTTTCCCAGAAGGCCTTATTAAATTTTAAGCCAGGCTCGACAAGCATGGATGTTAGGAGAGTCCAGGTGCTGTTTTGAACACCACATCCTTTTCAGCAACGTAGAAGCTGCTTTCCACTGCAAGGAAACATACTACAGCCCTTCACACTCATCTTCCCACAGTGGAGGGGCGGCCATACACTTCCTGGAGAATAAGCACATACTCTGCAGTGGGCACAAGGAGCTGGCTCAATTCTATGGGAATGAGAAGTAGCTACAATCTCGCTGTGTTAGAGCATAATAGCGTCCTTTAATTACACATCTACAGGGCTTCCTTAGCTGCTAGGAGACCCCGCTCAAGTGTTCAATGAAGGAAACCCTCTTGATTCAAAGATTCAGGATATGCAGATTTGAATACCCACTGCATCCTGCCCCCCTGGTGCCACTCTAGCCCTCTGTTGCCTGCAGATGGCCCGGCCTGGCAAACACTCTCCTTGTTCAAAGGGAGATTAGCAGGTGTTAAAGACCACTGGCTCTTAATCAAGTATTTCCCCTAATGTAATCAGAAAACTGAAAGAACATGGAAGAGGAAAGTTAAAGACAGAAAGTTAGCAGCTGTTAGAAGCATTTTATGTAGAAAATGGATACTCATGGATTTTTAATGCACAGAACCCTTAGAAGCCCCTCTACAAAAACAGACTTCCTGTAATCTGACCGTGAGACTTCACTTGCCAAGTCCTTTTGTCCCCCTGAATTGAACTATTGTATATTTTTATATACTACCATTCATGCATATATAAATTAGCAATGGAAAAATCAGCCTAATTATTATCCACTTCAGATATCAGAATTGAATCTCTAAGCATGGATAAGGAAATGCAAAGTTATTCAGAGTAGATACATTTTCTGGGTGTATTTTATTTGAATCTGAATTATCTGAGGTTGTTAGGATGATTGCCCACAATGACAATTTGCAATCATACCCAAACAAAACTAAACTTCCCTATAACTTGCATTATGTTTCTGTTCGCTTACTTTTAAAATATTATTAAGACTTTTTTTCTCACTATGTTTCTCACATGCATCGATGCACACTAGAAGTATCTTTTGGTAGAAAAACAACATTTGTCTTGGTTTAAGATAGGAGGCAAGTCTACTTTCTGAGATTAGCAATTATTTGTAAGACTCACAATTATATAATAGAATGAATGGAAAAAACAGAATTCAGAATCCATACCATCCACAGCTGGATTAATATACCTCAAGTATTTTTCACCATGGTGTTCTCTAGCCTATTCCTTTTTTTTTCTACAGTATTTCTCTAGTGACAGTGCCATCAAACTGAACTCATCTCTTTAGCCCTCAAAGTTCTCTGTAATAGGAATTATAGCCAGATTTTTAACCTTAGTCCTAATACATTTCCAATATTATTCTTTTGCTCTAAAGAATTCTGGTTATTTGCTACTCATTCCACACTTTACGGTCATATTAACCAAGATAATTTAACAATGCTTGTGGCATAGCTCAGAAGACAGTGTGTATTTTTTCATAAATGAAACATTTAAAATCAAATACATTTTTTTCTGTCTAACATATCATGTTTGATTCTAAAACCACATGTAAAGAATATTAAGGCAAAGGGTAAGAAAAAAAATCTACTTTGATCTGAAGTTCCTGTGTTAAAGTGCATGACAGAATGTTTTCGAAAAACTGATTGAATCTCACATACATAGTGCCTCACAGAGAACTGCAAGATAGCAACTCAAATGTCACTTGTTTACTTAGGGAGGCTTATGTGACAGAGTTAAATAAAGTGTGTGCATTATACTTTTTATGAACTATGCTTATGAGCACAAATTGTAGTTTAAAGTCATTTTAAAACCATTTTAAAGACGAAAACATGATAATGTTTCCTGTGAAAAATATATTTTGTATTTACTACTACAGATTTTGTGACTATGTGCATTATTTTAGGAATATATTATACAACATTTCTCTATTGTCAATAAAAAGGGTCAATAATTTTAGTATGTACTAAATCTCAGGCAGTACTTTGCATGGGTAAACATTTTATTTTATTAAACTCATTTTAATACTCATTTTTTGAGGTTGTATGTATTATGATACTAATTTTATAGATAAGAAATCAGGTTCAAACAGGTGAAGCAGATTGTACGTATTTGCCTATTCAGTACGTGTGAGGCCATGATTAAATGAAGTCGATATAACTCCAAAGTATGTGCTTTTTTCCAATGTTAGCAATATCTCAATCTTGGTTTTAAAACACAGTTAATTCAGCATCATCGATAGATAGTGTTTATCTCAAGTCTATGGAGCAGTAATTTTTAAATTTCAGAGCCCAGCTTCTTTTTTTTTTTAGGTCCTTTTCTAATGCTCTCCCTTGTCCCACCCAACTCTCCAACAAGCCCCAGTGTGTGTTGTTACCCTGCCTGTGTCCATTTGTTCTCATTGTTCACCTTCCACTTTCAAATGAGAACATGTGGTGTTTGTTTTTCTGCTCCTCCATTAGTTTGCTAAGGATAATGGCTTCCAGCTCTATCCATGTCCCTGCAAAGGACATTATATTCCTTTTTATGGCTGCATAGTCTTCCATATTGTATATGTACATCATTTTCTTTATCAAGTTTATTATTGATGGGCCTTTGGGTTGATTGCATGTCTTTGTTATTGTGAATAAAGATGCAATGAACATACACATGCATGTATCTTTGTCATAGAATGATTTATATTCCTTTGGGTATATAACCAATAATGAGATTGCTAGGTCAAATGATATTTCTGGTTCTAGATTTTTGAGGAATTGCCACACTGTCTTCCACAATGGTTGAACTGATTTACATTCCCACCAACAGTGTAAAGTGTTTCTATTTCTCTGCAACCTCACCAGCATCTTTTGCTTCTCCACTTTCTAATAATCACCTCATTCTGACTGGCATGAGATGGTATCTCATTGTGGTTTTGATTTGCATGTTTCTAATGATCCGTGATGTTGAGCTTTTTTTCATGTGTTTGTTGGCTACATGAATGTCTTTTTTTGAGAAATGTCTGTTCATGTTCTTTGCCCACTTTTTAATGGTTTTTTTTTTTTTTGTAAATTCATTTAAGCTCCTTGTAGATTTGGATATTAGACATTTGTCAGCTGGATAGATTGCAGAAATTTTCTCCCACTCTTTAGGTTGCCTGCTCTCTGATAATCATTTATTTTGCTGTGTAGAAGCTCATTAGTTTAATTAGATCCCATTTGTCAATTTTTGCTTTTGTGGAGTTTGCTTTTGGTAATTTTGTCATGAAATCTTTGCCTGTGCCTATGTCCTGCATGGTATTACCTTGTTTTTCTTCTAGAGTTTTTATAGTTTTGGGTTTTCCATTTAAGTCTTTAATCCATCTTGAGTTAATTTTTGTATAAGGTGTAAGGAAGGGGTTCAGTTTCCATTTTCTGCATATGGCTAGCCAGTTCTCCCAACACCATTTATTAAACAGGTAATCCTTTCCTCGTTGCTTGTTTGTATCATGTTTGTCAAAACTCAGATGGTTGTAGAGGAGTGGTCTTATTTCTGCATTCTTTATCCTGTTCCATTGGTCTATGTGTCTTTGTCTATGTGTCTTTTTTTTTTTTTTTTTTTGGACAAGTATCATGCTGTTTTGGTTATTGTAACTTTTTAGTATAGTTTGAAGTCTGGTAGTGTGATGCTTTCAGCTTCGTTATTTTTGCTTAGGATTGTCTTGGCTATACAAGCTATTTTCTGGTTCCATATGGATTTTAAAATAGTTTCTTCTAAATCTGTAAAGAATGTCCATGGTAGATTAATGGGAATAGCATTACTTTAAATTACTTTGGGCAGTATGGCCATTTTCATGAGATTGATTCTTTCTATCCATGAGCATGGAATGTTTTTCCATTTGTTTGTGTCCTTTCTGATTTCCTTGAGCAGCTGTTTGTAGTTCTCCTTGAAGAAGTCCTTCACTTCCCTTGTTAGCTATAATCCTAGGTATTTTATTCTCTTTGTAGCAATTGTGAATGAGAGTTCATTCATGATTTGGCTCTCTGCTTGCCTGTTGTTGGTATGTAGGAATGCTTGTGACTTTTGCACATTGATTTTGTATCCTGAGACTTTGTTGAAGTGGCTTATCAGCTTAAGAAGCTTTTGAGCTGAGAGGATGGGGTTTTCTAGATATACGATCATGTCATATGCAAACGAAGACAATTTGACTTCCTCTGTTCCTATTTGAATAACCTTTATTTCTTTCTCTTGACTGATTGCCCTGGCCAGAAGTTCCAATACTATGTTGAATAGGAGTGGTGAGAGAGGTGATTCTCGTTTTGTGCCCGTTTTCAAGGGGAATGCTTCCAGCTTTTGGCCATTCAAGTATGATATTTGCTGTAGGTGTGTCATAAATGGCTCTTATTATTTTTAGGTATGTTCCTTCAATACCTAGTTTATTGAGTGTTTTTAACATAAAGGGATGTTGAATTTTATTAACGGCCTTATCTGCATCTATTGAGATAATCATGGTTTTTGTCTTTAAATCTGTTTATGTGATGGATTACGTTTATTGATTTGTGTATATTGAAGCATCCTTGTATCCCGCAGATGAAGTCAACCTTATTGTGGTGGATAAGCTTTTTGATGTGCTGTTGTATTCAGTTTGCCAGTATTTTATTGAAAATTTTTGCATTAATGTTCATTAGGGATATTGGCCTGAAATTTTCTTTTTTGTTGTTGTTGTATGTCTGCCAGGTTTTTGTATCAAGATGATGCTGTCGTCATAAAAGGAGTTTCTCCCTTTTGATTGTCTGGAATCATTTCAGAAGAAAGGGTGCCAGTTCCTCTTTGTATTTCTGGTAGTATTCAGCTGTAAATCCATCTGGTCCTGGGCTTTTTTTGGTTGGTAGGCTATTTATTATTGCCTCAATTTCAGAACTTGTTTTTGGTCTCTTCAGGGATTCAGCTTCTTCCAGTTCAGTCTTGGGAGGGTGTATGTGTCCAGGAATTTATCCTTTTCTTCTAAATTTTCTAGTTTATTTGCATATAAGTGTTTATAGTATTTTCTGATGGTTGATTGTATTTCTGTGGGGTCAGTGGTGATATTTGGTTTATCATTTTTTATTGTGTCGATCTGATTCTTTTCTCTTTTCTTCTTTATTAGTCTAGCTAGTGGTCTATATATGTTCTTATTTTTTTCAAAAAACCAGCTCCTGAATATATAGGCACAAATTACAGGAGCACTCAGATTTATAATACAAGTTCTTAGAGACCTACAAAGAGACTTAGACTCCCACACAATAATAGTGGAAGACTTTAATACCCCACTGTTAATATAAGACAGATCATCAAGACAGAAAATTAACAAAGATAGTCAGGACTTGAACTCATCTCTGGATCAAGTTGACCTGATAGATATCTACAGAACTCTTCACCCCAGAACAACAGAATACATGGTCTTCTCAGCACCCCGTGGCACTTACTCTAAAATTGATCATATAAATTCCTCAGCAAATGCAAAATAACTGAAATCATGACAAAAAGTCTCTCAGCCCACAGTGTAATCAAATTAGAAATCAAGATTAAGAAAATCACTCAAAACCACACAACTACATGGAAATTGAACAAATTGAATGACTCCTGAGTAAATAATGAAATTAAGGCAGAAATCAAGAAGTTATTTGAAACCAATGAGAACAAAGAGACAACAAACCAGAGTCTCTGGCACGCAACTAAAGCAGTGTTAAGATGGAAATTTATAGCACTAAATGCCCATATCAGAAAGCTAGAAAGATCTTGGATGGACACCCTAACATCACAACTAAAAGAACTAGAGAACCAAGAGCAAACAAACCCCAAAGCTAGCAGAAGACAAGAAATAATCAAGATCAAAGCAGAACTGAAGGAGATAGAGACACAAAAAATCCTTAGAGCCCAACTTCTACTTCCTGATCCTTATTTCTAAAGGAAGAAATATCGTGGTCCCACAGAATGCAATGTGATCTCATGATGATTAAATAGGAGACTTGTGAAATGCCAGTGTCTCAGAAATTAACTAAGCATCTCCCATGCATACTCTGTGTATTCTGGTACCCAAAGGCATTATATATTATTTGTTCTTCAAAGGATCATTTATAATATTGCCTGCTACCACATGCAGTTCATATATAGAGAGAGAGGATGAGGTAAATAAATTTAGAAAACATTTCTTTAAAAATAGCATGCTTGAGATATTTAGACATTGTCAAGTAAATATTTAAAATAATATAATAAGTAAATCCATCAAAAATTACCTATTTTTCAAAGGAGGTTGCCAAACTATAAAGCCACTTTATAGCTTTTACTGCACTTGTAATTATCCACTGTGTAATTAGCCCTTTCATATGACAAAGAATGACAGCTTTATAGTTATTCTCATCGTGCATGTACCAAAAATTTTTATTTTTGGAGATAGTTTTATAAATTATGTGCCAGTTGTTGCTAATATTGAATTGAAGGCAAGTCTTACCTCCCTAGAAAGTCTTATTTAGGCAGATTATGTAACTCAACATGATGACTATCATCTGTTTAAATATATGTGCTTATATATGTACATATCCACACACAAATACGTGTACACATATACATATATGCAGCTGCTCTTACAGATTCTATAGGCACTATTTGAGAACTATACAAATACAGAAGCCCTAGAAAACATGTTTACTTTATACAATGTTAGAGTAGAATCTCTCCCTACAACCTGCTCAAATTGGATTTTTAACATGTTTTCCTTTATTGAAATGAATATAAAATGTAAATAATGGAACATTGGGTTATTTAAGAAAATCAAGAGCAAAAATTAGTCATTGATTAATAAATCTAATTATTTACAATATTTGTAGTAAAAATGTGTGGGTATATAATTCAAAAAAAGGAAAGTCATTTTTAAAAATGTGCTATGTACTTAGTAAAAACATTACAGGATGTCTGTCAATGCTGATATCTCTTCAATTTCTGACTTTTTGATCTTCATCTATACTTGTACACCTTGTTAGTAACTGATAAGCTGACATTTTAAGTATATTTAAATAAAGCTAGTGAAATGTCTAGATCTCACTGTATTAGGTAGTTGTGCTGCTTTGTAGTCTATTTTTTCTCTTTTTTCTTATTTGTAAGATAGTATTCTTGCAAACAAATCACAATTGTTTGTCCATTCTGAATGGATGAATTTCTACATTCAAATCAGATCACTTTTAATGCTCTAATCTTAAACAACAGAGAATAGCTAATGTGTCAGACATGAGATTCCTGTGATGGCTGAATAAAGCCAACTGCGGTATGCCAGTACCAGAGTAAAGACATTGACATTAAAATTCAGACGGTATGGCCTACAGGTAGATATCAGTCTGAAGGAAAAAGATGAACGTGAATGTCAGCAAATGAAATAAATCGTTGGTCAAAGATTCACAACTGTTATTTCAGAGTAACGCAGGAAAGTCGTAACTAAGGGCTACATCACCTGACAAAACTGTCTAAAGCTTTAACAAGGATAAAATAATAAAAACACAATTTCCTAGATTTTCTGTATCTCACTAGGGGTCCTACACTGAACTAAACACTTGCTTTTCATTCAGTATCTAAATTTATCTTTCAGCAAGCCTATGAGATTGGCATCTAATAGATTATAAAACCAAAGCTCACTGTAGGTAAATGGTAAAAGTCAGATTAAAATACAAATTAATCCTGACTCCAAACTATCCCAGATAGTTTAGGACCACATGTGGAAGTAAAAAAGGGATGTTCAATTGGATAGGTCAGTTTTCAATAATGCCATCTAACAGGTGATAAGGTCAGGAAGGTTAATAGGATCAGTTAGTAAGCAGAACATTGGAATTATGAGTGAGTGTATTTGTTTCCTACTGCTATGGTAAAAAATTACTATAAATATATTGATCTAAAACATCTTCCTTAGACGTCTGAAGTCTGAAAGGGTCTCACCAGTCTAAAACCAAGGTGCAAACAGGGCTGTGTTTCTTTCTGGAGACTCATGGAACGAATTCATCTTCTTGCCTTTTCTAGCTTCTAGAGACTGTCTTCGTTCCTGTGTGATGACCCCCTTCCACCCTTAAAGAAAGCAACGACCAGTTGAGTCTTTCTTACACCTTGTCACTCCAACACAAACTCTCCTTCTCTTCCACATTTAAGGATCCTGTGATTACATTTGATCCTGAAAATCCATGATAATCTCCCTTTTTTAAGGTCAGTTGATTAGAAACCTTGCCTTCATCTGCTAAATTTAGTGTCTTTTTCTATTTAACCTATTCACAGATTCCAGGGATTAACCCATTTATGCCTGAAGATGCAATATTTTGAATTTTGAAATTAGACATTGGCGATGACATTGAGCAGTAGGATATAAATAAATCCCTCATGCTTAGCATTCCAATAATGAAACACTAGGAATAAATGGGTTTTAAGATGTAGACATCTTTGGGAAACCATTAGTCTGACAGAACAGTAAGGAAGTCATTAGAGTCTGAACAGCAATTGTCAGGGCCCAGGAACCATGAACCTGAGATGCAAGATTGAAATTCAGCAATGTAAAATCATGCTACGCAAGTCAATGTTGGGTAAGCTAAGGGTTCTTGAATATTTTTCTGTGGTGAATTATTGAAATAGGGCTATTAAAACTTTCTTTTAGGATCCAAGAAAACATGTGCAAACCAAAAGTCTGTAAACACGTTTTGATGGACCACATTAACACTTCTACATTGAGGTTTCTGAATTTTTTGCATAACTGGCAGCTTTGTGCCTATAATTCTCCCAAAACACTGTAGATAAATAGTGGCTGCCTGCTTCCTACGATACATATACTTTCCCCAAATTCTTACTACTCTCACTGTTTCCTGACACAGTGGTTTGTGTCTATTGTTATTTGTGATGCCTCATCAAACATTTACATTTTTGTATAGAAAAGAAGATCTCTTCAATGATGGGGAAATAAAAGGTGAACCAAAAAGACACGCATCTTTAGAAATATAGAGCATGTTTCTCTAATAATAAAATCAATAATAAGTTCATCTTACAGCCAGCCAGCTTCATTCATTTATACGACCTGTTTTTCCCCTATGGAATTTTGAGTTTGCGACCCTCAATCTCTGTATGGTTGGTGCATAAGCGTGCCTTCTGGGGATTTAGGAGAAAGTTGGCGTGATACTATACCTGGCTGCAATGTAGCTTTTCCAATTACAGGCAAATTTTGTAAGAACATTCATCTAATGATTTTAGCTGGAAACTTTCCCCAGCAAAGTAGAATTAAATGTTTCTATCAAATATATACTGCGGTGAAATCACACTACATTTCTTTATTGAAAGCTTTTCATAGACTTTTAAAATGTTTTTATAATTGTATCTTATAAAGTAAAAGTAATGTCTAGGTCAAAAGCTAGACCATGAAATTGGAATTATAGCCAAGGGAAATATTTAATGAGTGAATTTAAGAATTTGATGCAAATTAGAAATGAAGCCAATTTTAGATATCAGGAAATAAAGCCCACAAGTTATAAAAGGTGATGAAATGGATTAAAAATAACTCTATTAAAAATAAATCCATCACAAAGTATCACGCTACTGATTGTTAGACATAGAGTTTTATCATATTTGTTCATTAACTTTTTAAGCATATGTTCATCCATCTATGTATTTAGGATTTATTGAATATTCTGAAAGACATATAGATTAATAAGAAGTGGAAGTTCTAACAAACATGTAGTAGATCTGTTTTTCTTTTTTGTTCATTATATTCTTTAGCTTCTTTAACATTTTCCACACCTGTATATGTCCCAGTATGACATTCTGGATGATATAGCCACTGAGGACACAATTTTATTTTTTAACTGTAATTAAATCATAGGATTTAAAAAAATAACAATGACTCATTTGTTTCTAAAATATATTTGCAATTTTGCTAAGCTGTCTTTCAAAGGTACTTGTTCTTATTTCATGTTCTATAATTTATTTTTGACACATATATTTTATTTTATATGTTTAGTCATCTAAAACATATATGTTACAATGTTTTTCAAATGGTTCCATCACTTCTGATTATTTAAAAGCAAATATCAAGTTTTCTATTTCTATTTACCATCTTCCTTTGATTTTTTTAATTTTAATTTTAATTTTTGGACATCTTTTTTAAAGCAATATTGTTAGTTCTTATTCAATGAGACTGGTTTCCTCTCAGACTGCTATGATCCCTGAGTTGTGAAAAGTTTTAAAGAGATGATTTTGTTTCCTTTTCAAGAGCTCTAAGGAAGTAAACCATTCTGTTTTATGTTAATCGATTGGCTTGGGCTCTTAACATCATGCTGCAGTATTAATTTGGAGTCTGCAACTACGCATGACGCAGGACTAAGACTTCTATTTTTCACCAGTGATTTATTTCCCCTATGCATGGTTATGACAGATTTCAAATATCCTTGTCCACCTGGCCTATAAGCAGAGAATAACAGATCACTTTTCATTGATGGGGCAGCTCTTCAGGGTGGAGTTGAGTGGCTAAGGCTTGGCAACTATTTGCCAAGTTGTGGATGAATGCTTCTGTCTTGAGCTTGATCCAACAGGACCTAGACAAGTATAAGACCCATTCAAGCCTCCTCAACATTAGCACTTTTCTGATAATTACTTCATTATTTGTTGTGAAAGCTGTGTATTTCCATTTATTTCCTCTGAAAAAGGGTGCATTTAAATATCGGTTTAAAATATCGTCATAAATAATTATTTGTTTTTTCTATATGTTTCCAGAGAGGCAAGTTTACAGAAGATACAATTACTCCTGTTGCTGAAGTACCTAAACCTGTGGATTTTTATTAATTTAGATACTTTTTTGAGCTACCTCTAGTAGGTTAAATGATTCTGGTTATCAAATTGTAGTGTTATTTATATACTACTATTACAACTATTTTAAGGAAAAGTTAACATAATTCAAAAAATAAAGCAGTTATCTTCTTAAAGTCTGGACATATAATTTTTAAGCTGTATTGTTATGTCCCTGGAGACAAATATATAATTATTGAAATCATTTCTGTAATTAACTCAGTTCTCTAACCTATTGTGAAATTTACTTTGATATTTCCAGACCAGTGAAGTTCCATGCGAGTTAGTTGTGGTAAAGCTCTAGTGAAGTGTAGGTCACTCAGTTGACTTAAAACAGCAGACAACTCTGGTTACTTATCACAGACAGAAATGCAAACTGTAACTCTTACTTCTTAAAAAAAAAAGACATAAATATGTGCACATATATATCTCCATGTAGGCCTAAGATATACAATGAAATAGCCCTAAATCTGCATTAATTTGGGGGAGTTTTGGAAGTATTGAAAATACTGTATTTGATACTATTACAACTTTATTTCCATTGGTCTCATTATAGAACTTTCCTTCAATTTAGTTTCAAATTCTGTCCAATTCTTAATAAAAATGGCACTCATTTAGAAGCAATGATATCTATCATACAATAAAACTAAGTTCCACATAGTCAAATTATGAGATGATTTAAGTCAACTGTACTGACAGTTAATTGTAATATATTTTGTTAAGTAAGAGTGTTCTTTTTTCCTCTCTCTAGTTTCCCACAAGTTTAGGCAAGATTAAAGGCTCCAAAAAAACACTCCAAAAGCTAATTGGAAGAACTATAAAGTAAACCAAATCCAACATTCTTATTAAGTTAGAAGTAGTCAAATCTCTCCATCTAGAGAAAAGATTAAAGGCTAAGTAGAAGGATTTTGAAGGGCTCTTGACACCAGAATGCCCTCAAGTCCCAAGCACCAAGGCTAGATCCATGTATGGAGCTGTGAATGTAAGACTTTAACAGAAAAGATTTCTTGCCACACAAGAAAAATATTCTGCATCACTTGACACTCACACTCTTTATACAACCCTAAATGATTTCGACGCTAAGAAAAGGTTCAAGCTGAATTAAGGGGCCCTGTATTCTTCAAATCTGGAAGATGAATAAGGATTAGACTAAGCAGTTAAAAATGACTGAGATAAGTACATACCTATACACGGTTATTTGGATTTCTTTAACTCAGTCTAATCATGCATGATTTTACAAATAGAGTGATTAAAATGTCACTCAGCTATTTTTTAAGGTTTTATTTTTATAAAATACTGTCATTGAAGAAAATGATATGGATTTTAACTTGGTTAAACAAATAGTTTTTTCCATATTACTCTTAATTTTCACTCATCACATCTATTAGTCTTTAGATTTCTGAAATAAAACAACTACTGTACCTCCTATATGCATATGCAAATTAATAAGCTTGAGTAAATCATGGCTTCTTTGAGCCTCATGTTTGGTATCTACAGAATAATCATGGCAGTATCTGAATCAAAGGGTTATTGTGAAAATAAAAATGAGATTGTCTAGGGGGCACTGTAAAAACCGTAAAAGTACTAGGCTTTAAAACTGTCTCTAAGAAGACAAACTTCAGTTTTTCCCTCTTTACAGTTCACTTTGTATACTGTTTAGTAAAGTATCAACTACACTGTGATGGTTCTCAAGATATAAGACGCACAGAACAATGAGATCACGTTGAACAGGAACTTTACCCAGAAGGTGGTGGCGCACCGAGGAATACACAAGGTGGGCGGTCTTCGTCCAAAGTATCCAGAAGGAAGATTGTTGAACAGAGACTTAACGGCAAGAACAAGTGTCCTAAATAACACACAGAAGGAGAAACAGAGTTTTACACAAATGAAACAGTCATAGGAAATGATGAAAAGCCAAATGAGTTTCTGTAAAAGATTCGAAGTGTTAGAGTGCAGGAAGAAGGTTGAAAACCTATGAACAATGAGATTAGAATCGTAGGCAAGTGGCCAATCAGGAAAAAGCTGACAGAGATAATACATGGAAATTTGCATATTACCCTTACGTGATTTTAGACAAGGGAGTGCCAAGATTTTTTACCTTATAAAAGAGATAACTGTTGCTGCAAAGTAGAGATATTGGATATTGGATTGAGGGGGAACAAAACTAAAAATGGGAAGTAGCAGGTGTTGAAATAATCTTGACAAGAAATGACAAGAGCATGAACTAAGGTAGGGGCAGTAGAGATACTACCTGTGTTGGTTTCTTGAGGGATGAGGAAAAAAGAAAAGGCTCTGTTTTGCATACCTGAATGACTAGTGGTGCCATACAAAGTTAAAAAAAATGTAATTAAATATGCTGTATTAATTAGAATTATTTTTTGCTGGATAGTGACAGGAGACCCCAAATAATAGTAACTTAACCAAGACAGAGGCTTGTCTCATATAAAAGTTCAATTACATGTCCATAGCTGGTAGAGTTCATCACAGCGTCAGGAACTAAGGCTCCTTTGATCTTGTTGCTCTGTTTTACATGGCCTCGGCTCTCGGATCAATCTCATAATCTAGTATCACTTAGTCAGCTCCAAATTCAACTATAGTAGCTGTATTTCAGACAGCAGAAGACAGAATAGAGTCGAAGATGGCTTGCTTGTGCTATTCACATATACATACTGGAAGTTTCACATTCCTGCTTCCACCCCATTGGCCAATACTTAGTCACGAGGCTACAATGACCTACCAGTGAGAATGAAAAAACGTAGATTTTATTCCCGTTGCTTATGAGCCTGGAAATATTTTGGATATTTTATTACTAAGGAACAAGGGATAACTAGCTATCTCTGCCACAGCCAAGTTCTGTTAAGTTTGATATCTTTGGAAGGCAAGCACAAGATATCTGGAAGGTAGCTGATCATACAGGTTCACAAATCAGAAAAGAGATCTGAAATGAAGATGACAATATGTGGTGGTTAAAGAGATGTAGATTAAAGAGATCACAAAGAAAAGTGTATAGAGTGAAAGAGGGCTGTTGAGAAAGCTGAGAAATATCCACTGATGAATTTCTTTGAAATTCTCTGTCAGTTTCTGGGCGTCTGTTCTCTGCTAGTTTTTTCTCAGCTTAGGTTTTTTTTTTGTTTTTTTTTTTTTTTTTCCATAAATCCTACTTTGCTTGTTGAGAGTGATTGTCCCAGAACTTTTGGTACTTGATTCTCTAATCTCCTTTATTTACATTCATTCTGGTAGTGTGTGTACTCAAGTGGATTTAACCACCACCAATATGCTGATGTCCCTTATTCATATCCTGCTTCCTATGATCCACTCTTCAGAGGATATGCAACATCTGCCTAGAATATCCCTATTCAGATCCCTCATTCACATATAATATCTAATATGCCTTTTAAAAAATCTTCATTCTTGTCTGAGCACATAGCGTCATTCCCCTGAACTATTTGTAGACCCATGAACAATTATTCACTATCTTTGTGCTTCAGATAATTGTAACATTTTCTTAGATGTTAATTTTTTATAGTATAAAAGTTGAAATTCCCTGGAGAAGTAATTACAACTCCAATTTCTTTCTAACCTTTAATGTGCTGAGTACATAGTATATTATATAAAATAAATATTTATAAGTATAAAATAAAAGGATACAAATATGGACCCTAAGAAGTGATATAAAAAAGTAATATCGGCCGGTCGTGGTGGTTCACGCCTGTAATCCCAGCACTGTGGGAGGCCAAGACAGGTGGATTACCTGAGGTCAGGAGTTCAAGACCAGCCTGGCCAACATAGTGAAACCTTGTCTCTACTAAAAATACAAAAATTAACTGGGCATGGTGGTGGGTGCCTGTAATCCCAGCTACTCAGGAGGCTGAGGCAGGAAAATCGCTTGAACTCAGAAGGCAGAGGTTGCAGTGAGCCAAGATCATGCTATTGCACTCCAGCTTGGATGAAAAGAGCGAAACTCCATCTCAAAAAAATGTATATATTTGAAATTTTTCATGTGAAAACATTGGACTTTAGTAGCAGAAATAACACTATATGTGTATATATATATGTACATATATAGACTTCTGTTTTCTCTATATATATGTACACATATACATATATGTCAGCAACTGTTAGAAAAACATCATATATATCAGCAGTTAGTATACATATATATCAGCAACTAGTTTTGTTTTTCAATAAATTGATATATGATGAGTATGCATGGTAGTATTCTTCACCTTACAGAAATTATATTCTGACAGGAAAATAGTGCTTGGTTTTGCTAGCCAGATTAAGTGCATCACACTAATACCTTATATAGAATTCATATATATACCAATTCATTTTACATCAATATAAATAAAACACTCTGATGATTCTTTTCTAAACACATCCTGTATATTATTTACTAGATAGGGACCTAAGAAGAAACCCTGAATGTAAGAGCACATCTTGTGCTTAAGGAACTTTCAGTTTGAATAAGAAAACAAGGGACACAGACATGGGATATAATCTCAGTTTGTTCTAAGTAAACTACAAGTAATAAGTGAGGAAATAATTTGATGGAAGGAGTAACCTCTGTAGGTTTGGAAAGACTGCACCAAGCATGTGAGTCAGGACTTAAACTCTAAAAATTCTGTGTAAAAGAAATTGAAGAAAGGGTATTCCAAGAGAGACAAGCAACGAAAGGGTTTTCCAAGAGAGACAAACAATGTATATGGGGGTGTGGTGAACACAGTAAAGAAAGCAGTACTGTGAGGGTGACTAAACTCAAGCAGGGCAGTCATGCTTGTATTTCTGTTTGACCAATTTTTTTTTTTACTAAGAATAATGTCTCTAAAAATTTTACTATTTATATTATTAAACCGATAACTGTATTTCTTTTCAAAAGGACATACCCTTGCCTTTCTGATTCCACAGGGATTTTGCAAAAACAATATATTGTCCACTTACAAGTTTTCTTAAATTTATACTCTACGTTTGTATTAATATGCTGCTACCTCATTTGTAATAAAAATTAGGAGATAAGACTTTAGAAATATTTTTGTTGCCTAATTATATAGCGTCAGGGGAAATATTGATGACACATCAGACATGTAATGAATGCATATCAAAAATAATTAATTATATAAGAAGGCAATCCAAGGTAATAAAGAGTCTTTAAATGGAAAAAGCAAAGATAGTGTCAGTCAAATTTCATTATTACTTAATTCCACATGACTCTATAGCAAAATCTGCTACTCATGTGGAATATCTATTAACTTTAGCAGGTGTTATGCATAACTAGCTGAGGGCAGTTTCTAGTCCACTGAGTACAAGCATAACTCCTAAATTGATAAGCCTGAGTGGAACTCCTTGCAATATTCAAAGGAATTTATCGACATTAATTAGAAATTTTATAAAAGGACTCCAGAGCCCAAAAGATTGTTTTCTTTTTTCCTCGTTCAAACAAACTACATATACATATAGTATTTTTAATAACAATGCATAACTCTTTTATAAACAGCAGTATATTTCTATTCCTATTTGGCCATAAAATTCTCCAGAGATAATCTAAGTTAAAACTTATTGCCTTTTTAGGACTTTGTTTCACTATTTCAGTGGCAGTTGTTGTATGAATTTCTATCAAATTTCACCACCCAACACTTTAACTTTACTCCTTACAATTGTAAAAGCAAACTAAATGTGGCCTGAGAAGGACTCCGTACTTTTATGTTTGAGTCCTTGTGGGTGAACTGTAACCTAGCTTAATAGACAAGATTGGAAACTGAGTTTAGGATTATGCACCTGTAACAACAGCTAAGTCTTGGCCAATCCCAGCAGCCATACTTCAA	30	GAP1	.	GT:AD	.|1:0,1
chr3	91411622	.	agtttttctgtgaagatatttctttttctgccatagacctcaaaccgctgtaaaaatccacttggaaattctacaaaaagaggatgtcaaaactcttctatcgaaaggaagtttcaattccatgagttaaatgcacatatcacaaataattttctgaggattcttctttcaagttttatatgaagaaatcccgtttccaaacatggcctcagaaaagtcccaatatacacttgcagattctacagaaagagtttttcaaaactgctctatcaacagaaaggttaaactctgtgagttgaaggcacacatcacaaagtagtttctgagaatcattctgtctagtttttctatgaagatattgccttttccaccataggcctcaaacggcgctaaatatccacttggaaattctacaaaaatagggttacaaaactgctctatcgaaaggaagcttcaactctgcgagttgaagcacacatcacaaagaagtttatgagaattcttctgtctacttttgtatgaagcagtcacgtttcaaacgaaggccacaaagacgtccaaatatccacttggagattcaacaaaaagagttttacaaaactgctccatcaagaggaatattcaactctgagagttgaaggcaggtatcacaaagtagtttccgacaatgcttctatcaagattttatgtgaagacattcccttttgtaccacaggcctgaaagcactctaaagaTAGaatagcaaattccacaaaaagagggtttaaaaccgctctatccaacgaaaggttaaactctgtcagctgaatgcgcacatctcagagtagcttcagagaacaattatgtctagtctttctgggaagatattttctcttctacataggcctgaaaccgctctaaatattcacttggaaattctacaaaaagaatacttCAACACTCttccatcaaaaggaaggttgaactctgagagttaaacgcacacatcacagagaagtttctgagaattcttctgtcaaggtttatatgaagaaaccccgtttccaatgaaggcctcaaaaaagtccaaagatttacttgcagattctacaaaaagagtgtttcataaactggtctatcaaaagaaagtttaaactcagtgagttgaacccacacatcacaaagtagcttctgagaatcattctgtctagtcctcctatgaagatattgccttttctaccataggcctcaaacggcgctaaatatccacctggaaattctacaaaaactgagtttctaaggtgctctattgaaaggaagcttcaactctgtgagttgaaggtacacatcacaaagaagtttctgagaattcttctgtctagttgtaaatgaagaaatcacgtttcaaacgaaggccacaaagaggtccaaatatccacctgcagattctacaaaaagagtgtttccaaactgctccatcaagaggaatgttcaactcggtgcgttgaatgcaaatatcacaaataagtttctgacaatacttctgtctagtttttatgtgaagatatttcctttcctactgtaggcctcaaaacgctctaaataaacacttgcaaactccacaaaaagagtgtttccaaactgctctatcaaaggaagtttaaactctgtcagctgaatgcaagcatcacaaaacagcttcggagaatgaatctgcctagtttttctgtgaagatatttctttttctgccatagacctcaaaccgctgtaaaaatccacttggaaattctacaaaaagaggatgtcaaaactcttctatcgaaaggaagtttcaactccatgagttaaatgcagatatcacaaataattttctgaggattcttctttcaagttttatatgaagaaatcccgtttccaaacaTGGCCTCAGAAAAGCCCCactatacacttgcagattctacagaaagagtttttcaaaactgctctatcaaaaggaaggttaaactctgtgagttgaaggcacacatcacaaattagtttctgagaatcattctgtctagtttctctatgaagatattgccttttccaccataggcctcaaacggcgctaaatatccacttggaaattctacaaaaagagggttacaaaactgctctatcgaaaggaagcttcaactctgcgagttgaaagcacacatcacgaagaagtttatgagaattcttctgtctacttttgtatgaagcagtcacatttcaaacgaaggccacaaagaggtccaaatatccacttggagattcaacaaaaagagtttttcaaaactgctccatcaagaggaatattcaactctgagagttgaaggcaggtatcacaaagtagtttccgacaatgcttctgtctagattttatgtgaagacattcccttttgtaccagaggcctgaaagcactctaaagaTAGaatagcaaattccacaaaaagagggtttaaaaccgctctatccaacgaaaggttaaactctgtcagctgaatgcgcacatcacagagtagcttcagagaacaattatgtctagtctttctgggaagatattttctcttctacataggcctgaaaccgctctaaatactcacttggaaattctacaaaaagaatacttCAACACTCttccatcaaaaggaaggttgaactctgagagttaaacgcacacatcacagagaagtttctgagaattcttctgtcaaggtttatatgaagaaaccccgtttccaatgaaggcctcaaaaaagtccaaagatttacttgcagattctacaaaaagagtgtttcataaactggtctatcaaaagaaaggttaaactcagtgagttgaacccacacatcacaaagtagcttctgagaatcattctgtctagtcctcctacgaagatattgccttttctaccataggcctcaaacggcgctaaatatccacctggaaattctacaaaaactgagtttctaaggtgctctattgaaaggaagcttcaactctgtgagttgaaggtacacatcacaaagaagtttctgagaattcttctgtctagttgtaaatgaagaaatcacgtttcaaacgaaggccacaaagaggtccaaatatccacctgcagattctacaaaaagagtgtttccaaactgctccatcaagaggaatgttcaactctgtgcgttgaatgcaaatatcacaaataagtttctgacaatacttctgtctagtttttatgtgaagatatttcctttcctactgtaggcctcaaaacgctctaaataaacacttgcaaactccacaaaaagagtgtttccaaactgctctatcaaacgaagtttaaactctgtcagctgaatgcaagcatcacaaaacagcttcggagaatgaatctgcctt	A	30	GAP1	.	GT:AD	.|1:0,1
[truncated: 3,590,070 more chars]
