# Supplementary material for: VolcanoSV enables accurate and robust structural variant calling in diploid genomes from single-molecule long read sequencing
Source: Nat Commun. 2024 Aug 13;15:6956. doi: 10.1038/s41467-024-51282-0 (PMC11322167; doi:10.1038/s41467-024-51282-0)
Supplement: Supplementary file 4 — Source Data [file 41467_2024_51282_MOESM4_ESM.zip › Source Data/SupplementaryFigure4/Data/HCC1395_Pacbio_Tumor_Complex_SV_VolcanosvSV.vcf]

##fileformat=VCFv4.2
##FILTER=<ID=PASS,Description="All filters passed">
##fileDate=20180605
##reference=GRCh37
##contig=<ID=chr1,length=249250621>
##contig=<ID=chr2,length=243199373>
##contig=<ID=chr3,length=198022430>
##contig=<ID=chr4,length=191154276>
##contig=<ID=chr5,length=180915260>
##contig=<ID=chr6,length=171115067>
##contig=<ID=chr7,length=159138663>
##contig=<ID=chr8,length=146364022>
##contig=<ID=chr9,length=141213431>
##contig=<ID=chr10,length=135534747>
##contig=<ID=chr11,length=135006516>
##contig=<ID=chr12,length=133851895>
##contig=<ID=chr13,length=115169878>
##contig=<ID=chr14,length=107349540>
##contig=<ID=chr15,length=102531392>
##contig=<ID=chr16,length=90354753>
##contig=<ID=chr17,length=81195210>
##contig=<ID=chr18,length=78077248>
##contig=<ID=chr19,length=59128983>
##contig=<ID=chr20,length=63025520>
##contig=<ID=chr21,length=48129895>
##contig=<ID=chr22,length=51304566>
##INFO=<ID=SVTYPE,Number=1,Type=String,Description="Type of SV:DEL=Deletion, CON=Contraction, INS=Insertion, DUP=Duplication, INV=Inversion">
##INFO=<ID=SVLEN,Number=.,Type=Integer,Description="Difference in length between REF and ALT alleles">
##INFO=<ID=TIG_REGION,Number=.,Type=String,Description="Contig region where variant was found (one per alt with h1 before h2 for homozygous calls)">
##INFO=<ID=QUERY_STRAND,Number=.,Type=String,Description="Strand of variant in the contig relative to the reference (order follows TIG_REGION)">
##INFO=<ID=SIG_SOURCE,Number=.,Type=String,Description="Source of the variant call signature (order follows TIG_REGION)">
##INFO=<ID=TIG_MAPQ,Number=.,Type=String,Description="Mapping quality of the contigs (order follows TIG_REGION)">
##INFO=<ID=CollapseId,Number=1,Type=Integer,Description="collapse match ID">
##INFO=<ID=CollapseId,Number=1,Type=Integer,Description="collapse match ID">
##FORMAT=<ID=GT,Number=1,Type=String,Description="Genotype">
##INFO=<ID=END,Number=1,Type=Integer,Description="End position of the variant described in this record">
#CHROM	POS	ID	REF	ALT	QUAL	FILTER	INFO	FORMAT	HG002
chr1	136884	volcanosv.DUP.1	.	<DUP>	20	PASS	SVTYPE=DUP;END=137177;SVLEN=293	GT	1/1
chr1	866753	volcanosv.DUP.5	.	<DUP>	20	PASS	SVTYPE=DUP;END=866850;SVLEN=97	GT	1/1
chr1	939397	volcanosv.DUP.6	.	<DUP>	20	PASS	SVTYPE=DUP;END=939446;SVLEN=49	GT	1/1
chr1	996286	volcanosv.DUP.7	.	<DUP>	20	PASS	SVTYPE=DUP;END=996354;SVLEN=68	GT	1/1
chr1	996596	volcanosv.DUP.8	.	<DUP>	20	PASS	SVTYPE=DUP;END=996729;SVLEN=133	GT	1/1
chr1	1068747	volcanosv.DUP.9	.	<DUP>	20	PASS	SVTYPE=DUP;END=1068821;SVLEN=74	GT	1/1
chr1	1119512	svim_asm.BND.1	N	N]chr22:20302979]	.	PASS	SVTYPE=BND;READS=PS20075486_20058228_20278661_hp1_1,PS20075486_20058228_20278661_hp2_1	GT	1/1
chr1	1134770	volcanosv.DUP.10	.	<DUP>	20	PASS	SVTYPE=DUP;END=1134857;SVLEN=87	GT	1/1
chr1	1141370	volcanosv.DUP.11	.	<DUP>	20	PASS	SVTYPE=DUP;END=1141431;SVLEN=61	GT	1/1
chr1	1175982	volcanosv.DUP.12	.	<DUP>	20	PASS	SVTYPE=DUP;END=1176088;SVLEN=106	GT	1/1
chr1	1192628	volcanosv.DUP.13	.	<DUP>	20	PASS	SVTYPE=DUP;END=1192725;SVLEN=97	GT	0/1
chr1	1477855	volcanosv.DUP.14	.	<DUP>	20	PASS	SVTYPE=DUP;END=1477984;SVLEN=129	GT	1/1
chr1	1543586	volcanosv.DUP.15	.	<DUP>	20	PASS	SVTYPE=DUP;END=1543809;SVLEN=223	GT	1/1
chr1	1605595	volcanosv.DUP.16	.	<DUP>	20	PASS	SVTYPE=DUP;END=1605880;SVLEN=285	GT	0/1
chr1	1979516	volcanosv.DUP.17	.	<DUP>	20	PASS	SVTYPE=DUP;END=1979806;SVLEN=290	GT	1/1
chr1	1981876	volcanosv.DUP.18	.	<DUP>	20	PASS	SVTYPE=DUP;END=1981946;SVLEN=70	GT	1/1
chr1	2122077	volcanosv.DUP.19	.	<DUP>	20	PASS	SVTYPE=DUP;END=2122204;SVLEN=127	GT	1/1
chr1	2756014	volcanosv.DUP.20	.	<DUP>	20	PASS	SVTYPE=DUP;END=2758267;SVLEN=2253	GT	0/1
chr1	3162936	volcanosv.DUP.21	.	<DUP>	20	PASS	SVTYPE=DUP;END=3163340;SVLEN=404	GT	1/1
chr1	3167620	volcanosv.DUP.22	.	<DUP>	20	PASS	SVTYPE=DUP;END=3167800;SVLEN=180	GT	1/1
chr1	3176156	volcanosv.DUP.23	.	<DUP>	20	PASS	SVTYPE=DUP;END=3176343;SVLEN=187	GT	1/1
chr1	3587866	volcanosv.DUP.24	.	<DUP>	20	PASS	SVTYPE=DUP;END=3588276;SVLEN=410	GT	1/1
chr1	4077761	volcanosv.DUP.25	.	<DUP>	20	PASS	SVTYPE=DUP;END=4078361;SVLEN=600	GT	1/1
chr1	4136678	volcanosv.DUP.26	.	<DUP>	20	PASS	SVTYPE=DUP;END=4136964;SVLEN=286	GT	0/1
chr1	5334181	volcanosv.DUP.27	.	<DUP>	20	PASS	SVTYPE=DUP;END=5334391;SVLEN=210	GT	0/1
chr1	6160409	volcanosv.DUP.28	.	<DUP>	20	PASS	SVTYPE=DUP;END=6160529;SVLEN=120	GT	1/1
chr1	6937352	volcanosv.DUP.30	.	<DUP>	20	PASS	SVTYPE=DUP;END=6937565;SVLEN=213	GT	0/1
chr1	7114744	volcanosv.DUP.31	.	<DUP>	20	PASS	SVTYPE=DUP;END=7114990;SVLEN=246	GT	1/1
chr1	7115030	volcanosv.DUP.32	.	<DUP>	20	PASS	SVTYPE=DUP;END=7115081;SVLEN=51	GT	0/1
chr1	7115096	volcanosv.DUP.33	.	<DUP>	20	PASS	SVTYPE=DUP;END=7115292;SVLEN=196	GT	0/1
chr1	7500280	volcanosv.DUP.34	.	<DUP>	20	PASS	SVTYPE=DUP;END=7500358;SVLEN=78	GT	0/1
chr1	8344643	volcanosv.DUP.35	.	<DUP>	20	PASS	SVTYPE=DUP;END=8344971;SVLEN=328	GT	1/1
chr1	8726440	svim_asm.BND.2	N	N]chr1:8835195]	.	PASS	SVTYPE=BND;READS=PS8785946_8765862_8787131_hp1_1	GT	1/0
chr1	8835195	svim_asm.BND.3	N	N]chr1:8726440]	.	PASS	SVTYPE=BND;READS=PS8785946_8765862_8787131_hp1_1	GT	1/0
chr1	9310072	volcanosv.DUP.36	.	<DUP>	20	PASS	SVTYPE=DUP;END=9310127;SVLEN=55	GT	0/1
chr1	9713714	svim_asm.BND.4	N	[chr1:10152695[N	.	PASS	SVTYPE=BND;READS=PS9823726_9810360_9833562_hp1_1	GT	1/0
chr1	9850663	svim_asm.BND.5	N	[chr17:82793236[N	.	PASS	SVTYPE=BND;READS=PS82785283_82750973_82785393_hp2_2	GT	0/1
chr1	10152695	svim_asm.BND.6	N	[chr1:9713714[N	.	PASS	SVTYPE=BND;READS=PS9823726_9810360_9833562_hp1_1	GT	1/0
chr1	13054712	volcanosv.DUP.38	.	<DUP>	20	PASS	SVTYPE=DUP;END=13056299;SVLEN=1587	GT	0/1
chr1	13452167	svim_asm.DUP_TANDEM.1	N	<DUP:TANDEM>	.	not_fully_covered	SVTYPE=DUP:TANDEM;END=13491747;SVLEN=39581;READS=PS13465193_13445627_13470161_hp2_0	GT:CN	0/1:2
chr1	13658329	volcanosv.DUP.39	.	<DUP>	20	PASS	SVTYPE=DUP;END=13658457;SVLEN=128	GT	1/1
chr1	16565588	volcanosv.DUP.40	.	<DUP>	20	PASS	SVTYPE=DUP;END=16567130;SVLEN=1542	GT	0/1
chr1	16725253	svim_asm.BND.7	N	[chr1:234776441[N	.	PASS	SVTYPE=BND;READS=PS234742561_234717584_235026370_hp1_2	GT	1/0
chr1	22830721	svim_asm.BND.8	N	]chr16:33958612]N	.	PASS	SVTYPE=BND;READS=PS22788758_22763088_22800798_hp1_2	GT	1/0
chr1	22830736	svim_asm.BND.9	N	N[chr16:33952565[	.	PASS	SVTYPE=BND;READS=PS22788758_22763088_22800798_hp1_2	GT	1/0
chr1	23277273	svim_asm.BND.10	N	]hs38d1:662766]N	.	PASS	SVTYPE=BND;READS=PS23270935_23250573_23277155_hp2_0	GT	0/1
chr1	23710864	volcanosv.DUP.42	.	<DUP>	20	PASS	SVTYPE=DUP;END=23710961;SVLEN=97	GT	1/1
chr1	24344957	volcanosv.DUP.43	.	<DUP>	20	PASS	SVTYPE=DUP;END=24345225;SVLEN=268	GT	1/1
chr1	25906229	svim_asm.DUP_TANDEM.2	N	<DUP:TANDEM>	.	PASS	SVTYPE=DUP:TANDEM;END=25913034;SVLEN=6806;READS=PS25955717_25935469_25954334_hp2_1	GT:CN	0/1:2
chr1	26641556	svim_asm.INV.3	GTCTCAACCTCAGGTGATATGCCAGCCCTGGGCTCCCAGAGCGCTGGGATTACAGGTGTGAGCCACCGCACCTGGCCCAGGCTCTCTTTCTTAAATTAGCAATGCACATGAATGCAGACCAGCATCTTTGCAGCTAAGAACTAAAAGTACATTTGAAGATTATTCTTTAGTTGGTTTATTTTGTGATTTGTCACTTGCATAGATGCCATTTGGTCACATATCATTACAGAATTGAACTGATTAGTCCATGTTTTCCTCATTTCCATAGTATTTATTTTACTGATTTACCTGCAAAAAATTGCTTTCATTTCCTTTTCAACTTTGAAAGCAAAGAGTTCAGCTACAGCTTTGAATTAGTTTTGTCTGATTACTGCTTATAATATTTACATTGTTTTAAAAACACTATTACCTTGTTTTTTGTTTTTGTTTTTTTGAGACAGAGTCTCACTCTGTTGCCTAGGCTGGAGTGCAATGGCATTGCCTGGGCTCACTGCAACCTCCGCCTCCCGGGTTCAAGCGATTCTCCTGCCTCAGCCTCCCAAGTAGCTGGGATTACAGGCGCCTGCCACCACACCTGGCTAATTTTTGTATTTTTAGTAGAGATGGGGTTTCACCATCTTGGCCAGGCTGGTCTCGAACTCCTGACCTCGTGATCTGCCCGCCTCAGCCTCCCAAAGTGCTGGGATTACAGGCGTGAGCCACTGCGCCCAGCCCTTTTTCCTCTTTTTCATGTCAGACAGGTAATGTGCCAACATCATAACAATGTTTGTGGATGGCACATTTCACACATCCATGTGAATGCCCAATCATCATGCTTATGAACTACAAAATGATCTGATTATTTCTTTATAATTAAAGGTAAATATTTTTGGCAAAAATACTATATAAGTGGCCACTTGTTCAATAAAGAATGTGCTCAGGCCAGGCTCAGTGATTCACACCTGTAACCCTAGCACTTTGGGATGCTTAAGCTCTGGAGTTCAAGACCAGCCTGGGGAACATAGTGAAATCTCATCTCTACAAAAAGTACAAAAATTTGGCTGGTAGGGTAATCCTAGCACTTTGGGAGGCCGAGGCGGGCAGATCATTTGAGGCCAGAAGTTCGAGACCAGCCTGGCCAACATGACAAAACCCCGTCTCTACTAAAAATACAAAAATTATCTGGGTGTGGTGGCACATGACTGTAGACCCAGCTACTTGGGAGGCTGAGGCACGAGAATCCCTTGAACCTGGGGGGCGGAGGTTGCAGTGAGCTGAGATCATGCCATTGCACTCCAGCCTGGGCGACAGAGCAAGACTCTGTCTCAAAAAAAGAAAGAAAAAATTACAAAAATTAACCGGGTGTGGTGGCTCACACCAGTAGTCCCAGCTACTAGGGGGCAGGCTGAGGCAGGGGATCACCTGAACTTGGGAGATCAAGACTACAGTGAGCCGAGATTGTGCCACTGCACTCCATCCTGGGTGACAATGTAAGACCCTGTCTCAAAAAAAAAAAAAAAAAAAGAGTGTGCTCAAAGGGTAATCAGCCACTTGCTCTGTCCCTGATATCCCTCCCAATTCTTCACTGCTAGCCGTTTGTTCATCTACCAAACATTTGCCAAAGAGGCCTTTAAAAATTTATTACAGGCCGGGTGTGGTGGCTCATGCCTGTAATCCTAGCACTTTAGGAGGCCGAGGCGGGTAGATTGCCTGAGGTCAGGAGTTCAAGACTAGTCTGGCCAACATGGTGAAACCCCGTCTCTATTAAAAATACAAAAAAAGGGCCAGGTGCGGTGGCTCACACCTGTAATCCCAGCACTTTGGGAGGCCGAGACGGGCGGATCACGAGGTCAGCAGTTCGAGACCAGCCTGACCAACATGGTGAAACCCCGTCTCTACTAAAAATACAAAAAAATTAGCTGGGCGTGGTGGTGGGCGCCTGTAATCCCAGCTACTTGGGAGGCTGAGGCAGGAGAATCTCTTGAAACCGGAAGGTGGAGGTTGCAGTGAGCCGAGATTGCACCACTAGCCTAGGCAACGAGGCAACGAGAGCAAAACTCCGTTTCAAAAAAAAAAAAATACAAAAACAATTAGCCGGGCATGGTGGCGTGCACCTGTAATCCCAGCTACTCAGGAGGCTGAGGCAGGGGAATTGCTTGAACCAGGGAGGTGGAGGTTGCAGTGAGCCGAGATCGCGCCAGTGTACTCCAGCCTGGGTGACAGAACGAGCTCAAAAAAACAAAAAAAAGTATTACAGCTTGGATAACATAATGAGACCCTGTCTGTACAAAAACTACAAAAATTAGCTGGGTGTGGTGGTGTGTGCCTGTAGTCCCAGCTACTCAGAAATCGGAGGTGAACAGATTGCTTGAGCCCAGGAAGTTGAGGCTGCAGTGAGCTATGATCACACCGCTGCACTTCAACCTGGGTGACAGAGCAAGACCCTGTCTCAGAAAAAAAAAAAAAAAAAGTGTATTGTCTATTTTCACTTTTCTTTAGCCCACCCCCAAGCTTCAAAACTTTTTTTCTGTGTACAAAAATACAAATATTGGTTTGAAGACTATACTTTCAGGGATCATTTCTTCTTTGTTTTCGAGACTGAGTCTTGCTCTATCGCCCAGGCTGGAGTGCAGTGGCACAACCTTGGCTCACTGCAACCACCTCCGCCTCCCAGGTTCAAGTGATTCTCATGCCTCAGCCTCCTGAGTAGCTGAGACTACAGGTGCCCACCACCATGCCCAGCTCATTTTTGTATTTTTAGTAGAGATGGGGTTTTACCATGTTGGCCAGGCTGGTCTTGAACTCCTGACCTCAAGTGATCTGCCCACCTCAGCCTCCCAAACTGCGGGGATTACAGATGTGAGCCACCACACCTGGCCTCAGGGATCATTTCTATAGTTCGCTACAAATATTGCGTTGGAGCAGGTGAGTTTCTTGAACACAATACACTGAAAATTCCCATGCAGACCTTGAGAAATTATATTAAAGTCACATGGGTTGTCACTAATGTTTCTGGGAGATAACGGCAGCAACTAGTGAAAAAGAAGCCTTTCAAAGGATTAAAGAAATGGTTTAAATTAGTACTTTTGGAACACTGGAAGTTTCTCACTGTTGCTTTTTTTTTTTTTTTTTTTGAGACAGAGTCTTGCTCTGTCGCCCAGGCTGGAGTGCAGTGGCTCACTGCGATCTTGGCTCACTGCAAGCTCCGCCTCCCAGTTTCATGCCATTCTCCTGCCTCAGCCTCCCGAGTAGCTGGGACTACAGGTGCCTGCCACCACGCCCGGATAATTTTTTGTATTTTTAGTAGAGACAGGGTTTCACCGTGTTGGCCAGGATGGTCTCGATCTCCTGACCTCTTATCCGCCCGCCTTGGCCTCCCAAAGTGCTGGGATTACAGGCGTGAGCCACTGCGCCCGGCCATTTCTCACTATTGCTAATTTAGGAAAAAAGGAAATCCACTTTGTGATTTAGTCTTTGGTAAACTTGTATTATTCTTTTTATTTAGTTTCTCCTTTAGTTTTAGGTTACTGGTCCTTCTCTAGAGACAGTGGATATATTCACATTAAAGTTGAAGCAACTAGATAGCAACCAGCACCAGGACCATCACGCGCAGGCCAGGACCTGTGCCATGGCGTTGCTCTCAGATGCTGCTGATATTACTGATGTTGTCAGAGGTACCCTGGAGGGTGGAGCGCCCTGCCTTTGCCCGGGGAGAACCTTCTGGGGTTCCTGCCTTGGATGAGCACTCTGATCCATATGTCTCCAGGTTCCAGGAGTTGCAGAAATGCCACCAGGATCTGCAGAACACATTGCAAGACAAGGAGAGCTGGGAGGACTCAGACCCTGACCTCATCCAAAAGTGAAAAACCAATCCTGCCAAAGTGAATGTATTTTCTCTCCCCAAAGGCAGACTTGAGACCCCCAGCTTCAGGGTGGCTTCTGCCTGACTTCCAGAGCTCCAGCCAGTGCCTTTTGTCTGAAACCTCCATGTCCAGGACCCTTGGGCGGAGAAGAATCTGCTGGACACTGCTTGGGGCTGGACCCTGAGAGCGCTCACATTTGACACCCCAGAAAGCAAATAAAACAGTTGAAATATGTAAAAAAAAAAAAAAAAAAGAGCTGAAGCAACTACTAGATGGCAATTTTTTCTTGCATCCTTCCAGCTTTGTACACTTGGTCACACTTCATCTTCTCTTTTTGTTCCCCCTGAAAGAGCTGCTAACACTATTGGCTTTCTCTCTGTTTTTCTTTCCAGTCTCTACTTTTTTGGGAATATGGTTAAACAGATGCATCCTCTTCCCTTATTCTGATGAAATGTATTGCTGATGGCCTATCTGGCCACACTGCCCTCTTAATCTTTCTCAAAGGTGGCTCCTTGGTAATCACAACATTTTGCCATCTCTACCTTGGAGAGCAACTGTTAGAACCGGTTGAAGGAGTCCAGAGGAATGCTCTGAATTTGTTAGCAATTGCTTTGATTCCTTATTAAACATGATGTATGTTCAAGGTCCCTGATTTTCATAAAAATTATAGAACTGTGTAGATAAAAAGTTGTGTGTTTCTTTTGCACCACTTAACCAGTAGTGTGATCAATAAATGTTCTTTAGGCCGGGCGTGGTAGCTCACGCCTGTAATTCTAGCACTTTGGGAGACTGAGTCGGGCGGATTAGTTGAGGTCAGCAGTTCGAGACCAGCCTGGCCAACACGGTGAAATGCCATCCTTACAAAAAATACAAAAATTAGATGGGTGTGATGGTGGGTACTGGGGAGGCTGAAGCAGGAGAATCACTTGAACCCAGGAGTCAGAGGTTGCAGTGAGCCAAGATCGTGCTACTGCACTCCAGTCTAGGCAACAGAGCAAGACTCTGTCTCCAAAAAACGACAATAGGCCTGGCGTGGTGGCTCACTCCTGTAATTCCAGCCCTTTGGGAGGCCAAGCCTGGCGGATCACCTGAGGTCGGGAG	CTCCCGACCTCAGGTGATCCGCCAGGCTTGGCCTCCCAAAGGGCTGGAATTACAGGAGTGAGCCACCACGCCAGGCCTATTGTCGTTTTTTGGAGACAGAGTCTTGCTCTGTTGCCTAGACTGGAGTGCAGTAGCACGATCTTGGCTCACTGCAACCTCTGACTCCTGGGTTCAAGTGATTCTCCTGCTTCAGCCTCCCCAGTACCCACCATCACACCCATCTAATTTTTGTATTTTTTGTAAGGATGGCATTTCACCGTGTTGGCCAGGCTGGTCTCGAACTGCTGACCTCAACTAATCCGCCCGACTCAGTCTCCCAAAGTGCTAGAATTACAGGCGTGAGCTACCACGCCCGGCCTAAAGAACATTTATTGATCACACTACTGGTTAAGTGGTGCAAAAGAAACACACAACTTTTTATCTACACAGTTCTATAATTTTTATGAAAATCAGGGACCTTGAACATACATCATGTTTAATAAGGAATCAAAGCAATTGCTAACAAATTCAGAGCATTCCTCTGGACTCCTTCAACCGGTTCTAACAGTTGCTCTCCAAGGTAGAGATGGCAAAATGTTGTGATTACCAAGGAGCCACCTTTGAGAAAGATTAAGAGGGCAGTGTGGCCAGATAGGCCATCAGCAATACATTTCATCAGAATAAGGGAAGAGGATGCATCTGTTTAACCATATTCCCAAAAAAGTAGAGACTGGAAAGAAAAACAGAGAGAAAGCCAATAGTGTTAGCAGCTCTTTCAGGGGGAACAAAAAGAGAAGATGAAGTGTGACCAAGTGTACAAAGCTGGAAGGATGCAAGAAAAAATTGCCATCTAGTAGTTGCTTCAGCTCTTTTTTTTTTTTTTTTTTACATATTTCAACTGTTTTATTTGCTTTCTGGGGTGTCAAATGTGAGCGCTCTCAGGGTCCAGCCCCAAGCAGTGTCCAGCAGATTCTTCTCCGCCCAAGGGTCCTGGACATGGAGGTTTCAGACAAAAGGCACTGGCTGGAGCTCTGGAAGTCAGGCAGAAGCCACCCTGAAGCTGGGGGTCTCAAGTCTGCCTTTGGGGAGAGAAAATACATTCACTTTGGCAGGATTGGTTTTTCACTTTTGGATGAGGTCAGGGTCTGAGTCCTCCCAGCTCTCCTTGTCTTGCAATGTGTTCTGCAGATCCTGGTGGCATTTCTGCAACTCCTGGAACCTGGAGACATATGGATCAGAGTGCTCATCCAAGGCAGGAACCCCAGAAGGTTCTCCCCGGGCAAAGGCAGGGCGCTCCACCCTCCAGGGTACCTCTGACAACATCAGTAATATCAGCAGCATCTGAGAGCAACGCCATGGCACAGGTCCTGGCCTGCGCGTGATGGTCCTGGTGCTGGTTGCTATCTAGTTGCTTCAACTTTAATGTGAATATATCCACTGTCTCTAGAGAAGGACCAGTAACCTAAAACTAAAGGAGAAACTAAATAAAAAGAATAATACAAGTTTACCAAAGACTAAATCACAAAGTGGATTTCCTTTTTTCCTAAATTAGCAATAGTGAGAAATGGCCGGGCGCAGTGGCTCACGCCTGTAATCCCAGCACTTTGGGAGGCCAAGGCGGGCGGATAAGAGGTCAGGAGATCGAGACCATCCTGGCCAACACGGTGAAACCCTGTCTCTACTAAAAATACAAAAAATTATCCGGGCGTGGTGGCAGGCACCTGTAGTCCCAGCTACTCGGGAGGCTGAGGCAGGAGAATGGCATGAAACTGGGAGGCGGAGCTTGCAGTGAGCCAAGATCGCAGTGAGCCACTGCACTCCAGCCTGGGCGACAGAGCAAGACTCTGTCTCAAAAAAAAAAAAAAAAAAAGCAACAGTGAGAAACTTCCAGTGTTCCAAAAGTACTAATTTAAACCATTTCTTTAATCCTTTGAAAGGCTTCTTTTTCACTAGTTGCTGCCGTTATCTCCCAGAAACATTAGTGACAACCCATGTGACTTTAATATAATTTCTCAAGGTCTGCATGGGAATTTTCAGTGTATTGTGTTCAAGAAACTCACCTGCTCCAACGCAATATTTGTAGCGAACTATAGAAATGATCCCTGAGGCCAGGTGTGGTGGCTCACATCTGTAATCCCCGCAGTTTGGGAGGCTGAGGTGGGCAGATCACTTGAGGTCAGGAGTTCAAGACCAGCCTGGCCAACATGGTAAAACCCCATCTCTACTAAAAATACAAAAATGAGCTGGGCATGGTGGTGGGCACCTGTAGTCTCAGCTACTCAGGAGGCTGAGGCATGAGAATCACTTGAACCTGGGAGGCGGAGGTGGTTGCAGTGAGCCAAGGTTGTGCCACTGCACTCCAGCCTGGGCGATAGAGCAAGACTCAGTCTCGAAAACAAAGAAGAAATGATCCCTGAAAGTATAGTCTTCAAACCAATATTTGTATTTTTGTACACAGAAAAAAAGTTTTGAAGCTTGGGGGTGGGCTAAAGAAAAGTGAAAATAGACAATACACTTTTTTTTTTTTTTTTTCTGAGACAGGGTCTTGCTCTGTCACCCAGGTTGAAGTGCAGCGGTGTGATCATAGCTCACTGCAGCCTCAACTTCCTGGGCTCAAGCAATCTGTTCACCTCCGATTTCTGAGTAGCTGGGACTACAGGCACACACCACCACACCCAGCTAATTTTTGTAGTTTTTGTACAGACAGGGTCTCATTATGTTATCCAAGCTGTAATACTTTTTTTTGTTTTTTTGAGCTCGTTCTGTCACCCAGGCTGGAGTACACTGGCGCGATCTCGGCTCACTGCAACCTCCACCTCCCTGGTTCAAGCAATTCCCCTGCCTCAGCCTCCTGAGTAGCTGGGATTACAGGTGCACGCCACCATGCCCGGCTAATTGTTTTTGTATTTTTTTTTTTTTGAAACGGAGTTTTGCTCTCGTTGCCTCGTTGCCTAGGCTAGTGGTGCAATCTCGGCTCACTGCAACCTCCACCTTCCGGTTTCAAGAGATTCTCCTGCCTCAGCCTCCCAAGTAGCTGGGATTACAGGCGCCCACCACCACGCCCAGCTAATTTTTTTGTATTTTTAGTAGAGACGGGGTTTCACCATGTTGGTCAGGCTGGTCTCGAACTGCTGACCTCGTGATCCGCCCGTCTCGGCCTCCCAAAGTGCTGGGATTACAGGTGTGAGCCACCGCACCTGGCCCTTTTTTTGTATTTTTAATAGAGACGGGGTTTCACCATGTTGGCCAGACTAGTCTTGAACTCCTGACCTCAGGCAATCTACCCGCCTCGGCCTCCTAAAGTGCTAGGATTACAGGCATGAGCCACCACACCCGGCCTGTAATAAATTTTTAAAGGCCTCTTTGGCAAATGTTTGGTAGATGAACAAACGGCTAGCAGTGAAGAATTGGGAGGGATATCAGGGACAGAGCAAGTGGCTGATTACCCTTTGAGCACACTCTTTTTTTTTTTTTTTTTTTGAGACAGGGTCTTACATTGTCACCCAGGATGGAGTGCAGTGGCACAATCTCGGCTCACTGTAGTCTTGATCTCCCAAGTTCAGGTGATCCCCTGCCTCAGCCTGCCCCCTAGTAGCTGGGACTACTGGTGTGAGCCACCACACCCGGTTAATTTTTGTAATTTTTTCTTTCTTTTTTTGAGACAGAGTCTTGCTCTGTCGCCCAGGCTGGAGTGCAATGGCATGATCTCAGCTCACTGCAACCTCCGCCCCCCAGGTTCAAGGGATTCTCGTGCCTCAGCCTCCCAAGTAGCTGGGTCTACAGTCATGTGCCACCACACCCAGATAATTTTTGTATTTTTAGTAGAGACGGGGTTTTGTCATGTTGGCCAGGCTGGTCTCGAACTTCTGGCCTCAAATGATCTGCCCGCCTCGGCCTCCCAAAGTGCTAGGATTACCCTACCAGCCAAATTTTTGTACTTTTTGTAGAGATGAGATTTCACTATGTTCCCCAGGCTGGTCTTGAACTCCAGAGCTTAAGCATCCCAAAGTGCTAGGGTTACAGGTGTGAATCACTGAGCCTGGCCTGAGCACATTCTTTATTGAACAAGTGGCCACTTATATAGTATTTTTGCCAAAAATATTTACCTTTAATTATAAAGAAATAATCAGATCATTTTGTAGTTCATAAGCATGATGATTGGGCATTCACATGGATGTGTGAAATGTGCCATCCACAAACATTGTTATGATGTTGGCACATTACCTGTCTGACATGAAAAAGAGGAAAAAGGGCTGGGCGCAGTGGCTCACGCCTGTAATCCCAGCACTTTGGGAGGCTGAGGCGGGCAGATCACGAGGTCAGGAGTTCGAGACCAGCCTGGCCAAGATGGTGAAACCCCATCTCTACTAAAAATACAAAAATTAGCCAGGTGTGGTGGCAGGCGCCTGTAATCCCAGCTACTTGGGAGGCTGAGGCAGGAGAATCGCTTGAACCCGGGAGGCGGAGGTTGCAGTGAGCCCAGGCAATGCCATTGCACTCCAGCCTAGGCAACAGAGTGAGACTCTGTCTCAAAAAAACAAAAACAAAAAACAAGGTAATAGTGTTTTTAAAACAATGTAAATATTATAAGCAGTAATCAGACAAAACTAATTCAAAGCTGTAGCTGAACTCTTTGCTTTCAAAGTTGAAAAGGAAATGAAAGCAATTTTTTGCAGGTAAATCAGTAAAATAAATACTATGGAAATGAGGAAAACATGGACTAATCAGTTCAATTCTGTAATGATATGTGACCAAATGGCATCTATGCAAGTGACAAATCACAAAATAAACCAACTAAAGAATAATCTTCAAATGTACTTTTAGTTCTTAGCTGCAAAGATGCTGGTCTGCATTCATGTGCATTGCTAATTTAAGAAAGAGAGCCTGGGCCAGGTGCGGTGGCTCACACCTGTAATCCCAGCGCTCTGGGAGCCCAGGGCTGGCATATCACCTGAGGTTGAGAC	.	PASS	SVTYPE=INV;END=26646498;READS=PS26621001_26614022_26649581_hp2_0	GT	0/1
chr1	27792226	volcanosv.DUP.45	.	<DUP>	20	PASS	SVTYPE=DUP;END=27792287;SVLEN=61	GT	1/1
chr1	28410087	volcanosv.DUP.46	.	<DUP>	20	PASS	SVTYPE=DUP;END=28410213;SVLEN=126	GT	1/1
chr1	28504179	svim_asm.BND.11	N	N]chr1:28609581]	.	PASS	SVTYPE=BND;READS=PS28635827_28611401_28668933_hp1_2	GT	1/0
chr1	28609581	svim_asm.BND.12	N	N]chr1:28504179]	.	PASS	SVTYPE=BND;READS=PS28635827_28611401_28668933_hp1_2	GT	1/0
chr1	29770812	volcanosv.DUP.47	.	<DUP>	20	PASS	SVTYPE=DUP;END=29771463;SVLEN=651	GT	1/1
chr1	31431775	volcanosv.DUP.48	.	<DUP>	20	PASS	SVTYPE=DUP;END=31432001;SVLEN=226	GT	0/1
chr1	33050733	svim_asm.BND.13	N	]chr7:24409092]N	.	PASS	SVTYPE=BND;READS=PS24419999_24407070_24430311_hp1_0,PS24400840_24384346_24404363_hp2_0	GT	1/1
chr1	33050733	svim_asm.DUP_INT.1	N	<DUP:INT>	.	PASS	SVTYPE=DUP:INT;END=33053495;SVLEN=2763;READS=PS24419999_24407070_24430311_hp1_0	GT	1/0
chr1	33053495	svim_asm.BND.14	N	N[chr7:24409084[	.	PASS	SVTYPE=BND;READS=PS24419999_24407070_24430311_hp1_0,PS24419999_24407070_24430311_hp2_0	GT	1/1
chr1	34102597	volcanosv.DUP.49	.	<DUP>	20	PASS	SVTYPE=DUP;END=34102691;SVLEN=94	GT	1/1
chr1	34777591	volcanosv.DUP.50	.	<DUP>	20	PASS	SVTYPE=DUP;END=34777779;SVLEN=188	GT	0/1
chr1	35260252	volcanosv.DUP.51	.	<DUP>	20	PASS	SVTYPE=DUP;END=35260463;SVLEN=211	GT	1/1
chr1	36688597	volcanosv.DUP.52	.	<DUP>	20	PASS	SVTYPE=DUP;END=36688923;SVLEN=326	GT	0/1
chr1	38917102	svim_asm.BND.15	N	[chr3:149281139[N	.	PASS	SVTYPE=BND;READS=PS38941277_38922174_38945755_hp2_1	GT	0/1
chr1	39504339	volcanosv.DUP.53	.	<DUP>	20	PASS	SVTYPE=DUP;END=39504796;SVLEN=457	GT	1/1
chr1	39504515	volcanosv.DUP.54	.	<DUP>	20	PASS	SVTYPE=DUP;END=39504976;SVLEN=461	GT	1/1
chr1	40149884	svim_asm.BND.16	N	[chr1:40295747[N	.	PASS	SVTYPE=BND;READS=PS40308605_40302032_40323558_hp2_0	GT	0/1
chr1	40295747	svim_asm.BND.17	N	[chr1:40149884[N	.	PASS	SVTYPE=BND;READS=PS40308605_40302032_40323558_hp2_0	GT	0/1
chr1	40524056	svim_asm.DUP_TANDEM.3	N	<DUP:TANDEM>	.	not_fully_covered	SVTYPE=DUP:TANDEM;END=40590141;SVLEN=66086;READS=PS40551833_40534946_40556824_hp1_0	GT:CN	1/0:2
chr1	41526915	volcanosv.DUP.55	.	<DUP>	20	PASS	SVTYPE=DUP;END=41527423;SVLEN=508	GT	0/1
chr1	41544850	volcanosv.DUP.56	.	<DUP>	20	PASS	SVTYPE=DUP;END=41545313;SVLEN=463	GT	0/1
chr1	42324014	volcanosv.DUP.58	.	<DUP>	20	PASS	SVTYPE=DUP;END=42324158;SVLEN=144	GT	1/1
chr1	42722650	volcanosv.DUP.59	.	<DUP>	20	PASS	SVTYPE=DUP;END=42722786;SVLEN=136	GT	1/1
chr1	43593626	svim_asm.INV.5	TTATGGTCACAAGGTAAGCCACCGTGCCTGGCTCTTCCATCCTACTTTACACAAATGTCATTAAAAGCTCATTTGGAGGCCAGGCACGGTGGCTCACACCTGTAATCCCAGCACTTTGGGGAGGCCAAGGTGGGCGGATCACCTGAGGTCAGGAGTTAGAGACCAGCCTGGCCAACATGGTGAAACTTTGTCTTTACTAAAAATACAAAAATTAGCCAGGCGTGGTGGTGGTTGCCTGCAATCCCACATACTCGGGAGGCTGAGGCAGGAGAATCACTTGACCCCAGCAGGCAGAGGTTGCAGTGAGCCGAGATGGTGCCATTGTACTGCAGCCTGGGTGACGAGCAAAACTCCGTCTTGAAAAATAAATAAAATAAAAAAGCTCATTTGGGTAATTACAGGTGCAATGTCTGTCTGCCCTGCTGGAATGCAGGATCCCCATGGGCAGACACCATGTGTCTGGTCATGCTGCCAGCCCTGTACCGTGCATGGGGCCTGGCCCCCAGCTGCAGCACAGCAGGTGCTTCTGGAATGAATCCATGAATACAAGGTCACACACAGCCTCTTGACATCACTGGTACATGCACATGTA	TACATGTGCATGTACCAGTGATGTCAAGAGGCTGTGTGTGACCTTGTATTCATGGATTCATTCCAGAAGCACCTGCTGTGCTGCAGCTGGGGGCCAGGCCCCATGCACGGTACAGGGCTGGCAGCATGACCAGACACATGGTGTCTGCCCATGGGGATCCTGCATTCCAGCAGGGCAGACAGACATTGCACCTGTAATTACCCAAATGAGCTTTTTTATTTTATTTATTTTTCAAGACGGAGTTTTGCTCGTCACCCAGGCTGCAGTACAATGGCACCATCTCGGCTCACTGCAACCTCTGCCTGCTGGGGTCAAGTGATTCTCCTGCCTCAGCCTCCCGAGTATGTGGGATTGCAGGCAACCACCACCACGCCTGGCTAATTTTTGTATTTTTAGTAAAGACAAAGTTTCACCATGTTGGCCAGGCTGGTCTCTAACTCCTGACCTCAGGTGATCCGCCCACCTTGGCCTCCCCAAAGTGCTGGGATTACAGGTGTGAGCCACCGTGCCTGGCCTCCAAATGAGCTTTTAATGACATTTGTGTAAAGTAGGATGGAAGAGCCAGGCACGGTGGCTTACCTTGTGACCATAA	.	incomplete_inversion	SVTYPE=INV;END=43594217;READS=PS43479903_43474454_43502160_hp1_0,PS43479903_43474454_43502160_hp2_0	GT	1/1
chr1	44613069	volcanosv.DUP.60	.	<DUP>	20	PASS	SVTYPE=DUP;END=44613146;SVLEN=77	GT	1/1
chr1	46846203	svim_asm.BND.18	N	]chr1:46976083]N	.	PASS	SVTYPE=BND;READS=PS46776172_46764714_46771372_hp1_2	GT	1/0
chr1	46976083	svim_asm.BND.19	N	N[chr1:46846203[	.	PASS	SVTYPE=BND;READS=PS46776172_46764714_46771372_hp1_2	GT	1/0
chr1	51804488	volcanosv.DUP.62	.	<DUP>	20	PASS	SVTYPE=DUP;END=51804578;SVLEN=90	GT	1/1
chr1	52103427	svim_asm.BND.20	N	N]chr18:57611619]	.	PASS	SVTYPE=BND;READS=PS52081211_52080608_52093839_hp1_0	GT	1/0
chr1	53283410	volcanosv.DUP.63	.	<DUP>	20	PASS	SVTYPE=DUP;END=53283945;SVLEN=535	GT	1/1
chr1	53283421	volcanosv.DUP.64	.	<DUP>	20	PASS	SVTYPE=DUP;END=53283550;SVLEN=129	GT	0/1
chr1	53713133	volcanosv.DUP.65	.	<DUP>	20	PASS	SVTYPE=DUP;END=53713485;SVLEN=352	GT	1/1
chr1	55662529	volcanosv.DUP.66	.	<DUP>	20	PASS	SVTYPE=DUP;END=55662744;SVLEN=215	GT	0/1
chr1	55663685	volcanosv.DUP.68	.	<DUP>	20	PASS	SVTYPE=DUP;END=55663734;SVLEN=49	GT	1/1
chr1	55666876	volcanosv.DUP.69	.	<DUP>	20	PASS	SVTYPE=DUP;END=55666964;SVLEN=88	GT	0/1
chr1	56530359	volcanosv.DUP.70	.	<DUP>	20	PASS	SVTYPE=DUP;END=56530674;SVLEN=315	GT	0/1
chr1	57639285	volcanosv.DUP.71	.	<DUP>	20	PASS	SVTYPE=DUP;END=57639363;SVLEN=78	GT	0/1
chr1	58064890	svim_asm.BND.21	N	N[chr1:58560457[	.	PASS	SVTYPE=BND;READS=PS58061351_58032682_58152592_hp1_0,PS58535242_58526170_58549595_hp2_1	GT	1/1
chr1	58560457	svim_asm.BND.22	N	]chr1:58064890]N	.	PASS	SVTYPE=BND;READS=PS58061351_58032682_58152592_hp1_0,PS58535242_58526170_58549595_hp2_1	GT	1/1
chr1	64201405	volcanosv.DUP.72	.	<DUP>	20	PASS	SVTYPE=DUP;END=64201679;SVLEN=274	GT	0/1
chr1	67158871	volcanosv.DUP.74	.	<DUP>	20	PASS	SVTYPE=DUP;END=67158981;SVLEN=110	GT	1/1
chr1	68991901	svim_asm.BND.23	N	[chr1:69096643[N	.	PASS	SVTYPE=BND;READS=PS69112596_69094965_69112387_hp2_1	GT	0/1
chr1	69096643	svim_asm.BND.24	N	[chr1:68991901[N	.	PASS	SVTYPE=BND;READS=PS69112596_69094965_69112387_hp2_1	GT	0/1
chr1	69606525	svim_asm.BND.25	N	N[chr20:72846[	.	PASS	SVTYPE=BND;READS=PS336308_322696_1674068_hp1_20,PS336308_322696_1674068_hp2_14	GT	1/1
chr1	74758445	volcanosv.DUP.76	.	<DUP>	20	PASS	SVTYPE=DUP;END=74758711;SVLEN=266	GT	0/1
chr1	84446212	svim_asm.BND.26	N	[chr6:88844792[N	.	PASS	SVTYPE=BND;READS=PS84341057_84334171_84350711_hp1_2,PS84341057_84334171_84350711_hp2_2	GT	1/1
chr1	86216529	volcanosv.DUP.78	.	<DUP>	20	PASS	SVTYPE=DUP;END=86216709;SVLEN=180	GT	1/1
chr1	87037196	volcanosv.DUP.79	.	<DUP>	20	PASS	SVTYPE=DUP;END=87037269;SVLEN=73	GT	0/1
chr1	89625831	svim_asm.BND.27	N	N[chr14:64980026[	.	PASS	SVTYPE=BND;READS=PS89622335_89621615_89621615_hp2_5	GT	0/1
chr1	91168615	volcanosv.DUP.80	.	<DUP>	20	PASS	SVTYPE=DUP;END=91168699;SVLEN=84	GT	1/1
chr1	95996222	svim_asm.BND.28	N	[chr7:66433859[N	.	PASS	SVTYPE=BND;READS=PS96118820_96108480_96194676_hp1_0	GT	1/0
chr1	96000149	svim_asm.BND.29	N	N]chr7:66439961]	.	PASS	SVTYPE=BND;READS=PS95893501_95891629_95892343_hp1_0,PS95893501_95891629_95892343_hp2_0	GT	1/1
chr1	96153093	volcanosv.DUP.81	.	<DUP>	20	PASS	SVTYPE=DUP;END=96153160;SVLEN=67	GT	0/1
chr1	98046176	volcanosv.DUP.83	.	<DUP>	20	PASS	SVTYPE=DUP;END=98046232;SVLEN=56	GT	1/1
chr1	105943240	volcanosv.DUP.84	.	<DUP>	20	PASS	SVTYPE=DUP;END=105943358;SVLEN=118	GT	1/1
chr1	106431098	volcanosv.DUP.85	.	<DUP>	20	PASS	SVTYPE=DUP;END=106431260;SVLEN=162	GT	0/1
chr1	109419140	volcanosv.DUP.86	.	<DUP>	20	PASS	SVTYPE=DUP;END=109421818;SVLEN=2678	GT	0/1
chr1	113068762	svim_asm.BND.31	N	[chr11:73816360[N	.	PASS	SVTYPE=BND;READS=PS113049323_113031077_113069901_hp2_0	GT	0/1
chr1	117684246	svim_asm.BND.32	N	[chr12:76498800[N	.	PASS	SVTYPE=BND;READS=PS76684151_76674712_76721536_hp1_3	GT	1/0
chr1	117692461	svim_asm.BND.33	N	N]chr5:10696886]	.	PASS	SVTYPE=BND;READS=PS76684151_76674712_76721536_hp1_3	GT	1/0
chr1	118319206	volcanosv.DUP.87	.	<DUP>	20	PASS	SVTYPE=DUP;END=118319399;SVLEN=193	GT	0/1
chr1	118364670	volcanosv.DUP.88	.	<DUP>	20	PASS	SVTYPE=DUP;END=118365027;SVLEN=357	GT	0/1
chr1	120145943	svim_asm.BND.34	N	N]chr14:97754891]	.	PASS	SVTYPE=BND;READS=PS97514279_97498005_97743153_hp1_1,PS97514279_97498005_97743153_hp2_1	GT	1/1
chr1	125151460	svim_asm.BND.35	N	N]chr22_KI270738v1_random:27948]	.	PASS	SVTYPE=BND;READS=PS62146804_62115482_62454728_hp1_1,PS62146804_62115482_62454728_hp2_15	GT	1/1
chr1	125179558	svim_asm.BND.36	N	]chr1_KI270709v1_random:6954]N	.	PASS	SVTYPE=BND;READS=PS42066290_42066265_43711966_hp1_52	GT	1/0
chr1	143211503	svim_asm.BND.37	N	[chr8:64223683[N	.	PASS	SVTYPE=BND;READS=PS64232759_64217633_64245586_hp1_0	GT	1/0
chr1	143220715	svim_asm.BND.38	N	N[chr8:64227436[	.	PASS	SVTYPE=BND;READS=PS64232759_64217633_64245586_hp1_0	GT	1/0
chr1	143437383	svim_asm.BND.39	N	]chr1:143909608]N	.	PASS	SVTYPE=BND;READS=PS143436160_143432871_143884315_hp1_2	GT	1/0
chr1	143909608	svim_asm.BND.40	N	N[chr1:143437383[	.	PASS	SVTYPE=BND;READS=PS143436160_143432871_143884315_hp1_2	GT	1/0
chr1	144103466	volcanosv.DUP.91	.	<DUP>	20	PASS	SVTYPE=DUP;END=144105854;SVLEN=2388	GT	0/1
chr1	144813609	volcanosv.DUP.90	.	<DUP>	20	PASS	SVTYPE=DUP;END=144813756;SVLEN=147	GT	0/1
chr1	145776384	svim_asm.BND.41	N	[chr19:44342612[N	.	PASS	SVTYPE=BND;READS=PS44327303_44311627_44325931_hp2_2	GT	0/1
chr1	146989881	volcanosv.DUP.93	.	<DUP>	20	PASS	SVTYPE=DUP;END=146991420;SVLEN=1539	GT	0/1
chr1	147652888	volcanosv.DUP.94	.	<DUP>	20	PASS	SVTYPE=DUP;END=147653193;SVLEN=305	GT	1/1
chr1	147920462	volcanosv.DUP.95	.	<DUP>	20	PASS	SVTYPE=DUP;END=147920571;SVLEN=109	GT	0/1
chr1	149023587	volcanosv.DUP.89	.	<DUP>	20	PASS	SVTYPE=DUP;END=149023844;SVLEN=257	GT	0/1
chr1	150781430	volcanosv.DUP.96	.	<DUP>	20	PASS	SVTYPE=DUP;END=150781589;SVLEN=159	GT	0/1
chr1	152213945	volcanosv.DUP.97	.	<DUP>	20	PASS	SVTYPE=DUP;END=152215355;SVLEN=1410	GT	0/1
chr1	152215468	volcanosv.DUP.98	.	<DUP>	20	PASS	SVTYPE=DUP;END=152216177;SVLEN=709	GT	0/1
chr1	152305957	volcanosv.DUP.99	.	<DUP>	20	PASS	SVTYPE=DUP;END=152306929;SVLEN=972	GT	0/1
chr1	153243257	volcanosv.DUP.100	.	<DUP>	20	PASS	SVTYPE=DUP;END=153244103;SVLEN=846	GT	0/1
chr1	153243814	volcanosv.DUP.101	.	<DUP>	20	PASS	SVTYPE=DUP;END=153243908;SVLEN=94	GT	0/1
chr1	154755825	volcanosv.DUP.102	.	<DUP>	20	PASS	SVTYPE=DUP;END=154756074;SVLEN=249	GT	0/1
chr1	155991253	volcanosv.DUP.103	.	<DUP>	20	PASS	SVTYPE=DUP;END=155991312;SVLEN=59	GT	0/1
chr1	156918007	svim_asm.DUP_TANDEM.4	N	<DUP:TANDEM>	.	PASS	SVTYPE=DUP:TANDEM;END=156930478;SVLEN=12472;READS=PS156658745_156647092_156882654_hp2_1	GT:CN	0/1:2
chr1	157982549	svim_asm.BND.42	N	[chr1:169157259[N	.	PASS	SVTYPE=BND;READS=PS168105508_168097206_170710625_hp2_8	GT	1/1
chr1	157982885	svim_asm.BND.44	N	N[chr1:167425551[	.	PASS	SVTYPE=BND;READS=PS168105508_168097206_170710625_hp2_8	GT	0/1
chr1	161061313	volcanosv.DUP.104	.	<DUP>	20	PASS	SVTYPE=DUP;END=161061436;SVLEN=123	GT	0/1
chr1	162868640	volcanosv.DUP.105	.	<DUP>	20	PASS	SVTYPE=DUP;END=162868730;SVLEN=90	GT	1/1
chr1	163715155	volcanosv.DUP.106	.	<DUP>	20	PASS	SVTYPE=DUP;END=163715266;SVLEN=111	GT	1/1
chr1	164235477	volcanosv.DUP.107	.	<DUP>	20	PASS	SVTYPE=DUP;END=164235538;SVLEN=61	GT	0/1
chr1	165582594	volcanosv.DUP.108	.	<DUP>	20	PASS	SVTYPE=DUP;END=165582655;SVLEN=61	GT	1/1
chr1	165708135	volcanosv.DUP.109	.	<DUP>	20	PASS	SVTYPE=DUP;END=165708230;SVLEN=95	GT	1/1
chr1	166677398	volcanosv.DUP.110	.	<DUP>	20	PASS	SVTYPE=DUP;END=166677445;SVLEN=47	GT	0/1
chr1	167425530	svim_asm.BND.45	N	N]chr1:169160691]	.	PASS	SVTYPE=BND;READS=PS168105508_168097206_170710625_hp2_5	GT	1/1
chr1	168161876	volcanosv.DUP.111	.	<DUP>	20	PASS	SVTYPE=DUP;END=168161953;SVLEN=77	GT	0/1
chr1	169157259	svim_asm.BND.47	N	[chr1:157982549[N	.	PASS	SVTYPE=BND;READS=PS168105508_168097206_170710625_hp2_8	GT	1/1
chr1	169160691	svim_asm.BND.49	N	N]chr1:167425530]	.	PASS	SVTYPE=BND;READS=PS168105508_168097206_170710625_hp2_5	GT	0/1
chr1	173330580	svim_asm.BND.50	N	[chr10:111865572[N	.	PASS	SVTYPE=BND;READS=PS187831745_187819212_188805417_hp1_2,PS111818810_111818058_111862022_hp2_1	GT	1/1
chr1	175240484	volcanosv.DUP.112	.	<DUP>	20	PASS	SVTYPE=DUP;END=175240583;SVLEN=99	GT	1/1
chr1	177419228	volcanosv.DUP.113	.	<DUP>	20	PASS	SVTYPE=DUP;END=177419441;SVLEN=213	GT	0/1
chr1	181703853	volcanosv.DUP.114	.	<DUP>	20	PASS	SVTYPE=DUP;END=181703929;SVLEN=76	GT	0/1
chr1	183149946	volcanosv.DUP.116	.	<DUP>	20	PASS	SVTYPE=DUP;END=183150002;SVLEN=56	GT	0/1
chr1	186878084	volcanosv.DUP.118	.	<DUP>	20	PASS	SVTYPE=DUP;END=186878163;SVLEN=79	GT	1/1
chr1	187311972	svim_asm.BND.52	N	[chr7:85472067[N	.	PASS	SVTYPE=BND;READS=PS186991212_186974849_187436460_hp1_2	GT	1/0
chr1	187313388	svim_asm.BND.53	N	N[chr7:115178597[	.	PASS	SVTYPE=BND;READS=PS186991212_186974849_187436460_hp1_2	GT	1/0
chr1	188004534	svim_asm.BND.54	N	]chr10:111865915]N	.	PASS	SVTYPE=BND;READS=PS187831745_187819212_188805417_hp1_2,PS111818810_111818058_111862022_hp2_1	GT	1/1
chr1	191119508	volcanosv.DUP.119	.	<DUP>	20	PASS	SVTYPE=DUP;END=191119644;SVLEN=136	GT	1/1
chr1	193564266	volcanosv.DUP.120	.	<DUP>	20	PASS	SVTYPE=DUP;END=193564450;SVLEN=184	GT	0/1
chr1	197787659	svim_asm.INV.11	TGGAGACTGGTTAGGAGCCTAGGACTGTGGATAGTGGCCTCATGCCTGAAGCCATGGGGGCCGACCTGGAGCCTGGGGCTATGGGGCCAGCCTGGAGTCTGGGTGTTTGGGTGCTGGCCTGGAGGTTAGGTGCAAGATCTGGCCTGGATACTGGGGCAATGGGAGCTGGCCTGGACTTGGATCCACTGGGGCAGTCCTGGATCCTGAGTCTGTGGGGCTAGCCCAGTACTAGGGTATACTGGGAGAGCCTGGACCATTGGTATGCTGTAGTATAGGGATGTAGAGCCCAGCTTGGAAGATGGGGCTGCAGGGACTGGCCTGGTATTGGGCAAGCCTGGATCCTGTATCAGTGGGTGCTGGCCTTGGGCCTGAGGCCAGAGGACTTGCCTAAAGCCTGGGGCTGTGTGGGCCGACCTGGCTCTGGGCTGGTCTGGAACCTGGGGCACGCATGAAACCTGGCGCTCCAGGGACTGGCCTGGCCTGCATGGGCCTGGAGTCTGACTGGAGGCCAAACTAGAGGCTGGGAGATTATATCTGCAGGGAAGTTCTGAGGCTGGAGTCTGCAGAAGCTGGCCTGGAGCTGCGGTGGGTGGGCCTGGAGCCTGGGGCCTGGGGCAACAGAGGCTGTACTGTTGGAACCTAGGGCTGTCTTGGAACCTGGGACAGTGGAGGCCAGCCTGGTGCTGGAGTGGGCCTGGAGCCCAGGTCTGCAGGTGCCAGGCTGGTGGCTTGGTCTAGCCTCGTGCTGGGGTTCACTGAGATGGGCCTGATGCTGGGGTGTGCAGCAAAGTTGGGTGCTCACTTCATTCTCCTTCCCTCATGCGAAGGGTATCTCTCTCTGAGCTGCTCTATCTGAGCTTGGGGAAGGGTGTAATATGAAACTGTCCTTCCTACCCTCTTCAATGCATCTTATTTCCATGCTTCACCCAGGTGGCATAATCTCTCACCTTAGTTCTTGTGAAGGTATTTTCTTGCATGGATGGTTGTTCAAATTGATATTCCTGTGAGGGGATAAGCCCTGGAAAGTCCTATTCTATCATCTTGCTGATGCCATTCTCTATTATATTCTTTATCTGCAAACTTTCTGGCTACTCTGTGAAATTAGGGAGACCAGTAATTGGAGGATAAAAGGGCCAGATCGCTATATATTTAGATTCTAGAGTGATTAAAGTTTGGGGACACAATAGATGTAAA	TTTACATCTATTGTGTCCCCAAACTTTAATCACTCTAGAATCTAAATATATAGCGATCTGGCCCTTTTATCCTCCAATTACTGGTCTCCCTAATTTCACAGAGTAGCCAGAAAGTTTGCAGATAAAGAATATAATAGAGAATGGCATCAGCAAGATGATAGAATAGGACTTTCCAGGGCTTATCCCCTCACAGGAATATCAATTTGAACAACCATCCATGCAAGAAAATACCTTCACAAGAACTAAGGTGAGAGATTATGCCACCTGGGTGAAGCATGGAAATAAGATGCATTGAAGAGGGTAGGAAGGACAGTTTCATATTACACCCTTCCCCAAGCTCAGATAGAGCAGCTCAGAGAGAGATACCCTTCGCATGAGGGAAGGAGAATGAAGTGAGCACCCAACTTTGCTGCACACCCCAGCATCAGGCCCATCTCAGTGAACCCCAGCACGAGGCTAGACCAAGCCACCAGCCTGGCACCTGCAGACCTGGGCTCCAGGCCCACTCCAGCACCAGGCTGGCCTCCACTGTCCCAGGTTCCAAGACAGCCCTAGGTTCCAACAGTACAGCCTCTGTTGCCCCAGGCCCCAGGCTCCAGGCCCACCCACCGCAGCTCCAGGCCAGCTTCTGCAGACTCCAGCCTCAGAACTTCCCTGCAGATATAATCTCCCAGCCTCTAGTTTGGCCTCCAGTCAGACTCCAGGCCCATGCAGGCCAGGCCAGTCCCTGGAGCGCCAGGTTTCATGCGTGCCCCAGGTTCCAGACCAGCCCAGAGCCAGGTCGGCCCACACAGCCCCAGGCTTTAGGCAAGTCCTCTGGCCTCAGGCCCAAGGCCAGCACCCACTGATACAGGATCCAGGCTTGCCCAATACCAGGCCAGTCCCTGCAGCCCCATCTTCCAAGCTGGGCTCTACATCCCTATACTACAGCATACCAATGGTCCAGGCTCTCCCAGTATACCCTAGTACTGGGCTAGCCCCACAGACTCAGGATCCAGGACTGCCCCAGTGGATCCAAGTCCAGGCCAGCTCCCATTGCCCCAGTATCCAGGCCAGATCTTGCACCTAACCTCCAGGCCAGCACCCAAACACCCAGACTCCAGGCTGGCCCCATAGCCCCAGGCTCCAGGTCGGCCCCCATGGCTTCAGGCATGAGGCCACTATCCACAGTCCTAGGCTCCTAACCAGTCTCCA	.	PASS	SVTYPE=INV;END=197788852;READS=PS197760343_197736550_197780127_hp1_0,PS197793656_197788852_198137279_hp2_1	GT	1/1
chr1	200816810	volcanosv.DUP.122	.	<DUP>	20	PASS	SVTYPE=DUP;END=200816963;SVLEN=153	GT	0/1
chr1	201257837	volcanosv.DUP.123	.	<DUP>	20	PASS	SVTYPE=DUP;END=201258592;SVLEN=755	GT	1/1
chr1	202116980	svim_asm.BND.56	N	N]chr11:126348801]	.	PASS	SVTYPE=BND;READS=PS126352387_126335228_126434479_hp2_2	GT	0/1
chr1	202205325	volcanosv.DUP.125	.	<DUP>	20	PASS	SVTYPE=DUP;END=202205469;SVLEN=144	GT	0/1
chr1	203608934	svim_asm.BND.57	N	]chr4:170021785]N	.	PASS	SVTYPE=BND;READS=PS169900205_169886491_169899712_hp1_1,PS169900205_169886491_169899712_hp2_1	GT	1/1
chr1	205603569	volcanosv.DUP.126	.	<DUP>	20	PASS	SVTYPE=DUP;END=205603700;SVLEN=131	GT	1/1
chr1	205973073	volcanosv.DUP.127	.	<DUP>	20	PASS	SVTYPE=DUP;END=205973284;SVLEN=211	GT	1/1
chr1	205985755	volcanosv.DUP.128	.	<DUP>	20	PASS	SVTYPE=DUP;END=205985843;SVLEN=88	GT	1/1
chr1	206924097	volcanosv.DUP.129	.	<DUP>	20	PASS	SVTYPE=DUP;END=206924783;SVLEN=686	GT	1/1
chr1	210745047	volcanosv.DUP.130	.	<DUP>	20	PASS	SVTYPE=DUP;END=210745158;SVLEN=111	GT	0/1
chr1	211725022	volcanosv.DUP.131	.	<DUP>	20	PASS	SVTYPE=DUP;END=211725087;SVLEN=65	GT	0/1
chr1	212186552	volcanosv.DUP.132	.	<DUP>	20	PASS	SVTYPE=DUP;END=212186617;SVLEN=65	GT	1/1
chr1	214483431	svim_asm.BND.58	N	N[hs38d1:1869245[	.	PASS	SVTYPE=BND;READS=PS115602009_115573370_115653547_hp1_0	GT	1/0
chr1	214683120	volcanosv.DUP.135	.	<DUP>	20	PASS	SVTYPE=DUP;END=214683207;SVLEN=87	GT	0/1
chr1	216030474	volcanosv.DUP.136	.	<DUP>	20	PASS	SVTYPE=DUP;END=216030603;SVLEN=129	GT	0/1
chr1	218598642	volcanosv.DUP.137	.	<DUP>	20	PASS	SVTYPE=DUP;END=218598900;SVLEN=258	GT	1/1
chr1	220012782	volcanosv.DUP.138	.	<DUP>	20	PASS	SVTYPE=DUP;END=220012887;SVLEN=105	GT	1/1
chr1	220082868	volcanosv.DUP.139	.	<DUP>	20	PASS	SVTYPE=DUP;END=220084485;SVLEN=1617	GT	0/1
chr1	222138404	volcanosv.DUP.140	.	<DUP>	20	PASS	SVTYPE=DUP;END=222138548;SVLEN=144	GT	1/1
chr1	223636072	volcanosv.DUP.141	.	<DUP>	20	PASS	SVTYPE=DUP;END=223636255;SVLEN=183	GT	0/1
chr1	224305938	svim_asm.BND.59	N	N[chr10:226904[	.	PASS	SVTYPE=BND;READS=PS321781_270540_357840_hp1_0,PS321781_270540_357840_hp2_0	GT	1/1
chr1	224378515	volcanosv.DUP.142	.	<DUP>	20	PASS	SVTYPE=DUP;END=224378712;SVLEN=197	GT	1/1
chr1	226612652	volcanosv.DUP.143	.	<DUP>	20	PASS	SVTYPE=DUP;END=226613133;SVLEN=481	GT	0/1
chr1	226622700	volcanosv.DUP.144	.	<DUP>	20	PASS	SVTYPE=DUP;END=226622825;SVLEN=125	GT	0/1
chr1	226960096	volcanosv.DUP.145	.	<DUP>	20	PASS	SVTYPE=DUP;END=226960512;SVLEN=416	GT	1/1
chr1	229971802	volcanosv.DUP.146	.	<DUP>	20	PASS	SVTYPE=DUP;END=229972020;SVLEN=218	GT	0/1
chr1	231202004	volcanosv.DUP.148	.	<DUP>	20	PASS	SVTYPE=DUP;END=231202287;SVLEN=283	GT	1/1
chr1	231202107	volcanosv.DUP.149	.	<DUP>	20	PASS	SVTYPE=DUP;END=231202223;SVLEN=116	GT	1/1
chr1	231391054	volcanosv.DUP.150	.	<DUP>	20	PASS	SVTYPE=DUP;END=231391185;SVLEN=131	GT	0/1
chr1	232369097	volcanosv.DUP.151	.	<DUP>	20	PASS	SVTYPE=DUP;END=232369188;SVLEN=91	GT	1/1
chr1	233861783	volcanosv.DUP.153	.	<DUP>	20	PASS	SVTYPE=DUP;END=233861947;SVLEN=164	GT	0/1
chr1	234247891	volcanosv.DUP.154	.	<DUP>	20	PASS	SVTYPE=DUP;END=234248246;SVLEN=355	GT	0/1
chr1	234308624	volcanosv.DUP.155	.	<DUP>	20	PASS	SVTYPE=DUP;END=234308733;SVLEN=109	GT	0/1
chr1	234776441	svim_asm.BND.60	N	[chr1:16725253[N	.	PASS	SVTYPE=BND;READS=PS234742561_234717584_235026370_hp1_2	GT	1/0
chr1	235078153	volcanosv.DUP.156	.	<DUP>	20	PASS	SVTYPE=DUP;END=235078754;SVLEN=601	GT	1/1
chr1	236713592	volcanosv.DUP.157	.	<DUP>	20	PASS	SVTYPE=DUP;END=236714866;SVLEN=1274	GT	0/1
chr1	236713884	volcanosv.DUP.159	.	<DUP>	20	PASS	SVTYPE=DUP;END=236714891;SVLEN=1007	GT	0/1
chr1	236714475	volcanosv.DUP.158	.	<DUP>	20	PASS	SVTYPE=DUP;END=236714743;SVLEN=268	GT	0/1
chr1	240184948	volcanosv.DUP.160	.	<DUP>	20	PASS	SVTYPE=DUP;END=240185033;SVLEN=85	GT	1/1
chr1	240207614	volcanosv.DUP.161	.	<DUP>	20	PASS	SVTYPE=DUP;END=240208130;SVLEN=516	GT	0/1
chr1	240207733	volcanosv.DUP.162	.	<DUP>	20	PASS	SVTYPE=DUP;END=240207932;SVLEN=199	GT	0/1
chr1	240777884	volcanosv.DUP.163	.	<DUP>	20	PASS	SVTYPE=DUP;END=240777982;SVLEN=98	GT	1/1
chr1	243338979	volcanosv.DUP.164	.	<DUP>	20	PASS	SVTYPE=DUP;END=243339142;SVLEN=163	GT	0/1
chr1	245102847	volcanosv.DUP.165	.	<DUP>	20	PASS	SVTYPE=DUP;END=245103283;SVLEN=436	GT	1/1
chr1	245103436	volcanosv.DUP.166	.	<DUP>	20	PASS	SVTYPE=DUP;END=245103525;SVLEN=89	GT	1/1
chr1	245442993	volcanosv.DUP.167	.	<DUP>	20	PASS	SVTYPE=DUP;END=245443200;SVLEN=207	GT	0/1
chr1	245443003	volcanosv.DUP.168	.	<DUP>	20	PASS	SVTYPE=DUP;END=245443833;SVLEN=830	GT	0/1
chr1	245682398	volcanosv.DUP.169	.	<DUP>	20	PASS	SVTYPE=DUP;END=245682643;SVLEN=245	GT	0/1
chr1	246024385	volcanosv.DUP.170	.	<DUP>	20	PASS	SVTYPE=DUP;END=246025054;SVLEN=669	GT	0/1
chr1	246024629	volcanosv.DUP.171	.	<DUP>	20	PASS	SVTYPE=DUP;END=246024887;SVLEN=258	GT	0/1
chr1	246071788	volcanosv.DUP.172	.	<DUP>	20	PASS	SVTYPE=DUP;END=246071845;SVLEN=57	GT	0/1
chr1	246232859	volcanosv.DUP.173	.	<DUP>	20	PASS	SVTYPE=DUP;END=246233152;SVLEN=293	GT	1/1
chr1	246388885	volcanosv.DUP.174	.	<DUP>	20	PASS	SVTYPE=DUP;END=246388947;SVLEN=62	GT	0/1
chr1	246429757	volcanosv.DUP.175	.	<DUP>	20	PASS	SVTYPE=DUP;END=246429926;SVLEN=169	GT	0/1
chr1	246478648	volcanosv.DUP.176	.	<DUP>	20	PASS	SVTYPE=DUP;END=246478743;SVLEN=95	GT	0/1
chr1	246521765	volcanosv.DUP.177	.	<DUP>	20	PASS	SVTYPE=DUP;END=246521837;SVLEN=72	GT	1/1
chr1	246619883	volcanosv.DUP.178	.	<DUP>	20	PASS	SVTYPE=DUP;END=246619937;SVLEN=54	GT	0/1
chr1	246713166	volcanosv.DUP.180	.	<DUP>	20	PASS	SVTYPE=DUP;END=246713389;SVLEN=223	GT	0/1
chr1	247117745	volcanosv.DUP.181	.	<DUP>	20	PASS	SVTYPE=DUP;END=247117837;SVLEN=92	GT	0/1
chr1	247427580	volcanosv.DUP.182	.	<DUP>	20	PASS	SVTYPE=DUP;END=247427726;SVLEN=146	GT	1/1
chr1	247649280	volcanosv.DUP.183	.	<DUP>	20	PASS	SVTYPE=DUP;END=247649434;SVLEN=154	GT	0/1
chr1	247870416	volcanosv.DUP.184	.	<DUP>	20	PASS	SVTYPE=DUP;END=247871078;SVLEN=662	GT	1/1
chr1	247870526	volcanosv.DUP.185	.	<DUP>	20	PASS	SVTYPE=DUP;END=247870900;SVLEN=374	GT	0/1
chr1	247937066	volcanosv.DUP.186	.	<DUP>	20	PASS	SVTYPE=DUP;END=247937163;SVLEN=97	GT	1/1
chr1	248306658	volcanosv.DUP.187	.	<DUP>	20	PASS	SVTYPE=DUP;END=248306931;SVLEN=273	GT	1/1
chr1	248383298	volcanosv.DUP.188	.	<DUP>	20	PASS	SVTYPE=DUP;END=248383639;SVLEN=341	GT	0/1
chr1	248408156	volcanosv.DUP.189	.	<DUP>	20	PASS	SVTYPE=DUP;END=248408951;SVLEN=795	GT	1/1
chr1	248519266	svim_asm.BND.61	N	]hs38d1:1082443]N	.	PASS	SVTYPE=BND;READS=PS248519281_248519265_248676093_hp1_0	GT	1/0
chr1	248675535	volcanosv.DUP.190	.	<DUP>	20	PASS	SVTYPE=DUP;END=248675776;SVLEN=241	GT	0/1
chr1	248775702	volcanosv.DUP.191	.	<DUP>	20	PASS	SVTYPE=DUP;END=248775764;SVLEN=62	GT	1/1
chr1	248803551	volcanosv.DUP.192	.	<DUP>	20	PASS	SVTYPE=DUP;END=248803754;SVLEN=203	GT	1/1
chr10	196933	volcanosv.DUP.1272	.	<DUP>	20	PASS	SVTYPE=DUP;END=197193;SVLEN=260	GT	1/1
chr10	226904	svim_asm.BND.478	N	]chr1:224305938]N	.	PASS	SVTYPE=BND;READS=PS321781_270540_357840_hp1_0,PS321781_270540_357840_hp2_0	GT	1/1
chr10	394463	volcanosv.DUP.1273	.	<DUP>	20	PASS	SVTYPE=DUP;END=394537;SVLEN=74	GT	1/1
chr10	447312	volcanosv.DUP.1274	.	<DUP>	20	PASS	SVTYPE=DUP;END=447711;SVLEN=399	GT	1/1
chr10	455529	volcanosv.DUP.1275	.	<DUP>	20	PASS	SVTYPE=DUP;END=455871;SVLEN=342	GT	1/1
chr10	455848	volcanosv.DUP.1276	.	<DUP>	20	PASS	SVTYPE=DUP;END=455905;SVLEN=57	GT	1/1
chr10	556161	volcanosv.DUP.1277	.	<DUP>	20	PASS	SVTYPE=DUP;END=556311;SVLEN=150	GT	0/1
chr10	639173	volcanosv.DUP.1278	.	<DUP>	20	PASS	SVTYPE=DUP;END=639317;SVLEN=144	GT	1/1
chr10	655739	volcanosv.DUP.1279	.	<DUP>	20	PASS	SVTYPE=DUP;END=656092;SVLEN=353	GT	0/1
chr10	723207	volcanosv.DUP.1280	.	<DUP>	20	PASS	SVTYPE=DUP;END=723286;SVLEN=79	GT	1/1
chr10	738123	volcanosv.DUP.1281	.	<DUP>	20	PASS	SVTYPE=DUP;END=738475;SVLEN=352	GT	0/1
chr10	1015463	volcanosv.DUP.1282	.	<DUP>	20	PASS	SVTYPE=DUP;END=1015559;SVLEN=96	GT	1/1
chr10	1159720	volcanosv.DUP.1283	.	<DUP>	20	PASS	SVTYPE=DUP;END=1159912;SVLEN=192	GT	1/1
chr10	1212698	volcanosv.DUP.1284	.	<DUP>	20	PASS	SVTYPE=DUP;END=1212875;SVLEN=177	GT	1/1
chr10	1340170	volcanosv.DUP.1285	.	<DUP>	20	PASS	SVTYPE=DUP;END=1340296;SVLEN=126	GT	1/1
chr10	1373819	volcanosv.DUP.1286	.	<DUP>	20	PASS	SVTYPE=DUP;END=1374011;SVLEN=192	GT	0/1
chr10	1396570	volcanosv.DUP.1287	.	<DUP>	20	PASS	SVTYPE=DUP;END=1397040;SVLEN=470	GT	1/1
chr10	1409479	volcanosv.DUP.1288	.	<DUP>	20	PASS	SVTYPE=DUP;END=1409672;SVLEN=193	GT	1/1
chr10	1464248	volcanosv.DUP.1289	.	<DUP>	20	PASS	SVTYPE=DUP;END=1464771;SVLEN=523	GT	0/1
chr10	1558431	volcanosv.DUP.1290	.	<DUP>	20	PASS	SVTYPE=DUP;END=1558783;SVLEN=352	GT	1/1
chr10	1592659	volcanosv.DUP.1291	.	<DUP>	20	PASS	SVTYPE=DUP;END=1592912;SVLEN=253	GT	1/1
chr10	1626262	volcanosv.DUP.1292	.	<DUP>	20	PASS	SVTYPE=DUP;END=1626324;SVLEN=62	GT	0/1
chr10	2232012	volcanosv.DUP.1293	.	<DUP>	20	PASS	SVTYPE=DUP;END=2232348;SVLEN=336	GT	1/1
chr10	2315070	volcanosv.DUP.1294	.	<DUP>	20	PASS	SVTYPE=DUP;END=2315191;SVLEN=121	GT	1/1
chr10	2392245	volcanosv.DUP.1295	.	<DUP>	20	PASS	SVTYPE=DUP;END=2392635;SVLEN=390	GT	1/1
chr10	2501688	volcanosv.DUP.1296	.	<DUP>	20	PASS	SVTYPE=DUP;END=2501814;SVLEN=126	GT	1/1
chr10	2523400	volcanosv.DUP.1297	.	<DUP>	20	PASS	SVTYPE=DUP;END=2523539;SVLEN=139	GT	1/1
chr10	2907017	volcanosv.DUP.1298	.	<DUP>	20	PASS	SVTYPE=DUP;END=2907211;SVLEN=194	GT	1/1
chr10	3085657	volcanosv.DUP.1299	.	<DUP>	20	PASS	SVTYPE=DUP;END=3085779;SVLEN=122	GT	1/1
chr10	3206330	volcanosv.DUP.1300	.	<DUP>	20	PASS	SVTYPE=DUP;END=3206391;SVLEN=61	GT	1/1
chr10	3314942	volcanosv.DUP.1301	.	<DUP>	20	PASS	SVTYPE=DUP;END=3315054;SVLEN=112	GT	1/1
chr10	3648647	volcanosv.DUP.1302	.	<DUP>	20	PASS	SVTYPE=DUP;END=3648749;SVLEN=102	GT	0/1
chr10	4031213	volcanosv.DUP.1110	.	<DUP>	20	PASS	SVTYPE=DUP;END=4031296;SVLEN=83	GT	1/1
chr10	4834360	svim_asm.BND.479	N	]chr10:5133665]N	.	PASS	SVTYPE=BND;READS=PS5153234_5145354_5169110_hp1_1	GT	1/0
chr10	5133665	svim_asm.BND.480	N	N[chr10:4834360[	.	PASS	SVTYPE=BND;READS=PS5153234_5145354_5169110_hp1_1	GT	1/0
chr10	7513153	volcanosv.DUP.1303	.	<DUP>	20	PASS	SVTYPE=DUP;END=7513226;SVLEN=73	GT	0/1
chr10	8297003	volcanosv.DUP.1305	.	<DUP>	20	PASS	SVTYPE=DUP;END=8297203;SVLEN=200	GT	0/1
chr10	8562752	volcanosv.DUP.1306	.	<DUP>	20	PASS	SVTYPE=DUP;END=8562913;SVLEN=161	GT	0/1
chr10	11284331	volcanosv.DUP.1307	.	<DUP>	20	PASS	SVTYPE=DUP;END=11284386;SVLEN=55	GT	0/1
chr10	11369408	volcanosv.DUP.1308	.	<DUP>	20	PASS	SVTYPE=DUP;END=11369709;SVLEN=301	GT	1/1
chr10	11885286	volcanosv.DUP.1309	.	<DUP>	20	PASS	SVTYPE=DUP;END=11885659;SVLEN=373	GT	0/1
chr10	12825171	volcanosv.DUP.1310	.	<DUP>	20	PASS	SVTYPE=DUP;END=12825255;SVLEN=84	GT	1/1
chr10	14568336	volcanosv.DUP.1311	.	<DUP>	20	PASS	SVTYPE=DUP;END=14568728;SVLEN=392	GT	1/1
chr10	17295002	volcanosv.DUP.1312	.	<DUP>	20	PASS	SVTYPE=DUP;END=17295593;SVLEN=591	GT	1/1
chr10	18566016	volcanosv.DUP.1313	.	<DUP>	20	PASS	SVTYPE=DUP;END=18566153;SVLEN=137	GT	0/1
chr10	20026933	volcanosv.DUP.1315	.	<DUP>	20	PASS	SVTYPE=DUP;END=20027093;SVLEN=160	GT	0/1
chr10	25418771	svim_asm.BND.481	N	N]chr13:83966366]	.	PASS	SVTYPE=BND;READS=PS25378416_25373817_25373817_hp1_0	GT	1/0
chr10	26935698	volcanosv.DUP.1316	.	<DUP>	20	PASS	SVTYPE=DUP;END=26940378;SVLEN=4680	GT	0/1
chr10	28337250	svim_asm.DUP_TANDEM.35	N	<DUP:TANDEM>	.	not_fully_covered	SVTYPE=DUP:TANDEM;END=28407637;SVLEN=70388;READS=PS28347052_28338439_28384016_hp1_2	GT:CN	1/0:2
chr10	28902094	volcanosv.DUP.1317	.	<DUP>	20	PASS	SVTYPE=DUP;END=28902213;SVLEN=119	GT	0/1
chr10	31812458	svim_asm.BND.482	N	[chr17:67222706[N	.	PASS	SVTYPE=BND;READS=PS31821191_31812460_31817133_hp1_0	GT	1/0
chr10	31971617	svim_asm.BND.483	N	N[chr20:52091834[	.	PASS	SVTYPE=BND;READS=PS95817645_95802310_95840351_hp1_7	GT	1/0
chr10	32006293	svim_asm.BND.484	N	]chrX:83832802]N	.	PASS	SVTYPE=BND;READS=PS31995325_31971685_31996526_hp1_2	GT	1/0
chr10	38513345	volcanosv.DUP.1319	.	<DUP>	20	PASS	SVTYPE=DUP;END=38513446;SVLEN=101	GT	0/1
chr10	38573547	svim_asm.BND.485	N	[hs38d1:1596625[N	.	PASS	SVTYPE=BND;READS=PS16392678_16362290_16534142_hp1_2,PS37165120_37153195_38528809_hp2_0	GT	1/1
chr10	38580678	volcanosv.DUP.1320	.	<DUP>	20	PASS	SVTYPE=DUP;END=38580748;SVLEN=70	GT	0/1
chr10	38808431	volcanosv.DUP.1321	.	<DUP>	20	PASS	SVTYPE=DUP;END=38809355;SVLEN=924	GT	0/1
chr10	38869617	volcanosv.DUP.1322	.	<DUP>	20	PASS	SVTYPE=DUP;END=38869678;SVLEN=61	GT	0/1
chr10	39381072	volcanosv.DUP.1323	.	<DUP>	20	PASS	SVTYPE=DUP;END=39382391;SVLEN=1319	GT	0/1
chr10	39524604	volcanosv.DUP.1325	.	<DUP>	20	PASS	SVTYPE=DUP;END=39524774;SVLEN=170	GT	0/1
chr10	39559441	volcanosv.DUP.1326	.	<DUP>	20	PASS	SVTYPE=DUP;END=39559782;SVLEN=341	GT	0/1
chr10	41856728	volcanosv.DUP.1328	.	<DUP>	20	PASS	SVTYPE=DUP;END=41856847;SVLEN=119	GT	0/1
chr10	41883424	svim_asm.DUP_TANDEM.36	N	<DUP:TANDEM>	.	not_fully_covered	SVTYPE=DUP:TANDEM;END=41914979;SVLEN=31556;READS=PS42066290_42066265_43711966_hp1_111	GT:CN	1/0:2
chr10	42071250	volcanosv.DUP.1331	.	<DUP>	20	PASS	SVTYPE=DUP;END=42086626;SVLEN=15376	GT	0/1
chr10	42072727	volcanosv.DUP.1327	.	<DUP>	20	PASS	SVTYPE=DUP;END=42073195;SVLEN=468	GT	0/1
chr10	42085483	volcanosv.DUP.1330	.	<DUP>	20	PASS	SVTYPE=DUP;END=42086078;SVLEN=595	GT	0/1
chr10	42243227	volcanosv.DUP.1332	.	<DUP>	20	PASS	SVTYPE=DUP;END=42243331;SVLEN=104	GT	0/1
chr10	42304824	volcanosv.DUP.1333	.	<DUP>	20	PASS	SVTYPE=DUP;END=42304909;SVLEN=85	GT	0/1
chr10	43210853	volcanosv.DUP.1334	.	<DUP>	20	PASS	SVTYPE=DUP;END=43210982;SVLEN=129	GT	0/1
chr10	43705004	svim_asm.BND.488	N	N]chr17:60298586]	.	PASS	SVTYPE=BND;READS=PS60326980_60323419_60348432_hp2_2	GT	0/1
chr10	44662653	volcanosv.DUP.1336	.	<DUP>	20	PASS	SVTYPE=DUP;END=44662946;SVLEN=293	GT	0/1
chr10	44898813	svim_asm.BND.489	N	N]chr5:38253091]	.	PASS	SVTYPE=BND;READS=PS35662488_35634631_38174473_hp1_0,PS35662488_35634631_38174473_hp2_0	GT	1/1
chr10	46218710	volcanosv.DUP.1337	.	<DUP>	20	PASS	SVTYPE=DUP;END=46218920;SVLEN=210	GT	0/1
chr10	48676174	volcanosv.DUP.1338	.	<DUP>	20	PASS	SVTYPE=DUP;END=48676563;SVLEN=389	GT	0/1
chr10	52834956	volcanosv.DUP.1339	.	<DUP>	20	PASS	SVTYPE=DUP;END=52835027;SVLEN=71	GT	0/1
chr10	53761884	volcanosv.DUP.1340	.	<DUP>	20	PASS	SVTYPE=DUP;END=53762413;SVLEN=529	GT	0/1
chr10	59882165	volcanosv.DUP.1341	.	<DUP>	20	PASS	SVTYPE=DUP;END=59882542;SVLEN=377	GT	1/1
chr10	61458184	volcanosv.DUP.1342	.	<DUP>	20	PASS	SVTYPE=DUP;END=61458258;SVLEN=74	GT	1/1
chr10	62369792	volcanosv.DUP.1343	.	<DUP>	20	PASS	SVTYPE=DUP;END=62369933;SVLEN=141	GT	0/1
chr10	63226755	svim_asm.BND.490	N	N[chr10:63392662[	.	PASS	SVTYPE=BND;READS=PS63295287_63283599_63388436_hp1_0,PS63295287_63283599_63388436_hp2_0	GT	1/1
chr10	63392662	svim_asm.BND.491	N	]chr10:63226755]N	.	PASS	SVTYPE=BND;READS=PS63295287_63283599_63388436_hp1_0,PS63295287_63283599_63388436_hp2_0	GT	1/1
chr10	64371864	volcanosv.DUP.1344	.	<DUP>	20	PASS	SVTYPE=DUP;END=64371929;SVLEN=65	GT	1/1
chr10	71688351	volcanosv.DUP.1345	.	<DUP>	20	PASS	SVTYPE=DUP;END=71688945;SVLEN=594	GT	1/1
chr10	78165742	svim_asm.BND.492	N	N]chr3:61477206]	.	PASS	SVTYPE=BND;READS=PS78186486_78169351_78200768_hp1_1,PS78186486_78169351_78200768_hp2_0	GT	1/1
chr10	78947451	svim_asm.BND.493	N	]chr19:32735554]N	.	PASS	SVTYPE=BND;READS=PS78872323_78868580_78901408_hp1_2	GT	1/0
chr10	80535592	svim_asm.BND.494	N	N[chr16:75469418[	.	PASS	SVTYPE=BND;READS=PS80454124_80432921_80454012_hp1_1	GT	1/0
chr10	81212443	svim_asm.BND.495	N	[hs38d1:432507[N	.	PASS	SVTYPE=BND;READS=PS81298588_81286926_81454169_hp2_1	GT	0/1
chr10	83907450	volcanosv.DUP.1347	.	<DUP>	20	PASS	SVTYPE=DUP;END=83907659;SVLEN=209	GT	0/1
chr10	86524712	volcanosv.DUP.1348	.	<DUP>	20	PASS	SVTYPE=DUP;END=86524806;SVLEN=94	GT	1/1
chr10	88132298	volcanosv.DUP.1349	.	<DUP>	20	PASS	SVTYPE=DUP;END=88132393;SVLEN=95	GT	1/1
chr10	92190683	svim_asm.BND.496	N	N]chr16:56800945]	.	PASS	SVTYPE=BND;READS=PS55670130_55652034_56601002_hp2_4	GT	0/1
chr10	92370217	svim_asm.DUP_TANDEM.37	N	<DUP:TANDEM>	.	not_fully_covered	SVTYPE=DUP:TANDEM;END=92393777;SVLEN=23561;READS=PS92436226_92422572_92440425_hp1_1,PS92436226_92422572_92440425_hp2_0	GT:CN	1/1:2
chr10	95034414	svim_asm.BND.497	N	N]chr5:56799558]	.	PASS	SVTYPE=BND;READS=PS56791926_56754073_56791563_hp2_2	GT	1/1
chr10	97193176	volcanosv.DUP.1350	.	<DUP>	20	PASS	SVTYPE=DUP;END=97193279;SVLEN=103	GT	1/1
chr10	99251497	volcanosv.DUP.1351	.	<DUP>	20	PASS	SVTYPE=DUP;END=99251594;SVLEN=97	GT	0/1
chr10	99837449	svim_asm.BND.500	N	]chr15:45697493]N	.	PASS	SVTYPE=BND;READS=PS45769875_45752874_45780564_hp1_2,PS45769875_45752874_45780564_hp2_1	GT	1/1
chr10	101636398	svim_asm.BND.501	N	]chr10:101865233]N	.	PASS	SVTYPE=BND;READS=PS101855106_101838290_101855069_hp1_1	GT	1/0
chr10	101865233	svim_asm.BND.502	N	N[chr10:101636398[	.	PASS	SVTYPE=BND;READS=PS101855106_101838290_101855069_hp1_1	GT	1/0
chr10	102612767	svim_asm.BND.503	N	N[chr18:38669876[	.	PASS	SVTYPE=BND;READS=PS102615979_102608774_102658343_hp1_1	GT	1/0
chr10	104035783	volcanosv.DUP.1352	.	<DUP>	20	PASS	SVTYPE=DUP;END=104036210;SVLEN=427	GT	1/1
chr10	105383376	svim_asm.BND.504	N	N]chr7:143121571]	.	PASS	SVTYPE=BND;READS=PS105399836_105376788_105399295_hp2_0	GT	0/1
chr10	110411737	volcanosv.DUP.1353	.	<DUP>	20	PASS	SVTYPE=DUP;END=110411812;SVLEN=75	GT	1/1
chr10	111865572	svim_asm.BND.505	N	[chr1:173330580[N	.	PASS	SVTYPE=BND;READS=PS187831745_187819212_188805417_hp1_2,PS111818810_111818058_111862022_hp2_1	GT	1/1
chr10	111865915	svim_asm.BND.507	N	N[chr1:188004534[	.	PASS	SVTYPE=BND;READS=PS187831745_187819212_188805417_hp1_2,PS111818810_111818058_111862022_hp2_1	GT	1/1
chr10	114935165	volcanosv.DUP.1354	.	<DUP>	20	PASS	SVTYPE=DUP;END=114935312;SVLEN=147	GT	0/1
chr10	116633718	volcanosv.DUP.1180	.	<DUP>	20	PASS	SVTYPE=DUP;END=116633818;SVLEN=100	GT	1/1
chr10	118197885	volcanosv.DUP.304	.	<DUP>	20	PASS	SVTYPE=DUP;END=118198269;SVLEN=384	GT	0/1
chr10	118843354	volcanosv.DUP.1355	.	<DUP>	20	PASS	SVTYPE=DUP;END=118843501;SVLEN=147	GT	0/1
chr10	119455535	svim_asm.BND.509	N	N]chr12:110719943]	.	PASS	SVTYPE=BND;READS=PS110717726_110694547_110717643_hp1_2	GT	1/0
chr10	122681868	volcanosv.DUP.1356	.	<DUP>	20	PASS	SVTYPE=DUP;END=122682105;SVLEN=237	GT	1/1
chr10	123254371	volcanosv.DUP.1357	.	<DUP>	20	PASS	SVTYPE=DUP;END=123255278;SVLEN=907	GT	0/1
chr10	124506938	svim_asm.DUP_TANDEM.38	N	<DUP:TANDEM>	.	PASS	SVTYPE=DUP:TANDEM;END=124507845;SVLEN=908;READS=PS124506965_124484078_124507713_hp1_0	GT:CN	1/0:2
chr10	124507035	volcanosv.DUP.1358	.	<DUP>	20	PASS	SVTYPE=DUP;END=124507084;SVLEN=49	GT	0/1
chr10	124507844	volcanosv.DUP.1359	.	<DUP>	20	PASS	SVTYPE=DUP;END=124507920;SVLEN=76	GT	1/1
chr10	124610356	volcanosv.DUP.1360	.	<DUP>	20	PASS	SVTYPE=DUP;END=124610899;SVLEN=543	GT	1/1
chr10	124610785	volcanosv.DUP.1361	.	<DUP>	20	PASS	SVTYPE=DUP;END=124610995;SVLEN=210	GT	0/1
chr10	126251635	volcanosv.DUP.1362	.	<DUP>	20	PASS	SVTYPE=DUP;END=126252320;SVLEN=685	GT	0/1
chr10	126672434	volcanosv.DUP.1363	.	<DUP>	20	PASS	SVTYPE=DUP;END=126672825;SVLEN=391	GT	0/1
chr10	126824514	svim_asm.DUP_TANDEM.39	N	<DUP:TANDEM>	.	not_fully_covered	SVTYPE=DUP:TANDEM;END=126921066;SVLEN=96553;READS=PS126947353_126912958_126953058_hp2_1	GT:CN	0/1:2
chr10	126947976	volcanosv.DUP.1364	.	<DUP>	20	PASS	SVTYPE=DUP;END=126948274;SVLEN=298	GT	0/1
chr10	126952706	volcanosv.DUP.1365	.	<DUP>	20	PASS	SVTYPE=DUP;END=126952864;SVLEN=158	GT	0/1
chr10	127362837	volcanosv.DUP.1191	.	<DUP>	20	PASS	SVTYPE=DUP;END=127363064;SVLEN=227	GT	1/1
chr10	128067262	volcanosv.DUP.1366	.	<DUP>	20	PASS	SVTYPE=DUP;END=128067317;SVLEN=55	GT	0/1
chr10	128887107	volcanosv.DUP.1367	.	<DUP>	20	PASS	SVTYPE=DUP;END=128887166;SVLEN=59	GT	0/1
chr10	129920117	volcanosv.DUP.1368	.	<DUP>	20	PASS	SVTYPE=DUP;END=129920311;SVLEN=194	GT	1/1
chr10	130051220	volcanosv.DUP.1369	.	<DUP>	20	PASS	SVTYPE=DUP;END=130051322;SVLEN=102	GT	1/1
chr10	130203724	volcanosv.DUP.1370	.	<DUP>	20	PASS	SVTYPE=DUP;END=130203801;SVLEN=77	GT	0/1
chr10	130790355	volcanosv.DUP.1371	.	<DUP>	20	PASS	SVTYPE=DUP;END=130791724;SVLEN=1369	GT	0/1
chr10	131486743	volcanosv.DUP.1372	.	<DUP>	20	PASS	SVTYPE=DUP;END=131487181;SVLEN=438	GT	1/1
chr10	131512437	volcanosv.DUP.1373	.	<DUP>	20	PASS	SVTYPE=DUP;END=131512584;SVLEN=147	GT	0/1
chr10	131625742	volcanosv.DUP.1374	.	<DUP>	20	PASS	SVTYPE=DUP;END=131625876;SVLEN=134	GT	0/1
chr10	131807676	volcanosv.DUP.1375	.	<DUP>	20	PASS	SVTYPE=DUP;END=131807824;SVLEN=148	GT	1/1
chr10	131822987	volcanosv.DUP.1377	.	<DUP>	20	PASS	SVTYPE=DUP;END=131823978;SVLEN=991	GT	1/1
chr10	131823279	volcanosv.DUP.1376	.	<DUP>	20	PASS	SVTYPE=DUP;END=131824354;SVLEN=1075	GT	1/1
chr10	131824145	volcanosv.DUP.1378	.	<DUP>	20	PASS	SVTYPE=DUP;END=131824267;SVLEN=122	GT	1/1
chr10	131884301	volcanosv.DUP.1379	.	<DUP>	20	PASS	SVTYPE=DUP;END=131884491;SVLEN=190	GT	0/1
chr10	131917519	volcanosv.DUP.1380	.	<DUP>	20	PASS	SVTYPE=DUP;END=131918336;SVLEN=817	GT	1/1
chr10	131939087	volcanosv.DUP.1381	.	<DUP>	20	PASS	SVTYPE=DUP;END=131939199;SVLEN=112	GT	1/1
chr10	132158597	volcanosv.DUP.1382	.	<DUP>	20	PASS	SVTYPE=DUP;END=132158949;SVLEN=352	GT	1/1
chr10	132221632	volcanosv.DUP.1383	.	<DUP>	20	PASS	SVTYPE=DUP;END=132221696;SVLEN=64	GT	1/1
chr10	132267707	volcanosv.DUP.1384	.	<DUP>	20	PASS	SVTYPE=DUP;END=132267794;SVLEN=87	GT	1/1
chr10	132440243	volcanosv.DUP.1385	.	<DUP>	20	PASS	SVTYPE=DUP;END=132440313;SVLEN=70	GT	1/1
chr10	132578478	volcanosv.DUP.1386	.	<DUP>	20	PASS	SVTYPE=DUP;END=132578578;SVLEN=100	GT	0/1
chr10	132622289	volcanosv.DUP.1388	.	<DUP>	20	PASS	SVTYPE=DUP;END=132622788;SVLEN=499	GT	1/1
chr10	132622314	volcanosv.DUP.1387	.	<DUP>	20	PASS	SVTYPE=DUP;END=132622894;SVLEN=580	GT	1/1
chr10	132622720	volcanosv.DUP.1389	.	<DUP>	20	PASS	SVTYPE=DUP;END=132622953;SVLEN=233	GT	1/1
chr10	132622731	volcanosv.DUP.1390	.	<DUP>	20	PASS	SVTYPE=DUP;END=132622789;SVLEN=58	GT	0/1
chr10	132822755	volcanosv.DUP.1391	.	<DUP>	20	PASS	SVTYPE=DUP;END=132822824;SVLEN=69	GT	1/1
chr10	132851825	volcanosv.DUP.1392	.	<DUP>	20	PASS	SVTYPE=DUP;END=132852330;SVLEN=505	GT	1/1
chr10	132851868	volcanosv.DUP.1393	.	<DUP>	20	PASS	SVTYPE=DUP;END=132852073;SVLEN=205	GT	1/1
chr10	133051633	volcanosv.DUP.1394	.	<DUP>	20	PASS	SVTYPE=DUP;END=133051779;SVLEN=146	GT	1/1
chr10	133069679	volcanosv.DUP.1395	.	<DUP>	20	PASS	SVTYPE=DUP;END=133069836;SVLEN=157	GT	1/1
chr10	133077839	volcanosv.DUP.1396	.	<DUP>	20	PASS	SVTYPE=DUP;END=133077930;SVLEN=91	GT	1/1
chr10	133113004	volcanosv.DUP.1397	.	<DUP>	20	PASS	SVTYPE=DUP;END=133113143;SVLEN=139	GT	1/1
chr10	133155584	volcanosv.DUP.1398	.	<DUP>	20	PASS	SVTYPE=DUP;END=133155768;SVLEN=184	GT	1/1
chr10	133243558	volcanosv.DUP.1399	.	<DUP>	20	PASS	SVTYPE=DUP;END=133243625;SVLEN=67	GT	1/1
chr10	133302367	volcanosv.DUP.1400	.	<DUP>	20	PASS	SVTYPE=DUP;END=133302488;SVLEN=121	GT	0/1
chr10	133303124	volcanosv.DUP.1401	.	<DUP>	20	PASS	SVTYPE=DUP;END=133303185;SVLEN=61	GT	0/1
chr10	133333586	volcanosv.DUP.1402	.	<DUP>	20	PASS	SVTYPE=DUP;END=133333807;SVLEN=221	GT	1/1
chr10	133333962	volcanosv.DUP.1403	.	<DUP>	20	PASS	SVTYPE=DUP;END=133334306;SVLEN=344	GT	1/1
chr10	133441131	volcanosv.DUP.1404	.	<DUP>	20	PASS	SVTYPE=DUP;END=133441483;SVLEN=352	GT	1/1
chr10	133656201	volcanosv.DUP.635	.	<DUP>	20	PASS	SVTYPE=DUP;END=133656269;SVLEN=68	GT	0/1
chr10	133686856	svim_asm.BND.510	N	[chr14_KI270724v1_random:716[N	.	PASS	SVTYPE=BND;READS=PS97331_76605_125994_hp1_9	GT	1/0
chr10	133687836	svim_asm.BND.511	N	[hs38d1:7531069[N	.	PASS	SVTYPE=BND;READS=PS97331_76605_125994_hp1_14	GT	1/0
chr10	133688070	svim_asm.BND.512	N	]chr4:190179510]N	.	PASS	SVTYPE=BND;READS=PS190173151_190173121_190179315_hp1_3	GT	1/0
chr10	133688629	svim_asm.BND.513	N	N[chr4:190179072[	.	PASS	SVTYPE=BND;READS=PS190022787_190014495_190121921_hp1_17	GT	1/0
chr10	133689792	svim_asm.BND.514	N	N[chrY:11326698[	.	PASS	SVTYPE=BND;READS=PS133665510_133645876_133689410_hp1_22	GT	1/0
chr10	133689792	svim_asm.BND.515	N	N]chr14_GL000225v1_random:70609]	.	PASS	SVTYPE=BND;READS=PS97331_76605_125994_hp1_39	GT	1/0
chr10	133690066	svim_asm.BND.516	N	N[hs38d1:6279129[	.	PASS	SVTYPE=BND;READS=PS190173151_190173121_190179315_hp2_24	GT	0/1
chr11	196318	volcanosv.DUP.1405	.	<DUP>	20	PASS	SVTYPE=DUP;END=196547;SVLEN=229	GT	1/1
chr11	384907	volcanosv.DUP.1406	.	<DUP>	20	PASS	SVTYPE=DUP;END=385706;SVLEN=799	GT	0/1
chr11	430802	volcanosv.DUP.1407	.	<DUP>	20	PASS	SVTYPE=DUP;END=431611;SVLEN=809	GT	0/1
chr11	519374	volcanosv.DUP.1408	.	<DUP>	20	PASS	SVTYPE=DUP;END=520233;SVLEN=859	GT	1/1
chr11	585258	volcanosv.DUP.1409	.	<DUP>	20	PASS	SVTYPE=DUP;END=585396;SVLEN=138	GT	0/1
chr11	589854	volcanosv.DUP.1410	.	<DUP>	20	PASS	SVTYPE=DUP;END=590029;SVLEN=175	GT	1/1
chr11	664395	volcanosv.DUP.1412	.	<DUP>	20	PASS	SVTYPE=DUP;END=665193;SVLEN=798	GT	0/1
chr11	664410	volcanosv.DUP.1411	.	<DUP>	20	PASS	SVTYPE=DUP;END=665291;SVLEN=881	GT	0/1
chr11	734729	volcanosv.DUP.1413	.	<DUP>	20	PASS	SVTYPE=DUP;END=735682;SVLEN=953	GT	0/1
chr11	734932	volcanosv.DUP.1414	.	<DUP>	20	PASS	SVTYPE=DUP;END=734983;SVLEN=51	GT	0/1
chr11	877718	volcanosv.DUP.1415	.	<DUP>	20	PASS	SVTYPE=DUP;END=877782;SVLEN=64	GT	1/1
chr11	1094794	volcanosv.DUP.1416	.	<DUP>	20	PASS	SVTYPE=DUP;END=1095092;SVLEN=298	GT	1/1
chr11	1294489	volcanosv.DUP.1418	.	<DUP>	20	PASS	SVTYPE=DUP;END=1294772;SVLEN=283	GT	0/1
chr11	1341538	volcanosv.DUP.1419	.	<DUP>	20	PASS	SVTYPE=DUP;END=1341591;SVLEN=53	GT	0/1
chr11	1512798	volcanosv.DUP.1420	.	<DUP>	20	PASS	SVTYPE=DUP;END=1512957;SVLEN=159	GT	1/1
chr11	1551267	volcanosv.DUP.1421	.	<DUP>	20	PASS	SVTYPE=DUP;END=1551981;SVLEN=714	GT	0/1
chr11	1576989	volcanosv.DUP.1422	.	<DUP>	20	PASS	SVTYPE=DUP;END=1577057;SVLEN=68	GT	1/1
chr11	1584673	volcanosv.DUP.1423	.	<DUP>	20	PASS	SVTYPE=DUP;END=1584734;SVLEN=61	GT	1/1
chr11	1629863	volcanosv.DUP.1424	.	<DUP>	20	PASS	SVTYPE=DUP;END=1630007;SVLEN=144	GT	1/1
chr11	1670501	volcanosv.DUP.1425	.	<DUP>	20	PASS	SVTYPE=DUP;END=1671102;SVLEN=601	GT	0/1
chr11	1894043	svim_asm.BND.517	N	[hs38d1:1344198[N	.	PASS	SVTYPE=BND;READS=PS1899056_1894042_1894042_hp1_0,PS1899056_1894042_1894042_hp2_0	GT	1/1
chr11	1939855	svim_asm.BND.519	N	]hs38d1:1345776]N	.	PASS	SVTYPE=BND;READS=PS1899056_1894042_1894042_hp1_0,PS1899056_1894042_1894042_hp2_0	GT	1/1
chr11	2938360	volcanosv.DUP.1426	.	<DUP>	20	PASS	SVTYPE=DUP;END=2938470;SVLEN=110	GT	0/1
chr11	3199297	volcanosv.DUP.1427	.	<DUP>	20	PASS	SVTYPE=DUP;END=3199452;SVLEN=155	GT	1/1
chr11	3653777	volcanosv.DUP.1428	.	<DUP>	20	PASS	SVTYPE=DUP;END=3654092;SVLEN=315	GT	1/1
chr11	4341077	volcanosv.DUP.1429	.	<DUP>	20	PASS	SVTYPE=DUP;END=4345980;SVLEN=4903	GT	0/1
chr11	8844599	volcanosv.DUP.1430	.	<DUP>	20	PASS	SVTYPE=DUP;END=8844670;SVLEN=71	GT	1/1
chr11	9167652	svim_asm.BND.521	N	]chr11:9391255]N	.	PASS	SVTYPE=BND;READS=PS9265181_9237084_9314701_hp2_0	GT	0/1
chr11	9391255	svim_asm.BND.522	N	N[chr11:9167652[	.	PASS	SVTYPE=BND;READS=PS9265181_9237084_9314701_hp2_0	GT	0/1
chr11	10249691	volcanosv.DUP.1431	.	<DUP>	20	PASS	SVTYPE=DUP;END=10249776;SVLEN=85	GT	0/1
chr11	25603559	volcanosv.DUP.561	.	<DUP>	20	PASS	SVTYPE=DUP;END=25603916;SVLEN=357	GT	0/1
chr11	34405424	volcanosv.DUP.1432	.	<DUP>	20	PASS	SVTYPE=DUP;END=34405578;SVLEN=154	GT	1/1
chr11	36129000	svim_asm.BND.523	N	N[chr11:36323403[	.	PASS	SVTYPE=BND;READS=PS36343647_36329206_36391479_hp1_1	GT	1/0
chr11	36323403	svim_asm.BND.524	N	]chr11:36129000]N	.	PASS	SVTYPE=BND;READS=PS36343647_36329206_36391479_hp1_1	GT	1/0
chr11	36911665	svim_asm.BND.525	N	[chr4:65866980[N	.	PASS	SVTYPE=BND;READS=PS54262726_54239013_54262857_hp1_1	GT	1/1
chr11	36913442	svim_asm.BND.529	N	N[chr5:28983233[	.	PASS	SVTYPE=BND;READS=PS54262726_54239013_54262857_hp1_1	GT	1/1
chr11	37559658	volcanosv.DUP.1433	.	<DUP>	20	PASS	SVTYPE=DUP;END=37559839;SVLEN=181	GT	0/1
chr11	37744834	volcanosv.DUP.1434	.	<DUP>	20	PASS	SVTYPE=DUP;END=37745079;SVLEN=245	GT	0/1
chr11	38791108	svim_asm.BND.535	N	]chr8:51818922]N	.	PASS	SVTYPE=BND;READS=PS38791138_38791107_38853205_hp1_1,PS38791138_38791107_38853205_hp2_0	GT	1/1
chr11	39165445	volcanosv.DUP.1435	.	<DUP>	20	PASS	SVTYPE=DUP;END=39165527;SVLEN=82	GT	1/1
chr11	45101777	volcanosv.DUP.1436	.	<DUP>	20	PASS	SVTYPE=DUP;END=45102261;SVLEN=484	GT	0/1
chr11	47371355	svim_asm.BND.536	N	[hs38d1:8329349[N	.	PASS	SVTYPE=BND;READS=PS47355742_47343155_47431790_hp1_0	GT	1/0
chr11	54929760	svim_asm.DUP_TANDEM.40	N	<DUP:TANDEM>	.	PASS	SVTYPE=DUP:TANDEM;END=54937260;SVLEN=7501;READS=PS54729347_54723516_55221001_hp2_1	GT:CN	0/1:2
chr11	55068657	volcanosv.DUP.1437	.	<DUP>	20	PASS	SVTYPE=DUP;END=55070225;SVLEN=1568	GT	1/1
chr11	56596940	volcanosv.DUP.1438	.	<DUP>	20	PASS	SVTYPE=DUP;END=56597093;SVLEN=153	GT	1/1
chr11	57959635	volcanosv.DUP.1439	.	<DUP>	20	PASS	SVTYPE=DUP;END=57963092;SVLEN=3457	GT	0/1
chr11	61520022	volcanosv.DUP.1440	.	<DUP>	20	PASS	SVTYPE=DUP;END=61520095;SVLEN=73	GT	0/1
chr11	62009599	volcanosv.DUP.1441	.	<DUP>	20	PASS	SVTYPE=DUP;END=62010161;SVLEN=562	GT	0/1
chr11	62097824	svim_asm.INV.61	CAAAAGAAAATGACCAAATTGACCAAATTCCTTCATCATTGGCATCTTTAACCATGGCCATTTTAAGTGTTGTCCTTTTCCTTCTTGGGGAGTTCCTTCTGTGCTTCACAGCAACTGAGGAACCCATTTCACTGGTCAAATAATTTGGTCTATTTTGGTCTATTTGTTCACATGGCTGATTTTCCAGCATTTCCATTGTGCGTACCACCCTAGGTCTTTTCTTTTC	GAAAAGAAAAGACCTAGGGTGGTACGCACAATGGAAATGCTGGAAAATCAGCCATGTGAACAAATAGACCAAAATAGACCAAATTATTTGACCAGTGAAATGGGTTCCTCAGTTGCTGTGAAGCACAGAAGGAACTCCCCAAGAAGGAAAAGGACAACACTTAAAATGGCCATGGTTAAAGATGCCAATGATGAAGGAATTTGGTCAATTTGGTCATTTTCTTTTG	.	PASS	SVTYPE=INV;END=62098049;READS=PS61915920_61889005_62544750_hp1_0	GT	1/0
chr11	62143052	volcanosv.DUP.1442	.	<DUP>	20	PASS	SVTYPE=DUP;END=62143212;SVLEN=160	GT	0/1
chr11	64582045	volcanosv.DUP.1443	.	<DUP>	20	PASS	SVTYPE=DUP;END=64582359;SVLEN=314	GT	0/1
chr11	64595969	volcanosv.DUP.1444	.	<DUP>	20	PASS	SVTYPE=DUP;END=64596278;SVLEN=309	GT	1/1
chr11	65971148	volcanosv.DUP.1445	.	<DUP>	20	PASS	SVTYPE=DUP;END=65971422;SVLEN=274	GT	0/1
chr11	66251222	svim_asm.INV.62	CGGCTCATGCCTGTAATCCCAGCACTCTGGGAGACCAAGGCAGACAGATCACTTGAGGTCAGGAGTTTGAGACCAGTCTGGCCAACATGGTGAAACCCTGTCTCTACTAAAAATACAAAAATTAACCGGGCATAGTGGCGGGCACCTGTAATCCCAGCTACTTGGGAAGCTGAGCCACAAGAATCGCTTGAACCTGAGAGGCAGAGGTTGCGGTGTGCCAAGATCGCGCCACTGCACTCCAGCCTGGGCAGGCGACAGAGTGAGACTCCGTCTCAAAAAAAGAGGCCTGGCATGGTGGCTCAGCACCTTGGGAGGCCGAGGCGGGCAGATCACCTGAGGTCAGGAGTTCGAAACCAGCCTGACCAACATGGTGAAACCCCGTCTCTACTAAAAATACAAAATTAGCCAGGCATGGTGGCGCATGCCTGTAATCCCAGCTACTCAGGAGGCTGAAGCAGGAAAATCACTTGAACCCTGGTAGCAGAGGTTACAGTGAGCCGAGACAATGCCATTGCACTCCAGCCTGGGCAACAAGAGTGAAACTCCATCTCAAAAAAAAGAAAACAGAGTTGAAAGAGAGTCCAGGACAGACTGACTGTCCTGTGTGAACATCCCTGCAGGAGATTTGGACAGGACTTAGTGCTATTCCAACTGGAAGTGGAATATATGGGTCTGGGTAGAGCTCAGGGGACTGATCTGGGCCAGAGATGGAGATGTGGGCCTCCCCACCGTGTGGGAGAGCTGACGCTGGGGAGAGGTGAGCTCATCCCTCGCTGGGCTCATCTCCTTCCTGATCACATGGGCACCTACGGTCCACACTACACAGCTCACGCTTGCTTCTATTCAGTCTCTGCCGCCTCATTTGTGGCTCACCTTCATTCTGAGTGCATCTCTGTCCAACAACACTGCAGGCAGAAGCTGCCCCGTATTTCTCATTCTTTTCCCACACCTTGCACTCAGGGTCTGTTGACTACTAAGCTTGATGGTGATGAGAATAAACAACCACTAGGAATAGTGTCTGTTATGTACAAGGCCTAATGTTAAGCCTTTATGCCTTTTTTGTTTGTTTGTTTTTGGTTTTTGAGACAGAGTCTCGCTCTGTCCCCCAGGCTGGAGTGCAGTGGCGCGATCTCGGCTCACCGCAAGCTCCGCCTCCCGGGTTCGCGCCATTCTCCTGCCTCAGCCTCCCGAGCCA	TGGCTCGGGAGGCTGAGGCAGGAGAATGGCGCGAACCCGGGAGGCGGAGCTTGCGGTGAGCCGAGATCGCGCCACTGCACTCCAGCCTGGGGGACAGAGCGAGACTCTGTCTCAAAAACCAAAAACAAACAAACAAAAAAGGCATAAAGGCTTAACATTAGGCCTTGTACATAACAGACACTATTCCTAGTGGTTGTTTATTCTCATCACCATCAAGCTTAGTAGTCAACAGACCCTGAGTGCAAGGTGTGGGAAAAGAATGAGAAATACGGGGCAGCTTCTGCCTGCAGTGTTGTTGGACAGAGATGCACTCAGAATGAAGGTGAGCCACAAATGAGGCGGCAGAGACTGAATAGAAGCAAGCGTGAGCTGTGTAGTGTGGACCGTAGGTGCCCATGTGATCAGGAAGGAGATGAGCCCAGCGAGGGATGAGCTCACCTCTCCCCAGCGTCAGCTCTCCCACACGGTGGGGAGGCCCACATCTCCATCTCTGGCCCAGATCAGTCCCCTGAGCTCTACCCAGACCCATATATTCCACTTCCAGTTGGAATAGCACTAAGTCCTGTCCAAATCTCCTGCAGGGATGTTCACACAGGACAGTCAGTCTGTCCTGGACTCTCTTTCAACTCTGTTTTCTTTTTTTTGAGATGGAGTTTCACTCTTGTTGCCCAGGCTGGAGTGCAATGGCATTGTCTCGGCTCACTGTAACCTCTGCTACCAGGGTTCAAGTGATTTTCCTGCTTCAGCCTCCTGAGTAGCTGGGATTACAGGCATGCGCCACCATGCCTGGCTAATTTTGTATTTTTAGTAGAGACGGGGTTTCACCATGTTGGTCAGGCTGGTTTCGAACTCCTGACCTCAGGTGATCTGCCCGCCTCGGCCTCCCAAGGTGCTGAGCCACCATGCCAGGCCTCTTTTTTTGAGACGGAGTCTCACTCTGTCGCCTGCCCAGGCTGGAGTGCAGTGGCGCGATCTTGGCACACCGCAACCTCTGCCTCTCAGGTTCAAGCGATTCTTGTGGCTCAGCTTCCCAAGTAGCTGGGATTACAGGTGCCCGCCACTATGCCCGGTTAATTTTTGTATTTTTAGTAGAGACAGGGTTTCACCATGTTGGCCAGACTGGTCTCAAACTCCTGACCTCAAGTGATCTGTCTGCCTTGGTCTCCCAGAGTGCTGGGATTACAGGCATGAGCCG	.	incomplete_inversion	SVTYPE=INV;END=66252416;READS=PS65745586_65733302_66440844_hp1_0	GT	1/0
chr11	68929814	volcanosv.DUP.1446	.	<DUP>	20	PASS	SVTYPE=DUP;END=68929955;SVLEN=141	GT	0/1
chr11	69069315	volcanosv.DUP.1447	.	<DUP>	20	PASS	SVTYPE=DUP;END=69069589;SVLEN=274	GT	1/1
chr11	69076538	volcanosv.DUP.1448	.	<DUP>	20	PASS	SVTYPE=DUP;END=69077071;SVLEN=533	GT	1/1
chr11	69077270	volcanosv.DUP.1449	.	<DUP>	20	PASS	SVTYPE=DUP;END=69077370;SVLEN=100	GT	1/1
chr11	69497877	volcanosv.DUP.1450	.	<DUP>	20	PASS	SVTYPE=DUP;END=69498091;SVLEN=214	GT	1/1
chr11	69841637	volcanosv.DUP.1451	.	<DUP>	20	PASS	SVTYPE=DUP;END=69841696;SVLEN=59	GT	0/1
chr11	69875793	volcanosv.DUP.1452	.	<DUP>	20	PASS	SVTYPE=DUP;END=69875918;SVLEN=125	GT	1/1
chr11	70121981	volcanosv.DUP.1453	.	<DUP>	20	PASS	SVTYPE=DUP;END=70122256;SVLEN=275	GT	0/1
chr11	70126793	volcanosv.DUP.1454	.	<DUP>	20	PASS	SVTYPE=DUP;END=70126892;SVLEN=99	GT	0/1
chr11	70540272	svim_asm.BND.537	N	N[chr22:22683177[	.	PASS	SVTYPE=BND;READS=PS69686502_69662047_70627670_hp2_4	GT	1/1
chr11	70787202	volcanosv.DUP.1455	.	<DUP>	20	PASS	SVTYPE=DUP;END=70787362;SVLEN=160	GT	0/1
chr11	70951133	volcanosv.DUP.1456	.	<DUP>	20	PASS	SVTYPE=DUP;END=70951244;SVLEN=111	GT	1/1
chr11	71055698	svim_asm.BND.539	N	]hs38d1:3340519]N	.	PASS	SVTYPE=BND;READS=PS71064667_71055697_71083219_hp1_0,PS71064667_71055697_71083219_hp2_0	GT	1/1
chr11	71065781	volcanosv.DUP.1457	.	<DUP>	20	PASS	SVTYPE=DUP;END=71066303;SVLEN=522	GT	1/1
chr11	71065886	volcanosv.DUP.1458	.	<DUP>	20	PASS	SVTYPE=DUP;END=71065937;SVLEN=51	GT	1/1
chr11	72670613	volcanosv.DUP.1459	.	<DUP>	20	PASS	SVTYPE=DUP;END=72670841;SVLEN=228	GT	0/1
chr11	73816360	svim_asm.BND.540	N	[chr1:113068762[N	.	PASS	SVTYPE=BND;READS=PS113049323_113031077_113069901_hp2_0	GT	0/1
chr11	79164242	volcanosv.DUP.1460	.	<DUP>	20	PASS	SVTYPE=DUP;END=79164293;SVLEN=51	GT	1/1
chr11	81239536	volcanosv.DUP.1461	.	<DUP>	20	PASS	SVTYPE=DUP;END=81239600;SVLEN=64	GT	1/1
chr11	82161506	svim_asm.BND.541	N	]chr9:35884436]N	.	PASS	SVTYPE=BND;READS=PS82157339_82144423_82161763_hp2_0	GT	0/1
chr11	82416515	volcanosv.DUP.1462	.	<DUP>	20	PASS	SVTYPE=DUP;END=82416570;SVLEN=55	GT	1/1
chr11	82592018	svim_asm.BND.542	N	]chr4:128062827]N	.	PASS	SVTYPE=BND;READS=PS82564392_82547644_82574258_hp2_0	GT	0/1
chr11	82593569	svim_asm.BND.543	N	N[chr16:53269882[	.	PASS	SVTYPE=BND;READS=PS82564392_82547644_82574258_hp1_1,PS82564392_82547644_82574258_hp2_0	GT	1/1
chr11	82625308	volcanosv.DUP.1463	.	<DUP>	20	PASS	SVTYPE=DUP;END=82625643;SVLEN=335	GT	0/1
chr11	84100143	volcanosv.DUP.1464	.	<DUP>	20	PASS	SVTYPE=DUP;END=84100266;SVLEN=123	GT	1/1
chr11	87154812	volcanosv.DUP.1465	.	<DUP>	20	PASS	SVTYPE=DUP;END=87154955;SVLEN=143	GT	1/1
chr11	89763707	svim_asm.BND.544	N	]chr22:32921480]N	.	PASS	SVTYPE=BND;READS=PS90125705_90123699_90154128_hp1_1	GT	1/0
chr11	89840709	svim_asm.BND.545	N	[chr11:90003830[N	.	PASS	SVTYPE=BND;READS=PS90006803_89998566_90021792_hp2_0	GT	0/1
chr11	90003830	svim_asm.BND.546	N	[chr11:89840709[N	.	PASS	SVTYPE=BND;READS=PS90006803_89998566_90021792_hp2_0	GT	0/1
chr11	92329739	svim_asm.BND.547	N	[hs38d1:350713[N	.	PASS	SVTYPE=BND;READS=PS92411153_92394090_92410911_hp1_0,PS92411153_92394090_92410911_hp2_0	GT	1/1
chr11	94268962	svim_asm.BND.548	N	]chr11:94390652]N	.	PASS	SVTYPE=BND;READS=PS94265351_94256266_94274144_hp2_2	GT	0/1
chr11	94390652	svim_asm.BND.549	N	N[chr11:94268962[	.	PASS	SVTYPE=BND;READS=PS94265351_94256266_94274144_hp2_2	GT	0/1
chr11	95436215	svim_asm.BND.550	N	]chr7:143121571]N	.	PASS	SVTYPE=BND;READS=PS95468160_95444155_95467973_hp1_3	GT	1/0
chr11	95436216	svim_asm.BND.551	N	[chr3:82095703[N	.	PASS	SVTYPE=BND;READS=PS95468160_95444155_95467973_hp2_3	GT	0/1
chr11	96731257	volcanosv.DUP.1466	.	<DUP>	20	PASS	SVTYPE=DUP;END=96731394;SVLEN=137	GT	0/1
chr11	97016169	svim_asm.BND.552	N	[chr9:42386768[N	.	PASS	SVTYPE=BND;READS=PS97152053_97141077_97169712_hp1_2,PS97152053_97141077_97169712_hp2_1	GT	1/1
chr11	103025445	volcanosv.DUP.1467	.	<DUP>	20	PASS	SVTYPE=DUP;END=103025509;SVLEN=64	GT	1/1
chr11	105524330	volcanosv.DUP.1468	.	<DUP>	20	PASS	SVTYPE=DUP;END=105524526;SVLEN=196	GT	0/1
chr11	105616045	svim_asm.BND.553	N	]chr18:14137022]N	.	PASS	SVTYPE=BND;READS=PS105598742_105595221_105687380_hp2_2	GT	0/1
chr11	106195180	volcanosv.DUP.1469	.	<DUP>	20	PASS	SVTYPE=DUP;END=106195313;SVLEN=133	GT	0/1
chr11	106663184	volcanosv.DUP.1470	.	<DUP>	20	PASS	SVTYPE=DUP;END=106663247;SVLEN=63	GT	1/1
chr11	109186223	volcanosv.DUP.1471	.	<DUP>	20	PASS	SVTYPE=DUP;END=109186306;SVLEN=83	GT	0/1
chr11	110954996	volcanosv.DUP.1472	.	<DUP>	20	PASS	SVTYPE=DUP;END=110955053;SVLEN=57	GT	1/1
chr11	118330904	volcanosv.DUP.1473	.	<DUP>	20	PASS	SVTYPE=DUP;END=118331226;SVLEN=322	GT	0/1
chr11	118421955	volcanosv.DUP.1474	.	<DUP>	20	PASS	SVTYPE=DUP;END=118423291;SVLEN=1336	GT	0/1
chr11	121185325	volcanosv.DUP.1475	.	<DUP>	20	PASS	SVTYPE=DUP;END=121185571;SVLEN=246	GT	1/1
chr11	121480588	volcanosv.DUP.1476	.	<DUP>	20	PASS	SVTYPE=DUP;END=121480749;SVLEN=161	GT	1/1
chr11	122016501	volcanosv.DUP.1477	.	<DUP>	20	PASS	SVTYPE=DUP;END=122017995;SVLEN=1494	GT	0/1
chr11	122017093	volcanosv.DUP.1478	.	<DUP>	20	PASS	SVTYPE=DUP;END=122017751;SVLEN=658	GT	0/1
chr11	122017396	volcanosv.DUP.1479	.	<DUP>	20	PASS	SVTYPE=DUP;END=122017610;SVLEN=214	GT	1/1
chr11	122017635	volcanosv.DUP.1480	.	<DUP>	20	PASS	SVTYPE=DUP;END=122017738;SVLEN=103	GT	0/1
chr11	122018281	volcanosv.DUP.1481	.	<DUP>	20	PASS	SVTYPE=DUP;END=122018379;SVLEN=98	GT	1/1
chr11	122686908	svim_asm.DUP_TANDEM.41	N	<DUP:TANDEM>	.	not_fully_covered	SVTYPE=DUP:TANDEM;END=122726389;SVLEN=39482;READS=PS122677404_122673551_122685750_hp1_0	GT:CN	1/0:2
chr11	122903979	svim_asm.BND.554	N	N[chr8:58446634[	.	PASS	SVTYPE=BND;READS=PS122971666_122950802_122988583_hp2_1	GT	0/1
chr11	123896023	volcanosv.DUP.1482	.	<DUP>	20	PASS	SVTYPE=DUP;END=123896470;SVLEN=447	GT	1/1
chr11	125139097	volcanosv.DUP.1483	.	<DUP>	20	PASS	SVTYPE=DUP;END=125139169;SVLEN=72	GT	0/1
chr11	126226146	volcanosv.DUP.1484	.	<DUP>	20	PASS	SVTYPE=DUP;END=126226425;SVLEN=279	GT	1/1
chr11	126348801	svim_asm.BND.555	N	N]chr1:202116980]	.	PASS	SVTYPE=BND;READS=PS126352387_126335228_126434479_hp2_2	GT	0/1
chr11	126472983	volcanosv.DUP.1485	.	<DUP>	20	PASS	SVTYPE=DUP;END=126473102;SVLEN=119	GT	0/1
chr11	128930665	volcanosv.DUP.1486	.	<DUP>	20	PASS	SVTYPE=DUP;END=128930875;SVLEN=210	GT	0/1
chr11	129585420	volcanosv.DUP.1335	.	<DUP>	20	PASS	SVTYPE=DUP;END=129585649;SVLEN=229	GT	1/1
chr11	130193831	volcanosv.DUP.1487	.	<DUP>	20	PASS	SVTYPE=DUP;END=130193972;SVLEN=141	GT	1/1
chr11	130720196	volcanosv.DUP.1488	.	<DUP>	20	PASS	SVTYPE=DUP;END=130720315;SVLEN=119	GT	1/1
chr11	131342161	volcanosv.DUP.1489	.	<DUP>	20	PASS	SVTYPE=DUP;END=131342306;SVLEN=145	GT	0/1
chr11	131519273	volcanosv.DUP.1490	.	<DUP>	20	PASS	SVTYPE=DUP;END=131519392;SVLEN=119	GT	1/1
chr11	133055170	volcanosv.DUP.1491	.	<DUP>	20	PASS	SVTYPE=DUP;END=133055228;SVLEN=58	GT	1/1
chr11	133932576	volcanosv.DUP.1492	.	<DUP>	20	PASS	SVTYPE=DUP;END=133933053;SVLEN=477	GT	1/1
chr11	134408156	volcanosv.DUP.1493	.	<DUP>	20	PASS	SVTYPE=DUP;END=134408229;SVLEN=73	GT	0/1
chr11	134451558	volcanosv.DUP.1494	.	<DUP>	20	PASS	SVTYPE=DUP;END=134451839;SVLEN=281	GT	0/1
chr11	134565545	volcanosv.DUP.1495	.	<DUP>	20	PASS	SVTYPE=DUP;END=134565750;SVLEN=205	GT	0/1
chr11	134656628	volcanosv.DUP.1496	.	<DUP>	20	PASS	SVTYPE=DUP;END=134657076;SVLEN=448	GT	1/1
chr11	134759889	volcanosv.DUP.1497	.	<DUP>	20	PASS	SVTYPE=DUP;END=134760172;SVLEN=283	GT	0/1
chr11	134839586	volcanosv.DUP.1498	.	<DUP>	20	PASS	SVTYPE=DUP;END=134840069;SVLEN=483	GT	0/1
chr11	134851760	volcanosv.DUP.1499	.	<DUP>	20	PASS	SVTYPE=DUP;END=134851910;SVLEN=150	GT	1/1
chr11	134953553	volcanosv.DUP.1500	.	<DUP>	20	PASS	SVTYPE=DUP;END=134953781;SVLEN=228	GT	0/1
chr11	134974963	volcanosv.DUP.1501	.	<DUP>	20	PASS	SVTYPE=DUP;END=134975412;SVLEN=449	GT	0/1
chr11	135046834	volcanosv.DUP.1502	.	<DUP>	20	PASS	SVTYPE=DUP;END=135046937;SVLEN=103	GT	1/1
chr11	135076382	svim_asm.BND.556	N	N]chr5:12847]	.	PASS	SVTYPE=BND;READS=PS135029532_135022431_135041339_hp2_0	GT	0/1
chr12	72506	volcanosv.DUP.1503	.	<DUP>	20	PASS	SVTYPE=DUP;END=72586;SVLEN=80	GT	1/1
chr12	79028	svim_asm.BND.557	N	N]chr2:242143238]	.	PASS	SVTYPE=BND;READS=PS10151_10000_103692_hp1_2	GT	1/0
chr12	103305	volcanosv.DUP.1504	.	<DUP>	20	PASS	SVTYPE=DUP;END=103906;SVLEN=601	GT	1/1
chr12	163200	volcanosv.DUP.1505	.	<DUP>	20	PASS	SVTYPE=DUP;END=163298;SVLEN=98	GT	0/1
chr12	419758	volcanosv.DUP.1507	.	<DUP>	20	PASS	SVTYPE=DUP;END=420718;SVLEN=960	GT	0/1
chr12	420016	volcanosv.DUP.1508	.	<DUP>	20	PASS	SVTYPE=DUP;END=420089;SVLEN=73	GT	1/1
chr12	420661	volcanosv.DUP.1506	.	<DUP>	20	PASS	SVTYPE=DUP;END=421917;SVLEN=1256	GT	0/1
chr12	453108	volcanosv.DUP.1509	.	<DUP>	20	PASS	SVTYPE=DUP;END=453393;SVLEN=285	GT	1/1
chr12	544036	volcanosv.DUP.1510	.	<DUP>	20	PASS	SVTYPE=DUP;END=544205;SVLEN=169	GT	1/1
chr12	1051785	volcanosv.DUP.1511	.	<DUP>	20	PASS	SVTYPE=DUP;END=1051874;SVLEN=89	GT	1/1
chr12	1122522	volcanosv.DUP.1512	.	<DUP>	20	PASS	SVTYPE=DUP;END=1122601;SVLEN=79	GT	1/1
chr12	1662318	volcanosv.DUP.1513	.	<DUP>	20	PASS	SVTYPE=DUP;END=1662645;SVLEN=327	GT	0/1
chr12	1908693	volcanosv.DUP.1514	.	<DUP>	20	PASS	SVTYPE=DUP;END=1908886;SVLEN=193	GT	1/1
chr12	1921503	volcanosv.DUP.1515	.	<DUP>	20	PASS	SVTYPE=DUP;END=1921598;SVLEN=95	GT	1/1
chr12	2462196	volcanosv.DUP.1516	.	<DUP>	20	PASS	SVTYPE=DUP;END=2462270;SVLEN=74	GT	0/1
chr12	2768337	volcanosv.DUP.1517	.	<DUP>	20	PASS	SVTYPE=DUP;END=2768472;SVLEN=135	GT	1/1
chr12	3198159	volcanosv.DUP.1518	.	<DUP>	20	PASS	SVTYPE=DUP;END=3198660;SVLEN=501	GT	0/1
chr12	3268968	volcanosv.DUP.1519	.	<DUP>	20	PASS	SVTYPE=DUP;END=3269037;SVLEN=69	GT	1/1
chr12	4732920	volcanosv.DUP.1520	.	<DUP>	20	PASS	SVTYPE=DUP;END=4733092;SVLEN=172	GT	0/1
chr12	5658623	volcanosv.DUP.1521	.	<DUP>	20	PASS	SVTYPE=DUP;END=5658698;SVLEN=75	GT	1/1
chr12	6943883	svim_asm.BND.558	N	[chr5:139276243[N	.	PASS	SVTYPE=BND;READS=PS139349892_139337270_139394742_hp2_3	GT	0/1
chr12	9480318	svim_asm.BND.559	N	N[chrX:42888403[	.	PASS	SVTYPE=BND;READS=PS9655682_9649524_10029743_hp1_1	GT	1/0
chr12	10821069	volcanosv.DUP.1522	.	<DUP>	20	PASS	SVTYPE=DUP;END=10821129;SVLEN=60	GT	1/1
chr12	11353473	volcanosv.DUP.1523	.	<DUP>	20	PASS	SVTYPE=DUP;END=11353656;SVLEN=183	GT	1/1
chr12	12392000	svim_asm.INV.65	TGCACCACAGCACTCCAGCCTGGGCAATGGAGTGAGACTTCATTTCAAAAAAAAAAAAAAAAAAAAATAGAGACAAAGCTAAAATGGTGCAGCTCTAAGTCCAACGATCATAATTGTTTAAGTTAAAGGGATTTCTGCACACAGCAATTATTTGTTGAGTCCCCAATATGTAACAAATACACACTACTCAAATAAATTAATCCTCCCAATAACCTTCTGAGGTAGAGGTATTAGTGTCCCTTTTAGAGATGAGGAAAATGTGATCCAAAGAGGTTAGGTGACTTGACCAAGATCCTAAGGCCAATATACGACGTTTTCGATCTCTGAATTATCTCCAAAGTCTGTGCTTTTTCCTATCATGCCACACTGCCCCTCTGCACTCTCATGAATTGCAGGAATTTATTCCAAGTTACAAAGAATCATTCCAGTTCTGCTTAAACATTTCTAGTAATTAAGATAGTTTAATACTATGCAAGGCAGCAAAAAGGTTACAGACATAGACTTTTGAGAACAGTCAGATCCAGATTAAGAACAGCTGCTCAGCCACTTCTTAGCTGCACAACACTGGACAAATCCTTATCTCTAAACAACAGTATCCTTATCTATAAATTGAGACTAAAAAGTACCCACATGACAAGGATGCTGTGAGAATTAAATGTGAGACGCTGTCTGAAAAGTGCTTAGCTCACTGTGTGACGTATTGCAATTGCCCAATAAAAATTACCATTCAAATTATTATAGAAAGTTCTTTTTATCAAACCAAACTCTACCTCCCAATAATTTCTGTCCACTGATCTCAGTTCTGATCACTGGGACTTTATAAAATTAGATCAAATCCTGTATCTATTTGGCACCCATGTAATATTAGAAGAGGGTTATATTCTGAGTCGTCTCTTCTGCAAACCAAAACTGTAATCTGCTTCAAATCTCCTTCATAAAAAAAGGTCGGCCAGGTGTGGTGGCTCATGCCTATAATGCAATGCCAGCACTTTAGGAGGCTGAGGTGGGCGGACTGCTTGAGCCCAAGAGTTCAAGACCAGCCTGGACAATATGGCAAAACTCCGTCTCTACAAAAAATACAAAAAAATTAGACCAGCACAGTGGTGCATGCCTGTAGTCCCAGCTACTTGGGAGGCTGGGGCGGGAGGATCCTTGAGCTCAGGAGGCAGAGGTTGCAGTGAGCCGAGATTGTGCTGCTGCACTCCAGCCTGGGTGACAGAGTGAGACCTTATCTCCAAAAAATAATAATAAGACAAGGTTTCTGGACAATGACTTCTATCACTCAACTCAGGATGTACCCTAGTTTAAAAATCTCTTCTTAAACATGACACCCAGAATACTCTCGCAGGTGTACAGTAACCATTGCCAGGTGCCTGGGACTACTGCTTCCACTTTCTGAACTTGAGATCAAAAAAGCCCCCACTGAATTGCTGTTGAGCCAGTTTTCCCACACCCTATCCTTATACAACTGGTTATTTTTCATCTAAATGCAGGACTTTACAGGTACTGCTTTTAAGTGTTTTTGTTTTTTGTTTTTTCAGATAGGGTCTCACTCTGTCACTCAGGCTGGAATGCAGTGGCATG	CATGCCACTGCATTCCAGCCTGAGTGACAGAGTGAGACCCTATCTGAAAAAACAAAAAACAAAAACACTTAAAAGCAGTACCTGTAAAGTCCTGCATTTAGATGAAAAATAACCAGTTGTATAAGGATAGGGTGTGGGAAAACTGGCTCAACAGCAATTCAGTGGGGGCTTTTTTGATCTCAAGTTCAGAAAGTGGAAGCAGTAGTCCCAGGCACCTGGCAATGGTTACTGTACACCTGCGAGAGTATTCTGGGTGTCATGTTTAAGAAGAGATTTTTAAACTAGGGTACATCCTGAGTTGAGTGATAGAAGTCATTGTCCAGAAACCTTGTCTTATTATTATTTTTTGGAGATAAGGTCTCACTCTGTCACCCAGGCTGGAGTGCAGCAGCACAATCTCGGCTCACTGCAACCTCTGCCTCCTGAGCTCAAGGATCCTCCCGCCCCAGCCTCCCAAGTAGCTGGGACTACAGGCATGCACCACTGTGCTGGTCTAATTTTTTTGTATTTTTTGTAGAGACGGAGTTTTGCCATATTGTCCAGGCTGGTCTTGAACTCTTGGGCTCAAGCAGTCCGCCCACCTCAGCCTCCTAAAGTGCTGGCATTGCATTATAGGCATGAGCCACCACACCTGGCCGACCTTTTTTTATGAAGGAGATTTGAAGCAGATTACAGTTTTGGTTTGCAGAAGAGACGACTCAGAATATAACCCTCTTCTAATATTACATGGGTGCCAAATAGATACAGGATTTGATCTAATTTTATAAAGTCCCAGTGATCAGAACTGAGATCAGTGGACAGAAATTATTGGGAGGTAGAGTTTGGTTTGATAAAAAGAACTTTCTATAATAATTTGAATGGTAATTTTTATTGGGCAATTGCAATACGTCACACAGTGAGCTAAGCACTTTTCAGACAGCGTCTCACATTTAATTCTCACAGCATCCTTGTCATGTGGGTACTTTTTAGTCTCAATTTATAGATAAGGATACTGTTGTTTAGAGATAAGGATTTGTCCAGTGTTGTGCAGCTAAGAAGTGGCTGAGCAGCTGTTCTTAATCTGGATCTGACTGTTCTCAAAAGTCTATGTCTGTAACCTTTTTGCTGCCTTGCATAGTATTAAACTATCTTAATTACTAGAAATGTTTAAGCAGAACTGGAATGATTCTTTGTAACTTGGAATAAATTCCTGCAATTCATGAGAGTGCAGAGGGGCAGTGTGGCATGATAGGAAAAAGCACAGACTTTGGAGATAATTCAGAGATCGAAAACGTCGTATATTGGCCTTAGGATCTTGGTCAAGTCACCTAACCTCTTTGGATCACATTTTCCTCATCTCTAAAAGGGACACTAATACCTCTACCTCAGAAGGTTATTGGGAGGATTAATTTATTTGAGTAGTGTGTATTTGTTACATATTGGGGACTCAACAAATAATTGCTGTGTGCAGAAATCCCTTTAACTTAAACAATTATGATCGTTGGACTTAGAGCTGCACCATTTTAGCTTTGTCTCTATTTTTTTTTTTTTTTTTTTTTGAAATGAAGTCTCACTCCATTGCCCAGGCTGGAGTGCTGTGGTGCA	.	incomplete_inversion	SVTYPE=INV;END=12393583;READS=PS11171380_11156697_12792202_hp1_6,PS11171380_11156697_12792202_hp2_11	GT	1/1
chr12	13011483	volcanosv.DUP.1524	.	<DUP>	20	PASS	SVTYPE=DUP;END=13011918;SVLEN=435	GT	0/1
chr12	14002423	volcanosv.DUP.967	.	<DUP>	20	PASS	SVTYPE=DUP;END=14002606;SVLEN=183	GT	0/1
chr12	17806946	svim_asm.DUP_TANDEM.42	N	<DUP:TANDEM>	.	not_fully_covered	SVTYPE=DUP:TANDEM;END=17870350;SVLEN=63405;READS=PS17766993_17745250_17798523_hp2_0,PS17766993_17745250_17798523_hp1_0	GT:CN	1/1:2
chr12	18502300	svim_asm.BND.560	N	]chr20:43726459]N	.	PASS	SVTYPE=BND;READS=PS18369837_18351386_18551728_hp1_1	GT	1/0
chr12	19197699	volcanosv.DUP.1525	.	<DUP>	20	PASS	SVTYPE=DUP;END=19197786;SVLEN=87	GT	0/1
chr12	20090690	volcanosv.DUP.1526	.	<DUP>	20	PASS	SVTYPE=DUP;END=20090839;SVLEN=149	GT	0/1
chr12	20612625	volcanosv.DUP.1527	.	<DUP>	20	PASS	SVTYPE=DUP;END=20612765;SVLEN=140	GT	1/1
chr12	23952553	svim_asm.BND.561	N	[chr13:37196470[N	.	PASS	SVTYPE=BND;READS=PS37218610_37208011_37514757_hp1_0,PS37218610_37208011_37514757_hp2_0	GT	1/1
chr12	26581845	svim_asm.BND.562	N	N[chr4:24786834[	.	PASS	SVTYPE=BND;READS=PS24773717_24753517_25105343_hp1_0	GT	1/0
chr12	26795398	volcanosv.DUP.1528	.	<DUP>	20	PASS	SVTYPE=DUP;END=26795482;SVLEN=84	GT	1/1
chr12	30933299	volcanosv.DUP.1529	.	<DUP>	20	PASS	SVTYPE=DUP;END=30933399;SVLEN=100	GT	1/1
chr12	32159944	volcanosv.DUP.1530	.	<DUP>	20	PASS	SVTYPE=DUP;END=32160004;SVLEN=60	GT	1/1
chr12	33864403	svim_asm.BND.563	N	N]chr13:48282694]	.	PASS	SVTYPE=BND;READS=PS47563781_47537008_48603644_hp2_1	GT	0/1
chr12	33995960	volcanosv.DUP.1531	.	<DUP>	20	PASS	SVTYPE=DUP;END=33996196;SVLEN=236	GT	1/1
chr12	34680551	volcanosv.DUP.1532	.	<DUP>	20	PASS	SVTYPE=DUP;END=34681064;SVLEN=513	GT	0/1
chr12	37614841	volcanosv.DUP.1533	.	<DUP>	20	PASS	SVTYPE=DUP;END=37615180;SVLEN=339	GT	1/1
chr12	37742997	svim_asm.DUP_TANDEM.43	N	<DUP:TANDEM>	.	not_fully_covered	SVTYPE=DUP:TANDEM;END=37757647;SVLEN=14651;READS=PS37741086_37716306_37761313_hp1_4	GT:CN	1/0:2
chr12	37846386	svim_asm.BND.564	N	N]chr12:37960826]	.	PASS	SVTYPE=BND;READS=PS37966192_37925915_37974693_hp1_0	GT	1/0
chr12	37960826	svim_asm.BND.565	N	N]chr12:37846386]	.	PASS	SVTYPE=BND;READS=PS37966192_37925915_37974693_hp1_0	GT	1/0
chr12	37973022	svim_asm.BND.566	N	[hs38d1:9198118[N	.	PASS	SVTYPE=BND;READS=PS37966192_37925915_37974693_hp2_0	GT	0/1
chr12	39714093	volcanosv.DUP.1534	.	<DUP>	20	PASS	SVTYPE=DUP;END=39714196;SVLEN=103	GT	1/1
chr12	39896283	volcanosv.DUP.1535	.	<DUP>	20	PASS	SVTYPE=DUP;END=39896384;SVLEN=101	GT	1/1
chr12	47940859	volcanosv.DUP.1536	.	<DUP>	20	PASS	SVTYPE=DUP;END=47941251;SVLEN=392	GT	1/1
chr12	50872864	volcanosv.DUP.1537	.	<DUP>	20	PASS	SVTYPE=DUP;END=50872909;SVLEN=45	GT	1/1
chr12	51197043	volcanosv.DUP.1538	.	<DUP>	20	PASS	SVTYPE=DUP;END=51197171;SVLEN=128	GT	0/1
chr12	51213780	svim_asm.DUP_TANDEM.44	N	<DUP:TANDEM>	.	not_fully_covered	SVTYPE=DUP:TANDEM;END=51274830;SVLEN=61051;READS=PS51195511_51184378_51262059_hp1_0	GT:CN	1/0:2
chr12	56210925	svim_asm.BND.567	N	[chr12:56341151[N	.	PASS	SVTYPE=BND;READS=PS56270718_56260034_56332934_hp2_2	GT	0/1
chr12	56341151	svim_asm.BND.568	N	[chr12:56210925[N	.	PASS	SVTYPE=BND;READS=PS56270718_56260034_56332934_hp2_2	GT	0/1
chr12	56572250	svim_asm.BND.569	N	N]chr12:56680813]	.	PASS	SVTYPE=BND;READS=PS56582958_56564084_56592076_hp2_0	GT	0/1
chr12	56680813	svim_asm.BND.570	N	N]chr12:56572250]	.	PASS	SVTYPE=BND;READS=PS56582958_56564084_56592076_hp2_0	GT	0/1
chr12	57665178	volcanosv.DUP.1539	.	<DUP>	20	PASS	SVTYPE=DUP;END=57665335;SVLEN=157	GT	1/1
chr12	63734305	svim_asm.BND.571	N	N[chr2:163704822[	.	PASS	SVTYPE=BND;READS=PS63750962_63746095_63769401_hp1_3,PS163840436_163820031_164343240_hp2_4	GT	1/1
chr12	64691663	volcanosv.DUP.1540	.	<DUP>	20	PASS	SVTYPE=DUP;END=64691728;SVLEN=65	GT	1/1
chr12	66068528	volcanosv.DUP.1541	.	<DUP>	20	PASS	SVTYPE=DUP;END=66068631;SVLEN=103	GT	0/1
chr12	67284710	volcanosv.DUP.1542	.	<DUP>	20	PASS	SVTYPE=DUP;END=67284794;SVLEN=84	GT	0/1
chr12	70128912	volcanosv.DUP.1543	.	<DUP>	20	PASS	SVTYPE=DUP;END=70129020;SVLEN=108	GT	0/1
chr12	70203803	svim_asm.BND.573	N	N[chr5:79130727[	.	PASS	SVTYPE=BND;READS=PS43179687_43166319_43212997_hp2_3	GT	0/1
chr12	71546194	svim_asm.INV.68	AATACCAGCTACTCAGGAGGCTGAGGCAGGAGAATTGCTTGAACCCAGGAGGTGGAGGTTGCAGTGAGCCAAGATTGGACCACTGCACTCCAGCCTGGGAGACAGAGTGAGACTCAGTCTCAAAATATATATATATATATATTAACTGTTTGCCTGTTACCTTCTAGCTCTTTGCCACATAGAACACATTGATATGACAGAACCGCATTCACAGTGAACATGGAGTTATGTTTTATTTTTATTTTACCTAATACTGGGTGACATTCATCTCTGTTCTCGCATCCATCCAGTTGCCCAGGCCAGAATGCTGAATCACCATAGCTTCCTCACCTTCCTCTCTGGCCACATCTGGGGAGTCACCAAGTTCTGCCAGGCCCACATATTTAACATCTCTCATAGTAGGCCCTTCCTCACCATTTTCACACTTCCTTCAGGCACTGATCTTTCTCACCCTGATGACTGCAACTGCCTTGGTAATGTACTTTCCCACTAGGCCCTCCTACACACTGCTATTAGAGTGACCTTTCTACAGCACATGTATTATGAGGGCCTCCAGTCAGAAAGCCTACAACACCCCCATTTCAGAGAAACACTTTCATGCAAACCTTGAAGACTGCTGGGAGAGGATAAGTCATTTCTTGTAGGCAGGTAGCCCAGAAACCTGGGAGTGATGTCATCCAGACTCCACTTACTTTGGATACTCAAAGTTATTGAGGCCCCTCAGGGTGAACTTGATGGTTTTGACCAGGTCCAGTGGTGGGAGAGGCAACCACTGGGACCGTAAGAGACAGTCCCCTTGGCCAAGCAGCTTGAGCAGCAGCGCCTCTTGAGTAATTGCGGAGTCTTCAACCTCAAGCCCTCCCTCCAGAGAAGGAGTGATTTCAACACACACCCGAAAGTCATACCATGACCCTTCCTCATCAGTTGTAGCCCTCTAAGTAACATTGCAAAGACTCATACTTAATAAAAACTCCGTTCTTGCACCAGGTGTTATAATATTTTTCCTCAGCCATTTTAGCCTTTTGGACACCAACTATTCTATTGCTGGCCTAACACAGAAGATGTGCATCCTCTTTTCTCTGTGATGGAAACCTTGCTATAATACTAATTAAAACATGCAGTGTAGCTGCTGAACATAGATTAAAGAATGTATGGTAAATAGAGAAACACCAGCCCATATGGCAAGAAAATGGCAATCTCCCATAGACAGATGTGAAATGACAAAGGGTTAAGAAACTTCAGGAAGAATAAAATAAATTTTTAAAGGGAAAAATATGATACCACTTCCTAAATTTGAAGGTTTTCCTCAAATAATAAAGTCTGTCATTAAACAGTAGAATGCTTACTGTTTACAAAACACATTCGTATTTTCTCACTTAATTCCCAAAGCAATTCTGTGACATGTGATTCTGCCTTATACATGTGAACATTGACCCACAAAGAGAGATATCAATATGCCCTCAAATCTTGGAATTAAATGACAGTATCTTGACTTAAATCTGTGTCTCAAGTCTCCTGATTCAGTGCACTTTCCAGTTTACCACATGGTA	TACCATGTGGTAAACTGGAAAGTGCACTGAATCAGGAGACTTGAGACACAGATTTAAGTCAAGATACTGTCATTTAATTCCAAGATTTGAGGGCATATTGATATCTCTCTTTGTGGGTCAATGTTCACATGTATAAGGCAGAATCACATGTCACAGAATTGCTTTGGGAATTAAGTGAGAAAATACGAATGTGTTTTGTAAACAGTAAGCATTCTACTGTTTAATGACAGACTTTATTATTTGAGGAAAACCTTCAAATTTAGGAAGTGGTATCATATTTTTCCCTTTAAAAATTTATTTTATTCTTCCTGAAGTTTCTTAACCCTTTGTCATTTCACATCTGTCTATGGGAGATTGCCATTTTCTTGCCATATGGGCTGGTGTTTCTCTATTTACCATACATTCTTTAATCTATGTTCAGCAGCTACACTGCATGTTTTAATTAGTATTATAGCAAGGTTTCCATCACAGAGAAAAGAGGATGCACATCTTCTGTGTTAGGCCAGCAATAGAATAGTTGGTGTCCAAAAGGCTAAAATGGCTGAGGAAAAATATTATAACACCTGGTGCAAGAACGGAGTTTTTATTAAGTATGAGTCTTTGCAATGTTACTTAGAGGGCTACAACTGATGAGGAAGGGTCATGGTATGACTTTCGGGTGTGTGTTGAAATCACTCCTTCTCTGGAGGGAGGGCTTGAGGTTGAAGACTCCGCAATTACTCAAGAGGCGCTGCTGCTCAAGCTGCTTGGCCAAGGGGACTGTCTCTTACGGTCCCAGTGGTTGCCTCTCCCACCACTGGACCTGGTCAAAACCATCAAGTTCACCCTGAGGGGCCTCAATAACTTTGAGTATCCAAAGTAAGTGGAGTCTGGATGACATCACTCCCAGGTTTCTGGGCTACCTGCCTACAAGAAATGACTTATCCTCTCCCAGCAGTCTTCAAGGTTTGCATGAAAGTGTTTCTCTGAAATGGGGGTGTTGTAGGCTTTCTGACTGGAGGCCCTCATAATACATGTGCTGTAGAAAGGTCACTCTAATAGCAGTGTGTAGGAGGGCCTAGTGGGAAAGTACATTACCAAGGCAGTTGCAGTCATCAGGGTGAGAAAGATCAGTGCCTGAAGGAAGTGTGAAAATGGTGAGGAAGGGCCTACTATGAGAGATGTTAAATATGTGGGCCTGGCAGAACTTGGTGACTCCCCAGATGTGGCCAGAGAGGAAGGTGAGGAAGCTATGGTGATTCAGCATTCTGGCCTGGGCAACTGGATGGATGCGAGAACAGAGATGAATGTCACCCAGTATTAGGTAAAATAAAAATAAAACATAACTCCATGTTCACTGTGAATGCGGTTCTGTCATATCAATGTGTTCTATGTGGCAAAGAGCTAGAAGGTAACAGGCAAACAGTTAATATATATATATATATATTTTGAGACTGAGTCTCACTCTGTCTCCCAGGCTGGAGTGCAGTGGTCCAATCTTGGCTCACTGCAACCTCCACCTCCTGGGTTCAAGCAATTCTCCTGCCTCAGCCTCCTGAGTAGCTGGTATT	.	PASS	SVTYPE=INV;END=71547743;READS=PS71471648_71469176_71520352_hp1_0,PS71471648_71469176_71520352_hp2_0	GT	1/1
chr12	73364793	volcanosv.DUP.1544	.	<DUP>	20	PASS	SVTYPE=DUP;END=73364840;SVLEN=47	GT	1/1
chr12	75179639	volcanosv.DUP.1545	.	<DUP>	20	PASS	SVTYPE=DUP;END=75179758;SVLEN=119	GT	1/1
chr12	75222684	svim_asm.BND.574	N	[chr2:90126351[N	.	PASS	SVTYPE=BND;READS=PS75207737_75188588_75206966_hp1_0	GT	1/0
chr12	76498800	svim_asm.BND.575	N	[chr1:117684246[N	.	PASS	SVTYPE=BND;READS=PS76684151_76674712_76721536_hp1_3	GT	1/0
chr12	76684834	svim_asm.DUP_TANDEM.45	N	<DUP:TANDEM>	.	PASS	SVTYPE=DUP:TANDEM;END=76696533;SVLEN=11700;READS=PS76684151_76674712_76721536_hp2_2	GT:CN	0/1:2
chr12	77090442	svim_asm.DUP_TANDEM.46	N	<DUP:TANDEM>	.	not_fully_covered	SVTYPE=DUP:TANDEM;END=77173395;SVLEN=82954;READS=PS77121980_77112786_77131303_hp1_0	GT:CN	1/0:2
chr12	78860512	volcanosv.DUP.1546	.	<DUP>	20	PASS	SVTYPE=DUP;END=78862884;SVLEN=2372	GT	1/1
chr12	80180091	volcanosv.DUP.1547	.	<DUP>	20	PASS	SVTYPE=DUP;END=80180232;SVLEN=141	GT	1/1
chr12	81927632	volcanosv.DUP.1115	.	<DUP>	20	PASS	SVTYPE=DUP;END=81928151;SVLEN=519	GT	0/1
chr12	82900241	volcanosv.DUP.1548	.	<DUP>	20	PASS	SVTYPE=DUP;END=82900486;SVLEN=245	GT	1/1
chr12	82900992	volcanosv.DUP.1549	.	<DUP>	20	PASS	SVTYPE=DUP;END=82901238;SVLEN=246	GT	1/1
chr12	85879164	volcanosv.DUP.1550	.	<DUP>	20	PASS	SVTYPE=DUP;END=85879594;SVLEN=430	GT	0/1
chr12	86480506	volcanosv.DUP.1551	.	<DUP>	20	PASS	SVTYPE=DUP;END=86480583;SVLEN=77	GT	1/1
chr12	86503736	volcanosv.DUP.1552	.	<DUP>	20	PASS	SVTYPE=DUP;END=86503795;SVLEN=59	GT	1/1
chr12	87486475	volcanosv.DUP.1553	.	<DUP>	20	PASS	SVTYPE=DUP;END=87486673;SVLEN=198	GT	0/1
chr12	87884500	volcanosv.DUP.1554	.	<DUP>	20	PASS	SVTYPE=DUP;END=87884547;SVLEN=47	GT	1/1
chr12	88715296	volcanosv.DUP.256	.	<DUP>	20	PASS	SVTYPE=DUP;END=88715518;SVLEN=222	GT	0/1
chr12	90349348	volcanosv.DUP.1555	.	<DUP>	20	PASS	SVTYPE=DUP;END=90349421;SVLEN=73	GT	1/1
chr12	90479453	volcanosv.DUP.1556	.	<DUP>	20	PASS	SVTYPE=DUP;END=90479530;SVLEN=77	GT	1/1
chr12	92916602	svim_asm.BND.576	N	N]hs38d1:5347060]	.	PASS	SVTYPE=BND;READS=PS25241158_25217984_25240892_hp1_1,PS25241158_25217984_25240892_hp2_1	GT	1/1
chr12	103988764	svim_asm.BND.577	N	N]chr12:125316618]	.	PASS	SVTYPE=BND;READS=PS125275359_125273891_125291970_hp1_0	GT	1/0
chr12	108348366	volcanosv.DUP.1557	.	<DUP>	20	PASS	SVTYPE=DUP;END=108348521;SVLEN=155	GT	1/1
chr12	109661595	volcanosv.DUP.1558	.	<DUP>	20	PASS	SVTYPE=DUP;END=109661746;SVLEN=151	GT	0/1
chr12	109867990	volcanosv.DUP.1559	.	<DUP>	20	PASS	SVTYPE=DUP;END=109868223;SVLEN=233	GT	1/1
chr12	110719943	svim_asm.BND.578	N	N]chr10:119455535]	.	PASS	SVTYPE=BND;READS=PS110717726_110694547_110717643_hp1_2	GT	1/0
chr12	115112650	volcanosv.DUP.1560	.	<DUP>	20	PASS	SVTYPE=DUP;END=115112735;SVLEN=85	GT	1/1
chr12	117431421	volcanosv.DUP.1561	.	<DUP>	20	PASS	SVTYPE=DUP;END=117431554;SVLEN=133	GT	1/1
chr12	118005670	svim_asm.DUP_TANDEM.47	N	<DUP:TANDEM>	.	not_fully_covered	SVTYPE=DUP:TANDEM;END=118096353;SVLEN=90684;READS=PS118061095_118041173_118060058_hp1_2	GT:CN	1/0:2
chr12	118504155	volcanosv.DUP.1562	.	<DUP>	20	PASS	SVTYPE=DUP;END=118504288;SVLEN=133	GT	1/1
chr12	120928143	volcanosv.DUP.1563	.	<DUP>	20	PASS	SVTYPE=DUP;END=120928444;SVLEN=301	GT	0/1
chr12	121747367	volcanosv.DUP.1564	.	<DUP>	20	PASS	SVTYPE=DUP;END=121747847;SVLEN=480	GT	0/1
chr12	123434679	svim_asm.BND.579	N	]chr12:123561134]N	.	PASS	SVTYPE=BND;READS=PS123501943_123488925_123532880_hp1_0,PS123501943_123488925_123532880_hp2_0	GT	1/1
chr12	123561134	svim_asm.BND.580	N	N[chr12:123434679[	.	PASS	SVTYPE=BND;READS=PS123501943_123488925_123532880_hp1_0,PS123501943_123488925_123532880_hp2_0	GT	1/1
chr12	123728906	volcanosv.DUP.1565	.	<DUP>	20	PASS	SVTYPE=DUP;END=123729002;SVLEN=96	GT	1/1
chr12	123912125	volcanosv.DUP.1566	.	<DUP>	20	PASS	SVTYPE=DUP;END=123912278;SVLEN=153	GT	1/1
chr12	124302785	volcanosv.DUP.1567	.	<DUP>	20	PASS	SVTYPE=DUP;END=124302866;SVLEN=81	GT	0/1
chr12	124320431	volcanosv.DUP.1568	.	<DUP>	20	PASS	SVTYPE=DUP;END=124320627;SVLEN=196	GT	1/1
chr12	124333921	volcanosv.DUP.925	.	<DUP>	20	PASS	SVTYPE=DUP;END=124334028;SVLEN=107	GT	1/1
chr12	124362611	volcanosv.DUP.1569	.	<DUP>	20	PASS	SVTYPE=DUP;END=124362759;SVLEN=148	GT	0/1
chr12	124380753	svim_asm.BND.581	N	[chr13:109820871[N	.	PASS	SVTYPE=BND;READS=PS124316154_124285539_124391975_hp1_2	GT	1/0
chr12	124839859	volcanosv.DUP.1570	.	<DUP>	20	PASS	SVTYPE=DUP;END=124840023;SVLEN=164	GT	0/1
chr12	125307729	volcanosv.DUP.1571	.	<DUP>	20	PASS	SVTYPE=DUP;END=125307852;SVLEN=123	GT	0/1
chr12	125316618	svim_asm.BND.582	N	N]chr12:103988764]	.	PASS	SVTYPE=BND;READS=PS125275359_125273891_125291970_hp1_0	GT	1/0
chr12	127153658	svim_asm.BND.583	N	[hs38d1:312976[N	.	PASS	SVTYPE=BND;READS=PS65200971_65178629_66100114_hp2_1	GT	0/1
chr12	127545272	volcanosv.DUP.1573	.	<DUP>	20	PASS	SVTYPE=DUP;END=127545901;SVLEN=629	GT	0/1
chr12	128385201	volcanosv.DUP.1574	.	<DUP>	20	PASS	SVTYPE=DUP;END=128385257;SVLEN=56	GT	0/1
chr12	128473169	volcanosv.DUP.1575	.	<DUP>	20	PASS	SVTYPE=DUP;END=128473759;SVLEN=590	GT	1/1
chr12	128639063	volcanosv.DUP.1576	.	<DUP>	20	PASS	SVTYPE=DUP;END=128639144;SVLEN=81	GT	0/1
chr12	128708189	volcanosv.DUP.1577	.	<DUP>	20	PASS	SVTYPE=DUP;END=128708249;SVLEN=60	GT	1/1
chr12	129190425	volcanosv.DUP.1578	.	<DUP>	20	PASS	SVTYPE=DUP;END=129190482;SVLEN=57	GT	0/1
chr12	129303171	volcanosv.DUP.1579	.	<DUP>	20	PASS	SVTYPE=DUP;END=129303346;SVLEN=175	GT	1/1
chr12	130010654	volcanosv.DUP.1580	.	<DUP>	20	PASS	SVTYPE=DUP;END=130010737;SVLEN=83	GT	1/1
chr12	130338276	volcanosv.DUP.1581	.	<DUP>	20	PASS	SVTYPE=DUP;END=130338899;SVLEN=623	GT	1/1
chr12	130379372	volcanosv.DUP.1582	.	<DUP>	20	PASS	SVTYPE=DUP;END=130379765;SVLEN=393	GT	1/1
chr12	130392018	volcanosv.DUP.1583	.	<DUP>	20	PASS	SVTYPE=DUP;END=130393280;SVLEN=1262	GT	1/1
chr12	130483170	volcanosv.DUP.1584	.	<DUP>	20	PASS	SVTYPE=DUP;END=130483294;SVLEN=124	GT	1/1
chr12	130584714	volcanosv.DUP.1585	.	<DUP>	20	PASS	SVTYPE=DUP;END=130584785;SVLEN=71	GT	0/1
chr12	130641320	volcanosv.DUP.1586	.	<DUP>	20	PASS	SVTYPE=DUP;END=130641508;SVLEN=188	GT	1/1
chr12	130782341	volcanosv.DUP.1587	.	<DUP>	20	PASS	SVTYPE=DUP;END=130782480;SVLEN=139	GT	1/1
chr12	131029856	volcanosv.DUP.1588	.	<DUP>	20	PASS	SVTYPE=DUP;END=131029944;SVLEN=88	GT	0/1
chr12	131046204	volcanosv.DUP.1589	.	<DUP>	20	PASS	SVTYPE=DUP;END=131046800;SVLEN=596	GT	1/1
chr12	131329932	volcanosv.DUP.1590	.	<DUP>	20	PASS	SVTYPE=DUP;END=131330290;SVLEN=358	GT	1/1
chr12	131435325	volcanosv.DUP.1591	.	<DUP>	20	PASS	SVTYPE=DUP;END=131435558;SVLEN=233	GT	1/1
chr12	131576806	volcanosv.DUP.1592	.	<DUP>	20	PASS	SVTYPE=DUP;END=131577380;SVLEN=574	GT	0/1
chr12	131588485	volcanosv.DUP.1593	.	<DUP>	20	PASS	SVTYPE=DUP;END=131588566;SVLEN=81	GT	0/1
chr12	131627107	volcanosv.DUP.1594	.	<DUP>	20	PASS	SVTYPE=DUP;END=131627719;SVLEN=612	GT	1/1
chr12	131638360	volcanosv.DUP.1595	.	<DUP>	20	PASS	SVTYPE=DUP;END=131638819;SVLEN=459	GT	1/1
chr12	131701120	volcanosv.DUP.1596	.	<DUP>	20	PASS	SVTYPE=DUP;END=131701539;SVLEN=419	GT	1/1
chr12	131779179	volcanosv.DUP.1597	.	<DUP>	20	PASS	SVTYPE=DUP;END=131779312;SVLEN=133	GT	1/1
chr12	131917076	volcanosv.DUP.1598	.	<DUP>	20	PASS	SVTYPE=DUP;END=131917269;SVLEN=193	GT	1/1
chr12	132136141	volcanosv.DUP.1599	.	<DUP>	20	PASS	SVTYPE=DUP;END=132136246;SVLEN=105	GT	1/1
chr12	132149164	volcanosv.DUP.1601	.	<DUP>	20	PASS	SVTYPE=DUP;END=132150584;SVLEN=1420	GT	0/1
chr12	132149185	volcanosv.DUP.1602	.	<DUP>	20	PASS	SVTYPE=DUP;END=132150162;SVLEN=977	GT	0/1
chr12	132149299	volcanosv.DUP.1600	.	<DUP>	20	PASS	SVTYPE=DUP;END=132150528;SVLEN=1229	GT	0/1
chr12	132150277	volcanosv.DUP.1603	.	<DUP>	20	PASS	SVTYPE=DUP;END=132150414;SVLEN=137	GT	0/1
chr12	132235741	volcanosv.DUP.1604	.	<DUP>	20	PASS	SVTYPE=DUP;END=132236039;SVLEN=298	GT	0/1
chr12	132239339	volcanosv.DUP.1605	.	<DUP>	20	PASS	SVTYPE=DUP;END=132239420;SVLEN=81	GT	0/1
chr12	132241236	volcanosv.DUP.1606	.	<DUP>	20	PASS	SVTYPE=DUP;END=132241371;SVLEN=135	GT	0/1
chr12	132241883	volcanosv.DUP.1607	.	<DUP>	20	PASS	SVTYPE=DUP;END=132242062;SVLEN=179	GT	0/1
chr12	132242444	volcanosv.DUP.1608	.	<DUP>	20	PASS	SVTYPE=DUP;END=132242666;SVLEN=222	GT	0/1
chr12	132244284	volcanosv.DUP.1609	.	<DUP>	20	PASS	SVTYPE=DUP;END=132244845;SVLEN=561	GT	0/1
chr12	132387696	volcanosv.DUP.1610	.	<DUP>	20	PASS	SVTYPE=DUP;END=132388443;SVLEN=747	GT	1/1
chr12	132556458	volcanosv.DUP.1611	.	<DUP>	20	PASS	SVTYPE=DUP;END=132556655;SVLEN=197	GT	1/1
chr12	132563010	volcanosv.DUP.1612	.	<DUP>	20	PASS	SVTYPE=DUP;END=132563092;SVLEN=82	GT	1/1
chr12	132789672	volcanosv.DUP.1613	.	<DUP>	20	PASS	SVTYPE=DUP;END=132789731;SVLEN=59	GT	1/1
chr12	133232250	volcanosv.DUP.1614	.	<DUP>	20	PASS	SVTYPE=DUP;END=133232313;SVLEN=63	GT	1/1
chr13	16248435	volcanosv.DUP.1615	.	<DUP>	20	PASS	SVTYPE=DUP;END=16253961;SVLEN=5526	GT	1/1
chr13	18457812	volcanosv.DUP.1616	.	<DUP>	20	PASS	SVTYPE=DUP;END=18457946;SVLEN=134	GT	1/1
chr13	19068318	volcanosv.DUP.328	.	<DUP>	20	PASS	SVTYPE=DUP;END=19068628;SVLEN=310	GT	1/1
chr13	19137420	volcanosv.DUP.1617	.	<DUP>	20	PASS	SVTYPE=DUP;END=19138037;SVLEN=617	GT	1/1
chr13	19137477	volcanosv.DUP.1618	.	<DUP>	20	PASS	SVTYPE=DUP;END=19138198;SVLEN=721	GT	0/1
chr13	19353633	volcanosv.DUP.1619	.	<DUP>	20	PASS	SVTYPE=DUP;END=19353746;SVLEN=113	GT	1/1
chr13	20063830	volcanosv.DUP.1620	.	<DUP>	20	PASS	SVTYPE=DUP;END=20063877;SVLEN=47	GT	1/1
chr13	20347490	volcanosv.DUP.1621	.	<DUP>	20	PASS	SVTYPE=DUP;END=20347590;SVLEN=100	GT	0/1
chr13	21206747	volcanosv.DUP.376	.	<DUP>	20	PASS	SVTYPE=DUP;END=21206856;SVLEN=109	GT	1/1
chr13	21289949	volcanosv.DUP.1623	.	<DUP>	20	PASS	SVTYPE=DUP;END=21290268;SVLEN=319	GT	0/1
chr13	21290284	volcanosv.DUP.1622	.	<DUP>	20	PASS	SVTYPE=DUP;END=21290345;SVLEN=61	GT	1/1
chr13	21338994	volcanosv.DUP.1624	.	<DUP>	20	PASS	SVTYPE=DUP;END=21339078;SVLEN=84	GT	1/1
chr13	23101626	volcanosv.DUP.1625	.	<DUP>	20	PASS	SVTYPE=DUP;END=23101750;SVLEN=124	GT	0/1
chr13	24356261	volcanosv.DUP.1626	.	<DUP>	20	PASS	SVTYPE=DUP;END=24356737;SVLEN=476	GT	0/1
chr13	24881954	volcanosv.DUP.1627	.	<DUP>	20	PASS	SVTYPE=DUP;END=24882105;SVLEN=151	GT	0/1
chr13	25159307	volcanosv.DUP.1628	.	<DUP>	20	PASS	SVTYPE=DUP;END=25159360;SVLEN=53	GT	0/1
chr13	26281565	volcanosv.DUP.1629	.	<DUP>	20	PASS	SVTYPE=DUP;END=26281624;SVLEN=59	GT	1/1
chr13	28065650	volcanosv.DUP.1630	.	<DUP>	20	PASS	SVTYPE=DUP;END=28065831;SVLEN=181	GT	1/1
chr13	32171895	volcanosv.DUP.1631	.	<DUP>	20	PASS	SVTYPE=DUP;END=32171955;SVLEN=60	GT	1/1
chr13	36794663	volcanosv.DUP.1632	.	<DUP>	20	PASS	SVTYPE=DUP;END=36794745;SVLEN=82	GT	1/1
chr13	37196470	svim_asm.BND.584	N	[chr12:23952553[N	.	PASS	SVTYPE=BND;READS=PS37218610_37208011_37514757_hp1_0,PS37218610_37208011_37514757_hp2_0	GT	1/1
chr13	37652674	volcanosv.DUP.1633	.	<DUP>	20	PASS	SVTYPE=DUP;END=37652728;SVLEN=54	GT	1/1
chr13	37885680	volcanosv.DUP.1634	.	<DUP>	20	PASS	SVTYPE=DUP;END=37885756;SVLEN=76	GT	0/1
chr13	38956443	volcanosv.DUP.1635	.	<DUP>	20	PASS	SVTYPE=DUP;END=38956514;SVLEN=71	GT	0/1
chr13	40564944	volcanosv.DUP.1636	.	<DUP>	20	PASS	SVTYPE=DUP;END=40564993;SVLEN=49	GT	0/1
chr13	42373131	volcanosv.DUP.1637	.	<DUP>	20	PASS	SVTYPE=DUP;END=42373516;SVLEN=385	GT	1/1
chr13	43416080	volcanosv.DUP.1638	.	<DUP>	20	PASS	SVTYPE=DUP;END=43416523;SVLEN=443	GT	1/1
chr13	43543943	svim_asm.DUP_TANDEM.48	N	<DUP:TANDEM>	.	not_fully_covered	SVTYPE=DUP:TANDEM;END=43582599;SVLEN=38657;READS=PS43623393_43598180_44121625_hp1_1,PS43623393_43598180_44121625_hp2_1	GT:CN	1/1:2
chr13	45968951	volcanosv.DUP.1639	.	<DUP>	20	PASS	SVTYPE=DUP;END=45973405;SVLEN=4454	GT	0/1
chr13	46718992	volcanosv.DUP.1640	.	<DUP>	20	PASS	SVTYPE=DUP;END=46719063;SVLEN=71	GT	0/1
chr13	48282694	svim_asm.BND.585	N	N]chr12:33864403]	.	PASS	SVTYPE=BND;READS=PS47563781_47537008_48603644_hp2_1	GT	0/1
chr13	48427259	volcanosv.DUP.1641	.	<DUP>	20	PASS	SVTYPE=DUP;END=48427312;SVLEN=53	GT	0/1
chr13	49799624	volcanosv.DUP.1642	.	<DUP>	20	PASS	SVTYPE=DUP;END=49799839;SVLEN=215	GT	0/1
chr13	52269638	svim_asm.BND.586	N	]chr18:15095263]N	.	PASS	SVTYPE=BND;READS=PS52194642_52169606_52245186_hp1_0	GT	1/0
chr13	52688329	svim_asm.BND.587	N	N[chr13:60966095[	.	PASS	SVTYPE=BND;READS=PS52561455_52551223_52562778_hp1_2,PS52561455_52551223_52562778_hp2_0	GT	1/1
chr13	60966095	svim_asm.BND.589	N	]chr13:52688329]N	.	PASS	SVTYPE=BND;READS=PS52561455_52551223_52562778_hp1_2,PS52561455_52551223_52562778_hp2_0	GT	1/1
chr13	62465247	volcanosv.DUP.1643	.	<DUP>	20	PASS	SVTYPE=DUP;END=62465364;SVLEN=117	GT	0/1
chr13	62582884	svim_asm.BND.591	N	[chr18:55987883[N	.	PASS	SVTYPE=BND;READS=PS62652691_62624799_62686057_hp1_0,PS62652691_62624799_62686057_hp2_1	GT	1/1
chr13	64379165	volcanosv.DUP.1644	.	<DUP>	20	PASS	SVTYPE=DUP;END=64379368;SVLEN=203	GT	1/1
chr13	67608409	volcanosv.DUP.433	.	<DUP>	20	PASS	SVTYPE=DUP;END=67608582;SVLEN=173	GT	0/1
chr13	70563192	volcanosv.DUP.1645	.	<DUP>	20	PASS	SVTYPE=DUP;END=70563412;SVLEN=220	GT	1/1
chr13	74987690	volcanosv.DUP.1646	.	<DUP>	20	PASS	SVTYPE=DUP;END=74987898;SVLEN=208	GT	1/1
chr13	76480064	volcanosv.DUP.1647	.	<DUP>	20	PASS	SVTYPE=DUP;END=76480133;SVLEN=69	GT	1/1
chr13	82604560	volcanosv.DUP.1648	.	<DUP>	20	PASS	SVTYPE=DUP;END=82604633;SVLEN=73	GT	0/1
chr13	83966366	svim_asm.BND.592	N	N]chr10:25418771]	.	PASS	SVTYPE=BND;READS=PS25378416_25373817_25373817_hp1_0	GT	1/0
chr13	84239813	volcanosv.DUP.1649	.	<DUP>	20	PASS	SVTYPE=DUP;END=84239934;SVLEN=121	GT	0/1
chr13	85395727	volcanosv.DUP.1650	.	<DUP>	20	PASS	SVTYPE=DUP;END=85395824;SVLEN=97	GT	0/1
chr13	86269523	svim_asm.BND.593	N	]hs38d1:1942725]N	.	PASS	SVTYPE=BND;READS=PS86289860_86269526_86293881_hp1_0,PS86289860_86269526_86293881_hp2_0	GT	1/1
chr13	92239832	volcanosv.DUP.1651	.	<DUP>	20	PASS	SVTYPE=DUP;END=92239890;SVLEN=58	GT	1/1
chr13	93765231	volcanosv.DUP.1652	.	<DUP>	20	PASS	SVTYPE=DUP;END=93765290;SVLEN=59	GT	1/1
chr13	97852477	volcanosv.DUP.1653	.	<DUP>	20	PASS	SVTYPE=DUP;END=97852871;SVLEN=394	GT	0/1
chr13	98277988	volcanosv.DUP.1654	.	<DUP>	20	PASS	SVTYPE=DUP;END=98278036;SVLEN=48	GT	1/1
chr13	108991548	volcanosv.DUP.1655	.	<DUP>	20	PASS	SVTYPE=DUP;END=108991604;SVLEN=56	GT	1/1
chr13	109820871	svim_asm.BND.594	N	[chr12:124380753[N	.	PASS	SVTYPE=BND;READS=PS124316154_124285539_124391975_hp1_2	GT	1/0
chr13	110252872	volcanosv.DUP.1656	.	<DUP>	20	PASS	SVTYPE=DUP;END=110253004;SVLEN=132	GT	1/1
chr13	110385401	volcanosv.DUP.1657	.	<DUP>	20	PASS	SVTYPE=DUP;END=110386224;SVLEN=823	GT	1/1
chr13	110385492	volcanosv.DUP.1658	.	<DUP>	20	PASS	SVTYPE=DUP;END=110385588;SVLEN=96	GT	1/1
chr13	110456883	volcanosv.DUP.1659	.	<DUP>	20	PASS	SVTYPE=DUP;END=110456967;SVLEN=84	GT	0/1
chr13	110479395	volcanosv.DUP.1660	.	<DUP>	20	PASS	SVTYPE=DUP;END=110479463;SVLEN=68	GT	0/1
chr13	110481429	volcanosv.DUP.1661	.	<DUP>	20	PASS	SVTYPE=DUP;END=110481965;SVLEN=536	GT	1/1
chr13	110530198	volcanosv.DUP.1662	.	<DUP>	20	PASS	SVTYPE=DUP;END=110530296;SVLEN=98	GT	1/1
chr13	110928540	volcanosv.DUP.1663	.	<DUP>	20	PASS	SVTYPE=DUP;END=110928729;SVLEN=189	GT	0/1
chr13	110938203	volcanosv.DUP.1664	.	<DUP>	20	PASS	SVTYPE=DUP;END=110938373;SVLEN=170	GT	0/1
chr13	111051249	volcanosv.DUP.1665	.	<DUP>	20	PASS	SVTYPE=DUP;END=111051343;SVLEN=94	GT	1/1
chr13	111310345	volcanosv.DUP.1666	.	<DUP>	20	PASS	SVTYPE=DUP;END=111310650;SVLEN=305	GT	1/1
chr13	111340734	volcanosv.DUP.1667	.	<DUP>	20	PASS	SVTYPE=DUP;END=111341594;SVLEN=860	GT	1/1
chr13	111341164	volcanosv.DUP.1668	.	<DUP>	20	PASS	SVTYPE=DUP;END=111341594;SVLEN=430	GT	1/1
chr13	111517870	volcanosv.DUP.1669	.	<DUP>	20	PASS	SVTYPE=DUP;END=111518328;SVLEN=458	GT	0/1
chr13	111517943	volcanosv.DUP.1670	.	<DUP>	20	PASS	SVTYPE=DUP;END=111518139;SVLEN=196	GT	0/1
chr13	111790707	volcanosv.DUP.1671	.	<DUP>	20	PASS	SVTYPE=DUP;END=111790970;SVLEN=263	GT	0/1
chr13	111793420	svim_asm.BND.595	N	N]hs38d1:2360023]	.	PASS	SVTYPE=BND;READS=PS111782211_111771399_111781951_hp1_0,PS111782211_111771399_111781951_hp2_0	GT	1/1
chr13	112036934	volcanosv.DUP.1672	.	<DUP>	20	PASS	SVTYPE=DUP;END=112036987;SVLEN=53	GT	1/1
chr13	112149032	volcanosv.DUP.1673	.	<DUP>	20	PASS	SVTYPE=DUP;END=112149098;SVLEN=66	GT	1/1
chr13	112151073	volcanosv.DUP.1674	.	<DUP>	20	PASS	SVTYPE=DUP;END=112151174;SVLEN=101	GT	1/1
chr13	112178492	volcanosv.DUP.1675	.	<DUP>	20	PASS	SVTYPE=DUP;END=112178688;SVLEN=196	GT	1/1
chr13	112283612	volcanosv.DUP.1676	.	<DUP>	20	PASS	SVTYPE=DUP;END=112284962;SVLEN=1350	GT	0/1
chr13	112539704	volcanosv.DUP.1677	.	<DUP>	20	PASS	SVTYPE=DUP;END=112540217;SVLEN=513	GT	1/1
chr13	112645373	volcanosv.DUP.1678	.	<DUP>	20	PASS	SVTYPE=DUP;END=112645488;SVLEN=115	GT	1/1
chr13	112715324	volcanosv.DUP.1679	.	<DUP>	20	PASS	SVTYPE=DUP;END=112715502;SVLEN=178	GT	1/1
chr13	112749979	volcanosv.DUP.1680	.	<DUP>	20	PASS	SVTYPE=DUP;END=112750074;SVLEN=95	GT	1/1
chr13	112787196	volcanosv.DUP.1681	.	<DUP>	20	PASS	SVTYPE=DUP;END=112787627;SVLEN=431	GT	1/1
chr13	112788034	volcanosv.DUP.1682	.	<DUP>	20	PASS	SVTYPE=DUP;END=112788177;SVLEN=143	GT	1/1
chr13	112872838	volcanosv.DUP.1683	.	<DUP>	20	PASS	SVTYPE=DUP;END=112873436;SVLEN=598	GT	0/1
chr13	112937770	volcanosv.DUP.1684	.	<DUP>	20	PASS	SVTYPE=DUP;END=112938009;SVLEN=239	GT	0/1
chr13	112967787	volcanosv.DUP.1685	.	<DUP>	20	PASS	SVTYPE=DUP;END=112967908;SVLEN=121	GT	0/1
chr13	113032933	volcanosv.DUP.1686	.	<DUP>	20	PASS	SVTYPE=DUP;END=113033322;SVLEN=389	GT	1/1
chr13	113089243	volcanosv.DUP.1687	.	<DUP>	20	PASS	SVTYPE=DUP;END=113089313;SVLEN=70	GT	1/1
chr13	113108196	volcanosv.DUP.1688	.	<DUP>	20	PASS	SVTYPE=DUP;END=113108515;SVLEN=319	GT	0/1
chr13	113151681	volcanosv.DUP.1689	.	<DUP>	20	PASS	SVTYPE=DUP;END=113151777;SVLEN=96	GT	1/1
chr13	113364251	volcanosv.DUP.1690	.	<DUP>	20	PASS	SVTYPE=DUP;END=113364461;SVLEN=210	GT	0/1
chr13	113371699	volcanosv.DUP.1691	.	<DUP>	20	PASS	SVTYPE=DUP;END=113371854;SVLEN=155	GT	0/1
chr13	113375850	volcanosv.DUP.1692	.	<DUP>	20	PASS	SVTYPE=DUP;END=113375931;SVLEN=81	GT	0/1
chr13	113403860	volcanosv.DUP.1693	.	<DUP>	20	PASS	SVTYPE=DUP;END=113404038;SVLEN=178	GT	0/1
chr13	113449179	volcanosv.DUP.1694	.	<DUP>	20	PASS	SVTYPE=DUP;END=113449382;SVLEN=203	GT	0/1
chr13	113760732	volcanosv.DUP.1695	.	<DUP>	20	PASS	SVTYPE=DUP;END=113760877;SVLEN=145	GT	1/1
chr13	114040275	volcanosv.DUP.1696	.	<DUP>	20	PASS	SVTYPE=DUP;END=114040335;SVLEN=60	GT	0/1
chr13	114070753	volcanosv.DUP.1697	.	<DUP>	20	PASS	SVTYPE=DUP;END=114070852;SVLEN=99	GT	1/1
chr13	114073517	volcanosv.DUP.1698	.	<DUP>	20	PASS	SVTYPE=DUP;END=114073583;SVLEN=66	GT	1/1
chr13	114113947	volcanosv.DUP.1699	.	<DUP>	20	PASS	SVTYPE=DUP;END=114114002;SVLEN=55	GT	0/1
chr13	114120047	volcanosv.DUP.1700	.	<DUP>	20	PASS	SVTYPE=DUP;END=114120436;SVLEN=389	GT	1/1
chr13	114133258	volcanosv.DUP.1701	.	<DUP>	20	PASS	SVTYPE=DUP;END=114133499;SVLEN=241	GT	0/1
chr13	114231166	volcanosv.DUP.1702	.	<DUP>	20	PASS	SVTYPE=DUP;END=114231394;SVLEN=228	GT	1/1
chr13	114295371	volcanosv.DUP.1703	.	<DUP>	20	PASS	SVTYPE=DUP;END=114295440;SVLEN=69	GT	1/1
chr14	18491813	svim_asm.BND.596	N	N[chr22:15421930[	.	PASS	SVTYPE=BND;READS=PS18380808_18370593_18633843_hp1_4	GT	1/0
chr14	18501429	volcanosv.DUP.1705	.	<DUP>	20	PASS	SVTYPE=DUP;END=18502211;SVLEN=782	GT	1/1
chr14	20236926	volcanosv.DUP.1707	.	<DUP>	20	PASS	SVTYPE=DUP;END=20237064;SVLEN=138	GT	0/1
chr14	21344802	svim_asm.BND.597	N	]chr8:126451191]N	.	PASS	SVTYPE=BND;READS=PS221954792_221940446_222183617_hp2_1	GT	0/1
chr14	21346105	svim_asm.BND.598	N	N[chr2:221862894[	.	PASS	SVTYPE=BND;READS=PS221954792_221940446_222183617_hp2_1	GT	0/1
chr14	23767165	volcanosv.DUP.1708	.	<DUP>	20	PASS	SVTYPE=DUP;END=23767231;SVLEN=66	GT	0/1
chr14	23900200	volcanosv.DUP.1709	.	<DUP>	20	PASS	SVTYPE=DUP;END=23900406;SVLEN=206	GT	1/1
chr14	24212555	volcanosv.DUP.61	.	<DUP>	20	PASS	SVTYPE=DUP;END=24212700;SVLEN=145	GT	1/1
chr14	24696281	volcanosv.DUP.1710	.	<DUP>	20	PASS	SVTYPE=DUP;END=24696353;SVLEN=72	GT	0/1
chr14	29526531	volcanosv.DUP.1711	.	<DUP>	20	PASS	SVTYPE=DUP;END=29526628;SVLEN=97	GT	0/1
chr14	31249992	volcanosv.DUP.251	.	<DUP>	20	PASS	SVTYPE=DUP;END=31250063;SVLEN=71	GT	0/1
chr14	32217006	volcanosv.DUP.1712	.	<DUP>	20	PASS	SVTYPE=DUP;END=32217169;SVLEN=163	GT	1/1
chr14	35681737	svim_asm.BND.599	N	]chr8:140029011]N	.	PASS	SVTYPE=BND;READS=PS84500595_84491782_84630114_hp2_4	GT	0/1
chr14	35948080	volcanosv.DUP.1714	.	<DUP>	20	PASS	SVTYPE=DUP;END=35948807;SVLEN=727	GT	0/1
chr14	35948111	volcanosv.DUP.1713	.	<DUP>	20	PASS	SVTYPE=DUP;END=35948460;SVLEN=349	GT	0/1
chr14	35948245	volcanosv.DUP.1715	.	<DUP>	20	PASS	SVTYPE=DUP;END=35948318;SVLEN=73	GT	0/1
chr14	36125548	volcanosv.DUP.1716	.	<DUP>	20	PASS	SVTYPE=DUP;END=36127010;SVLEN=1462	GT	0/1
chr14	36140990	svim_asm.BND.600	N	N[chr14:45765420[	.	PASS	SVTYPE=BND;READS=PS35901815_35884586_36140193_hp1_0	GT	1/1
chr14	36178730	volcanosv.DUP.1717	.	<DUP>	20	PASS	SVTYPE=DUP;END=36178836;SVLEN=106	GT	1/1
chr14	36778558	svim_asm.BND.602	N	]chr16:59049563]N	.	PASS	SVTYPE=BND;READS=PS36789598_36763530_36788903_hp2_2	GT	0/1
chr14	37663950	svim_asm.BND.603	N	[chr14:37782382[N	.	PASS	SVTYPE=BND;READS=PS37717168_37697199_37777920_hp1_2	GT	1/0
chr14	37782382	svim_asm.BND.604	N	[chr14:37663950[N	.	PASS	SVTYPE=BND;READS=PS37717168_37697199_37777920_hp1_2	GT	1/0
chr14	37831397	svim_asm.BND.605	N	]chr2:175576314]N	.	PASS	SVTYPE=BND;READS=PS37834755_37824207_37824207_hp1_0,PS37834755_37824207_37824207_hp2_1	GT	1/1
chr14	37836502	svim_asm.BND.606	N	N[chr6:45645962[	.	PASS	SVTYPE=BND;READS=PS37834755_37824207_37824207_hp1_0,PS37834755_37824207_37824207_hp2_1	GT	1/1
chr14	39033512	volcanosv.DUP.1718	.	<DUP>	20	PASS	SVTYPE=DUP;END=39033639;SVLEN=127	GT	1/1
chr14	42772605	volcanosv.DUP.1719	.	<DUP>	20	PASS	SVTYPE=DUP;END=42772673;SVLEN=68	GT	0/1
chr14	44009645	volcanosv.DUP.1720	.	<DUP>	20	PASS	SVTYPE=DUP;END=44009817;SVLEN=172	GT	1/1
chr14	45765420	svim_asm.BND.607	N	]chr14:36140990]N	.	PASS	SVTYPE=BND;READS=PS35901815_35884586_36140193_hp1_0	GT	1/1
chr14	47424451	svim_asm.BND.609	N	]chr14:47614040]N	.	PASS	SVTYPE=BND;READS=PS47451102_47435717_47560851_hp1_1,PS47451102_47435717_47560851_hp2_1	GT	1/1
chr14	47614040	svim_asm.BND.610	N	N[chr14:47424451[	.	PASS	SVTYPE=BND;READS=PS47451102_47435717_47560851_hp1_1,PS47451102_47435717_47560851_hp2_1	GT	1/1
chr14	48710605	volcanosv.DUP.1721	.	<DUP>	20	PASS	SVTYPE=DUP;END=48710808;SVLEN=203	GT	0/1
chr14	48780737	volcanosv.DUP.1722	.	<DUP>	20	PASS	SVTYPE=DUP;END=48780803;SVLEN=66	GT	0/1
chr14	48955243	volcanosv.DUP.75	.	<DUP>	20	PASS	SVTYPE=DUP;END=48957162;SVLEN=1919	GT	0/1
chr14	49725356	volcanosv.DUP.1723	.	<DUP>	20	PASS	SVTYPE=DUP;END=49725642;SVLEN=286	GT	1/1
chr14	50662511	svim_asm.BND.611	N	]chr4:144143949]N	.	PASS	SVTYPE=BND;READS=PS143917292_143905366_144001988_hp2_2	GT	0/1
chr14	50945667	volcanosv.DUP.1724	.	<DUP>	20	PASS	SVTYPE=DUP;END=50945999;SVLEN=332	GT	0/1
chr14	52201049	svim_asm.BND.612	N	N[chr4:169359843[	.	PASS	SVTYPE=BND;READS=PS169343627_169316310_169345457_hp1_1,PS169343627_169316310_169345457_hp2_0	GT	1/1
chr14	53408361	volcanosv.DUP.1725	.	<DUP>	20	PASS	SVTYPE=DUP;END=53408455;SVLEN=94	GT	0/1
chr14	56200141	volcanosv.DUP.1726	.	<DUP>	20	PASS	SVTYPE=DUP;END=56200312;SVLEN=171	GT	0/1
chr14	58825601	svim_asm.BND.613	N	]chr9:110773492]N	.	PASS	SVTYPE=BND;READS=PS125454074_125424910_125456833_hp2_0,PS110746879_110725207_110741768_hp1_1	GT	1/1
chr14	60327695	svim_asm.BND.614	N	N]chr14:69539841]	.	PASS	SVTYPE=BND;READS=PS69185255_69173543_69553922_hp1_0,PS58948831_58934596_60316428_hp2_0	GT	1/1
chr14	61081180	volcanosv.DUP.1727	.	<DUP>	20	PASS	SVTYPE=DUP;END=61081312;SVLEN=132	GT	1/1
chr14	61172783	volcanosv.DUP.1728	.	<DUP>	20	PASS	SVTYPE=DUP;END=61172904;SVLEN=121	GT	1/1
chr14	63154930	volcanosv.DUP.1729	.	<DUP>	20	PASS	SVTYPE=DUP;END=63155015;SVLEN=85	GT	1/1
chr14	63557885	svim_asm.DUP_TANDEM.49	N	<DUP:TANDEM>	.	PASS	SVTYPE=DUP:TANDEM;END=63648849;SVLEN=90965;READS=PS63575142_63565054_63621219_hp2_1	GT:CN	0/1:2
chr14	63802181	svim_asm.BND.615	N	[hs38d1:1293197[N	.	PASS	SVTYPE=BND;READS=PS63792299_63775384_63814546_hp2_0	GT	0/1
chr14	64037970	volcanosv.DUP.390	.	<DUP>	20	PASS	SVTYPE=DUP;END=64038285;SVLEN=315	GT	0/1
chr14	64980026	svim_asm.BND.616	N	]chr1:89625831]N	.	PASS	SVTYPE=BND;READS=PS89622335_89621615_89621615_hp2_5	GT	0/1
chr14	65375911	svim_asm.INV.73	TGAAACTCCGTCTCTACAAAAAACACAAAAACTAACTGGGCATGGTGGCGCATGCCTGTAATCCCAGCTACTCAGGAAGCTGAGGCCGGAGAATCGCTTGATCCAGGGAGGTGGAGGTTGCAGCAAGCCAAGATCATGCCACTGCACTCCAGCCTGGGTGTCAGAGTGAGACCCTGTCTCAAAAAAAAAAAAATAATAAAATAAATAAAATAATAAGAAAAGGTGTGTATTCTGGAAAGCATAGAGTAAAACCAAAGAACTTTCCGCAGAAGAAAATTTCTATTTGTCAAGTATGGTTTTCCATGATTATTATTCTAGCAAATATTACAGGGCAGTGAGACTAGGAAGACAGTTGGCAGAAAGGCTTCTGTTTTGGTGGAGAGAGATGGAGCAAATACAATATTGTGAACCTGATTTTAGTATCAGCCAAACAAAATCAAGAAGAACATGTGGTGGTGGTAGAAGCAAGAAATGAAAATCTCTCGTTTCATCCACAGATTGTTTT	AAAACAATCTGTGGATGAAACGAGAGATTTTCATTTCTTGCTTCTACCACCACCACATGTTCTTCTTGATTTTGTTTGGCTGATACTAAAATCAGGTTCACAATATTGTATTTGCTCCATCTCTCTCCACCAAAACAGAAGCCTTTCTGCCAACTGTCTTCCTAGTCTCACTGCCCTGTAATATTTGCTAGAATAATAATCATGGAAAACCATACTTGACAAATAGAAATTTTCTTCTGCGGAAAGTTCTTTGGTTTTACTCTATGCTTTCCAGAATACACACCTTTTCTTATTATTTTATTTATTTTATTATTTTTTTTTTTTTGAGACAGGGTCTCACTCTGACACCCAGGCTGGAGTGCAGTGGCATGATCTTGGCTTGCTGCAACCTCCACCTCCCTGGATCAAGCGATTCTCCGGCCTCAGCTTCCTGAGTAGCTGGGATTACAGGCATGCGCCACCATGCCCAGTTAGTTTTTGTGTTTTTTGTAGAGACGGAGTTTCA	.	PASS	SVTYPE=INV;END=65376415;READS=PS64959429_64957823_67819469_hp1_0	GT	1/0
chr14	69313618	volcanosv.DUP.1730	.	<DUP>	20	PASS	SVTYPE=DUP;END=69313766;SVLEN=148	GT	0/1
chr14	69539841	svim_asm.BND.617	N	N]chr14:60327695]	.	PASS	SVTYPE=BND;READS=PS69185255_69173543_69553922_hp1_0,PS58948831_58934596_60316428_hp2_0	GT	1/1
chr14	74938084	svim_asm.BND.618	N	[chr16:10073953[N	.	PASS	SVTYPE=BND;READS=PS74853790_74833513_74982548_hp1_0	GT	1/0
chr14	76821487	svim_asm.INV.74	CCTGCCCAGAAAAGTAATTTCTGTGACTCCAGAGAGTGAGGGAGGGCTCAAAAAAAGGGGAAGGAGGATGTCAAAAGGGCACAGGACAGCCGCCCCGTCCGGGAGGGAGGTGGGGGTGGTCAGCCCCCCGCCCGGCCAGCCGCCCCATCCGGGAGGGAGGTGGGGGGGTCAGCCCCCCGCCCGGCCAGCCGCCCCGTCCGGGAGGGAGGTGGGGGGGTCAGCCCCCCGCCCGGCCAGACGCCCCGTCCGGGAGGTGAGGGGCGCCTCTGCCCAGCCGCCCCTACTGGGAAGTGAGGAGCCCCTCTGCTGGGCCAGCCGCCCCGTCCGGGAGGGAGGTGGGGGGGTCAGCCCCCCGCCCGGCCAGCCGCCCCGTCCAGGAGGGAGGTGGGGGGATCAGCACCCCGCCCGGCCAGCCGCCCCGTCCGGGAGGGAGGTGGGGGGGTCAGCCCCCCGCCCGGCCAGACGCCCCGTCCGGGAGGTGAGGGGCGCCTCTGCCCAGCCGCCCCTACTGGGAAGTGAGGAGCCCCTCTGCCCGGCCAGCCGCCCCGTCCGGGAGGGAGGTGGGGGGGTCAGCCCCCCGCCCGGCCAGCCGCCCTGTCCAGGAGGGAGGTGGGGGGGTCAGCCCCCCGCCCGGACAGCCGCCCCGTCTGGGAGGTGAGGGGCGCCTCTGCCCGGCCACCCCTACTAGGAAGTGAGGAGCCCCTCTGCCCAGCCACCACCTCGTCTGGGAGGTGTACCCAACAGCTCATTGAGAACGGGCCGGGATGACAATGGCGGTTTTGTGGAATAGAAAGGGGGAAAAGGTGGGGAAAAGATTGAGAAATCGGATGGTTGCCGTGTCTGTGTAGAAAGAAGTAGACATGGGAGACTTTTCATTTTGTTCTGTACTAAGATAAATTCTTCTGCCTTGGGATCCTGTTGATCGGTGACCTTACCCCCAACCCTGTGCTCTCTGAAACATGTGCTCTGTCCACTCAGGGTTAAATGGATTAAGGGCGGTGCAAGATGTGCTTTGTTAAACAGATGCTTGAAAGGCAGCATGCTCGTTAAGAATCATCACCACTCCCTAATCTCAAGTACCCAGGGACACAAACACTGCGGAAGGCCGCAGGGTCCTCTGCCTAGGAAAACCAGAGACCTTTGTTCACTTGTTTATCTGCCAACCTTCCCTCCACTATTGTCCTATGACCCTGCCAAATCCCCCTCTGCGAGAAACACCCAAGAATGATCAATAAAAAAAATAAAAATTAAAAAAAAAAAAAAAAAAAAAAACAAAAGGGCACAGGAGCCCACCTGAAGGAACTCTCAATGGCCAAAGTTGGAACTTGAACAGTAAAATAAATGATAGTATTGTATTGTAACCCAAGGAATAAAATAAACCTGAGTCCCTATAGATACAAACAACTGAATAAACAAGTAGCAGAGAGGGGCAACTCCTATAGAAAAATTCCAGTTGATAAATGCAAAAGGATTGCGAATACAGAAAATCACCATGAGAACACCACAGTAATTGTTGAGGCACGATCCATTAATAGATGCTAACATTAGTGGGCAAAAATTTAAGCAGAAAGAGGATATTTGCAGAGTCTTGAAGTATCTAAGTCTGTATTCTGTAAAAAAGGAAAAATAGCAACTTTACTGTAGCAAAAGCTGGCAGATACCACCTTGACCAAGTGATCAATATAATACATCTTGACATCACGTACTGCTGACACACACCAAGAAGGGTACATCAACTATGTGGCACCCTTCCCAATAATCATGACAAAAACATCAGCCAAACCAAAATTGGGGACATTCTAAATATCTGACCAGTACTCTTTGAAAGTGTCCAGGTCATGAAAGACAAAAGAAAGACTAAGGAAATGTCACAGGTTGGAGGAGATCAACAGAGCCACAATAACGAATGTAATATGGCATCCTGGCACCAAAGAAGGACATTAATGGGAAAACTAGTAAAATACAAATATAGTCTGTAGTTTAATTAATAGCATTGTACTGATACTAACTTAGTTTTGATCATTTTTCCATGGTTATAGACGTTAACATAAGGTGAAGCTGAGTGAAGAGTAAATGGGAACTCTGTTATATTTGTAATTCTGTTATCTAAAATTATTTCAAAATAAAAAGATTAATTTTAAAAAATGTGGCTGGGGTCAGGCATGGTGGCTCACACCTGTAACCCCAGCACTTTGGGAGGCCAAGGCGGGCATATCACCTGAGGTTGGGAGTTCAAACCAGCCTGACCAACATGAAGAAACCCCATCTCTACTAAAAATACAAAATTAGCCAGATGTGGTGGTGCATGCCGGTAATCCCAGCTACACAGGAGGCTGAGGCAGGAGAATCGCTTGAACCTGGGAGGCAGAGGTTGTGGTGAGCCAAGATGGTGCCATTGCACTCCAGCATGGGCAATAAAACGAAAGTCTGTCTCAAAAAAAAAAAAATAATAAAAAGTGGCTGGGCACGGTGGCTTACGCCTGTAATCCTAGCACTTTGGAAGGTTGAGGCTGGCGGATCACTTGACCAGCCTGGCCAATATGGTGAAACCCTGTCTCTACTAAAAATATGAAAAATTAGCCAGACGTGGTGGTATGCGCCTGTAATCCCAGCTACTTGGGAGGCTGAGGCAGGATAATTGCTTGAACTTAGGAGGCAGAGGTTGCAGTGAGCCAAGATCATGCCATTGCACTCCAGCCTGGGCAACAGACAGAGCAAGACTCCATCTCAAAAAAAAAAAAAAAAAAGATACCCTTTAATAATACAGAAATTTTCAAAAATAATAACTTATAAAAAGAGTTTACAGGTATTACATTTCAGGGTTTTTAAAAAATACACATTTTTGGCCGGGTGTGGTGGCTCACACCTGTAATCCCAGCACTTTGGGAGGCCAAGGCTGGCGGATTATGAGGTCCGGAGATCGACACCATCCTGGCTAACACAATGAAACCCTGTCTCTACTAAAAATACAAAAAATTAGCTGGGCGTGGTAGCGCATGCCTGTAGTCCCAGCTACTTAGGAGGCTGAGGCAGGAGAATGGCGTGAACCCGGGAGGCGGAGCTTGCAGTGAGCTGAGATTGCGCCACTGCACTCCAGCCTGGGCGACAGAGTGAGACTCCATCTCAAAAAAAGAAAAAAAAAGAATTAAAAAAAATTATGGTCCTTAAACATTTTTATTTTTTCCAGAATTGACTATTATGCAAAAAATATTGCTGTCAACCATTCTAAAGAAAATATCTGATGATGTCACTCTCCTGTTCAAAAATCTTCATTGTCTCCCTATTGCCTTTTAATTGCATTCGGATCTCTCCCTGAAGCTGCCCTGGCCCTGGTGGCCTCCCCTTCTGCTACTCGTCTTCACAGCCTGCACTCCTATGCGGGGAGCTGCTGCCTTCCTTCATCCTGACCTCCTGGAAATGCCTTTTCCCCAGACTCTACTTGTCCAGAGCCCAAGCAAGTTCCCCAATATGAAGAAACCTCACCCTCCCCTGAACGCCCAGCGCATTTCCCCAAAGACCCATCTCAGTTTCCCTGCTGCTGTTGGATCCAGGCTGGTGGTGCCTCTATCCAGTGGCTTAGTTGGAGCACCTACCTCTAGATTTTCTCACTCACCCTTCAGTACCTGAGACCAGATGGTGCCGTCCAAGTAGAGCACCCAGAGCCCTAGACCAGGACACACATGCTCTCTGATCCCTCTTTCTCCCCCTTAATGCTTCCTTATCCTCTGCAATAGTGTGGGCCAGCCAGATGCCCTGAGGATCACCAGGACTCATGTCTACCTGATCATCCTAGGAGCTGATCACTCTCCCTGGACTGTTTGGTATTTCTTTAGAAGGACCACATGAGATTGGGCCACCAGAATGGTGCTGCCATGCCGATTTAGGGTGACTCAAATTGTTTATACAAGCAAGAACTCTACCAAAAATATTTGCCCAGGACCCTCACCCTAGGGTGGCCCTGTCAATTTCTATTATGCATTGCACATGCCTTAAAAGGGTCCTGTCTTAATCATGTCTGCATCCCTTCCCCACAGTGGTGCCTATTTTAGCGCCCGTACGTAATAGAGACTCAATATGTATTTCTCAGCATGAATGCTTGAAGGAACAAGTAACATCTCAGGTATACATATTTCTTCTGATCCATGGTTCTAATCATGTTTTCCTTGCACACATTTCTAGATCTTCCTCATTCTGAGTAGCAAAAAAAAAAAAAAAAAAAAGGAATTTTCACATCCTCAAACCCTCCAGTCACTGACCTGACCATTGATGTCCTGAAAACTTATCAAGAAAGAACAAATGTGCCTCCAGATTCTCCCGAAACCAAACTGCAACTGGACTTCAACTCCAACACATGTGAGAATGGCCGAGTGTGGGAATGCTAGTTGAACCGTCTCAAGGTAGGCAGCCCCATAGTTTGGATTGAACAATGCTTTGGCTGCAACAAACTGTAGTGATAGGACATATGTTCATTGCGCTGTGCTTTTGATCTTCAGCTCCAAGGTTAAGATGCTCTCCCACGGGGAAAAGAAAAAAGGAAGAAGAGCTGGGCAGAAGAAAACTGACTTCACCCGTCACTGAAATACTTCATACCTGAAGCACAGCTCTCTTGCGAGAAGAACATGATGGCAGCTCTTCACAGTCACCTAATTAAGGGGCTTGGGTTGGGTCCTGACTCAGAGGGAAATACAACACCACTGAGAGGAACCCCCCACAGCACCTGAGCACTCACAGCCAAGCCTGGGCTTGGCCCCAGTAGACATATGAGAACAGGTGACTGCCAGAACCACCCAGAGGGCGGGAAGCCTGCTGTTGCCAGGTCCACCATGTGAATCACAATGACTGCATGAGGTCACAGAATGTTGAAGATGAAATGAAAGTGGCTCCTGAGTCACAAAGTCACAGGCGGGTGGGGATCCTTTCAACAGGGCTCCCAGCAATAGAGCAGTCCCACTCTCCCAGATGAGCTGGAGAAGTAGCTACCTCTCCCAGACAGAGTTGGGGTCAAATTCATGCACATCCAATTCCCATCAAAGCCTACTCTTCCCAGGGCTTGCTGGGAGGGAAGGATAACTGCAGGCTCCCCTGGGATGCCCCCAGGTGAGGGAAGTTCACAGAGTTTGAGACAGAGGTGAATGGACAGGTGTGCTTCTTAGGGAAGCAGTCGAGAGGTGGCAAGAAGTTGGCAGCTGCCCTCAAGAGGGTCCTGGCACCATGGACAATGACAAGCCTCTTCAGCCTGAGACAGAAGGTGAAAGGGCATCCCATCTCTCACCACTCAGGCCCGTCCCTGCTGCCTCAGTACAACACCTAGTGATCACAGGACCCTGAAGCCCACTTCTTTCCTCACCTGGGACCCTCTAGAAGTAGGATGATTTGTTATACTGACTTGGGTTCAGGCCTTGGCAAACAGGAAGAATTGGCTGCAGTGCTATGCCACAACTACCTCATACTGGCTCTAGCCAGCTTTAATTTTTATTGTGTGGGCCAGTTGATACCACATTTATAGTTTGAAATCAGTCACATTGGGAATATTTACACCACATGAATTGGCTAACACTATAAATCAGGATGTTTTTGGTGTTGTTTGTTTTTTTTCCTGGAGAATCAATTGTTAAAATTTACCAGCATTCTACTGGTTGAATGGAATTCTAAATTGTTTGACAAGGAAATTAACACTCAGAAATTCATCACTTTTCTAAGGGCACTCAGCAGTCTGACAGCCAAGCTGTTGTCTGTCTTCTAACTACCAGGCCACTGCTACCTGCACTGTGTATCCCAGACAGTCTGGGAGATAAATGTTGGAACCTGGGTCTATGGACAAGGATTAAGAAAGACCTGCATGGACTCATTAGGAACCCCACCATCCTAGAATCTGGGTGGTCAAAACTTGGGACCCCTGCCACAAATGCTCAGCCCACCCAATGAGTAGGTTGGCTAAATTCTGACAGGTCATTCAGAGGCATGGCATGGCTTCTTGAAACTACTGAGTCCTGTCAGTGCCTAAGGATTGAGCTCTGGATTTTATGTGTGGCTTCCAGAAGCCCATGGCTTTCAGGAGCCTATGGCTGATCCCAGGTCAATGGCCCAGAGGTGGTAAAACCACATCTAGCAAGTGCAGAGGACTGGTGTGAGGGGAGCTCTGTTCCCAGCAATGAATATGATTAATTCATTACTATGAATTAATCATAGTAATTCATTTCGACCCAAGGGAGATTTTCAAGCCCCTCCTTCTTCCTAATCACAAATCAATGTTAGATTGGAAGGAAGAGAAGCTAAGTCAAATTCTTAGGAATCAAGTTCTCTCTCTTGCTCTCTGGAACTGCTCCTGGTCCATTTTATTTTCTATTTGACCTAAGTTGTCACCTCCCCTGCCCTGCCCTGCCCCTTATACTCCCTGGCACCATTTGTGCCTGACAATAAGGAAGCCTATGTATCGGGACCCACCCTTTCACCTGAAAGAGTAACAGCACACCCCAAAACCCACCCAAACACTTAAGAATGGGAAAGTGTGAGCAAGGAGCCGATCTCCAAGGCACGCCTCAGACAGGGAAGGGGGAAGGAGCAGCCGGTCTCCAGGGAGCAGAAGGGAGTTGGTTTCACAAGCTCCCGTAGACCCTGCAGCCGGAGGCAGCGCTATTGGGGAAGGGAGGTTTGTAGAGTGGACTTGCCCTGGCAGGGCTTGGCACCTTGAGGACCTGGGACTCAGAGGAAGGGAGCAGAGATGGAGGGGCGGCAGCGGCAGGCTTTATTGGGAGGCCAGCAAGTTTTATTCCTGGCATCAAGGAGATGAGTTTTTTCTTCCAGATGAGATTGAAATTGAGCCAGTACGACAGAGCAGCGATAAAATGCTCTACTGTGAGGCCGAATCCCCGCCGACTGTTGAAAAAGTGAAACCAGCCCGGGAGAATTCGGAAACAGACCTGGAGATTGAAGGCGAGCATGGGCATTTGGGGGCAGTCAGGGCAGCTTCTCCTCAGAAACTGGAGAAATCTGGTTTCCAGGAGCTGTCATCTCACTCCTTTCCAGAGTCTGCCCTGCGGATGGCCTGTGGAGGAAATGTGGCAGAAAGGCCTGCTCGATTTTGCCTGGAGTCCTCCTCCGGGCTGGCAGGGGAGAGCAGCTGCAGCTTCCCACGCTTGTCACCTGCCTCAGGAGCAGTGCCCTCACGTCGTCTTGTTAAAAGCGGAATCAATACACAAACAAGGTTTTCTAATCTTCTAAATGTTTCCACGTGGGGCATCCTATGCAATCTTTGCAATAGTCCTAGGAGGTAGGCATCTTTGCCAGTTTTCAACAGAAGAGGAACTGGGCCTTAAAGAGATTATAGGCATTGCCCAGGGACAGCGGGAGTTTGCCCAGCACGTTGGCTGATCCCGTGTTTGACTCACTCTGATGGTTCTGCCTTCTGTATTCCATATCCCAGGCCCCTGGAGTGTTTCTGTGGCCTATCTTGCATCCCAGTGACTTTCCCACACTCACCTTAGAGCTCTGGTTTCCCCTACTTTTCTTGATAAATCTAAGCATGCCTGGGTATCGGGACTGGCTGAGCTGAAACAAAGACTCTGTTAATGCAAATAACACCTCCACCCTCTCTCTCCTCCCAGTTTCCCCAAGAAGGGAAGCACCGAAAGAGAACACTTGTGAAGCAAGAGAATGACGCTGGTTCCATCTGACAGGGTCAGCCTCAAACTTCCCAGGCCAAGCCTAGCCCAGTCACCCTTCCTCCCCTGCATCCTTGCAGCTGGCTGGTGGGCAGTGATTCACAGGCAGCAGAGATGGAGGAAGGCCAGTTCTGCCAAATTAAACTGTGAAGTTCATCTGCATAGAGTCAGTTTATAAACCTCCCCACCATGGTCAACATACAACATACATCTTCACCCTTCTACGCAGACCTCCTCCCCGCTGACCCCCAGGCAGCTTGTTGCTCTTTTTCTGGCTTCTTGTCCACTTCAAGTCTGTTGTTAACGTTGCTTCTAACACCCAACTTCATTCACATGGTTGGAGAAGGTAGCAAAGGACAACACTGGATGTTTGGCCAAAGGGTCCTGTTTCTATCTCATTCCCCCATCTCTTCCCCTGACTGCAGCAAGTGCTAACACTGTCGCAAGCTGCCCATAAAATATAACAATAGGGAACACAGCTAGAAAGGGTCAGCATCAAACCCAGCAGAATTAGTCCCAGGGACAAAACCTGGGGGTTACCTTCCCTGCTTTTGCCAACAGGAACCTCTAATGGCTGAATGTGGCACCAAAAACTCTGTCCTGAATGGTAACTCGGGGCTCAGCAGCCCTGGCTCCTGGTGCTCCTGCTGTGGGTGCTGAGACACTGGGAATGGGCAGGGAGGGCATGGGAAATGGGCCAGCTGGGAGCAGTGCTGGCTGTGAGTCTAGAGAAAAGGGGGAGACGAGCCTGGTTTGCTCACTTGCCATGAGCTGTTTTTCTCCACAACAGTGGTTCTCACCTGGAAGCAATTTTGCACCAAGGGGACATTGGGCAAACTAGGGGAGGGGGGTTGCTACTGGCATCTTGTGGGTCCACGCCAGAGATCCTACTAAACACCCTACTATGTATAGGACAGCCCTCAGAACAGAATTATCCAGCCCAAAATACCTGCAGTGCTGAGGCTGAGAAGCGCTGCTGTACAAGCGTCCCAAAGAGAAGTCTAATTTGTAGTTGTGCTTGCAAAATCAGCTTCCCTGTAAAGCACTTGTCCTTTCACCAACAAAGCTCCCATTGTCAGCCTTAGATTGTTTGGAGGGGGAGGGGGTTGGCCAAAGGCCCTGGGATCTGAAGGAAAAACAGATGCAGACATAGACGCCAGCTGGCCTCAGGAAGCCCTGCCATAGGCTGGACTTGCCTAATGAGGACACAGCTGTGGGGCACCCAGAATCCAGGGAGGCCCGATGCCCAGTGACCATGGGCCAGGCTGGCCTAAAGCCTAAGAAATAAAGGCCCCCAGGGGTTAGAATGGAAAGGTGCAGTCCCCACTTCTGTTAGCTGGTTTTAGCATTGACCAACTGTGTGTTATTTGAGGCTAGGTTTGTCGTCAATAAAGCAAGGATGACAGTCCTTTTTATAAGGAAAATGACATGCAAGCTTTTGAAAGAAGAAAGACCATTCACATGCAAGCATGCTTGTTTCTCGCTGATGTGGAGGTCTTTCCATATTCACTGGTTTGCCATTTTGAGAAGTCCACTCTGTCCTAGTTGGGCTTTTTAAATGTTGGTGCCTCTCTAAGTCTTTGGTGAAGCTTTTTTCATGACTCACAACCTTGTGATAGTGGCGGTGAAACTAAAAGTGAAATGAAGATTCCATCAACCATCAAAAGTCATCCGCGTTTGGCCTTTCAGAATTGTCCAAAGGTGGGCAAGAGGGCTTGGGCCTTCTATGTCCTTGATGACCAGTCACTGGATGTGGCCAACCTGGGCAGGTGGGGTGAAGCCCACTGCTCACTTCTAGGAAAGCTTCTGGCCTAAAACCATGGGCCTCATCTCCTACCCAAAGGGAAACATTCATCTGGGACTTTCTGGAGTTAGAGTCTCCCTCTCCCACCATGGACTGACTTCCCAGACAGGAGCAGGCTTCTTAGCACATACCCACAGGGAGAGATCCTCTGGCAGAGGACAGTCTAGACATGAGTGAATGTCACTGGGGCTAGAGGGGAGAGAAGGCAAAGGTGGAAGAGAAATCCTACTTCAGCCCATCTTTCTCTGCAGATGATGAGAAATTTTTCACCACTGGACAAAAGGAGCTGTACCTGGAGGCCTGCAAGCTGATGGGTGTAGTGCCTGTCTCCTACTTCATTCGGAACATGGAGGAGTCCTACGTGAACCTCAACCACCACGGCCTGGGCCCCAGGGGTACCAAGGCTATTGCTATAGCCCTGGTGGTGAGCATGCTAGTGGGAGCTCATGAAACCTGGAGGAGGTGGAGGGTTGGCAGAGTGGTAGGCCCAAGATTCAGAGGGCCCCTCCTATGGAGCCTAAACCCACACTTTATGCCCTTATGCCACACTGCCCTGGGCTCTGCTTGGCTGCCAGATGATTTATTTAGCTCCTGGTAGGAGGCTACTAGCAACCTGGGCCTTGGAAGTCTATGCTCCTTGCAGAGACTTTGAGGAGAAAAAAATAGAAGTCTATATACTCTTTGCTGTTCAGGAAGCAAAGGCACCAGCCCCTGGGCCCAGGAAAAGTGACCAGGCCCAATTATCAATGTAAGAGCACCAACAAAATGCCAGCCTGGGTCTTCATTCCAAAGCTCACTTTTGCTGTAAATGGGTTTACTACTGACCCATTCCATTCAATGTCTGCCTTGTGCAACATTATATTTCATAAAGACCACGGTGTAGAGTAAATCAAGTTTTCCCACAGAAATAGTGTTATCTCTCAGCTTGGTATGACCAAACAAGGACTTGACCTTGAGTTCATCATGACTTTATATAATTATAACTGATTTACACACAAAACTGACTCCCATCACAGAAAAACAGAAAACCTAACAACTGCCTGTCAGCATAGCACTGTTTGTCCACTTAGAAAAGTAAACAGAAAATTCCATTATAAAAAAGCTCAGTAAGGTAGAGAGGTAGATGTGTCTTTAGAGGTGACATTTAAAATTGGTAATAGTTAAATTATCCATGGAAAGAATGAACAGAGAAAAATAAAGAGGACTTACAGGACCACCAGGTTCATATGCTCACTGTGCAGTAAGGACCAATACACTGAAACAGCAGAGTTTGCAGCAAAGAAAGAGTTTAATGATCACAGGGTGGCCAAGCAAGGAAATGAAAGGAACCCTTCCATCCATTTCCCTAAGGAGTTCTGGTCTAGAGTTGTTTGTTTGAGACAGGTTTTCTCTGTTGTCCAGTCTGGAATGCAGTAGCATGATCATGGCTCACTGCAGATTTGACCTCCTGAGCTTAAGTGATCCTCCTGCCTCAGCCTCTTGATTATTTAGGACCACAGGTATTCACTATTGCACCCAACTAATTTTTGCATTTTTAGTAGAGAAGGAGTCTTGCTATGTTGCCCAGGCTGGTCTCAAACTCCTGGGCTCAGGTGATCCACCCACCTCAGGATCCTAAACTGCTGGGATTACAGGCATAAGCCACTGGACCTGGCCTGGCCAACAGTTTTTAAGGGGATCTTGGAGGACAAGGGGCTGAAAAATTAGGATCATTGATTGGTCGGGACAAGGGGGATTAAATCATCAGGAGGTAGCAGCTGCATGCTTTTGGTGAGTCAGCTCCTCTTGGGGTCCTTCAGACCAGCTGATGTCAGTAGTAGTTTCACCAGCATCTCAGATGGAAAACTGAACATTTCACAATGCTGCAATGTTATCTGCAGAGCAGTGAAAAGGAACTATGATCCTGTGACAGAGTCTATGTGGTTCTGGGGCAACAGGCAGCAAACAACTCTGAGGAAGGGGTCAGAGAGCAGCTGACCTCATGACCAATGCTGTGTGTGCTGCAAGCTGGGCTGATTCCCATTTCTCCCCTCCCTTCTTCCCTGATCAATTTTATAAAGTTGATAGGGACAGTTTCAGGACTGAGAAATAATTCTTTAAAAATATTATTTATAAAGGATCTGAAAGAAGAAAAGGAGTCAGTGAATTCAATAGAGAATGAGTGACTGAAAGACAGGAGAAGCTACAGAATGGTAGAGACAGCCAAACACAAGCTGCAGGAAAACTGAGTTGGCCAAGTTCAATGATGCAGACATCTGAGAGAGTGATGAATGAGGAAGGCAATTCTGTGCGTCCATGTCTATTCAGTTATGAAATACATGGCAAGCTCCAAAAAGTCTTGAAATACACTGTCATTGTTGGTTGCTAGAAGGTATAGTAGTCCACCCTTACCCACAGTTTCACTGTCTACTGTTTCAGTTGTTCTTACAGTACAATAAGGTATTTTGAGAGAGAACGAGAGAGAGAGATGCCACATTCACATCACTTTTTTTTTTTTTTTTTTTTTTTGAGACAGAGTCTCACTCTGTCTCCCAGGCTGGAGTGCAGGGTCATGATCTGAGCTCACTGCAACTTCTACCTCCCAGGTTCAAGTGATTCTCCTGCCTCAGCCTCCCGAGTAGCTGGGATTACAGGTGCGCACCACCATGCCTGGCTAATTTTTCGTATTTTTAGTAGAGATGGGGTTTCACTATGTTGGCCAGGCTGGTCTTGAACTTCTGGCCTCAAGTGATCCTCCCGCCTTGGCCTCTCAAAGTGCTGGGATTACAGGCATGAGCCACCATGCCCTGGCAACATTACTTTTATGATAGTATATTATAATAAATGTTCTATTTTATTATTAGTTATTGTTACCCTCTTATTGTGCCTAATTTGTGAATTAAACTTTATCATGGGTAAGTATATATAGGAAAAAAACATAGTATATTTAGGGTTTGGTACTATCTTTGGTATCAGGCATTTACCAGCGGTCTTGATGTTTTCCCCCAAGGATAGGGGTGAACTACTGTAATCACTGTTAGAATGTAAGTTCCTTGTATGATAAGGATAGGCTTATGTGCTATTCAAGTGCCTAGCCCCCACTTGGCATTGAATGGTGTATTTGTAGAATACATGGTCTTATTTTTCCTCACTTTCCCCAACACACTCATTCTTTCTTAAACATATAACAGCATTTGCGTTTAGCATTTGTGTGCACTTTAAGAAGTGACACAAAATGTGAGATTGCACTGTTTTCCGGGGATGGGAAGAAAGGAGCCGAGAAAGAACAAAGCCGTCTTGAGATTTATCAAGGGTGGAAAGGCTGATTAATGAAGTGTTAGGAACGCACCATTACCTCATGAGCTTCGTGGGAAAAACATGGATGATAATGACATCCTCTCAGGACTTGGACCACTTGTTTCGTAGTAACAGCGGTTTCTGTTTGAGGGGAGTTTCTTCTTCCCCCATTCTCTGTATCATTCATTTGACAATTAATCATCATGACATTCTGGTAGACTGAACTTCTATTTGCTCTTTGTACTGATTAACTTTTCACATGTTTGTGTTTCCCTGGCCTAGATTAGGAGCACGCTAATAGCAGGCATCGTATTTCATCCTTGTGTGTATCCCTCGACAGCCTAGCACTGTACCCTTGCATGTGGGGGCAGCAGGTGGTGTGAGAATGGGAATGTTCTCTGTTAATCCTTGTTCCCCAGCAGTGAACACAGATAGTGACAAATAGACAATGGCCCGTGTGAAATAAATGTGGATGGATTTGGGGACTGGGCCTCCTGCTTCCCCCTGGAATGTGCTGGTCCCCAGTATGAATCTGGCAGTGGTGATTCGACTCATGTTTCTAGACACTCCTAAATAGCACCTAGACGGGAGGCCCCCTGAGCCATCTCCCTCACCTTTGAGCACAACTCAAGGCAATTGAATTTTGCTCAGCCCAGAGAGCTGAGACCAGAAGACATTTCAGGAAGCCCCAGGGTGAACCATCCTGCATTGCAATAGCTTGGACTATCACATTTTCCTTTTTCAGGGGAGAGGGTGGCGGAGGACCAGCATTAACACTCCTTCCACCTGCTACTTCTCTTGCTCCTTAGTGGGCCTTGAAAATGCTCAAATCCAAACCTGTGTCTGTTCTCTGTACCTGTGTGTACTGGGAACAAGGTGGGGAAGGGAAGATCAAAGTTCTGATTAGAGCTAACCCAAGTCCTTCATGCTGCAATGCGAATCCTTTCCTCTCTCTCCTCTTGCCCCTCATAGAAATGCAGACTAGTGGCTCACGCCTGTAATCTCAGCACTTTGGGAGGCCAAGGCGGGTGGATCACCTGAGGTCAGAAGTTTAAGACGAGCCTGGTGAACATGGTGAAACCTCATCTCTACTCAAAAAAATACAAAAATTAGCCAGGTGTGGTGGTGGGCACCTGTAATCCCAGCTACTCAGGAGGCTGAGGCAGGGAGGATTGCTTGAATCCAGGAAGCAGAGGTTGCAGTGAGCCGAGATCACGCCACTGCACTCCATCCTGGGCGACAGAGCAAGACTCCATCTCAAAAAAAAAAAAAAAAGAAATGCAGACTATCTTGGATCTAGATATTCACCAAAGATTTATATGTCCAATTCCTTCCAAACAGACTTGAGGTCACCTCCTAGTAAAGAGAGTACCAGAGCGAGGTGTGGTGGCTCATGCCTGTAATTCCAGCAACTTGGGAGGCTAAGGCAGGAGGATCACTTGAGCCCAGGAGTTTGAGATCAGCCTGGGCAACATAGACCCCGTCTCAAAAAATAATAATAAATAAATGAATACAAATTAAAAAGAGTGTCCCAGATAAAACTTAAGCGTAAATTAGAAGAAAGGCCTCTGAAGAAAGCAAAATCAATGCTTTAAAGGACCTCCTTGCAAGAATCTTTATGTTTAAATATCCTTATTCAATGTATCAAGTTTTCCTTAATCTTGGAGTAGGTCACAGTTCTGTCCCCTTAGGGCTAAATAGTTAAAATCTGTTTAGCTCATCCTTGTGCCTCCAACTTGTCAGGGTTTTAATTGCTTTCAGGATCCTTTTATAAATTCTCCCAGAATCAGCGTATTGTCCTAGCAAAACTCCACGGGTTGGTTCAGCCCCCGTTCTGGTCTCCTCGCCCTTGCCAGGCCTTCAGAATTCCTAGCCTGCATCTCCACGCCCATTCACATGGCTGGCCCAGGGCGAGCAGGGAACTGACTGGGTCACCAACCACTTCTGTGTCTCTCTCCCTCCCCTTGTGCTGGCTGAAGTCCAACATGGCTGTTACCAAACTGGAGCTGGAAGACAATTGCATCATGGAGGAGGGCGTCTTGAGCCTGGTGGAGATGCTACAAGAGAACTACTACCTCCAGGAGATGGTACTGTGCCCCCCTGTGCTGGCTCTTACCATCATCCCTGGGGATTCACAACCCACTGGAGACAAGCCAGAGGCCCTGCCAGGACCCAGGCTGCCTCCAGGCTCCTGCCCGCCCCTGCCCTTCCCACACGACTTCTTAGAGGAGGGCCACATGTGAGAGGCTGTGTTTCCTATGGCTGTAGGAAAACCTAAGAAACAATTTATGGCTGGGCGCGGTGGCTCACACCTGCAATCCCAGCACTTTGGGAGGCCGAGGTGGGAGGATCGCCTGAGGTCAGGAGTTCAAACCCAGCCTGGCCAACATGGTGAAACCCCGTCTCTACTAAAAGTACAAAAATTAGCAGGCATGGTGGTGTAATCCCAGCTACTTAGGAGGCTGAGGCAGGAGAATGGCTTGAACCCAGCAGGTGGAGATTGCAGTGAGCTGAGATCGCACCACAGCACTCCAGCCTGGGCGACAAGAATGAGACTCCATCTCAAAAAAAAAAAAAAAAAAAGAAACCACTTCTGTCTGGACCTTAGAAGCCCTTAAAAATGATAAATGTGGCCAGGCATGATGGCTCACGCCTGTAATCCCGACACTTTGGGAAGGCAAAGTGGGCAGATCACCTGAGGTCAGAAGTTCAAGACCAGCCTGGCCAACATGGTGGAACCCCGCCTCTACTAAAAATATAAAAACTTAGCTGTGCATGGTGGTGTGTGCCTGTAATCCCAGCTACTCGGGAGGCTGAGGCAGGAGAATCACTTGAACCCCAGAGGCAGAGGTTGCAGTTAGCCGAGATGACGCCACTGCACTCCAGCCTGGGTGACAGAGTGAGACTCTGTTTCAAAAAAAAATTGATAAATGTAGCTCTGCATAGTTGCCTTAAAGTGAACTTTCTTAAAGAAAGTAAAGACATGAAATAATGTCATAAAAGACAATGTGCCTAGAGATGGCTGGCGGTGATGGTTACACAATGTGAATATGCTTAATACCACGCCACTGGACACTGAAAAACGGCAAAGATGGTAAATAATATGTTATGCTTATTTTACCATCATAAAAAGAAATTCAAAGAAAAGGGGGAACAACCAATTAAGACAATAATGGCCACTTTATATAAAGTCTCTCCCACTAGCTTAAAAGGACAATTCATACTTCCCAAATCAATGAGTAGAATTTACAATGATTATGCACTCTAAACTCATTTTTCACTGTTTCACTGCCAAGCTCTCCAAATGAAGCTGTTTTGGGTTTTAATACAAAGAAACAAAATAGTATGCTTATCTGAAGCACCAAGGCTAAATTGGGAAAACAGGGAGTCCTTGAAGCCAACTTCAAAAAACTGAGACCAGCTAGCCCACGGGTCCCACCGGGAGGCCCTGGAAAAGCTGGCTCTAGAGCCCGGTTTCCTATTGCCCTTCTCTTCGTCCTTGGCACCTCCCTAATCCTCCTAATCCTTTCCCACCCCAACCCTACTCCCTCAGCACAGGACTCAAGTAAACCACAAAAGACATCATTTTTTCATGAGGGCCCTTTGGTGAGCTTTTTTACATACCGAAGTGTTTTCTTGCCTTTTAGAATATTTCCAACAATCACCTTGGTTTGGAGGGGGCCAGAATCATCTCAGATTTCTTTGAGAGAAACAGTTCTTCTATCTGGAGCCTTGAGCTTTCAGGTGAGCACATGGAAAGGGAGGGAGAAGACACTGGGAATCAGAGGGAGGGAAGAGGGGAAAAACAGAGAATTCAATGTCTCATTGAACCAGACCATGTCCTTCTAGTCTTGGAGACCAGAATACTGCATCTATGCCTGCTAAACCCTCCCAGTCACACTCCCCTAGCCCCCGCCATTTATCATCCATATCTGACATTACAGATGATATATAAACAATAATTTATCATGTACTTTACCACCCAAACTGAATAGGGAACTATTAATTAACTGGAACCACAAGCAAACTGAGATATCTTGCACCCAATCATAAACTATGTTTAATATGATTAAGAACATAAAATAAAATCATAAAAGAACAAATCACTTAAAAAGAGACCTCCCCTCCTCTCCACACCAAGGGTTTCTTACAATGAAAAATTTATAGTCACTGATATTAAAGACTGAACAAATAAATTCAATGGCACATTAGTTACAGGTGAATAGAATTAGTGGAAAACATTTTATCTATCTTTGCAGCATAGAAAGACAAAGACATAGAGAATATAAAAGATAAAAGAATGAAATGAATGACTAGTTTCCAGAAGGAGAAGAAATGAATGAGCAGCAATATTTGAACAAATAACAGCTAACATGTTCCCTGAATTGATAAATGTGCAGATACAGGAATCCCAGTAACTCCTAAGAAAGGTATATAAAAAAGAATCCACACTTGATTATATCTCTGAAAAACCATTAACACACAGAGAAGATCTGAAGAGTGTCTAGGGAAAAAATACAGAAATAAAGTTTGTGTATTTTTCTCTATAAAGACGGGTTGTCCCCATCTCACCATGTTGTCCAGGCTAGTCTCAAACTCCTGGGCTCAAGCAATCCTCCCGCCTCAGCCTCCCAAAGTGGTGGGATTACAGGCATAAGCCACCATGCCCAGCCTTAGTTCGTGTATTTTTAACATAAATGTTTTTACATGTCAGTTATTGTTCTCCAATTTTTCTTGTTTTCCACTAAATATGTCTTGGATTTCTTTCTATGGCAGAACAAATAGATTTATCTAATTCTCTTGAACTGCTGGCTAGTATTCTGAGTTATGGACATACCATAGTTTATTTAACATCCCCCTATTTGGGAGAAAGGAGATTAAAGTCATTTCTAATTTTGCCTTCAAGTAATGTTTTAAAGGACTTTCTTGTACATGTATCTTTTAGGCACATGTTCTTGTATTTCTAGATCGACACCCAGGAGCACAATTACTGAATATGAAGATGTATCCATTTTTGTGAACTTAACAACTGATTTCCAAATTTCCCTTTAAAAAGACTGCCAGGTTATAATTCTACCAATGGACTGTTGCCTATACCATCCCCAGAAGGGAAATAACAAGCAATTTGTGAATCAAAATGGTTAAGCATGTGGGTGTAGAAGTCACAGTGCTTGGGTTCAAATCCCAGCTTTGACACTGGGCAAGTTTTTTAAACAGTTTGTGCCTCATTTTCTCATTCATAAAATAAGGATAATTATATTACCTCAGATGGTTATTGTGAAGATTAAGTGAATTAAAATCTAAAACTCCTAGAACTATACCTAGTACATAAGTATTCAATGTGTTTCTCGCTATTATTGTCTTTGTTACTGTTACACATTCTATTACTATTGAAATAGAACACTTTTTCAGAAGCTCACTTCCACTTCTATTTTCTTTTCTATGAAATGTCAATTGTTGTATGGGGTTGTTAGTGTGACTGAGTTTTAGCCATTCTTCATAAACTATAGATATTCATACTTGAATGTTAGAATGTTAGATACGGCTTTATTTATGGTACTTTCTCGACCTCGACTCACTGCAACCCCCGCCTCCCAGGTTCAAGCAATTCTCCTGCCTCAGCCTCCTGAGTAGCTGGGACTATAGGTGCCCGCCACCACACCCAGCTAATTTTTGTATTTTTAGTAGACACGGGGTTTCACCATGTTGGCCAGGATGGTCTCGATCTCTTGACCTTGTGATCTGCCCGCCTCAGCCTCCCAAAGTGCTGGAATTACAGGCTTGAGACACCGTGCCCAGCCTGTTTATGGTACTTTCTTGTAGCAAAGTTTATATCTTTTATTGATGTCAAGTTTTATAGTCTTTTTCCTTTATGTATTTAATTTTTGTAGCCTGGCTTTAAAACTCTTTCCTAAAGTTTATAAAAATATTTTCCTGAACCAGGAGTGGTGGCATGTACCGACAGTCCCATCTACTCAGGAGGCTGAGGTGGGAAAATTGCTTGAGCCCAGGACTGGCCCCCCTGGGCAACATAGCAAGACCCCATCTATAAAAAAGAAAAAGAAAAAAAATTAGGTAAAAATATTTTCCTTTATTTTCTTCTATTTTTGTTGTTGTTGTGGTTTCTACTCTTAGCTCTCTAATATATCTAGTACTTGTTTGTGCATGGAATGAAGTAGAAATCAGATGTTTTATTTCCAAAACTGATAACCAGGTACTCCAGCATCATCAATGTAATAATTGATCCTTTTCTCATTAATTTGAAATGTCATCTTTATCATGTATTAAACTTCCATTATAAATATAGGTTTCCTTCTAGAGTCTCTATTTTATTTCATTAATCTATTTATGTATTTCTTTTTTTTTTTTTTTTTTGAGACGGAGTCTCACTGTCACCCAGGCTGGAGTGCAGTGGCACAATCTCGGCTCACTGCAGGCTCTGCCCCCCGGGGTTCACACCATTCTCCTGCCTCAGCCTCCCGAGTAGCGGGGACTACAGGCGCCCGCCACCTCGCCCGGCTAATTTTTTGTATTTTTAGTAGAGACGGGGTTTCACCGTGTTAGCCAGGATGGTCTTGATCTCCTGACCTCGTGATCCGCCTGCCTCGGCCTCCCAAAGTGCTGGGATTACAGGCATGAGCCACCGCACCTGGCCTATTTATGTATTTCTATGTCAACACTGCATTGTCTTAATATTTGTTTAGAATATTAAAATTATAATTACTACATATTATAACATAAGATGTTGTGACTAATACAAAAAATGATGATGTACTATTTAATATATAAGTTATAAAATCTTATAATAAATATTTTGCATTTCTTTGTTTTTGAGACGGAGTCTCCCTCTGTCGCCCAGGCTGGAGTGCAGTGGTGCCATCTCAGCTTGTTATAACCTCTGCCTCCTGGGCTCAAGTGATTCTCCTGCCTCAGCCTCCCGAGTAGCTGGAATTACAGGCGCCTGCTGCCATGCCCAGCTAATTTTTGTATTTTTAGTAGAGACAGAGTTTTGCCATGTTGGCCAGGCTGGTCTCGAACTCCTGACCTCAAGTGATCCAACTGCCTCAGCCTCCCAGAGTGCTGGGATTACAGGCATGAGCCACTGTGCCCAGCCAATAAATATGTTTCGTGTGTGAGTGGGCAAAGACTACCCCTTTTTTCAAAGTAATCTTGAATCTTTTTTTCAAAGTAATCTTGAATTTTTTTTCAAAATAATTCTGCAATCTTGGCTATTAGTATTGTAAGTAATAGTAGTCTTGGCTATTCTTGTGCAGTTTCTCCTCCAGGTGAATTTTAGAATCATTTTGTCAAGTTCTATTTAAGAAAAAAAAGAAAAAAAACACCTGTTGGGGTTTTGGTTGGGGTTCCATTTAATATTCTAGATTAATTTATGAAAGAACTGACATTCACAATATTGAGTCTCCTCATTTATGAACATGGTTTATCTCTACTCCTTCAGGTATTTTTATATTCTTTTTTTTTCTTTTTCTTTTTTTTTTTTTTTAGAAGGAGTTTCACTCTTGTTGCCAGGCTGGAGTGCAATGGCATGATCTTGGCTCACTGCAGTCTCTGCCTCCTGGGTTCAAGCGATTCTCCTGCCTCAGCCTACCGAGTAGCTGAGATTACAGGCATGTGCCACCACACCCAGCTAATTTTGTACTTTTAGTAGAGATGGGGTTTCTCCATGTTGGTCAGGCTGGTCTCGAATTCCCAGCCTCAGGTGATCCACCCGCCTCAGCCTCCCAAAGTGCTGGGATTACAGGTGTGAGCTACTGTGCCCAGCCCCAGGTCTTTTTACATTCTTGAGTAAAGTTTTAGTTTCTTCTATTATAAGCCTTGCATTATTTATATTAGGTTTATTTCTAGGTCTTCTATTATTTTATCTTATGTGAACAGAATGTTTTTTTCTATCACATTTTCTAATTGGTCATTACCGGTGTGTCTGAAAGCTATTAATTTTTGTACATTAATTCTATATCCAGTCACTTTATTAAATTATCTTATGAGTTCTAACATTTTGTTAATTAATTTTATAGAATTATTTAGATAGGTGATTATACCTGCAAATAATGAAAGTTTTTTCTTTTCCAATATTTATATCTCCTAATTATTTTTCTGGTTGCATTGGCTAAGACCCCTAACATAATGTGTTAACATAGTACAGAAAGTTCTTTGTAAAAATACAAATCACCCAGTCCTATCCCAGACTGGTGAAATCAGAATCTTTGGCAGGAGAAATCTTGGAATCTGTGTTTTATCAAATTTCACAAATAATTCTCTTACAACCAGCTCTGTAGTATCTGTAACCACTGATTTAAACACAAGAATTTGAATAACTAATCACCTAGTTTTATGCATTGACTAGCTTATTATCTCACTTTATTGCACTGCTAACAGACACAGCCAAACAAGTATTTGTGTTCCAGTGAATGCATTCATTCATTCATTCATTCATTCATTCACTCACTTTACTAAGGACCTGTTATGTGCCAAGCACTATTTAGGTGGTAGAGATTATTGAGGGTTCAAAGGAGGAAATTTGGGAATAAGGCTCTATGTCATGTACTTCCCAGAAATCACCAGTGTCTTACATTGCTTAGCAGGGCCACAACTCAGGTAAGGTGAGTGAGCCATTTGCGTTGGTCACAAAATGTAAGGAGTGCCAAAATATCCTGATGTGCAAAATATCAAGACATTAAATAAAAACAGCATCTAGCAGGGATTGAATGGACTGAGGTGAATAAGGTCTAGTCATGTGTGTGCAGGGTCAGATTTTAAAATTATAAAGACACCAGGTGCGAATCCCAGCACTTTAGGAGGCTGAGGTGGGCAGATCACAAGGTCAGGAGTTTGAGACCAGCCTGACCAACATGTTGAAACTGTGTCTGTACTAAAAATATAAAAATTAGCTGGGTGTGGTGGTGCACAACCTGTAATCCCAGTTACTCAGGAGGCTGAGGCAGGAGAATTGCTTGAACCCAGGAGATGGAGGTTGCAGTAAGCCGAGATCACGCCACTGCACTGCACTCCAGTCTGGGTGACAGAGCGAGACTCCGTCTCAAAAAAAAAAAAAAAAAAAAAAAAAAAAAAAAAAAACTTGTTCAATATAGATGATTTTACACTAATTTTGGTTTTTTAAAATGTTGTATTAGGATATTATTCTTCTTGATTACTGAGTTTTTAGGCACCTCTTAAATTTTGCACACATGGTAAGTGTCTCACTCACAGGTGTCCCAGTCCTGCTGCTTGAACTTGGATGAGCATTTTTAGGATGTTATAGACTCTAGGCACTAGGCTGGGGGTTGATGCTGCTAATGAATGCACAGGGTATGCTACCAACTCCTGGAAGTTCATGGCAGAGAGAAAAGGCAATGTTAAAAGAGAGGGTAAACAGTTGCCTTGTTCTCTTTTGTCCATGTAATACTTGCTTTAAGTCCCTTCCTGTCCTGTCCTGTCCCTTCCTTTTTTATTTGATTTTATTATTTTATTTTTGAGGTGAAGTCTTTCTCTGTCACCCAGGCTGGAGTGCAGTGGCGTTGTGATCTCAGCTCACTGCAATCTCCACCTCCCAGATTCAAGCATTTCTCGTGCCTCAGCCTCCTGAGTAGCTGGGACCACAGGTGTGCGCCATCATGCCTAATTTTTGTATTCTTAGTAGAGACAGGGTTTTGCCATATTGGCCAGACTGGTCTCGAACTCCTGACCTCAGGTGATCCACTCGCCTTGGCCTGTAAAAGTTCTGGGATTATAGGCATGAGCCACAGTACCCAGGCTCCTTTTCTTTTTTTAAAAACAGGATCTTGGTCTGTCACCCAGGCTGGAGTGCAGTGGCACCAACATGGCACACTGCAGCCTCGACCTCCTGGGTTCAAGTGATCCTCCCACCTCAGCCTCCAAAGTAGCTGGGACCACAGGTTCATGCCACCATGACTGGCTAATTTTTTTAAAAATTCTTTGTAGAGACAAGGGCTCACTATGTTGCCCAGGCTGGTCTCAAACTCCTGGGCTCAAGTCATCCTCCCACTTCCGCCTCCCAAAGTGCTGGGATTACAGGCGTAAGCCAATGCGTCTGGCCCCTACCACCTTTTTTCTGTTCGATTGTTCTAAAGGGAAGTGGACTGGGAGGGGCAGGGGGTGGGAGAGGAAGGGAGCCATGGTCTAGCAGTGCATCACTGACACACCACCCTCACTACAGGAAATGACTTCAAGGAAGACTCCGCAGCACTGCTCTGCCAAGCCCTGTCGGTAAGAGGCAGGGAGTGCAGCCAAGCCACGTGGGCGATGTCCCTGGGAGATCTGGGCAACCTGGGGCTGCTATGGGCACAGTAACGTGAGGCTACTTTCACATGTTAGGGACTGGGGAGTGTTTAGACCCTGCCAACCCCAACAAAGGCACAGCAAATGGTAGAGCTGTTTATATGGCACTAAGTTCTCCCAGCAGCCATCAACAGTCCAACAAAAAATGCCTAAGACATTGTCTTCACCTAATTTTTGGTACATCAGAGCCCCACCATCATACTGCCCTGAGATAAGTAAGATATTTGCAATCAGAAGACAAAAAATCCTTCTCTTTCCCCTGTTTGTTTCTGTAGACCAATTACCAAATTAAAAAGCTGGATCTCAGTCACAACCAATTCTCTGATGTAGGAGGGGAGCACCTGGGCCAGATGCTGGGTGAGTCTCCCTGGAGGAAGGGACAGCAAAGGGGAGGGATAGGGAAGAATCACTTGGCAGAGCGGAATCTCCCTTTTAAACATGATTTTTAAATGTTGTGATTATAAAAGTGATGTAAACATGCCCAAAATACATTCAGAATTTGGGTGCAGTGGCTTATGCCTGTAATCCCAGAACTTCAGGAGCCTGAGGCAGAAGGATTGCTTGAGCCCAGGAGTTCAAGATCACCCTGGGCAACACAGGGACACCCTGTCTCTATAAAATTTCAAAAAATTAGCCAGGTGTGGTGGTGCACACCTGTAATCCCAGCTACTCGGAAGGCTGAGGTGGGAGGATTCCTTGATCCCAGGAAGTAGAGGCTGCAGTGAGCCATGATTGTGCCACTCCACTGCAGCCTGGGCAACAGAGAGAGGCCCTGTCTCAAAAGAAGAAGCACAAGAAGAAGGAAAAGAAGAAGGGGAAGGGAAGGGGAAGAGGGAGGGGGAGGGGCAGCAGCAAACACCTGGACATGGGAAGTAAAACTTTACGATGATTAGAAGAACACAGAAACAACTAACAACTCAGGAAGGCTAAGGACTCTTAAGTATGGCCCAGTAAGCATAAACGGTCCAAAAGCAATGGAAAAAGTACCTTTTGGGTACTATGCTTATTACCTGGGTGATGAAATAATCAGTACACCAAACCCCTGGGACATGCAATTTACCTATATAACAAACCAGCACATGTAGGCCTGAACCTAAAAGTTTTAAAAATTCCCATATTTGACAACAATACATTTGAAACATGCATATGATAAAAAGACACACAACCATGAACAACCTTAAAAGACAAGCAACAGGCTGGGCGTGGTGGCTTACGCCTGTAGTCCCAGCACTTCGGGAGGCCGAGGTGGGCAGATCACGAGGTCAAGAGATCAAGACCATCCTGGCCAACATGGTGAAACCCCATCTCTACTAAAAATACAAAATTAGCTGGATGTGGTGGTGCATGCCTGTAATCCTAGCTACTCGGGAAGCTGAGGCAGGAGAATCACCTGAACCCAAGAGGCGGTGGTTGCAGTGAGCCAAGATGGCGACACTGCACTCCAGCCTGGGCAACAGAAGGAGACTCCAGCTCAAAAACAAAAACAAAGACAGGCAACAGACAGGGAGTAGATATTTGCAGCATTTGTAGAGTACAAAAAATAGTATTCAGAATGTTGATAAAAGATCCTTAGCTCAATTAGACAATGATAAATAGCCTCAATAGAGCAATGGTCAAGGCATATGCATAGCAAAAGAAGAAAGTCGAGTGCCCACATCTCTTAACTAGTTAGAGAAATGAAAGGTTCTCCTTGTCATCTTTAAAGCTGTGAAATTTTAAAGCCAGTGAATGTCAAAGGCTGCGGACAACCGAGCGAAATAAGAATACTTCAAGCTGCCGGGCACTTTTGAGAACAACTTGATGGTCCTTGGTAAACTTGAAAATGTGTCTATTCTATGATGCAGAAATTCCCTCCCATCAAGGGGAATTGTCTCAGAGAAGCTCTCACACATACACAGAGAAATGTGTGAGGAGGTTATTACAGCATCGCCATAAAAGAGGAAAAAAAAATAGTAACAACCTAAATAGTCATCCCCAGGCAAATGAGTACAAAAGAGGAAGTTGTCACAGGAGTCTAGGCAAGACAGGAAAATAGCTTGAGCTCAGGGAGGAGGTGGGGATAGAGAAGAGTGAATGAATTCAGAATATACTTTGGGGGTAAAGCCAAAAGGACTTGCTGATGTGAAGAATGGGGGAAAGAGAGAGATAGACTCATGGTCATTTTGCTTCAGCTATTGGTTGGATGATGGTGTTGTTTACGTGGATGGAGACAACTCAGGGAGCAACAGGGACAGGAGATAGGAGCCCCGTTTTCCATTTTGGCCACGTGATGTTTGCAATGGCCATTTGAACCTACATAGAGAAGTCAGGTAGATGGTTTGCTATATGAGTTTAGAGCTGGGTGAAGAGATCAGGGCTGAAGATACACATTTGGGGTCATAGGTATATAGATGTATTTAAAACCATGAGGCAAGATGAAGTCATCTAGTCAGGGAGTGTAGACAGAGTTGAGTAGGTGGCCGTCGAACTGACCTTTGGGTCACTCCGACATTTTTAGGTTTCACAGAGGAGGAAGAGGAGTCTGAGGAGTGGTCAGTCAAATAGGAGGGAAACCAGAAAAGCGAGGTGGCAGGAGCCGAGGAAGGGTGCAGTGCAGGAAGAAGATCGACAGTTGCATCAAATGCTGTTGAGAGATCAAATAAGACGAGGATAAAATAGTAACCATGGCACTTGGCAGCATGGAGTGTTAGTGGCTTTGAAAGTCCTATTTTAACTATTCACAGTAACAAAGACAGGGAATCAACCTAAATGCCCATCAGTAGTAGACTGGATTAAAAAAATTTGGTGCATATACACCACGGAATACTATGCAGTCACAAAAAAACTGAAATCATGTTCCTTGCAGGAACAGGGTTGGAGCTGGAGGACATTATCCTTAGCAAACTAACATAGGAAGAGAAAACCGAATACCACCTGTTCTCACTTATAAGTGGCAGCTAAATTATGAGAACACACGAACACAGAGAGGGGAACAGACACTGGGGGACTAACTGAGGGTGGAGGGAGGGAGGAGGGAGAGGAACGGGAAAAATAACTGAGTACTAGGCTTAATACTTGGGTGATGAAATAATCTGTACAACAAACCCTGTGACACAAGTTTACCTATATAACAAACCTGCACATGTACCCCTGAACTTAAAATTTAAAAAAAAAAAAAGTGCTGTTTTAGTGGAGTGGGTGAGTTATGGAAACCCAAATGGAGGAGGTTGAGTTGAAAATGGAGGCCTGGCACAGTGGCTCATGCCTGTAATCCCAGTGCTTTGGGAGGCCAAGATGGGAAGCCAGGAGCTCAAGACCAGCTTGGGCAACATAGTGAGACCCACTCTCTACAAAAAATTCAAAAGTTGGGCTGGGTACAGTGTCTCACACCTGTAATCCCAGCACTTTGGGAGGCTGAGGCGGGTGGATCACCTGAGGTCAGGAGTTCCAGACCAGCCTGGCCAACATGGTGAATCCCTGTCTCTACTAAAAATACAAACATTAGCCGGTGTAGTGGTGTGCGCCCGTAATCCCAGCTGCTAGAGAGACTGAGGCACAAGAACCGTTTGAACCTGGGAGGCAGAGGTTGCAGTAAGATGAGATCCTGGGGTGGGGGGAGTGGGGAGGGATAGCATTAGGAGATATACCTAATGTTTAATGACGAGTTAATGGGTGCAGCACACCAACATGGTACATGTATACATATGTAACAAACCTGCACGTTGTGCACATGTAACCTAAAACTTAAAGTATGATAAAAAAATAAAATAAAATATTACTTTCAAAAATAAATAAATAAATAAATAAATAAATAAATAAAAGACGAGATCCTGCTATTGCACTCCAGCCTGGGTGACAGAGTGAGACTCCATCTCAAAAAAAAAAAAAATCAAAAACTAGCTGGGCATGGTGGCACATGCCTATAGTCCCAGCTACTTGGGAGGCTAAGGCAGGAGAACTGCTTGAGCCCAGGAGTTAGAGGTTATCGTAAGCTGTGATCATGCCATTGCACTCCAGCCTGAGCAACAGAGTGAGACCCTGTCCTCCAAAAAGAAAAAGAAAATAGGATGCAAAGCAAAAAGAACACTATACGCAACCACAGAAGTTCTGCTGGGAAGGTTGGAACAGAAAAAGGGGGCAGGAGCCAAGGGAGACATAGAGTCCAAGGAGAGTTCTTAAGGATGGAAAATGCTGAGAGGAAGAAAGAAGAATAAACTGATGCTACAGAAGAAGGAGGAGGTAATTACAGGAGCAAAGTCCATGAGAAGGCTGCAGGCAATAGAGTCCAGAACAAAAGTGCGGAGCTCGCTGGCCTGAGAGAGCAGGAGGGACAGTTCATTCATTGAAAAATGGACGAGGAAAGGGTGGGTGCGGGTGCAGTAAGTGGGTAGATTTCATGGTGGCATTTGAAGCCTGTCATTGCCGCTATTTTCTCAGTGAAGTAGGAGGCAAGATCTTCAGCTGAAAGTTCAGTTCAGACCACTAGGGTTGATGGGAGAGCAGAAGGTATAAAATACCATGCAGGAGGGAGGAGCAACATGTAATGGAAGCACCTTTCCATGTGGGGCAGTTTGAGTCTCTGTCTGAAAACTGAGGTCATAAATTTAACATGAGACAGACTGTGCTCTCTCTTTTGTTTTGTTTTTGAGGCGGAGTCTCGCTCTGTTGCCCAGGCTGGGTGGAGTGCAGTGGCACAATCTTGGCTCACTGCAGCCTCTGCCTCCCGGGTGCAAGCAATTCTCGTGCCTCAACCTCCTGAGTAGCTGGGATTATACGCCCAAGCCATCACACCCAGCTAATTTTTTGTATTTTTGGTAGAGATGGGTTTTCACCATGTTGGCCAGGATGGTCTCCAACACCTGACCTCAAGTGATCCACCCTCCTCGGCCTCCCAAAGAGCTGGGATTACAGATGTGAGCCACTGCCCCGGGCCTGTGCTGTCTTTTAAAATTGTTATAATCGTACTGCAAGTGCAGCTTTTAAAAACACTTACTATTGCTGGGCGGGGTAGATCATGCCTGTAATCCCAACACTTTCGGAGGCCGAGGCGGGTGGATCACCTGAGGTCAGGAGTTCAAGACCAGCCTGGCCAATATGGTGAAAACCTGTCTCTACTAAAAATACAAAAAATTAGCTGGACGTGGTGACTTGGGTGTATAATCCCAGCTACTCGGGAGGGTGAGGCAGGAGAATCACTTGAACCTGGGAGGCAGAGGTTGCAGTGAGCAGACATCGTGCCACTGCACTCCAGCCTGGGCAACAAGAGGGAAATTCTGCCTCAAAAAAAAAAAACCCAAAAAACAAAAAAAAAACCCAACACTTATTATTTGAAGTGATTGCTATGTGACAGGCATCAAATTGGGCATTTTACATCAATCCTCATTTAAAAAAAACTCTATATAGGGCCAGGCGTGGTGGCTCACGCCTGTAATCCCAGCACTTTGGGAGGCCGAGGCGGGCGGATCACAAGGTCAGGAGATTGAGACCATCCTGGCTAACACGGTGAAACCCCGTCTCTACTAAAAATACATAAAATTAGCCAGGCATGGTGGTGGGTGCCTGTAGCCCCAGCTACTCGGGAGGCTGAGGCAGGATAATGGCGTGAACCTGGAAGGTGGAGCTTGCAGTGAGCGGAGATTGCGCCACTGCACTCCAGCCTGGGCGACAGACGGAGACCCCGTCTCAAAAAAACAAAACAAAACAACTCTATACAGGTTGATATCTCCATCGTACAGATAAGGAAACAGATGTAAAGGAAGGATAAGTAACCTGCCTGGGATCACATGGGTAGTAAGTGGTGAGATCAGAATTATAATCTAACTTGTGTGGCCATTTGAGTGATGCAGGTGTGCAAGGTGTAGCTTAAATGAGGGAATTGGCAGAGAAGAGGAAATAAGGGTAAAAAGAGAGTGAAGGAGGGGAGGGGGTAATGAAGGCAGGAGAAAGTTTGTTCCCAAAATTATATAAGGTGTTGTGCACTTTACTAAAAACTCACACCCAGGGTTGACACAAAGAGAAGCATGATCAGAACGTAGTGCACTGTCCATGAAAAATAAGAAATAGGCCCGTGCAGTGGCTCATGCCTATAATCCCAGCACTTTGGGAGTCCGAGGCGGGTGGATCACCTGAGGTCAGGAGTTCGAGACCAGCCTGACCAACATGATGAAACCCTGTCTCTACTAAAAATACAAAAAATTAGCTGGGCGTGGTGGCAGGCGCCTATAATCCCAGCTGCCCGGGAGGCTGAAGCAGGAGAATCGCTTGAACCCAGGAGGCGGAGGTTGCAGTGAGCCGAGATTGTCAAGGGCAAAACTCTGTCTCAAAAAAAAAAAAAAAAAAAAGAAAGAAAGAAAGAAAGAAAAGAAATAAGACATTATTCCTGGGCCAGAGGCCTAAAGGCAATTCCTCCCATTATCCTCCCATTCAGTAATGGTTCAAGAGGACTTTAGCCTTTCCATCAATGGCCTCCTTGGCATAACTGCCCTCCCCAAATAAAAACAACAATAATAATGTGTTTAAATAGGATGTTCCAACCCTGTGGAACATGTAAGCAAAATCATCTTCAGGTCAAAACAAAAGTATGATTTCTGTGCAAACCCAGCTTCTCGCCAAGCCTGGTGCCTCCCCACTTCCAACTGATTGTGCCCCTGAGCCTCTGCTGGAGAGAAATTCTGGAGTCACCACTGCAGCCGTGGCCTGCCATGATAGGCATCATGTGACGTAATATGCCAGGTCCATCACAGCCTTCCTGTGTAAATACAGCCCCTGAAGATGTTTTCCAGCTACTTCTGTCTATTTTAATTCATAATATTCCACCAGATAAATAATTCTTGCTTTTATTTATTTATTTTTGAGATGCAGTCTTGCTCTGTCACCCAGGCTGGAGTGCAATGGCACCATCTTGGCTCACTGCAAACTCCGCCTCCCAGGTTCAATCAGTTCTCCTGCCTCAGCTTCCTGAGTAGCTGGGACTACAGGTGTGTGCCACCACACCCAGTGAATTTTTGTATTTTTAGTAGAGACGGGGTTTCATCATGTTGGCCAGGCTGGTCTCAAACTCCTGACCTCTGGTGATCCACCTGCCTCGGCCTCCCAAAGTGCTGGGATTACAGGTGTGAGCCACCGTGCCTGGCCAAATAATTCTCACTTTTTTTTTTTTTTGAGACAGAGTCTCGCTCTGTCGCCAGGCTGGAGTGCAGTGGCGTGATCTCCACTCACTGCAACCTCTGCCTCCCGGGTTCAAGCGATTCTCCTGCCTCAGCCTCCTGAGTAGCTGGGACTACAGGCACGCGCCACCGCACCCAGCTAATTTTTGTATTTTTAGTAGAGACGCAGTTTCACCATGTTGGCCAGGGTGGTCTCGATCTCTTGACTTCGTGATCTGCCCATGTCAGCCTCCCAAAGTGCTGGGATTACAGGTGTGAGCCACTGTGCCTGGCTAATTCTTACTTTTATAAATGATGCCATGGTAAACATCTACAAGCACCTTGCTCTTCCCATATTCTGTGCTGTAGTCTTAGGTAGAGTCTCAGAGGTGAGTAGGGTATGCACATTTTAATGGGAAAATATCTGTGATCAGATAATATCTGCCAAATAGACTATACCAATTTCCTTCCCACCTAAACTATGTAAGGAGGATTATTTCACCACATCTTTGCCAGCTTTGGGGATCATCTTACAATTTTGTGTTTAAATGAATAACTAAAAAAATTATTATCTGAGAATTTTACTTGCATGACCACTGAGTGGTCTTTATCCCCAGTGTCATGGACATCTGTTAACTCTGAGAATGGGTTTTCTGGGCTGTGGGAGATGCTAAGCCGATTCCCTCCCTGTTTCAGCCATCAACGTGGGGCTCACGTCACTGGATCTGAGCTGGAATAACTTCCACACAAGGGGAGCTGTGGCCTTGTGCAATGGTCTCCGGGTAAGGCACTCTCCAGGAGTGATGTGTGGAGCCCAGTTGAGGACAGCCAGGGCCTCCCATCCTGCCATCCTAAGCCTCTTCCTCATGGTCACCATCAATGAGGGCATACTGGGCTCTCATCAAATACTTTTCAAGTTATTGTTCTCCCTCCCACAATTCCTGGATGCACTTTTTTTTTTTTTTTTTGAGATGGAGTCTTGCTCTGTGGCCCGGGCTAGAGTGCAGTGGTGCAATCTCGGCTCACTGCAGCCACCACCTCCCTGGTTCAAGCGATTCTCCTGCCTCAGCCTCCTGAGTAGCTGAGACTACAGGTGCCCGCCACCATGCCCGGCTATTTTTTGTATTTTTAGTAGAAACGGGGTTGTACCATGTTGGCCAGGCTGGTCTCGAACTCCTGACCTTGTGATCCACCCACCTCAGCCTCCTAAAGTGCTGGGATTACAGGCGTGAGCCACTGCACCTGGCCTGCACATTATTCTTTAGTATAATCGTATCTGCTGAGGCCAGGGTGACATCTTTGGATACACTTCAAGAGGACAGTTTAATTAGTGGGTAGGGAATGACCAGAAGCCAAAGGGAGGGAGTCTCATGAGTACTTGAGACTGAGCCCAGCTGGGAGCTCTGAATGATCTGGCAGACCCATCAGTCCTGGGGACCACTGAGCACCCGGTCTGGATGCCAACAGGGGGTAGAAATCGGGACCCTTTTGGTTGGATGAGTCACGCGTAACCTTGATGCTGGTGCTGTTCTCCCCTCTTCCTGGAGGGTAATGTGACCCTGACAAAGCTGGATCTCTCCATGAATGGCTTTGGGAATGAGGTGGCTCTGGCCCTAGGGGAAGTCCTCCGACTCAACCGCTGCCTGGTCTACCTGGATATCGGTGGCAATGACATCGGCAATGAAGGGGCCTCCAAAATCAGCAAAGGACTGGAATCCAATGAAAGCCTCAGAGTTCTGAAGGTAGTCTTCAGCTGGAAAGGGTGTGTGTGTGTGTGTGTGTGTGTGTGTGTGTTTGTGTATGTGTTGGGATAAGTTGGGGGCTGCAGAGTACTGGAGAGAATAATTGGGAATATCTGTACTTCATATATGCATGTACTTTTTACCATCTCTTGACTGTAAATGCAGTGACCATTCTCTACTATAAAGCCAGTGTCACCCTCAGTGCTCCCTGGTACACTGCAGATCTTTCTAACAGGTCTTCCTTCCTCCCATCTGGGTCTCCTTCGGGATCTTCTCCACCTTCCTCCCATCTGGGTCTCCTTCAGGATCTTCTCCACATTGCCACCGGAGTGTGCTTTTTGTTTTGTTTTGTTTTGTTTTGAGACAGGGTCTGGCTCTGTCCCCCAGGCTGGAGTGCAGTGGTACAATCTTGGCTCACTGCAACCTCCGCCTCCCAGGTTCAAACCATCCTCCCACCTCGGCCTCCGAAAGTGCTGGGATTACAGGCATGAGCCACTGTGCCTAGCCCTCAGAATGTGCTTTTTGAACACAAATCTGACATCCATTCCCCTTCCCCCAGCCCCTCAGTCTCCTGTCTTTCAGCTTAGACCCCTGCATGGCTTCCTGTTGCTCAGATCCTGTTCGCTGAGCCCCAAGTGCCCCTCCAGCCTCAGTCCACCCGGTGCTCTCCCTTGCTCTGCACCCAAGACCCCCTGGTCTTCTCTCCACTCCTTTCCTCCTACTACAGAGGCTTGGCCACTCCGCCTCCACTTGCTTGCTGCTGGGATCCTCCGTCTAGGGGACCTGCTCCCAGAGCCCTGCTCCCTACTTCCCATGGAACTTGCTGCCCTTCCTAATTCCATGCATGTGAGGGCTCTTTGCTCGCCTGTCATCCCCTCAAATGTGAAAGCTTCATCAGAATGAAGACTGTGTTTGGGCCAGGTGCGGTGGCTTATGCCTGTAATCCCAGCCCTTTGGGAGGCCAAGGTGGGTGGATCGCTTGAGGTCACCAGTTTAAGACCAGCCTGGCCAACATGGTGAAACCTTGTCTCTACTAAAAATACAAAATTAGCCAGGCGTGATTGTGCATGCCTGTAATCCCAACTACTTGGGAGGCTGAGGCAGGAGAATCACTGAACCCAGGAGGCGGAGGTTGCAGTGAGCCGAGACCATGCCACTGCACTCCAGCCTGGGTGACAGAGCAAGACTCTGTCTCAAAAAAAAGAATGAAGACTGGTTTTGCCCATCATTAAACTCCTCATACCTAGTCCCTCATACCTAGCATAGTGTTGGGCACACTGTAGAAGCCCAGTGTGCTTCTGATGAATGAATGAATTAATGAATACATATTTCATTTTAAATTAATTTACTAGTAGATGCTAATTTATAATATAGATGCTATTGAGCAGTTGGAAAATAAATGAAAGGTGAGGACTTCTATTAATCATCCCCCTTTCTGGGGCACCTGCCAAGAGCCAGCTGTCGTTACTCATAGCCTCACCTGGTAATGTGGGCTCTGTTAGCCCCACTTGTCAGATGAGAAAACTGAGGCTGTGTGATTGCTTATGCCACACAAGTAGCAGGAGGCAGAGGGAAGCCTGCTGTACGTGGTTTTCCATGGCAACTCCAACTCCCTCAAGATGTGAGGGTGGTTGGAGAGACCACAGATGTGAGGGTCCTGAAGAAGGAAAGCAGTGAGGAGACAGTGAGGAAGGGGCTGCCATCTGAGAGGACAACCATGAGGAGCTGCTAAGAGGACAGGAGGAAGCCAGATTCTGACAGGCAGAAGGAGCACAGTGACTACAGACCAAACAGACTGGCCATCTAGTGACCAGGAGATCTGGGAGTCCCAGCTGGGGTGGAGCGGGGCCAGGCACAACTCAGACAGAGACTGACCCAGGCTGTGGGTGGCTCAGCCCCAGTGGCTGAGGAAGCCAGGGACAGTCTGAGAAACTGAATTTTAAAAGATTAAGCAGTTGCCTCAGCAAAATGGCAATAGAGGTCTTTGCTGTTTTGTGGGTATACATGGTTTAAACCATTTTTTACCGCTTTTCTCATTTTTCCACAATGACCATATGTAATGAATATATTTCAATTTTCTAAAATGTTTTAGAAGTAAAAGAGAAAAGTTTAAGACAAAACTCTTAGTTTGGCCATCATGGAGACCACATCAACTTTGCCACAGGAATTATCTATGGGTCTCCACATCCAGCCCTGATGCCCCTTGCCCTAAGCTTGGAAAAATAAGGAATTCCCATTAGGAAGTGAGTCCAGCAAAGGATTCCAGATGCTGAGCTCCACGAGGTCCAGGCCCTAGTCTGCATTTTCTCACTGGAGTACATCAGAGCCTGGGACGCAGCTGACATATACTAGGGGCTCAGTAAGAGTTTTGGCTGCCTCATGTTGAAGCCACTTAGCTGAAAGCCTTCAATAATAAGAACTATTGTTCATTGACAGCATACTGCATACCAGGCACTTGTTTTAATGCTTTGCCTGAATTGATATGGTAAGTCCTCAGAGCAGCCATAGGTGATAAGTACAAAGTGATCAGGGAATTAATGCAAGGCCAGGCAGCTGGTAAGCAGAGCCACCAGGCTCCACAGTCCCTTCCATTAACTTCCATCCATGCTTCAGCAGCTCCTAGCTCCACTGGGATAATGTCCTTGTTCCTTCTCCAAGCCTATAAGGTTCTCCATGATGTGGCCCATCCCAGCTCTGTGGCCTCATTCTCTCTGCTTCTGCTCACAAACATCTCTTGCTGTTTCACACCCCTATGCCTTTGCACTTGCCTACTCTTTTCTTCTTTGGTGAATCTTGTTTCCTCCTCTGGTTTTGCCCCCCTTCCTCAGACCTCACTAATCCTCATTAGTCCTGCAAGGCTTAGCTCCATGTTCCCCTCCCCTATGCTGCATGCTCCTTTCCTTGCTCCTGCAGTACCCAGGTGTACCTCTGTCACTGCTGTCATAACACTTCTGATGCTATTGGCTTGTTTGCCTGTCTCCCCCAATTACAGTGTTAAGTTACCCGAGGGCAGAAACCTTGCCATGTCTGCCTGTGTGTCCCTCAGTGCTTAGTGCAGTAGCTGGCATATGGCAAGCCTCTAATTAATATGTGCTGGATGGATGGATGGATGGATGGATGGATGGATGGATGGATGGATGGATGAGCGGTGAGATGAACAGATTGCTGGCTGGCTGGATGGATGGATGGATGACAGGTGGATGGATGAGTAGATGAGATGGTTGGATAAATGAGCAGTTGGATGGACAGATGCATGGGTGGATGGATGGATGAGCAGTGAGATGGATAAGTGAGTGGATGGATGGATGGATGGATGAGCAGTGAGATGGATAAGTGAGTGGATGGATGGATGGATGGATGAGCAGTGAGATGGATAAGTGAGTGGATGGATGGATGGATGGATGGATGCATGGATGGATGAGAGGTGGATGGATGAGGAGATGGACAGGTGGATGAATAGATAGATGGTTGGGTGGATGAGCAGTGAGATGGATAGATGGGTGGGTGAGTGGATGGATGCATGGAGGGGAGAGCAGTGAGATGGATAAGTTGGTGGTTGGATGGATGGATGGATGGATGGATGGATGGATGGATGGATGGATAGGCGGATGGATGAGCAGTGAGATGGATGAGTATATAGGTGGATGAATGGATGGATAGATGGTTGGATGGATGAGCAGTGAGATGGACAGATGGTGGGTAGGTGGATAGATGGATGGATGGATGGGAGAGCAGTGAGATGGATAAATGGGTGGGTAGATGGATGGATGAATGGATGGATGGATGGATGGATGAGCAGTGAGATAGGCAGACAGATGGATAAACAAACAGAAGGACAAGGAGATAATTACTTACAGTGAAGTCTGGGTGTGAGACAGAGGTTGTGATTTGATGAGATGTAGAAACTGTGCTCTGGGCCAGCCTCTCCTCCCATCTCAGCCTCCTCTTGTCTTGATTCTCCCTCTATAGCTTTTCCTGAATCCCATAAATATGGATGGGGCTATTTTACTTATCCTGGCTATCAAGAGGAACCCCAAATCCAGGATGGAAGAGCTTGATATTTCCGTAAGTGATCAAATGGTAGTTGCTTGCGTCTGGGCACAAGCCAGTGACCCTGTCCACTCTATACTCTGTGTTGGCCAGAGCCAACAGCTCTATCCCTCACAGGCCCTCACACAAGTGCTCCATGAAAGGGTCACTTCTTTTGTTACAGCTCTGCCCTCTCCAGGGATCCTTTTAGGAAGAGTAGCTATTAGTCAGTAACATCATAGTGAGAAATAATTTACCAGATGCTAGAAACTAGGGCTATGAAAACCTGAGAGTAGAGATAAGAAAATGCCAAAAAGAAAGGCAGGAGGACTCCAAAACAGAATTCTTTAACATCAGCTTTGCAGATGAGTGGCCCTCGGTCCCTGAATGGTTCCAGAATCACAAAATTTGTAGAATCTGGGTATTAAAACACATACTTTATTTTCATTTCATGAGTTGGCCTGTTAGACTCAGAGCAGTATTTCTGGGTGAAAATCTCTTGATAAAGGAGGAAAGCCCCAGGAGGTGACTTCAGATCCTGCTGGGAACTCTTGCCTGAATCAGCACACAGGTGGCATCTGATGATAGCCTATACTTGTCTACCATTTTATACTCTGTTTTTCCCAAAGTGATTTTATATATTCCAGCTCATTTTTATCCTACTCTAGAAGGTAGGTAGAATACTGTATTAATTTCCTAAGGCTGCTGTGAAGTACCACACACTGGGTGGCTTAAACAACAGACATGTATTGTCTCACAGTTCTGGAGGCTAGAAGTCCAAGAGTAAGGTGTCAGCAGGCCTGATTCCTTCTTAGGGCTGTGAGAGAGAATCTGTTCCTGACCTCTCCCCTGGCTTCTGATGGTTCCTGTCATGCTTTGGTGTTCCTTAGCTTGTAGAAGCAACACTCCCATCTCTACCTTCTGCTTCACATGGCATTCTCCCTATCTCTGTATCCAAATGTCCCCTTGATATAAGGACACAGTCTTATTAGATTAGTACCCACCCTAAGTACCTCATTTTAACTTGACCATCTGCAAAGACCCTGTTTCCAAACAAGTTCACATTCACGGGTCCTAGGGGTTAGAACTCCAACATCTTTTTTTGGGAGGGGGCAAAATTCAACCCATAACAAGTGCTTTTCCTCATTTTCCCATTTTACATATAAGTAAACTGAAACAGAGTCTCACTCTGTTGCCCAGGCTGGAGTGCAGTAATGTGATGTCGGCTCACCTCCGCCTCCTGGGTTCAAGCAGTTCTGTGCCTCAGCCTCCAGAGTATCTGGGACTACAGGTGTGTGCCAACATGCCAGGCTAATTTTTTGTATTTTTAGTAGAGATGGGGTTTCACCATTTTGCCCAGGCTGGTCTCGAACTCCCGACCTCAAGTGATCCACCCACTTCAGCCTCCCAAAGTGCTGGGATTAGAGGTGTGAGCCACTGCACTCAGCCTCCAGTGATGGCATTTGAATATGTAAACCCAAGCTCCTTAAAACTGAATAATTAATACAATGTGGGTTTTTACTTGCCACGGATTTTGAGACATTGTCAAACATAGCTGCTTTTCTTTCCCTTTGTTCTCTCACCTGTCCTCCCTGCCGCAGGCCCTTCTTGTGCTTCCTGGCTCTTCCTTCCTTTCCCCATCCTCATGCTCCAGTTCTCAATCTGCAGGCCAGGATGCTGCCTTCACCCCTGAGTCTCCACTGCAGATTCAGACTTTGTTGGCATCTGTATTTCCCTCTCCCAGGCAGTACACGTTGGAAGGCATGGACCCAGGCACTGCCTTGGTGTGTTTGAGAGAACATTAGAAATGTTCTCTCAGGCGCGGTGACTCACGCCTGTAATCCCAGCACTTTGGGAGGCCGAGGCGGGTGGATCACCTGAGGTCAAGAGTTCGAGACCAGCCTGACCAACATGGAGAAACCCCGTCTCTACTAAAAATACAAAATTAGCCGGCCATGGTGGCGCATGCCTGTAATCATAGCTACCTGGGAGGCTGAAGCAGGAGAATCACTTGAACCTGGGAGGCAGAGGTTGTGATAAGCCAAGATTGCACCATTGCACTTCAGCCTGGGCAACAAGAATGAAACTCCATCTCAAAAAAAAAAAAAAAAAGAAACATAAAAGAAATGGTGCTGTTTAGGCCCTAGATGGCCCATAAACCCGTAAGCTGTGACCACAGTGGCACTTAATAAGCCTACCAGAACAAATAGGTCTGAATTAGCCTTTTTTTTTTTTTTTTTTTTTTTGGGTGTTGGGGATGGAGTCTCACTCTGTCGCCCAGGCTGGAGTGCAATGGCATAGTCTCGGCTCACTGCAACCTCTACCTCCCAGGTTCAAGCGATTCTCCTGCCTCAGCTTCCTGAGTAGCTGGGATTACAGGCACCCACTACCGCACCTGGCTAATTTTTTTGTATTTTTAGTAGAAACAGAGTTTCACCATGTTGGCCAGGCTGGTCTTGAATTTCCGACCTCAAGTGATACACCCACCTTGGCCTCCCAAAGTGCTGGGATTACAGGCTTGAGACATCGAGCCTGTATTAGCCTTCTCCTTCCCTTTTGTCAACAATGCCTCCATAACTCTGAACAGTATAGAAATTCCTCTTTTGTAGATGCTCCTAGAACTTTCTCTAGAATCTCTACAAAGCCTTCTGCCCTTAAACAGGGGTTTAATTCTTTGAAAGGGCAAAATGTACTCCGAGCCACATCTGAGGAATGAAGCAGGCTGACCAAACTGGTGGAGCCCAGGTTTGATCAAACACTATTTCACAGGACACATTTTCTCCCATGTCCTACAAACCAGCTCTGAGGGCACTTCCAGAAGGGGAAGTTTCCATTTTGTCCCTGGTCACTTATTGGAATCAGGGATCCTCTTCCAGGGCACTTTCTCTGACAAACAACACTCACGCAGACATGGACATTTCAGGGCTTTGTTTAAGGACTATCTTGCCACTCCAAAGCTGTAAATCATCTGTCAGATGCAGATGCCATTTGAGAGTGGAGCTGAACTGGCAGCAGGTGACAAGCCACCAGCACTCAACAAAAACATCCCATCAAAATTACCCAGGAAACTTACAAGTCAATTTACAAGCTCTAAAATACCCGAACTATCCCAGTCCAGGAGCAGCACTGAGAACAAACTGGAAGAGACAAAACTTCCTGACTTTGGCTTGGGTGGAAGGGGTAGGGTGCACTGGTTGGGCAGGCACGATGGCAGTGCCCTCATCATCATGGGTCCCCTCTCTCCCTGTCACAGAACGTGCTGGTGTCCGAGCAGTTCATGAAAACGTTGGACGGAGTGTATGCCGTTCACCCGCAGCTGGACGTGGTATTCAAGGCAGTACAAGGCCTCTCTCCCAAGAAAACCATCTTCTTGTTGACAAACCCCATGAAACTGATCCAGGTGAGCTCCTGCCTTCCTCTCAGGGCCTCCAGGGAGCCCTGGGGAAAGCTGGCCAATGGCTCCAAATCAGTTTCCAGACTTCTCCCTCCCCACAGTGTCTGTACAACCCTCTCTGATAAGGAATGTCTCAGTCCCTTGGACAGCAGACATGGAATGAATATTCTCCGTGGCTACCAGATCCCTCAGCAGTGCTTCCTGATCTCCAGAGGAAGGGAAGGGCTGAGATCTAGCTGAAGGGGGCAGGTGGACAGAATGGATTATCCCACCCGGACTCCTCCACCTGCTAGCGTATGACCAAGGGCAAGTTACTAAAGCTCTCTGGGTCACAGTCTCTTCACCTGCAGAATGGACACAACAGTAGCCACCCAGTAGGATTGCTTGGAAAATCAAATTATGTCAAATGCATGAAGTGCTTAGAAGGATGCCTGGTATAGAACAAGCACCTGCTTATTATAGACATAGTTTCTTTCCAACTGCTGGTAAGGATATCAAGACATCCCTGCGGTCAGGATGGCTATTTGGCAGCTCCAGCCAAAGAGAGACACTTCAGTCCTTTGTTTCTAATGGTAACTTGCCCCCGACTCATGTTTTCTTAGATTATCTCTGGCAATCACAGGAGGCAGAGGTAAAGCTGTTCTTTCCAACAGCTGGTAAGGATGTCAAGACATCCTTGTGGTCAGGATGGCTATTTGGCGGGTTCAGCCAAAGAGAAACACTCGAGTCCTTTGTTTCTAATGATAACTTGCCCCCAACTCATCTTTTCTTAGATTAGCTCTGGCAATCACAGGAGGCAGATGTAACAGTGGAAATACAAAATCAGAGAATAGTAGCGCCGAAAGGGATGTTATTGCTCCTCTAGTCCCATTGTCTTGCAGAACAGTGCTCAGACCCTGCTTTGGTGTTTCCACAGCGGGCCTCTCACCCTGCAGTGGGGGCAAGGAGCCTGCTGCTGGCCGCAGAGCGGTTACTACCTGGGGAGCAGGCGTGGGGATGCTGCTCTGCCAATGCACGTTCTGCAGGGTGTGTCCCCGGGCTGCTTCCTGCCCCCAGTGGGTCTGCTCTGTGCCTCAGTTTCTAGAACTAAATAAAAGAGCTCCCACATGAAAATTGTTATGTGAAAAATTCTAGAAGACAAAGCGGTGTCCAGTATTTGTACAGGTAAGATGACTTCAGATGGAACCAAGGCAAACCTGTTTTGCAAGGGGAGCAGGGTGCTCCAGTGAACAGGAATGGAGCTGTCTGATGCAAAGTGGGGACCCCACCTCTTGTTTTAAAGACACACAGAAAAAGAATCTTGGAGACCAAACATGCAGAGTCCAACATAGCCCTTCCCCTCAGGGGATCAACAATCTCATTGGAAAGATGGGATGGCTACAGTGACGACCCACAGAACATAGAAAGTTTCATATGGCCAGGCACGGTGGCTATGCCTGTAATCCCAGCAATTCGGGAGGCCAAAGCGGGTGGATCACTTGAGGTCAGAAGTTTGAGACCAGCCTGGCCAACATGGCAAAACCCCATCTCTTCTAAAAATACAAAAATTAGCCGAGCGTGGTGGCAGATGCCTATAATCCCAGCTACTTGGGAAACTGAGGCACAAGAATCGCTCGACGCTTGAACCCAGGAGGCGGAGGCTGCAGCGAGCTGAGATTATGCCACTGCACTCCAGCCTGGGCAACAGAGCGAGACTCTGTCTCAAAAAAAAAAAAAGTGTCATGTGATAAATAATAAATAAGTGACAGAGGCAGAAAATGTAGTCAGAATCCAAATAAGAGATCAACGTAGGATTCGGCAACCAGAAAAGGATGACTTCTTGGAAGAGATGGGAGTGGGTAAGGGCCTTGAAGAATGTCAAAGATTGAGGTGAGCCACAGAGAGTGGGAGGGTGTTCCGGCGAGAGGCTCCTGCCAGCAAAGGTGCTGAGGTGGAACCGCACACAGCATGTTCAGGGGACACTAACACATGACTCCAGGTTCATAGAGGAGCCCAAGAGGCAAAGCTGGCAAGGGAGGCTGGGCTGCAAGTGGCAGCCCTCAGATTTTAGGCTCTGAGTTCGAGTTTGATTCCATCGGGAACAGGGGGCCGGTGAGAGCTGCTGGGCAGTGGATGTGATGCGAATCCAGCAGGATTGAGGAGTTCTGGCAATGGGGAGTGAATTGAAGAGGGTAAGAAAAAAGAGTAGGAAACCAAACAAGCACACTATTGTAGCACTCTAGATGTGGAATGATGGCTTGGCTGAGAATAACAATGGAATTGAAGGGCAGATGTAAGAGCTATCATTATGGAAACATCTCTAGGACTTGGCGAATGGTTGGATATGTGGGGGTGTGTATTGCATGCATGTGAGTGTGTGTGTGTGTGTGTGTGTGTGTGTGTTGGGATAGGAAGGCCTGTGATGATAAAAGAAACCCAAAGATAACCCAAGATTTCAAGGCCAAGGGACTGAAGGAAAGATTGCCAGAGGCAGGGAAGTGCAGATGGGGAAAGTGCCTGCCACCTGGCCCTTACTGTCTCTCCACGTTCTAGCCCCACTGGATTGCTTCCGGATCCTCTTTGCATCAGCTCTCCCTTCACTGCAGGCCTGTGTACGGTCAGGGCAGGTCCTTCCACCTGGAACACTTTTCTTCTTGCCCTCTGGGTCTCGCTCATTCCTACCCGTTCTCAGGTCTCTACACAATGTCACTTCCTGGGGAAACCCTTCTTGGATTCCCTGGTCAAGAGCGAACGCCCTTCGTGTTCCCGAAGCCCTTGGCTTCACCCTTGCATTGCAACCTGTGAACTCCTCCAGGGCAGGGCTGTGTGGGGTCTTAGTAGTAGCACCTACCAAAGTAGCTGGGCAAGGTTCTTAGTTGCTGGCCACAGAATTTACTCCAACTAGGCTAAGCACACGGGGGTTTATTACAGGAGAGAGATCAAAGAAATGTCAGGAGGGCTGAACAAACAGACTCTTGTTAGATTCCAGAAATGGCTCTCAAAGCACCCCAACTGAGTTGCCAAGAGTTGCTGCTTCTGCTATAATCAAGAAGCTGCATGATTGCGGAATGCCCCGCTCAGTCATGAAGCAACCACAGCCGCTGCCCACCACCTGCCTCTCTCAAATCAGACACAAGCCTCACACTTACATCTCAGGCAGGTGCTTGGCAAAGGCCATCCATTCTGACCCCCAGCTGCAAGGGGACTTGGGGAATGTCGCTTTCAGCTTTCCAGGCTCTGCATGGATGAGAAGCCTGCTGTGAAGAAACAGCAGTGGGTGCCGAGGGCTCACCCATGGCATCTGCCATAGCGCTCAGCAGCAGTGTGCTGCTTCAGAGCACGAGGTGCACTTTGGATGTGTTGATTGAAGTGCCGGTGGGGTGTCCAGCAGCTGTGGAGGATGGAGAACTGGAAATGTAGCTTTGGGAGGCACTCCGGAAGGGTGGGAGGCCGTGCACTCCAGAAAGGGAAGTGTGGGGAACAAAGAGCAAGGGCCCCAGGGCTGAACCCTGAGGAAATGCTTCGTGAGAAGGACGTTGCCAGAAATAGCTATCGATACAGTAGGACGCTGTCTGGGAGTTTCTGAGAGTGAGAGGAAGGGGGGGGGGGGGTGGCGGGGGGAAGGGGGGTGGCGGGGGAGAAGAGAAAAAAAGTACTTAAAAAGGACCCAAAAGAATACTGTAATATCGTAAGGCCGGGTGCGGGGAAGAGAAAAAAAAATACTTAAAAAGGACCAAAAAGAATATTGTAATATTGTAAGGCCGGATGCAGTAGCTCATGCCTGTAATCCCAGCACTTTGGGAGGCTGGGGTGGAAGGATCACTTGAGGTCAGAAGTTCAAGACCAGCCTGACCAACATGGTGAAACCCCATCTCTACTAAAAATACAAAAATAGGCTGTGCATGATGGCGCATGCCTGTAATCCCAGCTACCCGGGAGGCTGAGGCAGGAGAATTGCTTGAACCTGGGAGGCAGAGGTTGCAGTGAGCCGAGATCGAGCCACTGAACTCTAGCCTAGGCGACAGAGCGAGACTCTGTTTCAAAATAAAAAAAAAGAGAGGAAAAGAATATTATAATGACATTGAAAAGGTGTTCATATGTGAACAGTGGGTTCTGTAAAACAATAGGTTTAGTAGAAAGATGAGAGATTAGATAGATAAATGTTATACAGATAGATAGAAGTTAGACAGATTGATGTCAGATAGATAGTTAAAAAGATAAAAGGGTCCACACCAAGATGTTACCTCTGTGTGGTGGTATTGGATTTATGGGTGATTTTTAAAATTTTCTCCTGCTAATCTAAAATTGCCTTGCAACGTGAGTAATAATACACTTGATCCTTGAACAACACAGGTTTGAACTGTGCCATTTCATCCACTTTTATGTATTTGGATTTTTTTCAATAAATACAGTCAGCCCTTCGTACCTGTGGGTTCTGCATATGCAAATGTGGATCCAAAATACAGTATTTGAGGAATGAGAAACCCACGGATATGGAGGGCCTGCCTTTTCATATTGGTGGATTTTGGTATCTGAGGGGGTCCTGGAACCAATCCCTTGCACATATCAAGGGATGACTATATTTTTTAAATGAAAAAAATGAAATATCCTTTTAAAAATATTCTAACAAAGTATGTTTCCATATGAGCATTGAGGTGAAACTGTGAGAATCCTAGGAATTCGTAGAGCCAAACTGTCACATTATACAGCTGTGATTTAACCTTTTGATCTCTGAACATCCGCGCGCCATCCACAGCACACCATCTATACCAGTGTTAACAGATTGCGTTTGTAGATAATGATCACTGTCCCATCCTCGTGGCACTGCGGTGCCTGAACAGCCTTGACTTCAGTCCTTCCAACTTTGGAATGGAGGGAGCGTCTGTGCAGTGCCAAGGGGCTCCTAGAAGCATGGCGAGCACACAGGAATCATCCCGGCATGCACCTTTGCCATGCCTGGTGGGTCTGCACTCGGCTCTTGGTCTTAGGGGACACCCAACACCCGGGAGACGCAGGCTCCTCACCTTGGCCTTCTGCCCTTTTTAGCCTTGTTAGGCCTGGAAGCATGGGCCGCTCTTTTGTGGGAGGGAAGGGGGACCTGCGATCGTTGTTACAAGACCAAGTGTTTGCTCCTGGTCTCTCCTGCTTCTCTCAGAGCTATGCAGACCAACACAAAATCACGATCGTGGACTTCTTCAAGAGCTTGAACCCCACTGGGACAATGAAGATGTCTGTGGATGAGTTCCAGAAAGTGATGATAGAGGTGTGCTGGGTCCTAGTGGCAACAGGCTGTGTGTGAGTGTGAGTGTGAGTTTGTGTGTCAGAGAGAGGGGAGAGGAGGAGAAGGAGCAAAAGAGCTTGTGAGCACTTCCTAGAGCTTCCTGGGACAGGCTATGGGACACTCCCCTCATTTATCTAGACCCAGAGGGGAACCTAAGACCTCCCTCAACCCCTGCTGAAGTCATTCCTGTGCTGTGGCTTGATGCCACCAGTGACCCGAGATGCCACTCAGAGACACATGTTCTATCTTGAGGTTTTTCTCCCCATTGCATTTCACTACTGGGCAGATAACAAAGGGAGTGAGAGAGGAGACCACATCCCAAAGTCCCAACATTTCCACCTTAGGAATCATTTTCCTGAAATCTCACATTCCTCTCGCTCCCCATGTAATAAAGGTACTGAAAGCCCCCTGTAATGCATACTTGAAGGGGTCTATCATCAGAGCGTCCCAGGAGAGACTTGGGCCCTGCAGGAATAGGACTCCAGAGGAGAAGTTCCCGGGGCCCAGGCAGGGACGGATAAGGCAGTCGGTGCCCGGTGCCCAGGCCGGGGGTGAAGAGGCTGGCCAGGACTCAGCAGCAGGAAGTGAGAATGAACTTCACAGGATGCAAAGGAGAGTCCTGTTCCCTCCCCCGGTCACTCGCTCCACCTGACTCTGATCTCCTCCTGCCTTATTGCCCCCAAAAAGGGGAGGCCCTTTGGAGTCTGGACAATGACCCATGGGCAGGGAGCTTTTTCCAGCCCCTCCATGCTGTGGAATCAGTTTCCCCTGAGCTCTCAATCAGATGCCCTCCATGGTCCCAAGAGTGAGGCATTGTGTGGGGTGTGTGTGTTGGGGGGGGTGGTAGGTGTGTGGGGTGTGTGTGTGTGTGTGTGTGTGTGTTGGGGGGGTGGGGTGTGTGTGTGGTAGTGTGGGGGGGTGTGTGTTGGGGGTGGGGTGTGTGTGTGCATGTGGTAGTGTGTGGGGTGTGTGGGTGTGTTGGGGGGTGGGGTGTGTGTGTGTGGGGGGTGTGTGTTGGGGGGATGGGGTGTGTGTGTGGTAGTGTGGGGGGGTGTGTGTGTTGGGGGTGGGGTGTGTGGTAGTGTGTGTGGGGGAGTGTGTGTGTTGGGGGGTGGGGTGTGTGTGTGTGTGGTAGTGTGTGTGGGGGTGTGTGTTGGGGGGGTGGGGTGTGTGTGTTGGGGGGGTAGTGTGTTTGGGGGGGTGTGCCTAGGGAGGGGTGAACAGAGTTCTATTAACTGCACATGTTCCATCCACCTCCTCAGCAAAACAAGGTCCCCCTGAACCAGTACCAGGTCAGGGAGGTGATAAAGAAGCTCGATGAGAAGACAGGCATGGTGAACTTCAGGTCAGCCCAGGCCCCGCGACGATCCCCGTTCTCTGCAAGGGGCCCTGGCTGGGCTGATGTGAGCTCCTCCAGCTTTCCTGTCTACACTTTATTACTTGAGGCTTCACCCACCTGCCTGTTCCCTGCATGCCAAGTCTGGGCCCCACTGTCTACCCCCCTTCTCATCCCCAATTCACTTGTTCAGCGAAACTTGAGCCCAATCAGGCGCTGCTGGCTGCTGGGCCGGATGCTGGGGATGCCAGCGGGAGGAGCCGGAGCCCACACTCACAGCCCAGGAGGAGGGCAGGCAAGGGAGCAGATCTTTATGCCCTGGTGAGGTGAGAGGAGCCGTAGGGGTGTGTACCAGGCGCCCTTGCAGCCCAAAGAGGAAGTGTCGCTCAGGCGGGAGGCGGCAATGTTTCAGCCGAGTCTGGCAAGACGGAGACCTAGACAGAGGGCGGAGGCACACAAGCACCAAATGCTAACGGTGTGTTAGGGACTACAGGTCCCGCTACTCTGCCATGGCTTGGCAAGTGAGGGATGCTGTATCTTAGACTGAACTCCTTGAAGAGAGAGGACCGGTCCATGATGACGGTGATGCCAGTAAGCAACCCATAATAAGTCCCCGCCACATGCCTGTCCTCTCCACTTGCCCAATAGGCACGCTCTGCAGCCTCACGGTGCCCCATGGCAATGCTGCCATCACCCCACTTAGCAAGTGATGAAACAGAGCTCTAGAGAAGTGCAGCAAAGAAGCCAAGTTCACCGGGTGCAGTAGCCCATGCCTATAATCCCAGCACTTTGGGAGGCTGAAACAGGAGGATCACTTGAGCCCAGGAGGTCGAGACAAGCCTGGGCAAGATAGCAAGACCCCCGTCTCTACTAAAAACCAAAAAAACACATTAGCTGAACATGGCAGTGCATGCTTGAAGTCCCAGCTACTTGGGAGGCTGAAGTGGGGTGATTACTTGAGCTCAGGAGGCAGAGGCTACAGCCAGCCGAGATTGCATCACTGCACTTCAGCCTGGACGACAAAGTGAGACCCTGTCTCAAAAATAAAAAAGAAAAGAAAAGCAGCCAAATTCTCGCAGCTGGGAAGGGCAACTCTGGCCGAGACTCCAGGCCTGAGGGGTCCACACCTGTTCTGTCTCTCACTGCGTTAGACCTCCCAGCCCAGACGAAGGACACAGTTGCCCCTGCCAAGCCTGGGTCTGCAGCTGAGCTCCCATCTGTCTTGGTGGCCCTGTGGCTGGCCTGTGTTCTTAAGAGCTTCTGTGGAGCAAGGCCTCCCATCCGGCCCTGCCCCACGAGCCTTCTCCCAGTACCTCTTTCCTTCGCTCCACTCAGCGTCGTCCACGTGGAGAAACCGCGATGCAGACAAGAAAGGCAGCCAGACCCAGCTGCAAGCCCTGCTCTGCGGAACAAGGCTGCGGCTGTGCGCGGATCTCCTCTCCCTTTAAAATGAGGAGATAACCGCGGCACCTGGGAGGGGGCTGCAAGGAGTGAGTGGGGGAAATGCACACAGCGGCTGGCACAGGGGGCGTCACTCGGTAGGGACACTGGCATCCAGCAAGAGGGCGCCAAAGGTGGCTCAGGCCCGCCCTGCTACCACCGGGCCTCCCACTCCTGTGCTGCTCAGCGGCCTGTCCCTGTGCCTCCTCACCTGCCCCGTGCCTCCTCACCTGCCCCGTGCCTCCTCACCTGCCCCGTGCCTCCTCACCTGCCCCGTACCTAAAGTGGCACCTCTTGTTCCTGGGGAAGCTGATGGCAAGTGCCCATCTCAGAGGCTCCAGACCAGGTTCCACGTCCAGCAAAGTCCCCAGGTTTGCAGGCAAGGTCACATGGCCATCGAGAGACAGAACTGGGGTCTGGGTCCCTGAGTCTCAGCGCCTGAGCAGGAGCCCTTGGGGCCACTTCAAATTGCCCTTCAGATCACACACTGCCGCTTTATCAGCTGTGATTGAAGAGCAGAGTTTTAATTTTTATTGTTGCATGATCCTTTTCATTTTTGTTTTATGTTACAAATAATATCTCATTGTAAAAATTCTAAACCCGGCTGGGCGCGGTGCTCACGCCTGTAATCCCAGCACTTTGGGAGGCCGAGGCTGGTGGAGCACGAGGTCAGGAGTTCAAGACCAGCCTGGCCAAGATGGTGAAACCCCCACCTCTATTAAAAACACAAAACTTAGTGAAAATTAGCCAGGTGTGGTGGCAGGCGCCTGTAATCCCAGCTACTTGGGAGGCTGAGGCAGGAGAATTGCTTGAACCTGGAAGGCAGAGGTTGCAGTGAGCTGAGATCGCACCATTGCACTACAGCCTGGGTGACAGAGTAAGACTCCATCTAAAAAAAAAAAAAAAGAAAAGAAAAAAAATTCTAAACCCACAGAAGTATAGCAAGGAAAAAAAATGAAGGTCCATTTTTATCTCCCTCCATAGTTTACTCTGCCTCCCCAAAGGGCTCTTGCAAACGATCTTAGGTGCACATGTGCATGCCTTTCCCACATACTTATAAGTGTGTGTGTGTGCACACGCACACACATGCACACATGTGTAGTGGGGGAGATATAATGGTTAACAGCATGACCTCTAAGGCCAGAGATGGGTTTACAAATGGTCTCCTTTGGATTTAAGCCTGTCTTAACATTCTCACCCATCAGCCATGAGGCTGTACGGGTGCTCAGCATCTTTCCCTTACCTTTCGTACCAGTTTCTTGAACACGATGAAGCCATAGCAACAAGTCTGGTCTAGAAAGAAGTCTCGGCGAGAGGAGTCCTCGCAAGTCGGATGGTGGCAGGGAGGAGAGCAAGAGGTGGCTGAAATCTCGATGGACAGATGCTGTGGCAGGGGCTGGGCACAAGCAAATAAAGTCTGGCTTGGTTCTGGGTGTCTTGGGCTGCTGGTGGTGTGCCCGTCACCAGGGGGCCACCTTCTGCTTTTAGTGACCACCAGGGGACATGTCAATGCAGCCTCATTAAGAGCTGCACAGACAAATTGGGAACGTGATGGGGTTGCTAGGCAGCAGGGAAAGAGCCTCAGGGAGCAGGTCAGAGCATGAGGGCAGTTGTCACAGTGATTAGAACCTGAGTCCAGGGGAGACTTCCTTGGTGGGAGGCAGTGACAGGGGGAACAGATGCTGAGGGAATGAGGGCAGGGGCCTTTAAAAAGCAAAGAAATGCTGTGGGGTCACAAGGAGGGAGCCAGGACAGGAGACCAAGAGAGTGGGCATCTCATCCTGGCCACATGACCTTGGATCCCCAGTGGCTCCCCTTGAAAATGGAGCAGCTGAAATAAAGCCTTCCCAGTCCGGTCTAGGAGTCTATCATTCTGCATTTCACCTTTAAATTCCTTGAGAAACTGGGGAGACAGGAACAGCTTAGCGAAGGAATAAAAGGAATAGCCAAGAACAGCATTCACTGATTAAGTGGGTGGAACAGGCACCTTTGGGAGTTTTGATTGATCTTACCAGACACCATTGTAGATTAGCAAGGCAGGAACTTTCTTGTGCCCCTCTGCAGCCCCATGTAGTGCTTGGCACATAGTAGATGCTCAATAAACACCTGTGAAATGAACGAGCACATTCACCGGTGATTGTTTGGGGTAAGTGGTGGAAAGTTGGGAAAGTTTAGGGGGCGAGGGAAGGCTGATATTTGGTAACCCACGCTTTGGCGCAGCAGCGAAGGGTCTAGGAACCAAGTCACTATCTCTTGTGTTTCACTTGGCTTCACCAAGGGTGGAGGTGAACACCAAGACCCCTCTGCACATGCAGCGGAATTATTGGAAATAATTTATGTCCCCACTCATGTGCCGTATTCCCCCCCTTTCTCTTCCTTATTAAAATCTTAGCCTTTATGAGGTTTAGGGCCAGGATAGAAGTTTCTAGCAAGACTCATCCCTCCCTAGTACACATTTCCCCCAGCCTAAGCTCACTGGTGAAAACAGAACTGAGGAGAAGAGTGAGAAGGGTGGGTTACAGCAGCCCTCAGAGGAGCTTCCCCAGCACTGCCGGGAGGAGAGGGAGGTCTTCAAGTCCGGCAGGACCTCAGAACAAGTAGCTGAGCTGTGCCCTGGAGGCTGACTCTTGGTCTGGGCTCCCAGCCTGGCAGAGCTCCCCTGCCCCAAACATAGCATGAGGGCATCAGAGCAGCAGCTCTGTAGGGACCCCCTGGGTTGGGACCAATGACCCCCAGCAATAATCAGTGTGGACTGGTGAGCAATAGGTAGAGGGCCTCTCGGGACAAGTGGGCACCACAGAGCCTCAGTGGCACCACCCTGAGCATGTTCCTGAAATGGAATTTCCATCAACGGGGTGGATTAGGGGCTCAGAGTCAAAATGAGGATGATAAAAGGAATATAAAGAAATGCAAAGGCCAGACGCAGTGGCTCATGCCTGAAATCCAGCACTTTGGGAGGCCAAGGCAGGCTGATCACCTCAGGTCAGGAGTTCGAGACCAGCCTGGCCAACATGGTGAAACCCCATCTCTACTAAAAATACAAAAATTAGCCAGGCATGGTGGCAGGTGCCTGTAATCTCATCTACTCAAGAGGCTGAGGCAGGAGAATTGCTTGAACCTGGGAGGCAGAGGTTGCAGTGAGCTGAGATCACGCCATCGCACTCCAGCCTGGGTGACAAGAGCAAAACTCCATCTCAAAAAAAAAAAAAAAAAACAAAAAACAAAGAAAAGAAAAGAAAACGAAATGCAATAAGGAGTCTATGGGCTGAAACATCTACCATAACATCGGGTGCTCTGTAGACATCTGCTCTATCTCCCCGAATAAAGTGAAGTCCTTGTCGTCTGGGATCATGTCTTTTTTTTTTTTTTTTTTTTTTTTTTTTTTTTTGAGAAAGAGTCTCACTCTGTCACCCAGGCTGGAGTGCAGTGGCGTGAACACAGCTAACTACAATCTCTGCCTTCCAGATTCAAGCAATTCTCATGCCTCATCCTCCCGAGTAGTTGGGATTACAGGCTTGCACCACCATGAGCAGCTAATTTTTTGTATTTTTAGTGGAGACAGGGTTTCCCCATGTTGGTCAGGTTGGTCTTGAACTCCTGACCTCAAGTGATCTGTCTGCCTTGGCCTCCCAAAGTGCTGGGATTACAGGCGTGAGCTGCCGTGCCTGGATGGGATCATGTCTTTTAAATCTCTTATAATCCATAAAATTCTCCAAGTTCCCTGCCTGTAACTGAGTGCCCAGGTGCAACCCTGAGGGTTATGTGTGGGCAAGAAGGAGAGGCTATGAAGTAGCAAAATGTGTGATGGACAAGTTATAAATTTGTAATGCTTATGGATCAATAAAAACACATTTTTTCAAGATAATTTTGTTCTCATCTTTTGCATAAAATGGAAAAGGCAGCAGTTGTTCTTATCAAATCTTATTTTTGTTTGGGTGGCTTTGGCGAAATGATGGAGATTACAGGGAAGTTAAAATCTCCCCCACACCCCACCCCAACCCTCCAGGCCACCCCTTGACACTCAAGTAAGAGATGGGTGGCCAAGCCCATCTGCCTCAGCGGCCCTGGGAGCCTCCAAAGGTGGAGTAATTCCCACTTGTGGCCGCTAGGTGTCAGGTCAGCTCCAAAAGTCATCCGGAGAATTGTGCTTTGCCTTCTCCTAAACTTGGGGTCTTAGCAAGTTTCTCTGATCTCCCAAACTTCTGCCCCTGAGGAACGCCAACTTGGAATCTGAGCCTCGAAAGGTCCAGCAGCCCAACCCCTGGGCAGACCTCTCCAAGGCTCCGTGTCCTCATTGTGACCATCTTGCACCCTTGTGAGGAAGAAAATCAGGCACCCAGGAAGAGCTCCATGAATATTTATTCATCTTCTCCAGTCAGCCCGCCCTGAAGCTGGGCAGACCGCAGAGAGGAGTCCTGCTCCATGAGGACAGGACTGCACAAGCGCTTTGTCAGTTTGGCAGGTCAGGAGGCTGGCAGGCAGGAGGACCCCAGCAGCAGCTGCAGCTTTCCCATGGAGGACGAGGCAGAGGTAGAGGGGCCTTGCAGGAGCAGGAGGGGCGTCAAGGTCAAAGATGGCTCAGAGGCGCTGGCCCAGCCTTCAGAGGTGGTCAGGCTGCAACCCAGAGAGACGGCACCCTGTGCTTGCTGTCCTTCCATACCCGACTCAATGCGGCTTCATGCACTCACTCCTAGCATCCTTACAGTGATTCTGCATAGTGAGCACTGTAGAATCCCCATTTTGCAGCCAGGGAAACGGGGGCGGAGGGGGGCGTGTGGAGAATTTAAGCATTTTGCCCAAGGTGCCCCAGCCAGTAAGTAGCAACGCCAAGATCCAGGCCCTGGCAATACAGCTGTGGCTCCCTGAGGGCTTAGCCACGTTGCCTCCCCGCCCCTCTGCCAGGCTGGACTGGCTAACGGAAGGCGGCGAAGGCTGAGATGGTGCTCTGTGTGGCCAAATTCTCAAGGGCAAGTTGATGCCCTCTCCCCACCAGCTGCATGGCTCAGAAATTGTGCTGGGAGCAGGTGGGAGAAGCGGAGTGTGGATATCTGTGTACTAGAACTATGAAGGGATTAAGCCTGCGAATTCTGGCATTTGACACTCCTGGGTTTGAATTCTGTTTGGCTTCACCAATTACCATCTCTGACTCTGAGCAATTCATTTATCCTCTCTGAATCTCAGTTTGCTCATCTGTAAACAGGAATGTTAGTGGTACCACCTCCTCTATAGGGTGTGTCCTCTGTGGCTGGAGCAGATGGAAAGAAGGAAAGCATGGTGGAAGTGAGTTCAGAGGGAATGTGTTCAGGTCAGGTGGGGGCTTGAAGGCCATCAGAGAACATGGCTGTGAAGATTTAATGAAATCACACACATGAAACACCAAGCCCAAGGCCTGGCATACAGTAAGTGCCTAATATAAGCATGCCCTCCTTACAGTGGTGTTCCACTCCTGAGAGGGAGAGGTATGGGGAGCTGGAGGACCAGCAGAGCACAGGAGGGACCAAACTGAACAGCTATCTTTGAAACACCCAACTAATAGGTGTTGGAAATACCATGGGGGGTGTTCCAATCTCAGGCCATGGCTTCAGGCTGGCATTAAAACAGAAGAATTTGTCCATGGTCTTGGAGGGTGGGGTGGGAAGACCAGGGGCCAGCAGCACTGGGGGGTGTGGTGTGGGCAGCGCAGTATCATAGGCCTGAAAGAACAGGAGACAGAGAGACATCCGGCATTTTTTTTTTTTTTTTGGCTTCCCACCTGGGCTGAAAAATGCCCTACCTTACAAGTGTTGGGGAAGGCAGCTGGGACATAGGATTATGCCTACCCAGATAGCCACTCCAAATACAGGAGCTGGCACCAAAGAACCAAGGGCTACAGAGAATTCCCTGTGGTAGCTGCAACGTTGAAGTTCAGTGGAGTTCCCGGGGCAGCAGTGGTAACGGTGCAGGGTGTCATTCATGGTCCCGGGCCTGCAGGTTCACGATGCAAACTGCAGCCTCTGGTGTCTGACTATGGTGGCAGCTGTGGTGTCCTCAGGCGACCAGGCCTGCCTTGCCAAGTGGGGGCTTGGGATTTGTTTTGTTTTGTTTTAAACAAAAGAACACAATGACTGGCAAGGCCAGCCTGTGCCCTAAACACGAACTCCTGCCCAGTGGCCTTGAACCATTCTTCAAGAAGCAGGTGTCCTGGAGGGGAGGGAACCCAAGGGCAGCTGGGGTGAGGCTGCCCCAGGCCCGGGAGCTCCTTTTATGGAAGGTCATCCAGGGAACCCTCAGAGGGCTTTGGCTTGTGTTGCCACCACCCTAGGCAGTCTGTGGATGAAACAGAGTGACTGGCTAAATGCTGTGGGGTCCAGGCTACCTGAGACATGATTTGTGCTTGTGTGGATGTGTTATTTGATGATAAAGAATATAGTTGGTCTTCTTCCCGGTTCTTGGCACAGAGCTTCAAAACCCTTGTAATTTCCTGAGAGATGAAAATCTTTGTTATGCTAAAGAGGTGGCTCAGGGTGGACCCCTAGATCACTTTAGGCAGGTGCTGGTCACCAGAAAGACCACCCACAGGATTAGAGGTTGGTACTTTTGGCCAATAGACTTCCAGGAAGGAGAGAGGGGGCTGGAGATTGAGTTTAGTCATGTGGCCAGTGTTCACTCAAGCAAGCCTAGGCAATGAAACCCCAGTAAATACTCTGCACACTGAGGCTCTGCAGAACTCCCTGGTTGGTGAACACATTGAGATGCCAGAGGCTGGCGATCCCTGATTCCATGGGAAGAGAACATGGAAGCTCTGTGCTCCCTCCCAGACCTTGCCCTCTGTCACTGTTCGTGTGCCTGTTCCCGAGCTGTATCTTTGTAATAAAGCTGTGATTTTATAAGCACAGTATCGTGCTTTCAGTGAGCTTTGAGTCATTCCAGCAAATTATCAAAACTGGGGAAGCAGTGGGGATGCTCAAATTTGTAGCTGGCTGGTCAGAAGTGCAGGTGGTCTGGGTGCCCAACTTGCAGCTGGTACTGAAACAGAGGCAGTTTTGTGGAGGACTGAGCCCGAAAACTAAAGTCTGCTGCCAACCCTAGGGGGGTTAGTGTCAGAACTGAATTGCGGTTACTCCTGTTGGTATTCCTCCAGGTGGGATGGAAATGGAGCACATGTACACAGCAGCATACTCGCATTTGAATTTCAGAGATGAGGTGTGTGTGCTCCAATGTGCCCATGCCCCAAAAGAGGGGCTTGTCTGTGAGCTAAGTCCAAGCCCCTCCTGCTTTCTGACCTGTGTCTAACAACCCTGATTCAGTGCAGCCACTCCCGGCTGTACCTCTGCTTTCCCAGCAGAGGGTGCTCCAACCCCACAAGTACCCCATCTCCATAGCCTTTCCCAGCTCCCTAAGGCTCAGTTGAGATGCACAGAAGAAAATAGGACCCCACACTGGCTCAGGGAAATCAAATTCTTATTAGGTGCCCTCAGAAAAGCAGCAATGCAGCCAGCTTCAGTGACACAGATTGCACCAGGGGAGCCTGGGCCATAGCCTTCAGCCTCCCTGCGACGTCCAGGTTCTGTGGGAGCTGAGCTTATACAATTTAGGGGCCCTCTTTAAAAAAAAAATACAGCCAGGTGCGGTGACTCACGCCTGTAATCCCAGCACTTTGGAAGGCAGAGGCGGGTGGATCACCTGAGGTCAGGAGTTCTAGACCAGGCTGGCCAACATGGTGAAACCGTGTCTCTACTAAAAATACAAAAATTAGCCAGGCATGGTGGCAGGCACCTGTAATCCCAGCTATTCAGGGTTGGGGGGCAGGAGGCACCGAGGCAGGAGAATCACTTGAACCCGGGAGGCAGAGGTTGCAGTGAGCTGAGATGGCACCATTGCACTCCAGCCTGGGGGACAAGAATGAGACTTTGTCTCAAAAAAAAAGAAAAAAATACAAATTCACAAATACAATGTTAGGGATAGAAAGTGGATGTTTAGAATGAGGGGGAAGAATCACAACAAATGACACATTTTCTTAAAGCTGACAAGACCATAAGCATCAAATCCCCCCAGGGCCTTGGAAGGGGCCTCACTGCAGTGCAGGTCCCTGCAGCTTGAGTTTTTTTAGCTTCTCAGCAACTCTGGCCCACCTGCCACATCTAGTAGCTGCAGGAAGGGAAGTCCAGGCAAGCAACCAGACACCTTCTGAATACAACTACAACCTTGCGAGTAGCTTGTCTATTTCTCCACGCCTCTCTCTTCTTCCCTGTCCTTGGAGCAGCCAGCTGTGGTCACATAATAAACGTGGGTGAGATGCTATCCCTTCCTTCCCTCTCTGTCAAACCCAGGAGGCTGCCACCCACCCCCTCTGATTTTGAGGAGTGTGAGGCAGTTCTTTGGGCTTCTCTCTCCTTGAGTCCTTGCCCCACAGTGGGTCTTCAGTCTACTAAGTGTTATTTCAAGACTGTAGGCCGGGCGTGGTGCCTCATGCTTAGTAATCCCAGCACTTTGGGAGGCCAACGCGGGCGGATCACGTCAGGAGATCGAGACCACCATGAAACCTCGTCTCTACTAAAAATACAAAAAATTAGCCGGGCATGGTGGCGGGCGCCTGTAGTCCCAACTACTCGGAGAGGCTGAGGCAGGAGAATGGCGTGAACCTGGGAGGCAGAGCTTGCAGGGAGCCGAGATCGTGCCACTGCACTCCAGCCTGGGCGACACAGCAAGACTCTGTCTCAAAAAAAAAAAAAAGAAAAAGAAAAAAAAGACTGTAAAACCCACAGCCCCAAAATGCCTTTCCCAAGTGCACTGTGATGCAAGAAATAACCCCTTCTAGAAATTAGTAGGGAAAAAACAGAAGGCAAATTATCTGGGGTAAAGGGGGAGAATGCACATTTATTTATACCAAAGTGTAAATGACTTCACTGACATTCAGTAAATACTTATTAAGGGCTCTCTGTGTGTCCTGTGCTGTGTGGGTGTTTGGGATACATCAGTGAATAAAAAAAGACAAAACCTGTCTCTCATGTGAAGTTTGCATTCTAGCAAGAGAAGACTGACCAATAATGTAAGAAATAAGTGAATCATACAGTATATTAGAAGTGCTATGGGGAAAAATAGAGCCAGGAGGCTGGCAGGCTTGCAGGCCTTGTGGGAAGCCACGCGGCATCTGGGGGAAGCACTTAAGAGGGCACAGCTGAAGAAAAGTCTCCATGCAGGAGCCCTTTGGTGTGTCCCTTGTGGCCAGAGCAGATGGAGGGAAGGAGAGCAAGCGTGGTACAAGCAAGTTCAGAGGGAACATGGCCAGGTCAGGTGGGGCCTTGAGGGCCATCAGGGAACGTGGGTGTCTAAAGGAGACGGCTCTGCAGGGTGAGGGCAGAGTCATAGCATACTCCAAGACCTTTTTAAAATGATAGTGTGGGTCAGGCACAGTGGCTCACACCTGTAATCCCAGCGCTTTGGGAGGCTGAGGCAGGTGGGTCACTTGAGGTCAGGAGTTCGAGGCCAGCCTGGCCAACATGGCGAAACCCCATCTCTACAAAAATACAAAAATTAGCTGGGTGTGGTGGCGGGCACCTGTAATCCCAGCTACTCAGGAGGCTGAAGGAGGAGAATTGCTTGAACCTGGGAGATGGAGGTTGCAGTGAGCTGAGATCACACCACTGCACTCCAGCCTGGGTGACAGAGCAAAACTCTGTCCTTTAAAAAAAAAAAAAAAAAAAAAAAAGTTACTGTGGGCCAGACACAGTGGTTCATGCCTGTAATCCTAGCACTTTGGGAGGCCAAGGTGAGAAGACTGCTTGGGCCAAGACCAACCTGGCCAACATAGCAAGACCCCATCTCTGTTTTTTTTTTTAAGAGAATACCGTGGCTGGTGTGTTGACAACCAACTTTAGGGATCCCAGGGAGAATCAGGAAAATAAACTGAGAAGCCATTGCAATAATGCAGGCAAGAGAAGAAGGTGGAGGCAGTGGAGGTGATGAAATGTGGGCAGAGCCTGGATATATTTTAAAGGTGAAGACAAGATTCCCTCACACGGGATAGGGACTGTTGGAGAAACATGAGTCAAGAATGCCCCCGAGGCTTGGGGCCTGAGCAATGGGAAGGATGAAGTCTTCATCACCTGAGATGGAGAAGACACTGGTGGAATAGATTTGGGTGTTGGGAGGTAGAGAGAAAGAAAATCAGGAATTACTTTGGGGAAGTCTACTAGGTATTGTGGAGAGGAGTCAGGTGGCCATTAGAAATACAAAAATGGGCCAGGTGTGGTGGCCTGTAATCCCAGCACTTTGGGAGACTGAAGTAGGATGATCGCTTGAGCCCAGGAGTTCAAGACCAGTCTGGGCAACAAAGTAAGATCCCGTATCTACAAAAAAATCAAAAAATTAGCTGGGCATGGTAGTGTGTTCCTGTGTTCCCAGCTACTCAGGAGGCTGAGGTGGGAGGATCGCTTAAGCCCAGGAGATCAAGGCTGCAGTAAGCTGAGATCACGCCACTGCACTCCAGCCTGGGTGACAGAACAAGACCTTGTCTCAAAAATTAAAAAAAAAAAACATCCAAAAGTGGGCTTTGGCTGGGGGTGGTGAACTAGGGTGCGTATTTGGGAGTGCTGTGTGTGTAGATGTTATTTAATGCCATGAGGCCAAATGAGGTCCCGAAGGGTCTGAGTGCGGACAGAGAAGAAAAGGGACCAAGGCCCGAGGAACACCAGCGTGACGAAGACTGCCAGGAGGGAAAGACCCAGCAAAGGGGACTGAGAGGAGAGCCCAGTGAGTGCACAGCCCAGAGTGTGGGGTTCTGGAAAGTGACCAAGCAAAAAGGTGGCCCCGCAAAGTCTTTCCCAAAAACAGTGGGGGTGGGTGGGCAGTGCGAGGACAGCACAGGTGGGCCCCAAGTGTCTGATTGACAACAAAGGAGGGGGGCAGGCACTAAACTCCGACTCTCCCAACAGGACCCCACTCTAGTCTTTGGTTGTCACTGTCACACCAGAACTCAAGGACTCTCTGTCTAGCTGGGAGGAAATCAGAGGTAGGAGACACTGGGCAGAAGTCATCAATCTCATGGTCTCCAAGACTAGGGCAGTTTCTCCTACAACCCCTCCTGCCCACTGGTGTGCCCACATCGCCAGGAAAATGGCTCCAGCCGTAGCAGTGGGCATCGGTCATGTAGCAATTCCCTTATCAGTGCTGCCTCATAAGCGTCAGGTATAGTGGATGAAACACTGGGCTTAAAGACCTGGTTCCAGCCCGTGTTCCCCCTTCCCCAGCTCTACAACTCCACACCCTTCACATCTGAGCTCAGTCAGTACCTCCTCCAGGGAAACCTTCCCTAACTTCTCAGTATGGCTTAGTGAAGACTCTTAGATCAGTGCTTCTCAGTGGAGGGTGGGCTGGGCACCTTGACTCACACCTGTAATCCTAGCACTTTGGGAGGCCATTGTAGGAGGATTGCTTGAGGCCAGGAGTTCAAGACCAACCTGATGAGGGTGATTTCACTTCCCTCCCCAGCAGGACATTTGGCAATGTCTGGAAGTGTTTTGGGCTGTCATAGCTTGGAGGAGAGGTGTAGGGGTGCATCCAGGGGCTAGAGGCCAAGGACGCTGCAAAACTTCCTGCCCTCACAGTAATTTTTTAGGCCAGAATGTTGATCATTCTGTGGTTGAGAGCACCTGTTCTAGATAAAGCAGGGGCAGATAACCTCTTTCCAGCTCCGTGCCATTTCCTCTGTCCTGTTTTCTACTGATACAGAACTGAGAATGCAGGCTACTCCATTTCCCAGCCTCCCTTGTAGCTATCCATGCCCATGTGACCTAGCTGAGCCAATTAGATGTAACAGGATGTCTGATGGGAGCTTCTGGGAAAGCTTTTCCTTCTTGATAAAAGGAACAGGTACAGGAGAGCCTGCCCTTCCACTCTGGTTTTCAATAAGCGGATATAATGCTCGGTATTGTGGCATCACCAAAAGCATTGAGGATGGCTGAGCAGAAAGATGGGATGAGGCAGTCTCGCTAGGCAACACTGTCCCAATCCCCTCCCTGTCAAGTGAACCAATAAGCATCCTATGTCACCAAGCAAGGTGGCTCATGCCTGTAATCTCAGCATTTTGGGAGGCTGAAGCAGGAGGATTGCTTGAGCCCAGGAGTTTGAGACCAGCCTGGGCAACATGACAAAACTCCATCTCTACACGAAGTACAAAAATTGGCTGGGCATGGTGGTGAGCACCTGTAGTCCCAGCTACTCAGGAGGCTGAAATGGGAGGATTGCTTGAGCCCAGGAGATCAAAGCTGCAATGAGCCGAGATCACGCCACTGCACTCCAGCCTGGGCCAGAGTGAAACTCTGTCTCAAAAAAACAAACAAACAAACAAACCCACAATCACATCCTATGTCTAGGATGAGTTGATTTCTCTGTTACTTGTAGCCAAAAGCCCCCTAGGACATTCGGGCCCCTCCATGTGTCCCTGCACACTAGCATCCCTCTGTGATTGTTGTCTGCTGGCATGTTTTCCTCCCCTACTGGCCTGGCAGCCCCTTGAGTCCAGGGCTGTGCTTCCCCTGGTGGATCTGCCTACTTAGCGTGGGACAGAGGAGAGGCTCAGAGAGGATTCTAATGAATACATTTAAAGGACAGTGAGACCGCTCTCAGCAGCCCAGCTGTGGGGTTTCCTGAACGCCTCTCTGGCAGACACACCGCCCCAGTAGGCTGGCAGTGCCTGGTGTAAATATGTCTGGGGTGAACACCCTCAGATGCTTGAGACAACAGAAGTGTTGGCCTGGAGGCTGAGGTTCCAGCAAAACTGTGAAAGCAGATGATCCAGCTGCACCGTGAAAGCCAAGGACTGAATTGCTCCATGGAGCAAGATTGGAAGCACGCTACAAATGTAGTTATTTCTTCCAGGAAAGGCCTCCCTATTGAAGCCCTCCCTGCTACCCAGCCCATGCAGGGCCAGACTCCTCCAGCTGCCCATGACCCCTGCCTTACGGGGCTGGGGAAGTAAGAAGCCACCCAGGAACCAGCTGGCCCAGTGAGGTCTTCCATGGAGGAGGGACCTTCCCAAAGCCTCAGGAGTGGGGACTCTTGATAGGGGGACGGAGAAGGGGAGACAGGGTGTCCTTCCCCCTTTCCCTAAGCTCCTTCCATGAAGTCAAGGCCAGTGCTATCTGCTTTCCAGCCTAGACTGGGTGCAGGGCTCTATCTGGGTCTGTTCCCAGGACCTTCACCAGCCTTCCAGAAGTTTGTCAAGAGAGACCTCGGGTGACAGTGAGGTAGTGTGCGCAGTGGTTTAGCGCACAGGCTCAGGATCAAGCTGACCTGTGTTGGGATCCTGACCCAATGGTCTCCTTTCTTCCCGTATTACCTATGGAGGTCCTATTATGTGCCAGGCACTGTGCGTAGCACCAGAGTCACGATGTTGAACATCGCATTGGCCAGACATAAATGCACATGGCAGCTCTGCTCAGTGACACAGAGCTTAGAGCCTTAATCAGGGAGGTGCACATTACACAAGTAGCCCCCATACATTCCCACTGTGACGACCCCCACATGTGGGCGACATAGTGGCTCTGTGGGCTGGAAGCAGTGGCTCGATTATCTGAATCTCGTTATTATAATAAGAGGACCCCTCTCCTTGGCTTTTGTGAGGATAGGTGCAGGAGGTGCCCCGAGACCACTTTGCCCCTCACCAGGCCCTGACTAAGTGCTCCCTGGTAGGAGGGGTGGTGGGTCTTATGGTCCCTGAAGCTGGTGGCAGACCTGGAAGCCTGGACCATTGGCTGCATCCTGCGGGGCCTGCCAGGGCAGAGTGGTCATTCCACCTTCCCCAGGGCCTGGCCTTTCTCTGCTATTGGAGAGATCATTTCCAGACCCTGTGGATGGCCTGCCTGCTTCTGCTTCCCCTGACTTCAGCCCAGCTGGGGCTGCCAGAGTCAAGCAAATCCTGGATCCCAATCCAAAGCCCTGGCCTCTCCCTCGTTCAGGGAACTGAACAGCCCAAGGGTGGCCATCCTGCCTGGTTGCTGGTGGAGCCAGCTGCTATGCATCGGCTGCAAAGAACAAAGTGCCCCAGCTGTGGCTGCAGGGAGGCCTGGCCTGGAACTGGCAAAGTGCCCCCAAAATCCGCTGGCTCCCTCCCCTCAGGAACGCTGGCGCTAATGGGTAACAGAAGGCCAAGGCAGGGACTTCTCCCTGGCCCACCAGGAACACTGAGACTAACAGATCCTGGGCAACGCAGGGGAAGCCCTGGACTCAGCCACCACCATCAGCCCTCCCTTGGCCAACTGGGATGGGTGGGACTGCATGGGATCGGGAGGCCCCAGTCCTCCCCGTTGCCTCAGTTTCCCCGGGAAGAAGGTCGAGATGGAGCATTAGACACTTCCACTGAGGAGACTGTGAGAAGCGAAGGAGAGGGTAGGGTGGAGGTCCGCTCAGACTTGCCTTCCAGCCAAGGTCTCCACCGCATCTATGGTCCAGGAGAGAGACGGCGAGGCCGAGGAGGGCCTAGGGCTTTCCGGGGGCAGGGCCAGTTTTGTGGGTGTTCAACCTGTGTGGTCACACGAGGCTCCGCACATGGAAGGATCGGCCACTTGGCTTCATGCTCTGTTGTCTCCGTCTTGAAATTCTTAACAATTTTTTAACAAATGGCCCACACATTATCTAGCAGACCCCATCTAGGGTGAGGACATTTATACACAAAGGGCCTTCCTGTCTGGGAAACAGAATCGGAGGGTGTTGGAACAGACAACCCATCCTTCTGCCCCGCCCCAACCCCCACCTCTCCACAGCTGGAAGGAGAAAGATGAAGAACCCAGCAGGGCCTCCTTTCGAGGTTGGCCAGGTGGCACGTGGGTTTCCGGAAGAGAGGAGAGAGAGGAAACAGCCCTGACCTCCACAGGCTGCAGGTGGGGTCAGGAAGAAAGAAGGGCAGGGGCCAGGGGAAGATAGGCCCCTCCCTGCCAAGGCCCTCCATGGGTGGTGGGCAAGCAGGTGAGCCACTTCAGCTAGAACTCGCTGTTGGAGGAGGCTGCAGGTCTGAGGTGGGCACAAGGGGAGTGTGAGGCGGAGGGTGGCGGTGGTGAGGCCTGGAGCCAGGATAAAGCTCTTCAGGGCCTCCGCCAGCAGGGCCAGCCCAGGCCCGCTCTGACCTCTGGTCTTATTACAGAAAAGGGGTCCCGATGCAGACCCCAAGAGAGAGTTCTTGGATCTCGCGCAAGAAAGAATTCAGGGGGACTCCGCAGTGCAAAGCAAAAGCAAGTTGATTAAGAAAGTAAAGGAATAAAGAATGGCCACCCCATAGACAGAGCAGCCCTGAGGGCTGCTGATTGCCCATTTTTATGGTTATTTCTTGATAATATGCTAAACAGAAGGTGGATTATTCATGCCTCCCCTTTTTAGACCATATAGGGTAACTTTCTGACGTTGCCATGGCATTTGTACACTGTCATGGAGCTGGTGGGAGTGTAGCAGTGAGGACGACCAGAAGTCACTCTTGTCGCCATTTTAGTTTTGGTGGGTTTTGGCCGGCGTCTTTACTGCAAACTGTTTTATCAGCAAGGTCTTTATGACCTGTATCTTGTGCTGACCTCCTATCTCATCCTGTGACTTAGAATTCCTAACCGTCTGGGAATGCAGCCTAGTAGGCCTCAGCCTCATTTTACCCAGCTCCTATTCAATATGGAGTTGCTCTGGTTCACACCCCTTTGACAGTCTCAGCCAGTAGGCAATTCAGAAACTCCCCCAGCAGGCAGCCGGCCGGGTGCCTTGCTCCTCCAGCATGGGCCCAGCTGACTCCTGGTTTCCACCTCCTGGATGCGGCCGGCTGCTCTTGTGGCTCTCCTGTCCCTCACAGTTGGGCCAGGGTCAAGCAGTGCTGGGACATAAGCTGGCAGGAGGGGAGTGGGCCCCGGGTCCCAGACCAGGGCTGGAGAGGATCTGGGCTCCACAGAAGAGGGTGGGAAGGGAACCCCACCCTGTGTAGGAGGCAGGGAGAGTGGAGATGCAGCCCAGGGGATCTGCCTGAGGCCCAGCCCAGACACTGGCCCGACTCTCGGAAGCCAGACCACCCCGTCTGCCTTCCCTGGCAGAGCCGGACCAGGCTGGAGCCACAGTCCCTGGGCAGGGCACACTCAACATCCGCACCCTGGTTCCCTGAGGCTGAGGGCTGGACCAGCCAGACGCCTTCCTTTGCACCTCCAGGACCCAGGCTGCGAATCCCTTCCATTCAAACGCCCATGTTCCCGGGAGGCCGGGAGAGGGTGGGCTCAGGTCAGAATTTCATTCCTCACACTCGTCAGAGGTTTGTGAAAAGCCAGCCCAGAGGAAAGCCCAGAGGGCAGGGCGGGGGAGGAGACTGAAGGGACCGGCTGCGGGAGACAGGAAGGGTGGACCAACCCAGCACTTCCACACTGGGCCTGGGCAGGCCTCATCCCCAGCCCCACCTCTGCCTTCTCCTTCCCATTCCCAGCTCAGGCTCCTGGGCCCCTGGCACTTCCACAGCCCCTCCTGGTTTCCGGAGGTTTGCCGAGGCTGCTGCTCTGTCGCTGCCGTCCTTTCACGTATCCTCTCATTTTCACAGACAGGGAAACTGAGGCCCGAAATGTCAGTTGAGGCCAACAGCTAAGTGACAGGGCAACAACCCAAATGCCCAAGCCTTCTGCTGCCAGCTTCCCAGAGCCCTCTGGGCTGGGTGGCAGTGGCACAGAGCGATGTGGAGCTCTGGAGGCAGATCCCGGCTCTGCCACTCCCTGGCCTCAGGACCCCGGGCAACTCAGGGCAGCTTTCTCACCTGTAAAGGAGGAACTCATGGCCCCCTCCCAGGGTGACTGAGAACACAGGCTTCCGTAAGGATGAGGAGGGGCCGGGCACTCCTGGGTCATAGGAAGTGCTCAGCCAGTGGATACCACCCCTTCCACGGCAGAGACTGCCCATGCCTAACACATTTCCACTGCCATTGGCAATCCCAGGCTCGTTTCTCAGACTCAGGTATTTTCAGGCTAGAAAGGACCTGGAAACGTGTCCTTGGAAGAGCTCTGGACCCGTGTTTTTCCCTAAGCAGCTGGTCCAGCCACCGCAGACACAGATGACAGGTGTGCTGACTCAGTAGGACCCAATTCCAATTGCCTTCCATTGTTGAAAGAATCTAAAAGAACCTTGACTCCCCTCCAGGTCTACCCAATCTACAAACACTGCAGAGCACAAATGAATGAAGATTCATTGTCTCCTTTAAGAACCAGAGGGGTCCCCCTTCCCGTGCAGCAGGAAAAGCTCACACAGAATGAAAGCTATTAGGTTGGCAAATTTCTCCTTCCTCCTGGGGGTGAATTCAATTTCAGACCTGCCTAGGGATGGGGGATGGTGTCTTTCTTGTCCACCCACTCCACCTCCCCACCCATCTTGGGGAGAGAGGACGTGCCACTACTGAGCCCGGGCGTGATGTGTGGACTCTCCAGGTGACAGGGATTTTTTTTTTTTAGAGAGAAAATGCTCTTTTTTTTTTTTAGTTCCCAAGTTTTATTCAAGAACTCATACAAAATATTCCAGATAAATGAAATTTAATCCTCTTCTTCATCCTGGTTAATCTAGAAGTAATGTAATTCGTAACTCTCTTTGCTGTTAGCAAGTATGCGCAACCAGTCACATAGATTATTTTTCTTCAAATTTTTTTGGTGAGATACTTCAAATACCTTTTGGAGAAAGTCACCTTGGATGTCACAGTGATCTTGCTCTTGCTCCTTTCGTTGGTCACCACCCCTCCACCAAGGTTCCCAGCTTTTCCATTCACTTTGATCCTTTCTTGCAAAAACTGCTCAAAATTGGCAGCATCCATGATTCCATCTTCTACAGGGTGGGTGCAATCAAGAGTGAACTTCAGAACCTTCTTCTTTTTTTTGTCCCCCTTCGCCACAAGCTTTTTCACAGGAGCTATGGTGGCAGCGGAGTTAGAAAGGGAGCGAGAAAATGCTCTTTTTGTCTTTCCATTGAGAAGGCACCTCCCAGGCTGGTGTATCCAGGGAGTGGAGACCATCACCCTTCAACAGAAGCAATGAACTTTAGTGAACATCATGTTTACATGTGTTTTATGCAAAGCACCACGCTTGGTGGTACCATGGGGAACAAAGAGACAGCTAAGATAAAGTCCTTGCCCTTAAGGGTCTCTTAATATATTTTAGGTCACAGACACTTTTGAGAATCTTTGGAAAGCTATGAACTTGCCCCAGAAAAATGCAATGCACGCACACACACACACACACACACACACACACACACTCAGTTCTGTATCCATTTCAGAAGGTTTGCTGGCCCTCTGCAGCCAATCCGCAGACCTTCATAGACCCAGGATTAGGAAACCTTCCTTAAAGACGCGCACAATTATCTCTAGAAGAACAATCGATAGGCAATTTCAACAGAACACAGAAATGAAGCCAGGCTATGACAATGAGCCACCAACTGCTCTGGGATTGCAGCAGATGACATCAAGAATCGACATTGTGAATCTCCATCACGATCAGGGAGCCACAACCAGCTGGCCCTGGAGGACCGGCACCGTGAAGGGAAAGGGCCCAGAGCCTGAAGGCAGCACAGTCAAGCATCTGGGATCCACTCCAAGCCGAGAGAAGCAGGAAGTAACAGATCCTGAAGGCTCTAACAGAATTCTAAAGAATTCCAAATTATAGCTGCAAAGAAAGATACTTCTATCTGGATGTCCCTAGGAAGAAGATTGGAAAGCTCATTAGAACACAGGTTAATGTGTTAACTTTAACACAACCTCCTTTTCCTGAAATTCTTATGCACACTAAAGTTTATGTGCATAAACTGAGACCCTTAGTAGACAATGTATCCAAGGTTACACTGCCTGTTGGTGATAGGACTCGAACCCACAACCCCTAATTTCCCCCAAAATGGTCTTTCCTCAACACTGAGGCAATGGGTCTCCCAGAGATGATATTCACAAATTAATGCACACTAACGTTTATGTGCATGAGAATATCAGGGAAAGGAGGGAGTGTTCAAAGTGCAGACATATGCCCTTCCCCTCTCACTCTAGGGACACAAGAATCTGCCTTTTATAGCATCCCATGTAACGCAGCTAATCCACAGACCACATGTATGTGGCCTCTGAGTGAGGGGGAGCTCTCATGTTCAAGAAGATTCATCTTTGGGGGCTTCCTTTCTGGGTGAAAATCACAGAGCTACTAGCCTGATAGAGCGCAGATATAATCATGCCACCTCTCCCTGGAAGACAGCACATCATCTCTAAGCCTGCAGGACTTGGGGCTCCTGATGGGAAGGTGAGGGCAGGAGGACTGAGCTTGTCCTTCACTCAGGGAACAGGGTAGAAGCCAGAAGTTCCCTCTCTGCCAGCACCCTAGAAGACCCCTACTCATTTCCCAGCGCTGGGGGAGGGGCTGCTTCCTACCCCTCAAACCTTTTCCCCGCTAGCTGCGACAGATGCCAGCTCCACCACGTTGGTCATGCCCACTCCGGCCCCACCCTCATCTACGCTTGGACTTTGGGAACATCTAGTACCTGTGCTCACTGGGGGCCTCCCAAGCTGAGGACTGGCAGGGCTGAACCTGGGACTGGGGTTGGGAAGAGGAAGGTAGACAAGGAGGAGCAGGGAGCAGTTCAGAGCCAGAAGCGGTTCTGCACAGCTCTGCACAGCTCGGCGGGAAGAGCTGGCTCGAACAGGGCTCTGGCTAGGTAGACAGAGGGTCTGAGTCTATGCAGCTGTGAACAGTCCAGGATTGAAGGGGGAAGGGACACAGAAGGGAGGAGAGCACAAGCTCCAGGCCCCATGGCTCAGAGACTATCAGGCATTTGCCCTGGGCCAGCCTGAAGGTATAGGGGACAGCAGGTTTTGTTGCACTTGGAAACGAAGCTCAGTAGCAAGGAAACATGGGAATATACACATGTACACTCATGTACGCACATAGGTACACACACAGGTACACACCTGTTTGGAGGATGAGGATGGAATCACAGGATTCTGTCAAAAACTTCAGAGCTCACCTGGCCCAGCGCCCTCATTCTATAGGTAAAGAAACTCAGACCCATAAAGGACAATGTATCCAATGTTACACCGCCTGTTGGTGATAGGACTCGAACCCAGAGCCCCTAATTGCCCCCAAAATGGTCTTTCCTCAACACTGAGGCAATGGGTCTGGCCAGAGGTGATATTCACAAATTTTAACAACCTGCACAGCAACACAGCCCCAGCAATCAGAATGGACATTCCAACTGCGTTAGGATCCCGGAGGTCCGCTGAGATGCTCTTTTACTTGCTGGATTCAGAAGAAGTCTTGGGGTCCCAAGGAAAGCAGGCTAGGATGATGAAAGAGTATTCAAGGGGCTCAGGGATGGCTGTTTGCTAACTAGAATGAAAGTATTTCAATACATTAACAACACTGTATTGGTTGGCTGTCAGCCCTAGAGCCAGGAATCTCCTCGCCAGGGGAGCCGAAGGAAAGAGACCCATCCTTCTCCTTTATTATTATTATTATTTTTTTATTTTTTATTTTTGAGACGGAGTCTCTCTCTGTCACCCAGGCTGCAGTGGTGCAATCTTGGCTCACTGCAAGCTCTGCCTCCCGGGTTCACGCCATTCTCTTGCCCTGTGTGCTAAGCAAAAGAGTTAGGACTTAATCTTGAAAGTCATGGGTAGCCACAGAAGGATTCTAGAAGGAAAATTATTTGATCAGGTTTTCATTTTCTCTTTTTCTTTCGTTCTCTCTCTCTCTCTCTCTCTCTCTCTCTCTCTCTTTCTTTAGCTCACTGTAACCCAGAATTCCTGGGCTCAATTGATCTTCCCACCTCAGCCTCCCGAGTAGCTGGGACCACAGGCACCTTGCTAACAGATTTTTATTTTAGAAAGATTACTTTGGCCAGGCACGGTGGCTCATGCCTGTAATCCCAGGACTTTGGGAGGCCGAGGTGGGTGGATCACCTAAGGTCAGGAGTTTGAGACCAGCCTGACCGACATGGAGAAACCCTGTCTCTACTAAAAATACAAAAAAATTAGCCAGGGGTGGTGGCATGTGCCTGTAACCCCAGCTACTCGGGAGGCTGAGGCAGGAGAATCGCTTGAACCCAGGAGGCGGAGATGCAGTGAGCCGAGATTGTGGCACTGCACTCCAGCTTGGGTGACAGAGTGAGACTTTGTCTCAAAAAAAAAAAAAAAAAAGAAAAAGAAAAAGAAAAAGAAAGATTACTTTGGCAGTGATATGAAGGGTAATTTGGAAAGTGGTATATTAGTTATCTATTGCTACATAGTGTATTATCTCAAAACTTAGCAGCTTAAAACAATGAATATTTACTATTTCACATGGTTTCTGAAAGTTAGGAATCTGGCAGCAGCTTGGTTGTCATTCAGGGCTTCCTACGAGGTTGCAGACAAGCTGTCTAAAGGCTTGACTCGGCCAGCAGATGTGCTTCTAAAATGGCCCACTTCGATCCGGCTATGATATCTGTCACACCATTGATTGCCAGGGTTGATTCAGCTGATCTGGATGGTGCGGCAGGTGTCCCCTTCCTCTCTCACTGCTCCACATATGTCCTTCCCGAAGCTGTGCGCTAGGTTGAAGAGGACGACCTTCCCCGATAGAGGGCTGTTCTTTGGTCAAGGGTATGTGAGTGGCTGTGCTCCCCTGCTAGAACCTCCAAACATGGCCCACTCATCTGCCATTCACAGAAGGCCTCAGTTCCTCACCCCATGGGCCTCTCCATGGTGCTGCTTGCAACATGGCAACGAACATTGGAGCCAGTGATCCAAGAGGGAACATGGGGGAAGTCCCAGTGCTATATGACCCAATCACATACAATCACTTCTGCCATATTCAATCTGTTAGAAGTGAGTCAGTAAGTCTAGCCTCCACTCAAGGAAAGAGGAATGAACCTCCATCTTTGGGAGGGAAACCTGTTGAAGTTCTGCAGATATATTTTAAAACTGCAGGCCAGGTGTGGGGCTCACGCCTGTAATCCCAGCACTTTGGGAGGCCGAGGTGGGTGGATCTCCTGAGGTGAGGAGTTTGAGACCAGTCTGACTAACATGGTGAAACCCTGTCTCTACTAAAAACACAAAAATTAGCTGGGCATGGTGGCACATGCCTGTAATCCCAGCTACTTGGGAGGCTGAGGCAGGAGAATCACTTGAACGCGGGAAGTGGAGTTTGCAGTGAGCCGAGATCACGCCATTGCACTCCAGCCTGGGCAACAAGAGCAAAACTGTCTCAAACAAACAAACAAACAAAAAAACCCTGCAAGGTGGTTAACTAGCCCATAGGCAGAGAGACCAGTTAGATTACAGGAGTGTACCAGGAGAGAAATGTAATGGTCTGAACCAAGACAGGAGCACTGGAATGGAGAGGAGGGGCATCTTGAAAAGTTGTTACTAGAGAGATGGCTTATGGGGTGCAGGGAACTGTGATAGGCCAGGGCCAATTGGCAGGAGCAGCCTTTGGAGCACACGCCCTTGGAGGCAATACCCCAGACATCCAAGGTCAGTCTGAACTGCCTCCACCTGCAGACAGAAGGGTGGTGGGCAATGCTTGACCAACAGGCCCCCGAAAATCTTGGATTATGGTAGGTTTCTGCAGCAGCTTGGGGGTGGAGCCAGCACTAATCAGACTGGAACTTCCTGGACCCCAGTGGTGAGAGCCTCCAGAATAAGATTAGGATGAAAACAGCTCCCCCCTAAACCACACAGAACACAGGAACTGCTGGTAGACAATCATAACGGCAAAGCAACACATTCTGAGTCAATATGTCAATGACAATAGCTTCACCAAACATTCTGGATGTGGCAAGTATCTGTGTTCACTCACTCAACAAAGATTTGCTGAATGTCACCATGTCCCAGGCATTCTGCCAAGCCCTGAAGAGAAAACCTAAGATTTTTTTTCTAATTTTATTTATTTATTTTTTAGTTATTTTTATTTTTATTTTAATGGAGACAGGGATCTTGCTAATGTTGACCACTCTGGTCTCAAACTCTTGGCCTCAAGCAATCCTCCTACCTCAGACTCCTAAGGTGCTAGGATTATAGGCATCACAGTGCCAGGCAAAACTAGGATTTTTTTTTTTTTTTTTTGAGACAGAGTCTTGCTCTGTGCCCAGGCTGGAGTGCAGTGGCGTGATCTCAGCTCGCTGTAACCTCTGCCTCCTGGGTTCAAGCAATTCTCCTGCCTCAGCCTCCCCAGTAGCTGGGATTACAGGAATGCACCACCACGCCGAGCTAATTTTGTTTTTTTAACGGACTTTTGCTCTTCTTGCCCAGGCTGGAGTGCAATGGTGCAATTTCAGCTCACTGCAACCTCCGCCTCCCAGGTTCAAGCGTTTCTCCTGCCTCAGCTTCCCGAGTAGCTGGGATTACGGGTGCAAGCCACCACATCCAGCTAATTTTGTATTTTTAGTAGAGATGGGGTTTTACCATGTTGGCCAGGTTGGTCTTGAACTCCTGACCTCCAGTAATCCACCCCCCCTCAGCCTCCCAAAGTGCTGGGATTATAGGCGTAATTTTTGTATTTTTAACACAGATGGGGTTTCGCCATGTTGGCCAGGCTGGTCTCGAACTCATGACCTCAGGTGATCCACCCACCTCGGCCTCCCAAAGTGCTGGGATTACAGGCATGAGCCACTGTGCCCGGCCCAAAACTAGGATTTAAAATAAAATCAGACTGCTCAACAGTGATGCTGAAAGCTAGAAGACAATGGAACAATACTTTGAAAGTTCTGAAAGAAAATTATGTCTAACCTGCAATTTTATATCCAGCCAAACTATCAATCAGCATGTGAGGAGAGTAAAAACATGCAAGGCTTCAAAATTTTTACTTCTAATGCACCCTTCCCCAGGAAGATATGAAAGACTTGTTCCACCAAAGAGAGAGAGAAAGAAGTCTCAGGGTAATGGAAAAGAAACAACTCTAAGATGCCAGCCAAGTCAACAAGTTCAATTTGAAGCAAGAAAGTCTTCAGGAGGGAGGTCTTTAAGAAAGAGAACAAAAACTCTTGTGCCAGGTGCAGTGGTTTACACCCGTAATCCCAGCAGTTTGGGAGGCCAAAGCAGGTGGATCACCTGAGGTCAGAAGTTTGAGATCAGCCTGGCCAACATGGTGAAACCTCGTCTCTACTAAAAATACAAAAAAAAAAAAAAAAAAAAAAAAAAATTGAGGTCTCACTCAAAAGAAAAAAAAATACTGTTGCATTACGAGGTCAAAATTGTTTTTCTCTTTTTTAGATGGAGTCTCTCTCTGTCACACAAGTTGGAGTGCAGTGGTGCATGCAGTCTTGCTTACTGCAACCTCCACCTCCCGGGTTCAAGTGATTCTCCCACCTCAGCCTCCCAAGTAGCTGAGACTACAGGGGCCTGCCACCATGCCTGGCTAATTTCTTTGTATTTTTAGTAGAGATGAGGTTTCACTATATTAGCTAGGCTGGTCTCAAACTCCTGACCTCAGGTGATCCACCCACCTCAGCCTCCCAAAGTGCTGGGATTACAGGCTTGAGCCACCGGGCCATAGAGATAAATTAGTAAGATAAATTGTGTAAGAGAGGAGATACAATCACAGTACACAATAGGTCAGCTGTGAACAGTTTTACATATACACACAATGCAAACACTAAATAATGGTTTAACTAAAGCTGTCACAGGAGGATGGGTGTCAAGGAAGTGTGTTGAGCTTGGAAACAGGTTGTGTGGTCAGGTCTCCCAGCTTAGGAGAGCTGGATCCTAAGATTCCACTATAGAAAGTCTATTGATAATATCTAAATTTTATAAATAAAATAGAGGTAAAAGCATGTTATTTAGAAATCTGGAGGTAAATTGCATAAGAAAAAACTTAAAAGGTTAAACATGGTTTTTTCAATTTCAGGAGGAGAAATTGAGGTAGGGAAGTTTCACTATAAGTCGTATCATACATTTAATTTTATAAAATACATATGCCTATTACGTTGATTAAAACAAATTTTTAAAATATTTTAAAGAATGGCTAGAGTTAAAGGAGTAGGACTAACATATGTAGACAACACTGTCCTTTTCCACAAAGAGAAGAGAGAGGTTGTGGTCTCCATACCCAGTGAGCAGGTTTTAAGTGGAAAACAGAGTCAGAAGTCTTCTTTGCTGAGTCACAAAAGATCCAGGTGTAAAAAGGTCTAGCTCCTGTACTTGGGGGAAACTACATCACTGCCCTCCATGTAGTGGCAGGTGAAGAACTAAGAGCCAAGGAAGTCAGCTAAGGTTTCTGCAAAGCAGTATCTGAGCCCGAGTTGAATTTTTTATCCATGTCATAAGGTTTACTTGATAAGTCACACTGGGTTTATGTTTCCTAAAGAGTCTGTGATTGGTTCCCCTTTTCTCCTTTAGATTTAGAACAGTCTTGGAAAGACCCAGATAGTCTTGATCATGTAAACGGGCACCAAGGTGAGGTGCTAAGCCTTCAGTCAGTGTGGGAAAAGGAGAGCAGCACCCCATGGTAGAATCCAGTCTGTCGTTTTAGCCTATCCAGCGTCTAATTCCTCTTTCTGAAAGGACTCCGTCCCCCCGGCATTCTCAGCCCATGTGGGGCTGACCCCTCTGCCAAGCTTCATCAAGGAGCACCCAGGCCTAGCCAATGAAAGCACTGTGTATCCTTGACTATCATGATTGGTCAGAAGTGGGCATGTGACCTGGGCTGGACCAATGACAGCCCTCTCCAGGGTTTTTGCTGAACCTATTAGAGGAAAGGTGCTAGCTCACTGCTGGGGTTGCTATGAGCCCCCGATGCAAGTATGAAGTTGCTGATACTCATCTGGCTACCACCTAGTAAAAAACTACCTGAGAATGAAGGCTACTCAGGGAAAAGCAGCCCAGAGAAATGTAAGGAAAGAGGTTCCTGATGACATCATCTGCGAACCTCTCAATGTTTTAGTTACTTGAGTCAACAAATTCCCTTCTGGGGATTTTATGCCACTTATAACTGAGATTCTTGAGTGATACACCTTCCTGGAGACAACGTGGTAAAAGTGGGAGATCCCAAGGAAAAGGCAAAACACAAAGTCAGAATAACCAGGTTATCTAATCACCCATGATCTCCCAACCTCTGTGTTCTTCCGCGACTAACCTGATGCTGGGACCTTTTTTTTTTTTAATCAAGGTAGCTTATTGCCTCACAGGTACATACAGGAAAAGGCCTACTGCACAATCCTGCAAATACTCCTAATTAGGAGGGTCATGTGATGATATACCTGAGCGGCTCTCGTCCTCAGATATGTAAATGGCATCGAGTTCAGTCCTTAACTGATGCAAACATAGTCTCTTAATCTGGCCCCACTTAGAGCCATCAAGTCTCTGCCCAGACTCTCCCATGGGTGAGGACGGCCCCTGACTCATTGTCAATTCTTCCATTGAGCCAAGAAACAAGAGCACAGCTAGAAAGTTCTTCTTCTGTCTGACTGAGACAGTTTCTGTTTCTCTGCACCTTCCACGCTCCCTAGATCTGCTCTCCAGGGCAACATAGGAAAAGCGCAAACCCACTTCCAAAGACAGTCCTTCAAGTATTTAAGAAGCGCCGTCATGTTCCTTTTTACTAGTAAGGAGCGAGTTTGGCCGCATGAAGCAGAAACCATACGACCATGGCTTAACCAAAGGCAGAGATAGATATTTCTCACCTTACAATAAGGCTGGGGCTGGGCAGGCTGGAGCTGGTGTGACAGCTCTATGAGGTCCTGAGTGTCTTCATTTATTTTTCTCTTTCTGCTCTACCATCTTTTAAGTCACTTTTTAAATTTATATTTATTTATTTAATTTTGAGACTGAGTCTTGCCCCGTCGCCCAGGCTGGAGTGTAGTGGCACGATCTTGGCTCACTGCAACCTCTGCCTCTCAGGTTCAAGCGATTCTCCAGCCTCTGCCTCCCAAGTAGCTGGGATTACAAGCACACGATACCACATCCAGCTAATTTTTGTATTTTTAGTAGAGACTAGGTTTCACCATGTTGGCCAGGCTGGTCTCGAACTCTTGACCTCAGTGATCTGCCTGCCTCAGCCTCCCAAAGTGCTGGGATTACAGGTGTGAACCACCATGCCCGGCCTACCATCCTTAATAGGTAGCTTTCATCCTCATGGTTGCCTTGCAGTTATGGAGTGGGTGCTCCACCTTCAAACTCCAATCCACATCCCAAGCAGGAAGGAAAAAAGGGAAAGCAACAGGAAATAATTCCCAGAAATACCCAGCAGACTTCTGCTCATGTCATATAGGCCAGAAGTGTCACCCGTGGTCTCTCCAAGTTGCAAAGGAGTATAGTGTATCTTTTATTTGTTTAAATCTGGACACATCTCAAATAAAATGATGATGCTATTGATAAAGAAGAAAGGGAAAATGGGCATTGGGTAAGCAACTAACAGTTGCTTCAGAAGCTTTTTCAGACAAAATTCATTTATGGAGAGGCAGCATTGGAGGAAGGCTGAAGCCTTCACTTGGGGAAGGGGGTTTCAGACCCCCGACTTCAAGTCCAGGCTCACCACTTCCTTATCTGTGTGACTTTAGGAGATATTCTTGAGTTATTTGAGCTCCTGTCTGCTCATCTGTTTAATGAAGATAAATGCACTTTTCTCCAGGGCTTCTGGGATGATTAGAGCACCTCTGCGCAAAATGCCTTAACACTTTAGACAGGCAACAAATGAATTAACATTTTAATTCTTCTCTTACTTCCTGTAATTGCTCATCATGTGACATGTTTCTAGTCCTTTCCTCCTGGACATGCCCCCAGGTTCTGTTCTAATGTCTCTTTCTGGGTTTTTTTTGTTTGTTTGTTTGTTTGTTTTGAGACAGAGTCTCACTCTGTCACTCAGGCTGGAGTGCAGTGGCGTGATCTCGGCTCACTGCAACCTCTGCCTCCCGGGTTCAAGTGATTCTCCTGCCTCAGCCTCCCGAGTAGCTGGGACTACAGGTGCACGACACCACACCTGGCTAATTTTTGTATTTTTAGTAGAGACAAGGTTTCACTATGTTGGCCAGGCTGGTCTCAAACTCCTGACCTTGTGATCTGCCCACCTCGGCCTCCCAAAGTGCTGGGATTACAGATGTGAGCCACTGCGCCAGGCCTCTTTCTGGTTTTATTTTTATTTTTATTTTTTTTGAGACAGAGTTTCGCTTTTGTTGCCCAGGCTAAAGTGCAGTGGCATGATCTCGGCTCACTGCAACCTCCGCCTCCCGGGTTCAAGCAATTCTCCTGCCTCAGCCTCCCGAGTAGCTGGGACTACAGGCGTCCACCACTACGCCTGGCTAATTTTTGTATTTTTAGTAGAGACACTGTTTCTCCATGTTGGTCAGGCTGGTCTCGAACTTCTGACCTCACGTAATCCACCCACCTCAGCCTCCCAAAGTGCTGGGATTACAGGCATGAGCCACCTCGCCCAGCCTGTTTTTTGTTGTTGTTGTTGTTGTTTGTTTTGAGATGGAGTTTTGCTCTTGTTGCCCAGGCTGGAGTGCAGTGGTGAGATGTTGGCTCACTGCAACCTCTGCCTCCCGCTTTCAAGCGATTCTTCTCCTGTCTCAGCCTCCTGAATAGCTGGGATTACAGGCACGCGCCACCATGCCCAGCTAATTTTTTGTATTTTTATTTTTATTTTTTTTAATTTTTATTTTATTTTATTTTTTTTAGTATTTATTGATCATTCTTGGGTGTTTCTCGGAGAGGGGGATTTGGCAGGGTCATAGGACAATAGTGGAGGGAAGGTCAGCAGATAAACATGTGAACAAGGGTCTCTGGTTTTCCTAGACAGAGGACCCTGCGGCCTCCCGGCCTTCCGCAGTGTTTGTGTCCCTGGGTACTTGAGATTAGGGAGTGGTGATGACTCTTAACGAGCCTGCTGCCTTCAAGCATCTGTTTAACAAAGCACATCTTGCACCGCCCTTAATCCATTTAACCCTGAGTGGACACAGCACAGGTTTCAGAGAGCACAGGGTTGGGGGTAGGGTTATAGATTAACAGCATCCCAAGGCAGAAGAATTTTTCTTAGTACAGAACAAAATGGAGTCTCCCATGTCTACTTCTTTCTACACAGACACAGTAACAATCTGATCTCTCTTTCTTTTCCCCACATTTCCCCCTTTTCTATTCGACAAAACCGCCATCGTCATCATGGCCCGTTCTCAATGAGCTGTTGGGTACACCTCCCAGACGGGGTGGCGGCCGGGCAGAGGCGCCCCCCACCTCCCAGACGGGGCAGTGGCCGGGCGGAGGCGCCCCCCACCTCCCTCCCGGACGGGGCGGCTGGCCGGGCGGGGGCTGACCCCCACACCTCCCTCCCGGACAGGGCGGCTGGCGGGGCGGGGGCTGGCCCCCACCTCCCGGACGGGGCGGCTGCCGGGCGGAGGGGCTCCTCACTTCGCAGACGGGGCGGCCGGGCAGAGACGCTCCTCACCTCCCAGATGGGGTGGCGGCCGGGTAGAGGCGCTCCTCACATCCCAGACGAGGCAGCGGGGCAGAGGTGCTCCCCACATCTCAGACGATGGGCGGCCGGGCAGAGACACGCCTCACTTCCTAGACGGGATGGCGGCCGGGAAGAGGCGCTCCTCACTTCCCAGACTGGGCAGCCGGGCAGAGGGGCTCCTCACATCCCAGACGATGGGCAGCCAGGCAGAGACGCTCCTCACTTCCCAGACGGGGTGGTGGCCGGGCAGAGGCTGCAATCTCCGCACTTTGGGAGGCCAAGGCAGGCGGCTGGGAGGTGGAGGTTGTAGTGAGCCGAGATCACGCCACTGCACTCCAGCCTGGGCAACATTGAGCACTGAGTGAGCCAGACTCCGTCTGCAATCCCGGCACCTCGGGAGGCCGAGGCAGGCAGATCACTCGCCGTCA	TGACGGCGAGTGATCTGCCTGCCTCGGCCTCCCGAGGTGCCGGGATTGCAGACGGAGTCTGGCTCACTCAGTGCTCAATGTTGCCCAGGCTGGAGTGCAGTGGCGTGATCTCGGCTCACTACAACCTCCACCTCCCAGCCGCCTGCCTTGGCCTCCCAAAGTGCGGAGATTGCAGCCTCTGCCCGGCCACCACCCCGTCTGGGAAGTGAGGAGCGTCTCTGCCTGGCTGCCCATCGTCTGGGATGTGAGGAGCCCCTCTGCCCGGCTGCCCAGTCTGGGAAGTGAGGAGCGCCTCTTCCCGGCCGCCATCCCGTCTAGGAAGTGAGGCGTGTCTCTGCCCGGCCGCCCATCGTCTGAGATGTGGGGAGCACCTCTGCCCCGCTGCCTCGTCTGGGATGTGAGGAGCGCCTCTACCCGGCCGCCACCCCATCTGGGAGGTGAGGAGCGTCTCTGCCCGGCCGCCCCGTCTGCGAAGTGAGGAGCCCCTCCGCCCGGCAGCCGCCCCGTCCGGGAGGTGGGGGCCAGCCCCCGCCCCGCCAGCCGCCCTGTCCGGGAGGGAGGTGTGGGGGTCAGCCCCCGCCCGGCCAGCCGCCCCGTCCGGGAGGGAGGTGGGGGGCGCCTCCGCCCGGCCACTGCCCCGTCTGGGAGGTGGGGGGCGCCTCTGCCCGGCCGCCACCCCGTCTGGGAGGTGTACCCAACAGCTCATTGAGAACGGGCCATGATGACGATGGCGGTTTTGTCGAATAGAAAAGGGGGAAATGTGGGGAAAAGAAAGAGAGATCAGATTGTTACTGTGTCTGTGTAGAAAGAAGTAGACATGGGAGACTCCATTTTGTTCTGTACTAAGAAAAATTCTTCTGCCTTGGGATGCTGTTAATCTATAACCCTACCCCCAACCCTGTGCTCTCTGAAACCTGTGCTGTGTCCACTCAGGGTTAAATGGATTAAGGGCGGTGCAAGATGTGCTTTGTTAAACAGATGCTTGAAGGCAGCAGGCTCGTTAAGAGTCATCACCACTCCCTAATCTCAAGTACCCAGGGACACAAACACTGCGGAAGGCCGGGAGGCCGCAGGGTCCTCTGTCTAGGAAAACCAGAGACCCTTGTTCACATGTTTATCTGCTGACCTTCCCTCCACTATTGTCCTATGACCCTGCCAAATCCCCCTCTCCGAGAAACACCCAAGAATGATCAATAAATACTAAAAAAAATAAAATAAAATAAAAATTAAAAAAAATAAAAATAAAAATACAAAAAATTAGCTGGGCATGGTGGCGCGTGCCTGTAATCCCAGCTATTCAGGAGGCTGAGACAGGAGAAGAATCGCTTGAAAGCGGGAGGCAGAGGTTGCAGTGAGCCAACATCTCACCACTGCACTCCAGCCTGGGCAACAAGAGCAAAACTCCATCTCAAAACAAACAACAACAACAACAACAAAAAACAGGCTGGGCGAGGTGGCTCATGCCTGTAATCCCAGCACTTTGGGAGGCTGAGGTGGGTGGATTACGTGAGGTCAGAAGTTCGAGACCAGCCTGACCAACATGGAGAAACAGTGTCTCTACTAAAAATACAAAAATTAGCCAGGCGTAGTGGTGGACGCCTGTAGTCCCAGCTACTCGGGAGGCTGAGGCAGGAGAATTGCTTGAACCCGGGAGGCGGAGGTTGCAGTGAGCCGAGATCATGCCACTGCACTTTAGCCTGGGCAACAAAAGCGAAACTCTGTCTCAAAAAAAATAAAAATAAAAATAAAACCAGAAAGAGGCCTGGCGCAGTGGCTCACATCTGTAATCCCAGCACTTTGGGAGGCCGAGGTGGGCAGATCACAAGGTCAGGAGTTTGAGACCAGCCTGGCCAACATAGTGAAACCTTGTCTCTACTAAAAATACAAAAATTAGCCAGGTGTGGTGTCGTGCACCTGTAGTCCCAGCTACTCGGGAGGCTGAGGCAGGAGAATCACTTGAACCCGGGAGGCAGAGGTTGCAGTGAGCCGAGATCACGCCACTGCACTCCAGCCTGAGTGACAGAGTGAGACTCTGTCTCAAAACAAACAAACAAACAAACAAAAAAAACCCAGAAAGAGACATTAGAACAGAACCTGGGGGCATGTCCAGGAGGAAAGGACTAGAAACATGTCACATGATGAGCAATTACAGGAAGTAAGAGAAGAATTAAAATGTTAATTCATTTGTTGCCTGTCTAAAGTGTTAAGGCATTTTGCGCAGAGGTGCTCTAATCATCCCAGAAGCCCTGGAGAAAAGTGCATTTATCTTCATTAAACAGATGAGCAGACAGGAGCTCAAATAACTCAAGAATATCTCCTAAAGTCACACAGATAAGGAAGTGGTGAGCCTGGACTTGAAGTCGGGGGTCTGAAACCCCCTTCCCCAAGTGAAGGCTTCAGCCTTCCTCCAATGCTGCCTCTCCATAAATGAATTTTGTCTGAAAAAGCTTCTGAAGCAACTGTTAGTTGCTTACCCAATGCCCATTTTCCCTTTCTTCTTTATCAATAGCATCATCATTTTATTTGAGATGTGTCCAGATTTAAACAAATAAAAGATACACTATACTCCTTTGCAACTTGGAGAGACCACGGGTGACACTTCTGGCCTATATGACATGAGCAGAAGTCTGCTGGGTATTTCTGGGAATTATTTCCTGTTGCTTTCCCTTTTTTCCTTCCTGCTTGGGATGTGGATTGGAGTTTGAAGGTGGAGCACCCACTCCATAACTGCAAGGCAACCATGAGGATGAAAGCTACCTATTAAGGATGGTAGGCCGGGCATGGTGGTTCACACCTGTAATCCCAGCACTTTGGGAGGCTGAGGCAGGCAGATCACTGAGGTCAAGAGTTCGAGACCAGCCTGGCCAACATGGTGAAACCTAGTCTCTACTAAAAATACAAAAATTAGCTGGATGTGGTATCGTGTGCTTGTAATCCCAGCTACTTGGGAGGCAGAGGCTGGAGAATCGCTTGAACCTGAGAGGCAGAGGTTGCAGTGAGCCAAGATCGTGCCACTACACTCCAGCCTGGGCGACGGGGCAAGACTCAGTCTCAAAATTAAATAAATAAATATAAATTTAAAAAGTGACTTAAAAGATGGTAGAGCAGAAAGAGAAAAATAAATGAAGACACTCAGGACCTCATAGAGCTGTCACACCAGCTCCAGCCTGCCCAGCCCCAGCCTTATTGTAAGGTGAGAAATATCTATCTCTGCCTTTGGTTAAGCCATGGTCGTATGGTTTCTGCTTCATGCGGCCAAACTCGCTCCTTACTAGTAAAAAGGAACATGACGGCGCTTCTTAAATACTTGAAGGACTGTCTTTGGAAGTGGGTTTGCGCTTTTCCTATGTTGCCCTGGAGAGCAGATCTAGGGAGCGTGGAAGGTGCAGAGAAACAGAAACTGTCTCAGTCAGACAGAAGAAGAACTTTCTAGCTGTGCTCTTGTTTCTTGGCTCAATGGAAGAATTGACAATGAGTCAGGGGCCGTCCTCACCCATGGGAGAGTCTGGGCAGAGACTTGATGGCTCTAAGTGGGGCCAGATTAAGAGACTATGTTTGCATCAGTTAAGGACTGAACTCGATGCCATTTACATATCTGAGGACGAGAGCCGCTCAGGTATATCATCACATGACCCTCCTAATTAGGAGTATTTGCAGGATTGTGCAGTAGGCCTTTTCCTGTATGTACCTGTGAGGCAATAAGCTACCTTGATTAAAAAAAAAAAAGGTCCCAGCATCAGGTTAGTCGCGGAAGAACACAGAGGTTGGGAGATCATGGGTGATTAGATAACCTGGTTATTCTGACTTTGTGTTTTGCCTTTTCCTTGGGATCTCCCACTTTTACCACGTTGTCTCCAGGAAGGTGTATCACTCAAGAATCTCAGTTATAAGTGGCATAAAATCCCCAGAAGGGAATTTGTTGACTCAAGTAACTAAAACATTGAGAGGTTCGCAGATGATGTCATCAGGAACCTCTTTCCTTACATTTCTCTGGGCTGCTTTTCCCTGAGTAGCCTTCATTCTCAGGTAGTTTTTTACTAGGTGGTAGCCAGATGAGTATCAGCAACTTCATACTTGCATCGGGGGCTCATAGCAACCCCAGCAGTGAGCTAGCACCTTTCCTCTAATAGGTTCAGCAAAAACCCTGGAGAGGGCTGTCATTGGTCCAGCCCAGGTCACATGCCCACTTCTGACCAATCATGATAGTCAAGGATACACAGTGCTTTCATTGGCTAGGCCTGGGTGCTCCTTGATGAAGCTTGGCAGAGGGGTCAGCCCCACATGGGCTGAGAATGCCGGGGGGACGGAGTCCTTTCAGAAAGAGGAATTAGACGCTGGATAGGCTAAAACGACAGACTGGATTCTACCATGGGGTGCTGCTCTCCTTTTCCCACACTGACTGAAGGCTTAGCACCTCACCTTGGTGCCCGTTTACATGATCAAGACTATCTGGGTCTTTCCAAGACTGTTCTAAATCTAAAGGAGAAAAGGGGAACCAATCACAGACTCTTTAGGAAACATAAACCCAGTGTGACTTATCAAGTAAACCTTATGACATGGATAAAAAATTCAACTCGGGCTCAGATACTGCTTTGCAGAAACCTTAGCTGACTTCCTTGGCTCTTAGTTCTTCACCTGCCACTACATGGAGGGCAGTGATGTAGTTTCCCCCAAGTACAGGAGCTAGACCTTTTTACACCTGGATCTTTTGTGACTCAGCAAAGAAGACTTCTGACTCTGTTTTCCACTTAAAACCTGCTCACTGGGTATGGAGACCACAACCTCTCTCTTCTCTTTGTGGAAAAGGACAGTGTTGTCTACATATGTTAGTCCTACTCCTTTAACTCTAGCCATTCTTTAAAATATTTTAAAAATTTGTTTTAATCAACGTAATAGGCATATGTATTTTATAAAATTAAATGTATGATACGACTTATAGTGAAACTTCCCTACCTCAATTTCTCCTCCTGAAATTGAAAAAACCATGTTTAACCTTTTAAGTTTTTTCTTATGCAATTTACCTCCAGATTTCTAAATAACATGCTTTTACCTCTATTTTATTTATAAAATTTAGATATTATCAATAGACTTTCTATAGTGGAATCTTAGGATCCAGCTCTCCTAAGCTGGGAGACCTGACCACACAACCTGTTTCCAAGCTCAACACACTTCCTTGACACCCATCCTCCTGTGACAGCTTTAGTTAAACCATTATTTAGTGTTTGCATTGTGTGTATATGTAAAACTGTTCACAGCTGACCTATTGTGTACTGTGATTGTATCTCCTCTCTTACACAATTTATCTTACTAATTTATCTCTATGGCCCGGTGGCTCAAGCCTGTAATCCCAGCACTTTGGGAGGCTGAGGTGGGTGGATCACCTGAGGTCAGGAGTTTGAGACCAGCCTAGCTAATATAGTGAAACCTCATCTCTACTAAAAATACAAAGAAATTAGCCAGGCATGGTGGCAGGCCCCTGTAGTCTCAGCTACTTGGGAGGCTGAGGTGGGAGAATCACTTGAACCCGGGAGGTGGAGGTTGCAGTAAGCAAGACTGCATGCACCACTGCACTCCAACTTGTGTGACAGAGAGAGACTCCATCTAAAAAAGAGAAAAACAATTTTGACCTCGTAATGCAACAGTATTTTTTTTTCTTTTGAGTGAGACCTCAATTTTTTTTTTTTTTTTTTTTTTTTTTTGTATTTTTAGTAGAGACGAGGTTTCACCATGTTGGCCAGGCTGATCTCAAACTTCTGACCTCAGGTGATCCACCTGCTTTGGCCTCCCAAACTGCTGGGATTACGGGTGTAAACCACTGCACCTGGCACAAGAGTTTTTGTTCTCTTTCTTAAAGACCTCCCTCCTGAAGACTTTCTTGCTTCAAATTGAACTTGTTGACTTGGCTGGCATCTTAGAGTTGTTTCTTTTCCATTACCCTGAGACTTCTTTCTCTCTCTCTTTGGTGGAACAAGTCTTTCATATCTTCCTGGGGAAGGGTGCATTAGAAGTAAAAATTTTGAAGCCTTGCATGTTTTTACTCTCCTCACATGCTGATTGATAGTTTGGCTGGATATAAAATTGCAGGTTAGACATAATTTTCTTTCAGAACTTTCAAAGTATTGTTCCATTGTCTTCTAGCTTTCAGCATCACTGTTGAGCAGTCTGATTTTATTTTAAATCCTAGTTTTGGGCCGGGCACAGTGGCTCATGCCTGTAATCCCAGCACTTTGGGAGGCCGAGGTGGGTGGATCACCTGAGGTCATGAGTTCGAGACCAGCCTGGCCAACATGGCGAAACCCCATCTGTGTTAAAAATACAAAAATTACGCCTATAATCCCAGCACTTTGGGAGGCTGAGGGGGGGTGGATTACTGGAGGTCAGGAGTTCAAGACCAACCTGGCCAACATGGTAAAACCCCATCTCTACTAAAAATACAAAATTAGCTGGATGTGGTGGCTTGCACCCGTAATCCCAGCTACTCGGGAAGCTGAGGCAGGAGAAACGCTTGAACCTGGGAGGCGGAGGTTGCAGTGAGCTGAAATTGCACCATTGCACTCCAGCCTGGGCAAGAAGAGCAAAAGTCCGTTAAAAAAACAAAATTAGCTCGGCGTGGTGGTGCATTCCTGTAATCCCAGCTACTGGGGAGGCTGAGGCAGGAGAATTGCTTGAACCCAGGAGGCAGAGGTTACAGCGAGCTGAGATCACGCCACTGCACTCCAGCCTGGGCACAGAGCAAGACTCTGTCTCAAAAAAAAAAAAAAAAAATCCTAGTTTTGCCTGGCACTGTGATGCCTATAATCCTAGCACCTTAGGAGTCTGAGGTAGGAGGATTGCTTGAGGCCAAGAGTTTGAGACCAGAGTGGTCAACATTAGCAAGATCCCTGTCTCCATTAAAATAAAAATAAAAATAACTAAAAAATAAATAAATAAAATTAGAAAAAAAATCTTAGGTTTTCTCTTCAGGGCTTGGCAGAATGCCTGGGACATGGTGACATTCAGCAAATCTTTGTTGAGTGAGTGAACACAGATACTTGCCACATCCAGAATGTTTGGTGAAGCTATTGTCATTGACATATTGACTCAGAATGTGTTGCTTTGCCGTTATGATTGTCTACCAGCAGTTCCTGTGTTCTGTGTGGTTTAGGGGGGAGCTGTTTTCATCCTAATCTTATTCTGGAGGCTCTCACCACTGGGGTCCAGGAAGTTCCAGTCTGATTAGTGCTGGCTCCACCCCCAAGCTGCTGCAGAAACCTACCATAATCCAAGATTTTCGGGGGCCTGTTGGTCAAGCATTGCCCACCACCCTTCTGTCTGCAGGTGGAGGCAGTTCAGACTGACCTTGGATGTCTGGGGTATTGCCTCCAAGGGCGTGTGCTCCAAAGGCTGCTCCTGCCAATTGGCCCTGGCCTATCACAGTTCCCTGCACCCCATAAGCCATCTCTCTAGTAACAACTTTTCAAGATGCCCCTCCTCTCCATTCCAGTGCTCCTGTCTTGGTTCAGACCATTACATTTCTCTCCTGGTACACTCCTGTAATCTAACTGGTCTCTCTGCCTATGGGCTAGTTAACCACCTTGCAGGGTTTTTTTGTTTGTTTGTTTGTTTGAGACAGTTTTGCTCTTGTTGCCCAGGCTGGAGTGCAATGGCGTGATCTCGGCTCACTGCAAACTCCACTTCCCGCGTTCAAGTGATTCTCCTGCCTCAGCCTCCCAAGTAGCTGGGATTACAGGCATGTGCCACCATGCCCAGCTAATTTTTGTGTTTTTAGTAGAGACAGGGTTTCACCATGTTAGTCAGACTGGTCTCAAACTCCTCACCTCAGGAGATCCACCCACCTCGGCCTCCCAAAGTGCTGGGATTACAGGCGTGAGCCCCACACCTGGCCTGCAGTTTTAAAATATATCTGCAGAACTTCAACAGGTTTCCCTCCCAAAGATGGAGGTTCATTCCTCTTTCCTTGAGTGGAGGCTAGACTTACTGACTCACTTCTAACAGATTGAATATGGCAGAAGTGATTGTATGTGATTGGGTCATATAGCACTGGGACTTCCCCCATGTTCCCTCTTGGATCACTGGCTCCAATGTTCGTTGCCATGTTGCAAGCAGCACCATGGAGAGGCCCATGGGGTGAGGAACTGAGGCCTTCTGTGAATGGCAGATGAGTGGGCCATGTTTGGAGGTTCTAGCAGGGGAGCACAGCCACTCACATACCCTTGACCAAAGAACAGCCCTCTATCGGGGAAGGTCGTCCTCTTCAACCTAGCGCACAGCTTCGGGAAGGACATATGTGGAGCAGTGAGAGAGGAAGGGGACACCTGCCGCACCATCCAGATCAGCTGAATCAACCCTGGCAATCAATGGTGTGACAGATATCATAGCCGGATCGAAGTGGGCCATTTTAGAAGCACATCTGCTGGCCGAGTCAAGCCTTTAGACAGCTTGTCTGCAACCTCGTAGGAAGCCCTGAATGACAACCAAGCTGCTGCCAGATTCCTAACTTTCAGAAACCATGTGAAATAGTAAATATTCATTGTTTTAAGCTGCTAAGTTTTGAGATAATACACTATGTAGCAATAGATAACTAATATACCACTTTCCAAATTACCCTTCATATCACTGCCAAAGTAATCTTTCTTTTTCTTTTTCTTTTTCTTTTTTTTTTTTTTTTTTGAGACAAAGTCTCACTCTGTCACCCAAGCTGGAGTGCAGTGCCACAATCTCGGCTCACTGCATCTCCGCCTCCTGGGTTCAAGCGATTCTCCTGCCTCAGCCTCCCGAGTAGCTGGGGTTACAGGCACATGCCACCACCCCTGGCTAATTTTTTTGTATTTTTAGTAGAGACAGGGTTTCTCCATGTCGGTCAGGCTGGTCTCAAACTCCTGACCTTAGGTGATCCACCCACCTCGGCCTCCCAAAGTCCTGGGATTACAGGCATGAGCCACCGTGCCTGGCCAAAGTAATCTTTCTAAAATAAAAATCTGTTAGCAAGGTGCCTGTGGTCCCAGCTACTCGGGAGGCTGAGGTGGGAAGATCAATTGAGCCCAGGAATTCTGGGTTACAGTGAGCTAAAGAAAGAGAGAGAGAGAGAGAGAGAGAGAGAGAGAGAGAACGAAAGAAAAAGAGAAAATGAAAACCTGATCAAATAATTTTCCTTCTAGAATCCTTCTGTGGCTACCCATGACTTTCAAGATTAAGTCCTAACTCTTTTGCTTAGCACACAGGGCAAGAGAATGGCGTGAACCCGGGAGGCAGAGCTTGCAGTGAGCCAAGATTGCACCACTGCAGCCTGGGTGACAGAGAGAGACTCCGTCTCAAAAATAAAAAATAAAAAAATAATAATAATAATAAAGGAGAAGGATGGGTCTCTTTCCTTCGGCTCCCCTGGCGAGGAGATTCCTGGCTCTAGGGCTGACAGCCAACCAATACAGTGTTGTTAATGTATTGAAATACTTTCATTCTAGTTAGCAAACAGCCATCCCTGAGCCCCTTGAATACTCTTTCATCATCCTAGCCTGCTTTCCTTGGGACCCCAAGACTTCTTCTGAATCCAGCAAGTAAAAGAGCATCTCAGCGGACCTCCGGGATCCTAACGCAGTTGGAATGTCCATTCTGATTGCTGGGGCTGTGTTGCTGTGCAGGTTGTTAAAATTTGTGAATATCACCTCTGGCCAGACCCATTGCCTCAGTGTTGAGGAAAGACCATTTTGGGGGCAATTAGGGGCTCTGGGTTCGAGTCCTATCACCAACAGGCGGTGTAACATTGGATACATTGTCCTTTATGGGTCTGAGTTTCTTTACCTATAGAATGAGGGCGCTGGGCCAGGTGAGCTCTGAAGTTTTTGACAGAATCCTGTGATTCCATCCTCATCCTCCAAACAGGTGTGTACCTGTGTGTGTACCTATGTGCGTACATGAGTGTACATGTGTATATTCCCATGTTTCCTTGCTACTGAGCTTCGTTTCCAAGTGCAACAAAACCTGCTGTCCCCTATACCTTCAGGCTGGCCCAGGGCAAATGCCTGATAGTCTCTGAGCCATGGGGCCTGGAGCTTGTGCTCTCCTCCCTTCTGTGTCCCTTCCCCCTTCAATCCTGGACTGTTCACAGCTGCATAGACTCAGACCCTCTGTCTACCTAGCCAGAGCCCTGTTCGAGCCAGCTCTTCCCGCCGAGCTGTGCAGAGCTGTGCAGAACCGCTTCTGGCTCTGAACTGCTCCCTGCTCCTCCTTGTCTACCTTCCTCTTCCCAACCCCAGTCCCAGGTTCAGCCCTGCCAGTCCTCAGCTTGGGAGGCCCCCAGTGAGCACAGGTACTAGATGTTCCCAAAGTCCAAGCGTAGATGAGGGTGGGGCCGGAGTGGGCATGACCAACGTGGTGGAGCTGGCATCTGTCGCAGCTAGCGGGGAAAAGGTTTGAGGGGTAGGAAGCAGCCCCTCCCCCAGCGCTGGGAAATGAGTAGGGGTCTTCTAGGGTGCTGGCAGAGAGGGAACTTCTGGCTTCTACCCTGTTCCCTGAGTGAAGGACAAGCTCAGTCCTCCTGCCCTCACCTTCCCATCAGGAGCCCCAAGTCCTGCAGGCTTAGAGATGATGTGCTGTCTTCCAGGGAGAGGTGGCATGATTATATCTGCGCTCTATCAGGCTAGTAGCTCTGTGATTTTCACCCAGAAAGGAAGCCCCCAAAGATGAATCTTCTTGAACATGAGAGCTCCCCCTCACTCAGAGGCCACATACATGTGGTCTGTGGATTAGCTGCGTTACATGGGATGCTATAAAAGGCAGATTCTTGTGTCCCTAGAGTGAGAGGGGAAGGGCATATGTCTGCACTTTGAACACTCCCTCCTTTCCCTGATATTCTCATGCACATAAACGTTAGTGTGCATTAATTTGTGAATATCATCTCTGGGAGACCCATTGCCTCAGTGTTGAGGAAAGACCATTTTGGGGGAAATTAGGGGTTGTGGGTTCGAGTCCTATCACCAACAGGCAGTGTAACCTTGGATACATTGTCTACTAAGGGTCTCAGTTTATGCACATAAACTTTAGTGTGCATAAGAATTTCAGGAAAAGGAGGTTGTGTTAAAGTTAACACATTAACCTGTGTTCTAATGAGCTTTCCAATCTTCTTCCTAGGGACATCCAGATAGAAGTATCTTTCTTTGCAGCTATAATTTGGAATTCTTTAGAATTCTGTTAGAGCCTTCAGGATCTGTTACTTCCTGCTTCTCTCGGCTTGGAGTGGATCCCAGATGCTTGACTGTGCTGCCTTCAGGCTCTGGGCCCTTTCCCTTCACGGTGCCGGTCCTCCAGGGCCAGCTGGTTGTGGCTCCCTGATCGTGATGGAGATTCACAATGTCGATTCTTGATGTCATCTGCTGCAATCCCAGAGCAGTTGGTGGCTCATTGTCATAGCCTGGCTTCATTTCTGTGTTCTGTTGAAATTGCCTATCGATTGTTCTTCTAGAGATAATTGTGCGCGTCTTTAAGGAAGGTTTCCTAATCCTGGGTCTATGAAGGTCTGCGGATTGGCTGCAGAGGGCCAGCAAACCTTCTGAAATGGATACAGAACTGAGTGTGTGTGTGTGTGTGTGTGTGTGTGTGTGTGCGTGCATTGCATTTTTCTGGGGCAAGTTCATAGCTTTCCAAAGATTCTCAAAAGTGTCTGTGACCTAAAATATATTAAGAGACCCTTAAGGGCAAGGACTTTATCTTAGCTGTCTCTTTGTTCCCCATGGTACCACCAAGCGTGGTGCTTTGCATAAAACACATGTAAACATGATGTTCACTAAAGTTCATTGCTTCTGTTGAAGGGTGATGGTCTCCACTCCCTGGATACACCAGCCTGGGAGGTGCCTTCTCAATGGAAAGACAAAAAGAGCATTTTCTCGCTCCCTTTCTAACTCCGCTGCCACCATAGCTCCTGTGAAAAAGCTTGTGGCGAAGGGGGACAAAAAAAAGAAGAAGGTTCTGAAGTTCACTCTTGATTGCACCCACCCTGTAGAAGATGGAATCATGGATGCTGCCAATTTTGAGCAGTTTTTGCAAGAAAGGATCAAAGTGAATGGAAAAGCTGGGAACCTTGGTGGAGGGGTGGTGACCAACGAAAGGAGCAAGAGCAAGATCACTGTGACATCCAAGGTGACTTTCTCCAAAAGGTATTTGAAGTATCTCACCAAAAAAATTTGAAGAAAAATAATCTATGTGACTGGTTGCGCATACTTGCTAACAGCAAAGAGAGTTACGAATTACATTACTTCTAGATTAACCAGGATGAAGAAGAGGATTAAATTTCATTTATCTGGAATATTTTGTATGAGTTCTTGAATAAAACTTGGGAACTAAAAAAAAAAAAGAGCATTTTCTCTCTAAAAAAAAAAAATCCCTGTCACCTGGAGAGTCCACACATCACGCCCGGGCTCAGTAGTGGCACGTCCTCTCTCCCCAAGATGGGTGGGGAGGTGGAGTGGGTGGACAAGAAAGACACCATCCCCCATCCCTAGGCAGGTCTGAAATTGAATTCACCCCCAGGAGGAAGGAGAAATTTGCCAACCTAATAGCTTTCATTCTGTGTGAGCTTTTCCTGCTGCACGGGAAGGGGGACCCCTCTGGTTCTTAAAGGAGACAATGAATCTTCATTCATTTGTGCTCTGCAGTGTTTGTAGATTGGGTAGACCTGGAGGGGAGTCAAGGTTCTTTTAGATTCTTTCAACAATGGAAGGCAATTGGAATTGGGTCCTACTGAGTCAGCACACCTGTCATCTGTGTCTGCGGTGGCTGGACCAGCTGCTTAGGGAAAAACACGGGTCCAGAGCTCTTCCAAGGACACGTTTCCAGGTCCTTTCTAGCCTGAAAATACCTGAGTCTGAGAAACGAGCCTGGGATTGCCAATGGCAGTGGAAATGTGTTAGGCATGGGCAGTCTCTGCCGTGGAAGGGGTGGTATCCACTGGCTGAGCACTTCCTATGACCCAGGAGTGCCCGGCCCCTCCTCATCCTTACGGAAGCCTGTGTTCTCAGTCACCCTGGGAGGGGGCCATGAGTTCCTCCTTTACAGGTGAGAAAGCTGCCCTGAGTTGCCCGGGGTCCTGAGGCCAGGGAGTGGCAGAGCCGGGATCTGCCTCCAGAGCTCCACATCGCTCTGTGCCACTGCCACCCAGCCCAGAGGGCTCTGGGAAGCTGGCAGCAGAAGGCTTGGGCATTTGGGTTGTTGCCCTGTCACTTAGCTGTTGGCCTCAACTGACATTTCGGGCCTCAGTTTCCCTGTCTGTGAAAATGAGAGGATACGTGAAAGGACGGCAGCGACAGAGCAGCAGCCTCGGCAAACCTCCGGAAACCAGGAGGGGCTGTGGAAGTGCCAGGGGCCCAGGAGCCTGAGCTGGGAATGGGAAGGAGAAGGCAGAGGTGGGGCTGGGGATGAGGCCTGCCCAGGCCCAGTGTGGAAGTGCTGGGTTGGTCCACCCTTCCTGTCTCCCGCAGCCGGTCCCTTCAGTCTCCTCCCCCGCCCTGCCCTCTGGGCTTTCCTCTGGGCTGGCTTTTCACAAACCTCTGACGAGTGTGAGGAATGAAATTCTGACCTGAGCCCACCCTCTCCCGGCCTCCCGGGAACATGGGCGTTTGAATGGAAGGGATTCGCAGCCTGGGTCCTGGAGGTGCAAAGGAAGGCGTCTGGCTGGTCCAGCCCTCAGCCTCAGGGAACCAGGGTGCGGATGTTGAGTGTGCCCTGCCCAGGGACTGTGGCTCCAGCCTGGTCCGGCTCTGCCAGGGAAGGCAGACGGGGTGGTCTGGCTTCCGAGAGTCGGGCCAGTGTCTGGGCTGGGCCTCAGGCAGATCCCCTGGGCTGCATCTCCACTCTCCCTGCCTCCTACACAGGGTGGGGTTCCCTTCCCACCCTCTTCTGTGGAGCCCAGATCCTCTCCAGCCCTGGTCTGGGACCCGGGGCCCACTCCCCTCCTGCCAGCTTATGTCCCAGCACTGCTTGACCCTGGCCCAACTGTGAGGGACAGGAGAGCCACAAGAGCAGCCGGCCGCATCCAGGAGGTGGAAACCAGGAGTCAGCTGGGCCCATGCTGGAGGAGCAAGGCACCCGGCCGGCTGCCTGCTGGGGGAGTTTCTGAATTGCCTACTGGCTGAGACTGTCAAAGGGGTGTGAACCAGAGCAACTCCATATTGAATAGGAGCTGGGTAAAATGAGGCTGAGGCCTACTAGGCTGCATTCCCAGACGGTTAGGAATTCTAAGTCACAGGATGAGATAGGAGGTCAGCACAAGATACAGGTCATAAAGACCTTGCTGATAAAACAGTTTGCAGTAAAGACGCCGGCCAAAACCCACCAAAACTAAAATGGCGACAAGAGTGACTTCTGGTCGTCCTCACTGCTACACTCCCACCAGCTCCATGACAGTGTACAAATGCCATGGCAACGTCAGAAAGTTACCCTATATGGTCTAAAAAGGGGAGGCATGAATAATCCACCTTCTGTTTAGCATATTATCAAGAAATAACCATAAAAATGGGCAATCAGCAGCCCTCAGGGCTGCTCTGTCTATGGGGTGGCCATTCTTTATTCCTTTACTTTCTTAATCAACTTGCTTTTGCTTTGCACTGCGGAGTCCCCCTGAATTCTTTCTTGCGCGAGATCCAAGAACTCTCTCTTGGGGTCTGCATCGGGACCCCTTTTCTGTAATAAGACCAGAGGTCAGAGCGGGCCTGGGCTGGCCCTGCTGGCGGAGGCCCTGAAGAGCTTTATCCTGGCTCCAGGCCTCACCACCGCCACCCTCCGCCTCACACTCCCCTTGTGCCCACCTCAGACCTGCAGCCTCCTCCAACAGCGAGTTCTAGCTGAAGTGGCTCACCTGCTTGCCCACCACCCATGGAGGGCCTTGGCAGGGAGGGGCCTATCTTCCCCTGGCCCCTGCCCTTCTTTCTTCCTGACCCCACCTGCAGCCTGTGGAGGTCAGGGCTGTTTCCTCTCTCTCCTCTCTTCCGGAAACCCACGTGCCACCTGGCCAACCTCGAAAGGAGGCCCTGCTGGGTTCTTCATCTTTCTCCTTCCAGCTGTGGAGAGGTGGGGGTTGGGGCGGGGCAGAAGGATGGGTTGTCTGTTCCAACACCCTCCGATTCTGTTTCCCAGACAGGAAGGCCCTTTGTGTATAAATGTCCTCACCCTAGATGGGGTCTGCTAGATAATGTGTGGGCCATTTGTTAAAAAATTGTTAAGAATTTCAAGACGGAGACAACAGAGCATGAAGCCAAGTGGCCGATCCTTCCATGTGCGGAGCCTCGTGTGACCACACAGGTTGAACACCCACAAAACTGGCCCTGCCCCCGGAAAGCCCTAGGCCCTCCTCGGCCTCGCCGTCTCTCTCCTGGACCATAGATGCGGTGGAGACCTTGGCTGGAAGGCAAGTCTGAGCGGACCTCCACCCTACCCTCTCCTTCGCTTCTCACAGTCTCCTCAGTGGAAGTGTCTAATGCTCCATCTCGACCTTCTTCCCGGGGAAACTGAGGCAACGGGGAGGACTGGGGCCTCCCGATCCCATGCAGTCCCACCCATCCCAGTTGGCCAAGGGAGGGCTGATGGTGGTGGCTGAGTCCAGGGCTTCCCCTGCGTTGCCCAGGATCTGTTAGTCTCAGTGTTCCTGGTGGGCCAGGGAGAAGTCCCTGCCTTGGCCTTCTGTTACCCATTAGCGCCAGCGTTCCTGAGGGGAGGGAGCCAGCGGATTTTGGGGGCACTTTGCCAGTTCCAGGCCAGGCCTCCCTGCAGCCACAGCTGGGGCACTTTGTTCTTTGCAGCCGATGCATAGCAGCTGGCTCCACCAGCAACCAGGCAGGATGGCCACCCTTGGGCTGTTCAGTTCCCTGAACGAGGGAGAGGCCAGGGCTTTGGATTGGGATCCAGGATTTGCTTGACTCTGGCAGCCCCAGCTGGGCTGAAGTCAGGGGAAGCAGAAGCAGGCAGGCCATCCACAGGGTCTGGAAATGATCTCTCCAATAGCAGAGAAAGGCCAGGCCCTGGGGAAGGTGGAATGACCACTCTGCCCTGGCAGGCCCCGCAGGATGCAGCCAATGGTCCAGGCTTCCAGGTCTGCCACCAGCTTCAGGGACCATAAGACCCACCACCCCTCCTACCAGGGAGCACTTAGTCAGGGCCTGGTGAGGGGCAAAGTGGTCTCGGGGCACCTCCTGCACCTATCCTCACAAAAGCCAAGGAGAGGGGTCCTCTTATTATAATAACGAGATTCAGATAATCGAGCCACTGCTTCCAGCCCACAGAGCCACTATGTCGCCCACATGTGGGGGTCGTCACAGTGGGAATGTATGGGGGCTACTTGTGTAATGTGCACCTCCCTGATTAAGGCTCTAAGCTCTGTGTCACTGAGCAGAGCTGCCATGTGCATTTATGTCTGGCCAATGCGATGTTCAACATCGTGACTCTGGTGCTACGCACAGTGCCTGGCACATAATAGGACCTCCATAGGTAATACGGGAAGAAAGGAGACCATTGGGTCAGGATCCCAACACAGGTCAGCTTGATCCTGAGCCTGTGCGCTAAACCACTGCGCACACTACCTCACTGTCACCCGAGGTCTCTCTTGACAAACTTCTGGAAGGCTGGTGAAGGTCCTGGGAACAGACCCAGATAGAGCCCTGCACCCAGTCTAGGCTGGAAAGCAGATAGCACTGGCCTTGACTTCATGGAAGGAGCTTAGGGAAAGGGGGAAGGACACCCTGTCTCCCCTTCTCCGTCCCCCTATCAAGAGTCCCCACTCCTGAGGCTTTGGGAAGGTCCCTCCTCCATGGAAGACCTCACTGGGCCAGCTGGTTCCTGGGTGGCTTCTTACTTCCCCAGCCCCGTAAGGCAGGGGTCATGGGCAGCTGGAGGAGTCTGGCCCTGCATGGGCTGGGTAGCAGGGAGGGCTTCAATAGGGAGGCCTTTCCTGGAAGAAATAACTACATTTGTAGCGTGCTTCCAATCTTGCTCCATGGAGCAATTCAGTCCTTGGCTTTCACGGTGCAGCTGGATCATCTGCTTTCACAGTTTTGCTGGAACCTCAGCCTCCAGGCCAACACTTCTGTTGTCTCAAGCATCTGAGGGTGTTCACCCCAGACATATTTACACCAGGCACTGCCAGCCTACTGGGGCGGTGTGTCTGCCAGAGAGGCGTTCAGGAAACCCCACAGCTGGGCTGCTGAGAGCGGTCTCACTGTCCTTTAAATGTATTCATTAGAATCCTCTCTGAGCCTCTCCTCTGTCCCACGCTAAGTAGGCAGATCCACCAGGGGAAGCACAGCCCTGGACTCAAGGGGCTGCCAGGCCAGTAGGGGAGGAAAACATGCCAGCAGACAACAATCACAGAGGGATGCTAGTGTGCAGGGACACATGGAGGGGCCCGAATGTCCTAGGGGGCTTTTGGCTACAAGTAACAGAGAAATCAACTCATCCTAGACATAGGATGTGATTGTGGGTTTGTTTGTTTGTTTGTTTTTTTGAGACAGAGTTTCACTCTGGCCCAGGCTGGAGTGCAGTGGCGTGATCTCGGCTCATTGCAGCTTTGATCTCCTGGGCTCAAGCAATCCTCCCATTTCAGCCTCCTGAGTAGCTGGGACTACAGGTGCTCACCACCATGCCCAGCCAATTTTTGTACTTCGTGTAGAGATGGAGTTTTGTCATGTTGCCCAGGCTGGTCTCAAACTCCTGGGCTCAAGCAATCCTCCTGCTTCAGCCTCCCAAAATGCTGAGATTACAGGCATGAGCCACCTTGCTTGGTGACATAGGATGCTTATTGGTTCACTTGACAGGGAGGGGATTGGGACAGTGTTGCCTAGCGAGACTGCCTCATCCCATCTTTCTGCTCAGCCATCCTCAATGCTTTTGGTGATGCCACAATACCGAGCATTATATCCGCTTATTGAAAACCAGAGTGGAAGGGCAGGCTCTCCTGTACCTGTTCCTTTTATCAAGAAGGAAAAGCTTTCCCAGAAGCTCCCATCAGACATCCTGTTACATCTAATTGGCTCAGCTAGGTCACATGGGCATGGATAGCTACAAGGGAGGCTGGGAAATGGAGTAGCCTGCATTCTCAGTTCTGTATCAGTAGAAAACAGGACAGAGGAAATGGCACGGAGCTGGAAAGAGGTTATCTGCCCCTGCTTTATCTAGAACAGGTGCTCTCAACCACAGAATGATCAACATTCTGGCCTAAAAAATTACTGTGAGGGCAGGAAGTTTTGCAGCGTCCTTGGCCTCTAGCCCCTGGATGCACCCCTACACCTCTCCTCCAAGCTATGACAGCCCAAAACACTTCCAGACATTGCCAAATGTCCTGCTGGGGAGGGAAGTGAAATCACCCTCATCAGGTTGGTCTTGAACTCCTGGCCTCAAGCAATCCTCCTACAATGGCCTCCCAAAGTGCTAGGATTACAGGTGTGAGTCAAGGTGCCCAGCCCACCCTCCACTGAGAAGCACTGATCTAAGAGTCTTCACTAAGCCATACTGAGAAGTTAGGGAAGGTTTCCCTGGAGGAGGTACTGACTGAGCTCAGATGTGAAGGGTGTGGAGTTGTAGAGCTGGGGAAGGGGGAACACGGGCTGGAACCAGGTCTTTAAGCCCAGTGTTTCATCCACTATACCTGACGCTTATGAGGCAGCACTGATAAGGGAATTGCTACATGACCGATGCCCACTGCTACGGCTGGAGCCATTTTCCTGGCGATGTGGGCACACCAGTGGGCAGGAGGGGTTGTAGGAGAAACTGCCCTAGTCTTGGAGACCATGAGATTGATGACTTCTGCCCAGTGTCTCCTACCTCTGATTTCCTCCCAGCTAGACAGAGAGTCCTTGAGTTCTGGTGTGACAGTGACAACCAAAGACTAGAGTGGGGTCCTGTTGGGAGAGTCGGAGTTTAGTGCCTGCCCCCCTCCTTTGTTGTCAATCAGACACTTGGGGCCCACCTGTGCTGTCCTCGCACTGCCCACCCACCCCCACTGTTTTTGGGAAAGACTTTGCGGGGCCACCTTTTTGCTTGGTCACTTTCCAGAACCCCACACTCTGGGCTGTGCACTCACTGGGCTCTCCTCTCAGTCCCCTTTGCTGGGTCTTTCCCTCCTGGCAGTCTTCGTCACGCTGGTGTTCCTCGGGCCTTGGTCCCTTTTCTTCTCTGTCCGCACTCAGACCCTTCGGGACCTCATTTGGCCTCATGGCATTAAATAACATCTACACACACAGCACTCCCAAATACGCACCCTAGTTCACCACCCCCAGCCAAAGCCCACTTTTGGATGTTTTTTTTTTTTAATTTTTGAGACAAGGTCTTGTTCTGTCACCCAGGCTGGAGTGCAGTGGCGTGATCTCAGCTTACTGCAGCCTTGATCTCCTGGGCTTAAGCGATCCTCCCACCTCAGCCTCCTGAGTAGCTGGGAACACAGGAACACACTACCATGCCCAGCTAATTTTTTGATTTTTTTGTAGATACGGGATCTTACTTTGTTGCCCAGACTGGTCTTGAACTCCTGGGCTCAAGCGATCATCCTACTTCAGTCTCCCAAAGTGCTGGGATTACAGGCCACCACACCTGGCCCATTTTTGTATTTCTAATGGCCACCTGACTCCTCTCCACAATACCTAGTAGACTTCCCCAAAGTAATTCCTGATTTTCTTTCTCTCTACCTCCCAACACCCAAATCTATTCCACCAGTGTCTTCTCCATCTCAGGTGATGAAGACTTCATCCTTCCCATTGCTCAGGCCCCAAGCCTCGGGGGCATTCTTGACTCATGTTTCTCCAACAGTCCCTATCCCGTGTGAGGGAATCTTGTCTTCACCTTTAAAATATATCCAGGCTCTGCCCACATTTCATCACCTCCACTGCCTCCACCTTCTTCTCTTGCCTGCATTATTGCAATGGCTTCTCAGTTTATTTTCCTGATTCTCCCTGGGATCCCTAAAGTTGGTTGTCAACACACCAGCCACGGTATTCTCTTAAAAAAAAAAACAGAGATGGGGTCTTGCTATGTTGGCCAGGTTGGTCTTGGCCCAAGCAGTCTTCTCACCTTGGCCTCCCAAAGTGCTAGGATTACAGGCATGAACCACTGTGTCTGGCCCACAGTAACTTTTTTTTTTTTTTTTTTTTTTTTAAAGGACAGAGTTTTGCTCTGTCACCCAGGCTGGAGTGCAGTGGTGTGATCTCAGCTCACTGCAACCTCCATCTCCCAGGTTCAAGCAATTCTCCTCCTTCAGCCTCCTGAGTAGCTGGGATTACAGGTGCCCGCCACCACACCCAGCTAATTTTTGTATTTTTGTAGAGATGGGGTTTCGCCATGTTGGCCAGGCTGGCCTCGAACTCCTGACCTCAAGTGACCCACCTGCCTCAGCCTCCCAAAGCGCTGGGATTACAGGTGTGAGCCACTGTGCCTGACCCACACTATCATTTTAAAAAGGTCTTGGAGTATGCTATGACTCTGCCCTCACCCTGCAGAGCCGTCTCCTTTAGACACCCACGTTCCCTGATGGCCCTCAAGGCCCCACCTGACCTGGCCATGTTCCCTCTGAACTTGCTTGTACCACGCTTGCTCTCCTTCCCTCCATCTGCTCTGGCCACAAGGGACACACCAAAGGGCTCCTGCATGGAGACTTTTCTTCAGCTGTGCCCTCTTAAGTGCTTCCCCCAGATGCCGCGTGGCTTCCCACAAGGCCTGCAAGCCTGCCAGCCTCCTGGCTCTATTTTTCCCCATAGCACTTCTAATATACTGTATGATTCACTTATTTCTTACATTATTGGTCAGTCTTCTCTTGCTAGAATGCAAACTTCACATGAGAGACAGGTTTTGTCTTTTTTTATTCACTGATGTATCCCAAACACCCACACAGCACAGGACACACAGAGAGCCCTTAATAAGTATTTACTGAATGTCAGTGAAGTCATTTACACTTTGGTATAAATAAATGTGCATTCTCCCCCTTTACCCCAGATAATTTGCCTTCTGTTTTTTCCCTACTAATTTCTAGAAGGGGTTATTTCTTGCATCACAGTGCACTTGGGAAAGGCATTTTGGGGCTGTGGGTTTTACAGTCTTTTTTTTCTTTTTCTTTTTTTTTTTTTTGAGACAGAGTCTTGCTGTGTCGCCCAGGCTGGAGTGCAGTGGCACGATCTCGGCTCCCTGCAAGCTCTGCCTCCCAGGTTCACGCCATTCTCCTGCCTCAGCCTCTCCGAGTAGTTGGGACTACAGGCGCCCGCCACCATGCCCGGCTAATTTTTTGTATTTTTAGTAGAGACGAGGTTTCATGGTGGTCTCGATCTCCTGACGTGATCCGCCCGCGTTGGCCTCCCAAAGTGCTGGGATTACTAAGCATGAGGCACCACGCCCGGCCTACAGTCTTGAAATAACACTTAGTAGACTGAAGACCCACTGTGGGGCAAGGACTCAAGGAGAGAGAAGCCCAAAGAACTGCCTCACACTCCTCAAAATCAGAGGGGGTGGGTGGCAGCCTCCTGGGTTTGACAGAGAGGGAAGGAAGGGATAGCATCTCACCCACGTTTATTATGTGACCACAGCTGGCTGCTCCAAGGACAGGGAAGAAGAGAGAGGCGTGGAGAAATAGACAAGCTACTCGCAAGGTTGTAGTTGTATTCAGAAGGTGTCTGGTTGCTTGCCTGGACTTCCCTTCCTGCAGCTACTAGATGTGGCAGGTGGGCCAGAGTTGCTGAGAAGCTAAAAAAACTCAAGCTGCAGGGACCTGCACTGCAGTGAGGCCCCTTCCAAGGCCCTGGGGGGATTTGATGCTTATGGTCTTGTCAGCTTTAAGAAAATGTGTCATTTGTTGTGATTCTTCCCCCTCATTCTAAACATCCACTTTCTATCCCTAACATTGTATTTGTGAATTTGTATTTTTTTCTTTTTTTTTGAGACAAAGTCTCATTCTTGTCCCCCAGGCTGGAGTGCAATGGTGCCATCTCAGCTCACTGCAACCTCTGCCTCCCGGGTTCAAGTGATTCTCCTGCCTCGGTGCCTCCTGCCCCCCAACCCTGAATAGCTGGGATTACAGGTGCCTGCCACCATGCCTGGCTAATTTTTGTATTTTTAGTAGAGACACGGTTTCACCATGTTGGCCAGCCTGGTCTAGAACTCCTGACCTCAGGTGATCCACCCGCCTCTGCCTTCCAAAGTGCTGGGATTACAGGCGTGAGTCACCGCACCTGGCTGTATTTTTTTTTTAAAGAGGGCCCCTAAATTGTATAAGCTCAGCTCCCACAGAACCTGGACGTCGCAGGGAGGCTGAAGGCTATGGCCCAGGCTCCCCTGGTGCAATCTGTGTCACTGAAGCTGGCTGCATTGCTGCTTTTCTGAGGGCACCTAATAAGAATTTGATTTCCCTGAGCCAGTGTGGGGTCCTATTTTCTTCTGTGCATCTCAACTGAGCCTTAGGGAGCTGGGAAAGGCTATGGAGATGGGGTACTTGTGGGGTTGGAGCACCCTCTGCTGGGAAAGCAGAGGTACAGCCGGGAGTGGCTGCACTGAATCAGGGTTGTTAGACACAGGTCAGAAAGCAGGAGGGGCTTGGACTTAGCTCACAGACAAGCCCCTCTTTTGGGGCATGGGCACATTGGAGCACACACACCTCATCTCTGAAATTCAAATGCGAGTATGCTGCTGTGTACATGTGCTCCATTTCCATCCCACCTGGAGGAATACCAACAGGAGTAACCGCAATTCAGTTCTGACACTAACCCCCCTAGGGTTGGCAGCAGACTTTAGTTTTCGGGCTCAGTCCTCCACAAAACTGCCTCTGTTTCAGTACCAGCTGCAAGTTGGGCACCCAGACCACCTGCACTTCTGACCAGCCAGCTACAAATTTGAGCATCCCCACTGCTTCCCCAGTTTTGATAATTTGCTGGAATGACTCAAAGCTCACTGAAAGCACGATACTGTGCTTATAAAATCACAGCTTTATTACAAAGATACAGCTCGGGAACAGGCACACGAACAGTGACAGAGGGCAAGGTCTGGGAGGGAGCACAGAGCTTCCATGTTCTCTTCCCATGGAATCAGGGATCGCCAGCCTCTGGCATCTCAATGTGTTCACCAACCAGGGAGTTCTGCAGAGCCTCAGTGTGCAGAGTATTTACTGGGGTTTCATTGCCTAGGCTTGCTTGAGTGAACACTGGCCACATGACTAAACTCAATCTCCAGCCCCCTCTCTCCTTCCTGGAAGTCTATTGGCCAAAAGTACCAACCTCTAATCCTGTGGGTGGTCTTTCTGGTGACCAGCACCTGCCTAAAGTGATCTAGGGGTCCACCCTGAGCCACCTCTTTAGCATAACAAAGATTTTCATCTCTCAGGAAATTACAAGGGTTTTGAAGCTCTGTGCCAAGAACCGGGAAGAAGACCAACTATATTCTTTATCATCAAATAACACATCCACACAAGCACAAATCATGTCTCAGGTAGCCTGGACCCCACAGCATTTAGCCAGTCACTCTGTTTCATCCACAGACTGCCTAGGGTGGTGGCAACACAAGCCAAAGCCCTCTGAGGGTTCCCTGGATGACCTTCCATAAAAGGAGCTCCCGGGCCTGGGGCAGCCTCACCCCAGCTGCCCTTGGGTTCCCTCCCCTCCAGGACACCTGCTTCTTGAAGAATGGTTCAAGGCCACTGGGCAGGAGTTCGTGTTTAGGGCACAGGCTGGCCTTGCCAGTCATTGTGTTCTTTTGTTTAAAACAAAACAAAACAAATCCCAAGCCCCCACTTGGCAAGGCAGGCCTGGTCGCCTGAGGACACCACAGCTGCCACCATAGTCAGACACCAGAGGCTGCAGTTTGCATCGTGAACCTGCAGGCCCGGGACCATGAATGACACCCTGCACCGTTACCACTGCTGCCCCGGGAACTCCACTGAACTTCAACGTTGCAGCTACCACAGGGAATTCTCTGTAGCCCTTGGTTCTTTGGTGCCAGCTCCTGTATTTGGAGTGGCTATCTGGGTAGGCATAATCCTATGTCCCAGCTGCCTTCCCCAACACTTGTAAGGTAGGGCATTTTTCAGCCCAGGTGGGAAGCCAAAAAAAAAAAAAAAATGCCGGATGTCTCTCTGTCTCCTGTTCTTTCAGGCCTATGATACTGCGCTGCCCACACCACACCCCCCAGTGCTGCTGGCCCCTGGTCTTCCCACCCCACCCTCCAAGACCATGGACAAATTCTTCTGTTTTAATGCCAGCCTGAAGCCATGGCCTGAGATTGGAACACCCCCCATGGTATTTCCAACACCTATTAGTTGGGTGTTTCAAAGATAGCTGTTCAGTTTGGTCCCTCCTGTGCTCTGCTGGTCCTCCAGCTCCCCATACCTCTCCCTCTCAGGAGTGGAACACCACTGTAAGGAGGGCATGCTTATATTAGGCACTTACTGTATGCCAGGCCTTGGGCTTGGTGTTTCATGTGTGTGATTTCATTAAATCTTCACAGCCATGTTCTCTGATGGCCTTCAAGCCCCCACCTGACCTGAACACATTCCCTCTGAACTCACTTCCACCATGCTTTCCTTCTTTCCATCTGCTCCAGCCACAGAGGACACACCCTATAGAGGAGGTGGTACCACTAACATTCCTGTTTACAGATGAGCAAACTGAGATTCAGAGAGGATAAATGAATTGCTCAGAGTCAGAGATGGTAATTGGTGAAGCCAAACAGAATTCAAACCCAGGAGTGTCAAATGCCAGAATTCGCAGGCTTAATCCCTTCATAGTTCTAGTACACAGATATCCACACTCCGCTTCTCCCACCTGCTCCCAGCACAATTTCTGAGCCATGCAGCTGGTGGGGAGAGGGCATCAACTTGCCCTTGAGAATTTGGCCACACAGAGCACCATCTCAGCCTTCGCCGCCTTCCGTTAGCCAGTCCAGCCTGGCAGAGGGGCGGGGAGGCAACGTGGCTAAGCCCTCAGGGAGCCACAGCTGTATTGCCAGGGCCTGGATCTTGGCGTTGCTACTTACTGGCTGGGGCACCTTGGGCAAAATGCTTAAATTCTCCACACGCCCCCCTCCGCCCCCGTTTCCCTGGCTGCAAAATGGGGATTCTACAGTGCTCACTATGCAGAATCACTGTAAGGATGCTAGGAGTGAGTGCATGAAGCCGCATTGAGTCGGGTATGGAAGGACAGCAAGCACAGGGTGCCGTCTCTCTGGGTTGCAGCCTGACCACCTCTGAAGGCTGGGCCAGCGCCTCTGAGCCATCTTTGACCTTGACGCCCCTCCTGCTCCTGCAAGGCCCCTCTACCTCTGCCTCGTCCTCCATGGGAAAGCTGCAGCTGCTGCTGGGGTCCTCCTGCCTGCCAGCCTCCTGACCTGCCAAACTGACAAAGCGCTTGTGCAGTCCTGTCCTCATGGAGCAGGACTCCTCTCTGCGGTCTGCCCAGCTTCAGGGCGGGCTGACTGGAGAAGATGAATAAATATTCATGGAGCTCTTCCTGGGTGCCTGATTTTCTTCCTCACAAGGGTGCAAGATGGTCACAATGAGGACACGGAGCCTTGGAGAGGTCTGCCCAGGGGTTGGGCTGCTGGACCTTTCGAGGCTCAGATTCCAAGTTGGCGTTCCTCAGGGGCAGAAGTTTGGGAGATCAGAGAAACTTGCTAAGACCCCAAGTTTAGGAGAAGGCAAAGCACAATTCTCCGGATGACTTTTGGAGCTGACCTGACACCTAGCGGCCACAAGTGGGAATTACTCCACCTTTGGAGGCTCCCAGGGCCGCTGAGGCAGATGGGCTTGGCCACCCATCTCTTACTTGAGTGTCAAGGGGTGGCCTGGAGGGTTGGGGTGGGGTGTGGGGGAGATTTTAACTTCCCTGTAATCTCCATCATTTCGCCAAAGCCACCCAAACAAAAATAAGATTTGATAAGAACAACTGCTGCCTTTTCCATTTTATGCAAAAGATGAGAACAAAATTATCTTGAAAAAATGTGTTTTTATTGATCCATAAGCATTACAAATTTATAACTTGTCCATCACACATTTTGCTACTTCATAGCCTCTCCTTCTTGCCCACACATAACCCTCAGGGTTGCACCTGGGCACTCAGTTACAGGCAGGGAACTTGGAGAATTTTATGGATTATAAGAGATTTAAAAGACATGATCCCATCCAGGCACGGCAGCTCACGCCTGTAATCCCAGCACTTTGGGAGGCCAAGGCAGACAGATCACTTGAGGTCAGGAGTTCAAGACCAACCTGACCAACATGGGGAAACCCTGTCTCCACTAAAAATACAAAAAATTAGCTGCTCATGGTGGTGCAAGCCTGTAATCCCAACTACTCGGGAGGATGAGGCATGAGAATTGCTTGAATCTGGAAGGCAGAGATTGTAGTTAGCTGTGTTCACGCCACTGCACTCCAGCCTGGGTGACAGAGTGAGACTCTTTCTCAAAAAAAAAAAAAAAAAAAAAAAAAAAAAAAAAGACATGATCCCAGACGACAAGGACTTCACTTTATTCGGGGAGATAGAGCAGATGTCTACAGAGCACCCGATGTTATGGTAGATGTTTCAGCCCATAGACTCCTTATTGCATTTCGTTTTCTTTTCTTTTCTTTGTTTTTTGTTTTTTTTTTTTTTTTTTGAGATGGAGTTTTGCTCTTGTCACCCAGGCTGGAGTGCGATGGCGTGATCTCAGCTCACTGCAACCTCTGCCTCCCAGGTTCAAGCAATTCTCCTGCCTCAGCCTCTTGAGTAGATGAGATTACAGGCACCTGCCACCATGCCTGGCTAATTTTTGTATTTTTAGTAGAGATGGGGTTTCACCATGTTGGCCAGGCTGGTCTCGAACTCCTGACCTGAGGTGATCAGCCTGCCTTGGCCTCCCAAAGTGCTGGATTTCAGGCATGAGCCACTGCGTCTGGCCTTTGCATTTCTTTATATTCCTTTTATCATCCTCATTTTGACTCTGAGCCCCTAATCCACCCCGTTGATGGAAATTCCATTTCAGGAACATGCTCAGGGTGGTGCCACTGAGGCTCTGTGGTGCCCACTTGTCCCGAGAGGCCCTCTACCTATTGCTCACCAGTCCACACTGATTATTGCTGGGGGTCATTGGTCCCAACCCAGGGGGTCCCTACAGAGCTGCTGCTCTGATGCCCTCATGCTATGTTTGGGGCAGGGGAGCTCTGCCAGGCTGGGAGCCCAGACCAAGAGTCAGCCTCCAGGGCACAGCTCAGCTACTTGTTCTGAGGTCCTGCCGGACTTGAAGACCTCCCTCTCCTCCCGGCAGTGCTGGGGAAGCTCCTCTGAGGGCTGCTGTAACCCACCCTTCTCACTCTTCTCCTCAGTTCTGTTTTCACCAGTGAGCTTAGGCTGGGGGAAATGTGTACTAGGGAGGGATGAGTCTTGCTAGAAACTTCTATCCTGGCCCTAAACCTCATAAAGGCTAAGATTTTAATAAGGAAGAGAAAGGGGGGGAATACGGCACATGAGTGGGGACATAAATTATTTCCAATAATTCCGCTGCATGTGCAGAGGGGTCTTGGTGTTCACCTCCACCCTTGGTGAAGCCAAGTGAAACACAAGAGATAGTGACTTGGTTCCTAGACCCTTCGCTGCTGCGCCAAAGCGTGGGTTACCAAATATCAGCCTTCCCTCGCCCCCTAAACTTTCCCAACTTTCCACCACTTACCCCAAACAATCACCGGTGAATGTGCTCGTTCATTTCACAGGTGTTTATTGAGCATCTACTATGTGCCAAGCACTACATGGGGCTGCAGAGGGGCACAAGAAAGTTCCTGCCTTGCTAATCTACAATGGTGTCTGGTAAGATCAATCAAAACTCCCAAAGGTGCCTGTTCCACCCACTTAATCAGTGAATGCTGTTCTTGGCTATTCCTTTTATTCCTTCGCTAAGCTGTTCCTGTCTCCCCAGTTTCTCAAGGAATTTAAAGGTGAAATGCAGAATGATAGACTCCTAGACCGGACTGGGAAGGCTTTATTTCAGCTGCTCCATTTTCAAGGGGAGCCACTGGGGATCCAAGGTCATGTGGCCAGGATGAGATGCCCACTCTCTTGGTCTCCTGTCCTGGCTCCCTCCTTGTGACCCCACAGCATTTCTTTGCTTTTTAAAGGCCCCTGCCCTCATTCCCTCAGCATCTGTTCCCCCTGTCACTGCCTCCCACCAAGGAAGTCTCCCCTGGACTCAGGTTCTAATCACTGTGACAACTGCCCTCATGCTCTGACCTGCTCCCTGAGGCTCTTTCCCTGCTGCCTAGCAACCCCATCACGTTCCCAATTTGTCTGTGCAGCTCTTAATGAGGCTGCATTGACATGTCCCCTGGTGGTCACTAAAAGCAGAAGGTGGCCCCCTGGTGACGGGCACACCACCAGCAGCCCAAGACACCCAGAACCAAGCCAGACTTTATTTGCTTGTGCCCAGCCCCTGCCACAGCATCTGTCCATCGAGATTTCAGCCACCTCTTGCTCTCCTCCCTGCCACCATCCGACTTGCGAGGACTCCTCTCGCCGAGACTTCTTTCTAGACCAGACTTGTTGCTATGGCTTCATCGTGTTCAAGAAACTGGTACGAAAGGTAAGGGAAAGATGCTGAGCACCCGTACAGCCTCATGGCTGATGGGTGAGAATGTTAAGACAGGCTTAAATCCAAAGGAGACCATTTGTAAACCCATCTCTGGCCTTAGAGGTCATGCTGTTAACCATTATATCTCCCCCACTACACATGTGTGCATGTGTGTGCGTGTGCACACACACACACTTATAAGTATGTGGGAAAGGCATGCACATGTGCACCTAAGATCGTTTGCAAGAGCCCTTTGGGGAGGCAGAGTAAACTATGGAGGGAGATAAAAATGGACCTTCATTTTTTTTCCTTGCTATACTTCTGTGGGTTTAGAATTTTTTTTCTTTTCTTTTTTTTTTTTTTTAGATGGAGTCTTACTCTGTCACCCAGGCTGTAGTGCAATGGTGCGATCTCAGCTCACTGCAACCTCTGCCTTCCAGGTTCAAGCAATTCTCCTGCCTCAGCCTCCCAAGTAGCTGGGATTACAGGCGCCTGCCACCACACCTGGCTAATTTTCACTAAGTTTTGTGTTTTTAATAGAGGTGGGGGTTTCACCATCTTGGCCAGGCTGGTCTTGAACTCCTGACCTCGTGCTCCACCAGCCTCGGCCTCCCAAAGTGCTGGGATTACAGGCGTGAGCACCGCGCCCAGCCGGGTTTAGAATTTTTACAATGAGATATTATTTGTAACATAAAACAAAAATGAAAAGGATCATGCAACAATAAAAATTAAAACTCTGCTCTTCAATCACAGCTGATAAAGCGGCAGTGTGTGATCTGAAGGGCAATTTGAAGTGGCCCCAAGGGCTCCTGCTCAGGCGCTGAGACTCAGGGACCCAGACCCCAGTTCTGTCTCTCGATGGCCATGTGACCTTGCCTGCAAACCTGGGGACTTTGCTGGACGTGGAACCTGGTCTGGAGCCTCTGAGATGGGCACTTGCCATCAGCTTCCCCAGGAACAAGAGGTGCCACTTTAGGTACGGGGCAGGTGAGGAGGCACGGGGCAGGTGAGGAGGCACGGGGCAGGTGAGGAGGCACGGGGCAGGTGAGGAGGCACAGGGACAGGCCGCTGAGCAGCACAGGAGTGGGAGGCCCGGTGGTAGCAGGGCGGGCCTGAGCCACCTTTGGCGCCCTCTTGCTGGATGCCAGTGTCCCTACCGAGTGACGCCCCCTGTGCCAGCCGCTGTGTGCATTTCCCCCACTCACTCCTTGCAGCCCCCTCCCAGGTGCCGCGGTTATCTCCTCATTTTAAAGGGAGAGGAGATCCGCGCACAGCCGCAGCCTTGTTCCGCAGAGCAGGGCTTGCAGCTGGGTCTGGCTGCCTTTCTTGTCTGCATCGCGGTTTCTCCACGTGGACGACGCTGAGTGGAGCGAAGGAAAGAGGTACTGGGAGAAGGCTCGTGGGGCAGGGCCGGATGGGAGGCCTTGCTCCACAGAAGCTCTTAAGAACACAGGCCAGCCACAGGGCCACCAAGACAGATGGGAGCTCAGCTGCAGACCCAGGCTTGGCAGGGGCAACTGTGTCCTTCGTCTGGGCTGGGAGGTCTAACGCAGTGAGAGACAGAACAGGTGTGGACCCCTCAGGCCTGGAGTCTCGGCCAGAGTTGCCCTTCCCAGCTGCGAGAATTTGGCTGCTTTTCTTTTCTTTTTTATTTTTGAGACAGGGTCTCACTTTGTCGTCCAGGCTGAAGTGCAGTGATGCAATCTCGGCTGGCTGTAGCCTCTGCCTCCTGAGCTCAAGTAATCACCCCACTTCAGCCTCCCAAGTAGCTGGGACTTCAAGCATGCACTGCCATGTTCAGCTAATGTGTTTTTTTGGTTTTTAGTAGAGACGGGGGTCTTGCTATCTTGCCCAGGCTTGTCTCGACCTCCTGGGCTCAAGTGATCCTCCTGTTTCAGCCTCCCAAAGTGCTGGGATTATAGGCATGGGCTACTGCACCCGGTGAACTTGGCTTCTTTGCTGCACTTCTCTAGAGCTCTGTTTCATCACTTGCTAAGTGGGGTGATGGCAGCATTGCCATGGGGCACCGTGAGGCTGCAGAGCGTGCCTATTGGGCAAGTGGAGAGGACAGGCATGTGGCGGGGACTTATTATGGGTTGCTTACTGGCATCACCGTCATCATGGACCGGTCCTCTCTCTTCAAGGAGTTCAGTCTAAGATACAGCATCCCTCACTTGCCAAGCCATGGCAGAGTAGCGGGACCTGTAGTCCCTAACACACCGTTAGCATTTGGTGCTTGTGTGCCTCCGCCCTCTGTCTAGGTCTCCGTCTTGCCAGACTCGGCTGAAACATTGCCGCCTCCCGCCTGAGCGACACTTCCTCTTTGGGCTGCAAGGGCGCCTGGTACACACCCCTACGGCTCCTCTCACCTCACCAGGGCATAAAGATCTGCTCCCTTGCCTGCCCTCCTCCTGGGCTGTGAGTGTGGGCTCCGGCTCCTCCCGCTGGCATCCCCAGCATCCGGCCCAGCAGCCAGCAGCGCCTGATTGGGCTCAAGTTTCGCTGAACAAGTGAATTGGGGATGAGAAGGGGGGTAGACAGTGGGGCCCAGACTTGGCATGCAGGGAACAGGCAGGTGGGTGAAGCCTCAAGTAATAAAGTGTAGACAGGAAAGCTGGAGGAGCTCACATCAGCCCAGCCAGGGCCCCTTGCAGAGAACGGGGATCGTCGCGGGGCCTGGGCTGACCTGAAGTTCACCATGCCTGTCTTCTCATCGAGCTTCTTTATCACCTCCCTGACCTGGTACTGGTTCAGGGGGACCTTGTTTTGCTGAGGAGGTGGATGGAACATGTGCAGTTAATAGAACTCTGTTCACCCCTCCCTAGGCACACCCCCCCAAACACACTACCCCCCCAACACACACACCCCACCCCCCCAACACACACCCCCACACACACTACCACACACACACACACCCCACCCCCCAACACACACACTCCCCCACACACACTACCACACACCCCACCCCCAACACACACACCCCCCCACACTACCACACACACACCCCATCCCCCCAACACACACCCCCCACACACACACACCCCACCCCCCAACACACCCACACACCCCACACACTACCACATGCACACACACACCCCACCCCCAACACACACCCCCCCACACTACCACACACACACCCCACCCCCCCAACACACACACACACACACACACACACCCCACACACCTACCACCCCCCCCAACACACACACCCCACACAATGCCTCACTCTTGGGACCATGGAGGGCATCTGATTGAGAGCTCAGGGGAAACTGATTCCACAGCATGGAGGGGCTGGAAAAAGCTCCCTGCCCATGGGTCATTGTCCAGACTCCAAAGGGCCTCCCCTTTTTGGGGGCAATAAGGCAGGAGGAGATCAGAGTCAGGTGGAGCGAGTGACCGGGGGAGGGAACAGGACTCTCCTTTGCATCCTGTGAAGTTCATTCTCACTTCCTGCTGCTGAGTCCTGGCCAGCCTCTTCACCCCCGGCCTGGGCACCGGGCACCGACTGCCTTATCCGTCCCTGCCTGGGCCCCGGGAACTTCTCCTCTGGAGTCCTATTCCTGCAGGGCCCAAGTCTCTCCTGGGACGCTCTGATGATAGACCCCTTCAAGTATGCATTACAGGGGGCTTTCAGTACCTTTATTACATGGGGAGCGAGAGGAATGTGAGATTTCAGGAAAATGATTCCTAAGGTGGAAATGTTGGGACTTTGGGATGTGGTCTCCTCTCTCACTCCCTTTGTTATCTGCCCAGTAGTGAAATGCAATGGGGAGAAAAACCTCAAGATAGAACATGTGTCTCTGAGTGGCATCTCGGGTCACTGGTGGCATCAAGCCACAGCACAGGAATGACTTCAGCAGGGGTTGAGGGAGGTCTTAGGTTCCCCTCTGGGTCTAGATAAATGAGGGGAGTGTCCCATAGCCTGTCCCAGGAAGCTCTAGGAAGTGCTCACAAGCTCTTTTGCTCCTTCTCCTCCTCTCCCCTCTCTCTGACACACAAACTCACACTCACACTCACACACAGCCTGTTGCCACTAGGACCCAGCACACCTCTATCATCACTTTCTGGAACTCATCCACAGACATCTTCATTGTCCCAGTGGGGTTCAAGCTCTTGAAGAAGTCCACGATCGTGATTTTGTGTTGGTCTGCATAGCTCTGAGAGAAGCAGGAGAGACCAGGAGCAAACACTTGGTCTTGTAACAACGATCGCAGGTCCCCCTTCCCTCCCACAAAAGAGCGGCCCATGCTTCCAGGCCTAACAAGGCTAAAAAGGGCAGAAGGCCAAGGTGAGGAGCCTGCGTCTCCCGGGTGTTGGGTGTCCCCTAAGACCAAGAGCCGAGTGCAGACCCACCAGGCATGGCAAAGGTGCATGCCGGGATGATTCCTGTGTGCTCGCCATGCTTCTAGGAGCCCCTTGGCACTGCACAGACGCTCCCTCCATTCCAAAGTTGGAAGGACTGAAGTCAAGGCTGTTCAGGCACCGCAGTGCCACGAGGATGGGACAGTGATCATTATCTACAAACGCAATCTGTTAACACTGGTATAGATGGTGTGCTGTGGATGGCGCGCGGATGTTCAGAGATCAAAAGGTTAAATCACAGCTGTATAATGTGACAGTTTGGCTCTACGAATTCCTAGGATTCTCACAGTTTCACCTCAATGCTCATATGGAAACATACTTTGTTAGAATATTTTTAAAAGGATATTTCATTTTTTTCATTTAAAAAATATAGTCATCCCTTGATATGTGCAAGGGATTGGTTCCAGGACCCCCTCAGATACCAAAATCCACCAATATGAAAAGGCAGGCCCTCCATATCCGTGGGTTTCTCATTCCTCAAATACTGTATTTTGGATCCACATTTGCATATGCAGAACCCACAGGTACGAAGGGCTGACTGTATTTATTGAAAAAAATCCAAATACATAAAAGTGGATGAAATGGCACAGTTCAAACCTGTGTTGTTCAAGGATCAAGTGTATTATTACTCACGTTGCAAGGCAATTTTAGATTAGCAGGAGAAAATTTTAAAAATCACCCATAAATCCAATACCACCACACAGAGGTAACATCTTGGTGTGGACCCTTTTATCTTTTTAACTATCTATCTGACATCAATCTGTCTAACTTCTATCTATCTGTATAACATTTATCTATCTAATCTCTCATCTTTCTACTAAACCTATTGTTTTACAGAACCCACTGTTCACATATGAACACCTTTTCAATGTCATTATAATATTCTTTTCCTCTCTTTTTTTTTATTTTGAAACAGAGTCTCGCTCTGTCGCCTAGGCTAGAGTTCAGTGGCTCGATCTCGGCTCACTGCAACCTCTGCCTCCCAGGTTCAAGCAATTCTCCTGCCTCAGCCTCCCGGGTAGCTGGGATTACAGGCATGCGCCATCATGCACAGCCTATTTTTGTATTTTTAGTAGAGATGGGGTTTCACCATGTTGGTCAGGCTGGTCTTGAACTTCTGACCTCAAGTGATCCTTCCACCCCAGCCTCCCAAAGTGCTGGGATTACAGGCATGAGCTACTGCATCCGGCCTTACAATATTACAATATTCTTTTTGGTCCTTTTTAAGTATTTTTTTTTCTCTTCCCCGCACCCGGCCTTACGATATTACAGTATTCTTTTGGGTCCTTTTTAAGTACTTTTTTTCTCTTCTCCCCCGCCACCCCCCTTCCCCCCGCCACCCCCCCCCCCCCTTCCTCTCACTCTCAGAAACTCCCAGACAGCGTCCTACTGTATCGATAGCTATTTCTGGCAACGTCCTTCTCACGAAGCATTTCCTCAGGGTTCAGCCCTGGGGCCCTTGCTCTTTGTTCCCCACACTTCCCTTTCTGGAGTGCACGGCCTCCCACCCTTCCGGAGTGCCTCCCAAAGCTACATTTCCAGTTCTCCATCCTCCACAGCTGCTGGACACCCCACCGGCACTTCAATCAACACATCCAAAGTGCACCTCGTGCTCTGAAGCAGCACACTGCTGCTGAGCGCTATGGCAGATGCCATGGGTGAGCCCTCGGCACCCACTGCTGTTTCTTCACAGCAGGCTTCTCATCCATGCAGAGCCTGGAAAGCTGAAAGCGACATTCCCCAAGTCCCCTTGCAGCTGGGGGTCAGAATGGATGGCCTTTGCCAAGCACCTGCCTGAGATGTAAGTGTGAGGCTTGTGTCTGATTTGAGAGAGGCAGGTGGTGGGCAGCGGCTGTGGTTGCTTCATGACTGAGCGGGGCATTCCGCAATCATGCAGCTTCTTGATTATAGCAGAAGCAGCAACTCTTGGCAACTCAGTTGGGGTGCTTTGAGAGCCATTTCTGGAATCTAACAAGAGTCTGTTTGTTCAGCCCTCCTGACATTTCTTTGATCTCTCTCCTGTAATAAACCCCCGTGTGCTTAGCCTAGTTGGAGTAAATTCTGTGGCCAGCAACTAAGAACCTTGCCCAGCTACTTTGGTAGGTGCTACTACTAAGACCCCACACAGCCCTGCCCTGGAGGAGTTCACAGGTTGCAATGCAAGGGTGAAGCCAAGGGCTTCGGGAACACGAAGGGCGTTCGCTCTTGACCAGGGAATCCAAGAAGGGTTTCCCCAGGAAGTGACATTGTGTAGAGACCTGAGAACGGGTAGGAATGAGCGAGACCCAGAGGGCAAGAAGAAAAGTGTTCCAGGTGGAAGGACCTGCCCTGACCGTACACAGGCCTGCAGTGAAGGGAGAGCTGATGCAAAGAGGATCCGGAAGCAATCCAGTGGGGCTAGAACGTGGAGAGACAGTAAGGGCCAGGTGGCAGGCACTTTCCCCATCTGCACTTCCCTGCCTCTGGCAATCTTTCCTTCAGTCCCTTGGCCTTGAAATCTTGGGTTATCTTTGGGTTTCTTTTATCATCACAGGCCTTCCTATCCCAACACACACACACACACACACACACACACACTCACATGCATGCAATACACACCCCCACATATCCAACCATTCGCCAAGTCCTAGAGATGTTTCCATAATGATAGCTCTTACATCTGCCCTTCAATTCCATTGTTATTCTCAGCCAAGCCATCATTCCACATCTAGAGTGCTACAATAGTGTGCTTGTTTGGTTTCCTACTCTTTTTTCTTACCCTCTTCAATTCACTCCCCATTGCCAGAACTCCTCAATCCTGCTGGATTCGCATCACATCCACTGCCCAGCAGCTCTCACCGGCCCCCTGTTCCCGATGGAATCAAACTCGAACTCAGAGCCTAAAATCTGAGGGCTGCCACTTGCAGCCCAGCCTCCCTTGCCAGCTTTGCCTCTTGGGCTCCTCTATGAACCTGGAGTCATGTGTTAGTGTCCCCTGAACATGCTGTGTGCGGTTCCACCTCAGCACCTTTGCTGGCAGGAGCCTCTCGCCGGAACACCCTCCCACTCTCTGTGGCTCACCTCAATCTTTGACATTCTTCAAGGCCCTTACCCACTCCCATCTCTTCCAAGAAGTCATCCTTTTCTGGTTGCCGAATCCTACGTTGATCTCTTATTTGGATTCTGACTACATTTTCTGCCTCTGTCACTTATTTATTATTTATCACATGACACTTTTTTTTTTTTTGAGACAGAGTCTCGCTCTGTTGCCCAGGCTGGAGTGCAGTGGCATAATCTCAGCTCGCTGCAGCCTCCGCCTCCTGGGTTCAAGCGTCGAGCGATTCTTGTGCCTCAGTTTCCCAAGTAGCTGGGATTATAGGCATCTGCCACCACGCTCGGCTAATTTTTGTATTTTTAGAAGAGATGGGGTTTTGCCATGTTGGCCAGGCTGGTCTCAAACTTCTGACCTCAAGTGATCCACCCGCTTTGGCCTCCCGAATTGCTGGGATTACAGGCATAGCCACCGTGCCTGGCCATATGAAACTTTCTATGTTCTGTGGGTCGTCACTGTAGCCATCCCATCTTTCCAATGAGATTGTTGATCCCCTGAGGGGAAGGGCTATGTTGGACTCTGCATGTTTGGTCTCCAAGATTCTTTTTCTGTGTGTCTTTAAAACAAGAGGTGGGGTCCCCACTTTGCATCAGACAGCTCCATTCCTGTTCACTGGAGCACCCTGCTCCCCTTGCAAAACAGGTTTGCCTTGGTTCCATCTGAAGTCATCTTACCTGTACAAATACTGGACACCGCTTTGTCTTCTAGAATTTTTCACATAACAATTTTCATGTGGGAGCTCTTTTATTTAGTTCTAGAAACTGAGGCACAGAGCAGACCCACTGGGGGCAGGAAGCAGCCCGGGGACACACCCTGCAGAACGTGCATTGGCAGAGCAGCATCCCCACGCCTGCTCCCCAGGTAGTAACCGCTCTGCGGCCAGCAGCAGGCTCCTTGCCCCCACTGCAGGGTGAGAGGCCCGCTGTGGAAACACCAAAGCAGGGTCTGAGCACTGTTCTGCAAGACAATGGGACTAGAGGAGCAATAACATCCCTTTCGGCGCTACTATTCTCTGATTTTGTATTTCCACTGTTACATCTGCCTCCTGTGATTGCCAGAGCTAATCTAAGAAAAGATGAGTTGGGGGCAAGTTATCATTAGAAACAAAGGACTCGAGTGTTTCTCTTTGGCTGAACCCGCCAAATAGCCATCCTGACCACAAGGATGTCTTGACATCCTTACCAGCTGTTGGAAAGAACAGCTTTACCTCTGCCTCCTGTGATTGCCAGAGATAATCTAAGAAAACATGAGTCGGGGGCAAGTTACCATTAGAAACAAAGGACTGAAGTGTCTCTCTTTGGCTGGAGCTGCCAAATAGCCATCCTGACCGCAGGGATGTCTTGATATCCTTACCAGCAGTTGGAAAGAAACTATGTCTATAATAAGCAGGTGCTTGTTCTATACCAGGCATCCTTCTAAGCACTTCATGCATTTGACATAATTTGATTTTCCAAGCAATCCTACTGGGTGGCTACTGTTGTGTCCATTCTGCAGGTGAAGAGACTGTGACCCAGAGAGCTTTAGTAACTTGCCCTTGGTCATACGCTAGCAGGTGGAGGAGTCCGGGTGGGATAATCCATTCTGTCCACCTGCCCCCTTCAGCTAGATCTCAGCCCTTCCCTTCCTCTGGAGATCAGGAAGCACTGCTGAGGGATCTGGTAGCCACGGAGAATATTCATTCCATGTCTGCTGTCCAAGGGACTGAGACATTCCTTATCAGAGAGGGTTGTACAGACACTGTGGGGAGGGAGAAGTCTGGAAACTGATTTGGAGCCATTGGCCAGCTTTCCCCAGGGCTCCCTGGAGGCCCTGAGAGGAAGGCAGGAGCTCACCTGGATCAGTTTCATGGGGTTTGTCAACAAGAAGATGGTTTTCTTGGGAGAGAGGCCTTGTACTGCCTTGAATACCACGTCCAGCTGCGGGTGAACGGCATACACTCCGTCCAACGTTTTCATGAACTGCTCGGACACCAGCACGTTCTGTGACAGGGAGAGAGGGGACCCATGATGATGAGGGCACTGCCATCGTGCCTGCCCAACCAGTGCACCCTACCCCTTCCACCCAAGCCAAAGTCAGGAAGTTTTGTCTCTTCCAGTTTGTTCTCAGTGCTGCTCCTGGACTGGGATAGTTCGGGTATTTTAGAGCTTGTAAATTGACTTGTAAGTTTCCTGGGTAATTTTGATGGGATGTTTTTGTTGAGTGCTGGTGGCTTGTCACCTGCTGCCAGTTCAGCTCCACTCTCAAATGGCATCTGCATCTGACAGATGATTTACAGCTTTGGAGTGGCAAGATAGTCCTTAAACAAAGCCCTGAAATGTCCATGTCTGCGTGAGTGTTGTTTGTCAGAGAAAGTGCCCTGGAAGAGGATCCCTGATTCCAATAAGTGACCAGGGACAAAATGGAAACTTCCCCTTCTGGAAGTGCCCTCAGAGCTGGTTTGTAGGACATGGGAGAAAATGTGTCCTGTGAAATAGTGTTTGATCAAACCTGGGCTCCACCAGTTTGGTCAGCCTGCTTCATTCCTCAGATGTGGCTCGGAGTACATTTTGCCCTTTCAAAGAATTAAACCCCTGTTTAAGGGCAGAAGGCTTTGTAGAGATTCTAGAGAAAGTTCTAGGAGCATCTACAAAAGAGGAATTTCTATACTGTTCAGAGTTATGGAGGCATTGTTGACAAAAGGGAAGGAGAAGGCTAATACAGGCTCGATGTCTCAAGCCTGTAATCCCAGCACTTTGGGAGGCCAAGGTGGGTGTATCACTTGAGGTCGGAAATTCAAGACCAGCCTGGCCAACATGGTGAAACTCTGTTTCTACTAAAAATACAAAAAAATTAGCCAGGTGCGGTAGTGGGTGCCTGTAATCCCAGCTACTCAGGAAGCTGAGGCAGGAGAATCGCTTGAACCTGGGAGGTAGAGGTTGCAGTGAGCCGAGACTATGCCATTGCACTCCAGCCTGGGCGACAGAGTGAGACTCCATCCCCAACACCCAAAAAAAAAAAAAAAAAAAAAAAGGCTAATTCAGACCTATTTGTTCTGGTAGGCTTATTAAGTGCCACTGTGGTCACAGCTTACGGGTTTATGGGCCATCTAGGGCCTAAACAGCACCATTTCTTTTATGTTTCTTTTTTTTTTTTTTTTTGAGATGGAGTTTCATTCTTGTTGCCCAGGCTGAAGTGCAATGGTGCAATCTTGGCTTATCACAACCTCTGCCTCCCAGGTTCAAGTGATTCTCCTGCTTCAGCCTCCCAGGTAGCTATGATTACAGGCATGCGCCACCATGGCCGGCTAATTTTGTATTTTTAGTAGAGACGGGGTTTCTCCATGTTGGTCAGGCTGGTCTCGAACTCTTGACCTCAGGTGATCCACCCGCCTCGGCCTCCCAAAGTGCTGGGATTACAGGCGTGAGTCACCGCGCCTGAGAGAACATTTCTAATGTTCTCTCAAACACACCAAGGCAGTGCCTGGGTCCATGCCTTCCAACGTGTACTGCCTGGGAGAGGGAAATACAGATGCCAACAAAGTCTGAATCTGCAGTGGAGACTCAGGGGTGAAGGCAGCATCCTGGCCTGCAGATTGAGAACTGGAGCATGAGGATGGGGAAAGGAAGGAAGAGCCAGGAAGCACAAGAAGGGCCTGCGGCAGGGAGGACAGGTGAGAGAACAAAGGGAAAGAAAAGCAGCTATGTTTGACAATGTCTCAAAATCCGTGGCAAGTAAAAACCCACATTGTATTAATTATTCAGTTTTAAGGAGCTTGGGTTTACATATTCAAATGCCATCACTGGAGGCTGAGTGCAGTGGCTCACACCTCTAATCCCAGCACTTTGGGAGGCTGAAGTGGGTGGATCACTTGAGGTCGGGAGTTCGAGACCAGCCTGGGCAAAATGGTGAAACCCCATCTCTACTAAAAATACAAAAAATTAGCCTGGCATGTTGGCACACACCTGTAGTCCCAGATACTCTGGAGGCTGAGGCACAGAACTGCTTGAACCCAGGAGGCGGAGGTGAGCCGACATCACATTACTGCACTCCAGCCTGGGCAACAGAGTGAGACTCTGTTTCAGTTTACTTATATGTAAAATGGGAAAATGAGGAAAAGCACTTGTTATGGGTTGAATTTTGCCCCCTCCCAAAAAAAGATGTTGGAGTTCTAACCCCTAGGACCCGTGAATGTGAACTTGTTTGGAAACAGGGTCTTTGCAGATGGTCAAGTTAAAATGAGGTACTTAGGGTGGGTACTAATCTAATAAGACTGTGTCCTTATATCAAGGGGACATTTGGATACAGAGATAGGGAGAATGCCATGTGAAGCAGAAGGTAGAGATGGGAGTGTTGCTTCTACAAGCTAAGGAACACCAAAGCATGACAGGAACCATCAGAAGCCAGGGGAGAGGTCAGGAACAGATTCTCTCTCACAGCCCTAAGAAGGAATCAGGCCTGCTGACACCTTACTCTTGGACTTCTAGCCTCCAGAACTGTGAGACAATACATGTCTGTTGTTTAAGCCACCCAGTGTGTGGTACTTCACAGCAGCCTTAGGAAATTAATACAGTATTCTACCTACCTTCTAGAGTAGGATAAAAATGAGCTGGAATATATAAAATCACTTTGGGAAAAACAGAGTATAAAATGGTAGACAAGTATAGGCTATCATCAGATGCCACCTGTGTGCTGATTCAGGCAAGAGTTCCCAGCAGGATCTGAAGTCACCTCCTGGGGCTTTCCTCCTTTATCAAGAGATTTTCACCCAGAAATACTGCTCTGAGTCTAACAGGCCAACTCATGAAATGAAAATAAAGTATGTGTTTTAATACCCAGATTCTACAAATTTTGTGATTCTGGAACCATTCAGGGACCGAGGGCCACTCATCTGCAAAGCTGATGTTAAAGAATTCTGTTTTGGAGTCCTCCTGCCTTTCTTTTTGGCATTTTCTTATCTCTACTCTCAGGTTTTCATAGCCCTAGTTTCTAGCATCTGGTAAATTATTTCTCACTATGATGTTACTGACTAATAGCTACTCTTCCTAAAAGGATCCCTGGAGAGGGCAGAGCTGTAACAAAAGAAGTGACCCTTTCATGGAGCACTTGTGTGAGGGCCTGTGAGGGATAGAGCTGTTGGCTCTGGCCAACACAGAGTATAGAGTGGACAGGGTCACTGGCTTGTGCCCAGACGCAAGCAACTACCATTTGATCACTTACGGAAATATCAAGCTCTTCCATCCTGGATTTGGGGTTCCTCTTGATAGCCAGGATAAGTAAAATAGCCCCATCCATATTTATGGGATTCAGGAAAAGCTATAGAGGGAGAATCAAGACAAGAGGAGGCTGAGATGGGAGGAGAGGCTGGCCCAGAGCACAGTTTCTACATCTCATCAAATCACAACCTCTGTCTCACACCCAGACTTCACTGTAAGTAATTATCTCCTTGTCCTTCTGTTTGTTTATCCATCTGTCTGCCTATCTCACTGCTCATCCATCCATCCATCCATCCATTCATCCATCCATCTACCCACCCATTTATCCATCTCACTGCTCTCCCATCCATCCATCCATCTATCCACCTACCCACCATCTGTCCATCTCACTGCTCATCCATCCAACCATCTATCCATCCATTCATCCACCTATATACTCATCCATCTCACTGCTCATCCATCCGCCTATCCATCCATCCATCCATCCATCCATCCATCCATCCATCCATCCAACCACCAACTTATCCATCTCACTGCTCTCCCCTCCATGCATCCATCCACTCACCCACCCATCTATCCATCTCACTGCTCATCCACCCAACCATCTATCTATTCATCCACCTGTCCATCTCCTCATCCATCCACCTCTCATCCATCCATGCATCCATCCATCCATCCATCCATCCACTCACTTATCCATCTCACTGCTCATCCATCCATCCATCCATCCACTCACTTATCCATCTCACTGCTCATCCATCCATCCATCCATCCACTCACTTATCCATCTCACTGCTCATCCATCCATCCACCCATGCATCTGTCCATCCAACTGCTCATTTATCCAACCATCTCATCTACTCATCCATCCACCTGTCATCCATCCATCCATCCAGCCAGCCAGCAATCTGTTCATCTCACCGCTCATCCATCCATCCATCCATCCATCCATCCATCCATCCATCCATCCATCCAGCACATATTAATTAGAGGCTTGCCATATGCCAGCTACTGCACTAAGCACTGAGGGACACACAGGCAGACATGGCAAGGTTTCTGCCCTCGGGTAACTTAACACTGTAATTGGGGGAGACAGGCAAACAAGCCAATAGCATCAGAAGTGTTATGACAGCAGTGACAGAGGTACACCTGGGTACTGCAGGAGCAAGGAAAGGAGCATGCAGCATAGGGGAGGGGAACATGGAGCTAAGCCTTGCAGGACTAATGAGGATTAGTGAGGTCTGAGGAAGGGGGGCAAAACCAGAGGAGGAAACAAGATTCACCAAAGAAGAAAAGAGTAGGCAAGTGCAAAGGCATAGGGGTGTGAAACAGCAAGAGATGTTTGTGAGCAGAAGCAGAGAGAATGAGGCCACAGAGCTGGGATGGGCCACATCATGGAGAACCTTATAGGCTTGGAGAAGGAACAAGGACATTATCCCAGTGGAGCTAGGAGCTGCTGAAGCATGGATGGAAGTTAATGGAAGGGACTGTGGAGCCTGGTGGCTCTGCTTACCAGCTGCCTGGCCTTGCATTAATTCCCTGATCACTTTGTACTTATCACCTATGGCTGCTCTGAGGACTTACCATATCAATTCAGGCAAAGCATTAAAACAAGTGCCTGGTATGCAGTATGCTGTCAATGAACAATAGTTCTTATTATTGAAGGCTTTCAGCTAAGTGGCTTCAACATGAGGCAGCCAAAACTCTTACTGAGCCCCTAGTATATGTCAGCTGCGTCCCAGGCTCTGATGTACTCCAGTGAGAAAATGCAGACTAGGGCCTGGACCTCGTGGAGCTCAGCATCTGGAATCCTTTGCTGGACTCACTTCCTAATGGGAATTCCTTATTTTTCCAAGCTTAGGGCAAGGGGCATCAGGGCTGGATGTGGAGACCCATAGATAATTCCTGTGGCAAAGTTGATGTGGTCTCCATGATGGCCAAACTAAGAGTTTTGTCTTAAACTTTTCTCTTTTACTTCTAAAACATTTTAGAAAATTGAAATATATTCATTACATATGGTCATTGTGGAAAAATGAGAAAAGCGGTAAAAAATGGTTTAAACCATGTATACCCACAAAACAGCAAAGACCTCTATTGCCATTTTGCTGAGGCAACTGCTTAATCTTTTAAAATTCAGTTTCTCAGACTGTCCCTGGCTTCCTCAGCCACTGGGGCTGAGCCACCCACAGCCTGGGTCAGTCTCTGTCTGAGTTGTGCCTGGCCCCGCTCCACCCCAGCTGGGACTCCCAGATCTCCTGGTCACTAGATGGCCAGTCTGTTTGGTCTGTAGTCACTGTGCTCCTTCTGCCTGTCAGAATCTGGCTTCCTCCTGTCCTCTTAGCAGCTCCTCATGGTTGTCCTCTCAGATGGCAGCCCCTTCCTCACTGTCTCCTCACTGCTTTCCTTCTTCAGGACCCTCACATCTGTGGTCTCTCCAACCACCCTCACATCTTGAGGGAGTTGGAGTTGCCATGGAAAACCACGTACAGCAGGCTTCCCTCTGCCTCCTGCTACTTGTGTGGCATAAGCAATCACACAGCCTCAGTTTTCTCATCTGACAAGTGGGGCTAACAGAGCCCACATTACCAGGTGAGGCTATGAGTAACGACAGCTGGCTCTTGGCAGGTGCCCCAGAAAGGGGGATGATTAATAGAAGTCCTCACCTTTCATTTATTTTCCAACTGCTCAATAGCATCTATATTATAAATTAGCATCTACTAGTAAATTAATTTAAAATGAAATATGTATTCATTAATTCATTCATTCATCAGAAGCACACTGGGCTTCTACAGTGTGCCCAACACTATGCTAGGTATGAGGGACTAGGTATGAGGAGTTTAATGATGGGCAAAACCAGTCTTCATTCTTTTTTTTGAGACAGAGTCTTGCTCTGTCACCCAGGCTGGAGTGCAGTGGCATGGTCTCGGCTCACTGCAACCTCCGCCTCCTGGGTTCAGTGATTCTCCTGCCTCAGCCTCCCAAGTAGTTGGGATTACAGGCATGCACAATCACGCCTGGCTAATTTTGTATTTTTAGTAGAGACAAGGTTTCACCATGTTGGCCAGGCTGGTCTTAAACTGGTGACCTCAAGCGATCCACCCACCTTGGCCTCCCAAAGGGCTGGGATTACAGGCATAAGCCACCGCACCTGGCCCAAACACAGTCTTCATTCTGATGAAGCTTTCACATTTGAGGGGATGACAGGCGAGCAAAGAGCCCTCACATGCATGGAATTAGGAAGGGCAGCAAGTTCCATGGGAAGTAGGGAGCAGGGCTCTGGGAGCAGGTCCCCTAGACGGAGGATCCCAGCAGCAAGCAAGTGGAGGCGGAGTGGCCAAGCCTCTGTAGTAGGAGGAAAGGAGTGGAGAGAAGACCAGGGGGTCTTGGGTGCAGAGCAAGGGAGAGCACCGGGTGGACTGAGGCTGGAGGGGCACTTGGGGCTCAGCGAACAGGATCTGAGCAACAGGAAGCCATGCAGGGGTCTAAGCTGAAAGACAGGAGACTGAGGGGCTGGGGGAAGGGGAATGGATGTCAGATTTGTGTTCAAAAAGCACATTCTGAGGGCTAGGCACAGTGGCTCATGCCTGTAATCCCAGCACTTTCGGAGGCCGAGGTGGGAGGATGGTTTGAACCTGGGAGGCGGAGGTTGCAGTGAGCCAAGATTGTACCACTGCACTCCAGCCTGGGGGACAGAGCCAGACCCTGTCTCAAAACAAAACAAAACAAAACAAAAAGCACACTCCGGTGGCAATGTGGAGAAGATCCTGAAGGAGACCCAGATGGGAGGAAGGTGGAGAAGATCCCGAAGGAGACCCAGATGGGAGGAAGGAAGACCTGTTAGAAAGATCTGCAGTGTACCAGGGAGCACTGAGGGTGACACTGGCTTTATAGTAGAGAATGGTCACTGCATTTACAGTCAAGAGATGGTAAAAAGTACATGCATATATGAAGTACAGATATTCCCAATTATTCTCTCCAGTACTCTGCAGCCCCCAACTTATCCCAACACATACACAAACACACACACACACACACACACACACACACACCCTTTCCAGCTGAAGACTACCTTCAGAACTCTGAGGCTTTCATTGGATTCCAGTCCTTTGCTGATTTTGGAGGCCCCTTCATTGCCGATGTCATTGCCACCGATATCCAGGTAGACCAGGCAGCGGTTGAGTCGGAGGACTTCCCCTAGGGCCAGAGCCACCTCATTCCCAAAGCCATTCATGGAGAGATCCAGCTTTGTCAGGGTCACATTACCCTCCAGGAAGAGGGGAGAACAGCACCAGCATCAAGGTTACGCGTGACTCATCCAACCAAAAGGGTCCCGATTTCTACCCCCTGTTGGCATCCAGACCGGGTGCTCAGTGGTCCCCAGGACTGATGGGTCTGCCAGATCATTCAGAGCTCCCAGCTGGGCTCAGTCTCAAGTACTCATGAGACTCCCTCCCTTTGGCTTCTGGTCATTCCCTACCCACTAATTAAACTGTCCTCTTGAAGTGTATCCAAAGATGTCACCCTGGCCTCAGCAGATACGATTATACTAAAGAATAATGTGCAGGCCAGGTGCAGTGGCTCACGCCTGTAATCCCAGCACTTTAGGAGGCTGAGGTGGGTGGATCACAAGGTCAGGAGTTCGAGACCAGCCTGGCCAACATGGTACAACCCCGTTTCTACTAAAAATACAAAAAATAGCCGGGCATGGTGGCGGGCACCTGTAGTCTCAGCTACTCAGGAGGCTGAGGCAGGAGAATCGCTTGAACCAGGGAGGTGGTGGCTGCAGTGAGCCGAGATTGCACCACTGCACTCTAGCCCGGGCCACAGAGCAAGACTCCATCTCAAAAAAAAAAAAAAAAAGTGCATCCAGGAATTGTGGGAGGGAGAACAATAACTTGAAAAGTATTTGATGAGAGCCCAGTATGCCCTCATTGATGGTGACCATGAGGAAGAGGCTTAGGATGGCAGGATGGGAGGCCCTGGCTGTCCTCAACTGGGCTCCACACATCACTCCTGGAGAGTGCCTTACCCGGAGACCATTGCACAAGGCCACAGCTCCCCTTGTGTGGAAGTTATTCCAGCTCAGATCCAGTGACGTGAGCCCCACGTTGATGGCTGAAACAGGGAGGGAATCGGCTTAGCATCTCCCACAGCCCAGAAAACCCATTCTCAGAGTTAACAGATGTCCATGACACTGGGGATAAAGACCACTCAGTGGTCATGCAAGTAAAATTCTCAGATAATAATTTTTTTAGTTATTCATTTAAACACAAAATTGTAAGATGATCCCCAAAGCTGGCAAAGATGTGGTGAAATAATCCTCCTTACATAGTTTAGGTGGGAAGGAAATTGGTATAGTCTATTTGGCAGATATTATCTGATCACAGATATTTTCCCATTAAAATGTGCATACCCTACTCACCTCTGAGACTCTACCTAAGACTACAGCACAGAATATGGGAAGAGCAAGGTGCTTGTAGATGTTTACCATGGCATCATTTATAAAAGTAAGAATTAGCCAGGCACAGTGGCTCACACCTGTAATCCCAGCACTTTGGGAGGCTGACATGGGCAGATCACGAAGTCAAGAGATCGAGACCACCCTGGCCAACATGGTGAAACTGCGTCTCTACTAAAAATACAAAAATTAGCTGGGTGCGGTGGCGCGTGCCTGTAGTCCCAGCTACTCAGGAGGCTGAGGCAGGAGAATCGCTTGAACCCGGGAGGCAGAGGTTGCAGTGAGTGGAGATCACGCCACTGCACTCCAGCCTGGCGACAGAGCGAGACTCTGTCTCAAAAAAAAAAAAAAGTGAGAATTATTTGGCCAGGCACGGTGGCTCACACCTGTAATCCCAGCACTTTGGGAGGCCGAGGCAGGTGGATCACCAGAGGTCAGGAGTTTGAGACCAGCCTGGCCAACATGATGAAACCCCGTCTCTACTAAAAATACAAAAATTCACTGGGTGTGGTGGCACACACCTGTAGTCCCAGCTACTCAGGAAGCTGAGGCAGGAGAACTGATTGAACCTGGGAGGCGGAGTTTGCAGTGAGCCAAGATGGTGCCATTGCACTCCAGCCTGGGTGACAGAGCAAGACTGCATCTCAAAAATAAATAAATAAAAGCAAGAATTATTTATCTGGTGGAATATTATGAATTAAAATAGACAGAAGTAGCTGGAAAACATCTTCAGGGGCTGTATTTACACAGGAAGGCTGTGATGGACCTGGCATATTACGTCACATGATGCCTATCATGGCAGGCCACGGCTGCAGTGGTGACTCCAGAATTTCTCTCCAGCAGAGGCTCAGGGGCACAATCAGTTGGAAGTGGGGAGGCACCAGGCTTGGCGAGAAGCTGGGTTTGCACAGAAATCATACTTTTGTTTTGACCTGAAGATGATTTTGCTTACATGTTCCACAGGGTTGGAACATCCTATTTAAACACATTATTATTGTTGTTTTTATTTGGGGAGGGCAGTTATGCCAAGGAGGCCATTGATGGAAAGGCTAAAGTCCTCTTGAACCATTACTGAATGGGAGGATAATGGGAGGAATTGCCTTTAGGCCTCTGGCCCAGGAATAATGTCTTATTTCTTTTCTTTCTTTCTTTCTTTCTTTTTTTTTTTTTTTTTTTTGAGACAGAGTTTTGCCCTTGACAATCTCGGCTCACTGCAACCTCCGCCTCCTGGGTTCAAGCGATTCTCCTGCTTCAGCCTCCCGGGCAGCTGGGATTATAGGCGCCTGCCACCACGCCCAGCTAATTTTTTGTATTTTTAGTAGAGACAGGGTTTCATCATGTTGGTCAGGCTGGTCTCGAACTCCTGACCTCAGGTGATCCACCCGCCTCGGACTCCCAAAGTGCTGGGATTATAGGCATGAGCCACTGCACGGGCCTATTTCTTATTTTTCATGGACAGTGCACTACGTTCTGATCATGCTTCTCTTTGTGTCAACCCTGGGTGTGAGTTTTTAGTAAAGTGCACAACACCTTATATAATTTTGGGAACAAACTTTCTCCTGCCTTCATTACCCCCTCCCCTCCTTCACTCTCTTTTTACCCTTATTTCCTCTTCTCTGCCAATTCCCTCATTTAAGCTACACCTTGCACACCTGCATCACTCAAATGGCCACACAAGTTAGATTATAATTCTGATCTCACCACTTACTACCCATGTGATCCCAGGCAGGTTACTTATCCTTCCTTTACATCTGTTTCCTTATCTGTACGATGGAGATATCAACCTGTATAGAGTTGTTTTGTTTTGTTTTTTTGAGACGGGGTCTCCGTCTGTCGCCCAGGCTGGAGTGCAGTGGCGCAATCTCCGCTCACTGCAAGCTCCACCTTCCAGGTTCACGCCATTATCCTGCCTCAGCCTCCCGAGTAGCTGGGGCTACAGGCACCCACCACCATGCCTGGCTAATTTTATGTATTTTTAGTAGAGACGGGGTTTCACCGTGTTAGCCAGGATGGTCTCAATCTCCTGACCTTGTGATCCGCCCGCCTCGGCCTCCCAAAGTGCTGGGATTACAGGCGTGAGCCACCACGCCTGGCCCTATATAGAGTTTTTTTTAAATGAGGATTGATGTAAAATGCCCAATTTGATGCCTGTCACATAGCAATCACTTCAAATAATAAGTGTTGGGTTTTTTTTTTGTTTTTTGGGTTTTTTTTTTTTGAGGCAGAATTTCCCTCTTGTTGCCCAGGCTGGAGTGCAGTGGCACGATGTCTGCTCACTGCAACCTCTGCCTCCCAGGTTCAAGTGATTCTCCTGCCTCACCCTCCCGAGTAGCTGGGATTATACACCCAAGTCACCACGTCCAGCTAATTTTTTGTATTTTTAGTAGAGACAGGTTTTCACCATATTGGCCAGGCTGGTCTTGAACTCCTGACCTCAGGTGATCCACCCGCCTCGGCCTCCGAAAGTGTTGGGATTACAGGCATGATCTACCCCGCCCAGCAATAGTAAGTGTTTTTAAAAGCTGCACTTGCAGTACGATTATAACAATTTTAAAAGACAGCACAGGCCCGGGGCAGTGGCTCACATCTGTAATCCCAGCTCTTTGGGAGGCCGAGGAGGGTGGATCACTTGAGGTCAGGTGTTGGAGACCATCCTGGCCAACATGGTGAAAACCCATCTCTACCAAAAATACAAAAAATTAGCTGGGTGTGATGGCTTGGGCGTATAATCCCAGCTACTCAGGAGGTTGAGGCACGAGAATTGCTTGCACCCGGGAGGCAGAGGCTGCAGTGAGCCAAGATTGTGCCACTGCACTCCACCCAGCCTGGGCAACAGAGCGAGACTCCGCCTCAAAAACAAAACAAAAGAGAGAGCACAGTCTGTCTCATGTTAAATTTATGACCTCAGTTTTCAGACAGAGACTCAAACTGCCCCACATGGAAAGGTGCTTCCATTACATGTTGCTCCTCCCTCCTGCATGGTATTTTATACCTTCTGCTCTCCCATCAACCCTAGTGGTCTGAACTGAACTTTCAGCTGAAGATCTTGCCTCCTACTTCACTGAGAAAATAGCGGCAATGACAGGCTTCAAATGCCACCATGAAATCTACCCACTTACTGCACCCGCACCCACCCTTTCCTCGTCCATTTTTCAATGAATGAACTGTCCCTCCTGCTCTCTCAGGCCAGCGAGCTCCGCACTTTTGTTCTGGACTCTATTGCCTGCAGCCTTCTCATGGACTTTGCTCCTGTAATTACCTCCTCCTTCTTCTGTAGCATCAGTTTATTCTTCTTTCTTCCTCTCAGCATTTTCCATCCTTAAGAACTCTCCTTGGACTCTATGTCTCCCTTGGCTCCTGCCCCCTTTTTCTGTTCCAACCTTCCCAGCAGAACTTCTGTGGTTGCGTATAGTGTTCTTTTTGCTTTGCATCCTATTTTCTTTTTCTTTTTGGAGGACAGGGTCTCACTCTGTTGCTCAGGCTGGAGTGCAATGGCATGATCACAGCTTACGATAACCTCTAACTCCTGGGCTCAAGCAGTTCTCCTGCCTTAGCCTCCCAAGTAGCTGGGACTATAGGCATGTGCCACCATGCCCAGCTAGTTTTTGATTTTTTTTTTTTTTGAGATGGAGTCTCACTCTGTCACCCAGGCTGGAGTGCAATAGCAGGATCTCGTCTTTTATTTATTTATTTATTTATTTATTTATTTATTTTTGAAAGTAATATTTTATTTTATTTTTTTATCATACTTTAAGTTTTAGGTTACATGTGCACAACGTGCAGGTTTGTTACATATGTATACATGTACCATGTTGGTGTGCTGCACCCATTAACTCGTCATTAAACATTAGGTATATCTCCTAATGCTATCCCTCCCCACTCCCCCCACCCCAGGATCTCATCTTACTGCAACCTCTGCCTCCCAGGTTCAAACGGTTCTTGTGCCTCAGTCTCTCTAGCAGCTGGGATTACGGGCGCACACCACTACACCGGCTAATGTTTGTATTTTTAGTAGAGACAGGGATTCACCATGTTGGCCAGGCTGGTCTGGAACTCCTGACCTCAGGTGATCCACCCGCCTCAGCCTCCCAAAGTGCTGGGATTACAGGTGTGAGACACTGTACCCAGCCCAACTTTTGAATTTTTTGTAGAGAGTGGGTCTCACTATGTTGCCCAAGCTGGTCTTGAGCTCCTGGCTTCCCATCTTGGCCTCCCAAAGCACTGGGATTACAGGCATGAGCCACTGTGCCAGGCCTCCATTTTCAACTCAACCTCCTCCATTTGGGTTTCCATAACTCACCCACTCCACTAAAACAGCACTTTTTTTTTTTTTAAATTTTAAGTTCAGGGGTACATGTGCAGGTTTGTTATATAGGTAAACTTGTGTCACAGGGTTTGTTGTACAGATTATTTCATCACCCAAGTATTAAGCCTAGTACTCAGTTATTTTTCCCGTTCCTCTCCCTCCTCCCTCCCTCCACCCTCAGTTAGTCCCCCAGTGTCTGTTCCCCTCTCTGTGTTCGTGTGTTCTCATAATTTAGCTGCCACTTATAAGTGAGAACAGGTGGTATTCGGTTTTCTCTTCCTATGTTAGTTTGCTAAGGATAATGTCCTCCAGCTCCAACCCTGTTCCTGCAAGGAACATGATTTCAGTTTTTTTGTGACTGCATAGTATTCCGTGGTGTATATGCACCAAATTTTTTTAATCCAGTCTACTACTGATGGGCATTTAGGTTGATTCCCTGTCTTTGTTACTGTGAATAGTTAAAATAGGACTTTCAAAGCCACTAACACTCCATGCTGCCAAGTGCCATGGTTACTATTTTATCCTCGTCTTATTTGATCTCTCAACAGCATTTGATGCAACTGTCGATCTTCTTCCTGCACTGCACCCTTCCTCGGCTCCTGCCACCTCGCTTTTCTGGTTTCCCTCCTATTTGACTGACCACTCCTCAGACTCCTCTTCCTCCTCTGTGAAACCTAAAAATGTCGGAGTGACCCAAAGGTCAGTTCGACGGCCACCTACTCAACTCTGTCTACACTCCCTGACTAGATGACTTCATCTTGCCTCATGGTTTTAAATACATCTATATACCTATGACCCCAAATGTGTATCTTCAGCCCTGATCTCTTCACCCAGCTCTAAACTCATATAGCAAACCATCTACCTGACTTCTCTATGTAGGTTCAAATGGCCATTGCAAACATCACGTGGCCAAAATGGAAAACGGGGCTCCTATCTCCTGTCCCTGTTGCTCCCTGAGTTGTCTCCATCCACGTAAACAACACCATCATCCAACCAATAGCTGAAGCAAAATGACCATGAGTCTATCTCTCTCTTTCCCCCATTCTTCACATCAGCAAGTCCTTTTGGCTTTACCCCCAAAGTATATTCTGAATTCATTCACTCTTCTCTATCCCCACCTCCTCCCTGAGCTCAAGCTATTTTCCTGTCTTGCCTAGACTCCTGTGACAACTTCCTCTTTTGTACTCATTTGCCTGGGGATGACTATTTAGGTTGTTACTATTTTTTTTTCCTCTTTTATGGCGATGCTGTAATAACCTCCTCACACATTTCTCTGTGTATGTGTGAGAGCTTCTCTGAGACAATTCCCCTTGATGGGAGGGAATTTCTGCATCATAGAATAGACACATTTTCAAGTTTACCAAGGACCATCAAGTTGTTCTCAAAAGTGCCCGGCAGCTTGAAGTATTCTTATTTCGCTCGGTTGTCCGCAGCCTTTGACATTCACTGGCTTTAAAATTTCACAGCTTTAAAGATGACAAGGAGAACCTTTCATTTCTCTAACTAGTTAAGAGATGTGGGCACTCGACTTTCTTCTTTTGCTATGCATATGCCTTGACCATTGCTCTATTGAGGCTATTTATCATTGTCTAATTGAGCTAAGGATCTTTTATCAACATTCTGAATACTATTTTTTGTACTCTACAAATGCTGCAAATATCTACTCCCTGTCTGTTGCCTGTCTTTGTTTTTGTTTTTGAGCTGGAGTCTCCTTCTGTTGCCCAGGCTGGAGTGCAGTGTCGCCATCTTGGCTCACTGCAACCACCGCCTCTTGGGTTCAGGTGATTCTCCTGCCTCAGCTTCCCGAGTAGCTAGGATTACAGGCATGCACCACCACATCCAGCTAATTTTGTATTTTTAGTAGAGATGGGGTTTCACCATGTTGGCCAGGATGGTCTTGATCTCTTGACCTCGTGATCTGCCCACCTCGGCCTCCCGAAGTGCTGGGACTACAGGCGTAAGCCACCACGCCCAGCCTGTTGCTTGTCTTTTAAGGTTGTTCATGGTTGTGTGTCTTTTTATCATATGCATGTTTCAAATGTATTGTTGTCAAATATGGGAATTTTTAAAACTTTTAGGTTCAGGCCTACATGTGCTGGTTTGTTATATAGGTAAATTGCATGTCCCAGGGGTTTGGTGTACTGATTATTTCATCACCCAGGTAATAAGCATAGTACCCAAAAGGTACTTTTTCCATTGCTTTTGGACCGTTTATGCTTACTGGGCCATACTTAAGAGTCCTTAGCCTTCCTGAGTTGTTAGTTGTTTCTGTGTTCTTCTAATCATCGTAAAGTTTTACTTCCCATGTCCAGGTGTTTGCTGCTGCCCCTCCCCCTCCCTCTTCCCCTTCCCTTCCCCTTCTTCTTTTCCTTCTTCTTGTGCTTCTTCTTTTGAGACAGGGCCTCTCTCTGTTGCCCAGGCTGCAGTGGAGTGGCACAATCATGGCTCACTGCAGCCTCTACTTCCTGGGATCAAGGAATCCTCCCACCTCAGCCTTCCGAGTAGCTGGGATTACAGGTGTGCACCACCACACCTGGCTAATTTTTTGAAATTTTATAGAGACAGGGTGTCCCTGTGTTGCCCAGGGTGATCTTGAACTCCTGGGCTCAAGCAATCCTTCTGCCTCAGGCTCCTGAAGTTCTGGGATTACAGGCATAAGCCACTGCACCCAAATTCTGAATGTATTTTGGGCATGTTTACATCACTTTTATAATCACAACATTTAAAAATCATGTTTAAAAGGGAGATTCCGCTCTGCCAAGTGATTCTTCCCTATCCCTCCCCTTTGCTGTCCCTTCCTCCAGGGAGACTCACCCAGCATCTGGCCCAGGTGCTCCCCTCCTACATCAGAGAATTGGTTGTGACTGAGATCCAGCTTTTTAATTTGGTAATTGGTCTACAGAAACAAACAGGGGAAAGAGAAGGATTTTTTGTCTTCTGATTGCAAATATCTTACTTATCTCAGGGCAGTATGATGGTGGGGCTCTGATGTACCAAAAATTAGGTGAAGACAATGTCTTAGGCATTTTTTGTTGGACTGTTGATGGCTGCTGGGAGAACTTAGTGCCATATAAACAGCTCTACCATTTGCTGTGCCTTTGTTGGGGTTGGCAGGGTCTAAACACTCCCCAGTCCCTAACATGTGAAAGTAGCCTCACGTTACTGTGCCCATAGCAGCCCCAGGTTGCCCAGATCTCCCAGGGACATCGCCCACGTGGCTTGGCTGCACTCCCTGCCTCTTACCGACAGGGCTTGGCAGAGCAGTGCTGCGGAGTCTTCCTTGAAGTCATTTCCTGTAGTGAGGGTGGTGTGTCAGTGATGCACTGCTAGACCATGGCTCCCTTCCTCTCCCACCCCCTGCCCCTCCCAGTCCACTTCCCTTTAGAACAATCGAACAGAAAAAAGGTGGTAGGGGCCAGACGCATTGGCTTACGCCTGTAATCCCAGCACTTTGGGAGGCGGAAGTGGGAGGATGACTTGAGCCCAGGAGTTTGAGACCAGCCTGGGCAACATAGTGAGCCCTTGTCTCTACAAAGAATTTTTAAAAAAATTAGCCAGTCATGGTGGCATGAACCTGTGGTCCCAGCTACTTTGGAGGCTGAGGTGGGAGGATCACTTGAACCCAGGAGGTCGAGGCTGCAGTGTGCCATGTTGGTGCCACTGCACTCCAGCCTGGGTGACAGACCAAGATCCTGTTTTTAAAAAAAGAAAAGGAGCCTGGGTACTGTGGCTCATGCCTATAATCCCAGAACTTTTACAGGCCAAGGCGAGTGGATCACCTGAGGTCAGGAGTTCGAGACCAGTCTGGCCAATATGGCAAAACCCTGTCTCTACTAAGAATACAAAAATTAGGCATGATGGCGCACACCTGTGGTCCCAGCTACTCAGGAGGCTGAGGCACGAGAAATGCTTGAATCTGGGAGGTGGAGATTGCAGTGAGCTGAGATCACAACGCCACTGCACTCCAGCCTGGGTGACAGAGAAAGACTTCACCTCAAAAATAAAATAATAAAATCAAATAAAAAAGGAAGGGACAGGACAGGACAGGAAGGGACTTAAAGCAAGTATTACATGGACAAAAGAGAACAAGGCAACTGTTTACCCTCTCTTTTAACATTGCCTTTTCTCTCTGCCATGAACTTCCAGGAGTTGGTAGCATACCCTGTGCATTCATTAGCAGCATCAACCCCCAGCCTAGTGCCTAGAGTCTATAACATCCTAAAAATGCTCATCCAAGTTCAAGCAGCAGGACTGGGACACCTGTGAGTGAGACACTTACCATGTGTGCAAAATTTAAGAGGTGCCTAAAAACTCAGTAATCAAGAAGAATAATATCCTAATACAACATTTTAAAAAACCAAAATTAGTGTAAAATCATCTATATTGAACAAGTTTTTTTTTTTTTTTTTTTTTTTTTTTTTTTTTTTTGAGACGGAGTCTCGCTCTGTCACCCAGACTGGAGTGCAGTGCAGTGGCGTGATCTCGGCTTACTGCAACCTCCATCTCCTGGGTTCAAGCAATTCTCCTGCCTCAGCCTCCTGAGTAACTGGGATTACAGGTTGTGCACCACCACACCCAGCTAATTTTTATATTTTTAGTACAGACACAGTTTCAACATGTTGGTCAGGCTGGTCTCAAACTCCTGACCTTGTGATCTGCCCACCTCAGCCTCCTAAAGTGCTGGGATTCGCACCTGGTGTCTTTATAATTTTAAAATCTGACCCTGCACACACATGACTAGACCTTATTCACCTCAGTCCATTCAATCCCTGCTAGATGCTGTTTTTATTTAATGTCTTGATATTTTGCACATCAGGATATTTTGGCACTCCTTACATTTTGTGACCAACGCAAATGGCTCACTCACCTTACCTGAGTTGTGGCCCTGCTAAGCAATGTAAGACACTGGTGATTTCTGGGAAGTACATGACATAGAGCCTTATTCCCAAATTTCCTCCTTTGAACCCTCAATAATCTCTACCACCTAAATAGTGCTTGGCACATAACAGGTCCTTAGTAAAGTGAGTGAATGAATGAATGAATGAATGAATGAATGCATTCACTGGAACACAAATACTTGTTTGGCTGTGTCTGTTAGCAGTGCAATAAAGTGAGATAATAAGCTAGTCAATGCATAAAACTAGGTGATTAGTTATTCAAATTCTTGTGTTTAAATCAGTGGTTACAGATACTACAGAGCTGGTTGTAAGAGAATTATTTGTGAAATTTGATAAAACACAGATTCCAAGATTTCTCCTGCCAAAGATTCTGATTTCACCAGTCTGGGATAGGACTGGGTGATTTGTATTTTTACAAAGAACTTTCTGTACTATGTTAACACATTATGTTAGGGGTCTTAGCCAATGCAACCAGAAAAATAATTAGGAGATATAAATATTGGAAAAGAAAAAACTTTCATTATTTGCAGGTATAATCACCTATCTAAATAATTCTATAAAATTAATTAACAAAATGTTAGAACTCATAAGATAATTTAATAAAGTGACTGGATATAGAATTAATGTACAAAAATTAATAGCTTTCAGACACACCGGTAATGACCAATTAGAAAATGTGATAGAAAAAAACATTCTGTTCACATAAGATAAAATAATAGAAGACCTAGAAATAAACCTAATATAAATAATGCAAGGCTTATAATAGAAGAAACTAAAACTTTACTCAAGAATGTAAAAAGACCTGGGGCTGGGCACAGTAGCTCACACCTGTAATCCCAGCACTTTGGGAGGCTGAGGCGGGTGGATCACCTGAGGCTGGGAATTCGAGACCAGCCTGACCAACATGGAGAAACCCCATCTCTACTAAAAGTACAAAATTAGCTGGGTGTGGTGGCACATGCCTGTAATCTCAGCTACTCGGTAGGCTGAGGCAGGAGAATCGCTTGAACCCAGGAGGCAGAGACTGCAGTGAGCCAAGATCATGCCATTGCACTCCAGCCTGGCAACAAGAGTGAAACTCCTTCTAAAAAAAAAAAAAAAGAAAAAGAAAAAAAAAGAATATAAAAATACCTGAAGGAGTAGAGATAAACCATGTTCATAAATGAGGAGACTCAATATTGTGAATGTCAGTTCTTTCATAAATTAATCTAGAATATTAAATGGAACCCCAACCAAAACCCCAACAGGTGTTTTTTTTCTTTTTTTTCTTAAATAGAACTTGACAAAATGATTCTAAAATTCACCTGGAGGAGAAACTGCACAAGAATAGCCAAGACTACTATTACTTACAATACTAATAGCCAAGATTGCAGAATTATTTTGAAAAAAAATTCAAGATTACTTTGAAAAAAAGATTCAAGATTACTTTGAAAAAAGGGGTAGTCTTTGCCCACTCACACACGAAACATATTTATTGGCTGGGCACAGTGGCTCATGCCTGTAATCCCAGCACTCTGGGAGGCTGAGGCAGTTGGATCACTTGAGGTCAGGAGTTCGAGACCAGCCTGGCCAACATGGCAAAACTCTGTCTCTACTAAAAATACAAAAATTAGCTGGGCATGGCAGCAGGCGCCTGTAATTCCAGCTACTCGGGAGGCTGAGGCAGGAGAATCACTTGAGCCCAGGAGGCAGAGGTTATAACAAGCTGAGATGGCACCACTGCACTCCAGCCTGGGCGACAGAGGGAGACTCCGTCTCAAAAACAAAGAAATGCAAAATATTTATTATAAGATTTTATAACTTATATATTAAATAGTACATCATCATTTTTTGTATTAGTCACAACATCTTATGTTATAATATGTAGTAATTATAATTTTAATATTCTAAACAAATATTAAGACAATGCAGTGTTGACATAGAAATACATAAATAGGCCAGGTGCGGTGGCTCATGCCTGTAATCCCAGCACTTTGGGAGGCCGAGGCAGGCGGATCACGAGGTCAGGAGATCAAGACCATCCTGGCTAACACGGTGAAACCCCGTCTCTACTAAAAATACAAAAAATTAGCCGGGCGAGGTGGCGGGCGCCTGTAGTCCCCGCTACTCGGGAGGCTGAGGCAGGAGAATGGTGTGAACCCCGGGGGGCAGAGCCTGCAGTGAGCCGAGATTGTGCCACTGCACTCCAGCCTGGGTGACAGTGAGACTCCGTCTCAAAAAAAAAAAAAAAAAAGAAATACATAAATAGATTAATGAAATAAAATAGAGACTCTAGAAGGAAACCTATATTTATAATGGAAGTTTAATACATGATAAAGATGACATTTCAAATTAATGAGAAAAGGATCAATTATTACATTGATGATGCTGGAGTACCTGGTTATCAGTTTTGGAAATAAAACATCTGATTTCTACTTCATTCCATGCACAAACAAGTACTAGATATATTAGAGAGCTAAGAGTAGAAACCACAACAACAACAAAAATAGAAGAAAATAAAGGAAAATATTTTTACCTAATTTTTTTTCTTTTTCTTTTTTATAGATGGGGTCTTGCTATGTTGCCCAGGGGGGCCAGTCCTGGGCTCAAGCAATTTTCCCACCTCAGCCTCCTGAGTAGATGGGACTGTCGGTACATGCCACCACTCCTGGTTCAGGAAAATATTTTTATAAACTTTAGGAAAGAGTTTTAAAGCCAGGCTACAAAAATTAAATACATAAAGGAAAAAGACTATAAAACTTGACATCAATAAAAGATATAAACTTTGCTACAAGAAAGTACCATAAACAGGCTGGGCACGGTGTCTCAAGCCTGTAATTCCAGCACTTTGGGAGGCTGAGGCGGGCAGATCACAAGGTCAAGAGATCGAGACCATCCTGGCCAACATGGTGAAACCCCGTGTCTACTAAAAATACAAAAATTAGCTGGGTGTGGTGGCGGGCACCTATAGTCCCAGCTACTCAGGAGGCTGAGGCAGGAGAATTGCTTGAACCTGGGAGGCGGGGGTTGCAGTGAGTCGAGGTCGAGAAAGTACCATAAATAAAGCCGTATCTAACATTCTAACATTCAAGTATGAATATCTATAGTTTATGAAGAATGGCTAAAACTCAGTCACACTAACAACCCCATACAACAATTGACATTTCATAGAAAAGAAAATAGAAGTGGAAGTGAGCTTCTGAAAAAGTGTTCTATTTCAATAGTAATAGAATGTGTAACAGTAACAAAGACAATAATAGCGAGAAACACATTGAATACTTATGTACTAGGTATAGTTCTAGGAGTTTTAGATTTTAATTCACTTAATCTTCACAATAACCATCTGAGGTAATATAATTATCCTTATTTTATGAATGAGAAAATGAGGCACAAACTGTTTAAAAAACTTGCCCAGTGTCAAAGCTGGGATTTGAACCCAAGCACTGTGACTTCTACACCCACATGCTTAACCATTTTGATTCACAAATTGCTTGTTATTTCCCTTCTGGGGATGGTATAGGCAACAGTCCATTGGTAGAATTATAACCTGGCAGTCTTTTTAAAGGGAAATTTGGAAATCAGTTGTTAAGTTCACAAAAATGGATACATCTTCATATTCAGTAATTGTGCTCCTGGGTGTCGATCTAGAAATACAAGAACATGTGCCTAAAAGATACATGTACAAGAAAGTCCTTTAAAACATTACTTGAAGGCAAAATTAGAAATGACTTTAATCTCCTTTCTCCCAAATAGGGGGATGTTAAATAAACTATGGTATGTCCATAACTCAGAATACTAGCCAGCAGTTCAAGAGAATTAGATAAATCTATTTGTTCTGCCATAGAAAGAAATCCAAGACATATTTAGTGGAAAACAAGAAAAATTGGAGAACAATAACTGACATGTAAAAACATTTATGTTAAAAATACACGAACTAAGGCTGGGCATGGTGGCTTATGCCTGTAATCCCACCACTTTGGGAGGCTGAGGCGGGAGGATTGCTTGAGCCCAGGAGTTTGAGACTAGCCTGGACAACATGGTGAGATGGGGACAACCCGTCTTTATAGAGAAAAATACACAAACTTTATTTCTGTATTTTTTCCCTAGACACTCTTCAGATCTTCTCTGTGTGTTAATGGTTTTTCAGAGATATAATCAAGTGTGGATTCTTTTTTATATACCTTTCTTAGGAGTTACTGGGATTCCTGTATCTGCACATTTATCAATTCAGGGAACATGTTAGCTGTTATTTGTTCAAATATTGCTGCTCATTCATTTCTTCTCCTTCTGGAAACTAGTCATTCATTTCATTCTTTTATCTTTTATATTCTCTATGTCTTTGTCTTTCTATGCTGCAAAGATAGATAAAATGTTTTCCACTAATTCTATTCACCTGTAACTAATGTGCCATTGAATTTATTTGTTCAGTCTTTAATATCAGTGACTATAAATTTTTCATTGTAAGAAACCCTTGGTGTGGAGAGGAGGGGAGGTCTCTTTTTAAGTGATTTGTTCTTTTATGATTTTATTTTATGTTCTTAATCATATTAAACATAGTTTATGATTGGGTGCAAGATATCTCAGTTTGCTTGTGGTTCCAGTTAATTAATAGTTCCCTATTCAGTTTGGGTGGTAAAGTACATGATAAATTATTGTTTATATATCATCTGTAATGTCAGATATGGATGATAAATGGCGGGGGCTAGGGGAGTGTGACTGGGAGGGTTTAGCAGGCATAGATGCAGTATTCTGGTCTCCAAGACTAGAAGGACATGGTCTGGTTCAATGAGACATTGAATTCTCTGTTTTTCCCCTCTTCCCTCCCTCTGATTCCCAGTGTCTTCTCCCTCCCTTTCCATGTGCTCACCTGAAAGCTCAAGGCTCCAGATAGAAGAACTGTTTCTCTCAAAGAAATCTGAGATGATTCTGGCCCCCTCCAAACCAAGGTGATTGTTGGAAATATTCTAAAAGGCAAGAAAACACTTCGGTATGTAAAAAAGCTCACCAAAGGGCCCTCATGAAAAAATGATGTCTTTTGTGGTTTACTTGAGTCCTGTGCTGAGGGAGTAGGGTTGGGGTGGGAAAGGATTAGGAGGATTAGGGAGGTGCCAAGGACGAAGAGAAGGGCAATAGGAAACCGGGCTCTAGAGCCAGCTTTTCCAGGGCCTCCCGGTGGGACCCGTGGGCTAGCTGGTCTCAGTTTTTTGAAGTTGGCTTCAAGGACTCCCTGTTTTCCCAATTTAGCCTTGGTGCTTCAGATAAGCATACTATTTTGTTTCTTTGTATTAAAACCCAAAACAGCTTCATTTGGAGAGCTTGGCAGTGAAACAGTGAAAAATGAGTTTAGAGTGCATAATCATTGTAAATTCTACTCATTGATTTGGGAAGTATGAATTGTCCTTTTAAGCTAGTGGGAGAGACTTTATATAAAGTGGCCATTATTGTCTTAATTGGTTGTTCCCCCTTTTCTTTGAATTTCTTTTTATGATGGTAAAATAAGCATAACATATTATTTACCATCTTTGCCGTTTTTCAGTGTCCAGTGGCGTGGTATTAAGCATATTCACATTGTGTAACCATCACCGCCAGCCATCTCTAGGCACATTGTCTTTTATGACATTATTTCATGTCTTTACTTTCTTTAAGAAAGTTCACTTTAAGGCAACTATGCAGAGCTACATTTATCAATTTTTTTTTGAAACAGAGTCTCACTCTGTCACCCAGGCTGGAGTGCAGTGGCGTCATCTCGGCTAACTGCAACCTCTGCCTCTGGGGTTCAAGTGATTCTCCTGCCTCAGCCTCCCGAGTAGCTGGGATTACAGGCACACACCACCATGCACAGCTAAGTTTTTATATTTTTAGTAGAGGCGGGGTTCCACCATGTTGGCCAGGCTGGTCTTGAACTTCTGACCTCAGGTGATCTGCCCACTTTGCCTTCCCAAAGTGTCGGGATTACAGGCGTGAGCCATCATGCCTGGCCACATTTATCATTTTTAAGGGCTTCTAAGGTCCAGACAGAAGTGGTTTCTTTTTTTTTTTTTTTTTTTGAGATGGAGTCTCATTCTTGTCGCCCAGGCTGGAGTGCTGTGGTGCGATCTCAGCTCACTGCAATCTCCACCTGCTGGGTTCAAGCCATTCTCCTGCCTCAGCCTCCTAAGTAGCTGGGATTACACCACCATGCCTGCTAATTTTTGTACTTTTAGTAGAGACGGGGTTTCACCATGTTGGCCAGGCTGGGTTTGAACTCCTGACCTCAGGCGATCCTCCCACCTCGGCCTCCCAAAGTGCTGGGATTGCAGGTGTGAGCCACCGCGCCCAGCCATAAATTGTTTCTTAGGTTTTCCTACAGCCATAGGAAACACAGCCTCTCACATGTGGCCCTCCTCTAAGAAGTCGTGTGGGAAGGGCAGGGGCGGGCAGGAGCCTGGAGGCAGCCTGGGTCCTGGCAGGGCCTCTGGCTTGTCTCCAGTGGGTTGTGAATCCCCAGGGATGATGGTAAGAGCCAGCACAGGGGGGCACAGTACCATCTCCTGGAGGTAGTAGTTCTCTTGTAGCATCTCCACCAGGCTCAAGACGCCCTCCTCCATGATGCAATTGTCTTCCAGCTCCAGTTTGGTAACAGCCATGTTGGACTTCAGCCAGCACAAGGGGAGGGAGAGAGACACAGAAGTGGTTGGTGACCCAGTCAGTTCCCTGCTCGCCCTGGGCCAGCCATGTGAATGGGCGTGGAGATGCAGGCTAGGAATTCTGAAGGCCTGGCAAGGGCGAGGAGACCAGAACGGGGGCTGAACCAACCCGTGGAGTTTTGCTAGGACAATACGCTGATTCTGGGAGAATTTATAAAAGGATCCTGAAAGCAATTAAAACCCTGACAAGTTGGAGGCACAAGGATGAGCTAAACAGATTTTAACTATTTAGCCCTAAGGGGACAGAACTGTGACCTACTCCAAGATTAAGGAAAACTTGATACATTGAATAAGGATATTTAAACATAAAGATTCTTGCAAGGAGGTCCTTTAAAGCATTGATTTTGCTTTCTTCAGAGGCCTTTCTTCTAATTTACGCTTAAGTTTTATCTGGGACACTCTTTTTAATTTGTATTCATTTATTTATTATTATTTTTTGAGACGGGGTCTATGTTGCCCAGGCTGATCTCAAACTCCTGGGCTCAAGTGATCCTCCTGCCTTAGCCTCCCAAGTTGCTGGAATTACAGGCATGAGCCACCACACCTCGCTCTGGTACTCTCTTTACTAGGAGGTGACCTCAAGTCTGTTTGGAAGGAATTGGACATATAAATCTTTGGTGAATATCTAGATCCAAGATAGTCTGCATTTCTTTTTTTTTTTTTTTTGAGATGGAGTCTTGCTCTGTCGCCCAGGATGGAGTGCAGTGGCGTGATCTCGGCTCACTGCAACCTCTGCTTCCTGGATTCAAGCAATCCTCCCTGCCTCAGCCTCCTGAGTAGCTGGGATTACAGGTGCCCACCACCACACCTGGCTAATTTTTGTATTTTTTTGAGTAGAGATGAGGTTTCACCATGTTCACCAGGCTCGTCTTAAACTTCTGACCTCAGGTGATCCACCCGCCTTGGCCTCCCAAAGTGCTGAGATTACAGGCGTGAGCCACTAGTCTGCATTTCTATGAGGGGCAAGAGGAGAGAGAGGAAAGGATTCGCATTGCAGCATGAAGGACTTGGGTTAGCTCTAATCAGAACTTTGATCTTCCCTTCCCCACCTTGTTCCCAGTACACACAGGTACAGAGAACAGACACAGGTTTGGATTTGAGCATTTTCAAGGCCCACTAAGGAGCAAGAGAAGTAGCAGGTGGAAGGAGTGTTAATGCTGGTCCTCCGCCACCCTCTCCCCTGAAAAAGGAAAATGTGATAGTCCAAGCTATTGCAATGCAGGATGGTTCACCCTGGGGCTTCCTGAAATGTCTTCTGGTCTCAGCTCTCTGGGCTGAGCAAAATTCAATTGCCTTGAGTTGTGCTCAAAGGTGAGGGAGATGGCTCAGGGGGCCTCCCGTCTAGGTGCTATTTAGGAGTGTCTAGAAACATGAGTCGAATCACCACTGCCAGATTCATACTGGGGACCAGCACATTCCAGGGGGAAGCAGGAGGCCCAGTCCCCAAATCCATCCACATTTATTTCACACGGGCCATTGTCTATTTGTCACTATCTGTGTTCACTGCTGGGGAACAAGGATTAACAGAGAACATTCCCATTCTCACACCACCTGCTGCCCCCACATGCAAGGGTACAGTGCTAGGCTGTCGAGGGATACACACAAGGATGAAATACGATGCCTGCTATTAGCGTGCTCCTAATCTAGGCCAGGGAAACACAAACATGTGAAAAGTTAATCAGTACAAAGAGCAAATAGAAGTTCAGTCTACCAGAATGTCATGATGATTAATTGTCAAATGAATGATACAGAGAATGGGGGAAGAAGAAACTCCCCTCAAACAGAAACCGCTGTTACTACGAAACAAGTGGTCCAAGTCCTGAGAGGATGTCATTATCATCCATGTTTTTCCCACGAAGCTCATGAGGTAATGGTGCGTTCCTAACACTTCATTAATCAGCCTTTCCACCCTTGATAAATCTCAAGACGGCTTTGTTCTTTCTCGGCTCCTTTCTTCCCATCCCCGGAAAACAGTGCAATCTCACATTTTGTGTCACTTCTTAAAGTGCACACAAATGCTAAACGCAAATGCTGTTATATGTTTAAGAAAGAATGAGTGTGTTGGGGAAAGTGAGGAAAAATAAGACCATGTATTCTACAAATACACCATTCAATGCCAAGTGGGGGCTAGGCACTTGAATAGCACATAAGCCTATCCTTATCATACAAGGAACTTACATTCTAACAGTGATTACAGTAGTTCACCCCTATCCTTGGGGGAAAACATCAAGACCGCTGGTAAATGCCTGATACCAAAGATAGTACCAAACCCTAAATATACTATGTTTTTTTCCTATATATACTTACCCATGATAAAGTTTAATTCACAAATTAGGCACAATAAGAGGGTAACAATAACTAATAATAAAATAGAACATTTATTATAATATACTATCATAAAAGTAATGTTGCCAGGGCATGGTGGCTCATGCCTGTAATCCCAGCACTTTGAGAGGCCAAGGCGGGAGGATCACTTGAGGCCAGAAGTTCAAGACCAGCCTGGCCAACATAGTGAAACCCCATCTCTACTAAAAATACGAAAAATTAGCCAGGCATGGTGGTGCGCACCTGTAATCCCAGCTACTCGGGAGGCTGAGGCAGGAGAATCACTTGAACCTGGGAGGTAGAAGTTGCAGTGAGCTCAGATCATGACCCTGCACTCCAGCCTGGGAGACAGAGTGAGACTCTGTCTCAAAAAAAAAAAAAAAAAAAAAAAGTGATGTGAATGTGGCATCTCTCTCTCTCGTTCTCTCTCAAAATACCTTATTGTACTGTAAGAACAACTGAAACAGTAGACAGTGAAACTGTGGGTAAGGGTGGACTACTATACCTTCTAGCAACCAACAATGACAGTGTATTTCAAGACTTTTTGGAGCTTGCCATGTATTTCATAACTGAATAGACATGGACGCACAGAATTGCCTTCCTCATTCATCACTCTCTCAGATGTCTGCATCATTGAACTTGGCCAACTCAGTTTTCCTGCAGCTTGTGTTTGGCTGTCTCTACCATTCTGTAGCTTCTCCTGTCTTTCAGTCACTCATTCTCTATTGAATTCACTGACTCCTTTTCTTCTTTCAGATCCTTTATAAATAATATTTTTAAAGAATTATTTCTCAGTCCTGAAACTGTCCCTATCAACTTTATAAAATTGATCAGGGAAGAAGGGAGGGGAGAAATGGGAATCAGCCCAGCTTGCAGCACACACAGCATTGGTCATGAGGTCAGCTGCTCTCTGACCCCTTCCTCAGAGTTGTTTGCTGCCTGTTGCCCCAGAACCACATAGACTCTGTCACAGGATCATAGTTCCTTTTCACTGCTCTGCAGATAACATTGCAGCATTGTGAAATGTTCAGTTTTCCATCTGAGATGCTGGTGAAACTACTACTGACATCAGCTGGTCTGAAGGACCCCAAGAGGAGCTGACTCACCAAAAGCATGCAGCTGCTACCTCCTGATGATTTAATCCCCCTTGTCCCGACCAATCAATGATCCTAATTTTTCAGCCCCTTGTCCTCCAAGATCCCCTTAAAAACTGTTGGCCAGGCCAGGTCCAGTGGCTTATGCCTGTAATCCCAGCAGTTTAGGATCCTGAGGTGGGTGGATCACCTGAGCCCAGGAGTTTGAGACCAGCCTGGGCAACATAGCAAGACTCCTTCTCTACTAAAAATGCAAAAATTAGTTGGGTGCAATAGTGAATACCTGTGGTCCTAAATAATCAAGAGGCTGAGGCAGGAGGATCACTTAAGCTCAGGAGGTCAAATCTGCAGTGAGCCATGATCATGCTACTGCATTCCAGACTGGACAACAGAGAAAACCTGTCTCAAACAAACAACTCTAGACCAGAACTCCTTAGGGAAATGGATGGAAGGGTTCCTTTCATTTCCTTGCTTGGCCACCCTGTGATCATTAAACTCTTTCTTTGCTGCAAACTCTGCTGTTTCAGTGTATTGGTCCTTACTGCACAGTGAGCATATGAACCTGGTGGTCCTGTAAGTCCTCTTTATTTTTCTCTGTTCATTCTTTCCATGGATAATTTAACTATTACCAATTTTAAATGTCACCTCTAAAGACACATCTACCTCTCTACCTTACTGAGCTTTTTTATAATGGAATTTTCTGTTTACTTTTCTAAGTGGACAAACAGTGCTATGCTGACAGGCAGTTGTTAGGTTTTCTGTTTTTCTGTGATGGGAGTCAGTTTTGTGTGTAAATCAGTTATAATTATATAAAGTCATGATGAACTCAAGGTCAAGTCCTTGTTTGGTCATACCAAGCTGAGAGATAACACTATTTCTGTGGGAAAACTTGATTTACTCTACACCGTGGTCTTTATGAAATATAATGTTGCACAAGGCAGACATTGAATGGAATGGGTCAGTAGTAAACCCATTTACAGCAAAAGTGAGCTTTGGAATGAAGACCCAGGCTGGCATTTTGTTGGTGCTCTTACATTGATAATTGGGCCTGGTCACTTTTCCTGGGCCCAGGGGCTGGTGCCTTTGCTTCCTGAACAGCAAAGAGTATATAGACTTCTATTTTTTTCTCCTCAAAGTCTCTGCAAGGAGCATAGACTTCCAAGGCCCAGGTTGCTAGTAGCCTCCTACCAGGAGCTAAATAAATCATCTGGCAGCCAAGCAGAGCCCAGGGCAGTGTGGCATAAGGGCATAAAGTGTGGGTTTAGGCTCCATAGGAGGGGCCCTCTGAATCTTGGGCCTACCACTCTGCCAACCCTCCACCTCCTCCAGGTTTCATGAGCTCCCACTAGCATGCTCACCACCAGGGCTATAGCAATAGCCTTGGTACCCCTGGGGCCCAGGCCGTGGTGGTTGAGGTTCACGTAGGACTCCTCCATGTTCCGAATGAAGTAGGAGACAGGCACTACACCCATCAGCTTGCAGGCCTCCAGGTACAGCTCCTTTTGTCCAGTGGTGAAAAATTTCTCATCATCTGCAGAGAAAGATGGGCTGAAGTAGGATTTCTCTTCCACCTTTGCCTTCTCTCCCCTCTAGCCCCAGTGACATTCACTCATGTCTAGACTGTCCTCTGCCAGAGGATCTCTCCCTGTGGGTATGTGCTAAGAAGCCTGCTCCTGTCTGGGAAGTCAGTCCATGGTGGGAGAGGGAGACTCTAACTCCAGAAAGTCCCAGATGAATGTTTCCCTTTGGGTAGGAGATGAGGCCCATGGTTTTAGGCCAGAAGCTTTCCTAGAAGTGAGCAGTGGGCTTCACCCCACCTGCCCAGGTTGGCCACATCCAGTGACTGGTCATCAAGGACATAGAAGGCCCAAGCCCTCTTGCCCACCTTTGGACAATTCTGAAAGGCCAAACGCGGATGACTTTTGATGGTTGATGGAATCTTCATTTCACTTTTAGTTTCACCGCCACTATCACAAGGTTGTGAGTCATGAAAAAAGCTTCACCAAAGACTTAGAGAGGCACCAACATTTAAAAAGCCCAACTAGGACAGAGTGGACTTCTCAAAATGGCAAACCAGTGAATATGGAAAGACCTCCACATCAGCGAGAAACAAGCATGCTTGCATGTGAATGGTCTTTCTTCTTTCAAAAGCTTGCATGTCATTTTCCTTATAAAAAGGACTGTCATCCTTGCTTTATTGACGACAAACCTAGCCTCAAATAACACACAGTTGGTCAATGCTAAAACCAGCTAACAGAAGTGGGGACTGCACCTTTCCATTCTAACCCCTGGGGGCCTTTATTTCTTAGGCTTTAGGCCAGCCTGGCCCATGGTCACTGGGCATCGGGCCTCCCTGGATTCTGGGTGCCCCACAGCTGTGTCCTCATTAGGCAAGTCCAGCCTATGGCAGGGCTTCCTGAGGCCAGCTGGCGTCTATGTCTGCATCTGTTTTTCCTTCAGATCCCAGGGCCTTTGGCCAACCCCCTCCCCCTCCAAACAATCTAAGGCTGACAATGGGAGCTTTGTTGGTGAAAGGACAAGTGCTTTACAGGGAAGCTGATTTTGCAAGCACAACTACAAATTAGACTTCTCTTTGGGACGCTTGTACAGCAGCGCTTCTCAGCCTCAGCACTGCAGGTATTTTGGGCTGGATAATTCTGTTCTGAGGGCTGTCCTATACATAGTAGGGTGTTTAGTAGGATCTCTGGCGTGGACCCACAAGATGCCAGTAGCAACCCCCCTCCCCTAGTTTGCCCAATGTCCCCTTGGTGCAAAATTGCTTCCAGGTGAGAACCACTGTTGTGGAGAAAAACAGCTCATGGCAAGTGAGCAAACCAGGCTCGTCTCCCCCTTTTCTCTAGACTCACAGCCAGCACTGCTCCCAGCTGGCCCATTTCCCATGCCCTCCCTGCCCATTCCCAGTGTCTCAGCACCCACAGCAGGAGCACCAGGAGCCAGGGCTGCTGAGCCCCGAGTTACCATTCAGGACAGAGTTTTTGGTGCCACATTCAGCCATTAGAGGTTCCTGTTGGCAAAAGCAGGGAAGGTAACCCCCAGGTTTTGTCCCTGGGACTAATTCTGCTGGGTTTGATGCTGACCCTTTCTAGCTGTGTTCCCTATTGTTATATTTTATGGGCAGCTTGCGACAGTGTTAGCACTTGCTGCAGTCAGGGGAAGAGATGGGGGAATGAGATAGAAACAGGACCCTTTGGCCAAACATCCAGTGTTGTCCTTTGCTACCTTCTCCAACCATGTGAATGAAGTTGGGTGTTAGAAGCAACGTTAACAACAGACTTGAAGTGGACAAGAAGCCAGAAAAAGAGCAACAAGCTGCCTGGGGGTCAGCGGGGAGGAGGTCTGCGTAGAAGGGTGAAGATGTATGTTGTATGTTGACCATGGTGGGGAGGTTTATAAACTGACTCTATGCAGATGAACTTCACAGTTTAATTTGGCAGAACTGGCCTTCCTCCATCTCTGCTGCCTGTGAATCACTGCCCACCAGCCAGCTGCAAGGATGCAGGGGAGGAAGGGTGACTGGGCTAGGCTTGGCCTGGGAAGTTTGAGGCTGACCCTGTCAGATGGAACCAGCGTCATTCTCTTGCTTCACAAGTGTTCTCTTTCGGTGCTTCCCTTCTTGGGGAAACTGGGAGGAGAGAGAGGGTGGAGGTGTTATTTGCATTAACAGAGTCTTTGTTTCAGCTCAGCCAGTCCCGATACCCAGGCATGCTTAGATTTATCAAGAAAAGTAGGGGAAACCAGAGCTCTAAGGTGAGTGTGGGAAAGTCACTGGGATGCAAGATAGGCCACAGAAACACTCCAGGGGCCTGGGATATGGAATACAGAAGGCAGAACCATCAGAGTGAGTCAAACACGGGATCAGCCAACGTGCTGGGCAAACTCCCGCTGTCCCTGGGCAATGCCTATAATCTCTTTAAGGCCCAGTTCCTCTTCTGTTGAAAACTGGCAAAGATGCCTACCTCCTAGGACTATTGCAAAGATTGCATAGGATGCCCCACGTGGAAACATTTAGAAGATTAGAAAACCTTGTTTGTGTATTGATTCCGCTTTTAACAAGACGACGTGAGGGCACTGCTCCTGAGGCAGGTGACAAGCGTGGGAAGCTGCAGCTGCTCTCCCCTGCCAGCCCGGAGGAGGACTCCAGGCAAAATCGAGCAGGCCTTTCTGCCACATTTCCTCCACAGGCCATCCGCAGGGCAGACTCTGGAAAGGAGTGAGATGACAGCTCCTGGAAACCAGATTTCTCCAGTTTCTGAGGAGAAGCTGCCCTGACTGCCCCCAAATGCCCATGCTCGCCTTCAATCTCCAGGTCTGTTTCCGAATTCTCCCGGGCTGGTTTCACTTTTTCAACAGTCGGCGGGGATTCGGCCTCACAGTAGAGCATTTTATCGCTGCTCTGTCGTACTGGCTCAATTTCAATCTCATCTGGAAGAAAAAACTCATCTCCTTGATGCCAGGAATAAAACTTGCTGGCCTCCCAATAAAGCCTGCCGCTGCCGCCCCTCCATCTCTGCTCCCTTCCTCTGAGTCCCAGGTCCTCAAGGTGCCAAGCCCTGCCAGGGCAAGTCCACTCTACAAACCTCCCTTCCCCAATAGCGCTGCCTCCGGCTGCAGGGTCTACGGGAGCTTGTGAAACCAACTCCCTTCTGCTCCCTGGAGACCGGCTGCTCCTTCCCCCTTCCCTGTCTGAGGCGTGCCTTGGAGATCGGCTCCTTGCTCACACTTTCCCATTCTTAAGTGTTTGGGTGGGTTTTGGGGTGTGCTGTTACTCTTTCAGGTGAAAGGGTGGGTCCCGATACATAGGCTTCCTTATTGTCAGGCACAAATGGTGCCAGGGAGTATAAGGGGCAGGGCAGGGCAGGGGAGGTGACAACTTAGGTCAAATAGAAAATAAAATGGACCAGGAGCAGTTCCAGAGAGCAAGAGAGAGAACTTGATTCCTAAGAATTTGACTTAGCTTCTCTTCCTTCCAATCTAACATTGATTTGTGATTAGGAAGAAGGAGGGGCTTGAAAATCTCCCTTGGGTCGAAATGAATTACTATGATTAATTCATAGTAATGAATTAATCATATTCATTGCTGGGAACAGAGCTCCCCTCACACCAGTCCTCTGCACTTGCTAGATGTGGTTTTACCACCTCTGGGCCATTGACCTGGGATCAGCCATAGGCTCCTGAAAGCCATGGGCTTCTGGAAGCCACACATAAAATCCAGAGCTCAATCCTTAGGCACTGACAGGACTCAGTAGTTTCAAGAAGCCATGCCATGCCTCTGAATGACCTGTCAGAATTTAGCCAACCTACTCATTGGGTGGGCTGAGCATTTGTGGCAGGGGTCCCAAGTTTTGACCACCCAGATTCTAGGATGGTGGGGTTCCTAATGAGTCCATGCAGGTCTTTCTTAATCCTTGTCCATAGACCCAGGTTCCAACATTTATCTCCCAGACTGTCTGGGATACACAGTGCAGGTAGCAGTGGCCTGGTAGTTAGAAGACAGACAACAGCTTGGCTGTCAGACTGCTGAGTGCCCTTAGAAAAGTGATGAATTTCTGAGTGTTAATTTCCTTGTCAAACAATTTAGAATTCCATTCAACCAGTAGAATGCTGGTAAATTTTAACAATTGATTCTCCAGGAAAAAAAACAAACAACACCAAAAACATCCTGATTTATAGTGTTAGCCAATTCATGTGGTGTAAATATTCCCAATGTGACTGATTTCAAACTATAAATGTGGTATCAACTGGCCCACACAATAAAAATTAAAGCTGGCTAGAGCCAGTATGAGGTAGTTGTGGCATAGCACTGCAGCCAATTCTTCCTGTTTGCCAAGGCCTGAACCCAAGTCAGTATAACAAATCATCCTACTTCTAGAGGGTCCCAGGTGAGGAAAGAAGTGGGCTTCAGGGTCCTGTGATCACTAGGTGTTGTACTGAGGCAGCAGGGACGGGCCTGAGTGGTGAGAGATGGGATGCCCTTTCACCTTCTGTCTCAGGCTGAAGAGGCTTGTCATTGTCCATGGTGCCAGGACCCTCTTGAGGGCAGCTGCCAACTTCTTGCCACCTCTCGACTGCTTCCCTAAGAAGCACACCTGTCCATTCACCTCTGTCTCAAACTCTGTGAACTTCCCTCACCTGGGGGCATCCCAGGGGAGCCTGCAGTTATCCTTCCCTCCCAGCAAGCCCTGGGAAGAGTAGGCTTTGATGGGAATTGGATGTGCATGAATTTGACCCCAACTCTGTCTGGGAGAGGTAGCTACTTCTCCAGCTCATCTGGGAGAGTGGGACTGCTCTATTGCTGGGAGCCCTGTTGAAAGGATCCCCACCCGCCTGTGACTTTGTGACTCAGGAGCCACTTTCATTTCATCTTCAACATTCTGTGACCTCATGCAGTCATTGTGATTCACATGGTGGACCTGGCAACAGCAGGCTTCCCGCCCTCTGGGTGGTTCTGGCAGTCACCTGTTCTCATATGTCTACTGGGGCCAAGCCCAGGCTTGGCTGTGAGTGCTCAGGTGCTGTGGGGGGTTCCTCTCAGTGGTGTTGTATTTCCCTCTGAGTCAGGACCCAACCCAAGCCCCTTAATTAGGTGACTGTGAAGAGCTGCCATCATGTTCTTCTCGCAAGAGAGCTGTGCTTCAGGTATGAAGTATTTCAGTGACGGGTGAAGTCAGTTTTCTTCTGCCCAGCTCTTCTTCCTTTTTTCTTTTCCCCGTGGGAGAGCATCTTAACCTTGGAGCTGAAGATCAAAAGCACAGCGCAATGAACATATGTCCTATCACTACAGTTTGTTGCAGCCAAAGCATTGTTCAATCCAAACTATGGGGCTGCCTACCTTGAGACGGTTCAACTAGCATTCCCACACTCGGCCATTCTCACATGTGTTGGAGTTGAAGTCCAGTTGCAGTTTGGTTTCGGGAGAATCTGGAGGCACATTTGTTCTTTCTTGATAAGTTTTCAGGACATCAATGGTCAGGTCAGTGACTGGAGGGTTTGAGGATGTGAAAATTCCTTTTTTTTTTTTTTTTTTTTGCTACTCAGAATGAGGAAGATCTAGAAATGTGTGCAAGGAAAACATGATTAGAACCATGGATCAGAAGAAATATGTATACCTGAGATGTTACTTGTTCCTTCAAGCATTCATGCTGAGAAATACATATTGAGTCTCTATTACGTACGGGCGCTAAAATAGGCACCACTGTGGGGAAGGGATGCAGACATGATTAAGACAGGACCCTTTTAAGGCATGTGCAATGCATAATAGAAATTGACAGGGCCACCCTAGGGTGAGGGTCCTGGGCAAATATTTTTGGTAGAGTTCTTGCTTGTATAAACAATTTGAGTCACCCTAAATCGGCATGGCAGCACCATTCTGGTGGCCCAATCTCATGTGGTCCTTCTAAAGAAATACCAAACAGTCCAGGGAGAGTGATCAGCTCCTAGGATGATCAGGTAGACATGAGTCCTGGTGATCCTCAGGGCATCTGGCTGGCCCACACTATTGCAGAGGATAAGGAAGCATTAAGGGGGAGAAAGAGGGATCAGAGAGCATGTGTGTCCTGGTCTAGGGCTCTGGGTGCTCTACTTGGACGGCACCATCTGGTCTCAGGTACTGAAGGGTGAGTGAGAAAATCTAGAGGTAGGTGCTCCAACTAAGCCACTGGATAGAGGCACCACCAGCCTGGATCCAACAGCAGCAGGGAAACTGAGATGGGTCTTTGGGGAAATGCGCTGGGCGTTCAGGGGAGGGTGAGGTTTCTTCATATTGGGGAACTTGCTTGGGCTCTGGACAAGTAGAGTCTGGGGAAAAGGCATTTCCAGGAGGTCAGGATGAAGGAAGGCAGCAGCTCCCCGCATAGGAGTGCAGGCTGTGAAGACGAGTAGCAGAAGGGGAGGCCACCAGGGCCAGGGCAGCTTCAGGGAGAGATCCGAATGCAATTAAAAGGCAATAGGGAGACAATGAAGATTTTTGAACAGGAGAGTGACATCATCAGATATTTTCTTTAGAATGGTTGACAGCAATATTTTTTGCATAATAGTCAATTCTGGAAAAAATAAAAATGTTTAAGGACCATAATTTTTTTTAATTCTTTTTTTTTCTTTTTTTGAGATGGAGTCTCACTCTGTCGCCCAGGCTGGAGTGCAGTGGCGCAATCTCAGCTCACTGCAAGCTCCGCCTCCCGGGTTCACGCCATTCTCCTGCCTCAGCCTCCTAAGTAGCTGGGACTACAGGCATGCGCTACCACGCCCAGCTAATTTTTTGTATTTTTAGTAGAGACAGGGTTTCATTGTGTTAGCCAGGATGGTGTCGATCTCCGGACCTCATAATCCGCCAGCCTTGGCCTCCCAAAGTGCTGGGATTACAGGTGTGAGCCACCACACCCGGCCAAAAATGTGTATTTTTTAAAAACCCTGAAATGTAATACCTGTAAACTCTTTTTATAAGTTATTATTTTTGAAAATTTCTGTATTATTAAAGGGTATCTTTTTTTTTTTTTTTTTTGAGATGGAGTCTTGCTCTGTCTGTTGCCCAGGCTGGAGTGCAATGGCATGATCTTGGCTCACTGCAACCTCTGCCTCCTAAGTTCAAGCAATTATCCTGCCTCAGCCTCCCAAGTAGCTGGGATTACAGGCGCATACCACCACGTCTGGCTAATTTTTCATATTTTTAGTAGAGACAGGGTTTCACCATATTGGCCAGGCTGGTCAAGTGATCCGCCAGCCTCAACCTTCCAAAGTGCTAGGATTACAGGCGTAAGCCACCGTGCCCAGCCACTTTTTATTATTTTTTTTTTTTTGAGACAGACTTTCGTTTTATTGCCCATGCTGGAGTGCAATGGCACCATCTTGGCTCACCACAACCTCTGCCTCCCAGGTTCAAGCGATTCTCCTGCCTCAGCCTCCTGTGTAGCTGGGATTACCGGCATGCACCACCACATCTGGCTAATTTTGTATTTTTAGTAGAGATGGGGTTTCTTCATGTTGGTCAGGCTGGTTTGAACTCCCAACCTCAGGTGATATGCCCGCCTTGGCCTCCCAAAGTGCTGGGGTTACAGGTGTGAGCCACCATGCCTGACCCCAGCCACATTTTTTAAAATTAATCTTTTTATTTTGAAATAATTTTAGATAACAGAATTACAAATATAACAGAGTTCCCATTTACTCTTCACTCAGCTTCACCTTATGTTAACGTCTATAACCATGGAAAAATGATCAAAACTAAGTTAGTATCAGTACAATGCTATTAATTAAACTACAGACTATATTTGTATTTTACTAGTTTTCCCATTAATGTCCTTCTTTGGTGCCAGGATGCCATATTACATTCGTTATTGTGGCTCTGTTGATCTCCTCCAACCTGTGACATTTCCTTAGTCTTTCTTTTGTCTTTCATGACCTGGACACTTTCAAAGAGTACTGGTCAGATATTTAGAATGTCCCCAATTTTGGTTTGGCTGATGTTTTTGTCATGATTATTGGGAAGGGTGCCACATAGTTGATGTACCCTTCTTGGTGTGTGTCAGCAGTACGTGATGTCAAGATGTATTATATTGATCACTTGGTCAAGGTGGTATCTGCCAGCTTTTGCTACAGTAAAGTTGCTATTTTTCCTTTTTTACAGAATACAGACTTAGATACTTCAAGACTCTGCAAATATCCTCTTTCTGCTTAAATTTTTGCCCACTAATGTTAGCATCTATTAATGGATCGTGCCTCAACAATTACTGTGGTGTTCTCATGGTGATTTTCTGTATTCGCAATCCTTTTGCATTTATCAACTGGAATTTTTCTATAGGAGTTGCCCCTCTCTGCTACTTGTTTATTCAGTTGTTTGTATCTATAGGGACTCAGGTTTATTTTATTCCTTGGGTTACAATACAATACTATCATTTATTTTACTGTTCAAGTTCCAACTTTGGCCATTGAGAGTTCCTTCAGGTGGGCTCCTGTGCCCTTTTGTTTTTTTTTTTTTTTTTTTTTTTAATTTTTATTTTTTTTATTGATCATTCTTGGGTGTTTCTCGCAGAGGGGGATTTGGCAGGGTCATAGGACAATAGTGGAGGGAAGGTTGGCAGATAAACAAGTGAACAAAGGTCTCTGGTTTTCCTAGGCAGAGGACCCTGCGGCCTTCCGCAGTGTTTGTGTCCCTGGGTACTTGAGATTAGGGAGTGGTGATGATTCTTAACGAGCATGCTGCCTTTCAAGCATCTGTTTAACAAAGCACATCTTGCACCGCCCTTAATCCATTTAACCCTGAGTGGACAGAGCACATGTTTCAGAGAGCACAGGGTTGGGGGTAAGGTCACCGATCAACAGGATCCCAAGGCAGAAGAATTTATCTTAGTACAGAACAAAATGAAAAGTCTCCCATGTCTACTTCTTTCTACACAGACACGGCAACCATCCGATTTCTCAATCTTTTCCCCACCTTTTCCCCCTTTCTATTCCACAAAACCGCCATTGTCATCCCGGCCCGTTCTCAATGAGCTGTTGGGTACACCTCCCAGACGAGGTGGTGGCTGGGCAGAGGGGCTCCTCACTTCCTAGTAGGGGTGGCCGGGCAGAGGCGCCCCTCACCTCCCAGACGGGGCGGCTGTCCGGGCGGGGGGCTGACCCCCCCACCTCCCTCCTGGACAGGGCGGCTGGCCGGGCGGGGGGCTGACCCCCCCACCTCCCTCCCGGACGGGGCGGCTGGCCGGGCAGAGGGGCTCCTCACTTCCCAGTAGGGGCGGCTGGGCAGAGGCGCCCCTCACCTCCCGGACGGGGCGTCTGGCCGGGCGGGGGGCTGACCCCCCCACCTCCCTCCCGGACGGGGCGGCTGGCCGGGCGGGGTGCTGATCCCCCCACCTCCCTCCTGGACGGGGCGGCTGGCCGGGCGGGGGGCTGACCCCCCCACCTCCCTCCCGGACGGGGCGGCTGGCCCAGCAGAGGGGCTCCTCACTTCCCAGTAGGGGCGGCTGGGCAGAGGCGCCCCTCACCTCCCGGACGGGGCGTCTGGCCGGGCGGGGGGCTGACCCCCCCACCTCCCTCCCGGACGGGGCGGCTGGCCGGGCGGGGGGCTGACCCCCCCACCTCCCTCCCGGATGGGGCGGCTGGCCGGGCGGGGGGCTGACCACCCCCACCTCCCTCCCGGACGGGGCGGCTGTCCTGTGCCCTTTTGACATCCTCCTTCCCCTTTTTTTGAGCCCTCCCTCACTCTCTGGAGTCACAGAAATTACTTTTCTGGGCAGG	.	incomplete_inversion	SVTYPE=INV;END=76898657;READS=PS76921248_76900945_76920489_hp1_2	GT	1/0
chr14	79753717	svim_asm.BND.619	N	]chr14:80044970]N	.	PASS	SVTYPE=BND;READS=PS79893785_79892254_79925689_hp1_2	GT	1/0
chr14	80044970	svim_asm.BND.620	N	N[chr14:79753717[	.	PASS	SVTYPE=BND;READS=PS79893785_79892254_79925689_hp1_2	GT	1/0
chr14	82276305	volcanosv.DUP.1731	.	<DUP>	20	PASS	SVTYPE=DUP;END=82276465;SVLEN=160	GT	0/1
chr14	83055324	svim_asm.BND.621	N	]chr15:101267705]N	.	PASS	SVTYPE=BND;READS=PS82706704_82689430_83404392_hp1_0,PS101173051_101152449_101318557_hp2_1	GT	1/1
chr14	83062499	svim_asm.BND.622	N	N[chr15:101256215[	.	PASS	SVTYPE=BND;READS=PS82706704_82689430_83404392_hp2_2	GT	0/1
chr14	84511728	volcanosv.DUP.450	.	<DUP>	20	PASS	SVTYPE=DUP;END=84511860;SVLEN=132	GT	0/1
chr14	84948631	volcanosv.DUP.1732	.	<DUP>	20	PASS	SVTYPE=DUP;END=84948843;SVLEN=212	GT	0/1
chr14	89608202	volcanosv.DUP.1733	.	<DUP>	20	PASS	SVTYPE=DUP;END=89608347;SVLEN=145	GT	1/1
chr14	89788295	volcanosv.DUP.1734	.	<DUP>	20	PASS	SVTYPE=DUP;END=89788506;SVLEN=211	GT	1/1
chr14	90694702	volcanosv.DUP.1735	.	<DUP>	20	PASS	SVTYPE=DUP;END=90695030;SVLEN=328	GT	0/1
chr14	91836576	volcanosv.DUP.1736	.	<DUP>	20	PASS	SVTYPE=DUP;END=91836634;SVLEN=58	GT	0/1
chr14	92285146	svim_asm.BND.623	N	N]chr8:32537220]	.	PASS	SVTYPE=BND;READS=PS92359768_92329962_92856545_hp1_3	GT	1/0
chr14	92639796	volcanosv.DUP.1737	.	<DUP>	20	PASS	SVTYPE=DUP;END=92639849;SVLEN=53	GT	1/1
chr14	92640424	volcanosv.DUP.1738	.	<DUP>	20	PASS	SVTYPE=DUP;END=92640732;SVLEN=308	GT	0/1
chr14	93731211	volcanosv.DUP.1739	.	<DUP>	20	PASS	SVTYPE=DUP;END=93731280;SVLEN=69	GT	0/1
chr14	94345998	volcanosv.DUP.1740	.	<DUP>	20	PASS	SVTYPE=DUP;END=94346166;SVLEN=168	GT	0/1
chr14	94519630	volcanosv.DUP.1741	.	<DUP>	20	PASS	SVTYPE=DUP;END=94519835;SVLEN=205	GT	0/1
chr14	94519672	volcanosv.DUP.1742	.	<DUP>	20	PASS	SVTYPE=DUP;END=94520209;SVLEN=537	GT	0/1
chr14	94651152	volcanosv.DUP.1743	.	<DUP>	20	PASS	SVTYPE=DUP;END=94651303;SVLEN=151	GT	0/1
chr14	94897049	volcanosv.DUP.1744	.	<DUP>	20	PASS	SVTYPE=DUP;END=94897117;SVLEN=68	GT	0/1
chr14	94940279	volcanosv.DUP.1745	.	<DUP>	20	PASS	SVTYPE=DUP;END=94940330;SVLEN=51	GT	0/1
chr14	96338656	svim_asm.BND.624	N	]chr15:91389744]N	.	PASS	SVTYPE=BND;READS=PS96354070_96333254_96472014_hp1_0	GT	1/0
chr14	96367004	svim_asm.BND.625	N	N[chr15:91385148[	.	PASS	SVTYPE=BND;READS=PS96132850_96108741_96304958_hp1_1,PS96132850_96108741_96304958_hp2_0	GT	1/1
chr14	96708908	volcanosv.DUP.1746	.	<DUP>	20	PASS	SVTYPE=DUP;END=96709469;SVLEN=561	GT	0/1
chr14	97754891	svim_asm.BND.627	N	N]chr1:120145943]	.	PASS	SVTYPE=BND;READS=PS97514279_97498005_97743153_hp1_1,PS97514279_97498005_97743153_hp2_1	GT	1/1
chr14	100705875	volcanosv.DUP.1747	.	<DUP>	20	PASS	SVTYPE=DUP;END=100706075;SVLEN=200	GT	1/1
chr14	100705875	volcanosv.DUP.1748	.	<DUP>	20	PASS	SVTYPE=DUP;END=100705925;SVLEN=50	GT	1/1
chr14	101358100	volcanosv.DUP.1749	.	<DUP>	20	PASS	SVTYPE=DUP;END=101358172;SVLEN=72	GT	1/1
chr14	101712692	volcanosv.DUP.1750	.	<DUP>	20	PASS	SVTYPE=DUP;END=101712752;SVLEN=60	GT	0/1
chr14	101725164	volcanosv.DUP.1751	.	<DUP>	20	PASS	SVTYPE=DUP;END=101725220;SVLEN=56	GT	0/1
chr14	103221304	volcanosv.DUP.1752	.	<DUP>	20	PASS	SVTYPE=DUP;END=103221373;SVLEN=69	GT	1/1
chr14	104085460	volcanosv.DUP.1753	.	<DUP>	20	PASS	SVTYPE=DUP;END=104085661;SVLEN=201	GT	0/1
chr14	104251830	volcanosv.DUP.1754	.	<DUP>	20	PASS	SVTYPE=DUP;END=104251972;SVLEN=142	GT	0/1
chr14	104526190	volcanosv.DUP.1755	.	<DUP>	20	PASS	SVTYPE=DUP;END=104526282;SVLEN=92	GT	1/1
chr14	105628087	volcanosv.DUP.1756	.	<DUP>	20	PASS	SVTYPE=DUP;END=105628328;SVLEN=241	GT	1/1
chr14	105646372	volcanosv.DUP.1758	.	<DUP>	20	PASS	SVTYPE=DUP;END=105646443;SVLEN=71	GT	1/1
chr14	105744824	volcanosv.DUP.1757	.	<DUP>	20	PASS	SVTYPE=DUP;END=105744903;SVLEN=79	GT	1/1
chr14	105850677	volcanosv.DUP.1759	.	<DUP>	20	PASS	SVTYPE=DUP;END=105850782;SVLEN=105	GT	1/1
chr14	105859684	volcanosv.DUP.1760	.	<DUP>	20	PASS	SVTYPE=DUP;END=105859736;SVLEN=52	GT	1/1
chr14	105952383	volcanosv.DUP.1761	.	<DUP>	20	PASS	SVTYPE=DUP;END=105952488;SVLEN=105	GT	1/1
chr14	106206290	volcanosv.DUP.1763	.	<DUP>	20	PASS	SVTYPE=DUP;END=106206548;SVLEN=258	GT	1/1
chr14	106473432	volcanosv.DUP.1764	.	<DUP>	20	PASS	SVTYPE=DUP;END=106473500;SVLEN=68	GT	1/1
chr14_GL000009v2_random	12388	svim_asm.BND.628	N	[chrUn_KI270742v1:22451[N	.	PASS	SVTYPE=BND;READS=PS8988767_8987079_9171123_hp2_2	GT	0/1
chr14_GL000194v1_random	191469	svim_asm.BND.629	N	N[chrUn_KI270751v1:148048[	.	PASS	SVTYPE=BND;READS=PS10324864_10324327_10813833_hp2_16	GT	0/1
chr14_GL000225v1_random	40996	svim_asm.BND.630	N	N[chrY:11311849[	.	PASS	SVTYPE=BND;READS=PS190173151_190173121_190179315_hp2_1	GT	0/1
chr14_GL000225v1_random	47280	svim_asm.BND.631	N	N]hs38d1:2023448]	.	PASS	SVTYPE=BND;READS=PS97331_76605_125994_hp1_43	GT	1/0
chr14_GL000225v1_random	49414	svim_asm.INV.75	ATCACCTGGGTGATCAGTGCAGAGATATGTCATAAATCCCACTGTAGGCAAAGCCTAGACAGTTTTACATCACCTCAGCGATCAGTGCAGAGATATGTCCCAATGTTCCTCTAGGCAGAGCTTAGGAAAGAGTCACATCTCCTGGGTAATCAGTGCAGAGTTAAGTCACAATGCCCCCATAGGCAGAGCCTAGACAACACTTACATAACCCGGGTGATCCGTGCAGAGTGATGTCACAACGCCCTCTGTAGGCAGAGACTTGAAAAGGGTTACATCACCTGGGTGATCAGTGCAGAGATATGTCACTATGTCCCCTGTAGGCAGAGCATAGAGAAGAGTTGCATCACCTGGGTGATTAGTGCAGATATATGTCACAATGTCCCCTGTAGGCAAAGCCTAGGCAAGAGTTACATCACCTTTGTCATCAGTTCAGGGATATGGGAAAACGTTCCTGTAGGCAGAGCCTAGACAAAGTTACATCACCTAGCTGATCAGTGCAGAGATATTTCACAATACCCCCTATAAGCAGATCCTAGACAAGATTTGAATCACCTGGGTGATCAGTGCAGAGATATTTCACAATGCCCCCTTTGGGCAGAGGGTAGACAAGAGTTACATCACCTAGGTGATCAGTGCAAAGAGTTGTCAAAATTCTCTGTAGGCAGTGCGTACAAAAGTGTTACACCACATAAGTGATCAGTGCAGAGATATGTCACAAAGCTCCTGTAGGCAGAACTTAGATGAGTTACATCACCTTGGTGATCAGTGCAAAGGTATGTCAATAAGCCCCCGGTAGGCAAAGCCTAGACAATAGTTACATCACTTCAGTGATCAGTGGCAAGATCTCTCACAATTCCCCTGTCGGCAGAGCTTATACAACCGTTACATCACCTGGGTGATCAGTGCAGAGATATGTCACAATGCCCTCATAGGCAGATCCAAGACAAGAGTCCGTCACCTGGGTGATCAGTGCCGAAACATGTCACAATGCCCCCTTAGGCAGAGCCTAGACAAAAACCCCTTTACCTGGATGATCAGTGCAGATTTATGTCACAAAGTCCCTTTAGGCAGATCCTAGACAAGAGTTAAATCACTTGGATGATCAGTGCAGAGATATGTCACAATACCACTCAACCCAGAGCCTAGAAAACGGTTACATGACCTAGGTGATTAGTGCAGAGATACATCACAATGTCCTTGTAGGCAGAGCCTTGACAAGTGGTACATCACCTGGGTGATCATTGCAGGGATATGTCACAAAGCACCCTGTAGGCAGATCCTAGAAAACAGTTACATCATCTGGGTGATCATTGCAAAGATATGTCACAATGTCAATGTAGGCAGAGGCTAGACAAGTGTTACATGACCTAGGTGATCAGTGCAGAGATACATCGCAATGCCCCTGTAGGCAGAGTCTTGGCAAGTGGTATATCACCTGGTTGATCATTGCAGGGATATGTCACAAAGCACCCTGTGGGCAGATCCTAGAGAAGAGTTATATCACCTGGGTGATCAGTGCAGAGATATGTCACAAGACCCCTGTAGGCAGAGCCTAGACAAGAGTTATATCAACTGGGTGATCAGTGCAGTGAAATGTCAAAATGCCGTGTGGCCAGAGCCTAGACGAAAGTTACAGCACCTGGGAGATCAGTGCAGAGATATGTCACAATATCCCCAGTAGGCAGAGACCAGGCAAGAGTTGCATCACCTGGGGATCAGTGCAGAGATATGTCTCAATCCCCCTGTGGGCACAGCCTCGACAACAGTTACATCACCTCGGTTAACAGTGCAGAGATATGTCAAAATGCCCCTGTAGGCAGAGCCTACAAAATTGTTACATCACTTAGGTGATCAGTGCAGAGATATGTCACAGTACCCCCTGTAAGCAGAGCCAGACCAGAGTTAGATCACCAGGGTGATCAATGCAGTGATATGTGACCATTCCCCTTTAAGCAGAGCCTAGACAATTGTCACATCACCTGAGTGATCAGTGCAGAGATCTGTCACAATGCCCCTTAAGGCAGAGCTTAGACCAGAGTTACATCACCTGGATGATCAGTGCAGAGATATGTCACAGAGCCCCCATAGGCAAATCCAAGACATGATTCCATCACCTGAGTGATCAGTGCAGAAATTTATGACAATGACCCCAGTAAGCAGAGCCTAGAGAAGGGTCCCATCACGTAGATGATCAGTGCAGAGTTATGTCACAAGGCCCCCTATAGGCAGAGCCTGGACAAGAGTTACATCACCTCGGTGATTAAAGCGGTGATATGTCACTATACCCTGTAGGCAGAGCCTAGTCAAGCGTTACATCACCTGGGTGATCAGTGCAGAGCTATGCCACAAAGCCCCCATACACAGAGCCTAGAAAAGTGTCTCATCACTTGGGTGATCAGTGCAGAAATATGTCACAATGCCCCCATAGGCAGATCCAACACAAGAGTTACATCACCTGGGTGATCAGTGTAGAGATATGTCACAATGCCCCCATAGGCAGAGACTACACAAAAGTCCCATCACCTGGGTGATCAGTGCAGAGATATGTCACAAAGCCCTTGTAGGCAGAGCCTAGACAAGTGTTACATCACTTTGTTGATCAGTTCAGAGATGTGTCATGCTCACTGTTTGCTCCTGGAGCTCTGCGGGCACCAGCAAACATGCAGGGAAAGATGGAAGACCGGCATGGTGCCTTCGCTCTCCTTGCCAGTTTCCAAACCGGCCACACTGAATACTCCCCATGATGGCGCACACGGGAATCCATCGTCAGGCCATCACGCCGGGGAGGCATCTTCTCTCTGGGGTCTCACTCTGGTCTCCTACATGGAAATGAACGAGAGCCACAAGCCTGCATGTGTGAGACTGTCCCGGCAATAGCGAAACCTTCAGGCATTGCCTCCTTCACGGAGAGAGGGCCTGGAACTATCAATACTCCCACGGAGTTTCAGTTCCACACTCCCCTCCACCCTCTCTAGCCGGTTTCTCCCTGCTGAAGATCCGTGTGAGCCCAGAGAGCGGCTTCCAGTTCCCACGGGATTCCTGGAGAGGTCCGAAGAGCCAGCTCCCGAAACGCACACCCCTCACCCCTTCCCCCTCGCCCCCTTCCTCTTCGTCTCTCTGGCCCCACCACCAACCTCACCACGCCCTCCTCCCCACACCACCAGCCCCCGGCCGCAGGCCTCGACGCCCTGGGACCCTTCCAGGGCGGGGCAGGCTGTCCCAGGGCTCACCGCCATTCATGAAGGGGTGGAGCCTGCCTGCCTGTGGGCCTTTATAGGAGCCGCTGGCTGGCTGTCCGGGTAGGCCTCCTGGCTCCACCTGACAGTGCACATGCCGGCTGAGGTGCACGGGAGCCCGCCGGCCTCTCTCTGCCCGTGTCCTTCCATGAAATTCTGGCCGGGGCTCCCTGCGATGGCCCTCACGACACCTTCGGACGGCACACTCCTCTTGGAAGCCCAGGGACATGGACAGTGAAAGAGACTCGTTTGGACCCCGAGTCAAAGTGAGGCCCTGCGAGCTTGCTTTGAGCAGAACCCGTACCCGGGCATCGCCGTCCGAGAAAGGTTGGCCCAGGCCATCAGCATTCTGGAGCCCAGGGTGCGGATTCGATTTCAGAATGAGAGGTCAGGCCAGCTGAGGCAGCACCGGCAGGAATCTCGGCCCTGGCCCGGGAGACACGGCCCGCAGGAAGGCAGGCGAAAGCGGACCGCAGTAACCGGATCCCAGACCGCCCTGCTCCTCCGATCCTTTGAGAAGGATCGCTCCCCAGGCATCACTCCCAGGGAAGAGCTGGCCAGAGAGACGGGCCACCCGGAGTCCAGAATTCAGATCTGGTTTCAGAATGGAAGGGACAGGCACCCGGGACAGACTGGCAGGGCACTCACGCAGGCAGGCGGCCTGTGCAACGAGGCCCCCGGCGGGTGTCACCCTGCTCCCTCGTGGGTCGCCTTCCCCCACACTGGCGCTTGGGGAATGGGGCTTCCCGAATCCCACGTGCCCTGCATGCCTGGGGCTCTCCCACAGGGAATTTCGTGAGCCAGGGAGCGAGGGCGGTCCACGTACTCCAGCCCTGCCAGGGCGCTCCGGCAGAGGGGATCTTGCAACCTTCCCCGGCACGCGGGGATTTTGCCTACGCTGCCCTGGCTCCTCTGAAATGGGCGCTCTCCCATCCTCAGGCTCCTCGTTGGCCTCCGCACCCGGGCAAAAGCCAGGAGGACCAGGACCCACAGCGTGACGGCCTGCCGGGCCCTTGCACGGTGGGACAGCCTGGGCCCGCTCAAGCGAGGCCACAGGGCCAAGGTGTGCTTGCACCACCCGCGTCCCAAGGGATTCCGTAGTGTGGCTGGAGCCGGGGTCCCCAGGTCGCCGGGGCGCCGTGGGAACCCCAGGCCGGGGCAGCTCCACCTCGCCAGCCCGCTACCCTGGAGGCCCCCGCGTGGCAGGGGCAGATGCAAGGCATCCCAGCACCCTCCCAGGCGCTCCAGGAGCCGGGGAGCTCGTCTGCACTCCCCTATGGCCTGCTGCTGCATGAGCTCCTGGTGAGCCCAGAGTTTCTGCAGCAGGCACAACATTTCCTAGAAACGAAGGCCCCGGGGGAGCTGGAGGCCTTGGAAGAGGCCGACTCGCTGGAAGCACCCCTCAGCGAGGAAGAATAGCGGGCTCTGCTGGAGGAGCTTTAGGACGCGGGGTTGGGACGGGGTCAGGTCTGGGCAGGGTGGTGGCCTCTTTTTCGCAGGGAACACCTGGCTGGCTATGGAGGGGCGTGTCTTCCCCCACCCCCTCCACTGGGCTGACCAGCCTGGGATTTCTGCCTTCTAGGTCTTGGCCCGGTGAGAGACTCCCCCCAGCGGAGAACTGCCATTCTTTCCTGGGTTTCCTGAGGATCCCAGAGCCGGCCCAGATAGCAGCATGTAGGCCGCCTACTATGAAAGCACGGGTTTGCGGGCAGCCGCATGGGCTGTGGGAGCAGCCCGGGCAGAGCTCTCATGCCTTTCCACTACCCCACCCACGCCTGACCACCCCATCCCCACCCCCACCCCCAACCCCCGGAAAATGCATCCTCCCCTGGGCTGGGTGTAGACCCCCGTCCCGGGAAACACCGGACCCAGGCAGCGTCCAGGCCTGACAACCCTCCAGTGGCTCGCCTCCTCTGCACCTCCGCGCCACTGTCGCCGGCCTGCCCATGCCCCTGCAGCATCCCAGCTACCACCATGGAGCGCCTGGCGGCGGAACGCAGACCTCTAGCTCTCTTTGCTGGCCTCCTGGCTAGACCTGTGCTCATTGCCCACCCCGGTTGACGTTCAACGGAGCCCGCTGGCCTCTCTGTGACCTTGTCCGTCCGTGAAATTCAGGCGGAGGCTCTCCCAACACCTTCCGACGCTCTTCCGTCAAAGCCTGGAAAATAGTTACATCTCCTGGATGATCGTTTCAGAAATTTGTCACAATGCTCCCTCCCTGCAGAGTCTAGAGAAGATTTGCATCATTTGGGTGATCAGTGCAGAGATATATCACAATGTCCCCTGTACAAAAAGCCTGGAAATGGTTTACATCACCTCGGTGATCAGTGCATAGCTATGTCAGAAATCCCCAGTAGGCTGAACCTAGAAAAGTGTTGCATCACTTAGGTGATCAGTGTAGTGATATGTGAAAATTCCCGTGCAGACAGAGCCTAGACAAGTGTTACACCACATAGTGATCAGTGCAGGGATAAGTCCTAAAGCTTCCTGTAGGCAGAGTGTAGACAACTGTTTCCTCCCTGTGGTGATCAGTGTAGTGATATGTCTCAAAGCCCCTGTAAGCAGAACCTTGACAAGGGTTACATCACCTGTTAGATCAGTAGAAACGTATATCACAAAGCCCCCTGAAGGCAAAGCCCAGACAATTGTTACATCACCTGGGTGAGCAGTGGAGAGATCTGTCACAATGCCCCAGTAGGCAGAGCTTAGACAAGGGTTACATCACCTGGGTGATCAGTGTAGAGATATGTCAAAACGCTCCTGTAGTCTGAACCTAGACAGGAGTTACACCACCTGGGTTATCAGTGCAGAGATATGTGAGAATTCCCGTGTAGGCAGAGCCTGGACAAGTGTTACATCACCTAGGTTATCAGTGCAGGTATAAGTCGTAAAGCCCCCTGTAGACAGAGCGTAGAAAAGAGTTTCTTTCCCAGGGTGATCAGTCCAGAGATGTGTCACAAAGCCCCTGTAGGCAGAGCCTAGACAAGAGTTTCATCACTTGGTTGATCAGTTCAGAGATGTGTCACAATTTCCATGTAGGCAGATCTAAGACAAGAGTCCATTACCTGGGTGATCAGTGCAGAGATATGTCACAATGCCACTGTAGGCAGAGCCTAGACAAGAGTTACATGACTTAGGTGATCAGTGCAGAGATACATCGCAATGCCCCTGTAGCAGAGCCTTGACAATTGGTATATCACCTGGGTGATCATTGCAGGCAAATGTCACAAAGCACCCTGTAGGCAGATCCTAGAAAAGAGTTACATCACCTGGGTGATCAGTGCAGAGATATGTCATAATGCCACTGGAGGCAGAGCCTAGACAAGAGTTACATGACCTAGGTGATCAGTGCATATATACATCGCAATGCCCCTGTAAGCAGAACCTTAACAAGTGGTATATCACCTGGGTGATCATTGCAGTGATATGTCACAAAGCACCCTGTAGGCAGATCCTAGAGAAGAGTTATATCACCTGGGTGATCAGTACAGAGATATGTCACAAGCCCCCTGTAGGCAGAGCCTAGACAAGAGTTATATCACCAGGGTGATCAGTGCAGTGATATGTCACAATGCCGTGTAGCCAGAGCCTAGACTAAAGTTACAGCACCTGGGAGGTCAGTGCAGAGATATGTCACAATGTCCCCAGTAGACACAGACCAGGCAAGAGTTGGATCACAGAGGGATCACTGCAGTGATATGTCTCAATCCCCCTGTGGGCATAGCCTACACAAGAGTTACATCACCTCGGTTAACATTGCAGAGATATGTCAAAATGCCCCTGTAAGCAGAGCCTACACAAATGTTACATCACTTAGGTGATCAGTGCAGAGATATGTCACAATACCCCCTGTTAGCAGAGCCTAGACAAGAGTTGCATCACCTGGGTGATCAGAGCAGAGATGTGTGACAAGGCTCCTTTAAGCAGAGCGTAGACAATAGTTACATCACCTGAGTGATCAGTGCAGAGATCTGTCACAATGCCCCTTTAGGCAGAGCTTAGACCAGAGTTACATCACCTGGGTGATCAGTGCAGTGATATTTCACAATGCCCCCATAGGCAAATTCAAGACAAGAGTCCGTCACTTGGGTGATCAGTGCAGAAATATGTGACCATGCCCCCTGTAGGCAGAGCCTAGAGAAGAGTCCCATCACCTGGGTAATCAGTGCAGAGATATTTCACAATGCCCCTGCAGGCAGAGCATAAGCAAGAGTTACATCACCGAGAAGATCAGTGCAGAGATATGTCACAAGGCCCCCTATAGACAGAGCTTGGACAAGAGTTACATCACCTTCGTGATCAATGCAGTTGTATGTCACTATGCCCCGTAGGCAGAGCCTAGTCAAGCGTTACATCACCTGGGTGATCAGTGCAGAGATATGTCACAAAGCTCCCATACATAGAGCCTAGACAAGAGTCGCATCACCTGGGTGATCAGTGCAGAAATATGTCACAATGCCCCCATAGGCAGATCCAACACAAGAGTTACATCACCTGGATGATCAGTGTAGAGATATGTCAAAAAGCCCCCACAGGCAGAACCTAGACAAAAGTCCCATCACCTGGGTGATCAGTGCAGAGATATATCACAAAGCCCCTGTAGGCAGAGCCTAGACAAGGGTTACATCACTTTGTTGATCAGTTCAGAGATGTGTCATGCTGACTGTTTGCTCCCGGAGCTCTGCAGGCATCTGGAAACATGCAGGGAAGGGTAGAAGACCGTCATGGTGCTTTCGCTCTCCTTGTCAGTTTCCAAACCAGCCACACTGTAGACTCCCCATATTGCCCCACACGGGAATCCATCGTCAGGCCATCACGCCGGGGAGGCATCTTCTCTCTGGGGTCTCACTCTGGTCTCCTACGTGGAAATGAACGAGAGTCACACGCCTGTGCATGGGAGACTGTCCCAGCAATGGCGACACCCACAGGCACTGACTACTTCACGGAGACACGGCCTGGAACACTCAAGACTCCCACGGAGGTTCAGTTCCACACCCCTCCACCCTCCCAGGCCGTTTTCTCCCTGCTCAAGATGCGTGGGAGCCCAGAGAGTGGCCTCCAGTTCCCGCGGGATTCCTGAAGTGGTCCGGAGAGCCAGCCCCTGAAACGCGCCCCCCTCACCCCTTCGCCCTGCCCCTTCCTCTTCGTCTCTCCGGCCCCACCACCACCATCACCACGGCCTCCCCACCCACCCCACCACCCCCCGGCCGCAGGCCTTGATGCCCTGGGACTCTTCCGGGGTGGGGCGGGCTGTCCCAGGGCTCACAACCATTCATGAAGAGGTGGAGACTGCCTGCCTGCGGGCCTTTATAAGAACCGCTGGCTGGTTGTCCAGGCAGGTCTCCTGGTTGAACCTGCCACAGTGCACAGGCCAGCTGAGGTGCACGGGAGCCCACCGGACTCTCTGCCCATGTCCGTCCTTGAAATTCCGGCCGGGGCTCCCCGCATTGGCCCTCCCGACACCTTCGGACGGGACCCTCCCCGCGGAAGCCCGGGGACTGGGACGGCGAAGGAGACTCGTTTGGACCCCGAGCCAAAGCGAGGCCCTGCGAGCCTGCTTTGAGTGGAACCTGTACCCTGGTGTCGCCACCAGAGAATGGCTGGCCTTGGCCATCGGCATTCCGGAGCCCAGGGTCCAGATTCGGTTTCAGAATGAGAGGTCATGCCAGCTGAGGCAGCACCAGCGGGAATCTCGGCACTGGCCCGGGAGACGGCACGCAAGAAGGCAGGTGCAAGCGGACACTGTCACTGGATCCCAGACAGCCCTGCTCGTCCGAGCCTTTGAGAAGGATCGCTTTCCAGTCCCGCCGCCAGGGAAGAGCTGGCCAGAGAGACAGGCCTTCCAGAGTCCAGGATTCAGATCTGGTTTCAGAATCCAAGGGCCAGGCACCCGGGACAGGCAGGAAGGGCGTCCACACAGGCAAGCGGCCTGTGCAACGTGGCGTCCGGCGGGTGTCACCCTGCTCCCTCGTGGGTCGCCTTCACCCACACCAGAGCGTGGGGAACGGGGCTTCCCACACACCACGTGCCCTGCGCCCCTGGGGCTCTCCCACAGGGGTCTTTCATGTGCCAAGGAGCGAGGGCCGCCCCTGTTCCAGTCCAACCAGTCTGTGCCAGGAGAGGGGATCTCCCAACCTGTCCTAGCATGTGGGGATTTTTCCTAAGCTGCCCTGGCTCCTCCGGAAGGGGCGCTCTCCCACCCTCAGGCTCCTCGGTGGCCTCCGCACCTAGGCAAAAGCTGGGAGGACCGGGAACCACAGCGCGACTGCCTGCCGGGCCCTTGCCCTGTGGGAGAGCCTGGGCCGGCTCAAACGGGTCCACAAGGACAAGGTGTGCTTGTGCCACCCGCGTCCCAGGGGATTCCGTGGTGGGGCTGGGACCAGGGTTCCCATGTCGACAGTGTGGCGTGGGAACCACAAGCCGGGGCAGCTGCACTTCGCCAGCCCCCGCCCCCGGAGGCCTCCGCATGGCAGGGGCAGATGCAAGGCATCCCGGCGCCCTCCCAGGAGCTCCAGGAGCCGGTGCGCTCGTCTGCACTCCCCTCCGGCCTGCTGCTGGATGAGCTCTTGGCGAGCCCGGAGTTTCTGGAGCAGGCCCAACCTTTCCTAGAAACGGAGACCCTGGGGGACATGGAGGACTTTGAAGAGGCCGCCTCCCTGGAAGCACCCCTCAGCGAGGAAGAATATCTGGCTCTGCTTGAGGAGGTTTAGGTCGCTGGGTTGGGAAGGGGTTGGGTTGGAACAGGGCGGTGGCCTCCCTTTCGCGGCGAACACCTAGCTGGCTATGAAGGGGCGTGTCTTTCCCCGCCCCCTACACCAGGCTCACCGGCCTGGGATTCCTGCCTTCTTGGTCTACACCCGGTGAGAGACTCCACAGAGTGGAGAACTGCCATTCTTTCCTGGGCATCCCAGGGATCCCAGAGCCGGCCCAGGTACCAGCAGGTGGGCCGCCAACTGCGCATGCACGGGTTTGTGGGCAGCCGCCTCGCTGTGGGAGCAGCCTGGACAGAGCTCTCCTCTCTTTCCTCCACCCCACCCCCGCCTGACCAGCCCCTCCACACCCCCAACCCCCACCCCTGGAAAATGCGTCCTCCCCTGGGCTGGGTGGAGACCCCCATCCCGCAAAACATCAGGCCCACGCAACGTCCAGGCCTGACACCCCTCCAGCGGCTCGCCTCCTCTGTGCCTCCATGCCACCATCGCCGGCCTGCCCGTGCCCCTGCAGCCTCCCAGCTGCCACCATGGAGGGCCTGGCGGTGGAACCCCAACCTCTAGCTCTCTTTGCCGACCTCCTGGCTAGACCTGAGCTCATTGCGCATGCCGGCTGACGAGCAAGGGAGACCGCTGGCCTCTCTGTGCCCTTGTACATCCGTGAAATTGTGGCTGAGGCTCTCCCAACACCTTCCGACGCTCCTTGGTCACAGCCTGCAGAATACTTACATCTCCTGGATGATCAGTTCAGAAATATGTCACAATGACCCCTCCCTGTGGAGCCCAGAGAAGATTTGCATCATTTGGGTGATCAGTGCAGAGATATTTCACAATGTCACCTGCAAAAAAAGCCTGGAAATGATTTATGTCACCTCGGTGATCAGTGCATAGGTATGTCAGAAATCCCCAGTAGGCTGAACCTAGACAAGGGTTACATCACTTAGGTGAACAGTGTAGAGATATGTGAAAATTCCCGTGTAGACAGAGCCTAGACAAGAGTTACATCACCTAGTGATCAGTGCAGGGATAAGTCGTAAAGTCTCCTGTAGGCAGAGGGTAGAAAAGTGTTTCCTCCTTGGGGTGATCAGTGCCTACTGGAGACATTGTGACATATCTGCGCACTGATCACCCAGGTGATGTCACTTTTGTCAAGGATATGGCTACAGGGGCACTGTGACATTTCACTGCACTGATCACACACCTGATGTAACACTTGTCTAGGCTCTGGCTACAGGGGGCTTGTGACACATCTCTGCACTGATCCCCCAGGTGATGTAATCCTTGTCTAGGCTCTGCAAAAAGGGGGCATTGTGGCATAACTCAGCACTGATCTCCCAGGTGATGGGACAGTTGTTTAGGCTCTGCCTACAGGGGCATTGTGACATATCTCTGCAGTGATGTAACTCTTGTCTATATCTGCCTACTGGTGGCATTGTGGCATATTTCTGCAATGATCACCCAGGTGATGGACTCTTGTCTTGGATCTGCCTATGGGGTCACAGTGACATATCTCTGCACGGATGATCACCCGGGTTATATAACTGTTGTCTAGGCCTGCCTATGGGGGCATTGTGACTTATCTCTGCACTGATCACGCAGGAGATGTGACTCTTTTTTTTTTTTTTGAGACGGAGTCTCGCTCTGTCGCCCAGGCTGGAGTGCAGTGGCGGGATCTCGGCTCACTGCAAGCTCCGCCTCCCGGGTTCACGCCATTCTCCTGCCTCAGCCTCCCAAGTAGCTGGGACTACAGGCGCCCGCCACTACGCCCGGCTAATTTTTTTGTATTTTTAGTAGAGACGGGGTTTCACCGTTTTAGCCGGGATGGTCTCGATCTCTTGACCTCGTGATCCACCCGCCTTGGCCTCCCAAGAGATGTGACTCTTGTCTAAGCTCTGCCAAGAGGGACACTGGGACATATCTCTGCACTGATCGCTGAGGTGAGGTAAAACTTGTCTAGGCTTTGCCTACAGTGGGATTTATGACACATCTCTGCACTGATCACCCACGTGATGTAACTCTTGTCTAGTATCTGCTTACAGGGGATATTGTGAGATATCTCTGCACTGATCACCCACATGATGTAACTCTTTTCTAGGCTCGGCCTACAGGGGCTTTGTGACATATTTCTGCACTGATCACCCAGGTGATGTAACTCTTGTCTAGGCTCCGCTTACAGGGGCTTTGTGACATATCCCTGCACTGATCACCCAGATGATGTAACTCTTGTCTAGGCTCCACCTACAGAGGGTATTGTGACTTATCTCTGCACTGATCACCCAGGTGATGTAACATGTATCTAGGCTATGCCTACAGGGGCTTTTTGACATAGCTCTGCACAGATCACCTAGGTTATGTAACTCTTTTCCACTCTCTGCCTACAGAGGGCATTGTGAAATATCTCTGCACTGATCACCCAGGTGATGGAAGTCTTGTCTAGGCTCTGTCTATGGGGGCATTCTGTCAAATATCTGCCCTGATCACCCAGGTGATGTAACTCTATTCTAGGCTCTGTCTACAGGGATTTTTGTGACATATCACTGCACTGATCACCTAGGTGATGTAAGCCTTGTATGAGCTTTGCCTATAGAGGCTTTGTGACATATCTATGCCCTGATCTCTGAGGTTATGCAACTCTTGTCTAGGCACTGCCTGCAGGGGACATTGGTACATATCTCTGCTCAGATCACCCATATTATGGACACTTGTCTTAGATCTGCCTACATGGACATTGTGACACATCTCTGAACTGATCAACCAAGTGATGAAACTCTTGTCTAGGCTCTGCCTACAGGGGCTTTGTGACACTTCTCTGCACTGATCACCCTGGGGAGGGAACTCTTGCTACGCTCTGCCTATAGGAGGCTTTATGACTTATACCTGCACTGATAACCAAGGTGATATAACACTTGTCTAGGCTCTGCCTACAGTGGAATTCTCACATATCTCTGCACTGATCACCTGGGTGATGTAACTCCTGTCTAGGTTCAGCCTACAGGAACGTTTTGACATATCTCTGCACTGATCACCCAGGTGGTGTAACCCTTGTCTAAGCTCTGCCTACAGGGGCATTGTGACAGATCTCTCCACTGCTCACTCAGGTGATGTAACAATTGTCTGGGCTTTGCCTACAGGGGGCTTTGTGATATACATTTCCACTGATCAAACAGGTGATGTAACCCTTGTCAAAGTTCTGCTTACAGGGGCTTTGTGACATATCTCTGCACTGATCACCCCAGGGAGGAAACACTTTTCTACACTCTGCCTATGGGAGGCTTTATGACTATTCCCTGCACTGATCACTAGGTGATGTAACAGCTGTCTAAGCTCTGTCTACAAGGAAAATTTCACATATCTCTAAACTGATCACATAAGTGATGTAACCCTTGTCTAGGATCAGCCTACTGGGGATTTCTGACATACCTATGCACTGATCACCGAGGTGACGTAAATCATTTCCAGGCTTTTTGTACAGGGGACATTGTGATATATCTCTGTGCTGATCACCCAAATGATGCAAATCTTCTCTAGGCTCCGCAGGGAGGGGGCATTGTGACATATTTCTGAACTGATCATTCAGGAAATGTAACTATTCTCCAGGCTTTGACTAAAGAGTGTCGGAAGGTGTTGGGAGAGCCTCAGCTGGAATTTCACAGACGGACAAGGGCACCGAGAGGCCAGCGGGCTCCCTTGCACGTCAGCAGGTGTGCACAATAAGCGCAGGTCTAGCCAGGAGTCCGGCAAAGAGAGCTAGAGGTCTGCGTTCCGCCACCAGGCCCTCCATGGTGGCAGCTGGGAAACTGCAGGGTCACGGGCGGGCTGGCGATGGTGGCGCGGTGGCGCAGAGGAGGCGAGCCGCCGGAAGGGTGTCAGACCTGGACGCTGCAAGTGCCCGGTGTTTCGTGGGACGGGGGTCTCCACGTAGCCCAGGGGAGGATGCATTTTACGTGGGTGCCGATGGGGGAGGGTATGGGTTGGTCAGGCGGGGGTGGGGTGGTAGAAAAGCATGAGAGCTCTGCCCTGGCTGCTCCCACTGCCCAGGCGGCTGCCCACAAACCCGCGCATGCGCAGTAGGCGTCCCATCTGCTGGTACCTGGGCCGGCTCTGGGATCTCCGGGATGCCCAGGAAAGAATGGCAGTTCTCCACTGTGTGGAGTCTGTCACGGGGCCTAGACTTAGAAGGCAGGAATCCCAGACCGGTGAGCCCAGTGTAGGGGGCGGGGGAAAGACACGCCCCTCCATAGCCAGCCAGGTGTTCCCCGCGAAAAAGAGGCCACCGCCCTGCCCCGACCCGACACCGTCCCAACCCTGTGTCCTAAATCTCCTCCAGGAGAGCCTGGTATTCTTGCTCACTGAGGGGGGTGCTTTCAGCGAGGCGGCCACTTCCAAGGCCTCCAGCTCCCCCGGGGTCTCCATTTCTAGGAAAGTTTGTGCCTGCTGCAGAAACTCCGGGCTCAGCAGGAGCTTATCCAGTAGCAGGCCGTAGGGGAGTGCAGACGGGGGTCCCGGCTCCTGGAGGGCCTGGAAGGGCGCCGGTATGCCTTGCATCTGCCAGTGCCATGCAGAGGCCTCTGGGTGCGCGGGCTGGCAAGGTGGAGCTGCCCCGCCTTGGGGTTCCCACGCCGCCCGGGCGACCTGGGGACCACGGGCCCAGCCCCACCACGGACTCCTCTGGGACGCGGGTTGCGCAAACACACCTTGGCCCTGTTGCCCTGCTTGAGCAGGCCCAGGATGTCCCACCACTCAAGGGCCTGGCAGGCCATCGTGCTGTGGGTCCCAGTCCTCCCAGCTTTTGCCCGGGTGCGGAGGCCACCGAGGAGCCTGAGGGTGGGAGAGCGCCCATTCCGGAGGAGCCGGGGTGGCGTATGCAAAATCCCCACATCCTGGGGCAGGTTGGGAGATACCCTGTGCCGGGGCAGCCTTGCTGGGCTGGAGCACGGGGACGGCCCTCACTCCCTGGCTCACGAAAGCCCCCTGTGGTAGAGCCCCAGGCCAGCAGGGCACGTGGGGTGCGGGATGCCCCGTTACCCACGCGCCGTTGTGGGCGAAGGCGACCCATGAGGGAGCAGGGTGACACAAGCCGGGGGCTGTGTTGCACAGGCCACCCTCCTGTGCGGGCGCCCTGCCAGCCTGTCCCGGGTGCCTGGCCCTGAGATTCTGAAAAGATTTCTGAATTCTGGACTCCGGGAAGCCCATCTCGCTGGCCAGCTCTTCCCTGGCGGCTATGCCTGGAAAGCGATCCTTCTCAACGGCTCGGAGGAGAAGGCCAGTCTGGGATCCAGTGACGGCGGTCTGCTTTCGCCTGCCTTCTTGCGGGCCGCGTCTCCCGGGCCAGGGCCCAGATTCCCGCCATTGCTGCCTCATCTTGCGTGACCTCTCATTCTGAAACCGAATCTGGACCCTGGGATCCGGAATGCCGATGGCCTGGGCCAGCAGCTCTCTGCTGTTGATGTACGGGTATGGGATCCGCTCAAAGCAGGCTCGCAGGGCCTCGATTTGGCTCGGGGTCCACACGAGTCACCTTTGCCGTCCCCGTCCCCGGACTTCCGCGGGGAGGGTGCTGTCCGAAGGTGTCGGGAGGGCCATCGCGGGGAGCCCTGGGCAGAATTTCACGGACGGACATGGGCAGAGAGAGGCCGGTGGGCTCCCGTGCACCTCAAACGGCCTGTGCACTGCAGCAGGTGCAGCCAGGAGGCCTGCCCGGACAGCCAGCCAGCGGCTCTTATAAAGGCCCACAGGCAGGCAGGCTCCACCACTTCATGAATGGCGGTGAGCCCTGGGACAGCCTGCCCCACCCCGGAAGGGTCCCAGGATGTCCAGGCCTGCGGCCGGGGGGTGGTGGGGTTTGGGGGAGGGCGTGGTGATGGTGGTGGTGGGGACAGAGGCACGAACAGGAAGGGGGCGAGGGGAAAGGGGTGAAGGGGGCGCTTTTTGGGGGCTGGCTCTCTGGACCTCTCTAGCAATCCCGCGGGAACTGGAAGCCGCTCTCTGGGCTCCCACGCATCTACAGCAGGGAGAAACCGGCCTGGGAGGGTGGTGGGGAGTGTGGAACTGAACTTCCGTGGGAGTCTTGAGGGTTCCAGGCCCACTCTCCGTGAAGGAGGCAGTGCCTGTGGGTGTTGCTGTTGTCTGGAAAGTCTCACACACACAGGCCTGTGGCTCTCGTTCGTTTCCACGTAGGAGACCAGAGCGAGACCCCAGAGAGAAGATGCCCCCCCGGCGTGATGGTCTGACGATGGATTCCCGTTTGCGGCAAAATGGGGAGTCTGCAGTGTGGCCGGTTTGGAAACTGGCAAGGAGAGCGAAGGCACCATACCGGTCTTCCACCCTTCCCTGCATGTTTCCAGGTGCCCGCAGAGCTCCGGGAGCAACATTCAGCATGACACATCTCTGAACTGATCAACAAAGTGATGTAACCCTTGTCTAGGCTCTGCCTACAGGGGCTTTGTGACATATCTCTGCACTGATCACCCAGCTGATGGGACGTTTGTCAAGGATCTGTCCATGGGGGCATTGTGACATATCTCTACACTGATCACCCAGGTGATGTAACTCTTGTGTAGTCTCTGCCTATGGGGGCATTGTGACTTATTCCTGCACTGATCACCCAGGTAATGGGACTCTTGTCTAGACTCTGTGTATGGGGGCTTTGTGACATATCTCTGCATTGATCACCCAGGTGATGTAACGCTTGACTAGGCTCTGCCTACGGGGCATAGTGACATAACACTGCATTGATCACCGAGGTGATGTAACTCTTGTCCAGATTCTGCCTATAGGGGACCTTGTGACATATCTCTGCACTGATCACGCAGGTCATGTAACACTTGCTTACCCTCTGCCTGCAGGGGCATTGTGAAATATCTCTGCACTGATCACCCAGGTGATGGGACTCTTCTCTAGGCTCTGCCTACTGGGGGCATTGTCACATATTTCTGCACTGATCACCCAGGTGATGGACTCTTGTCTTGGATTTGCCTATGGGGGCATTGTGACATATCTCTGCACTGACCACCCAGGTGATGTAACTCTGGTCTCAGCGCTGCCTAAAGGGGCATTGTGACAGATCTCTGCACTAATCACTCAGGTGATGTAACAATTGTCTAGGCTCTGTTTAAAGGGGCCTTGTCACATATCTCTGCACTGATCACCCAGGTGATGTAACTCTTGTCTAGGCTCTGCTTACAGGGGGTATTGTGACATATCTCTGCACTGATAACCTAAGTGATGTAACACTTGTGTAGGCTCTGCATACAGGGGCATTTTGACATACCTCTGCACTGTTAACCAAGATGATGTAACTTTTGTCTAGGCTGTGTCCACAGGGGGATTGAGACAAATCTCTGCACTGATCTCGAGGTGATCCAACTCTTGCCTGGTCTCTGCCTACTCGGGATATTGTGACATATCTCTGCACTGATCTCCCAGGTGCTGTAACTTTAGTCTAGGCTCCGGCTACACGGCATTGTGACATATCACTGCAATAATCACCCAGGTGATATAACTCTTCTCTAGGCTCTGCCTACAGGGGTCTTGTGACATATATCTGCACTGACCACCCACGTGATGGGACGCTTCTCTAGGCTCTGCCAACAGTGGCATTGTGACATATCTGTGCACTGATCACCCAGCTGATGTAACTCTTTTCTAGGATCTGCCTACAGGGTGCTTTGTGACATATCCCTGCAATGATCACTCAGGTGATGTACCAATTTTCAAGGGTCTGCCTACAGGGACATTGCGATGAATCTCTGCACTGATCACCTAGCTCATGTAACTCTTGTCTAGGCTCTGCCTACAGTGGCATTGTGACATATCTATGCACTGATCCCCCAGGTGATTCGACTCTTGTCTAGAATCTGTCCACAGGGGATATTGTGAAATATCACTGCACTGATCAACTAGGTGGTGTAACTCTTGTCTACCCTCTGTCCAACGGGGTATTGTGAAATATCTCTGCACTGATCACCATGGTGATTCAACTCTTGTCTAGGATCTGCCTACAGAGGGTATTGTGAAATATCTCTGCACTGATCAACTAGGTGGCGGAACTCTTATCTAGGCTCTGCCTACAGGGGCGTTTTCACATATCCCTAAACTGAAGACAAAGGTGATGTAACTCTTGCCTAGGCTTTGCCTACTGGGGACATTGTGACATATATCTGCACTGATCACCCAGGTGATGCAACTCTTGCCTAGGCTTTGCCTACAGGGGACATTGTGACATATTTCTGCACTGATCACCCAGGTGATGCAACTCTTCTCTGTGCTCTGACTACAGGGGACATTGTGACATATCTCTGCACTGATCAACCGGGTGATGCAACTCTTCTCCATGCTCTGCCTACAGGGGGCATTGTGAGATATCTCTGCACTGATCACCCAGGTGTTGTAACTCTTTTCTAGTCTCTACCTACAGAGGGTGTTCTGACATCACTCTGCAGAGATCACCCGGGATATCTAACTCTTGTCTAGGCTCTGCCTATGGGGGCATTGTGACTTATCTCTGCACTGATCACCCAGGAGATGTGACTCTTGTCTAAGCTCTGTCTAGAGGGACATTGGAACATATCTCTGCACTGATCGCTGAGGTGATGTAAAACTTCTCTACGCTTTGCCTAAAGTGGGATTTATGACATATCTCTGCACTGATCACCCAGGTGATATAACTCTTGTCTAGGCTCTGCCTACAGGGGGGCTTGTGACATATCTCTGCACTGATCACCCAGGTGATATAACTTTTCTCTAGGATCTGCCTACAGGGTACTTTGTGGCATATCCCTGCAATGATCACCCAGCTGATTTACCGCCTGTCAAGGCTCTGCCTACAGGGACATTGCGATGTATCTCTGCACTGATCACCTAGGTCATGTAACTCTTGTCTAGGCTCTGCCTACACTGGCATAGTGACATATCTCTGCACTGATCATCCAAGTGATGTAACATTTGTCTAGGATCTGCTTAAAGGGACTTTGTGACATAACTCTGCACTGATCATCCAGGTGATGGGGCTTTTCTCTAGGCTCTGCCTAAGGTGGCATTGTGAAATATTTCTGCACTGATCACCCAGGTGACGGACTCTTGTCTTGGATCTGCCTATGGGCGCATTGTGACATATCTCTGCAGTGATCACCCTGGTGATATAACTGTTGTATAATCTCTGCCTACAGGGGAACTGTGAGAGATCTCTCCACTAATCACCCAAGTAAGGTAACTATTGTCTAGGCTTTGCCTACAGGGGGCTTTGTGATATACATTTGCACTGATCACCCAGGTGAAGTAACTCATCTAAATTGTGCCTACAGGAGCTTTGTGACATATCTCTGCACTGATCACCCAGGTGATGCAACTCTTCCCTATGCTCTGCCTACAGGAGGCATTTTGAAATATCTCTGCACTGATCACCCAGGTGATGTAACTCTTTTCTAGTCTCTACCTACAGAGGGTGTTCTGACATCACTCTGCAGAGATCACCCGGGATATCTAACTCTTGTCTAGGCTCTGCCTATGGGGGCATTGTGACTTAGCTCTGCACTGATCACCCAGGAGAC	GTCTCCTGGGTGATCAGTGCAGAGCTAAGTCACAATGCCCCCATAGGCAGAGCCTAGACAAGAGTTAGATATCCCGGGTGATCTCTGCAGAGTGATGTCAGAACACCCTCTGTAGGTAGAGACTAGAAAAGAGTTACATCACCTGGGTGATCAGTGCAGAGATATTTCAAAATGCCTCCTGTAGGCAGAGCATAGGGAAGAGTTGCATCACCTGGGTGATCAGTGCAGAGATATGTCACAAAGCTCCTGTAGGCACAATTTAGATGAGTTACTTCACCTGGGTGATCAGTGCAAATGTATATCACAAAGCCCCCTGTAGGCAAAGCCTAGACAATAGTTACCTTACTTGGGTGATTAGTGGAGAGATCTCTCACAGTTCCCCTGTAGGCAGAGATTATACAACAGTTATATCACCAGGGTGATCACTGCAGAGATATGTCACAATGCGCCCATAGGCAGATCCAAGACAAGAGTCCGTCACCTGGGTGATCAGTGCAGAAATATTTCACAATGCCACCTTAGGCAGAGCCTAGAGAAAAGCCCCATCACCTGGATGATCAGTGCAGAGTTATGTCACAAAGTCCCTTTAAGCAGATCCTAGACAAATGTTACATCACTTGGATGATCAGTGCAGAGATATGTCACTATGCCAGTGTAGGCAGAGCCTAGACAAGAGTTACATGACCTAGGTGATCAGTGCAGAGATACATCGCAATGTCCCTGTAGGCAGAGCCTTGACAGGCGGTAAATCAGCTGGGTGATCATTGCAGGGATATGCCACAAAGTACCCTGTAGGCAGATCCTAGAGAAAAGTTATATCACCTGGGTGATCAGTGCAGAGATATGTCACAAGCCCCCCTGTAGGCAGAGCCTAGACAAGAGTTATATCACCTGGGTGATCAGTGCAGAGATATGTCATAAATCCCACTTTAGGCAAAGCGTAGAGAAGTTTTACATCACCTCAGCGATCAGTGCAGAGATATGTTCCAATGTCCCTCTAGACAGAGCTTAGACAAGAGTCACATCTCCTGGGTGATCAGTGCAGAGATAAGTCACAATGCCCCCATAGGCAGAGCCTAGACAAGAGTTAGATATCCCGGGTGATCTCTGCAGAGTGATGTCAGAACACCCTCTGTAGGTAGAGACTAGAAAAGAGTTACAACACCTGGGTGATCAGTGCAGAGATATCTCACAATGCCCCCTGTAGGCAGAGCATGGAGAAGAGTTGCATCACCCGGTTGATCAGTGCAGAGATATGTCACAATGTCCCCTGTAGTCAGAGCACAGAGAAGAGTTGCATCACCTGGGTGATCAGTGCAGAAATATGTCACAATGTCCCCTGTAGGCAAAGCCTAGGCAAGAGTTGCATCACCTGGGTGATCAGTGCAGATATATGTCACAATGTCCCCAGTAGGCAAAGCCTAGGCAAGAGTTACATCACCTTTGTCTTCAGTTTAGGGATATGTGAAAACGCCCCTGTAGGCAGAGCCTAGATAAGAGTTCCGCCACCTAGTTGATCAGTGCAGAGATATTTCACAATACCCTCTGTAGGCAGATCCTAGACAAGAGTTGAATCACCATGGTGATCAGTGCAGAGATATTTCACAATACCCCGTTGGACAGAGGGTAGACAAGAGTTACACCACCTAGTTGATCAGTGCAGTGATATTTCACAATATCCCCTGTGGACAGATTCTAGACAAGAGTCGAATCACCTGGGGGATCAGTGCATAGATATGTCACAATGCCACTGTAGGCAGAGCCTAGACAAGAGTTACATGAGCTAGGTGATCAGTGCAGAGATTCATCGCAATGTCCCTGTAGGCAGACCCTTGAAAATTGGTACATCACCTGAGTGATCATTGCAGGGATATGTCACAAAGCACCCTGTAGGCAGATCCTAGAAAAGAGTTACATCAGCTGGGTGATCAGTGCACAGATATGTCACAATGCCACTGTTGGCAGAGCCTAGAGAAGCGTCCCATCACGTGGGTGGTCAGTGCAGATATATGTCACAAGACCCCTGTAGGCAGAGCCTAGAGAAGAGTTATATCACCTGGGTGATTATTGCAGTGATATGTCACAATGCCGTGTAGCCGGAGCCTAGACTAAAGTTACAGCACCTGGGAGATCAGTGCAGAGATATGTCACAATATCCCGAGTAGGCAGAGACCAGGCAAGAGTTGGATCACCTCGAGATCAGTGCAGAGATTTGTCTCAATCCCCCTGTGGACACAGCCTAGACAAAAGTTACATCATCTTGGTTAACAGTGCAGAGGTATGTCAAAATGCCCCTGTATGCAGAGCCTACACAAGTGTTACATCACTTAGGTTATCAGTGCAGAGATATGTCACAATACCCCCTGTAAGCAGAGCCTAGACAAGAGTTACATCACCTGGGTGATCAGTGCAGAGATATGTGACAAGGCCCCTTTAAACAGAGCCTAGACAATTGTTACATCACCTGAGTGATTAGTGCAGAGATCTGTCACAATGCCCCTTTAGGCAGCGCTGAGACCAGAGTTACATCACCTGGGTGGTCAGTGCAGAGATATGTCACAATGCCCCCATAGGCAAATCCAAGACAAGAGTCCATCACCTGGGTGATCAGTGCAGAAATATGTGACAATGCCCCCAGTAGGCAGAGCCTAGAGAAGAGTCCCATCACCTGGGTGATCAGTGCAGAGATATTTCACAATGCCCCTGCAGGCAGAGGGTAAGCAAGTGTTACATGACCTGCGTGATCAGTGCAGAGATATGTCACAAGGTCCCCTATAGGCAGAATCTGGACAAGAGTTACATCACCTCGGTGATCAATGCAGTGTTATGTCACTATGCCCCGTAGGCAGAGCCTAGTCAAGCGTTACATCACCTGGGTGATCAATGCAGAGATATGTCACAAAGCCCCCATACACAGAGTCTAGACAAGAGTCCCATTACCTGGGTGATCAGTGCAGGAATAAGTCACAATGCCCCCATAGGCAGAGACTACACAAGAGTTACATCACCTGGGTGATCAGTGTAGAGATATGTCACAATGCCCCCATGGACAGATCCTTGACAAACGTCCCATCAGCTGGGTGATCAGTGCAGAGATATGTCACAAAGCCCCTGTAGGCAGAGCCTAGACAAGGGTTACATCACTTTGTTGATCAGTTCAGAGATGTGTCATGCTGAATGTTGCTCCCGGAGCTCTGCGGGCACCTGGAAACATGCAGGGAAGGGTGGAAGACCGGTATGGTGCCTTCGCTCTCCTTGCCAGTTTCCAAACCGGCCACACTGCAGACTCCCCATTTTGCCGCAAACGGGAATCCATCGTCAGACCATCACGCCGGGGGGGCATCTTCTCTCTGGGGTCTCGCTCTGGTCTCCTACGTGGAAACGAACGAGAGCCACAGGCCTGTGTGTGTGAGACTTTCCAGACAACAGCAACACCCACAGGCACTGCCTCCTTCACGGAGAGTGGGCCTGGAACCCTCAAGACTCCCACGGAAGTTCAGTTCCACACTCCCCACCACCCTCCCAGGCCGGTTTCTCCCTGCTGTAGATGCGTGGGAGCCCAGAGAGCGGCTTCCAGTTCCCGCGGGATTGCTAGAGAGGTCCAGAGAGCCAGCCCCCAAAAAGCGCCCCCTTCACCCCTTTCCCCTCGCCCCCTTCCTGTTCGTGCCTCTGTCCCCACCACCACCATCACCACGCCCTCCCCCAAACCCCACCACCCCCCGGCCGCAGGCCTGGACATCCTGGGACCCTTCCGGGGTGGGGCAGGCTGTCCCAGGGCTCACCGCCATTCATGAAGTGGTGGAGCCTGCCTGCCTGTGGGCCTTTATAAGAGCCGCTGGCTGGCTGTCCGGGCAGGCCTCCTGGCTGCACCTGCTGCAGTGCACAGGCCGTTTGAGGTGCACGGGAGCCCACCGGCCTCTCTCTGCCCATGTCCGTCCGTGAAATTCTGCCCAGGGCTCCCCGCGATGGCCCTCCCGACACCTTCGGACAGCACCCTCCCCGCGGAAGTCCGGGGACGGGGACGGCAAAGGTGACTCGTGTGGACCCCGAGCCAAATCGAGGCCCTGCGAGCCTGCTTTGAGCGGATCCCATACCCGTACATCAACAGCAGAGAGCTGCTGGCCCAGGCCATCGGCATTCCGGATCCCAGGGTCCAGATTCGGTTTCAGAATGAGAGGTCACGCAAGATGAGGCAGCAATGGCGGGAATCTGGGCCCTGGCCCGGGAGACGCGGCCCGCAAGAAGGCAGGCGAAAGCAGACCGCCGTCACTGGATCCCAGACTGGCCTTCTCCTCCGAGCCGTTGAGAAGGATCGCTTTCCAGGCATAGCCGCCAGGGAAGAGCTGGCCAGCGAGATGGGCTTCCCGGAGTCCAGAATTCAGAAATCTTTTCAGAATCTCAGGGCCAGGCACCCGGGACAGGCTGGCAGGGCGCCCGCACAGGAGGGTGGCCTGTGCAACACAGCCCCCGGCTTGTGTCACCCTGCTCCCTCATGGGTCGCCTTCGCCCACAACGGCGCGTGGGTAACGGGGCATCCCGCACCCCACGTGCCCTGCTGGCCTGGGGCTCTACCACAGGGGGCTTTCGTGAGCCAGGGAGTGAGGGCCGTCCCCGTGCTCCAGCCCAGCAAGGCTGCCCCGGCACAGGGTATCTCCCAACCTGCCCCAGGATGTGGGGATTTTGCATACGCCACCCCGGCTCCTCCGGAATGGGCGCTCTCCCACCCTCAGGCTCCTCGGTGGCCTCCGCACCCGGGCAAAAGCTGGGAGGACTGGGACCCACAGCACGATGGCCTGCCAGGCCCTTGAGTGGTGGGACATCCTGGGCCTGCTCAAGCAGGGCAACAGGGCCAAGGTGTGTTTGCGCAACCCGCGTCCCAGAGGAGTCCGTGGTGGGGCTGGGCCCGTGGTCCCCAGGTCGCCCGGGCGGCGTGGGAACCCCAAGGCGGGGCAGCTCCACCTTGCCAGCCCGCGCACCCAGAGGCCTCTGCATGGCACTGGCAGATGCAAGGCATACCGGCGCCCTTCCAGGCCCTCCAGGAGCCGGGACCCCCGTCTGCACTCCCCTACGGCCTGCTACTGGATAAGCTCCTGCTGAGCCCGGAGTTTCTGCAGCAGGCACAAACTTTCCTAGAAATGGAGACCCCGGGGGAGCTGGAGGCCTTGGAAGTGGCCGCCTCGCTGAAAGCACCCCCCTCAGTGAGCAAGAATACCAGGCTCTCCTGGAGGAGATTTAGGACACAGGGTTGGGACGGTGTCGGGTCGGGGCAGGGCGGTGGCCTCTTTTTCGCGGGGAACACCTGGCTGGCTATGGAGGGGCGTGTCTTTCCCCCGCCCCCTACACTGGGCTCACCGGTCTGGGATTCCTGCCTTCTAAGTCTAGGCCCCGTGACAGACTCCACACAGTGGAGAACTGCCATTCTTTCCTGGGCATCCCGGAGATCCCAGAGCCGGCCCAGGTACCAGCAGATGGGACGCCTACTGCGCATGCGCGGGTTTGTGGGCAGCCGCCTGGGCAGTGGGAGCAGCCAGGGCAGAGCTCTCATGCTTTTCTACCACCCCACCCCCGCCTGACCAACCCATACCCTCCCCCATCGGCACCCACGTAAAATGCATCCTCCCCTGGGCTACGTGGAGACCCCCGTCCCACGAAACACCGGGCACTTGCAGCGTCCAGGTCTGACACCCTTCCGGCGGCTCGCCTCCTCTGCGCCACCGCGCCACCATCGCCAGCCCGCCCGTGACCCTGCAGTTTCCCAGCTGCCACCATGGAGGGCCTGGTGGCGGAACGCAGACCTCTAGCTCTCTTTGCCGGACTCCTGGCTAGACCTGCGCTTATTGTGCACACCTGCTGACGTGCAAGGGAGCCCGCTGGCCTCTCGGTGCCCTTGTCCGTCTGTGAAATTCCAGCTGAGGCTCTCCCAACACCTTCCGACACTCTTTAGTCAAAGCCTGGAGAATAGTTACATTTCCTGAATGATCAGTTCAGAAATATGTCACAATGCCCCCTCCCTGCGGAGCCTAGAGAAGATTTGCATCATTTGGGTGATCAGCACAGAGATATATCACAATGTCCCCTGTACAAAAAGCCTGGAAATGATTTACGTCACCTCGGTGATCAGTGCATAGGTATGTCAGAAATCCCCAGTAGGCTGATCCTAGACAAGGGTTACATCACTTATGTGATCAGTTTAGAGATATGTGAAATTTTCCTTGTAGACAGAGCTTAGACAGCTGTTACATCACCTAGTGATCAGTGCAGGGAATAGTCATAAAGCCTCCCATAGGCAGAGTGTAGAAAAGTGTTTCCTCCCTGGGGTGATCAGTGCAGAGATATGTCACAAAGCCCCTGTAAGCAGAACTTTGACAAGGGTTACATCACCTGTTTGATCAGTGGAAATGTATATCACAAAGCCCCCTGTAGGCAAAGCCCAGACAATTGTTACATCACCTGAGTGAGCAGTGGAGAGATCTGTCACAATGCCCCTGTAGGCAGAGCTTAGACAAGGGTTACACCACCTGGGTGATCAGTGCAGAGATATGTCAAAACGTTCCTGTAGGCTGAACCTAGACAGGAGTTACATCACCCAGGTGATCAGTGCAGAGATATGTGAGAATTCCACTGTAGGCAGAGCCTAGACAAGTGTTATATCACCTTGGTTATCAGTGCAGGTATAAGTCATAAAGCCTCCTATAGGCAGAGCGTAGCAAGAGTTCCCTCCCCAGGGTGATCAGTGCAGAGAAGTGTCACAAAGCCCCTGTAGGCAGAGCCTAGACAAGAGTTTCATCACTTGGTTGATCAGTTCAGAGATGTGTCACAATGTCCATGTAGGCAGATCTAAGACAAGTGTCCATAATATGGGTGATCTGAGCAGAGATATGTACCAATGTCCCCTGCAGGCAGTGCCTAGACAAGAGTTGCATAACCTCAGAGATCAGGGCATAGATATGTCACAAAGCCTCTATAGGCAAAGCTCATACAAGGCTTACATCACCTAGGTGATCAGTGCAGTGATATGTCACAAAAATCCCTGTAGACAGAGCCTAGAATAGAGTTACATCACCTGGGTGATCAGGGCAGATATTTGACAGAATGCCCCCATAGACAGAGCCTAGACAAGACTTCCATCACCTGGGTGATCAGTGCAGAGATATTTCACAATGCCCTCTGTAGGCAGAGAGTGGAAAAGAGTTACATAACCTAGGTGATCTGTGCAGAGCTATGTCAAAAAGCCCCTGTAGGCATAGCCTAGATACATGTTACATCACCTGGGTGATCAGTGCAGAGATAAGTCACAATACCCTCTGTAGGTGGAGCCTAGACAAGAGTTACATCATCTGGGTGATCAGTGCAGGGATATGTCACAAAGCCCCTGTAAGCGGAGCCTAGACAAGAGTTACATCACCTGGGTGATCAGTGCAGAAATATGTCACAAAGCCCCTGTAGGCCGAGCCTAGAAAAGAGTTACATCATGTGGGTGATCAGTGCAGAGATATCTCACAATATCCCCTGTAAGCAGATACTAGACAAGAGTTACATCACGTGGGTGATCAGTGCAGAGATGTGTCATAAATCCCACTGTAGGCAAAGCCTAGACAAGTTTTACCTCACCTCAGCGATCAGTGCAGAGATATGTCCCAGTGTCCCTCTTGGCAGAGCTTAGACAAGAGTCACATCTCTTGGGAGGCCAAGGCGGGTGGATCACGAGGTCAAGAGATCGAGACCATCCCGGCTAAAACGGTGAAACCCCGTCTCTACTAAAAATACAAAAAAATTAGCCGGGCGTAGTGGCGGGCGCCTGTAGTCCCAGCTACTTGGGAGGCTGAGGCAGGAGAATGGCGTGAACCCGGGAGGCGGAGCTTGCAGTGAGCCGAGATCCCGCCACTGCACTCCAGCCTGGGCGACAGAGCGAGACTCCGTCTCAAAAAAAAAAAAAAGAGTCACATCTCCTGCGTGATCAGTGCAGAGATAAGTCACAATGCCCCCATAGGCAGGCCTAGACAACAGTTATATAACCCGGGTGATCATCCGTGCAGAGATATGTCACTGTGACCCCATAGGCAGATCCAAGACAAGAGTCCATCACCTGGGTGATCATTGCAGAAATATGCCACAATGCCACCAGTAGGCAGATATAGACAAGAGTTACATCACTGCAGAGATATGTCACAATGCCCCTGTAGGCAGAGCCTAAACAACTGTCCCATCACCTGGGAGATCAGTGCTGAGTTATGCCACAATGCCCCCTTTTTGCAGAGCCTAGACAAGGATTACATCACCTGGGGGATCAGTGCAGAGATGTGTCACAAGCCCCCTGTAGCCAGAGCCTAGACAAGTGTTACATCAGGTGTGTGATCAGTGCAGTGAAATGTCACAGTGCCCCTGTAGCCATATCCTTGACAAAAGTGACATCACCTGGGTGATCAGTGCGCAGATATGTCACAATGTCTCCAGTAGGCACTGATCACCCCAAGGAGGAAACACTTTTCTACCCTCTGCCTACAGGAGACTTTACGACTTATCCCTGCACTGATCACTAGGTGATGTAACTCTTGTCTAGGCTCTGTCTACACGGGAATTTTCACATATCTCTACACTGTTCACCTAAGTGATGTAACCCTTGTCTAGGTTCAGCCTACTGGGGATTTCTGACATACCTATGCACTGATCACCGAGGTGACATAAATCATTTCCAGGCTTTTTTTGCAGGTGACATTGTGAAATATCTCTGCACTGATCACCCAAATGATGCAAATCTTCTCTGGGCTCCACAGGGAGGGGTCATTGTGACATATTTCTGAACTGATCATCCAGGAGATGTAAGTATTCTGCAGGCTGTGACCAAGGAGCGTCGGAAGGTGTTGGGAGAGCCTCAGCCACAATTTCACGGATGTACAAGGGCACAGAGAGGCCAGCGGTCTCCCTTGCTCGTCAGCCGGCATGCGCAATGAGCTCAGGTCTAGCCAGGAGGTCGGCAAAGAGAGCTAGAGGTTGGGGTTCCACCGCCAGGCCCTCCATGGTGGCAGCTGGGAGGCTGCAGGGGCACGGGCAGGCCGGCGATGGTGGCATGGAGGCACAGAGGAGGCGAGCCGCTGGAGGGGTGTCAGGCCTGGACGTTGCGTGGGCCTGATGTTTTGCGGGATGGGGGTCTCCACCCAGCCCAGGGGAGGACGCATTTTCCAGGGGTGGGGGTTGGGGGTGTGGAGGGGCTGGTCAGGCGGGGGTGGGGTGGAGGAAAGAGAGGAGAGCTCTGTCCAGGCTGCTCCCACAGCGAGGCGGCTGCCCACAAACCCGTGCATGCGCAGTTGGCGGCCCACCTGCTGGTACCTGGGCCGGCTCTGGGATCCCTGGGATGCCCAGGAAAGAATGGCAGTTCTCCACTCTGTGGAGTCTCTCACCGGGTGTAGACCAAGAAGGCAGGAATCCCAGGCCGGTGAGCCTGGTGTAGGGGGCGGGGAAAGACACGCCCCTTCATAGCCAGCTAGGTGTTCGCCGCGAAAGGGAGGCCACCGCCCTGTTCCAACCCAACCCCTTCCCAACCCAGCGACCTAAACCTCCTCAAGCAGAGCCAGATATTCTTCCTCGCTGAGGGGTGCTTCCAGGGAGGCGGCCTCTTCAAAGTCCTCCATGTCCCCCAGGGTCTCCGTTTCTAGGAAAGGTTGGGCCTGCTCCAGAAACTCCGGGCTCGCCAAGAGCTCATCCAGCAGCAGGCCGGAGGGGAGTGCAGACGAGCGCACCGGCTCCTGGAGCTCCTGGGAGGGCGCCGGGATGCCTTGCATCTGCCCCTGCCATGCGGAGGCCTCCGGGGGCGGGGGCTGGCGAAGTGCAGCTGCCCCGGCTTGTGGTTCCCACGCCACACTGTCGACATGGGAACCCTGGTCCCAGCCCCACCACGGAATCCCCTGGGACGCGGGTGGCACAAGCACACCTTGTCCTTGTGGACCCGTTTGAGCCGGCCCAGGCTCTCCCACAGGGCAAGGGCCCGGCAGGCAGTCGCGCTGTGGTTCCCGGTCCTCCCAGCTTTTGCCTAGGTGCGGAGGCCACCGAGGAGCCTGAGGGTGGGAGAGCGCCCCTTCCGGAGGAGCCAGGGCAGCTTAGGAAAAATCCCCACATGCTAGGACAGGTTGGGAGATCCCCTCTCCTGGCACAGACTGGTTGGACTGGAACAGGGGCGGCCCTCGCTCCTTGGCACATGAAAGACCCCTGTGGGAGAGCCCCAGGGGCGCAGGGCACGTGGTGTGTGGGAAGCCCCGTTCCCCACGCTCTGGTGTGGGTGAAGGCGACCCACGAGGGAGCAGGGTGACACCCGCCGGACGCCACGTTGCACAGGCCGCTTGCCTGTGTGGACGCCCTTCCTGCCTGTCCCGGGTGCCTGGCCCTTGGATTCTGAAACCAGATCTGAATCCTGGACTCTGGAAGGCCTGTCTCTCTGGCCAGCTCTTCCCTGGCGGCGGGACTGGAAAGCGATCCTTCTCAAAGGCTCGGACGAGCAGGGCTGTCTGGGATCCAGTGACAGTGTCCGCTTGCACCTGCCTTCTTGCGTGCCGTCTCCCGGGCCAGTGCCGAGATTCCCGCTGGTGCTGCCTCAGCTGGCATGACCTCTCATTCTGAAACCGAATCTGGACCCTGGGCTCCGGAATGCCGATGGCCAAGGCCAGCCATTCTCTGGTGGCGACACCAGGGTACAGGTTCCACTCAAAGCAGGCTCGCAGGGCCTCGCTTTGGCTCGGGGTCCAAACGAGTCTCCTTCGCCGTCCCAGTCCCCGGGCTTCCGCGGGGAGGGTCCCGTCCGAAGGTGTCGGGAGGGCCAATGCGGGGAGCCCCGGCCGGAATTTCAAGGACGGACATGGGCAGAGAGTCCGGTGGGCTCCCGTGCACCTCAGCTGGCCTGTGCACTGTGGCAGGTTCAACCAGGAGACCTGCCTGGACAACCAGCCAGCGGTTCTTATAAAGGCCCGCAGGCAGGCAGTCTCCACCTCTTCATGAATGGTTGTGAGCCCTGGGACAGCCCGCCCCACCCCGGAAGAGTCCCAGGGCATCAAGGCCTGCGGCCGGGGGGTGGTGGGGTGGGTGGGGAGGCCGTGGTGATGGTGGTGGTGGGGCCGGAGAGACGAAGAGGAAGGGGCAGGGCGAAGGGGTGAGGGGGGCGCGTTTCAGGGGCTGGCTCTCCGGACCACTTCAGGAATCCCGCGGGAACTGGAGGCCACTCTCTGGGCTCCCACGCATCTTGAGCAGGGAGAAAACGGCCTGGGAGGGTGGAGGGGTGTGGAACTGAACCTCCGTGGGAGTCTTGAGTGTTCCAGGCCGTGTCTCCGTGAAGTAGTCAGTGCCTGTGGGTGTCGCCATTGCTGGGACAGTCTCCCATGCACAGGCGTGTGACTCTCGTTCATTTCCACGTAGGAGACCAGAGTGAGACCCCAGAGAGAAGATGCCTCCCCGGCGTGATGGCCTGACGATGGATTCCCGTGTGGGGCAATATGGGGAGTCTACAGTGTGGCTGGTTTGGAAACTGACAAGGAGAGCGAAAGCACCATGACGGTCTTCTACCCTTCCCTGCATGTTTCCAGATGCCTGCAGAGCTCCGGGAGCAAACAGTCAGCATGACACATCTCTGAACTGATCAACAAAGTGATGTAACCCTTGTCTAGGCTCTGCCTACAGGGGCTTTGTGATATATCTCTGCACTGATCACCCAGGTGATGGGACTTTTGTCTAGGTTCTGCCTGTGGGGGCTTTTTGACATATCTCTACACTGATCATCCAGGTGATGTAACTCTTGTGTTGGATCTGCCTATGGGGGCATTGTGACATATTTCTGCACTGATCACCCAGGTGATGCGACTCTTGTCTAGGCTCTATGTATGGGAGCTTTGTGACATATCTCTGCACTGATCACCCAGGTGATGTAACGCTTGACTAGGCTCTGCCTACGGGGCATAGTGACATACAACTGCATTGATCACGAAGGTGATGTAACTCTTGTCCAAGCTCTGTCTATAGGGGGCCTTGTGACATATCTCTGCACTGATCTTCTCGGTGATGTAACTCTTGCTTATGCTCTGCCTGCAGGGGCATTGTGAAATATCTCTGCACTGATTACCCAGGTGATGGGACTCTTCTCTAGGCTCTGCCTACAGGGGGCATGGTCACATATTTCTGCACTGATCACCCAAGTGACGGACTCTTGTCTTGAATTTGCCTATGGGGGCATTGTGAAATATCACTGCACTGATCACCCAGGTGATGTAACTCTGGTCTAAGCTCTGCCTAAAGGGGCATTGTGACAGATCTCTGCACTGATCACTCAGGTGATGTAACTATTGTCTACGCTCTGCTTAAAGGAGCCTTGTCACACATCTCTGCTCTGATCACCCAGGTGATGCAACTCTTGTCTAGGCTCTGCTAACAGGGGGTATTGTGACATATCTCTGCACTGATCACCTAAGTGATGTAACATTTGTGTAGGCTCTGCTTACAGGGGCATTTTGACATATCTCTGCAATGTTAACCGAGGTGATGTAACTCTTGTGTAGGCTATGCCCACAGGGGGATTGAGACATATCACTGCAGTGATCCCTCTGTGATCCAACTCTTGCCTGGTCTGTGTCTACTGGGGACATTGTGACATATCTCTGCACTGACCTCCCAGGTGCTGTAACTTTAGTCTAGGCTCTGGCTACACGGCATTGTGACATATCACTGCACTGATCACCCTGGTGATATAACTCTTGTCTAGGCTCTGCCTACAGGGGGCTTGTGACATATCTCTGTACTGATCACCCAGGTGATATAACTCTTCTCTAGGATCTGCCTACAGGGTGCTTTGTGACATATCACTGCAATGATCACCCAGGTGATATACCACTTGTTAAGGTTCTGCTTACAGGGGCATTGCGATGTATATATGCACTGATCACCTAGGTCATGTAACTCTTGTCTAGGCTCTGCCTCCAGTGGCATTATGACATATCTCTGCACTGATCACCCAGGTGATGTAACTCTTTTCTAGGATCTGCCTACAGGGTGCTTTGTGACATTTGCCTGCAATGATCACCCAGGTGATATACCAATTGTCAAGGCTCTGCTACAGGGGCATTGCGATGTATCTCTGCACTGATCACCTAAGTCATGTAACTCTTGTCTAGGCTCTGCCTACAGTGGCATTGTGACATATCTCTGCACTGATCACCCAGGTAATGGACTCTTGTCTTAGATCTGCCTACATGGAAATTGTGACACATCTCTGAACTGATCAACCAAGTGATGAAACTCTTGTCTAGGCTCTGCCTACAGGGGCTTTGTGACACATCTCTGGACTGATCACCCTGGGAAAGAAACTCTTTTCTACGCTCTGTCTACAGGGGGCTTTACGACTTATACCTGCACTGATAACCTAGGTGATGTAACACTTGTCCAGGCTCTGCCTACACGGGAATTCTCACATATCTCTGCACTGATAACCCAGGTGGTGTAACTCCTGTCTAGGTTCAGACTACAGGAGCGTTTTGACATATCTCTACACTGATCACCCAGGTGATGTAACCCTTGTCTAAGCTCTGCCTACTGGGGCATTGTGACAGATCTCTCCACTGCTCACCCAGGTGATGTAACAATTGTCTGGGCTTTGCCTTCAGGGGGCTTTGTGATATACGTTTCTACTGATCTAACAGGTGATGTAACCCTTGTCAAGGTTCTGCTTACAGGGGCTTTGAGACATATCACTACACTGATCACCACAGGGAGGAAACAGTTGTCTACACTCTGCCTACAGGAAGCTTTAGGACTTATCCCTGCACTGATCACTATGTGGTGTAACACTTGTCTAGGCTCTGTCTGCACGGGAATTTTCACATATCACTACACTGATCACCTAAGTGATGCAACACTTTTCTAGGTTCAGCCTACTGGGGATTTCTGACATAGCTATGCACTGATCACCGAGGTGATGTAAACCATTTCCAGGCTTTTTGTACAGGGGACATTGTGATATATCTCTGCACTGATCACCCAAATGATGCAAATCTTCTCTAGACTCTGCAGGGAGGGAGCATTGTGACAAATTTCTGAAACGATCATCCAGGAGATGTAACTATTTTCCAGGCTTTGACGGAAGAGCGTCGGAAGGTGTTGGGAGAGCCTCCGCCTGAATTTCACGGACGGACAAGGTCACAGAGAGGCCAGCGGGCTCCGTTGAACGTCAACCGGGGTGGGCAATGAGCACAGGTCTAGCCAGGAGGCCAGCAAAGAGAGCTAGAGGTCTGCGTTCCGCCGCCAGGCGCTCCATGGTGGTAGCTGGGATGCTGCAGGGGCATGGGCAGGCCGGCGACAGTGGCGCGGAGGTGCAGAGGAGGCGAGCCACTGGAGGGTTGTCAGGCCTGGACGCTGCCTGGGTCCGGTGTTTCCCGGGACGGGGGTCTACACCCAGCCCAGGGGAGGATGCATTTTCCGGGGGTTGGGGGTGGGGGTGGGGATGGGGTGGTCAGGCGTGGGTGGGGTAGTGGAAAGGCATGAGAGCTCTGCCCGGGCTGCTCCCACAGCCCATGCGGCTGCCCGCAAACCCGTGCTTTCATAGTAGGCGGCCTACATGCTGCTATCTGGGCCGGCTCTGGGATCCTCAGGAAACCCAGGAAAGAATGGCAGTTCTCCGCTGGGGGGAGTCTCTCACCGGGCCAAGACCTAGAAGGCAGAAATCCCAGGCTGGTCAGCCCAGTGGAGGGGGTGGGGGAAGACACGCCCCTCCATAGCCAGCCAGGTGTTCCCTGCGAAAAAGAGGCCACCACCCTGCCCAGACCTGACCCCGTCCCAACCCCGCGTCCTAAAGCTCCTCCAGCAGAGCCCGCTATTCTTCCTCGCTGAGGGGTGCTTCCAGCGAGTCGGCCTCTTCCAAGGCCTCCAGCTCCCCCGGGGCCTTCGTTTCTAGGAAATGTTGTGCCTGCTGCAGAAACTCTGGGCTCACCAGGAGCTCATGCAGCAGCAGGCCATAGGGGAGTGCAGACGAGCTCCCCGGCTCCTGGAGCGCCTGGGAGGGTGCTGGGATGCCTTGCATCTGCCCCTGCCACGCGGGGGCCTCCAGGGTAGCGGGCTGGCGAGGTGGAGCTGCCCCGGCCTGGGGTTCCCACGGCGCCCCGGCGACCTGGGGACCCCGGCTCCAGCCACACTACGGAATCCCTTGGGACGCGGGTGGTGCAAGCACACCTTGGCCCTGTGGCCTCGCTTGAGCGGGCCCAGGCTGTCCCACCGTGCAAGGGCCCGGCAGGCCGTCACGCTGTGGGTCCTGGTCCTCCTGGCTTTTGCCCGGGTGCGGAGGCCAACGAGGAGCCTGAGGATGGGAGAGCGCCCATTTCAGAGGAGCCAGGGCAGCGTAGGCAAAATCCCCGCGTGCCGGGGAAGGTTGCAAGATCCCCTCTGCCGGAGCGCCCTGGCAGGGCTGGAGTACGTGGACCGCCCTCGCTCCCTGGCTCACGAAATTCCCTGTGGGAGAGCCCCAGGCATGCAGGGCACGTGGGATTCGGGAAGCCCCATTCCCCAAGCGCCAGTGTGGGGGAAGGCGACCCACGAGGGAGCAGGGTGACACCCGCCGGGGGCCTCGTTGCACAGGCCGCCTGCCTGCGTGAGTGCCCTGCCAGTCTGTCCCGGGTGCCTGTCCCTTCCATTCTGAAACCAGATCTGAATTCTGGACTCCGGGTGGCCCGTCTCTCTGGCCAGCTCTTCCCTGGGAGTGATGCCTGGGGAGCGATCCTTCTCAAAGGATCGGAGGAGCAGGGCGGTCTGGGATCCGGTTACTGCGGTCCGCTTTCGCCTGCCTTCCTGCGGGCCGTGTCTCCCGGGCCAGGGCCGAGATTCCTGCCGGTGCTGCCTCAGCTGGCCTGACCTCTCATTCTGAAATCGAATCCGCACCCTGGGCTCCAGAATGCTGATGGCCTGGGCCAACCTTTCTCGGACGGCGATGCCCGGGTACGGGTTCTGCTCAAAGCAAGCTCGCAGGGCCTCACTTTGACTCGGGGTCCAAACGAGTCTCTTTCACTGTCCATGTCCCTGGGCTTCCAAGAGGAGTGTGCCGTCCGAAGGTGTCGTGAGGGCCATCGCAGGGAGCCCCGGCCAGAATTTCATGGAAGGACACGGGCAGAGAGAGGCCGGCGGGCTCCCGTGCACCTCAGCCGGCATGTGCACTGTCAGGTGGAGCCAGGAGGCCTACCCGGACAGCCAGCCAGCGGCTCCTATAAAGGCCCACAGGCAGGCAGGCTCCACCCCTTCATGAATGGCGGTGAGCCCTGGGACAGCCTGCCCCGCCCTGGAAGGGTCCCAGGGCGTCGAGGCCTGCGGCCGGGGGCTGGTGGTGTGGGGAGGAGGGCGTGGTGAGGTTGGTGGTGGGGCCAGAGAGACGAAGAGGAAGGGGGCGAGGGGGAAGGGGTGAGGGGTGTGCGTTTCGGGAGCTGGCTCTTCGGACCTCTCCAGGAATCCCGTGGGAACTGGAAGCCGCTCTCTGGGCTCACACGGATCTTCAGCAGGGAGAAACCGGCTAGAGAGGGTGGAGGGGAGTGTGGAACTGAAACTCCGTGGGAGTATTGATAGTTCCAGGCCCTCTCTCCGTGAAGGAGGCAATGCCTGAAGGTTTCGCTATTGCCGGGACAGTCTCACACATGCAGGCTTGTGGCTCTCGTTCATTTCCATGTAGGAGACCAGAGTGAGACCCCAGAGAGAAGATGCCTCCCCGGCGTGATGGCCTGACGATGGATTCCCGTGTGCGCCATCATGGGGAGTATTCAGTGTGGCCGGTTTGGAAACTGGCAAGGAGAGCGAAGGCACCATGCCGGTCTTCCATCTTTCCCTGCATGTTTGCTGGTGCCCGCAGAGCTCCAGGAGCAAACAGTGAGCATGACACATCTCTGAACTGATCAACAAAGTGATGTAACACTTGTCTAGGCTCTGCCTACAAGGGCTTTGTGACATATCTCTGCACTGATCACCCAGGTGATGGGACTTTTGTGTAGTCTCTGCCTATGGGGGCATTGTGACATATCTCTACACTGATCACCCAGGTGATGTAACTCTTGTGTTGGATCTGCCTATGGGGGCATTGTGACATATTTCTGCACTGATCACCCAAGTGATGAGACACTTTTCTAGGCTCTGTGTATGGGGGCTTTGTGGCATAGCTCTGCACTGATCACCCAGGTGATGTAACGCTTGACTAGGCTCTGCCTACAGGGTATAGTGACATATCACCGCTTTAATCACCGAGGTGATGTAACTCTTGTCCAGGCTCTGCCTATAGGGGGCCTTGTGACATAACTCTGCACTGATCATCTACGTGATGGGACCCTTCTCTAGGCTCTGCTTACTGGGGTCATTGTCATAAATTTCTGCACTGATCACTCAGGTGATGGAATCATGTCTTGGATTTGCCTATGGGGGCTCTGTGACATATCTCTGCACTGATCATCCAGGTGATGTAACTCTGGTCTAAGCTCTGCCTTAAGGGGCATTGTGACAGATCTCTGCACTGATCACTCAGGTGATGTGACAATTGTCTAGGCTCTGCTTAAAGGGGAATGGTCACATATCACTGCATTGATCACCCTGGTGATCTAACTCTGGTCTGGCTCTGCTTACAGGGGGTACTGTGACATATCTCTGCACTGATCACCTAAGTGATGTAACAATTTTGTAGGCTCTGCCTACAGGGGCATTTTGACATATCTCTGCACTGTTAACCGAGGTGATGTAACTGTTGTCGAGGCTGTGCCCACAGGGGGATTGAGACATATCTCTGCACTGATCCCCAGGTGATGCAACTCTTGCCTGGTCTCTGCCTACTGGGGATATTGTGACATATCTCTGCACTGATCTCCCAGGTGCTGTAACTTTCGTCTAGGCTCTGGCCACACGGCATTTTGACATTTCACTGCACTGATCACCCAGTTGATATAACTCTTGTCTAGGCTCTGCCTACAGGGGTCTTGTGACATATCTCTGCACTGATCACCCAGGTGATATAACTCTTCTCTAGGATCTGCCCACAGGGTGCTTTGTGACATATCCCTGCAATGATCAACCAGGTGATATACCACTTGCCAAGACTCTGCCTACAGGGGCATTGCGATGTATCTCTGCACTGATCACCTAGGTCATGTAACACTTGTCTAGCCTCTGCCTACATTGACATTGTGACATATCTTTGCAATGATCACCCAGATGATGTAACTGTTTTCTAGGATCTGCCTACAGGGTGCTTTGTGACATATCCCTGCAATGATCACCCAGGTGATGTACCACTTGTCAAGGCTCTGCCTACAAGGACATTGTGATGTATCTCTGCACTAATCACCTAGGTCATGTAACCGTTTTCTAGGCTCTGGGTTGAGTGGTATTGTGACATATCTCTGCACTGATCATCCAAGTGATTTAACTCTTGTCTAGGATCTGCCTAAAGGGACTTTGTGACATAAATCTGCACTGATCATCCAGGTAAAGGGGTTTTTGTCTAGGCTCTGCCTAAGGGGGCATTGTGACATGTTTCGGCACTGATCACCCAGGTGACGGACTCTTGTCTTGGATCTGCCTATGAGGGCATTGTGACATATCTCTGCACTGATCACCCAGGTGATGTAACGGTTGTATAAGCTCTGCCGACAGGGGAATTGTGAGAGATCTTGCCACTGATCACTGAAGTGATGTAACTATTGTCTAGGCTTTGCCTACCGGGGGCTTATTGACATACCTTTGCACTGATCACCAAGGTGATGTAACTCATCTAAGTTCTGCCTACAGGAGCTTTGTGACATATCTCTGCACTGATCACTTATGTGGTGTAACACTTTTGTACGCACTGCCTACAGAGAATTTTGACAACTCTTTGCACTGATCACCTAGGTGATGTAACTCTTGTCTACCCTCTGCCCAAAGGGGGCATTGTGAAATATCTCTGCACTGATCACCCAGGTGATTCAAATCTTGTCTAGGATCTGCTTATAGGGGGTATTGTGAAATATCTCTGCACTGATCAGCTAGGTGATGTAACTTTGTCTAGGCTCTGCCTACAGGAACGTTTTCCCATATCCCTGAACTGATGACAAAGGTGATGTAACTCTTGCCTAGGCTTTGCCTACAGGGGACATTGTGACATATATCTGCACTAATCACCCAGGTGATGCAACTCTTCTCTATGCTCTGCCTACAGGGGACATAGTGACATATCTCTGCACTGATCACCCAGGTGATGTAACCCTTTTCAAGTCTCTGCCTACAGAGGGCGTTGTGACATCACTCTGCACGGATCACCCGGGTTATGTAAGTGTTGTCTAGGCTCTGCCTATGGGGGCATTGTGACTTAACTCTGCACTGATTACCCAGGAGATGTGACTCTTTCCTAAGCTCTGCCTAGAGGAACATTGGGACATATCTCTGCACTGATCGCTGAGGTGATGTAAAACTGTCTAGGCTTTGCCTACAGTGGGATTTATGACATATCTCTGCACTGATCACCCAGGTGAT	.	incomplete_inversion	SVTYPE=INV;END=68907;READS=PS133665510_133645876_133689410_hp1_43	GT	1/0
chr14_GL000225v1_random	55720	svim_asm.BND.632	N	[hs38d1:3225012[N	.	PASS	SVTYPE=BND;READS=PS133665510_133645876_133689410_hp1_29	GT	1/0
chr14_GL000225v1_random	60101	svim_asm.BND.633	N	[hs38d1:4240312[N	.	PASS	SVTYPE=BND;READS=PS190022787_190014495_190121921_hp1_26	GT	1/1
chr14_GL000225v1_random	69825	svim_asm.BND.635	N	]chr18:109128]N	.	PASS	SVTYPE=BND;READS=PS97331_76605_125994_hp1_43	GT	1/0
chr14_GL000225v1_random	70609	svim_asm.BND.636	N	N]chr10:133689792]	.	PASS	SVTYPE=BND;READS=PS97331_76605_125994_hp1_39	GT	1/0
chr14_GL000225v1_random	71261	svim_asm.BND.637	N	N]hs38d1:10462959]	.	PASS	SVTYPE=BND;READS=PS30811916_30811898_30997899_hp1_30	GT	1/0
chr14_GL000225v1_random	88539	svim_asm.BND.638	N	N]hs38d1:10462959]	.	PASS	SVTYPE=BND;READS=PS190173151_190173121_190179315_hp2_13	GT	0/1
chr14_GL000225v1_random	121530	svim_asm.BND.639	N	]chr18:108848]N	.	PASS	SVTYPE=BND;READS=PS133665510_133645876_133689410_hp1_42	GT	1/1
chr14_GL000225v1_random	121808	svim_asm.BND.641	N	N]hs38d1:4789099]	.	PASS	SVTYPE=BND;READS=PS190173151_190173121_190179315_hp1_2	GT	1/0
chr14_GL000225v1_random	124633	svim_asm.BND.642	N	]hs38d1:2009347]N	.	PASS	SVTYPE=BND;READS=PS190022787_190014495_190121921_hp1_0	GT	1/0
chr14_KI270722v1_random	194004	svim_asm.BND.643	N	N]hs38d1:2825756]	.	PASS	SVTYPE=BND;READS=PS29239628_29223901_29463664_hp1_3,PS29239628_29223901_29463664_hp2_2	GT	1/1
chr14_KI270724v1_random	716	svim_asm.BND.647	N	[chr10:133686856[N	.	PASS	SVTYPE=BND;READS=PS97331_76605_125994_hp1_9	GT	1/0
chr15	17077182	svim_asm.BND.648	N	[chr20:28734228[N	.	PASS	SVTYPE=BND;READS=PS28728997_28728974_28747692_hp2_0,PS28728997_28728974_28747692_hp1_1	GT	1/1
chr15	20100511	svim_asm.BND.649	N	]chr15:21108902]N	.	PASS	SVTYPE=BND;READS=PS87013338_87010951_87518068_hp2_12	GT	0/1
chr15	20247336	volcanosv.DUP.1765	.	<DUP>	20	PASS	SVTYPE=DUP;END=20247447;SVLEN=111	GT	0/1
chr15	21108902	svim_asm.BND.650	N	N[chr15:20100511[	.	PASS	SVTYPE=BND;READS=PS87013338_87010951_87518068_hp2_12	GT	0/1
chr15	22770503	volcanosv.DUP.1766	.	<DUP>	20	PASS	SVTYPE=DUP;END=22770695;SVLEN=192	GT	0/1
chr15	23439907	volcanosv.DUP.1767	.	<DUP>	20	PASS	SVTYPE=DUP;END=23440961;SVLEN=1054	GT	0/1
chr15	23520721	volcanosv.DUP.1768	.	<DUP>	20	PASS	SVTYPE=DUP;END=23520788;SVLEN=67	GT	1/1
chr15	25757955	volcanosv.DUP.1769	.	<DUP>	20	PASS	SVTYPE=DUP;END=25758205;SVLEN=250	GT	0/1
chr15	26716752	volcanosv.DUP.1770	.	<DUP>	20	PASS	SVTYPE=DUP;END=26717386;SVLEN=634	GT	1/1
chr15	26885024	svim_asm.BND.651	N	N[chr3:176922609[	.	PASS	SVTYPE=BND;READS=PS176719476_176706245_176976163_hp1_1,PS26889487_26879706_26893695_hp2_0	GT	1/1
chr15	27306799	volcanosv.DUP.1771	.	<DUP>	20	PASS	SVTYPE=DUP;END=27306915;SVLEN=116	GT	0/1
chr15	27455647	volcanosv.DUP.1772	.	<DUP>	20	PASS	SVTYPE=DUP;END=27455823;SVLEN=176	GT	1/1
chr15	30674232	svim_asm.BND.652	N	N[chr18:14132948[	.	PASS	SVTYPE=BND;READS=PS105598742_105595221_105687380_hp2_2	GT	0/1
chr15	31423080	volcanosv.DUP.228	.	<DUP>	20	PASS	SVTYPE=DUP;END=31423176;SVLEN=96	GT	1/1
chr15	40561991	svim_asm.BND.653	N	N]chr7:26213314]	.	PASS	SVTYPE=BND;READS=PS25893224_25885274_26194290_hp1_2	GT	1/0
chr15	44376062	svim_asm.BND.654	N	[chr22:17553380[N	.	PASS	SVTYPE=BND;READS=PS17552796_17543426_17579682_hp1_2,PS17552796_17543426_17579682_hp2_1	GT	1/1
chr15	45502145	svim_asm.DUP_TANDEM.50	N	<DUP:TANDEM>	.	not_fully_covered	SVTYPE=DUP:TANDEM;END=45546501;SVLEN=44357;READS=PS45522786_45508238_45522267_hp2_0	GT:CN	0/1:2
chr15	45697482	svim_asm.BND.656	N	[chr3:48210409[N	.	PASS	SVTYPE=BND;READS=PS105112088_105094642_105112011_hp2_2	GT	0/1
chr15	45697493	svim_asm.BND.657	N	N[chr10:99837449[	.	PASS	SVTYPE=BND;READS=PS45769875_45752874_45780564_hp1_2,PS45769875_45752874_45780564_hp2_1	GT	1/1
chr15	46944287	volcanosv.DUP.1773	.	<DUP>	20	PASS	SVTYPE=DUP;END=46944353;SVLEN=66	GT	1/1
chr15	55611372	svim_asm.BND.658	N	]chr18:58733200]N	.	PASS	SVTYPE=BND;READS=PS58722592_58718201_58737593_hp1_1,PS58722592_58718201_58737593_hp2_1	GT	1/1
chr15	57688525	volcanosv.DUP.1774	.	<DUP>	20	PASS	SVTYPE=DUP;END=57688617;SVLEN=92	GT	0/1
chr15	68409475	volcanosv.DUP.1775	.	<DUP>	20	PASS	SVTYPE=DUP;END=68409529;SVLEN=54	GT	0/1
chr15	69286018	volcanosv.DUP.1776	.	<DUP>	20	PASS	SVTYPE=DUP;END=69286090;SVLEN=72	GT	1/1
chr15	70302684	volcanosv.DUP.1777	.	<DUP>	20	PASS	SVTYPE=DUP;END=70303305;SVLEN=621	GT	0/1
chr15	70637549	volcanosv.DUP.1778	.	<DUP>	20	PASS	SVTYPE=DUP;END=70637640;SVLEN=91	GT	1/1
chr15	71050542	volcanosv.DUP.1779	.	<DUP>	20	PASS	SVTYPE=DUP;END=71054987;SVLEN=4445	GT	1/1
chr15	76198864	volcanosv.DUP.1780	.	<DUP>	20	PASS	SVTYPE=DUP;END=76198932;SVLEN=68	GT	1/1
chr15	80911949	volcanosv.DUP.1781	.	<DUP>	20	PASS	SVTYPE=DUP;END=80912055;SVLEN=106	GT	0/1
chr15	82524006	volcanosv.DUP.1782	.	<DUP>	20	PASS	SVTYPE=DUP;END=82524069;SVLEN=63	GT	0/1
chr15	83229193	volcanosv.DUP.1783	.	<DUP>	20	PASS	SVTYPE=DUP;END=83229276;SVLEN=83	GT	0/1
chr15	85843426	volcanosv.DUP.1784	.	<DUP>	20	PASS	SVTYPE=DUP;END=85843498;SVLEN=72	GT	0/1
chr15	91385148	svim_asm.BND.659	N	]chr14:96367004]N	.	PASS	SVTYPE=BND;READS=PS96132850_96108741_96304958_hp1_1,PS96132850_96108741_96304958_hp2_0	GT	1/1
chr15	91389744	svim_asm.BND.661	N	N[chr14:96338656[	.	PASS	SVTYPE=BND;READS=PS96354070_96333254_96472014_hp1_0	GT	1/0
chr15	91749220	volcanosv.DUP.1785	.	<DUP>	20	PASS	SVTYPE=DUP;END=91749718;SVLEN=498	GT	0/1
chr15	91750897	volcanosv.DUP.1786	.	<DUP>	20	PASS	SVTYPE=DUP;END=91751065;SVLEN=168	GT	0/1
chr15	92571388	volcanosv.DUP.1787	.	<DUP>	20	PASS	SVTYPE=DUP;END=92571470;SVLEN=82	GT	1/1
chr15	92669218	volcanosv.DUP.1788	.	<DUP>	20	PASS	SVTYPE=DUP;END=92669385;SVLEN=167	GT	0/1
chr15	94243317	volcanosv.DUP.1789	.	<DUP>	20	PASS	SVTYPE=DUP;END=94243407;SVLEN=90	GT	0/1
chr15	96823370	volcanosv.DUP.1790	.	<DUP>	20	PASS	SVTYPE=DUP;END=96823448;SVLEN=78	GT	1/1
chr15	97764820	volcanosv.DUP.1791	.	<DUP>	20	PASS	SVTYPE=DUP;END=97769341;SVLEN=4521	GT	0/1
chr15	99799986	volcanosv.DUP.1792	.	<DUP>	20	PASS	SVTYPE=DUP;END=99800199;SVLEN=213	GT	0/1
chr15	100162447	volcanosv.DUP.1793	.	<DUP>	20	PASS	SVTYPE=DUP;END=100162603;SVLEN=156	GT	1/1
chr15	100554739	volcanosv.DUP.1794	.	<DUP>	20	PASS	SVTYPE=DUP;END=100555913;SVLEN=1174	GT	1/1
chr15	100556285	volcanosv.DUP.1795	.	<DUP>	20	PASS	SVTYPE=DUP;END=100556762;SVLEN=477	GT	0/1
chr15	101100923	volcanosv.DUP.1796	.	<DUP>	20	PASS	SVTYPE=DUP;END=101100983;SVLEN=60	GT	1/1
chr15	101185413	volcanosv.DUP.1797	.	<DUP>	20	PASS	SVTYPE=DUP;END=101185492;SVLEN=79	GT	1/1
chr15	101256215	svim_asm.BND.662	N	]chr14:83062499]N	.	PASS	SVTYPE=BND;READS=PS82706704_82689430_83404392_hp2_2	GT	0/1
chr15	101267705	svim_asm.BND.663	N	N[chr14:83055324[	.	PASS	SVTYPE=BND;READS=PS82706704_82689430_83404392_hp1_0,PS101173051_101152449_101318557_hp2_1	GT	1/1
chr15	101311684	volcanosv.DUP.1798	.	<DUP>	20	PASS	SVTYPE=DUP;END=101312198;SVLEN=514	GT	1/1
chr15	101311936	volcanosv.DUP.1799	.	<DUP>	20	PASS	SVTYPE=DUP;END=101312063;SVLEN=127	GT	0/1
chr15	101387704	volcanosv.DUP.1800	.	<DUP>	20	PASS	SVTYPE=DUP;END=101387751;SVLEN=47	GT	0/1
chr15	101390178	volcanosv.DUP.1801	.	<DUP>	20	PASS	SVTYPE=DUP;END=101390341;SVLEN=163	GT	0/1
chr15	101506408	volcanosv.DUP.1802	.	<DUP>	20	PASS	SVTYPE=DUP;END=101506523;SVLEN=115	GT	1/1
chr16	159849	volcanosv.DUP.1803	.	<DUP>	20	PASS	SVTYPE=DUP;END=160881;SVLEN=1032	GT	0/1
chr16	160718	volcanosv.DUP.1804	.	<DUP>	20	PASS	SVTYPE=DUP;END=160862;SVLEN=144	GT	1/1
chr16	378281	volcanosv.DUP.1805	.	<DUP>	20	PASS	SVTYPE=DUP;END=378504;SVLEN=223	GT	1/1
chr16	467724	volcanosv.DUP.1806	.	<DUP>	20	PASS	SVTYPE=DUP;END=468334;SVLEN=610	GT	0/1
chr16	481908	volcanosv.DUP.1807	.	<DUP>	20	PASS	SVTYPE=DUP;END=481970;SVLEN=62	GT	0/1
chr16	504039	volcanosv.DUP.1808	.	<DUP>	20	PASS	SVTYPE=DUP;END=504544;SVLEN=505	GT	1/1
chr16	550849	volcanosv.DUP.1809	.	<DUP>	20	PASS	SVTYPE=DUP;END=551121;SVLEN=272	GT	0/1
chr16	571183	volcanosv.DUP.1810	.	<DUP>	20	PASS	SVTYPE=DUP;END=571612;SVLEN=429	GT	0/1
chr16	599671	volcanosv.DUP.1811	.	<DUP>	20	PASS	SVTYPE=DUP;END=599754;SVLEN=83	GT	1/1
chr16	606367	volcanosv.DUP.1812	.	<DUP>	20	PASS	SVTYPE=DUP;END=606433;SVLEN=66	GT	1/1
chr16	857421	volcanosv.DUP.1813	.	<DUP>	20	PASS	SVTYPE=DUP;END=859451;SVLEN=2030	GT	0/1
chr16	857970	volcanosv.DUP.1814	.	<DUP>	20	PASS	SVTYPE=DUP;END=858223;SVLEN=253	GT	1/1
chr16	886634	volcanosv.DUP.1815	.	<DUP>	20	PASS	SVTYPE=DUP;END=886770;SVLEN=136	GT	0/1
chr16	895841	volcanosv.DUP.1816	.	<DUP>	20	PASS	SVTYPE=DUP;END=896287;SVLEN=446	GT	0/1
chr16	895841	volcanosv.DUP.1817	.	<DUP>	20	PASS	SVTYPE=DUP;END=895901;SVLEN=60	GT	0/1
chr16	903593	volcanosv.DUP.1818	.	<DUP>	20	PASS	SVTYPE=DUP;END=904195;SVLEN=602	GT	0/1
chr16	953604	volcanosv.DUP.1819	.	<DUP>	20	PASS	SVTYPE=DUP;END=953866;SVLEN=262	GT	0/1
chr16	954859	volcanosv.DUP.1820	.	<DUP>	20	PASS	SVTYPE=DUP;END=955149;SVLEN=290	GT	0/1
chr16	1040998	volcanosv.DUP.1821	.	<DUP>	20	PASS	SVTYPE=DUP;END=1041100;SVLEN=102	GT	0/1
chr16	1041230	volcanosv.DUP.1822	.	<DUP>	20	PASS	SVTYPE=DUP;END=1041584;SVLEN=354	GT	0/1
chr16	1043323	volcanosv.DUP.1823	.	<DUP>	20	PASS	SVTYPE=DUP;END=1043502;SVLEN=179	GT	0/1
chr16	1092557	volcanosv.DUP.1824	.	<DUP>	20	PASS	SVTYPE=DUP;END=1093113;SVLEN=556	GT	1/1
chr16	1102706	volcanosv.DUP.1825	.	<DUP>	20	PASS	SVTYPE=DUP;END=1102865;SVLEN=159	GT	1/1
chr16	1191134	volcanosv.DUP.1826	.	<DUP>	20	PASS	SVTYPE=DUP;END=1191504;SVLEN=370	GT	0/1
chr16	1199189	volcanosv.DUP.1827	.	<DUP>	20	PASS	SVTYPE=DUP;END=1199478;SVLEN=289	GT	0/1
chr16	1284878	volcanosv.DUP.1828	.	<DUP>	20	PASS	SVTYPE=DUP;END=1285074;SVLEN=196	GT	1/1
chr16	1285098	volcanosv.DUP.1829	.	<DUP>	20	PASS	SVTYPE=DUP;END=1285174;SVLEN=76	GT	1/1
chr16	2270727	volcanosv.DUP.1830	.	<DUP>	20	PASS	SVTYPE=DUP;END=2270801;SVLEN=74	GT	1/1
chr16	2937072	volcanosv.DUP.1831	.	<DUP>	20	PASS	SVTYPE=DUP;END=2937115;SVLEN=43	GT	1/1
chr16	3066910	volcanosv.DUP.1832	.	<DUP>	20	PASS	SVTYPE=DUP;END=3067133;SVLEN=223	GT	0/1
chr16	3455983	svim_asm.BND.664	N	N]chr16:4291095]	.	PASS	SVTYPE=BND;READS=PS2442732_2429925_4230875_hp2_2	GT	0/1
chr16	3469422	volcanosv.DUP.1833	.	<DUP>	20	PASS	SVTYPE=DUP;END=3469513;SVLEN=91	GT	0/1
chr16	4291095	svim_asm.BND.665	N	N]chr16:3455983]	.	PASS	SVTYPE=BND;READS=PS2442732_2429925_4230875_hp2_2	GT	0/1
chr16	5653126	volcanosv.DUP.1834	.	<DUP>	20	PASS	SVTYPE=DUP;END=5653358;SVLEN=232	GT	1/1
chr16	5826007	volcanosv.DUP.1835	.	<DUP>	20	PASS	SVTYPE=DUP;END=5826138;SVLEN=131	GT	1/1
chr16	5996966	volcanosv.DUP.1836	.	<DUP>	20	PASS	SVTYPE=DUP;END=5997015;SVLEN=49	GT	1/1
chr16	6372939	volcanosv.DUP.1837	.	<DUP>	20	PASS	SVTYPE=DUP;END=6373249;SVLEN=310	GT	1/1
chr16	9394645	volcanosv.DUP.1838	.	<DUP>	20	PASS	SVTYPE=DUP;END=9394709;SVLEN=64	GT	0/1
chr16	9573732	volcanosv.DUP.1839	.	<DUP>	20	PASS	SVTYPE=DUP;END=9573807;SVLEN=75	GT	1/1
chr16	9848822	volcanosv.DUP.1840	.	<DUP>	20	PASS	SVTYPE=DUP;END=9849163;SVLEN=341	GT	1/1
chr16	10073953	svim_asm.BND.666	N	[chr14:74938084[N	.	PASS	SVTYPE=BND;READS=PS74853790_74833513_74982548_hp1_0	GT	1/0
chr16	10731595	volcanosv.DUP.1841	.	<DUP>	20	PASS	SVTYPE=DUP;END=10731674;SVLEN=79	GT	0/1
chr16	10767124	volcanosv.DUP.1842	.	<DUP>	20	PASS	SVTYPE=DUP;END=10771678;SVLEN=4554	GT	0/1
chr16	12203389	volcanosv.DUP.1843	.	<DUP>	20	PASS	SVTYPE=DUP;END=12203570;SVLEN=181	GT	1/1
chr16	12322941	volcanosv.DUP.1844	.	<DUP>	20	PASS	SVTYPE=DUP;END=12323254;SVLEN=313	GT	0/1
chr16	13385417	volcanosv.DUP.1845	.	<DUP>	20	PASS	SVTYPE=DUP;END=13385622;SVLEN=205	GT	0/1
chr16	16168217	volcanosv.DUP.1846	.	<DUP>	20	PASS	SVTYPE=DUP;END=16168303;SVLEN=86	GT	0/1
chr16	17169566	svim_asm.BND.667	N	N[chr18:44868339[	.	PASS	SVTYPE=BND;READS=PS44183772_44180673_44854826_hp2_2	GT	0/1
chr16	21583121	svim_asm.BND.668	N	N]chr16:22699430]	.	PASS	SVTYPE=BND;READS=PS21466011_21458577_21582809_hp2_0	GT	0/1
chr16	21615623	svim_asm.BND.669	N	N]chr17:56458346]	.	PASS	SVTYPE=BND;READS=PS56423722_56406842_56406842_hp1_2	GT	1/0
chr16	21931656	svim_asm.BND.670	N	]chr17:82684968]N	.	PASS	SVTYPE=BND;READS=PS82640969_82627786_82702767_hp1_0	GT	1/0
chr16	22699430	svim_asm.BND.671	N	N]chr16:21583121]	.	PASS	SVTYPE=BND;READS=PS21466011_21458577_21582809_hp2_0	GT	0/1
chr16	26373778	volcanosv.DUP.1848	.	<DUP>	20	PASS	SVTYPE=DUP;END=26374523;SVLEN=745	GT	0/1
chr16	26812114	volcanosv.DUP.1849	.	<DUP>	20	PASS	SVTYPE=DUP;END=26812426;SVLEN=312	GT	0/1
chr16	27306550	volcanosv.DUP.1850	.	<DUP>	20	PASS	SVTYPE=DUP;END=27306667;SVLEN=117	GT	0/1
chr16	27578650	svim_asm.BND.672	N	]chr16:28055556]N	.	PASS	SVTYPE=BND;READS=PS27734334_27716516_28031001_hp1_0	GT	1/0
chr16	27661424	svim_asm.BND.673	N	]chr16:28055510]N	.	PASS	SVTYPE=BND;READS=PS27734334_27716516_28031001_hp2_1	GT	0/1
chr16	27842052	volcanosv.DUP.1851	.	<DUP>	20	PASS	SVTYPE=DUP;END=27842193;SVLEN=141	GT	1/1
chr16	28055510	svim_asm.BND.674	N	N[chr16:27661424[	.	PASS	SVTYPE=BND;READS=PS27734334_27716516_28031001_hp2_1	GT	1/1
chr16	29107929	volcanosv.DUP.1847	.	<DUP>	20	PASS	SVTYPE=DUP;END=29108022;SVLEN=93	GT	1/1
chr16	29714299	volcanosv.DUP.1853	.	<DUP>	20	PASS	SVTYPE=DUP;END=29714449;SVLEN=150	GT	0/1
chr16	30391577	svim_asm.BND.676	N	N]chr16:30637426]	.	PASS	SVTYPE=BND;READS=PS30271700_30253769_30540035_hp2_0	GT	0/1
chr16	30637426	svim_asm.BND.677	N	N]chr16:30391577]	.	PASS	SVTYPE=BND;READS=PS30271700_30253769_30540035_hp2_0	GT	0/1
chr16	32646010	volcanosv.DUP.1854	.	<DUP>	20	PASS	SVTYPE=DUP;END=32646847;SVLEN=837	GT	0/1
chr16	33336084	volcanosv.DUP.1855	.	<DUP>	20	PASS	SVTYPE=DUP;END=33339997;SVLEN=3913	GT	0/1
chr16	33337377	svim_asm.DUP_TANDEM.51	N	<DUP:TANDEM>	.	PASS	SVTYPE=DUP:TANDEM;END=33339613;SVLEN=2237;READS=PS87013338_87010951_87518068_hp1_8	GT:CN	1/0:2
chr16	33337955	svim_asm.BND.678	N	N]chr16_KI270728v1_random:232919]	.	PASS	SVTYPE=BND;READS=PS87013338_87010951_87518068_hp1_0	GT	1/0
chr16	33338572	svim_asm.BND.679	N	N]chr16_KI270728v1_random:232919]	.	PASS	SVTYPE=BND;READS=PS33335964_33311327_33339811_hp1_1	GT	1/0
chr16	33871103	volcanosv.DUP.1762	.	<DUP>	20	PASS	SVTYPE=DUP;END=33871212;SVLEN=109	GT	0/1
chr16	33952565	svim_asm.BND.680	N	]chr1:22830736]N	.	PASS	SVTYPE=BND;READS=PS22788758_22763088_22800798_hp1_2	GT	1/0
chr16	33952565	svim_asm.DUP_INT.2	N	<DUP:INT>	.	PASS	SVTYPE=DUP:INT;END=33958612;SVLEN=6048;READS=PS22788758_22763088_22800798_hp1_2	GT	1/0
chr16	33958612	svim_asm.BND.681	N	N[chr1:22830721[	.	PASS	SVTYPE=BND;READS=PS22788758_22763088_22800798_hp1_2	GT	1/0
chr16	34076828	volcanosv.DUP.1856	.	<DUP>	20	PASS	SVTYPE=DUP;END=34077978;SVLEN=1150	GT	0/1
chr16	34100187	svim_asm.BND.682	N	[hs38d1:10319648[N	.	PASS	SVTYPE=BND;READS=PS33978566_33951755_34280741_hp2_6	GT	0/1
chr16	34593667	svim_asm.BND.683	N	N]chr16:46391368]	.	PASS	SVTYPE=BND;READS=PS89754085_89753992_90120090_hp2_61	GT	1/1
chr16	34729478	volcanosv.DUP.1858	.	<DUP>	20	PASS	SVTYPE=DUP;END=34729819;SVLEN=341	GT	0/1
chr16	37816600	svim_asm.BND.685	N	N[chr19:27241170[	.	PASS	SVTYPE=BND;READS=PS27240884_27240874_29149801_hp2_1	GT	1/1
chr16	46390905	svim_asm.BND.687	N	N]chrUn_KI270747v1:65020]	.	PASS	SVTYPE=BND;READS=PS42724418_42716867_43208974_hp1_51	GT	1/0
chr16	46391368	svim_asm.BND.688	N	N]chr16:34593667]	.	PASS	SVTYPE=BND;READS=PS89754085_89753992_90120090_hp2_61	GT	1/1
chr16	47021640	svim_asm.DUP_TANDEM.52	N	<DUP:TANDEM>	.	not_fully_covered	SVTYPE=DUP:TANDEM;END=47088302;SVLEN=66663;READS=PS47023339_47006902_47071761_hp1_0	GT:CN	1/0:2
chr16	48247011	volcanosv.DUP.1859	.	<DUP>	20	PASS	SVTYPE=DUP;END=48247411;SVLEN=400	GT	1/1
chr16	48616963	svim_asm.INV.76	CATGAAGGGGGGTGGATCACGAGGTCAGGAGATCAAGATCATCCTGGCTAACACGGTGAAACCCCATCTTTACTGAAAATACAAAAACAAAATTAGCCGGGCGTGGTGGCGGGCGCCTATAGTCCCAGCTACCAGGGAGGCTGAGGCAGGAGAATGGCGTGAACCCAAGAGGCGGAGCTTGCAGTGAGCCAAGATCGCACCAGTGCACTCCAGCCTAGGTGACAGAGCGAGACTCCGTCTCAGAAAAAAAAAAAAAAAACCACGAAGGGGCTGGGCTTCTCTCGGCATGGTAGCCAGGTTCCAAGTAAGAAAGTAAGACTATTTCACCAGCAAGTGTTCTTGCTGGAAGTAGAAGGAAGCCTCCACTTCCTTTTTCATGGAACACTTGCTGGTGAAATAGTCTTACTTGGAACCTGGCTACCATGCCAAGAGGAAACCCAGCCCCTTCATGT	ACATGAAGGGGCTGGGTTTCCTCTTGGCATGGTAGCCAGGTTCCAAGTAAGACTATTTCACCAGCAAGTGTTCCATGAAAAAGGAAGTGGAGGCTTCCTTCTACTTCCAGCAAGAACACTTGCTGGTGAAATAGTCTTACTTTCTTACTTGGAACCTGGCTACCATGCCGAGAGAAGCCCAGCCCCTTCGTGGTTTTTTTTTTTTTTTTCTGAGACGGAGTCTCGCTCTGTCACCTAGGCTGGAGTGCACTGGTGCGATCTTGGCTCACTGCAAGCTCCGCCTCTTGGGTTCACGCCATTCTCCTGCCTCAGCCTCCCTGGTAGCTGGGACTATAGGCGCCCGCCACCACGCCCGGCTAATTTTGTTTTTGTATTTTCAGTAAAGATGGGGTTTCACCGTGTTAGCCAGGATGATCTTGATCTCCTGACCTCGTGATCCACCCCCCTTCATG	.	incomplete_inversion	SVTYPE=INV;END=48617414;READS=PS48625696_48617403_48635053_hp1_0	GT	1/1
chr16	48797979	volcanosv.DUP.1860	.	<DUP>	20	PASS	SVTYPE=DUP;END=48798129;SVLEN=150	GT	0/1
chr16	48932110	volcanosv.DUP.1861	.	<DUP>	20	PASS	SVTYPE=DUP;END=48932523;SVLEN=413	GT	0/1
chr16	51014387	volcanosv.DUP.1862	.	<DUP>	20	PASS	SVTYPE=DUP;END=51014547;SVLEN=160	GT	1/1
chr16	51014949	volcanosv.DUP.1863	.	<DUP>	20	PASS	SVTYPE=DUP;END=51015102;SVLEN=153	GT	0/1
chr16	51019962	volcanosv.DUP.1864	.	<DUP>	20	PASS	SVTYPE=DUP;END=51020045;SVLEN=83	GT	1/1
chr16	52248855	volcanosv.DUP.1866	.	<DUP>	20	PASS	SVTYPE=DUP;END=52248986;SVLEN=131	GT	0/1
chr16	52248856	volcanosv.DUP.1865	.	<DUP>	20	PASS	SVTYPE=DUP;END=52249180;SVLEN=324	GT	0/1
chr16	53269882	svim_asm.BND.690	N	]chr11:82593569]N	.	PASS	SVTYPE=BND;READS=PS82564392_82547644_82574258_hp1_1,PS82564392_82547644_82574258_hp2_0	GT	1/1
chr16	55798355	volcanosv.DUP.1867	.	<DUP>	20	PASS	SVTYPE=DUP;END=55798650;SVLEN=295	GT	0/1
chr16	56800945	svim_asm.BND.691	N	N]chr10:92190683]	.	PASS	SVTYPE=BND;READS=PS55670130_55652034_56601002_hp2_4	GT	0/1
chr16	59049563	svim_asm.BND.692	N	N[chr14:36778558[	.	PASS	SVTYPE=BND;READS=PS36789598_36763530_36788903_hp2_2	GT	0/1
chr16	61960120	volcanosv.DUP.1868	.	<DUP>	20	PASS	SVTYPE=DUP;END=61960183;SVLEN=63	GT	0/1
chr16	65129169	svim_asm.BND.693	N	[hs38d1:10119179[N	.	PASS	SVTYPE=BND;READS=PS64856961_64822244_65870870_hp1_0	GT	1/0
chr16	65465676	volcanosv.DUP.1869	.	<DUP>	20	PASS	SVTYPE=DUP;END=65465756;SVLEN=80	GT	0/1
chr16	65865470	volcanosv.DUP.1870	.	<DUP>	20	PASS	SVTYPE=DUP;END=65865551;SVLEN=81	GT	0/1
chr16	68063891	svim_asm.BND.694	N	]chr16:68225136]N	.	PASS	SVTYPE=BND;READS=PS68086677_68063186_68133868_hp1_0,PS68086677_68063186_68133868_hp2_0	GT	1/1
chr16	68225136	svim_asm.BND.695	N	N[chr16:68063891[	.	PASS	SVTYPE=BND;READS=PS68086677_68063186_68133868_hp1_0,PS68086677_68063186_68133868_hp2_0	GT	1/1
chr16	68895488	volcanosv.DUP.1871	.	<DUP>	20	PASS	SVTYPE=DUP;END=68898442;SVLEN=2954	GT	0/1
chr16	69943596	svim_asm.BND.696	N	[chr16:74328242[N	.	PASS	SVTYPE=BND;READS=PS69903569_69880495_70223731_hp1_2	GT	1/0
chr16	70051807	volcanosv.DUP.1872	.	<DUP>	20	PASS	SVTYPE=DUP;END=70052111;SVLEN=304	GT	0/1
chr16	70483063	volcanosv.DUP.1873	.	<DUP>	20	PASS	SVTYPE=DUP;END=70483160;SVLEN=97	GT	1/1
chr16	73247692	volcanosv.DUP.1874	.	<DUP>	20	PASS	SVTYPE=DUP;END=73247992;SVLEN=300	GT	1/1
chr16	74328242	svim_asm.BND.697	N	[chr16:69943596[N	.	PASS	SVTYPE=BND;READS=PS69903569_69880495_70223731_hp1_2	GT	1/0
chr16	75469418	svim_asm.BND.698	N	]chr10:80535592]N	.	PASS	SVTYPE=BND;READS=PS80454124_80432921_80454012_hp1_1	GT	1/0
chr16	75840054	volcanosv.DUP.1875	.	<DUP>	20	PASS	SVTYPE=DUP;END=75842279;SVLEN=2225	GT	0/1
chr16	76420195	volcanosv.DUP.1876	.	<DUP>	20	PASS	SVTYPE=DUP;END=76420286;SVLEN=91	GT	0/1
chr16	77806370	volcanosv.DUP.692	.	<DUP>	20	PASS	SVTYPE=DUP;END=77806504;SVLEN=134	GT	0/1
chr16	79254491	svim_asm.BND.699	N	[chr3:62761934[N	.	PASS	SVTYPE=BND;READS=PS62762322_62740405_62967623_hp2_0	GT	0/1
chr16	81577040	volcanosv.DUP.1877	.	<DUP>	20	PASS	SVTYPE=DUP;END=81578122;SVLEN=1082	GT	0/1
chr16	81704110	volcanosv.DUP.556	.	<DUP>	20	PASS	SVTYPE=DUP;END=81704698;SVLEN=588	GT	0/1
chr16	81765052	volcanosv.DUP.1878	.	<DUP>	20	PASS	SVTYPE=DUP;END=81765596;SVLEN=544	GT	0/1
chr16	82116151	volcanosv.DUP.300	.	<DUP>	20	PASS	SVTYPE=DUP;END=82116255;SVLEN=104	GT	0/1
chr16	82276257	volcanosv.DUP.1879	.	<DUP>	20	PASS	SVTYPE=DUP;END=82276358;SVLEN=101	GT	0/1
chr16	82757475	volcanosv.DUP.1880	.	<DUP>	20	PASS	SVTYPE=DUP;END=82757613;SVLEN=138	GT	0/1
chr16	83031167	volcanosv.DUP.1881	.	<DUP>	20	PASS	SVTYPE=DUP;END=83031325;SVLEN=158	GT	1/1
chr16	83658433	volcanosv.DUP.1882	.	<DUP>	20	PASS	SVTYPE=DUP;END=83658800;SVLEN=367	GT	1/1
chr16	83950514	volcanosv.DUP.1883	.	<DUP>	20	PASS	SVTYPE=DUP;END=83950647;SVLEN=133	GT	0/1
chr16	84050831	volcanosv.DUP.1885	.	<DUP>	20	PASS	SVTYPE=DUP;END=84051086;SVLEN=255	GT	1/1
chr16	84051335	volcanosv.DUP.1884	.	<DUP>	20	PASS	SVTYPE=DUP;END=84051989;SVLEN=654	GT	0/1
chr16	84930386	volcanosv.DUP.966	.	<DUP>	20	PASS	SVTYPE=DUP;END=84930835;SVLEN=449	GT	0/1
chr16	85155131	svim_asm.INV.79	GCCTCTGGCTCCTGGGTTCAAGAGATTCTCCCGCCTCAGCCTCCCGAGTAGCTGGGACTACAGGTGCCCGCCACTACGCTGGGCTAGTTTTTGTATTTTTAGTAGAGACCGGGTTTCACCATGTTGGCCAGGCTGATCTCAAACTCCTGACCTCAGGTGATCTGCCCACCTCAGCCTCTCAGAGTGCTAGGATTACAGGCGTGAGCCACGGTGCCCAGCCTGCATTGGATTTCATGAACATGTGGGGTTTCTGAGGTCCATGGACTACAGTTTGAAAAACAATAACATTAGAGACATCTCAAACAGCATCCCCCAAGAAGGGGAAGGAGCAGGAAGGTCTAACGGCTTGAGCTTGGGCTTGGCAGCCAGAGATCTAGGCCCAGTTCTGGCCTATCTCTCATGAGTGGAACCTCCCTAAACCTCAATGTCTTTATGTGAGATAGAACAAATTCTCTCCATGTTTGAATTCAATACATGAGCAAAACACCAGCAAAGATCCAGCAAATGTCAGCCCTGAAGACATCTGTCCACGTGGTTAAAATCGAATGCACCTCCATCACAGCAGAGGAGTTCCAGAACTCAGCATATTCTGTAGCATTAGAATTATAAAATGGTACCAGTGCCAAATCTTACATGACACCCCAGCGGGGCTGAGGCAGTTCCCTTAATCAACCACTGTTATATTTCTGTAGCGAAATACATGAATATTCATGCAGAGTACAGCAAGTGGAGGCTCCGATGAGCCTCAGGTCAGTTTTTTGCAGCCAAATGAGTGACACAAAAACTTGGTTTTTTTGAGCACTTGTGATTTTAGAACTGCAGGTAAGGGACAGAGCCCTATATAAAGATGTGGGCATCCAAACTGGGCCTGGTGGCTCCCGCCTGTAATCCCAGCACTTTGGGAGGCCGAGGCAGGTGGATCACCTGAGGTCAGGAGTTCGAGACCAGCCTGGCCATCACGGTAAAACCTCATCTTTACTAAAAATACAAAAATTAGCTGGGTGTGGTGGCGGGTGCCTGTAGTCCCAGCTACTCAGGAGGCTGAGGCAGGAGAATCACTTGAACCCAGTGCGTGGCAGT	ACTGCCACGCACTGGGTTCAAGTGATTCTCCTGCCTCAGCCTCCTGAGTAGCTGGGACTACAGGCACCCGCCACCACACCCAGCTAATTTTTGTATTTTTAGTAAAGATGAGGTTTTACCGTGATGGCCAGGCTGGTCTCGAACTCCTGACCTCAGGTGATCCACCTGCCTCGGCCTCCCAAAGTGCTGGGATTACAGGCGGGAGCCACCAGGCCCAGTTTGGATGCCCACATCTTTATATAGGGCTCTGTCCCTTACCTGCAGTTCTAAAATCACAAGTGCTCAAAAAAACCAAGTTTTTGTGTCACTCATTTGGCTGCAAAAAACTGACCTGAGGCTCATCGGAGCCTCCACTTGCTGTACTCTGCATGAATATTCATGTATTTCGCTACAGAAATATAACAGTGGTTGATTAAGGGAACTGCCTCAGCCCCGCTGGGGTGTCATGTAAGATTTGGCACTGGTACCATTTTATAATTCTAATGCTACAGAATATGCTGAGTTCTGGAACTCCTCTGCTGTGATGGAGGTGCATTCGATTTTAACCACGTGGACAGATGTCTTCAGGGCTGACATTTGCTGGATCTTTGCTGGTGTTTTGCTCATGTATTGAATTCAAACATGGAGAGAATTTGTTCTATCTCACATAAAGACATTGAGGTTTAGGGAGGTTCCACTCATGAGAGATAGGCCAGAACTGGGCCTAGATCTCTGGCTGCCAAGCCCAAGCTCAAGCCGTTAGACCTTCCTGCTCCTTCCCCTTCTTGGGGGATGCTGTTTGAGATGTCTCTAATGTTATTGTTTTTCAAACTGTAGTCCATGGACCTCAGAAACCCCACATGTTCATGAAATCCAATGCAGGCTGGGCACCGTGGCTCACGCCTGTAATCCTAGCACTCTGAGAGGCTGAGGTGGGCAGATCACCTGAGGTCAGGAGTTTGAGATCAGCCTGGCCAACATGGTGAAACCCGGTCTCTACTAAAAATACAAAAACTAGCCCAGCGTAGTGGCGGGCACCTGTAGTCCCAGCTACTCGGGAGGCTGAGGCGGGAGAATCTCTTGAACCCAGGAGCCAGAGGC	.	PASS	SVTYPE=INV;END=85156210;READS=PS83875151_83864817_84860943_hp1_0,PS83875151_83864817_84860943_hp2_2	GT	1/1
chr16	85163310	volcanosv.DUP.1886	.	<DUP>	20	PASS	SVTYPE=DUP;END=85163371;SVLEN=61	GT	1/1
chr16	85388000	volcanosv.DUP.1887	.	<DUP>	20	PASS	SVTYPE=DUP;END=85388296;SVLEN=296	GT	0/1
chr16	85519225	volcanosv.DUP.1888	.	<DUP>	20	PASS	SVTYPE=DUP;END=85519616;SVLEN=391	GT	1/1
chr16	85972580	volcanosv.DUP.1889	.	<DUP>	20	PASS	SVTYPE=DUP;END=85974128;SVLEN=1548	GT	0/1
chr16	85972820	volcanosv.DUP.1890	.	<DUP>	20	PASS	SVTYPE=DUP;END=85973450;SVLEN=630	GT	0/1
chr16	85972939	volcanosv.DUP.1891	.	<DUP>	20	PASS	SVTYPE=DUP;END=85973128;SVLEN=189	GT	0/1
chr16	86278725	volcanosv.DUP.1346	.	<DUP>	20	PASS	SVTYPE=DUP;END=86279080;SVLEN=355	GT	0/1
chr16	86522733	volcanosv.DUP.1892	.	<DUP>	20	PASS	SVTYPE=DUP;END=86522985;SVLEN=252	GT	1/1
chr16	86522734	volcanosv.DUP.1893	.	<DUP>	20	PASS	SVTYPE=DUP;END=86522855;SVLEN=121	GT	0/1
chr16	86845428	volcanosv.DUP.1894	.	<DUP>	20	PASS	SVTYPE=DUP;END=86846256;SVLEN=828	GT	0/1
chr16	87049344	volcanosv.DUP.1895	.	<DUP>	20	PASS	SVTYPE=DUP;END=87049417;SVLEN=73	GT	0/1
chr16	87218341	volcanosv.DUP.1896	.	<DUP>	20	PASS	SVTYPE=DUP;END=87218488;SVLEN=147	GT	1/1
chr16	87502142	volcanosv.DUP.73	.	<DUP>	20	PASS	SVTYPE=DUP;END=87502803;SVLEN=661	GT	1/1
chr16	87614267	volcanosv.DUP.1897	.	<DUP>	20	PASS	SVTYPE=DUP;END=87614461;SVLEN=194	GT	1/1
chr16	87706052	volcanosv.DUP.1898	.	<DUP>	20	PASS	SVTYPE=DUP;END=87706225;SVLEN=173	GT	0/1
chr16	88114175	volcanosv.DUP.1852	.	<DUP>	20	PASS	SVTYPE=DUP;END=88114306;SVLEN=131	GT	0/1
chr16	88271839	volcanosv.DUP.1899	.	<DUP>	20	PASS	SVTYPE=DUP;END=88272109;SVLEN=270	GT	0/1
chr16	88314099	volcanosv.DUP.1900	.	<DUP>	20	PASS	SVTYPE=DUP;END=88314826;SVLEN=727	GT	0/1
chr16	88380399	volcanosv.DUP.1901	.	<DUP>	20	PASS	SVTYPE=DUP;END=88380457;SVLEN=58	GT	0/1
chr16	88401446	volcanosv.DUP.1902	.	<DUP>	20	PASS	SVTYPE=DUP;END=88401914;SVLEN=468	GT	0/1
chr16	88401496	volcanosv.DUP.1903	.	<DUP>	20	PASS	SVTYPE=DUP;END=88401937;SVLEN=441	GT	0/1
chr16	88426609	volcanosv.DUP.1904	.	<DUP>	20	PASS	SVTYPE=DUP;END=88426665;SVLEN=56	GT	0/1
chr16	88460889	volcanosv.DUP.1905	.	<DUP>	20	PASS	SVTYPE=DUP;END=88461233;SVLEN=344	GT	0/1
chr16	88460953	volcanosv.DUP.1906	.	<DUP>	20	PASS	SVTYPE=DUP;END=88461127;SVLEN=174	GT	0/1
chr16	88728939	volcanosv.DUP.1907	.	<DUP>	20	PASS	SVTYPE=DUP;END=88729280;SVLEN=341	GT	0/1
chr16	88729228	volcanosv.DUP.1908	.	<DUP>	20	PASS	SVTYPE=DUP;END=88729315;SVLEN=87	GT	1/1
chr16	88894145	volcanosv.DUP.1909	.	<DUP>	20	PASS	SVTYPE=DUP;END=88894572;SVLEN=427	GT	0/1
chr16	88975134	volcanosv.DUP.1910	.	<DUP>	20	PASS	SVTYPE=DUP;END=88975221;SVLEN=87	GT	1/1
chr16	89002349	volcanosv.DUP.1911	.	<DUP>	20	PASS	SVTYPE=DUP;END=89003024;SVLEN=675	GT	0/1
chr16	89008632	volcanosv.DUP.1912	.	<DUP>	20	PASS	SVTYPE=DUP;END=89009310;SVLEN=678	GT	0/1
chr16	89042524	volcanosv.DUP.1913	.	<DUP>	20	PASS	SVTYPE=DUP;END=89042689;SVLEN=165	GT	1/1
chr16	89065596	volcanosv.DUP.1914	.	<DUP>	20	PASS	SVTYPE=DUP;END=89065653;SVLEN=57	GT	0/1
chr16	89088656	volcanosv.DUP.1916	.	<DUP>	20	PASS	SVTYPE=DUP;END=89088867;SVLEN=211	GT	0/1
chr16	89137262	volcanosv.DUP.1917	.	<DUP>	20	PASS	SVTYPE=DUP;END=89137706;SVLEN=444	GT	0/1
chr16	89147207	volcanosv.DUP.1918	.	<DUP>	20	PASS	SVTYPE=DUP;END=89147350;SVLEN=143	GT	1/1
chr16	89306351	volcanosv.DUP.1919	.	<DUP>	20	PASS	SVTYPE=DUP;END=89306575;SVLEN=224	GT	1/1
chr16	89389951	volcanosv.DUP.1920	.	<DUP>	20	PASS	SVTYPE=DUP;END=89390045;SVLEN=94	GT	0/1
chr16	89412050	volcanosv.DUP.1921	.	<DUP>	20	PASS	SVTYPE=DUP;END=89412112;SVLEN=62	GT	0/1
chr16	89536039	volcanosv.DUP.1922	.	<DUP>	20	PASS	SVTYPE=DUP;END=89536164;SVLEN=125	GT	0/1
chr16	89566205	volcanosv.DUP.1923	.	<DUP>	20	PASS	SVTYPE=DUP;END=89566290;SVLEN=85	GT	0/1
chr16	89603958	volcanosv.DUP.1924	.	<DUP>	20	PASS	SVTYPE=DUP;END=89604305;SVLEN=347	GT	0/1
chr16	89647665	volcanosv.DUP.1926	.	<DUP>	20	PASS	SVTYPE=DUP;END=89648295;SVLEN=630	GT	0/1
chr16	89647763	volcanosv.DUP.1925	.	<DUP>	20	PASS	SVTYPE=DUP;END=89648309;SVLEN=546	GT	0/1
chr16	89852542	volcanosv.DUP.1927	.	<DUP>	20	PASS	SVTYPE=DUP;END=89853025;SVLEN=483	GT	0/1
chr16	89852735	volcanosv.DUP.1928	.	<DUP>	20	PASS	SVTYPE=DUP;END=89852853;SVLEN=118	GT	0/1
chr16	89982423	volcanosv.DUP.1929	.	<DUP>	20	PASS	SVTYPE=DUP;END=89982507;SVLEN=84	GT	1/1
chr16	90008276	volcanosv.DUP.1930	.	<DUP>	20	PASS	SVTYPE=DUP;END=90008520;SVLEN=244	GT	1/1
chr16	90116808	volcanosv.DUP.1271	.	<DUP>	20	PASS	SVTYPE=DUP;END=90118322;SVLEN=1514	GT	0/1
chr16_KI270728v1_random	232919	svim_asm.BND.700	N	N]chr16:33337955]	.	PASS	SVTYPE=BND;READS=PS87013338_87010951_87518068_hp1_0	GT	1/1
chr16_KI270728v1_random	1474531	svim_asm.BND.702	N	N]chr6:382461]	.	PASS	SVTYPE=BND;READS=PS566060_541187_3191003_hp1_3,PS566060_541187_3191003_hp2_3	GT	1/1
chr17	68194	volcanosv.DUP.4	.	<DUP>	20	PASS	SVTYPE=DUP;END=71600;SVLEN=3406	GT	1/1
chr17	116921	volcanosv.DUP.1269	.	<DUP>	20	PASS	SVTYPE=DUP;END=118135;SVLEN=1214	GT	0/1
chr17	154260	volcanosv.DUP.1931	.	<DUP>	20	PASS	SVTYPE=DUP;END=154335;SVLEN=75	GT	1/1
chr17	201415	volcanosv.DUP.1932	.	<DUP>	20	PASS	SVTYPE=DUP;END=201914;SVLEN=499	GT	1/1
chr17	216962	volcanosv.DUP.1933	.	<DUP>	20	PASS	SVTYPE=DUP;END=218311;SVLEN=1349	GT	1/1
chr17	217421	volcanosv.DUP.1934	.	<DUP>	20	PASS	SVTYPE=DUP;END=217761;SVLEN=340	GT	0/1
chr17	217635	volcanosv.DUP.1935	.	<DUP>	20	PASS	SVTYPE=DUP;END=218482;SVLEN=847	GT	0/1
chr17	220398	volcanosv.DUP.1936	.	<DUP>	20	PASS	SVTYPE=DUP;END=221163;SVLEN=765	GT	1/1
chr17	221793	volcanosv.DUP.1937	.	<DUP>	20	PASS	SVTYPE=DUP;END=222064;SVLEN=271	GT	1/1
chr17	242607	volcanosv.DUP.1938	.	<DUP>	20	PASS	SVTYPE=DUP;END=243318;SVLEN=711	GT	1/1
chr17	272911	volcanosv.DUP.1939	.	<DUP>	20	PASS	SVTYPE=DUP;END=273639;SVLEN=728	GT	1/1
chr17	273067	volcanosv.DUP.1940	.	<DUP>	20	PASS	SVTYPE=DUP;END=273459;SVLEN=392	GT	1/1
chr17	295031	volcanosv.DUP.1941	.	<DUP>	20	PASS	SVTYPE=DUP;END=295609;SVLEN=578	GT	1/1
chr17	303460	volcanosv.DUP.1942	.	<DUP>	20	PASS	SVTYPE=DUP;END=304204;SVLEN=744	GT	0/1
chr17	314408	volcanosv.DUP.1943	.	<DUP>	20	PASS	SVTYPE=DUP;END=316020;SVLEN=1612	GT	0/1
chr17	355937	volcanosv.DUP.1944	.	<DUP>	20	PASS	SVTYPE=DUP;END=356247;SVLEN=310	GT	1/1
chr17	598804	volcanosv.DUP.578	.	<DUP>	20	PASS	SVTYPE=DUP;END=599144;SVLEN=340	GT	1/1
chr17	617527	volcanosv.DUP.1945	.	<DUP>	20	PASS	SVTYPE=DUP;END=617747;SVLEN=220	GT	1/1
chr17	618956	volcanosv.DUP.1946	.	<DUP>	20	PASS	SVTYPE=DUP;END=619006;SVLEN=50	GT	0/1
chr17	646487	volcanosv.DUP.1947	.	<DUP>	20	PASS	SVTYPE=DUP;END=646572;SVLEN=85	GT	0/1
chr17	810151	volcanosv.DUP.1948	.	<DUP>	20	PASS	SVTYPE=DUP;END=810282;SVLEN=131	GT	0/1
chr17	952415	volcanosv.DUP.1949	.	<DUP>	20	PASS	SVTYPE=DUP;END=952607;SVLEN=192	GT	1/1
chr17	952762	volcanosv.DUP.1950	.	<DUP>	20	PASS	SVTYPE=DUP;END=952826;SVLEN=64	GT	1/1
chr17	993295	volcanosv.DUP.1951	.	<DUP>	20	PASS	SVTYPE=DUP;END=993549;SVLEN=254	GT	0/1
chr17	1062180	volcanosv.DUP.1952	.	<DUP>	20	PASS	SVTYPE=DUP;END=1065610;SVLEN=3430	GT	0/1
chr17	1072354	volcanosv.DUP.1953	.	<DUP>	20	PASS	SVTYPE=DUP;END=1072567;SVLEN=213	GT	1/1
chr17	1117074	volcanosv.DUP.1954	.	<DUP>	20	PASS	SVTYPE=DUP;END=1118483;SVLEN=1409	GT	1/1
chr17	1153534	volcanosv.DUP.1955	.	<DUP>	20	PASS	SVTYPE=DUP;END=1153735;SVLEN=201	GT	1/1
chr17	1164254	volcanosv.DUP.1956	.	<DUP>	20	PASS	SVTYPE=DUP;END=1164538;SVLEN=284	GT	1/1
chr17	1172957	volcanosv.DUP.1957	.	<DUP>	20	PASS	SVTYPE=DUP;END=1173309;SVLEN=352	GT	1/1
chr17	1372030	svim_asm.BND.703	N	]chr17:1503385]N	.	PASS	SVTYPE=BND;READS=PS1403259_1389866_1403192_hp2_1	GT	0/1
chr17	1482800	volcanosv.DUP.1958	.	<DUP>	20	PASS	SVTYPE=DUP;END=1482864;SVLEN=64	GT	1/1
chr17	1503385	svim_asm.BND.704	N	N[chr17:1372030[	.	PASS	SVTYPE=BND;READS=PS1403259_1389866_1403192_hp2_1	GT	0/1
chr17	2354938	volcanosv.DUP.1959	.	<DUP>	20	PASS	SVTYPE=DUP;END=2355933;SVLEN=995	GT	1/1
chr17	2548209	volcanosv.DUP.1960	.	<DUP>	20	PASS	SVTYPE=DUP;END=2548359;SVLEN=150	GT	1/1
chr17	3031360	volcanosv.DUP.1961	.	<DUP>	20	PASS	SVTYPE=DUP;END=3031679;SVLEN=319	GT	1/1
chr17	3680175	volcanosv.DUP.1962	.	<DUP>	20	PASS	SVTYPE=DUP;END=3680287;SVLEN=112	GT	1/1
chr17	3686839	volcanosv.DUP.1963	.	<DUP>	20	PASS	SVTYPE=DUP;END=3686977;SVLEN=138	GT	1/1
chr17	5781743	volcanosv.DUP.1964	.	<DUP>	20	PASS	SVTYPE=DUP;END=5781868;SVLEN=125	GT	1/1
chr17	5842012	volcanosv.DUP.1965	.	<DUP>	20	PASS	SVTYPE=DUP;END=5842087;SVLEN=75	GT	1/1
chr17	5982839	svim_asm.INV.82	AAACAATAGGCCGAGGCGGGTGGATCACAAGGTGAGGAGATTGAGACCATCCCGGCTAACACAGTGAAACCCCGTCTCTACTAAAAATACAAAAAATTAGCCAGGCGTGGTGGTGGGCGCCTGTAGTCCCAGCTACTCGGGAGGCTGAGGCAGGAGAATGGCGTGAACCCGGGAGGCGGAGCTTGCGGTGAGCTGAGATCACACCACTGCACTCCAGCCTGGGCGACAGAGTGCGATTCTGTCTCAAAAAATAAAATAAAATAAAA	TTTTATTTTATTTTATTTTTTGAGACAGAATCGCACTCTGTCGCCCAGGCTGGAGTGCAGTGGTGTGATCTCAGCTCACCGCAAGCTCCGCCTCCCGGGTTCACGCCATTCTCCTGCCTCAGCCTCCCGAGTAGCTGGGACTACAGGCGCCCACCACCACGCCTGGCTAATTTTTTGTATTTTTAGTAGAGACGGGGTTTCACTGTGTTAGCCGGGATGGTCTCAATCTCCTCACCTTGTGATCCACCCGCCTCGGCCTATTGTTT	.	PASS	SVTYPE=INV;END=5983104;READS=PS5920057_5902062_5965403_hp1_0	GT	1/0
chr17	7077316	volcanosv.DUP.1966	.	<DUP>	20	PASS	SVTYPE=DUP;END=7077774;SVLEN=458	GT	1/1
chr17	9528562	svim_asm.DUP_TANDEM.53	N	<DUP:TANDEM>	.	not_fully_covered	SVTYPE=DUP:TANDEM;END=9567939;SVLEN=39378;READS=PS9574362_9555070_9585607_hp1_0	GT:CN	1/0:2
chr17	10846470	volcanosv.DUP.1967	.	<DUP>	20	PASS	SVTYPE=DUP;END=10846878;SVLEN=408	GT	1/1
chr17	10846785	volcanosv.DUP.1968	.	<DUP>	20	PASS	SVTYPE=DUP;END=10846969;SVLEN=184	GT	1/1
chr17	11578889	volcanosv.DUP.1969	.	<DUP>	20	PASS	SVTYPE=DUP;END=11578994;SVLEN=105	GT	1/1
chr17	12351141	volcanosv.DUP.1970	.	<DUP>	20	PASS	SVTYPE=DUP;END=12351508;SVLEN=367	GT	1/1
chr17	13796577	volcanosv.DUP.1971	.	<DUP>	20	PASS	SVTYPE=DUP;END=13796665;SVLEN=88	GT	1/1
chr17	15730695	volcanosv.DUP.1972	.	<DUP>	20	PASS	SVTYPE=DUP;END=15730788;SVLEN=93	GT	1/1
chr17	15749945	volcanosv.DUP.1973	.	<DUP>	20	PASS	SVTYPE=DUP;END=15750029;SVLEN=84	GT	1/1
chr17	16259553	svim_asm.DUP_TANDEM.54	N	<DUP:TANDEM>	.	not_fully_covered	SVTYPE=DUP:TANDEM;END=16337226;SVLEN=77674;READS=PS16353501_16328250_16352887_hp2_1	GT:CN	0/1:2
chr17	19046784	svim_asm.BND.705	N	N[chr9:11048[	.	PASS	SVTYPE=BND;READS=PS817981_800667_3474720_hp1_10,PS817981_800667_3474720_hp2_1	GT	1/1
chr17	19683276	svim_asm.BND.707	N	]chr8:97906348]N	.	PASS	SVTYPE=BND;READS=PS19596309_19594961_19627663_hp1_1	GT	1/0
chr17	21290411	svim_asm.BND.708	N	[chr18:15163971[N	.	PASS	SVTYPE=BND;READS=PS21647828_21636744_21791916_hp1_2	GT	1/0
chr17	21667932	svim_asm.BND.709	N	N]chr20:25930488]	.	PASS	SVTYPE=BND;READS=PS37429991_37405936_37444753_hp1_1	GT	1/0
[truncated: 591,964 more chars]
