# Supplementary material for: VolcanoSV enables accurate and robust structural variant calling in diploid genomes from single-molecule long read sequencing
Source: Nat Commun. 2024 Aug 13;15:6956. doi: 10.1038/s41467-024-51282-0 (PMC11322167; doi:10.1038/s41467-024-51282-0)
Supplement: Supplementary file 4 — Source Data [file 41467_2024_51282_MOESM4_ESM.zip › Source Data/SupplementaryFigure4/Data/HCC1395_Pacbio_Normal_Complex_SV_PBSV.vcf]

##fileformat=VCFv4.2
##fileDate=2023-03-16T06:06:18.997Z
##source=pbsv 2.6.2 (commit SL-release-10.1.0-175-g866ef3c)
##PG="pbsv call /data/maiziezhou_lab/Softwares/refdata-GRCh38.d1.vd1/GRCh38.d1.vd1.fa pbsv_DATA_ALN.svsig.gz pbsv_DATA_ALN.vcf"
##INFO=<ID=SVTYPE,Number=1,Type=String,Description="Type of structural variant">
##INFO=<ID=END,Number=1,Type=Integer,Description="End position of the structural variant described in this record">
##INFO=<ID=SVLEN,Number=.,Type=Integer,Description="Difference in length between REF and ALT alleles">
##INFO=<ID=SVANN,Number=.,Type=String,Description="Repeat annotation of structural variant">
##INFO=<ID=CIPOS,Number=2,Type=Integer,Description="Confidence interval around POS for imprecise variants">
##INFO=<ID=MATEID,Number=.,Type=String,Description="ID of mate breakends">
##INFO=<ID=MATEDIST,Number=1,Type=Integer,Description="Distance to the mate breakend for mates on the same contig">
##INFO=<ID=IMPRECISE,Number=0,Type=Flag,Description="Imprecise structural variation">
##INFO=<ID=SHADOWED,Number=0,Type=Flag,Description="CNV overlaps with or is encapsulated by deletion">
##ALT=<ID=INV,Description="Inversion">
##ALT=<ID=DUP,Description="Duplication">
##ALT=<ID=CNV,Description="Copy number variable region">
##FILTER=<ID=Decoy,Description="Variant involves a decoy sequence">
##FILTER=<ID=NearReferenceGap,Description="Variant is near (< 1000 bp) from a gap (run of >= 50 Ns) in the reference assembly">
##FILTER=<ID=NearContigEnd,Description="Variant is near (< 1000 bp) from the end of a contig">
##FILTER=<ID=InsufficientStrandEvidence,Description="Variant has insufficient number of reads per strand (< 1).">
##FORMAT=<ID=GT,Number=1,Type=String,Description="Genotype">
##FORMAT=<ID=AD,Number=R,Type=Integer,Description="Read depth per allele">
##FORMAT=<ID=DP,Number=1,Type=Integer,Description="Read depth at this position for this sample">
##FORMAT=<ID=SAC,Number=.,Type=Integer,Description="Number of reads on the forward and reverse strand supporting each allele including reference">
##FORMAT=<ID=CN,Number=1,Type=Integer,Description="Copy number genotype for imprecise events">
##INFO=<ID=NotFullySpanned,Number=0,Type=Flag,Description="Duplication variant does not have any fully spanning reads">
##reference=file:///data/maiziezhou_lab/Softwares/refdata-GRCh38.d1.vd1/GRCh38.d1.vd1.fa
##contig=<ID=CMV,length=235646>
##contig=<ID=HBV,length=3215>
##contig=<ID=HCV-1,length=9646>
##contig=<ID=HCV-2,length=9711>
##contig=<ID=HIV-1,length=9181>
##contig=<ID=HIV-2,length=10359>
##contig=<ID=HPV-mCG2,length=7152>
##contig=<ID=HPV-mCG3,length=7095>
##contig=<ID=HPV-mCH2,length=7190>
##contig=<ID=HPV-mFD1,length=7286>
##contig=<ID=HPV-mFD2,length=7219>
##contig=<ID=HPV-mFS1,length=7167>
##contig=<ID=HPV-mFi864,length=7247>
##contig=<ID=HPV-mKC5,length=7143>
##contig=<ID=HPV-mKN1,length=7300>
##contig=<ID=HPV-mKN2,length=7299>
##contig=<ID=HPV-mKN3,length=7251>
##contig=<ID=HPV-mL55,length=7177>
##contig=<ID=HPV-mRTRX7,length=7731>
##contig=<ID=HPV-mSD2,length=7300>
##contig=<ID=HPV1,length=7816>
##contig=<ID=HPV10,length=7919>
##contig=<ID=HPV100,length=7380>
##contig=<ID=HPV101,length=7259>
##contig=<ID=HPV102,length=8078>
##contig=<ID=HPV103,length=7263>
##contig=<ID=HPV104,length=7386>
##contig=<ID=HPV105,length=7667>
##contig=<ID=HPV106,length=8035>
##contig=<ID=HPV107,length=7562>
##contig=<ID=HPV108,length=7150>
##contig=<ID=HPV109,length=7346>
##contig=<ID=HPV11,length=7931>
##contig=<ID=HPV110,length=7423>
##contig=<ID=HPV111,length=7386>
##contig=<ID=HPV112,length=7227>
##contig=<ID=HPV113,length=7412>
##contig=<ID=HPV114,length=8070>
##contig=<ID=HPV115,length=7476>
##contig=<ID=HPV116,length=7184>
##contig=<ID=HPV117,length=7895>
##contig=<ID=HPV118,length=7597>
##contig=<ID=HPV119,length=7251>
##contig=<ID=HPV12,length=7673>
##contig=<ID=HPV120,length=7304>
##contig=<ID=HPV121,length=7342>
##contig=<ID=HPV122,length=7397>
##contig=<ID=HPV123,length=7329>
##contig=<ID=HPV124,length=7489>
##contig=<ID=HPV125,length=7809>
##contig=<ID=HPV126,length=7326>
##contig=<ID=HPV127,length=7181>
##contig=<ID=HPV128,length=7259>
##contig=<ID=HPV129,length=7219>
##contig=<ID=HPV13,length=7880>
##contig=<ID=HPV130,length=7388>
##contig=<ID=HPV131,length=7182>
##contig=<ID=HPV132,length=7125>
##contig=<ID=HPV133,length=7358>
##contig=<ID=HPV134,length=7309>
##contig=<ID=HPV135,length=7293>
##contig=<ID=HPV136,length=7319>
##contig=<ID=HPV137,length=7236>
##contig=<ID=HPV138,length=7353>
##contig=<ID=HPV139,length=7360>
##contig=<ID=HPV14,length=7713>
##contig=<ID=HPV140,length=7341>
##contig=<ID=HPV141,length=7384>
##contig=<ID=HPV142,length=7374>
##contig=<ID=HPV143,length=7715>
##contig=<ID=HPV144,length=7271>
##contig=<ID=HPV145,length=7375>
##contig=<ID=HPV146,length=7265>
##contig=<ID=HPV147,length=7224>
##contig=<ID=HPV148,length=7164>
##contig=<ID=HPV149,length=7333>
##contig=<ID=HPV15,length=7413>
##contig=<ID=HPV150,length=7436>
##contig=<ID=HPV151,length=7386>
##contig=<ID=HPV152,length=7480>
##contig=<ID=HPV153,length=7240>
##contig=<ID=HPV154,length=7286>
##contig=<ID=HPV155,length=7352>
##contig=<ID=HPV156,length=7329>
##contig=<ID=HPV159,length=7443>
##contig=<ID=HPV16,length=7906>
##contig=<ID=HPV160,length=7779>
##contig=<ID=HPV161,length=7238>
##contig=<ID=HPV162,length=7214>
##contig=<ID=HPV163,length=7233>
##contig=<ID=HPV164,length=7233>
##contig=<ID=HPV165,length=7129>
##contig=<ID=HPV166,length=7212>
##contig=<ID=HPV167,length=7228>
##contig=<ID=HPV168,length=7204>
##contig=<ID=HPV169,length=7252>
##contig=<ID=HPV17,length=7426>
##contig=<ID=HPV170,length=7417>
##contig=<ID=HPV171,length=7261>
##contig=<ID=HPV172,length=7203>
##contig=<ID=HPV173,length=7297>
##contig=<ID=HPV174,length=7359>
##contig=<ID=HPV175,length=7226>
##contig=<ID=HPV178,length=7314>
##contig=<ID=HPV179,length=7228>
##contig=<ID=HPV18,length=7857>
##contig=<ID=HPV180,length=7356>
##contig=<ID=HPV184,length=7324>
##contig=<ID=HPV19,length=7685>
##contig=<ID=HPV197,length=7278>
##contig=<ID=HPV199,length=7184>
##contig=<ID=HPV2,length=7860>
##contig=<ID=HPV20,length=7757>
##contig=<ID=HPV21,length=7779>
##contig=<ID=HPV22,length=7368>
##contig=<ID=HPV23,length=7324>
##contig=<ID=HPV24,length=7452>
##contig=<ID=HPV25,length=7713>
##contig=<ID=HPV26,length=7855>
##contig=<ID=HPV27,length=7823>
##contig=<ID=HPV28,length=7959>
##contig=<ID=HPV29,length=7916>
##contig=<ID=HPV3,length=7820>
##contig=<ID=HPV30,length=7852>
##contig=<ID=HPV31,length=7912>
##contig=<ID=HPV32,length=7961>
##contig=<ID=HPV33,length=7909>
##contig=<ID=HPV34,length=7723>
##contig=<ID=HPV35,length=7879>
##contig=<ID=HPV36,length=7722>
##contig=<ID=HPV37,length=7421>
##contig=<ID=HPV38,length=7400>
##contig=<ID=HPV39,length=7833>
##contig=<ID=HPV4,length=7353>
##contig=<ID=HPV40,length=7909>
##contig=<ID=HPV41,length=7614>
##contig=<ID=HPV42,length=7917>
##contig=<ID=HPV43,length=7975>
##contig=<ID=HPV44,length=7833>
##contig=<ID=HPV45,length=7858>
##contig=<ID=HPV47,length=7726>
##contig=<ID=HPV48,length=7100>
##contig=<ID=HPV49,length=7560>
##contig=<ID=HPV5,length=7746>
##contig=<ID=HPV50,length=7184>
##contig=<ID=HPV51,length=7808>
##contig=<ID=HPV52,length=7942>
##contig=<ID=HPV53,length=7859>
##contig=<ID=HPV54,length=7759>
##contig=<ID=HPV56,length=7845>
##contig=<ID=HPV57,length=7861>
##contig=<ID=HPV58,length=7824>
##contig=<ID=HPV59,length=7896>
##contig=<ID=HPV6,length=7996>
##contig=<ID=HPV60,length=7313>
##contig=<ID=HPV61,length=7989>
##contig=<ID=HPV62,length=8092>
##contig=<ID=HPV63,length=7348>
##contig=<ID=HPV65,length=7308>
##contig=<ID=HPV66,length=7824>
##contig=<ID=HPV67,length=7801>
##contig=<ID=HPV68,length=7822>
##contig=<ID=HPV69,length=7700>
##contig=<ID=HPV7,length=8027>
##contig=<ID=HPV70,length=7905>
##contig=<ID=HPV71,length=8037>
##contig=<ID=HPV72,length=7989>
##contig=<ID=HPV73,length=7700>
##contig=<ID=HPV74,length=7887>
##contig=<ID=HPV75,length=7537>
##contig=<ID=HPV76,length=7549>
##contig=<ID=HPV77,length=7887>
##contig=<ID=HPV78,length=7830>
##contig=<ID=HPV8,length=7654>
##contig=<ID=HPV80,length=7427>
##contig=<ID=HPV81,length=8070>
##contig=<ID=HPV82,length=7870>
##contig=<ID=HPV83,length=8104>
##contig=<ID=HPV84,length=7948>
##contig=<ID=HPV85,length=7812>
##contig=<ID=HPV86,length=7983>
##contig=<ID=HPV87,length=7999>
##contig=<ID=HPV88,length=7326>
##contig=<ID=HPV89,length=8078>
##contig=<ID=HPV9,length=7434>
##contig=<ID=HPV90,length=8033>
##contig=<ID=HPV91,length=7966>
##contig=<ID=HPV92,length=7461>
##contig=<ID=HPV93,length=7450>
##contig=<ID=HPV94,length=7881>
##contig=<ID=HPV95,length=7337>
##contig=<ID=HPV96,length=7438>
##contig=<ID=HPV97,length=7843>
##contig=<ID=HPV98,length=7466>
##contig=<ID=HPV99,length=7698>
##contig=<ID=HTLV-1,length=8507>
##contig=<ID=KSHV,length=137969>
##contig=<ID=MCV,length=5387>
##contig=<ID=SV40,length=5243>
##contig=<ID=chr1,length=248956422>
##contig=<ID=chr10,length=133797422>
##contig=<ID=chr11,length=135086622>
##contig=<ID=chr11_KI270721v1_random,length=100316>
##contig=<ID=chr12,length=133275309>
##contig=<ID=chr13,length=114364328>
##contig=<ID=chr14,length=107043718>
##contig=<ID=chr14_GL000009v2_random,length=201709>
##contig=<ID=chr14_GL000194v1_random,length=191469>
##contig=<ID=chr14_GL000225v1_random,length=211173>
##contig=<ID=chr14_KI270722v1_random,length=194050>
##contig=<ID=chr14_KI270723v1_random,length=38115>
##contig=<ID=chr14_KI270724v1_random,length=39555>
##contig=<ID=chr14_KI270725v1_random,length=172810>
##contig=<ID=chr14_KI270726v1_random,length=43739>
##contig=<ID=chr15,length=101991189>
##contig=<ID=chr15_KI270727v1_random,length=448248>
##contig=<ID=chr16,length=90338345>
##contig=<ID=chr16_KI270728v1_random,length=1872759>
##contig=<ID=chr17,length=83257441>
##contig=<ID=chr17_GL000205v2_random,length=185591>
##contig=<ID=chr17_KI270729v1_random,length=280839>
##contig=<ID=chr17_KI270730v1_random,length=112551>
##contig=<ID=chr18,length=80373285>
##contig=<ID=chr19,length=58617616>
##contig=<ID=chr1_KI270706v1_random,length=175055>
##contig=<ID=chr1_KI270707v1_random,length=32032>
##contig=<ID=chr1_KI270708v1_random,length=127682>
##contig=<ID=chr1_KI270709v1_random,length=66860>
##contig=<ID=chr1_KI270710v1_random,length=40176>
##contig=<ID=chr1_KI270711v1_random,length=42210>
##contig=<ID=chr1_KI270712v1_random,length=176043>
##contig=<ID=chr1_KI270713v1_random,length=40745>
##contig=<ID=chr1_KI270714v1_random,length=41717>
##contig=<ID=chr2,length=242193529>
##contig=<ID=chr20,length=64444167>
##contig=<ID=chr21,length=46709983>
##contig=<ID=chr22,length=50818468>
##contig=<ID=chr22_KI270731v1_random,length=150754>
##contig=<ID=chr22_KI270732v1_random,length=41543>
##contig=<ID=chr22_KI270733v1_random,length=179772>
##contig=<ID=chr22_KI270734v1_random,length=165050>
##contig=<ID=chr22_KI270735v1_random,length=42811>
##contig=<ID=chr22_KI270736v1_random,length=181920>
##contig=<ID=chr22_KI270737v1_random,length=103838>
##contig=<ID=chr22_KI270738v1_random,length=99375>
##contig=<ID=chr22_KI270739v1_random,length=73985>
##contig=<ID=chr2_KI270715v1_random,length=161471>
##contig=<ID=chr2_KI270716v1_random,length=153799>
##contig=<ID=chr3,length=198295559>
##contig=<ID=chr3_GL000221v1_random,length=155397>
##contig=<ID=chr4,length=190214555>
##contig=<ID=chr4_GL000008v2_random,length=209709>
##contig=<ID=chr5,length=181538259>
##contig=<ID=chr5_GL000208v1_random,length=92689>
##contig=<ID=chr6,length=170805979>
##contig=<ID=chr7,length=159345973>
##contig=<ID=chr8,length=145138636>
##contig=<ID=chr9,length=138394717>
##contig=<ID=chr9_KI270717v1_random,length=40062>
##contig=<ID=chr9_KI270718v1_random,length=38054>
##contig=<ID=chr9_KI270719v1_random,length=176845>
##contig=<ID=chr9_KI270720v1_random,length=39050>
##contig=<ID=chrEBV,length=171823>
##contig=<ID=chrM,length=16569>
##contig=<ID=chrUn_GL000195v1,length=182896>
##contig=<ID=chrUn_GL000213v1,length=164239>
##contig=<ID=chrUn_GL000214v1,length=137718>
##contig=<ID=chrUn_GL000216v2,length=176608>
##contig=<ID=chrUn_GL000218v1,length=161147>
##contig=<ID=chrUn_GL000219v1,length=179198>
##contig=<ID=chrUn_GL000220v1,length=161802>
##contig=<ID=chrUn_GL000224v1,length=179693>
##contig=<ID=chrUn_GL000226v1,length=15008>
##contig=<ID=chrUn_JTFH01000001v1_decoy,length=25139>
##contig=<ID=chrUn_JTFH01000002v1_decoy,length=18532>
##contig=<ID=chrUn_JTFH01000003v1_decoy,length=15240>
##contig=<ID=chrUn_JTFH01000004v1_decoy,length=13739>
##contig=<ID=chrUn_JTFH01000005v1_decoy,length=11297>
##contig=<ID=chrUn_JTFH01000006v1_decoy,length=10074>
##contig=<ID=chrUn_JTFH01000007v1_decoy,length=9891>
##contig=<ID=chrUn_JTFH01000008v1_decoy,length=9774>
##contig=<ID=chrUn_JTFH01000009v1_decoy,length=9727>
##contig=<ID=chrUn_JTFH01000010v1_decoy,length=9358>
##contig=<ID=chrUn_JTFH01000011v1_decoy,length=8920>
##contig=<ID=chrUn_JTFH01000012v1_decoy,length=8479>
##contig=<ID=chrUn_JTFH01000013v1_decoy,length=8312>
##contig=<ID=chrUn_JTFH01000014v1_decoy,length=8261>
##contig=<ID=chrUn_JTFH01000015v1_decoy,length=8131>
##contig=<ID=chrUn_JTFH01000016v1_decoy,length=8051>
##contig=<ID=chrUn_JTFH01000017v1_decoy,length=7832>
##contig=<ID=chrUn_JTFH01000018v1_decoy,length=7710>
##contig=<ID=chrUn_JTFH01000019v1_decoy,length=7702>
##contig=<ID=chrUn_JTFH01000020v1_decoy,length=7479>
##contig=<ID=chrUn_JTFH01000021v1_decoy,length=7368>
##contig=<ID=chrUn_JTFH01000022v1_decoy,length=7162>
##contig=<ID=chrUn_JTFH01000023v1_decoy,length=7065>
##contig=<ID=chrUn_JTFH01000024v1_decoy,length=7019>
##contig=<ID=chrUn_JTFH01000025v1_decoy,length=6997>
##contig=<ID=chrUn_JTFH01000026v1_decoy,length=6994>
##contig=<ID=chrUn_JTFH01000027v1_decoy,length=6979>
##contig=<ID=chrUn_JTFH01000028v1_decoy,length=6797>
##contig=<ID=chrUn_JTFH01000029v1_decoy,length=6525>
##contig=<ID=chrUn_JTFH01000030v1_decoy,length=6246>
##contig=<ID=chrUn_JTFH01000031v1_decoy,length=5926>
##contig=<ID=chrUn_JTFH01000032v1_decoy,length=5914>
##contig=<ID=chrUn_JTFH01000033v1_decoy,length=5898>
##contig=<ID=chrUn_JTFH01000034v1_decoy,length=5879>
##contig=<ID=chrUn_JTFH01000035v1_decoy,length=5834>
##contig=<ID=chrUn_JTFH01000036v1_decoy,length=5743>
##contig=<ID=chrUn_JTFH01000037v1_decoy,length=5577>
##contig=<ID=chrUn_JTFH01000038v1_decoy,length=5413>
##contig=<ID=chrUn_JTFH01000039v1_decoy,length=5250>
##contig=<ID=chrUn_JTFH01000040v1_decoy,length=5246>
##contig=<ID=chrUn_JTFH01000041v1_decoy,length=5118>
##contig=<ID=chrUn_JTFH01000042v1_decoy,length=5058>
##contig=<ID=chrUn_JTFH01000043v1_decoy,length=4959>
##contig=<ID=chrUn_JTFH01000044v1_decoy,length=4853>
##contig=<ID=chrUn_JTFH01000045v1_decoy,length=4828>
##contig=<ID=chrUn_JTFH01000046v1_decoy,length=4819>
##contig=<ID=chrUn_JTFH01000047v1_decoy,length=4809>
##contig=<ID=chrUn_JTFH01000048v1_decoy,length=4710>
##contig=<ID=chrUn_JTFH01000049v1_decoy,length=4680>
##contig=<ID=chrUn_JTFH01000050v1_decoy,length=4645>
##contig=<ID=chrUn_JTFH01000051v1_decoy,length=4514>
##contig=<ID=chrUn_JTFH01000052v1_decoy,length=4439>
##contig=<ID=chrUn_JTFH01000053v1_decoy,length=4416>
##contig=<ID=chrUn_JTFH01000054v1_decoy,length=4409>
##contig=<ID=chrUn_JTFH01000055v1_decoy,length=4392>
##contig=<ID=chrUn_JTFH01000056v1_decoy,length=4359>
##contig=<ID=chrUn_JTFH01000057v1_decoy,length=4319>
##contig=<ID=chrUn_JTFH01000058v1_decoy,length=4290>
##contig=<ID=chrUn_JTFH01000059v1_decoy,length=4242>
##contig=<ID=chrUn_JTFH01000060v1_decoy,length=4228>
##contig=<ID=chrUn_JTFH01000061v1_decoy,length=4222>
##contig=<ID=chrUn_JTFH01000062v1_decoy,length=4216>
##contig=<ID=chrUn_JTFH01000063v1_decoy,length=4210>
##contig=<ID=chrUn_JTFH01000064v1_decoy,length=4206>
##contig=<ID=chrUn_JTFH01000065v1_decoy,length=4102>
##contig=<ID=chrUn_JTFH01000066v1_decoy,length=4101>
##contig=<ID=chrUn_JTFH01000067v1_decoy,length=4083>
##contig=<ID=chrUn_JTFH01000068v1_decoy,length=3967>
##contig=<ID=chrUn_JTFH01000069v1_decoy,length=3955>
##contig=<ID=chrUn_JTFH01000070v1_decoy,length=3945>
##contig=<ID=chrUn_JTFH01000071v1_decoy,length=3930>
##contig=<ID=chrUn_JTFH01000072v1_decoy,length=3929>
##contig=<ID=chrUn_JTFH01000073v1_decoy,length=3924>
##contig=<ID=chrUn_JTFH01000074v1_decoy,length=3919>
##contig=<ID=chrUn_JTFH01000075v1_decoy,length=3908>
##contig=<ID=chrUn_JTFH01000076v1_decoy,length=3892>
##contig=<ID=chrUn_JTFH01000077v1_decoy,length=3890>
##contig=<ID=chrUn_JTFH01000078v1_decoy,length=3859>
##contig=<ID=chrUn_JTFH01000079v1_decoy,length=3846>
##contig=<ID=chrUn_JTFH01000080v1_decoy,length=3835>
##contig=<ID=chrUn_JTFH01000081v1_decoy,length=3830>
##contig=<ID=chrUn_JTFH01000082v1_decoy,length=3828>
##contig=<ID=chrUn_JTFH01000083v1_decoy,length=3825>
##contig=<ID=chrUn_JTFH01000084v1_decoy,length=3821>
##contig=<ID=chrUn_JTFH01000085v1_decoy,length=3809>
##contig=<ID=chrUn_JTFH01000086v1_decoy,length=3801>
##contig=<ID=chrUn_JTFH01000087v1_decoy,length=3799>
##contig=<ID=chrUn_JTFH01000088v1_decoy,length=3737>
##contig=<ID=chrUn_JTFH01000089v1_decoy,length=3701>
##contig=<ID=chrUn_JTFH01000090v1_decoy,length=3698>
##contig=<ID=chrUn_JTFH01000091v1_decoy,length=3692>
##contig=<ID=chrUn_JTFH01000092v1_decoy,length=3686>
##contig=<ID=chrUn_JTFH01000093v1_decoy,length=3677>
##contig=<ID=chrUn_JTFH01000094v1_decoy,length=3664>
##contig=<ID=chrUn_JTFH01000095v1_decoy,length=3613>
##contig=<ID=chrUn_JTFH01000096v1_decoy,length=3611>
##contig=<ID=chrUn_JTFH01000097v1_decoy,length=3606>
##contig=<ID=chrUn_JTFH01000098v1_decoy,length=3584>
##contig=<ID=chrUn_JTFH01000099v1_decoy,length=3581>
##contig=<ID=chrUn_JTFH01000100v1_decoy,length=3543>
##contig=<ID=chrUn_JTFH01000101v1_decoy,length=3528>
##contig=<ID=chrUn_JTFH01000102v1_decoy,length=3527>
##contig=<ID=chrUn_JTFH01000103v1_decoy,length=3496>
##contig=<ID=chrUn_JTFH01000104v1_decoy,length=3493>
##contig=<ID=chrUn_JTFH01000105v1_decoy,length=3484>
##contig=<ID=chrUn_JTFH01000106v1_decoy,length=3435>
##contig=<ID=chrUn_JTFH01000107v1_decoy,length=3391>
##contig=<ID=chrUn_JTFH01000108v1_decoy,length=3374>
##contig=<ID=chrUn_JTFH01000109v1_decoy,length=3371>
##contig=<ID=chrUn_JTFH01000110v1_decoy,length=3361>
##contig=<ID=chrUn_JTFH01000111v1_decoy,length=3351>
##contig=<ID=chrUn_JTFH01000112v1_decoy,length=3340>
##contig=<ID=chrUn_JTFH01000113v1_decoy,length=3320>
##contig=<ID=chrUn_JTFH01000114v1_decoy,length=3282>
##contig=<ID=chrUn_JTFH01000115v1_decoy,length=3278>
##contig=<ID=chrUn_JTFH01000116v1_decoy,length=3260>
##contig=<ID=chrUn_JTFH01000117v1_decoy,length=3258>
##contig=<ID=chrUn_JTFH01000118v1_decoy,length=3253>
##contig=<ID=chrUn_JTFH01000119v1_decoy,length=3247>
##contig=<ID=chrUn_JTFH01000120v1_decoy,length=3230>
##contig=<ID=chrUn_JTFH01000121v1_decoy,length=3224>
##contig=<ID=chrUn_JTFH01000122v1_decoy,length=3216>
##contig=<ID=chrUn_JTFH01000123v1_decoy,length=3212>
##contig=<ID=chrUn_JTFH01000124v1_decoy,length=3194>
##contig=<ID=chrUn_JTFH01000125v1_decoy,length=3189>
##contig=<ID=chrUn_JTFH01000126v1_decoy,length=3177>
##contig=<ID=chrUn_JTFH01000127v1_decoy,length=3176>
##contig=<ID=chrUn_JTFH01000128v1_decoy,length=3173>
##contig=<ID=chrUn_JTFH01000129v1_decoy,length=3170>
##contig=<ID=chrUn_JTFH01000130v1_decoy,length=3166>
##contig=<ID=chrUn_JTFH01000131v1_decoy,length=3163>
##contig=<ID=chrUn_JTFH01000132v1_decoy,length=3143>
##contig=<ID=chrUn_JTFH01000133v1_decoy,length=3137>
##contig=<ID=chrUn_JTFH01000134v1_decoy,length=3116>
##contig=<ID=chrUn_JTFH01000135v1_decoy,length=3106>
##contig=<ID=chrUn_JTFH01000136v1_decoy,length=3093>
##contig=<ID=chrUn_JTFH01000137v1_decoy,length=3079>
##contig=<ID=chrUn_JTFH01000138v1_decoy,length=3053>
##contig=<ID=chrUn_JTFH01000139v1_decoy,length=3051>
##contig=<ID=chrUn_JTFH01000140v1_decoy,length=3015>
##contig=<ID=chrUn_JTFH01000141v1_decoy,length=3012>
##contig=<ID=chrUn_JTFH01000142v1_decoy,length=3009>
##contig=<ID=chrUn_JTFH01000143v1_decoy,length=2997>
##contig=<ID=chrUn_JTFH01000144v1_decoy,length=2997>
##contig=<ID=chrUn_JTFH01000145v1_decoy,length=2983>
##contig=<ID=chrUn_JTFH01000146v1_decoy,length=2979>
##contig=<ID=chrUn_JTFH01000147v1_decoy,length=2967>
##contig=<ID=chrUn_JTFH01000148v1_decoy,length=2967>
##contig=<ID=chrUn_JTFH01000149v1_decoy,length=2966>
##contig=<ID=chrUn_JTFH01000150v1_decoy,length=2954>
##contig=<ID=chrUn_JTFH01000151v1_decoy,length=2952>
##contig=<ID=chrUn_JTFH01000152v1_decoy,length=2934>
##contig=<ID=chrUn_JTFH01000153v1_decoy,length=2918>
##contig=<ID=chrUn_JTFH01000154v1_decoy,length=2895>
##contig=<ID=chrUn_JTFH01000155v1_decoy,length=2887>
##contig=<ID=chrUn_JTFH01000156v1_decoy,length=2879>
##contig=<ID=chrUn_JTFH01000157v1_decoy,length=2878>
##contig=<ID=chrUn_JTFH01000158v1_decoy,length=2872>
##contig=<ID=chrUn_JTFH01000159v1_decoy,length=2868>
##contig=<ID=chrUn_JTFH01000160v1_decoy,length=2866>
##contig=<ID=chrUn_JTFH01000161v1_decoy,length=2865>
##contig=<ID=chrUn_JTFH01000162v1_decoy,length=2864>
##contig=<ID=chrUn_JTFH01000163v1_decoy,length=2859>
##contig=<ID=chrUn_JTFH01000164v1_decoy,length=2854>
##contig=<ID=chrUn_JTFH01000165v1_decoy,length=2830>
##contig=<ID=chrUn_JTFH01000166v1_decoy,length=2828>
##contig=<ID=chrUn_JTFH01000167v1_decoy,length=2824>
##contig=<ID=chrUn_JTFH01000168v1_decoy,length=2819>
##contig=<ID=chrUn_JTFH01000169v1_decoy,length=2813>
##contig=<ID=chrUn_JTFH01000170v1_decoy,length=2809>
##contig=<ID=chrUn_JTFH01000171v1_decoy,length=2802>
##contig=<ID=chrUn_JTFH01000172v1_decoy,length=2791>
##contig=<ID=chrUn_JTFH01000173v1_decoy,length=2783>
##contig=<ID=chrUn_JTFH01000174v1_decoy,length=2778>
##contig=<ID=chrUn_JTFH01000175v1_decoy,length=2777>
##contig=<ID=chrUn_JTFH01000176v1_decoy,length=2770>
##contig=<ID=chrUn_JTFH01000177v1_decoy,length=2769>
##contig=<ID=chrUn_JTFH01000178v1_decoy,length=2767>
##contig=<ID=chrUn_JTFH01000179v1_decoy,length=2763>
##contig=<ID=chrUn_JTFH01000180v1_decoy,length=2745>
##contig=<ID=chrUn_JTFH01000181v1_decoy,length=2742>
##contig=<ID=chrUn_JTFH01000182v1_decoy,length=2736>
##contig=<ID=chrUn_JTFH01000183v1_decoy,length=2729>
##contig=<ID=chrUn_JTFH01000184v1_decoy,length=2726>
##contig=<ID=chrUn_JTFH01000185v1_decoy,length=2719>
##contig=<ID=chrUn_JTFH01000186v1_decoy,length=2715>
##contig=<ID=chrUn_JTFH01000187v1_decoy,length=2708>
##contig=<ID=chrUn_JTFH01000188v1_decoy,length=2704>
##contig=<ID=chrUn_JTFH01000189v1_decoy,length=2692>
##contig=<ID=chrUn_JTFH01000190v1_decoy,length=2691>
##contig=<ID=chrUn_JTFH01000191v1_decoy,length=2690>
##contig=<ID=chrUn_JTFH01000192v1_decoy,length=2687>
##contig=<ID=chrUn_JTFH01000193v1_decoy,length=2677>
##contig=<ID=chrUn_JTFH01000194v1_decoy,length=2668>
##contig=<ID=chrUn_JTFH01000195v1_decoy,length=2668>
##contig=<ID=chrUn_JTFH01000196v1_decoy,length=2663>
##contig=<ID=chrUn_JTFH01000197v1_decoy,length=2655>
##contig=<ID=chrUn_JTFH01000198v1_decoy,length=2644>
##contig=<ID=chrUn_JTFH01000199v1_decoy,length=2642>
##contig=<ID=chrUn_JTFH01000200v1_decoy,length=2632>
##contig=<ID=chrUn_JTFH01000201v1_decoy,length=2632>
##contig=<ID=chrUn_JTFH01000202v1_decoy,length=2628>
##contig=<ID=chrUn_JTFH01000203v1_decoy,length=2623>
##contig=<ID=chrUn_JTFH01000204v1_decoy,length=2622>
##contig=<ID=chrUn_JTFH01000205v1_decoy,length=2619>
##contig=<ID=chrUn_JTFH01000206v1_decoy,length=2605>
##contig=<ID=chrUn_JTFH01000207v1_decoy,length=2603>
##contig=<ID=chrUn_JTFH01000208v1_decoy,length=2601>
##contig=<ID=chrUn_JTFH01000209v1_decoy,length=2598>
##contig=<ID=chrUn_JTFH01000210v1_decoy,length=2597>
##contig=<ID=chrUn_JTFH01000211v1_decoy,length=2596>
##contig=<ID=chrUn_JTFH01000212v1_decoy,length=2594>
##contig=<ID=chrUn_JTFH01000213v1_decoy,length=2586>
##contig=<ID=chrUn_JTFH01000214v1_decoy,length=2585>
##contig=<ID=chrUn_JTFH01000215v1_decoy,length=2583>
##contig=<ID=chrUn_JTFH01000216v1_decoy,length=2578>
##contig=<ID=chrUn_JTFH01000217v1_decoy,length=2569>
##contig=<ID=chrUn_JTFH01000218v1_decoy,length=2569>
##contig=<ID=chrUn_JTFH01000219v1_decoy,length=2551>
##contig=<ID=chrUn_JTFH01000220v1_decoy,length=2548>
##contig=<ID=chrUn_JTFH01000221v1_decoy,length=2548>
##contig=<ID=chrUn_JTFH01000222v1_decoy,length=2546>
##contig=<ID=chrUn_JTFH01000223v1_decoy,length=2545>
##contig=<ID=chrUn_JTFH01000224v1_decoy,length=2534>
##contig=<ID=chrUn_JTFH01000225v1_decoy,length=2533>
##contig=<ID=chrUn_JTFH01000226v1_decoy,length=2522>
##contig=<ID=chrUn_JTFH01000227v1_decoy,length=2522>
##contig=<ID=chrUn_JTFH01000228v1_decoy,length=2515>
##contig=<ID=chrUn_JTFH01000229v1_decoy,length=2513>
##contig=<ID=chrUn_JTFH01000230v1_decoy,length=2507>
##contig=<ID=chrUn_JTFH01000231v1_decoy,length=2504>
##contig=<ID=chrUn_JTFH01000232v1_decoy,length=2497>
##contig=<ID=chrUn_JTFH01000233v1_decoy,length=2471>
##contig=<ID=chrUn_JTFH01000234v1_decoy,length=2465>
##contig=<ID=chrUn_JTFH01000235v1_decoy,length=2464>
##contig=<ID=chrUn_JTFH01000236v1_decoy,length=2459>
##contig=<ID=chrUn_JTFH01000237v1_decoy,length=2457>
##contig=<ID=chrUn_JTFH01000238v1_decoy,length=2450>
##contig=<ID=chrUn_JTFH01000239v1_decoy,length=2435>
##contig=<ID=chrUn_JTFH01000240v1_decoy,length=2434>
##contig=<ID=chrUn_JTFH01000241v1_decoy,length=2432>
##contig=<ID=chrUn_JTFH01000242v1_decoy,length=2427>
##contig=<ID=chrUn_JTFH01000243v1_decoy,length=2421>
##contig=<ID=chrUn_JTFH01000244v1_decoy,length=2420>
##contig=<ID=chrUn_JTFH01000245v1_decoy,length=2414>
##contig=<ID=chrUn_JTFH01000246v1_decoy,length=2404>
##contig=<ID=chrUn_JTFH01000247v1_decoy,length=2403>
##contig=<ID=chrUn_JTFH01000248v1_decoy,length=2402>
##contig=<ID=chrUn_JTFH01000249v1_decoy,length=2397>
##contig=<ID=chrUn_JTFH01000250v1_decoy,length=2395>
##contig=<ID=chrUn_JTFH01000251v1_decoy,length=2394>
##contig=<ID=chrUn_JTFH01000252v1_decoy,length=2388>
##contig=<ID=chrUn_JTFH01000253v1_decoy,length=2382>
##contig=<ID=chrUn_JTFH01000254v1_decoy,length=2381>
##contig=<ID=chrUn_JTFH01000255v1_decoy,length=2380>
##contig=<ID=chrUn_JTFH01000256v1_decoy,length=2368>
##contig=<ID=chrUn_JTFH01000257v1_decoy,length=2364>
##contig=<ID=chrUn_JTFH01000258v1_decoy,length=2363>
##contig=<ID=chrUn_JTFH01000259v1_decoy,length=2348>
##contig=<ID=chrUn_JTFH01000260v1_decoy,length=2339>
##contig=<ID=chrUn_JTFH01000261v1_decoy,length=2335>
##contig=<ID=chrUn_JTFH01000262v1_decoy,length=2332>
##contig=<ID=chrUn_JTFH01000263v1_decoy,length=2331>
##contig=<ID=chrUn_JTFH01000264v1_decoy,length=2330>
##contig=<ID=chrUn_JTFH01000265v1_decoy,length=2323>
##contig=<ID=chrUn_JTFH01000266v1_decoy,length=2319>
##contig=<ID=chrUn_JTFH01000267v1_decoy,length=2314>
##contig=<ID=chrUn_JTFH01000268v1_decoy,length=2308>
##contig=<ID=chrUn_JTFH01000269v1_decoy,length=2306>
##contig=<ID=chrUn_JTFH01000270v1_decoy,length=2296>
##contig=<ID=chrUn_JTFH01000271v1_decoy,length=2287>
##contig=<ID=chrUn_JTFH01000272v1_decoy,length=2279>
##contig=<ID=chrUn_JTFH01000273v1_decoy,length=2276>
##contig=<ID=chrUn_JTFH01000274v1_decoy,length=2273>
##contig=<ID=chrUn_JTFH01000275v1_decoy,length=2262>
##contig=<ID=chrUn_JTFH01000276v1_decoy,length=2254>
##contig=<ID=chrUn_JTFH01000277v1_decoy,length=2252>
##contig=<ID=chrUn_JTFH01000278v1_decoy,length=2245>
##contig=<ID=chrUn_JTFH01000279v1_decoy,length=2239>
##contig=<ID=chrUn_JTFH01000280v1_decoy,length=2223>
##contig=<ID=chrUn_JTFH01000281v1_decoy,length=2220>
##contig=<ID=chrUn_JTFH01000282v1_decoy,length=2218>
##contig=<ID=chrUn_JTFH01000283v1_decoy,length=2215>
##contig=<ID=chrUn_JTFH01000284v1_decoy,length=2213>
##contig=<ID=chrUn_JTFH01000285v1_decoy,length=2203>
##contig=<ID=chrUn_JTFH01000286v1_decoy,length=2200>
##contig=<ID=chrUn_JTFH01000287v1_decoy,length=2197>
##contig=<ID=chrUn_JTFH01000288v1_decoy,length=2194>
##contig=<ID=chrUn_JTFH01000289v1_decoy,length=2183>
##contig=<ID=chrUn_JTFH01000290v1_decoy,length=2179>
##contig=<ID=chrUn_JTFH01000291v1_decoy,length=2177>
##contig=<ID=chrUn_JTFH01000292v1_decoy,length=2177>
##contig=<ID=chrUn_JTFH01000293v1_decoy,length=2177>
##contig=<ID=chrUn_JTFH01000294v1_decoy,length=2168>
##contig=<ID=chrUn_JTFH01000295v1_decoy,length=2160>
##contig=<ID=chrUn_JTFH01000296v1_decoy,length=2155>
##contig=<ID=chrUn_JTFH01000297v1_decoy,length=2144>
##contig=<ID=chrUn_JTFH01000298v1_decoy,length=2143>
##contig=<ID=chrUn_JTFH01000299v1_decoy,length=2136>
##contig=<ID=chrUn_JTFH01000300v1_decoy,length=2134>
##contig=<ID=chrUn_JTFH01000301v1_decoy,length=2129>
##contig=<ID=chrUn_JTFH01000302v1_decoy,length=2128>
##contig=<ID=chrUn_JTFH01000303v1_decoy,length=2125>
##contig=<ID=chrUn_JTFH01000304v1_decoy,length=2125>
##contig=<ID=chrUn_JTFH01000305v1_decoy,length=2122>
##contig=<ID=chrUn_JTFH01000306v1_decoy,length=2111>
##contig=<ID=chrUn_JTFH01000307v1_decoy,length=2106>
##contig=<ID=chrUn_JTFH01000308v1_decoy,length=2094>
##contig=<ID=chrUn_JTFH01000309v1_decoy,length=2093>
##contig=<ID=chrUn_JTFH01000310v1_decoy,length=2088>
##contig=<ID=chrUn_JTFH01000311v1_decoy,length=2086>
##contig=<ID=chrUn_JTFH01000312v1_decoy,length=2086>
##contig=<ID=chrUn_JTFH01000313v1_decoy,length=2084>
##contig=<ID=chrUn_JTFH01000314v1_decoy,length=2080>
##contig=<ID=chrUn_JTFH01000315v1_decoy,length=2079>
##contig=<ID=chrUn_JTFH01000316v1_decoy,length=2076>
##contig=<ID=chrUn_JTFH01000317v1_decoy,length=2071>
##contig=<ID=chrUn_JTFH01000318v1_decoy,length=2066>
##contig=<ID=chrUn_JTFH01000319v1_decoy,length=2061>
##contig=<ID=chrUn_JTFH01000320v1_decoy,length=2055>
##contig=<ID=chrUn_JTFH01000321v1_decoy,length=2053>
##contig=<ID=chrUn_JTFH01000322v1_decoy,length=2040>
##contig=<ID=chrUn_JTFH01000323v1_decoy,length=2036>
##contig=<ID=chrUn_JTFH01000324v1_decoy,length=2035>
##contig=<ID=chrUn_JTFH01000325v1_decoy,length=2034>
##contig=<ID=chrUn_JTFH01000326v1_decoy,length=2032>
##contig=<ID=chrUn_JTFH01000327v1_decoy,length=2029>
##contig=<ID=chrUn_JTFH01000328v1_decoy,length=2025>
##contig=<ID=chrUn_JTFH01000329v1_decoy,length=2021>
##contig=<ID=chrUn_JTFH01000330v1_decoy,length=2018>
##contig=<ID=chrUn_JTFH01000331v1_decoy,length=2015>
##contig=<ID=chrUn_JTFH01000332v1_decoy,length=2009>
##contig=<ID=chrUn_JTFH01000333v1_decoy,length=2007>
##contig=<ID=chrUn_JTFH01000334v1_decoy,length=2005>
##contig=<ID=chrUn_JTFH01000335v1_decoy,length=2003>
##contig=<ID=chrUn_JTFH01000336v1_decoy,length=2001>
##contig=<ID=chrUn_JTFH01000337v1_decoy,length=2001>
##contig=<ID=chrUn_JTFH01000338v1_decoy,length=2000>
##contig=<ID=chrUn_JTFH01000339v1_decoy,length=1996>
##contig=<ID=chrUn_JTFH01000340v1_decoy,length=1992>
##contig=<ID=chrUn_JTFH01000341v1_decoy,length=1985>
##contig=<ID=chrUn_JTFH01000342v1_decoy,length=1981>
##contig=<ID=chrUn_JTFH01000343v1_decoy,length=1977>
##contig=<ID=chrUn_JTFH01000344v1_decoy,length=1971>
##contig=<ID=chrUn_JTFH01000345v1_decoy,length=1968>
##contig=<ID=chrUn_JTFH01000346v1_decoy,length=1962>
##contig=<ID=chrUn_JTFH01000347v1_decoy,length=1961>
##contig=<ID=chrUn_JTFH01000348v1_decoy,length=1960>
##contig=<ID=chrUn_JTFH01000349v1_decoy,length=1960>
##contig=<ID=chrUn_JTFH01000350v1_decoy,length=1954>
##contig=<ID=chrUn_JTFH01000351v1_decoy,length=1952>
##contig=<ID=chrUn_JTFH01000352v1_decoy,length=1947>
##contig=<ID=chrUn_JTFH01000353v1_decoy,length=1944>
##contig=<ID=chrUn_JTFH01000354v1_decoy,length=1943>
##contig=<ID=chrUn_JTFH01000355v1_decoy,length=1941>
##contig=<ID=chrUn_JTFH01000356v1_decoy,length=1937>
##contig=<ID=chrUn_JTFH01000357v1_decoy,length=1934>
##contig=<ID=chrUn_JTFH01000358v1_decoy,length=1929>
##contig=<ID=chrUn_JTFH01000359v1_decoy,length=1924>
##contig=<ID=chrUn_JTFH01000360v1_decoy,length=1924>
##contig=<ID=chrUn_JTFH01000361v1_decoy,length=1923>
##contig=<ID=chrUn_JTFH01000362v1_decoy,length=1921>
##contig=<ID=chrUn_JTFH01000363v1_decoy,length=1918>
##contig=<ID=chrUn_JTFH01000364v1_decoy,length=1915>
##contig=<ID=chrUn_JTFH01000365v1_decoy,length=1915>
##contig=<ID=chrUn_JTFH01000366v1_decoy,length=1914>
##contig=<ID=chrUn_JTFH01000367v1_decoy,length=1912>
##contig=<ID=chrUn_JTFH01000368v1_decoy,length=1910>
##contig=<ID=chrUn_JTFH01000369v1_decoy,length=1907>
##contig=<ID=chrUn_JTFH01000370v1_decoy,length=1904>
##contig=<ID=chrUn_JTFH01000371v1_decoy,length=1897>
##contig=<ID=chrUn_JTFH01000372v1_decoy,length=1891>
##contig=<ID=chrUn_JTFH01000373v1_decoy,length=1890>
##contig=<ID=chrUn_JTFH01000374v1_decoy,length=1888>
##contig=<ID=chrUn_JTFH01000375v1_decoy,length=1888>
##contig=<ID=chrUn_JTFH01000376v1_decoy,length=1885>
##contig=<ID=chrUn_JTFH01000377v1_decoy,length=1881>
##contig=<ID=chrUn_JTFH01000378v1_decoy,length=1879>
##contig=<ID=chrUn_JTFH01000379v1_decoy,length=1877>
##contig=<ID=chrUn_JTFH01000380v1_decoy,length=1876>
##contig=<ID=chrUn_JTFH01000381v1_decoy,length=1876>
##contig=<ID=chrUn_JTFH01000382v1_decoy,length=1874>
##contig=<ID=chrUn_JTFH01000383v1_decoy,length=1872>
##contig=<ID=chrUn_JTFH01000384v1_decoy,length=1869>
##contig=<ID=chrUn_JTFH01000385v1_decoy,length=1866>
##contig=<ID=chrUn_JTFH01000386v1_decoy,length=1865>
##contig=<ID=chrUn_JTFH01000387v1_decoy,length=1865>
##contig=<ID=chrUn_JTFH01000388v1_decoy,length=1865>
##contig=<ID=chrUn_JTFH01000389v1_decoy,length=1862>
##contig=<ID=chrUn_JTFH01000390v1_decoy,length=1862>
##contig=<ID=chrUn_JTFH01000391v1_decoy,length=1859>
##contig=<ID=chrUn_JTFH01000392v1_decoy,length=1856>
##contig=<ID=chrUn_JTFH01000393v1_decoy,length=1856>
##contig=<ID=chrUn_JTFH01000394v1_decoy,length=1854>
##contig=<ID=chrUn_JTFH01000395v1_decoy,length=1850>
##contig=<ID=chrUn_JTFH01000396v1_decoy,length=1849>
##contig=<ID=chrUn_JTFH01000397v1_decoy,length=1849>
##contig=<ID=chrUn_JTFH01000398v1_decoy,length=1847>
##contig=<ID=chrUn_JTFH01000399v1_decoy,length=1839>
##contig=<ID=chrUn_JTFH01000400v1_decoy,length=1834>
##contig=<ID=chrUn_JTFH01000401v1_decoy,length=1821>
##contig=<ID=chrUn_JTFH01000402v1_decoy,length=1815>
##contig=<ID=chrUn_JTFH01000403v1_decoy,length=1811>
##contig=<ID=chrUn_JTFH01000404v1_decoy,length=1808>
##contig=<ID=chrUn_JTFH01000405v1_decoy,length=1808>
##contig=<ID=chrUn_JTFH01000406v1_decoy,length=1807>
##contig=<ID=chrUn_JTFH01000407v1_decoy,length=1807>
##contig=<ID=chrUn_JTFH01000408v1_decoy,length=1802>
##contig=<ID=chrUn_JTFH01000409v1_decoy,length=1801>
##contig=<ID=chrUn_JTFH01000410v1_decoy,length=1800>
##contig=<ID=chrUn_JTFH01000411v1_decoy,length=1795>
##contig=<ID=chrUn_JTFH01000412v1_decoy,length=1794>
##contig=<ID=chrUn_JTFH01000413v1_decoy,length=1792>
##contig=<ID=chrUn_JTFH01000414v1_decoy,length=1788>
##contig=<ID=chrUn_JTFH01000415v1_decoy,length=1786>
##contig=<ID=chrUn_JTFH01000416v1_decoy,length=1782>
##contig=<ID=chrUn_JTFH01000417v1_decoy,length=1782>
##contig=<ID=chrUn_JTFH01000418v1_decoy,length=1781>
##contig=<ID=chrUn_JTFH01000419v1_decoy,length=1781>
##contig=<ID=chrUn_JTFH01000420v1_decoy,length=1779>
##contig=<ID=chrUn_JTFH01000421v1_decoy,length=1777>
##contig=<ID=chrUn_JTFH01000422v1_decoy,length=1764>
##contig=<ID=chrUn_JTFH01000423v1_decoy,length=1762>
##contig=<ID=chrUn_JTFH01000424v1_decoy,length=1755>
##contig=<ID=chrUn_JTFH01000425v1_decoy,length=1749>
##contig=<ID=chrUn_JTFH01000426v1_decoy,length=1747>
##contig=<ID=chrUn_JTFH01000427v1_decoy,length=1746>
##contig=<ID=chrUn_JTFH01000428v1_decoy,length=1745>
##contig=<ID=chrUn_JTFH01000429v1_decoy,length=1744>
##contig=<ID=chrUn_JTFH01000430v1_decoy,length=1742>
##contig=<ID=chrUn_JTFH01000431v1_decoy,length=1740>
##contig=<ID=chrUn_JTFH01000432v1_decoy,length=1740>
##contig=<ID=chrUn_JTFH01000433v1_decoy,length=1736>
##contig=<ID=chrUn_JTFH01000434v1_decoy,length=1735>
##contig=<ID=chrUn_JTFH01000435v1_decoy,length=1732>
##contig=<ID=chrUn_JTFH01000436v1_decoy,length=1732>
##contig=<ID=chrUn_JTFH01000437v1_decoy,length=1730>
##contig=<ID=chrUn_JTFH01000438v1_decoy,length=1727>
##contig=<ID=chrUn_JTFH01000439v1_decoy,length=1722>
##contig=<ID=chrUn_JTFH01000440v1_decoy,length=1718>
##contig=<ID=chrUn_JTFH01000441v1_decoy,length=1716>
##contig=<ID=chrUn_JTFH01000442v1_decoy,length=1710>
##contig=<ID=chrUn_JTFH01000443v1_decoy,length=1708>
##contig=<ID=chrUn_JTFH01000444v1_decoy,length=1707>
##contig=<ID=chrUn_JTFH01000445v1_decoy,length=1706>
##contig=<ID=chrUn_JTFH01000446v1_decoy,length=1705>
##contig=<ID=chrUn_JTFH01000447v1_decoy,length=1704>
##contig=<ID=chrUn_JTFH01000448v1_decoy,length=1699>
##contig=<ID=chrUn_JTFH01000449v1_decoy,length=1698>
##contig=<ID=chrUn_JTFH01000450v1_decoy,length=1697>
##contig=<ID=chrUn_JTFH01000451v1_decoy,length=1697>
##contig=<ID=chrUn_JTFH01000452v1_decoy,length=1695>
##contig=<ID=chrUn_JTFH01000453v1_decoy,length=1695>
##contig=<ID=chrUn_JTFH01000454v1_decoy,length=1693>
##contig=<ID=chrUn_JTFH01000455v1_decoy,length=1687>
##contig=<ID=chrUn_JTFH01000456v1_decoy,length=1686>
##contig=<ID=chrUn_JTFH01000457v1_decoy,length=1680>
##contig=<ID=chrUn_JTFH01000458v1_decoy,length=1679>
##contig=<ID=chrUn_JTFH01000459v1_decoy,length=1679>
##contig=<ID=chrUn_JTFH01000460v1_decoy,length=1678>
##contig=<ID=chrUn_JTFH01000461v1_decoy,length=1674>
##contig=<ID=chrUn_JTFH01000462v1_decoy,length=1674>
##contig=<ID=chrUn_JTFH01000463v1_decoy,length=1671>
##contig=<ID=chrUn_JTFH01000464v1_decoy,length=1669>
##contig=<ID=chrUn_JTFH01000465v1_decoy,length=1665>
##contig=<ID=chrUn_JTFH01000466v1_decoy,length=1663>
##contig=<ID=chrUn_JTFH01000467v1_decoy,length=1657>
##contig=<ID=chrUn_JTFH01000468v1_decoy,length=1653>
##contig=<ID=chrUn_JTFH01000469v1_decoy,length=1652>
##contig=<ID=chrUn_JTFH01000470v1_decoy,length=1650>
##contig=<ID=chrUn_JTFH01000471v1_decoy,length=1649>
##contig=<ID=chrUn_JTFH01000472v1_decoy,length=1649>
##contig=<ID=chrUn_JTFH01000473v1_decoy,length=1640>
##contig=<ID=chrUn_JTFH01000474v1_decoy,length=1638>
##contig=<ID=chrUn_JTFH01000475v1_decoy,length=1636>
##contig=<ID=chrUn_JTFH01000476v1_decoy,length=1632>
##contig=<ID=chrUn_JTFH01000477v1_decoy,length=1631>
##contig=<ID=chrUn_JTFH01000478v1_decoy,length=1630>
##contig=<ID=chrUn_JTFH01000479v1_decoy,length=1627>
##contig=<ID=chrUn_JTFH01000480v1_decoy,length=1624>
##contig=<ID=chrUn_JTFH01000481v1_decoy,length=1617>
##contig=<ID=chrUn_JTFH01000482v1_decoy,length=1616>
##contig=<ID=chrUn_JTFH01000483v1_decoy,length=1615>
##contig=<ID=chrUn_JTFH01000484v1_decoy,length=1611>
##contig=<ID=chrUn_JTFH01000485v1_decoy,length=1611>
##contig=<ID=chrUn_JTFH01000486v1_decoy,length=1606>
##contig=<ID=chrUn_JTFH01000487v1_decoy,length=1605>
##contig=<ID=chrUn_JTFH01000488v1_decoy,length=1605>
##contig=<ID=chrUn_JTFH01000489v1_decoy,length=1600>
##contig=<ID=chrUn_JTFH01000490v1_decoy,length=1598>
##contig=<ID=chrUn_JTFH01000491v1_decoy,length=1598>
##contig=<ID=chrUn_JTFH01000492v1_decoy,length=1597>
##contig=<ID=chrUn_JTFH01000493v1_decoy,length=1596>
##contig=<ID=chrUn_JTFH01000494v1_decoy,length=1595>
##contig=<ID=chrUn_JTFH01000495v1_decoy,length=1592>
##contig=<ID=chrUn_JTFH01000496v1_decoy,length=1589>
##contig=<ID=chrUn_JTFH01000497v1_decoy,length=1585>
##contig=<ID=chrUn_JTFH01000498v1_decoy,length=1579>
##contig=<ID=chrUn_JTFH01000499v1_decoy,length=1578>
##contig=<ID=chrUn_JTFH01000500v1_decoy,length=1577>
##contig=<ID=chrUn_JTFH01000501v1_decoy,length=1577>
##contig=<ID=chrUn_JTFH01000502v1_decoy,length=1577>
##contig=<ID=chrUn_JTFH01000503v1_decoy,length=1576>
##contig=<ID=chrUn_JTFH01000504v1_decoy,length=1575>
##contig=<ID=chrUn_JTFH01000505v1_decoy,length=1574>
##contig=<ID=chrUn_JTFH01000506v1_decoy,length=1572>
##contig=<ID=chrUn_JTFH01000507v1_decoy,length=1571>
##contig=<ID=chrUn_JTFH01000508v1_decoy,length=1563>
##contig=<ID=chrUn_JTFH01000509v1_decoy,length=1561>
##contig=<ID=chrUn_JTFH01000510v1_decoy,length=1561>
##contig=<ID=chrUn_JTFH01000511v1_decoy,length=1560>
##contig=<ID=chrUn_JTFH01000512v1_decoy,length=1560>
##contig=<ID=chrUn_JTFH01000513v1_decoy,length=1554>
##contig=<ID=chrUn_JTFH01000514v1_decoy,length=1552>
##contig=<ID=chrUn_JTFH01000515v1_decoy,length=1548>
##contig=<ID=chrUn_JTFH01000516v1_decoy,length=1546>
##contig=<ID=chrUn_JTFH01000517v1_decoy,length=1541>
##contig=<ID=chrUn_JTFH01000518v1_decoy,length=1536>
##contig=<ID=chrUn_JTFH01000519v1_decoy,length=1533>
##contig=<ID=chrUn_JTFH01000520v1_decoy,length=1532>
##contig=<ID=chrUn_JTFH01000521v1_decoy,length=1532>
##contig=<ID=chrUn_JTFH01000522v1_decoy,length=1530>
##contig=<ID=chrUn_JTFH01000523v1_decoy,length=1527>
##contig=<ID=chrUn_JTFH01000524v1_decoy,length=1526>
##contig=<ID=chrUn_JTFH01000525v1_decoy,length=1524>
##contig=<ID=chrUn_JTFH01000526v1_decoy,length=1523>
##contig=<ID=chrUn_JTFH01000527v1_decoy,length=1523>
##contig=<ID=chrUn_JTFH01000528v1_decoy,length=1522>
##contig=<ID=chrUn_JTFH01000529v1_decoy,length=1522>
##contig=<ID=chrUn_JTFH01000530v1_decoy,length=1519>
##contig=<ID=chrUn_JTFH01000531v1_decoy,length=1513>
##contig=<ID=chrUn_JTFH01000532v1_decoy,length=1508>
##contig=<ID=chrUn_JTFH01000533v1_decoy,length=1508>
##contig=<ID=chrUn_JTFH01000534v1_decoy,length=1505>
##contig=<ID=chrUn_JTFH01000535v1_decoy,length=1503>
##contig=<ID=chrUn_JTFH01000536v1_decoy,length=1496>
##contig=<ID=chrUn_JTFH01000537v1_decoy,length=1491>
##contig=<ID=chrUn_JTFH01000538v1_decoy,length=1490>
##contig=<ID=chrUn_JTFH01000539v1_decoy,length=1490>
##contig=<ID=chrUn_JTFH01000540v1_decoy,length=1487>
##contig=<ID=chrUn_JTFH01000541v1_decoy,length=1486>
##contig=<ID=chrUn_JTFH01000542v1_decoy,length=1485>
##contig=<ID=chrUn_JTFH01000543v1_decoy,length=1484>
##contig=<ID=chrUn_JTFH01000544v1_decoy,length=1483>
##contig=<ID=chrUn_JTFH01000545v1_decoy,length=1479>
##contig=<ID=chrUn_JTFH01000546v1_decoy,length=1479>
##contig=<ID=chrUn_JTFH01000547v1_decoy,length=1476>
##contig=<ID=chrUn_JTFH01000548v1_decoy,length=1475>
##contig=<ID=chrUn_JTFH01000549v1_decoy,length=1472>
##contig=<ID=chrUn_JTFH01000550v1_decoy,length=1469>
##contig=<ID=chrUn_JTFH01000551v1_decoy,length=1468>
##contig=<ID=chrUn_JTFH01000552v1_decoy,length=1467>
##contig=<ID=chrUn_JTFH01000553v1_decoy,length=1465>
##contig=<ID=chrUn_JTFH01000554v1_decoy,length=1464>
##contig=<ID=chrUn_JTFH01000555v1_decoy,length=1463>
##contig=<ID=chrUn_JTFH01000556v1_decoy,length=1463>
##contig=<ID=chrUn_JTFH01000557v1_decoy,length=1459>
##contig=<ID=chrUn_JTFH01000558v1_decoy,length=1459>
##contig=<ID=chrUn_JTFH01000559v1_decoy,length=1458>
##contig=<ID=chrUn_JTFH01000560v1_decoy,length=1458>
##contig=<ID=chrUn_JTFH01000561v1_decoy,length=1454>
##contig=<ID=chrUn_JTFH01000562v1_decoy,length=1449>
##contig=<ID=chrUn_JTFH01000563v1_decoy,length=1449>
##contig=<ID=chrUn_JTFH01000564v1_decoy,length=1448>
##contig=<ID=chrUn_JTFH01000565v1_decoy,length=1446>
##contig=<ID=chrUn_JTFH01000566v1_decoy,length=1442>
##contig=<ID=chrUn_JTFH01000567v1_decoy,length=1441>
##contig=<ID=chrUn_JTFH01000568v1_decoy,length=1440>
##contig=<ID=chrUn_JTFH01000569v1_decoy,length=1439>
##contig=<ID=chrUn_JTFH01000570v1_decoy,length=1437>
##contig=<ID=chrUn_JTFH01000571v1_decoy,length=1436>
##contig=<ID=chrUn_JTFH01000572v1_decoy,length=1429>
##contig=<ID=chrUn_JTFH01000573v1_decoy,length=1429>
##contig=<ID=chrUn_JTFH01000574v1_decoy,length=1427>
##contig=<ID=chrUn_JTFH01000575v1_decoy,length=1426>
##contig=<ID=chrUn_JTFH01000576v1_decoy,length=1425>
##contig=<ID=chrUn_JTFH01000577v1_decoy,length=1424>
##contig=<ID=chrUn_JTFH01000578v1_decoy,length=1424>
##contig=<ID=chrUn_JTFH01000579v1_decoy,length=1423>
##contig=<ID=chrUn_JTFH01000580v1_decoy,length=1423>
##contig=<ID=chrUn_JTFH01000581v1_decoy,length=1423>
##contig=<ID=chrUn_JTFH01000582v1_decoy,length=1414>
##contig=<ID=chrUn_JTFH01000583v1_decoy,length=1414>
##contig=<ID=chrUn_JTFH01000584v1_decoy,length=1413>
##contig=<ID=chrUn_JTFH01000585v1_decoy,length=1413>
##contig=<ID=chrUn_JTFH01000586v1_decoy,length=1410>
##contig=<ID=chrUn_JTFH01000587v1_decoy,length=1409>
##contig=<ID=chrUn_JTFH01000588v1_decoy,length=1409>
##contig=<ID=chrUn_JTFH01000589v1_decoy,length=1406>
##contig=<ID=chrUn_JTFH01000590v1_decoy,length=1405>
##contig=<ID=chrUn_JTFH01000591v1_decoy,length=1405>
##contig=<ID=chrUn_JTFH01000592v1_decoy,length=1404>
##contig=<ID=chrUn_JTFH01000593v1_decoy,length=1404>
##contig=<ID=chrUn_JTFH01000594v1_decoy,length=1402>
##contig=<ID=chrUn_JTFH01000595v1_decoy,length=1402>
##contig=<ID=chrUn_JTFH01000596v1_decoy,length=1402>
##contig=<ID=chrUn_JTFH01000597v1_decoy,length=1402>
##contig=<ID=chrUn_JTFH01000598v1_decoy,length=1400>
##contig=<ID=chrUn_JTFH01000599v1_decoy,length=1398>
##contig=<ID=chrUn_JTFH01000600v1_decoy,length=1396>
##contig=<ID=chrUn_JTFH01000601v1_decoy,length=1395>
##contig=<ID=chrUn_JTFH01000602v1_decoy,length=1394>
##contig=<ID=chrUn_JTFH01000603v1_decoy,length=1393>
##contig=<ID=chrUn_JTFH01000604v1_decoy,length=1391>
##contig=<ID=chrUn_JTFH01000605v1_decoy,length=1389>
##contig=<ID=chrUn_JTFH01000606v1_decoy,length=1389>
##contig=<ID=chrUn_JTFH01000607v1_decoy,length=1388>
##contig=<ID=chrUn_JTFH01000608v1_decoy,length=1387>
##contig=<ID=chrUn_JTFH01000609v1_decoy,length=1384>
##contig=<ID=chrUn_JTFH01000610v1_decoy,length=1381>
##contig=<ID=chrUn_JTFH01000611v1_decoy,length=1381>
##contig=<ID=chrUn_JTFH01000612v1_decoy,length=1379>
##contig=<ID=chrUn_JTFH01000613v1_decoy,length=1377>
##contig=<ID=chrUn_JTFH01000614v1_decoy,length=1376>
##contig=<ID=chrUn_JTFH01000615v1_decoy,length=1376>
##contig=<ID=chrUn_JTFH01000616v1_decoy,length=1375>
##contig=<ID=chrUn_JTFH01000617v1_decoy,length=1374>
##contig=<ID=chrUn_JTFH01000618v1_decoy,length=1372>
##contig=<ID=chrUn_JTFH01000619v1_decoy,length=1371>
##contig=<ID=chrUn_JTFH01000620v1_decoy,length=1370>
##contig=<ID=chrUn_JTFH01000621v1_decoy,length=1370>
##contig=<ID=chrUn_JTFH01000622v1_decoy,length=1366>
##contig=<ID=chrUn_JTFH01000623v1_decoy,length=1363>
##contig=<ID=chrUn_JTFH01000624v1_decoy,length=1360>
##contig=<ID=chrUn_JTFH01000625v1_decoy,length=1356>
##contig=<ID=chrUn_JTFH01000626v1_decoy,length=1355>
##contig=<ID=chrUn_JTFH01000627v1_decoy,length=1355>
##contig=<ID=chrUn_JTFH01000628v1_decoy,length=1352>
##contig=<ID=chrUn_JTFH01000629v1_decoy,length=1345>
##contig=<ID=chrUn_JTFH01000630v1_decoy,length=1344>
##contig=<ID=chrUn_JTFH01000631v1_decoy,length=1344>
##contig=<ID=chrUn_JTFH01000632v1_decoy,length=1342>
##contig=<ID=chrUn_JTFH01000633v1_decoy,length=1342>
##contig=<ID=chrUn_JTFH01000634v1_decoy,length=1336>
##contig=<ID=chrUn_JTFH01000635v1_decoy,length=1334>
##contig=<ID=chrUn_JTFH01000636v1_decoy,length=1334>
##contig=<ID=chrUn_JTFH01000637v1_decoy,length=1333>
##contig=<ID=chrUn_JTFH01000638v1_decoy,length=1332>
##contig=<ID=chrUn_JTFH01000639v1_decoy,length=1328>
##contig=<ID=chrUn_JTFH01000640v1_decoy,length=1328>
##contig=<ID=chrUn_JTFH01000641v1_decoy,length=1328>
##contig=<ID=chrUn_JTFH01000642v1_decoy,length=1327>
##contig=<ID=chrUn_JTFH01000643v1_decoy,length=1325>
##contig=<ID=chrUn_JTFH01000644v1_decoy,length=1322>
##contig=<ID=chrUn_JTFH01000645v1_decoy,length=1320>
##contig=<ID=chrUn_JTFH01000646v1_decoy,length=1319>
##contig=<ID=chrUn_JTFH01000647v1_decoy,length=1318>
##contig=<ID=chrUn_JTFH01000648v1_decoy,length=1315>
##contig=<ID=chrUn_JTFH01000649v1_decoy,length=1314>
##contig=<ID=chrUn_JTFH01000650v1_decoy,length=1313>
##contig=<ID=chrUn_JTFH01000651v1_decoy,length=1313>
##contig=<ID=chrUn_JTFH01000652v1_decoy,length=1312>
##contig=<ID=chrUn_JTFH01000653v1_decoy,length=1310>
##contig=<ID=chrUn_JTFH01000654v1_decoy,length=1309>
##contig=<ID=chrUn_JTFH01000655v1_decoy,length=1309>
##contig=<ID=chrUn_JTFH01000656v1_decoy,length=1307>
##contig=<ID=chrUn_JTFH01000657v1_decoy,length=1307>
##contig=<ID=chrUn_JTFH01000658v1_decoy,length=1305>
##contig=<ID=chrUn_JTFH01000659v1_decoy,length=1304>
##contig=<ID=chrUn_JTFH01000660v1_decoy,length=1303>
##contig=<ID=chrUn_JTFH01000661v1_decoy,length=1302>
##contig=<ID=chrUn_JTFH01000662v1_decoy,length=1302>
##contig=<ID=chrUn_JTFH01000663v1_decoy,length=1301>
##contig=<ID=chrUn_JTFH01000664v1_decoy,length=1301>
##contig=<ID=chrUn_JTFH01000665v1_decoy,length=1300>
##contig=<ID=chrUn_JTFH01000666v1_decoy,length=1299>
##contig=<ID=chrUn_JTFH01000667v1_decoy,length=1297>
##contig=<ID=chrUn_JTFH01000668v1_decoy,length=1295>
##contig=<ID=chrUn_JTFH01000669v1_decoy,length=1294>
##contig=<ID=chrUn_JTFH01000670v1_decoy,length=1293>
##contig=<ID=chrUn_JTFH01000671v1_decoy,length=1291>
##contig=<ID=chrUn_JTFH01000672v1_decoy,length=1291>
##contig=<ID=chrUn_JTFH01000673v1_decoy,length=1289>
##contig=<ID=chrUn_JTFH01000674v1_decoy,length=1288>
##contig=<ID=chrUn_JTFH01000675v1_decoy,length=1288>
##contig=<ID=chrUn_JTFH01000676v1_decoy,length=1287>
##contig=<ID=chrUn_JTFH01000677v1_decoy,length=1287>
##contig=<ID=chrUn_JTFH01000678v1_decoy,length=1287>
##contig=<ID=chrUn_JTFH01000679v1_decoy,length=1286>
##contig=<ID=chrUn_JTFH01000680v1_decoy,length=1283>
##contig=<ID=chrUn_JTFH01000681v1_decoy,length=1281>
##contig=<ID=chrUn_JTFH01000682v1_decoy,length=1277>
##contig=<ID=chrUn_JTFH01000683v1_decoy,length=1274>
##contig=<ID=chrUn_JTFH01000684v1_decoy,length=1270>
##contig=<ID=chrUn_JTFH01000685v1_decoy,length=1267>
##contig=<ID=chrUn_JTFH01000686v1_decoy,length=1266>
##contig=<ID=chrUn_JTFH01000687v1_decoy,length=1260>
##contig=<ID=chrUn_JTFH01000688v1_decoy,length=1259>
##contig=<ID=chrUn_JTFH01000689v1_decoy,length=1258>
##contig=<ID=chrUn_JTFH01000690v1_decoy,length=1258>
##contig=<ID=chrUn_JTFH01000691v1_decoy,length=1258>
##contig=<ID=chrUn_JTFH01000692v1_decoy,length=1256>
##contig=<ID=chrUn_JTFH01000693v1_decoy,length=1255>
##contig=<ID=chrUn_JTFH01000694v1_decoy,length=1254>
##contig=<ID=chrUn_JTFH01000695v1_decoy,length=1254>
##contig=<ID=chrUn_JTFH01000696v1_decoy,length=1253>
##contig=<ID=chrUn_JTFH01000697v1_decoy,length=1250>
##contig=<ID=chrUn_JTFH01000698v1_decoy,length=1249>
##contig=<ID=chrUn_JTFH01000699v1_decoy,length=1248>
##contig=<ID=chrUn_JTFH01000700v1_decoy,length=1248>
##contig=<ID=chrUn_JTFH01000701v1_decoy,length=1247>
##contig=<ID=chrUn_JTFH01000702v1_decoy,length=1242>
##contig=<ID=chrUn_JTFH01000703v1_decoy,length=1242>
##contig=<ID=chrUn_JTFH01000704v1_decoy,length=1241>
##contig=<ID=chrUn_JTFH01000705v1_decoy,length=1241>
##contig=<ID=chrUn_JTFH01000706v1_decoy,length=1241>
##contig=<ID=chrUn_JTFH01000707v1_decoy,length=1239>
##contig=<ID=chrUn_JTFH01000708v1_decoy,length=1238>
##contig=<ID=chrUn_JTFH01000709v1_decoy,length=1237>
##contig=<ID=chrUn_JTFH01000710v1_decoy,length=1236>
##contig=<ID=chrUn_JTFH01000711v1_decoy,length=1235>
##contig=<ID=chrUn_JTFH01000712v1_decoy,length=1234>
##contig=<ID=chrUn_JTFH01000713v1_decoy,length=1234>
##contig=<ID=chrUn_JTFH01000714v1_decoy,length=1234>
##contig=<ID=chrUn_JTFH01000715v1_decoy,length=1233>
##contig=<ID=chrUn_JTFH01000716v1_decoy,length=1232>
##contig=<ID=chrUn_JTFH01000717v1_decoy,length=1232>
##contig=<ID=chrUn_JTFH01000718v1_decoy,length=1231>
##contig=<ID=chrUn_JTFH01000719v1_decoy,length=1230>
##contig=<ID=chrUn_JTFH01000720v1_decoy,length=1228>
##contig=<ID=chrUn_JTFH01000721v1_decoy,length=1227>
##contig=<ID=chrUn_JTFH01000722v1_decoy,length=1227>
##contig=<ID=chrUn_JTFH01000723v1_decoy,length=1226>
##contig=<ID=chrUn_JTFH01000724v1_decoy,length=1224>
##contig=<ID=chrUn_JTFH01000725v1_decoy,length=1224>
##contig=<ID=chrUn_JTFH01000726v1_decoy,length=1220>
##contig=<ID=chrUn_JTFH01000727v1_decoy,length=1220>
##contig=<ID=chrUn_JTFH01000728v1_decoy,length=1219>
##contig=<ID=chrUn_JTFH01000729v1_decoy,length=1217>
##contig=<ID=chrUn_JTFH01000730v1_decoy,length=1216>
##contig=<ID=chrUn_JTFH01000731v1_decoy,length=1215>
##contig=<ID=chrUn_JTFH01000732v1_decoy,length=1214>
##contig=<ID=chrUn_JTFH01000733v1_decoy,length=1214>
##contig=<ID=chrUn_JTFH01000734v1_decoy,length=1214>
##contig=<ID=chrUn_JTFH01000735v1_decoy,length=1213>
##contig=<ID=chrUn_JTFH01000736v1_decoy,length=1212>
##contig=<ID=chrUn_JTFH01000737v1_decoy,length=1209>
##contig=<ID=chrUn_JTFH01000738v1_decoy,length=1208>
##contig=<ID=chrUn_JTFH01000739v1_decoy,length=1207>
##contig=<ID=chrUn_JTFH01000740v1_decoy,length=1207>
##contig=<ID=chrUn_JTFH01000741v1_decoy,length=1207>
##contig=<ID=chrUn_JTFH01000742v1_decoy,length=1206>
##contig=<ID=chrUn_JTFH01000743v1_decoy,length=1206>
##contig=<ID=chrUn_JTFH01000744v1_decoy,length=1205>
##contig=<ID=chrUn_JTFH01000745v1_decoy,length=1205>
##contig=<ID=chrUn_JTFH01000746v1_decoy,length=1204>
##contig=<ID=chrUn_JTFH01000747v1_decoy,length=1204>
##contig=<ID=chrUn_JTFH01000748v1_decoy,length=1204>
##contig=<ID=chrUn_JTFH01000749v1_decoy,length=1203>
##contig=<ID=chrUn_JTFH01000750v1_decoy,length=1201>
##contig=<ID=chrUn_JTFH01000751v1_decoy,length=1201>
##contig=<ID=chrUn_JTFH01000752v1_decoy,length=1200>
##contig=<ID=chrUn_JTFH01000753v1_decoy,length=1200>
##contig=<ID=chrUn_JTFH01000754v1_decoy,length=1199>
##contig=<ID=chrUn_JTFH01000755v1_decoy,length=1198>
##contig=<ID=chrUn_JTFH01000756v1_decoy,length=1197>
##contig=<ID=chrUn_JTFH01000757v1_decoy,length=1196>
##contig=<ID=chrUn_JTFH01000758v1_decoy,length=1195>
##contig=<ID=chrUn_JTFH01000759v1_decoy,length=1194>
##contig=<ID=chrUn_JTFH01000760v1_decoy,length=1194>
##contig=<ID=chrUn_JTFH01000761v1_decoy,length=1191>
##contig=<ID=chrUn_JTFH01000762v1_decoy,length=1189>
##contig=<ID=chrUn_JTFH01000763v1_decoy,length=1186>
##contig=<ID=chrUn_JTFH01000764v1_decoy,length=1186>
##contig=<ID=chrUn_JTFH01000765v1_decoy,length=1184>
##contig=<ID=chrUn_JTFH01000766v1_decoy,length=1183>
##contig=<ID=chrUn_JTFH01000767v1_decoy,length=1183>
##contig=<ID=chrUn_JTFH01000768v1_decoy,length=1182>
##contig=<ID=chrUn_JTFH01000769v1_decoy,length=1181>
##contig=<ID=chrUn_JTFH01000770v1_decoy,length=1181>
##contig=<ID=chrUn_JTFH01000771v1_decoy,length=1181>
##contig=<ID=chrUn_JTFH01000772v1_decoy,length=1181>
##contig=<ID=chrUn_JTFH01000773v1_decoy,length=1179>
##contig=<ID=chrUn_JTFH01000774v1_decoy,length=1178>
##contig=<ID=chrUn_JTFH01000775v1_decoy,length=1178>
##contig=<ID=chrUn_JTFH01000776v1_decoy,length=1177>
##contig=<ID=chrUn_JTFH01000777v1_decoy,length=1177>
##contig=<ID=chrUn_JTFH01000778v1_decoy,length=1171>
##contig=<ID=chrUn_JTFH01000779v1_decoy,length=1171>
##contig=<ID=chrUn_JTFH01000780v1_decoy,length=1171>
##contig=<ID=chrUn_JTFH01000781v1_decoy,length=1170>
##contig=<ID=chrUn_JTFH01000782v1_decoy,length=1170>
##contig=<ID=chrUn_JTFH01000783v1_decoy,length=1167>
##contig=<ID=chrUn_JTFH01000784v1_decoy,length=1167>
##contig=<ID=chrUn_JTFH01000785v1_decoy,length=1167>
##contig=<ID=chrUn_JTFH01000786v1_decoy,length=1165>
##contig=<ID=chrUn_JTFH01000787v1_decoy,length=1165>
##contig=<ID=chrUn_JTFH01000788v1_decoy,length=1162>
##contig=<ID=chrUn_JTFH01000789v1_decoy,length=1157>
##contig=<ID=chrUn_JTFH01000790v1_decoy,length=1156>
##contig=<ID=chrUn_JTFH01000791v1_decoy,length=1156>
##contig=<ID=chrUn_JTFH01000792v1_decoy,length=1154>
##contig=<ID=chrUn_JTFH01000793v1_decoy,length=1154>
##contig=<ID=chrUn_JTFH01000794v1_decoy,length=1151>
##contig=<ID=chrUn_JTFH01000795v1_decoy,length=1151>
##contig=<ID=chrUn_JTFH01000796v1_decoy,length=1150>
##contig=<ID=chrUn_JTFH01000797v1_decoy,length=1150>
##contig=<ID=chrUn_JTFH01000798v1_decoy,length=1147>
##contig=<ID=chrUn_JTFH01000799v1_decoy,length=1147>
##contig=<ID=chrUn_JTFH01000800v1_decoy,length=1146>
##contig=<ID=chrUn_JTFH01000801v1_decoy,length=1144>
##contig=<ID=chrUn_JTFH01000802v1_decoy,length=1144>
##contig=<ID=chrUn_JTFH01000803v1_decoy,length=1143>
##contig=<ID=chrUn_JTFH01000804v1_decoy,length=1142>
##contig=<ID=chrUn_JTFH01000805v1_decoy,length=1141>
##contig=<ID=chrUn_JTFH01000806v1_decoy,length=1141>
##contig=<ID=chrUn_JTFH01000807v1_decoy,length=1140>
##contig=<ID=chrUn_JTFH01000808v1_decoy,length=1138>
##contig=<ID=chrUn_JTFH01000809v1_decoy,length=1134>
##contig=<ID=chrUn_JTFH01000810v1_decoy,length=1134>
##contig=<ID=chrUn_JTFH01000811v1_decoy,length=1132>
##contig=<ID=chrUn_JTFH01000812v1_decoy,length=1131>
##contig=<ID=chrUn_JTFH01000813v1_decoy,length=1131>
##contig=<ID=chrUn_JTFH01000814v1_decoy,length=1130>
##contig=<ID=chrUn_JTFH01000815v1_decoy,length=1127>
##contig=<ID=chrUn_JTFH01000816v1_decoy,length=1126>
##contig=<ID=chrUn_JTFH01000817v1_decoy,length=1124>
##contig=<ID=chrUn_JTFH01000818v1_decoy,length=1122>
##contig=<ID=chrUn_JTFH01000819v1_decoy,length=1122>
##contig=<ID=chrUn_JTFH01000820v1_decoy,length=1121>
##contig=<ID=chrUn_JTFH01000821v1_decoy,length=1119>
##contig=<ID=chrUn_JTFH01000822v1_decoy,length=1119>
##contig=<ID=chrUn_JTFH01000823v1_decoy,length=1119>
##contig=<ID=chrUn_JTFH01000824v1_decoy,length=1119>
##contig=<ID=chrUn_JTFH01000825v1_decoy,length=1118>
##contig=<ID=chrUn_JTFH01000826v1_decoy,length=1116>
##contig=<ID=chrUn_JTFH01000827v1_decoy,length=1116>
##contig=<ID=chrUn_JTFH01000828v1_decoy,length=1115>
##contig=<ID=chrUn_JTFH01000829v1_decoy,length=1115>
##contig=<ID=chrUn_JTFH01000830v1_decoy,length=1115>
##contig=<ID=chrUn_JTFH01000831v1_decoy,length=1114>
##contig=<ID=chrUn_JTFH01000832v1_decoy,length=1113>
##contig=<ID=chrUn_JTFH01000833v1_decoy,length=1113>
##contig=<ID=chrUn_JTFH01000834v1_decoy,length=1110>
##contig=<ID=chrUn_JTFH01000835v1_decoy,length=1110>
##contig=<ID=chrUn_JTFH01000836v1_decoy,length=1109>
##contig=<ID=chrUn_JTFH01000837v1_decoy,length=1108>
##contig=<ID=chrUn_JTFH01000838v1_decoy,length=1107>
##contig=<ID=chrUn_JTFH01000839v1_decoy,length=1107>
##contig=<ID=chrUn_JTFH01000840v1_decoy,length=1107>
##contig=<ID=chrUn_JTFH01000841v1_decoy,length=1107>
##contig=<ID=chrUn_JTFH01000842v1_decoy,length=1106>
##contig=<ID=chrUn_JTFH01000843v1_decoy,length=1103>
##contig=<ID=chrUn_JTFH01000844v1_decoy,length=1103>
##contig=<ID=chrUn_JTFH01000845v1_decoy,length=1103>
##contig=<ID=chrUn_JTFH01000846v1_decoy,length=1100>
##contig=<ID=chrUn_JTFH01000847v1_decoy,length=1099>
##contig=<ID=chrUn_JTFH01000848v1_decoy,length=1098>
##contig=<ID=chrUn_JTFH01000849v1_decoy,length=1097>
##contig=<ID=chrUn_JTFH01000850v1_decoy,length=1096>
##contig=<ID=chrUn_JTFH01000851v1_decoy,length=1096>
##contig=<ID=chrUn_JTFH01000852v1_decoy,length=1094>
##contig=<ID=chrUn_JTFH01000853v1_decoy,length=1093>
##contig=<ID=chrUn_JTFH01000854v1_decoy,length=1090>
##contig=<ID=chrUn_JTFH01000855v1_decoy,length=1088>
##contig=<ID=chrUn_JTFH01000856v1_decoy,length=1087>
##contig=<ID=chrUn_JTFH01000857v1_decoy,length=1086>
##contig=<ID=chrUn_JTFH01000858v1_decoy,length=1085>
##contig=<ID=chrUn_JTFH01000859v1_decoy,length=1084>
##contig=<ID=chrUn_JTFH01000860v1_decoy,length=1084>
##contig=<ID=chrUn_JTFH01000861v1_decoy,length=1084>
##contig=<ID=chrUn_JTFH01000862v1_decoy,length=1084>
##contig=<ID=chrUn_JTFH01000863v1_decoy,length=1083>
##contig=<ID=chrUn_JTFH01000864v1_decoy,length=1083>
##contig=<ID=chrUn_JTFH01000865v1_decoy,length=1082>
##contig=<ID=chrUn_JTFH01000866v1_decoy,length=1082>
##contig=<ID=chrUn_JTFH01000867v1_decoy,length=1081>
##contig=<ID=chrUn_JTFH01000868v1_decoy,length=1081>
##contig=<ID=chrUn_JTFH01000869v1_decoy,length=1079>
##contig=<ID=chrUn_JTFH01000870v1_decoy,length=1076>
##contig=<ID=chrUn_JTFH01000871v1_decoy,length=1074>
##contig=<ID=chrUn_JTFH01000872v1_decoy,length=1073>
##contig=<ID=chrUn_JTFH01000873v1_decoy,length=1073>
##contig=<ID=chrUn_JTFH01000874v1_decoy,length=1071>
##contig=<ID=chrUn_JTFH01000875v1_decoy,length=1069>
##contig=<ID=chrUn_JTFH01000876v1_decoy,length=1067>
##contig=<ID=chrUn_JTFH01000877v1_decoy,length=1067>
##contig=<ID=chrUn_JTFH01000878v1_decoy,length=1067>
##contig=<ID=chrUn_JTFH01000879v1_decoy,length=1066>
##contig=<ID=chrUn_JTFH01000880v1_decoy,length=1065>
##contig=<ID=chrUn_JTFH01000881v1_decoy,length=1065>
##contig=<ID=chrUn_JTFH01000882v1_decoy,length=1065>
##contig=<ID=chrUn_JTFH01000883v1_decoy,length=1065>
##contig=<ID=chrUn_JTFH01000884v1_decoy,length=1065>
##contig=<ID=chrUn_JTFH01000885v1_decoy,length=1064>
##contig=<ID=chrUn_JTFH01000886v1_decoy,length=1064>
##contig=<ID=chrUn_JTFH01000887v1_decoy,length=1064>
##contig=<ID=chrUn_JTFH01000888v1_decoy,length=1063>
##contig=<ID=chrUn_JTFH01000889v1_decoy,length=1062>
##contig=<ID=chrUn_JTFH01000890v1_decoy,length=1062>
##contig=<ID=chrUn_JTFH01000891v1_decoy,length=1062>
##contig=<ID=chrUn_JTFH01000892v1_decoy,length=1061>
##contig=<ID=chrUn_JTFH01000893v1_decoy,length=1060>
##contig=<ID=chrUn_JTFH01000894v1_decoy,length=1057>
##contig=<ID=chrUn_JTFH01000895v1_decoy,length=1057>
##contig=<ID=chrUn_JTFH01000896v1_decoy,length=1056>
##contig=<ID=chrUn_JTFH01000897v1_decoy,length=1055>
##contig=<ID=chrUn_JTFH01000898v1_decoy,length=1055>
##contig=<ID=chrUn_JTFH01000899v1_decoy,length=1055>
##contig=<ID=chrUn_JTFH01000900v1_decoy,length=1055>
##contig=<ID=chrUn_JTFH01000901v1_decoy,length=1054>
##contig=<ID=chrUn_JTFH01000902v1_decoy,length=1051>
##contig=<ID=chrUn_JTFH01000903v1_decoy,length=1050>
##contig=<ID=chrUn_JTFH01000904v1_decoy,length=1050>
##contig=<ID=chrUn_JTFH01000905v1_decoy,length=1049>
##contig=<ID=chrUn_JTFH01000906v1_decoy,length=1048>
##contig=<ID=chrUn_JTFH01000907v1_decoy,length=1047>
##contig=<ID=chrUn_JTFH01000908v1_decoy,length=1046>
##contig=<ID=chrUn_JTFH01000909v1_decoy,length=1046>
##contig=<ID=chrUn_JTFH01000910v1_decoy,length=1046>
##contig=<ID=chrUn_JTFH01000911v1_decoy,length=1045>
##contig=<ID=chrUn_JTFH01000912v1_decoy,length=1045>
##contig=<ID=chrUn_JTFH01000913v1_decoy,length=1045>
##contig=<ID=chrUn_JTFH01000914v1_decoy,length=1044>
##contig=<ID=chrUn_JTFH01000915v1_decoy,length=1042>
##contig=<ID=chrUn_JTFH01000916v1_decoy,length=1041>
##contig=<ID=chrUn_JTFH01000917v1_decoy,length=1039>
##contig=<ID=chrUn_JTFH01000918v1_decoy,length=1039>
##contig=<ID=chrUn_JTFH01000919v1_decoy,length=1038>
##contig=<ID=chrUn_JTFH01000920v1_decoy,length=1036>
##contig=<ID=chrUn_JTFH01000921v1_decoy,length=1036>
##contig=<ID=chrUn_JTFH01000922v1_decoy,length=1035>
##contig=<ID=chrUn_JTFH01000923v1_decoy,length=1035>
##contig=<ID=chrUn_JTFH01000924v1_decoy,length=1033>
##contig=<ID=chrUn_JTFH01000925v1_decoy,length=1032>
##contig=<ID=chrUn_JTFH01000926v1_decoy,length=1031>
##contig=<ID=chrUn_JTFH01000927v1_decoy,length=1031>
##contig=<ID=chrUn_JTFH01000928v1_decoy,length=1031>
##contig=<ID=chrUn_JTFH01000929v1_decoy,length=1027>
##contig=<ID=chrUn_JTFH01000930v1_decoy,length=1027>
##contig=<ID=chrUn_JTFH01000931v1_decoy,length=1026>
##contig=<ID=chrUn_JTFH01000932v1_decoy,length=1026>
##contig=<ID=chrUn_JTFH01000933v1_decoy,length=1024>
##contig=<ID=chrUn_JTFH01000934v1_decoy,length=1024>
##contig=<ID=chrUn_JTFH01000935v1_decoy,length=1022>
##contig=<ID=chrUn_JTFH01000936v1_decoy,length=1022>
##contig=<ID=chrUn_JTFH01000937v1_decoy,length=1021>
##contig=<ID=chrUn_JTFH01000938v1_decoy,length=1020>
##contig=<ID=chrUn_JTFH01000939v1_decoy,length=1019>
##contig=<ID=chrUn_JTFH01000940v1_decoy,length=1018>
##contig=<ID=chrUn_JTFH01000941v1_decoy,length=1018>
##contig=<ID=chrUn_JTFH01000942v1_decoy,length=1018>
##contig=<ID=chrUn_JTFH01000943v1_decoy,length=1016>
##contig=<ID=chrUn_JTFH01000944v1_decoy,length=1010>
##contig=<ID=chrUn_JTFH01000945v1_decoy,length=1010>
##contig=<ID=chrUn_JTFH01000946v1_decoy,length=1009>
##contig=<ID=chrUn_JTFH01000947v1_decoy,length=1008>
##contig=<ID=chrUn_JTFH01000948v1_decoy,length=1007>
##contig=<ID=chrUn_JTFH01000949v1_decoy,length=1006>
##contig=<ID=chrUn_JTFH01000950v1_decoy,length=1005>
##contig=<ID=chrUn_JTFH01000951v1_decoy,length=1005>
##contig=<ID=chrUn_JTFH01000952v1_decoy,length=1004>
##contig=<ID=chrUn_JTFH01000953v1_decoy,length=1004>
##contig=<ID=chrUn_JTFH01000954v1_decoy,length=1003>
##contig=<ID=chrUn_JTFH01000955v1_decoy,length=1003>
##contig=<ID=chrUn_JTFH01000956v1_decoy,length=1003>
##contig=<ID=chrUn_JTFH01000957v1_decoy,length=1003>
##contig=<ID=chrUn_JTFH01000958v1_decoy,length=1002>
##contig=<ID=chrUn_JTFH01000959v1_decoy,length=1002>
##contig=<ID=chrUn_JTFH01000960v1_decoy,length=1000>
##contig=<ID=chrUn_JTFH01000961v1_decoy,length=1000>
##contig=<ID=chrUn_JTFH01000962v1_decoy,length=8358>
##contig=<ID=chrUn_JTFH01000963v1_decoy,length=7932>
##contig=<ID=chrUn_JTFH01000964v1_decoy,length=6846>
##contig=<ID=chrUn_JTFH01000965v1_decoy,length=4591>
##contig=<ID=chrUn_JTFH01000966v1_decoy,length=4041>
##contig=<ID=chrUn_JTFH01000967v1_decoy,length=3841>
##contig=<ID=chrUn_JTFH01000968v1_decoy,length=3754>
##contig=<ID=chrUn_JTFH01000969v1_decoy,length=3743>
##contig=<ID=chrUn_JTFH01000970v1_decoy,length=3702>
##contig=<ID=chrUn_JTFH01000971v1_decoy,length=3625>
##contig=<ID=chrUn_JTFH01000972v1_decoy,length=3529>
##contig=<ID=chrUn_JTFH01000973v1_decoy,length=3508>
##contig=<ID=chrUn_JTFH01000974v1_decoy,length=3359>
##contig=<ID=chrUn_JTFH01000975v1_decoy,length=3320>
##contig=<ID=chrUn_JTFH01000976v1_decoy,length=3231>
##contig=<ID=chrUn_JTFH01000977v1_decoy,length=3220>
##contig=<ID=chrUn_JTFH01000978v1_decoy,length=3212>
##contig=<ID=chrUn_JTFH01000979v1_decoy,length=3192>
##contig=<ID=chrUn_JTFH01000980v1_decoy,length=3092>
##contig=<ID=chrUn_JTFH01000981v1_decoy,length=3087>
##contig=<ID=chrUn_JTFH01000982v1_decoy,length=3048>
##contig=<ID=chrUn_JTFH01000983v1_decoy,length=3005>
##contig=<ID=chrUn_JTFH01000984v1_decoy,length=3004>
##contig=<ID=chrUn_JTFH01000985v1_decoy,length=2959>
##contig=<ID=chrUn_JTFH01000986v1_decoy,length=2934>
##contig=<ID=chrUn_JTFH01000987v1_decoy,length=2933>
##contig=<ID=chrUn_JTFH01000988v1_decoy,length=2827>
##contig=<ID=chrUn_JTFH01000989v1_decoy,length=2794>
##contig=<ID=chrUn_JTFH01000990v1_decoy,length=2749>
##contig=<ID=chrUn_JTFH01000991v1_decoy,length=2745>
##contig=<ID=chrUn_JTFH01000992v1_decoy,length=2733>
##contig=<ID=chrUn_JTFH01000993v1_decoy,length=2698>
##contig=<ID=chrUn_JTFH01000994v1_decoy,length=2665>
##contig=<ID=chrUn_JTFH01000995v1_decoy,length=2634>
##contig=<ID=chrUn_JTFH01000996v1_decoy,length=2492>
##contig=<ID=chrUn_JTFH01000997v1_decoy,length=2489>
##contig=<ID=chrUn_JTFH01000998v1_decoy,length=2468>
##contig=<ID=chrUn_JTFH01000999v1_decoy,length=2414>
##contig=<ID=chrUn_JTFH01001000v1_decoy,length=2395>
##contig=<ID=chrUn_JTFH01001001v1_decoy,length=2356>
##contig=<ID=chrUn_JTFH01001002v1_decoy,length=2339>
##contig=<ID=chrUn_JTFH01001003v1_decoy,length=2310>
##contig=<ID=chrUn_JTFH01001004v1_decoy,length=2288>
##contig=<ID=chrUn_JTFH01001005v1_decoy,length=2285>
##contig=<ID=chrUn_JTFH01001006v1_decoy,length=2269>
##contig=<ID=chrUn_JTFH01001007v1_decoy,length=2253>
##contig=<ID=chrUn_JTFH01001008v1_decoy,length=2203>
##contig=<ID=chrUn_JTFH01001009v1_decoy,length=2176>
##contig=<ID=chrUn_JTFH01001010v1_decoy,length=2159>
##contig=<ID=chrUn_JTFH01001011v1_decoy,length=2155>
##contig=<ID=chrUn_JTFH01001012v1_decoy,length=2149>
##contig=<ID=chrUn_JTFH01001013v1_decoy,length=2129>
##contig=<ID=chrUn_JTFH01001014v1_decoy,length=2116>
##contig=<ID=chrUn_JTFH01001015v1_decoy,length=2113>
##contig=<ID=chrUn_JTFH01001016v1_decoy,length=2098>
##contig=<ID=chrUn_JTFH01001017v1_decoy,length=2066>
##contig=<ID=chrUn_JTFH01001018v1_decoy,length=2066>
##contig=<ID=chrUn_JTFH01001019v1_decoy,length=2059>
##contig=<ID=chrUn_JTFH01001020v1_decoy,length=2047>
##contig=<ID=chrUn_JTFH01001021v1_decoy,length=2040>
##contig=<ID=chrUn_JTFH01001022v1_decoy,length=2030>
##contig=<ID=chrUn_JTFH01001023v1_decoy,length=2024>
##contig=<ID=chrUn_JTFH01001024v1_decoy,length=2001>
##contig=<ID=chrUn_JTFH01001025v1_decoy,length=1992>
##contig=<ID=chrUn_JTFH01001026v1_decoy,length=1981>
##contig=<ID=chrUn_JTFH01001027v1_decoy,length=1979>
##contig=<ID=chrUn_JTFH01001028v1_decoy,length=1957>
##contig=<ID=chrUn_JTFH01001029v1_decoy,length=1953>
##contig=<ID=chrUn_JTFH01001030v1_decoy,length=1944>
##contig=<ID=chrUn_JTFH01001031v1_decoy,length=1936>
##contig=<ID=chrUn_JTFH01001032v1_decoy,length=1932>
##contig=<ID=chrUn_JTFH01001033v1_decoy,length=1882>
##contig=<ID=chrUn_JTFH01001034v1_decoy,length=1878>
##contig=<ID=chrUn_JTFH01001035v1_decoy,length=1870>
##contig=<ID=chrUn_JTFH01001036v1_decoy,length=1821>
##contig=<ID=chrUn_JTFH01001037v1_decoy,length=1813>
##contig=<ID=chrUn_JTFH01001038v1_decoy,length=1809>
##contig=<ID=chrUn_JTFH01001039v1_decoy,length=1804>
##contig=<ID=chrUn_JTFH01001040v1_decoy,length=1797>
##contig=<ID=chrUn_JTFH01001041v1_decoy,length=1791>
##contig=<ID=chrUn_JTFH01001042v1_decoy,length=1781>
##contig=<ID=chrUn_JTFH01001043v1_decoy,length=1766>
##contig=<ID=chrUn_JTFH01001044v1_decoy,length=1764>
##contig=<ID=chrUn_JTFH01001045v1_decoy,length=1743>
##contig=<ID=chrUn_JTFH01001046v1_decoy,length=1741>
##contig=<ID=chrUn_JTFH01001047v1_decoy,length=1709>
##contig=<ID=chrUn_JTFH01001048v1_decoy,length=1706>
##contig=<ID=chrUn_JTFH01001049v1_decoy,length=1701>
##contig=<ID=chrUn_JTFH01001050v1_decoy,length=1689>
##contig=<ID=chrUn_JTFH01001051v1_decoy,length=1646>
##contig=<ID=chrUn_JTFH01001052v1_decoy,length=1641>
##contig=<ID=chrUn_JTFH01001053v1_decoy,length=1639>
##contig=<ID=chrUn_JTFH01001054v1_decoy,length=1636>
##contig=<ID=chrUn_JTFH01001055v1_decoy,length=1632>
##contig=<ID=chrUn_JTFH01001056v1_decoy,length=1629>
##contig=<ID=chrUn_JTFH01001057v1_decoy,length=1623>
##contig=<ID=chrUn_JTFH01001058v1_decoy,length=1622>
##contig=<ID=chrUn_JTFH01001059v1_decoy,length=1622>
##contig=<ID=chrUn_JTFH01001060v1_decoy,length=1619>
##contig=<ID=chrUn_JTFH01001061v1_decoy,length=1606>
##contig=<ID=chrUn_JTFH01001062v1_decoy,length=1593>
##contig=<ID=chrUn_JTFH01001063v1_decoy,length=1592>
##contig=<ID=chrUn_JTFH01001064v1_decoy,length=1558>
##contig=<ID=chrUn_JTFH01001065v1_decoy,length=1545>
##contig=<ID=chrUn_JTFH01001066v1_decoy,length=1542>
##contig=<ID=chrUn_JTFH01001067v1_decoy,length=1540>
##contig=<ID=chrUn_JTFH01001068v1_decoy,length=1529>
##contig=<ID=chrUn_JTFH01001069v1_decoy,length=1518>
##contig=<ID=chrUn_JTFH01001070v1_decoy,length=1515>
##contig=<ID=chrUn_JTFH01001071v1_decoy,length=1513>
##contig=<ID=chrUn_JTFH01001072v1_decoy,length=1507>
##contig=<ID=chrUn_JTFH01001073v1_decoy,length=1504>
##contig=<ID=chrUn_JTFH01001074v1_decoy,length=1499>
##contig=<ID=chrUn_JTFH01001075v1_decoy,length=1495>
##contig=<ID=chrUn_JTFH01001076v1_decoy,length=1495>
##contig=<ID=chrUn_JTFH01001077v1_decoy,length=1492>
##contig=<ID=chrUn_JTFH01001078v1_decoy,length=1492>
##contig=<ID=chrUn_JTFH01001079v1_decoy,length=1489>
##contig=<ID=chrUn_JTFH01001080v1_decoy,length=1485>
##contig=<ID=chrUn_JTFH01001081v1_decoy,length=1483>
##contig=<ID=chrUn_JTFH01001082v1_decoy,length=1473>
##contig=<ID=chrUn_JTFH01001083v1_decoy,length=1470>
##contig=<ID=chrUn_JTFH01001084v1_decoy,length=1463>
##contig=<ID=chrUn_JTFH01001085v1_decoy,length=1460>
##contig=<ID=chrUn_JTFH01001086v1_decoy,length=1458>
##contig=<ID=chrUn_JTFH01001087v1_decoy,length=1456>
##contig=<ID=chrUn_JTFH01001088v1_decoy,length=1453>
##contig=<ID=chrUn_JTFH01001089v1_decoy,length=1443>
##contig=<ID=chrUn_JTFH01001090v1_decoy,length=1441>
##contig=<ID=chrUn_JTFH01001091v1_decoy,length=1426>
##contig=<ID=chrUn_JTFH01001092v1_decoy,length=1425>
##contig=<ID=chrUn_JTFH01001093v1_decoy,length=1418>
##contig=<ID=chrUn_JTFH01001094v1_decoy,length=1413>
##contig=<ID=chrUn_JTFH01001095v1_decoy,length=1413>
##contig=<ID=chrUn_JTFH01001096v1_decoy,length=1412>
##contig=<ID=chrUn_JTFH01001097v1_decoy,length=1407>
##contig=<ID=chrUn_JTFH01001098v1_decoy,length=1406>
##contig=<ID=chrUn_JTFH01001099v1_decoy,length=1396>
##contig=<ID=chrUn_JTFH01001100v1_decoy,length=1390>
##contig=<ID=chrUn_JTFH01001101v1_decoy,length=1382>
##contig=<ID=chrUn_JTFH01001102v1_decoy,length=1376>
##contig=<ID=chrUn_JTFH01001103v1_decoy,length=1375>
##contig=<ID=chrUn_JTFH01001104v1_decoy,length=1371>
##contig=<ID=chrUn_JTFH01001105v1_decoy,length=1367>
##contig=<ID=chrUn_JTFH01001106v1_decoy,length=1364>
##contig=<ID=chrUn_JTFH01001107v1_decoy,length=1356>
##contig=<ID=chrUn_JTFH01001108v1_decoy,length=1355>
##contig=<ID=chrUn_JTFH01001109v1_decoy,length=1352>
##contig=<ID=chrUn_JTFH01001110v1_decoy,length=1350>
##contig=<ID=chrUn_JTFH01001111v1_decoy,length=1346>
##contig=<ID=chrUn_JTFH01001112v1_decoy,length=1345>
##contig=<ID=chrUn_JTFH01001113v1_decoy,length=1340>
##contig=<ID=chrUn_JTFH01001114v1_decoy,length=1330>
##contig=<ID=chrUn_JTFH01001115v1_decoy,length=1329>
##contig=<ID=chrUn_JTFH01001116v1_decoy,length=1324>
##contig=<ID=chrUn_JTFH01001117v1_decoy,length=1316>
##contig=<ID=chrUn_JTFH01001118v1_decoy,length=1307>
##contig=<ID=chrUn_JTFH01001119v1_decoy,length=1304>
##contig=<ID=chrUn_JTFH01001120v1_decoy,length=1304>
##contig=<ID=chrUn_JTFH01001121v1_decoy,length=1303>
##contig=<ID=chrUn_JTFH01001122v1_decoy,length=1301>
##contig=<ID=chrUn_JTFH01001123v1_decoy,length=1300>
##contig=<ID=chrUn_JTFH01001124v1_decoy,length=1297>
##contig=<ID=chrUn_JTFH01001125v1_decoy,length=1296>
##contig=<ID=chrUn_JTFH01001126v1_decoy,length=1290>
##contig=<ID=chrUn_JTFH01001127v1_decoy,length=1284>
##contig=<ID=chrUn_JTFH01001128v1_decoy,length=1282>
##contig=<ID=chrUn_JTFH01001129v1_decoy,length=1281>
##contig=<ID=chrUn_JTFH01001130v1_decoy,length=1280>
##contig=<ID=chrUn_JTFH01001131v1_decoy,length=1279>
##contig=<ID=chrUn_JTFH01001132v1_decoy,length=1272>
##contig=<ID=chrUn_JTFH01001133v1_decoy,length=1267>
##contig=<ID=chrUn_JTFH01001134v1_decoy,length=1267>
##contig=<ID=chrUn_JTFH01001135v1_decoy,length=1266>
##contig=<ID=chrUn_JTFH01001136v1_decoy,length=1264>
##contig=<ID=chrUn_JTFH01001137v1_decoy,length=1264>
##contig=<ID=chrUn_JTFH01001138v1_decoy,length=1264>
##contig=<ID=chrUn_JTFH01001139v1_decoy,length=1263>
##contig=<ID=chrUn_JTFH01001140v1_decoy,length=1249>
##contig=<ID=chrUn_JTFH01001141v1_decoy,length=1240>
##contig=<ID=chrUn_JTFH01001142v1_decoy,length=1239>
##contig=<ID=chrUn_JTFH01001143v1_decoy,length=1235>
##contig=<ID=chrUn_JTFH01001144v1_decoy,length=1235>
##contig=<ID=chrUn_JTFH01001145v1_decoy,length=1233>
##contig=<ID=chrUn_JTFH01001146v1_decoy,length=1232>
##contig=<ID=chrUn_JTFH01001147v1_decoy,length=1230>
##contig=<ID=chrUn_JTFH01001148v1_decoy,length=1226>
##contig=<ID=chrUn_JTFH01001149v1_decoy,length=1223>
##contig=<ID=chrUn_JTFH01001150v1_decoy,length=1214>
##contig=<ID=chrUn_JTFH01001151v1_decoy,length=1213>
##contig=<ID=chrUn_JTFH01001152v1_decoy,length=1211>
##contig=<ID=chrUn_JTFH01001153v1_decoy,length=1209>
##contig=<ID=chrUn_JTFH01001154v1_decoy,length=1202>
##contig=<ID=chrUn_JTFH01001155v1_decoy,length=1199>
##contig=<ID=chrUn_JTFH01001156v1_decoy,length=1197>
##contig=<ID=chrUn_JTFH01001157v1_decoy,length=1193>
##contig=<ID=chrUn_JTFH01001158v1_decoy,length=1191>
##contig=<ID=chrUn_JTFH01001159v1_decoy,length=1187>
##contig=<ID=chrUn_JTFH01001160v1_decoy,length=1186>
##contig=<ID=chrUn_JTFH01001161v1_decoy,length=1184>
##contig=<ID=chrUn_JTFH01001162v1_decoy,length=1184>
##contig=<ID=chrUn_JTFH01001163v1_decoy,length=1182>
##contig=<ID=chrUn_JTFH01001164v1_decoy,length=1179>
##contig=<ID=chrUn_JTFH01001165v1_decoy,length=1173>
##contig=<ID=chrUn_JTFH01001166v1_decoy,length=1169>
##contig=<ID=chrUn_JTFH01001167v1_decoy,length=1167>
##contig=<ID=chrUn_JTFH01001168v1_decoy,length=1166>
##contig=<ID=chrUn_JTFH01001169v1_decoy,length=1165>
##contig=<ID=chrUn_JTFH01001170v1_decoy,length=1164>
##contig=<ID=chrUn_JTFH01001171v1_decoy,length=1163>
##contig=<ID=chrUn_JTFH01001172v1_decoy,length=1158>
##contig=<ID=chrUn_JTFH01001173v1_decoy,length=1158>
##contig=<ID=chrUn_JTFH01001174v1_decoy,length=1157>
##contig=<ID=chrUn_JTFH01001175v1_decoy,length=1157>
##contig=<ID=chrUn_JTFH01001176v1_decoy,length=1157>
##contig=<ID=chrUn_JTFH01001177v1_decoy,length=1155>
##contig=<ID=chrUn_JTFH01001178v1_decoy,length=1154>
##contig=<ID=chrUn_JTFH01001179v1_decoy,length=1149>
##contig=<ID=chrUn_JTFH01001180v1_decoy,length=1148>
##contig=<ID=chrUn_JTFH01001181v1_decoy,length=1148>
##contig=<ID=chrUn_JTFH01001182v1_decoy,length=1146>
##contig=<ID=chrUn_JTFH01001183v1_decoy,length=1144>
##contig=<ID=chrUn_JTFH01001184v1_decoy,length=1140>
##contig=<ID=chrUn_JTFH01001185v1_decoy,length=1136>
##contig=<ID=chrUn_JTFH01001186v1_decoy,length=1134>
##contig=<ID=chrUn_JTFH01001187v1_decoy,length=1133>
##contig=<ID=chrUn_JTFH01001188v1_decoy,length=1129>
##contig=<ID=chrUn_JTFH01001189v1_decoy,length=1127>
##contig=<ID=chrUn_JTFH01001190v1_decoy,length=1127>
##contig=<ID=chrUn_JTFH01001191v1_decoy,length=1118>
##contig=<ID=chrUn_JTFH01001192v1_decoy,length=1110>
##contig=<ID=chrUn_JTFH01001193v1_decoy,length=1104>
##contig=<ID=chrUn_JTFH01001194v1_decoy,length=1104>
##contig=<ID=chrUn_JTFH01001195v1_decoy,length=1101>
##contig=<ID=chrUn_JTFH01001196v1_decoy,length=1098>
##contig=<ID=chrUn_JTFH01001197v1_decoy,length=1096>
##contig=<ID=chrUn_JTFH01001198v1_decoy,length=1094>
##contig=<ID=chrUn_JTFH01001199v1_decoy,length=1091>
##contig=<ID=chrUn_JTFH01001200v1_decoy,length=1089>
##contig=<ID=chrUn_JTFH01001201v1_decoy,length=1086>
##contig=<ID=chrUn_JTFH01001202v1_decoy,length=1085>
##contig=<ID=chrUn_JTFH01001203v1_decoy,length=1084>
##contig=<ID=chrUn_JTFH01001204v1_decoy,length=1083>
##contig=<ID=chrUn_JTFH01001205v1_decoy,length=1083>
##contig=<ID=chrUn_JTFH01001206v1_decoy,length=1079>
##contig=<ID=chrUn_JTFH01001207v1_decoy,length=1076>
##contig=<ID=chrUn_JTFH01001208v1_decoy,length=1069>
##contig=<ID=chrUn_JTFH01001209v1_decoy,length=1068>
##contig=<ID=chrUn_JTFH01001210v1_decoy,length=1067>
##contig=<ID=chrUn_JTFH01001211v1_decoy,length=1067>
##contig=<ID=chrUn_JTFH01001212v1_decoy,length=1067>
##contig=<ID=chrUn_JTFH01001213v1_decoy,length=1063>
##contig=<ID=chrUn_JTFH01001214v1_decoy,length=1062>
##contig=<ID=chrUn_JTFH01001215v1_decoy,length=1059>
##contig=<ID=chrUn_JTFH01001216v1_decoy,length=1058>
##contig=<ID=chrUn_JTFH01001217v1_decoy,length=1058>
##contig=<ID=chrUn_JTFH01001218v1_decoy,length=1055>
##contig=<ID=chrUn_JTFH01001219v1_decoy,length=1054>
##contig=<ID=chrUn_JTFH01001220v1_decoy,length=1054>
##contig=<ID=chrUn_JTFH01001221v1_decoy,length=1053>
##contig=<ID=chrUn_JTFH01001222v1_decoy,length=1053>
##contig=<ID=chrUn_JTFH01001223v1_decoy,length=1052>
##contig=<ID=chrUn_JTFH01001224v1_decoy,length=1051>
##contig=<ID=chrUn_JTFH01001225v1_decoy,length=1049>
##contig=<ID=chrUn_JTFH01001226v1_decoy,length=1047>
##contig=<ID=chrUn_JTFH01001227v1_decoy,length=1044>
##contig=<ID=chrUn_JTFH01001228v1_decoy,length=1043>
##contig=<ID=chrUn_JTFH01001229v1_decoy,length=1043>
##contig=<ID=chrUn_JTFH01001230v1_decoy,length=1042>
##contig=<ID=chrUn_JTFH01001231v1_decoy,length=1042>
##contig=<ID=chrUn_JTFH01001232v1_decoy,length=1041>
##contig=<ID=chrUn_JTFH01001233v1_decoy,length=1040>
##contig=<ID=chrUn_JTFH01001234v1_decoy,length=1039>
##contig=<ID=chrUn_JTFH01001235v1_decoy,length=1038>
##contig=<ID=chrUn_JTFH01001236v1_decoy,length=1037>
##contig=<ID=chrUn_JTFH01001237v1_decoy,length=1037>
##contig=<ID=chrUn_JTFH01001238v1_decoy,length=1035>
##contig=<ID=chrUn_JTFH01001239v1_decoy,length=1027>
##contig=<ID=chrUn_JTFH01001240v1_decoy,length=1021>
##contig=<ID=chrUn_JTFH01001241v1_decoy,length=1021>
##contig=<ID=chrUn_JTFH01001242v1_decoy,length=1019>
##contig=<ID=chrUn_JTFH01001243v1_decoy,length=1019>
##contig=<ID=chrUn_JTFH01001244v1_decoy,length=1016>
##contig=<ID=chrUn_JTFH01001245v1_decoy,length=1014>
##contig=<ID=chrUn_JTFH01001246v1_decoy,length=1013>
##contig=<ID=chrUn_JTFH01001247v1_decoy,length=1009>
##contig=<ID=chrUn_JTFH01001248v1_decoy,length=1008>
##contig=<ID=chrUn_JTFH01001249v1_decoy,length=1007>
##contig=<ID=chrUn_JTFH01001250v1_decoy,length=1004>
##contig=<ID=chrUn_JTFH01001251v1_decoy,length=1004>
##contig=<ID=chrUn_JTFH01001252v1_decoy,length=1003>
##contig=<ID=chrUn_JTFH01001253v1_decoy,length=1001>
##contig=<ID=chrUn_JTFH01001254v1_decoy,length=1000>
##contig=<ID=chrUn_JTFH01001255v1_decoy,length=1000>
##contig=<ID=chrUn_JTFH01001256v1_decoy,length=1000>
##contig=<ID=chrUn_JTFH01001257v1_decoy,length=17929>
##contig=<ID=chrUn_JTFH01001258v1_decoy,length=9749>
##contig=<ID=chrUn_JTFH01001259v1_decoy,length=8053>
##contig=<ID=chrUn_JTFH01001260v1_decoy,length=7826>
##contig=<ID=chrUn_JTFH01001261v1_decoy,length=7768>
##contig=<ID=chrUn_JTFH01001262v1_decoy,length=5691>
##contig=<ID=chrUn_JTFH01001263v1_decoy,length=5444>
##contig=<ID=chrUn_JTFH01001264v1_decoy,length=5077>
##contig=<ID=chrUn_JTFH01001265v1_decoy,length=4990>
##contig=<ID=chrUn_JTFH01001266v1_decoy,length=4545>
##contig=<ID=chrUn_JTFH01001267v1_decoy,length=4544>
##contig=<ID=chrUn_JTFH01001268v1_decoy,length=4202>
##contig=<ID=chrUn_JTFH01001269v1_decoy,length=4195>
##contig=<ID=chrUn_JTFH01001270v1_decoy,length=3807>
##contig=<ID=chrUn_JTFH01001271v1_decoy,length=3741>
##contig=<ID=chrUn_JTFH01001272v1_decoy,length=3699>
##contig=<ID=chrUn_JTFH01001273v1_decoy,length=3640>
##contig=<ID=chrUn_JTFH01001274v1_decoy,length=3531>
##contig=<ID=chrUn_JTFH01001275v1_decoy,length=3455>
##contig=<ID=chrUn_JTFH01001276v1_decoy,length=3411>
##contig=<ID=chrUn_JTFH01001277v1_decoy,length=3387>
##contig=<ID=chrUn_JTFH01001278v1_decoy,length=3358>
##contig=<ID=chrUn_JTFH01001279v1_decoy,length=3285>
##contig=<ID=chrUn_JTFH01001280v1_decoy,length=3273>
##contig=<ID=chrUn_JTFH01001281v1_decoy,length=3262>
##contig=<ID=chrUn_JTFH01001282v1_decoy,length=3259>
##contig=<ID=chrUn_JTFH01001283v1_decoy,length=3222>
##contig=<ID=chrUn_JTFH01001284v1_decoy,length=3127>
##contig=<ID=chrUn_JTFH01001285v1_decoy,length=3110>
##contig=<ID=chrUn_JTFH01001286v1_decoy,length=3104>
##contig=<ID=chrUn_JTFH01001287v1_decoy,length=3071>
##contig=<ID=chrUn_JTFH01001288v1_decoy,length=3063>
##contig=<ID=chrUn_JTFH01001289v1_decoy,length=3059>
##contig=<ID=chrUn_JTFH01001290v1_decoy,length=2990>
##contig=<ID=chrUn_JTFH01001291v1_decoy,length=2986>
##contig=<ID=chrUn_JTFH01001292v1_decoy,length=2928>
##contig=<ID=chrUn_JTFH01001293v1_decoy,length=2922>
##contig=<ID=chrUn_JTFH01001294v1_decoy,length=2875>
##contig=<ID=chrUn_JTFH01001295v1_decoy,length=2859>
##contig=<ID=chrUn_JTFH01001296v1_decoy,length=2850>
##contig=<ID=chrUn_JTFH01001297v1_decoy,length=2813>
##contig=<ID=chrUn_JTFH01001298v1_decoy,length=2785>
##contig=<ID=chrUn_JTFH01001299v1_decoy,length=2736>
##contig=<ID=chrUn_JTFH01001300v1_decoy,length=2688>
##contig=<ID=chrUn_JTFH01001301v1_decoy,length=2658>
##contig=<ID=chrUn_JTFH01001302v1_decoy,length=2643>
##contig=<ID=chrUn_JTFH01001303v1_decoy,length=2618>
##contig=<ID=chrUn_JTFH01001304v1_decoy,length=2605>
##contig=<ID=chrUn_JTFH01001305v1_decoy,length=2583>
##contig=<ID=chrUn_JTFH01001306v1_decoy,length=2534>
##contig=<ID=chrUn_JTFH01001307v1_decoy,length=2512>
##contig=<ID=chrUn_JTFH01001308v1_decoy,length=2500>
##contig=<ID=chrUn_JTFH01001309v1_decoy,length=2481>
##contig=<ID=chrUn_JTFH01001310v1_decoy,length=2478>
##contig=<ID=chrUn_JTFH01001311v1_decoy,length=2473>
##contig=<ID=chrUn_JTFH01001312v1_decoy,length=2467>
##contig=<ID=chrUn_JTFH01001313v1_decoy,length=2442>
##contig=<ID=chrUn_JTFH01001314v1_decoy,length=2430>
##contig=<ID=chrUn_JTFH01001315v1_decoy,length=2417>
##contig=<ID=chrUn_JTFH01001316v1_decoy,length=2408>
##contig=<ID=chrUn_JTFH01001317v1_decoy,length=2395>
##contig=<ID=chrUn_JTFH01001318v1_decoy,length=2352>
##contig=<ID=chrUn_JTFH01001319v1_decoy,length=2337>
##contig=<ID=chrUn_JTFH01001320v1_decoy,length=2322>
##contig=<ID=chrUn_JTFH01001321v1_decoy,length=2307>
##contig=<ID=chrUn_JTFH01001322v1_decoy,length=2306>
##contig=<ID=chrUn_JTFH01001323v1_decoy,length=2292>
##contig=<ID=chrUn_JTFH01001324v1_decoy,length=2271>
##contig=<ID=chrUn_JTFH01001325v1_decoy,length=2265>
##contig=<ID=chrUn_JTFH01001326v1_decoy,length=2260>
##contig=<ID=chrUn_JTFH01001327v1_decoy,length=2240>
##contig=<ID=chrUn_JTFH01001328v1_decoy,length=2238>
##contig=<ID=chrUn_JTFH01001329v1_decoy,length=2228>
##contig=<ID=chrUn_JTFH01001330v1_decoy,length=2215>
##contig=<ID=chrUn_JTFH01001331v1_decoy,length=2205>
##contig=<ID=chrUn_JTFH01001332v1_decoy,length=2191>
##contig=<ID=chrUn_JTFH01001333v1_decoy,length=2191>
##contig=<ID=chrUn_JTFH01001334v1_decoy,length=2190>
##contig=<ID=chrUn_JTFH01001335v1_decoy,length=2184>
##contig=<ID=chrUn_JTFH01001336v1_decoy,length=2166>
##contig=<ID=chrUn_JTFH01001337v1_decoy,length=2165>
##contig=<ID=chrUn_JTFH01001338v1_decoy,length=2162>
##contig=<ID=chrUn_JTFH01001339v1_decoy,length=2146>
##contig=<ID=chrUn_JTFH01001340v1_decoy,length=2116>
##contig=<ID=chrUn_JTFH01001341v1_decoy,length=2112>
##contig=<ID=chrUn_JTFH01001342v1_decoy,length=2108>
##contig=<ID=chrUn_JTFH01001343v1_decoy,length=2106>
##contig=<ID=chrUn_JTFH01001344v1_decoy,length=2106>
##contig=<ID=chrUn_JTFH01001345v1_decoy,length=2106>
##contig=<ID=chrUn_JTFH01001346v1_decoy,length=2097>
##contig=<ID=chrUn_JTFH01001347v1_decoy,length=2081>
##contig=<ID=chrUn_JTFH01001348v1_decoy,length=2058>
##contig=<ID=chrUn_JTFH01001349v1_decoy,length=2055>
##contig=<ID=chrUn_JTFH01001350v1_decoy,length=2054>
##contig=<ID=chrUn_JTFH01001351v1_decoy,length=2037>
##contig=<ID=chrUn_JTFH01001352v1_decoy,length=2032>
##contig=<ID=chrUn_JTFH01001353v1_decoy,length=2032>
##contig=<ID=chrUn_JTFH01001354v1_decoy,length=2020>
##contig=<ID=chrUn_JTFH01001355v1_decoy,length=2018>
##contig=<ID=chrUn_JTFH01001356v1_decoy,length=2014>
##contig=<ID=chrUn_JTFH01001357v1_decoy,length=2001>
##contig=<ID=chrUn_JTFH01001358v1_decoy,length=2001>
##contig=<ID=chrUn_JTFH01001359v1_decoy,length=1991>
##contig=<ID=chrUn_JTFH01001360v1_decoy,length=1990>
##contig=<ID=chrUn_JTFH01001361v1_decoy,length=1983>
##contig=<ID=chrUn_JTFH01001362v1_decoy,length=1981>
##contig=<ID=chrUn_JTFH01001363v1_decoy,length=1981>
##contig=<ID=chrUn_JTFH01001364v1_decoy,length=1979>
##contig=<ID=chrUn_JTFH01001365v1_decoy,length=1963>
##contig=<ID=chrUn_JTFH01001366v1_decoy,length=1932>
##contig=<ID=chrUn_JTFH01001367v1_decoy,length=1929>
##contig=<ID=chrUn_JTFH01001368v1_decoy,length=1881>
##contig=<ID=chrUn_JTFH01001369v1_decoy,length=1874>
##contig=<ID=chrUn_JTFH01001370v1_decoy,length=1849>
##contig=<ID=chrUn_JTFH01001371v1_decoy,length=1849>
##contig=<ID=chrUn_JTFH01001372v1_decoy,length=1833>
##contig=<ID=chrUn_JTFH01001373v1_decoy,length=1832>
##contig=<ID=chrUn_JTFH01001374v1_decoy,length=1826>
##contig=<ID=chrUn_JTFH01001375v1_decoy,length=1814>
##contig=<ID=chrUn_JTFH01001376v1_decoy,length=1814>
##contig=<ID=chrUn_JTFH01001377v1_decoy,length=1791>
##contig=<ID=chrUn_JTFH01001378v1_decoy,length=1789>
##contig=<ID=chrUn_JTFH01001379v1_decoy,length=1786>
##contig=<ID=chrUn_JTFH01001380v1_decoy,length=1778>
##contig=<ID=chrUn_JTFH01001381v1_decoy,length=1776>
##contig=<ID=chrUn_JTFH01001382v1_decoy,length=1762>
##contig=<ID=chrUn_JTFH01001383v1_decoy,length=1758>
##contig=<ID=chrUn_JTFH01001384v1_decoy,length=1757>
##contig=<ID=chrUn_JTFH01001385v1_decoy,length=1754>
##contig=<ID=chrUn_JTFH01001386v1_decoy,length=1752>
##contig=<ID=chrUn_JTFH01001387v1_decoy,length=1751>
##contig=<ID=chrUn_JTFH01001388v1_decoy,length=1749>
##contig=<ID=chrUn_JTFH01001389v1_decoy,length=1738>
##contig=<ID=chrUn_JTFH01001390v1_decoy,length=1729>
##contig=<ID=chrUn_JTFH01001391v1_decoy,length=1726>
##contig=<ID=chrUn_JTFH01001392v1_decoy,length=1716>
##contig=<ID=chrUn_JTFH01001393v1_decoy,length=1712>
##contig=<ID=chrUn_JTFH01001394v1_decoy,length=1711>
##contig=<ID=chrUn_JTFH01001395v1_decoy,length=1703>
##contig=<ID=chrUn_JTFH01001396v1_decoy,length=1702>
##contig=<ID=chrUn_JTFH01001397v1_decoy,length=1699>
##contig=<ID=chrUn_JTFH01001398v1_decoy,length=1686>
##contig=<ID=chrUn_JTFH01001399v1_decoy,length=1684>
##contig=<ID=chrUn_JTFH01001400v1_decoy,length=1680>
##contig=<ID=chrUn_JTFH01001401v1_decoy,length=1678>
##contig=<ID=chrUn_JTFH01001402v1_decoy,length=1678>
##contig=<ID=chrUn_JTFH01001403v1_decoy,length=1677>
##contig=<ID=chrUn_JTFH01001404v1_decoy,length=1676>
##contig=<ID=chrUn_JTFH01001405v1_decoy,length=1672>
##contig=<ID=chrUn_JTFH01001406v1_decoy,length=1669>
##contig=<ID=chrUn_JTFH01001407v1_decoy,length=1668>
##contig=<ID=chrUn_JTFH01001408v1_decoy,length=1663>
##contig=<ID=chrUn_JTFH01001409v1_decoy,length=1660>
##contig=<ID=chrUn_JTFH01001410v1_decoy,length=1660>
##contig=<ID=chrUn_JTFH01001411v1_decoy,length=1658>
##contig=<ID=chrUn_JTFH01001412v1_decoy,length=1656>
##contig=<ID=chrUn_JTFH01001413v1_decoy,length=1656>
##contig=<ID=chrUn_JTFH01001414v1_decoy,length=1652>
##contig=<ID=chrUn_JTFH01001415v1_decoy,length=1647>
##contig=<ID=chrUn_JTFH01001416v1_decoy,length=1645>
##contig=<ID=chrUn_JTFH01001417v1_decoy,length=1641>
##contig=<ID=chrUn_JTFH01001418v1_decoy,length=1638>
##contig=<ID=chrUn_JTFH01001419v1_decoy,length=1633>
##contig=<ID=chrUn_JTFH01001420v1_decoy,length=1626>
##contig=<ID=chrUn_JTFH01001421v1_decoy,length=1614>
##contig=<ID=chrUn_JTFH01001422v1_decoy,length=1612>
##contig=<ID=chrUn_JTFH01001423v1_decoy,length=1605>
##contig=<ID=chrUn_JTFH01001424v1_decoy,length=1603>
##contig=<ID=chrUn_JTFH01001425v1_decoy,length=1599>
##contig=<ID=chrUn_JTFH01001426v1_decoy,length=1589>
##contig=<ID=chrUn_JTFH01001427v1_decoy,length=1588>
##contig=<ID=chrUn_JTFH01001428v1_decoy,length=1585>
##contig=<ID=chrUn_JTFH01001429v1_decoy,length=1584>
##contig=<ID=chrUn_JTFH01001430v1_decoy,length=1584>
##contig=<ID=chrUn_JTFH01001431v1_decoy,length=1580>
##contig=<ID=chrUn_JTFH01001432v1_decoy,length=1572>
##contig=<ID=chrUn_JTFH01001433v1_decoy,length=1570>
##contig=<ID=chrUn_JTFH01001434v1_decoy,length=1569>
##contig=<ID=chrUn_JTFH01001435v1_decoy,length=1568>
##contig=<ID=chrUn_JTFH01001436v1_decoy,length=1567>
##contig=<ID=chrUn_JTFH01001437v1_decoy,length=1565>
##contig=<ID=chrUn_JTFH01001438v1_decoy,length=1559>
##contig=<ID=chrUn_JTFH01001439v1_decoy,length=1559>
##contig=<ID=chrUn_JTFH01001440v1_decoy,length=1556>
##contig=<ID=chrUn_JTFH01001441v1_decoy,length=1554>
##contig=<ID=chrUn_JTFH01001442v1_decoy,length=1549>
##contig=<ID=chrUn_JTFH01001443v1_decoy,length=1542>
##contig=<ID=chrUn_JTFH01001444v1_decoy,length=1541>
##contig=<ID=chrUn_JTFH01001445v1_decoy,length=1538>
##contig=<ID=chrUn_JTFH01001446v1_decoy,length=1537>
##contig=<ID=chrUn_JTFH01001447v1_decoy,length=1535>
##contig=<ID=chrUn_JTFH01001448v1_decoy,length=1530>
##contig=<ID=chrUn_JTFH01001449v1_decoy,length=1528>
##contig=<ID=chrUn_JTFH01001450v1_decoy,length=1522>
##contig=<ID=chrUn_JTFH01001451v1_decoy,length=1514>
##contig=<ID=chrUn_JTFH01001452v1_decoy,length=1509>
##contig=<ID=chrUn_JTFH01001453v1_decoy,length=1507>
##contig=<ID=chrUn_JTFH01001454v1_decoy,length=1500>
##contig=<ID=chrUn_JTFH01001455v1_decoy,length=1499>
##contig=<ID=chrUn_JTFH01001456v1_decoy,length=1499>
##contig=<ID=chrUn_JTFH01001457v1_decoy,length=1497>
##contig=<ID=chrUn_JTFH01001458v1_decoy,length=1496>
##contig=<ID=chrUn_JTFH01001459v1_decoy,length=1488>
##contig=<ID=chrUn_JTFH01001460v1_decoy,length=1486>
##contig=<ID=chrUn_JTFH01001461v1_decoy,length=1485>
##contig=<ID=chrUn_JTFH01001462v1_decoy,length=1481>
##contig=<ID=chrUn_JTFH01001463v1_decoy,length=1479>
##contig=<ID=chrUn_JTFH01001464v1_decoy,length=1472>
##contig=<ID=chrUn_JTFH01001465v1_decoy,length=1472>
##contig=<ID=chrUn_JTFH01001466v1_decoy,length=1470>
##contig=<ID=chrUn_JTFH01001467v1_decoy,length=1466>
##contig=<ID=chrUn_JTFH01001468v1_decoy,length=1465>
##contig=<ID=chrUn_JTFH01001469v1_decoy,length=1461>
##contig=<ID=chrUn_JTFH01001470v1_decoy,length=1458>
##contig=<ID=chrUn_JTFH01001471v1_decoy,length=1457>
##contig=<ID=chrUn_JTFH01001472v1_decoy,length=1448>
##contig=<ID=chrUn_JTFH01001473v1_decoy,length=1447>
##contig=<ID=chrUn_JTFH01001474v1_decoy,length=1444>
##contig=<ID=chrUn_JTFH01001475v1_decoy,length=1443>
##contig=<ID=chrUn_JTFH01001476v1_decoy,length=1443>
##contig=<ID=chrUn_JTFH01001477v1_decoy,length=1438>
##contig=<ID=chrUn_JTFH01001478v1_decoy,length=1432>
##contig=<ID=chrUn_JTFH01001479v1_decoy,length=1430>
##contig=<ID=chrUn_JTFH01001480v1_decoy,length=1430>
##contig=<ID=chrUn_JTFH01001481v1_decoy,length=1429>
##contig=<ID=chrUn_JTFH01001482v1_decoy,length=1429>
##contig=<ID=chrUn_JTFH01001483v1_decoy,length=1429>
##contig=<ID=chrUn_JTFH01001484v1_decoy,length=1426>
##contig=<ID=chrUn_JTFH01001485v1_decoy,length=1426>
##contig=<ID=chrUn_JTFH01001486v1_decoy,length=1420>
##contig=<ID=chrUn_JTFH01001487v1_decoy,length=1416>
##contig=<ID=chrUn_JTFH01001488v1_decoy,length=1416>
##contig=<ID=chrUn_JTFH01001489v1_decoy,length=1415>
##contig=<ID=chrUn_JTFH01001490v1_decoy,length=1415>
##contig=<ID=chrUn_JTFH01001491v1_decoy,length=1414>
##contig=<ID=chrUn_JTFH01001492v1_decoy,length=1413>
##contig=<ID=chrUn_JTFH01001493v1_decoy,length=1410>
##contig=<ID=chrUn_JTFH01001494v1_decoy,length=1405>
##contig=<ID=chrUn_JTFH01001495v1_decoy,length=1402>
##contig=<ID=chrUn_JTFH01001496v1_decoy,length=1398>
##contig=<ID=chrUn_JTFH01001497v1_decoy,length=1397>
##contig=<ID=chrUn_JTFH01001498v1_decoy,length=1395>
##contig=<ID=chrUn_JTFH01001499v1_decoy,length=1392>
##contig=<ID=chrUn_JTFH01001500v1_decoy,length=1388>
##contig=<ID=chrUn_JTFH01001501v1_decoy,length=1386>
##contig=<ID=chrUn_JTFH01001502v1_decoy,length=1382>
##contig=<ID=chrUn_JTFH01001503v1_decoy,length=1381>
##contig=<ID=chrUn_JTFH01001504v1_decoy,length=1379>
##contig=<ID=chrUn_JTFH01001505v1_decoy,length=1376>
##contig=<ID=chrUn_JTFH01001506v1_decoy,length=1374>
##contig=<ID=chrUn_JTFH01001507v1_decoy,length=1374>
##contig=<ID=chrUn_JTFH01001508v1_decoy,length=1373>
##contig=<ID=chrUn_JTFH01001509v1_decoy,length=1373>
##contig=<ID=chrUn_JTFH01001510v1_decoy,length=1372>
##contig=<ID=chrUn_JTFH01001511v1_decoy,length=1370>
##contig=<ID=chrUn_JTFH01001512v1_decoy,length=1367>
##contig=<ID=chrUn_JTFH01001513v1_decoy,length=1365>
##contig=<ID=chrUn_JTFH01001514v1_decoy,length=1364>
##contig=<ID=chrUn_JTFH01001515v1_decoy,length=1361>
##contig=<ID=chrUn_JTFH01001516v1_decoy,length=1361>
##contig=<ID=chrUn_JTFH01001517v1_decoy,length=1355>
##contig=<ID=chrUn_JTFH01001518v1_decoy,length=1355>
##contig=<ID=chrUn_JTFH01001519v1_decoy,length=1354>
##contig=<ID=chrUn_JTFH01001520v1_decoy,length=1353>
##contig=<ID=chrUn_JTFH01001521v1_decoy,length=1349>
##contig=<ID=chrUn_JTFH01001522v1_decoy,length=1345>
##contig=<ID=chrUn_JTFH01001523v1_decoy,length=1344>
##contig=<ID=chrUn_JTFH01001524v1_decoy,length=1343>
##contig=<ID=chrUn_JTFH01001525v1_decoy,length=1338>
##contig=<ID=chrUn_JTFH01001526v1_decoy,length=1338>
##contig=<ID=chrUn_JTFH01001527v1_decoy,length=1338>
##contig=<ID=chrUn_JTFH01001528v1_decoy,length=1336>
##contig=<ID=chrUn_JTFH01001529v1_decoy,length=1333>
##contig=<ID=chrUn_JTFH01001530v1_decoy,length=1333>
##contig=<ID=chrUn_JTFH01001531v1_decoy,length=1332>
##contig=<ID=chrUn_JTFH01001532v1_decoy,length=1324>
##contig=<ID=chrUn_JTFH01001533v1_decoy,length=1323>
##contig=<ID=chrUn_JTFH01001534v1_decoy,length=1323>
##contig=<ID=chrUn_JTFH01001535v1_decoy,length=1320>
##contig=<ID=chrUn_JTFH01001536v1_decoy,length=1320>
##contig=<ID=chrUn_JTFH01001537v1_decoy,length=1317>
##contig=<ID=chrUn_JTFH01001538v1_decoy,length=1316>
##contig=<ID=chrUn_JTFH01001539v1_decoy,length=1304>
##contig=<ID=chrUn_JTFH01001540v1_decoy,length=1304>
##contig=<ID=chrUn_JTFH01001541v1_decoy,length=1303>
##contig=<ID=chrUn_JTFH01001542v1_decoy,length=1302>
##contig=<ID=chrUn_JTFH01001543v1_decoy,length=1301>
##contig=<ID=chrUn_JTFH01001544v1_decoy,length=1300>
##contig=<ID=chrUn_JTFH01001545v1_decoy,length=1298>
##contig=<ID=chrUn_JTFH01001546v1_decoy,length=1297>
##contig=<ID=chrUn_JTFH01001547v1_decoy,length=1295>
##contig=<ID=chrUn_JTFH01001548v1_decoy,length=1284>
##contig=<ID=chrUn_JTFH01001549v1_decoy,length=1283>
##contig=<ID=chrUn_JTFH01001550v1_decoy,length=1283>
##contig=<ID=chrUn_JTFH01001551v1_decoy,length=1279>
##contig=<ID=chrUn_JTFH01001552v1_decoy,length=1278>
##contig=<ID=chrUn_JTFH01001553v1_decoy,length=1271>
##contig=<ID=chrUn_JTFH01001554v1_decoy,length=1271>
##contig=<ID=chrUn_JTFH01001555v1_decoy,length=1268>
##contig=<ID=chrUn_JTFH01001556v1_decoy,length=1264>
##contig=<ID=chrUn_JTFH01001557v1_decoy,length=1263>
##contig=<ID=chrUn_JTFH01001558v1_decoy,length=1262>
##contig=<ID=chrUn_JTFH01001559v1_decoy,length=1261>
##contig=<ID=chrUn_JTFH01001560v1_decoy,length=1260>
##contig=<ID=chrUn_JTFH01001561v1_decoy,length=1259>
##contig=<ID=chrUn_JTFH01001562v1_decoy,length=1259>
##contig=<ID=chrUn_JTFH01001563v1_decoy,length=1258>
##contig=<ID=chrUn_JTFH01001564v1_decoy,length=1256>
##contig=<ID=chrUn_JTFH01001565v1_decoy,length=1253>
##contig=<ID=chrUn_JTFH01001566v1_decoy,length=1248>
##contig=<ID=chrUn_JTFH01001567v1_decoy,length=1248>
##contig=<ID=chrUn_JTFH01001568v1_decoy,length=1246>
##contig=<ID=chrUn_JTFH01001569v1_decoy,length=1246>
##contig=<ID=chrUn_JTFH01001570v1_decoy,length=1244>
##contig=<ID=chrUn_JTFH01001571v1_decoy,length=1238>
##contig=<ID=chrUn_JTFH01001572v1_decoy,length=1238>
##contig=<ID=chrUn_JTFH01001573v1_decoy,length=1236>
##contig=<ID=chrUn_JTFH01001574v1_decoy,length=1234>
##contig=<ID=chrUn_JTFH01001575v1_decoy,length=1234>
##contig=<ID=chrUn_JTFH01001576v1_decoy,length=1231>
##contig=<ID=chrUn_JTFH01001577v1_decoy,length=1231>
##contig=<ID=chrUn_JTFH01001578v1_decoy,length=1230>
##contig=<ID=chrUn_JTFH01001579v1_decoy,length=1230>
##contig=<ID=chrUn_JTFH01001580v1_decoy,length=1228>
##contig=<ID=chrUn_JTFH01001581v1_decoy,length=1227>
##contig=<ID=chrUn_JTFH01001582v1_decoy,length=1222>
##contig=<ID=chrUn_JTFH01001583v1_decoy,length=1222>
##contig=<ID=chrUn_JTFH01001584v1_decoy,length=1221>
##contig=<ID=chrUn_JTFH01001585v1_decoy,length=1221>
##contig=<ID=chrUn_JTFH01001586v1_decoy,length=1220>
##contig=<ID=chrUn_JTFH01001587v1_decoy,length=1218>
##contig=<ID=chrUn_JTFH01001588v1_decoy,length=1218>
##contig=<ID=chrUn_JTFH01001589v1_decoy,length=1216>
##contig=<ID=chrUn_JTFH01001590v1_decoy,length=1216>
##contig=<ID=chrUn_JTFH01001591v1_decoy,length=1212>
##contig=<ID=chrUn_JTFH01001592v1_decoy,length=1210>
##contig=<ID=chrUn_JTFH01001593v1_decoy,length=1209>
##contig=<ID=chrUn_JTFH01001594v1_decoy,length=1208>
##contig=<ID=chrUn_JTFH01001595v1_decoy,length=1208>
##contig=<ID=chrUn_JTFH01001596v1_decoy,length=1206>
##contig=<ID=chrUn_JTFH01001597v1_decoy,length=1205>
##contig=<ID=chrUn_JTFH01001598v1_decoy,length=1205>
##contig=<ID=chrUn_JTFH01001599v1_decoy,length=1202>
##contig=<ID=chrUn_JTFH01001600v1_decoy,length=1200>
##contig=<ID=chrUn_JTFH01001601v1_decoy,length=1199>
##contig=<ID=chrUn_JTFH01001602v1_decoy,length=1198>
##contig=<ID=chrUn_JTFH01001603v1_decoy,length=1198>
##contig=<ID=chrUn_JTFH01001604v1_decoy,length=1198>
##contig=<ID=chrUn_JTFH01001605v1_decoy,length=1195>
##contig=<ID=chrUn_JTFH01001606v1_decoy,length=1194>
##contig=<ID=chrUn_JTFH01001607v1_decoy,length=1191>
##contig=<ID=chrUn_JTFH01001608v1_decoy,length=1189>
##contig=<ID=chrUn_JTFH01001609v1_decoy,length=1188>
##contig=<ID=chrUn_JTFH01001610v1_decoy,length=1180>
##contig=<ID=chrUn_JTFH01001611v1_decoy,length=1180>
##contig=<ID=chrUn_JTFH01001612v1_decoy,length=1179>
##contig=<ID=chrUn_JTFH01001613v1_decoy,length=1172>
##contig=<ID=chrUn_JTFH01001614v1_decoy,length=1168>
##contig=<ID=chrUn_JTFH01001615v1_decoy,length=1166>
##contig=<ID=chrUn_JTFH01001616v1_decoy,length=1157>
##contig=<ID=chrUn_JTFH01001617v1_decoy,length=1156>
##contig=<ID=chrUn_JTFH01001618v1_decoy,length=1156>
##contig=<ID=chrUn_JTFH01001619v1_decoy,length=1155>
##contig=<ID=chrUn_JTFH01001620v1_decoy,length=1154>
##contig=<ID=chrUn_JTFH01001621v1_decoy,length=1154>
##contig=<ID=chrUn_JTFH01001622v1_decoy,length=1149>
##contig=<ID=chrUn_JTFH01001623v1_decoy,length=1143>
##contig=<ID=chrUn_JTFH01001624v1_decoy,length=1143>
##contig=<ID=chrUn_JTFH01001625v1_decoy,length=1140>
##contig=<ID=chrUn_JTFH01001626v1_decoy,length=1137>
##contig=<ID=chrUn_JTFH01001627v1_decoy,length=1135>
##contig=<ID=chrUn_JTFH01001628v1_decoy,length=1135>
##contig=<ID=chrUn_JTFH01001629v1_decoy,length=1135>
##contig=<ID=chrUn_JTFH01001630v1_decoy,length=1127>
##contig=<ID=chrUn_JTFH01001631v1_decoy,length=1127>
##contig=<ID=chrUn_JTFH01001632v1_decoy,length=1126>
##contig=<ID=chrUn_JTFH01001633v1_decoy,length=1123>
##contig=<ID=chrUn_JTFH01001634v1_decoy,length=1123>
##contig=<ID=chrUn_JTFH01001635v1_decoy,length=1123>
##contig=<ID=chrUn_JTFH01001636v1_decoy,length=1122>
##contig=<ID=chrUn_JTFH01001637v1_decoy,length=1122>
##contig=<ID=chrUn_JTFH01001638v1_decoy,length=1121>
##contig=<ID=chrUn_JTFH01001639v1_decoy,length=1121>
##contig=<ID=chrUn_JTFH01001640v1_decoy,length=1119>
##contig=<ID=chrUn_JTFH01001641v1_decoy,length=1119>
##contig=<ID=chrUn_JTFH01001642v1_decoy,length=1119>
##contig=<ID=chrUn_JTFH01001643v1_decoy,length=1118>
##contig=<ID=chrUn_JTFH01001644v1_decoy,length=1115>
##contig=<ID=chrUn_JTFH01001645v1_decoy,length=1106>
##contig=<ID=chrUn_JTFH01001646v1_decoy,length=1106>
##contig=<ID=chrUn_JTFH01001647v1_decoy,length=1104>
##contig=<ID=chrUn_JTFH01001648v1_decoy,length=1102>
##contig=<ID=chrUn_JTFH01001649v1_decoy,length=1101>
##contig=<ID=chrUn_JTFH01001650v1_decoy,length=1098>
##contig=<ID=chrUn_JTFH01001651v1_decoy,length=1098>
##contig=<ID=chrUn_JTFH01001652v1_decoy,length=1096>
##contig=<ID=chrUn_JTFH01001653v1_decoy,length=1096>
##contig=<ID=chrUn_JTFH01001654v1_decoy,length=1095>
##contig=<ID=chrUn_JTFH01001655v1_decoy,length=1093>
##contig=<ID=chrUn_JTFH01001656v1_decoy,length=1090>
##contig=<ID=chrUn_JTFH01001657v1_decoy,length=1089>
##contig=<ID=chrUn_JTFH01001658v1_decoy,length=1087>
##contig=<ID=chrUn_JTFH01001659v1_decoy,length=1087>
##contig=<ID=chrUn_JTFH01001660v1_decoy,length=1085>
##contig=<ID=chrUn_JTFH01001661v1_decoy,length=1085>
##contig=<ID=chrUn_JTFH01001662v1_decoy,length=1085>
##contig=<ID=chrUn_JTFH01001663v1_decoy,length=1083>
##contig=<ID=chrUn_JTFH01001664v1_decoy,length=1080>
##contig=<ID=chrUn_JTFH01001665v1_decoy,length=1080>
##contig=<ID=chrUn_JTFH01001666v1_decoy,length=1079>
##contig=<ID=chrUn_JTFH01001667v1_decoy,length=1079>
##contig=<ID=chrUn_JTFH01001668v1_decoy,length=1079>
##contig=<ID=chrUn_JTFH01001669v1_decoy,length=1075>
##contig=<ID=chrUn_JTFH01001670v1_decoy,length=1074>
##contig=<ID=chrUn_JTFH01001671v1_decoy,length=1073>
##contig=<ID=chrUn_JTFH01001672v1_decoy,length=1070>
##contig=<ID=chrUn_JTFH01001673v1_decoy,length=1068>
##contig=<ID=chrUn_JTFH01001674v1_decoy,length=1067>
##contig=<ID=chrUn_JTFH01001675v1_decoy,length=1066>
##contig=<ID=chrUn_JTFH01001676v1_decoy,length=1066>
##contig=<ID=chrUn_JTFH01001677v1_decoy,length=1066>
##contig=<ID=chrUn_JTFH01001678v1_decoy,length=1063>
##contig=<ID=chrUn_JTFH01001679v1_decoy,length=1063>
##contig=<ID=chrUn_JTFH01001680v1_decoy,length=1063>
##contig=<ID=chrUn_JTFH01001681v1_decoy,length=1062>
##contig=<ID=chrUn_JTFH01001682v1_decoy,length=1058>
##contig=<ID=chrUn_JTFH01001683v1_decoy,length=1056>
##contig=<ID=chrUn_JTFH01001684v1_decoy,length=1052>
##contig=<ID=chrUn_JTFH01001685v1_decoy,length=1051>
##contig=<ID=chrUn_JTFH01001686v1_decoy,length=1051>
##contig=<ID=chrUn_JTFH01001687v1_decoy,length=1050>
##contig=<ID=chrUn_JTFH01001688v1_decoy,length=1048>
##contig=<ID=chrUn_JTFH01001689v1_decoy,length=1046>
##contig=<ID=chrUn_JTFH01001690v1_decoy,length=1046>
##contig=<ID=chrUn_JTFH01001691v1_decoy,length=1045>
##contig=<ID=chrUn_JTFH01001692v1_decoy,length=1043>
##contig=<ID=chrUn_JTFH01001693v1_decoy,length=1038>
##contig=<ID=chrUn_JTFH01001694v1_decoy,length=1036>
##contig=<ID=chrUn_JTFH01001695v1_decoy,length=1035>
##contig=<ID=chrUn_JTFH01001696v1_decoy,length=1035>
##contig=<ID=chrUn_JTFH01001697v1_decoy,length=1035>
##contig=<ID=chrUn_JTFH01001698v1_decoy,length=1033>
##contig=<ID=chrUn_JTFH01001699v1_decoy,length=1032>
##contig=<ID=chrUn_JTFH01001700v1_decoy,length=1031>
##contig=<ID=chrUn_JTFH01001701v1_decoy,length=1026>
##contig=<ID=chrUn_JTFH01001702v1_decoy,length=1026>
##contig=<ID=chrUn_JTFH01001703v1_decoy,length=1026>
##contig=<ID=chrUn_JTFH01001704v1_decoy,length=1023>
##contig=<ID=chrUn_JTFH01001705v1_decoy,length=1022>
##contig=<ID=chrUn_JTFH01001706v1_decoy,length=1020>
##contig=<ID=chrUn_JTFH01001707v1_decoy,length=1020>
##contig=<ID=chrUn_JTFH01001708v1_decoy,length=1020>
##contig=<ID=chrUn_JTFH01001709v1_decoy,length=1019>
##contig=<ID=chrUn_JTFH01001710v1_decoy,length=1018>
##contig=<ID=chrUn_JTFH01001711v1_decoy,length=1018>
##contig=<ID=chrUn_JTFH01001712v1_decoy,length=1017>
##contig=<ID=chrUn_JTFH01001713v1_decoy,length=1015>
##contig=<ID=chrUn_JTFH01001714v1_decoy,length=1015>
##contig=<ID=chrUn_JTFH01001715v1_decoy,length=1015>
##contig=<ID=chrUn_JTFH01001716v1_decoy,length=1014>
##contig=<ID=chrUn_JTFH01001717v1_decoy,length=1014>
##contig=<ID=chrUn_JTFH01001718v1_decoy,length=1013>
##contig=<ID=chrUn_JTFH01001719v1_decoy,length=1013>
##contig=<ID=chrUn_JTFH01001720v1_decoy,length=1013>
##contig=<ID=chrUn_JTFH01001721v1_decoy,length=1012>
##contig=<ID=chrUn_JTFH01001722v1_decoy,length=1011>
##contig=<ID=chrUn_JTFH01001723v1_decoy,length=1011>
##contig=<ID=chrUn_JTFH01001724v1_decoy,length=1009>
##contig=<ID=chrUn_JTFH01001725v1_decoy,length=1008>
##contig=<ID=chrUn_JTFH01001726v1_decoy,length=1008>
##contig=<ID=chrUn_JTFH01001727v1_decoy,length=1007>
##contig=<ID=chrUn_JTFH01001728v1_decoy,length=1007>
##contig=<ID=chrUn_JTFH01001729v1_decoy,length=1007>
##contig=<ID=chrUn_JTFH01001730v1_decoy,length=1006>
##contig=<ID=chrUn_JTFH01001731v1_decoy,length=1005>
##contig=<ID=chrUn_JTFH01001732v1_decoy,length=1003>
##contig=<ID=chrUn_JTFH01001733v1_decoy,length=1001>
##contig=<ID=chrUn_JTFH01001734v1_decoy,length=1000>
##contig=<ID=chrUn_JTFH01001735v1_decoy,length=19311>
##contig=<ID=chrUn_JTFH01001736v1_decoy,length=11713>
##contig=<ID=chrUn_JTFH01001737v1_decoy,length=11263>
##contig=<ID=chrUn_JTFH01001738v1_decoy,length=9779>
##contig=<ID=chrUn_JTFH01001739v1_decoy,length=9568>
##contig=<ID=chrUn_JTFH01001740v1_decoy,length=9344>
##contig=<ID=chrUn_JTFH01001741v1_decoy,length=9188>
##contig=<ID=chrUn_JTFH01001742v1_decoy,length=9100>
##contig=<ID=chrUn_JTFH01001743v1_decoy,length=8771>
##contig=<ID=chrUn_JTFH01001744v1_decoy,length=8690>
##contig=<ID=chrUn_JTFH01001745v1_decoy,length=8566>
##contig=<ID=chrUn_JTFH01001746v1_decoy,length=8058>
##contig=<ID=chrUn_JTFH01001747v1_decoy,length=7759>
##contig=<ID=chrUn_JTFH01001748v1_decoy,length=7585>
##contig=<ID=chrUn_JTFH01001749v1_decoy,length=7471>
##contig=<ID=chrUn_JTFH01001750v1_decoy,length=7461>
##contig=<ID=chrUn_JTFH01001751v1_decoy,length=7342>
##contig=<ID=chrUn_JTFH01001752v1_decoy,length=7223>
##contig=<ID=chrUn_JTFH01001753v1_decoy,length=7064>
##contig=<ID=chrUn_JTFH01001754v1_decoy,length=6916>
##contig=<ID=chrUn_JTFH01001755v1_decoy,length=6897>
##contig=<ID=chrUn_JTFH01001756v1_decoy,length=6880>
##contig=<ID=chrUn_JTFH01001757v1_decoy,length=6857>
##contig=<ID=chrUn_JTFH01001758v1_decoy,length=6840>
##contig=<ID=chrUn_JTFH01001759v1_decoy,length=6728>
##contig=<ID=chrUn_JTFH01001760v1_decoy,length=6688>
##contig=<ID=chrUn_JTFH01001761v1_decoy,length=6553>
##contig=<ID=chrUn_JTFH01001762v1_decoy,length=6396>
##contig=<ID=chrUn_JTFH01001763v1_decoy,length=6345>
##contig=<ID=chrUn_JTFH01001764v1_decoy,length=6295>
##contig=<ID=chrUn_JTFH01001765v1_decoy,length=6266>
##contig=<ID=chrUn_JTFH01001766v1_decoy,length=6173>
##contig=<ID=chrUn_JTFH01001767v1_decoy,length=6171>
##contig=<ID=chrUn_JTFH01001768v1_decoy,length=6120>
##contig=<ID=chrUn_JTFH01001769v1_decoy,length=6105>
##contig=<ID=chrUn_JTFH01001770v1_decoy,length=6099>
##contig=<ID=chrUn_JTFH01001771v1_decoy,length=5893>
##contig=<ID=chrUn_JTFH01001772v1_decoy,length=5829>
##contig=<ID=chrUn_JTFH01001773v1_decoy,length=5793>
##contig=<ID=chrUn_JTFH01001774v1_decoy,length=5776>
##contig=<ID=chrUn_JTFH01001775v1_decoy,length=5759>
##contig=<ID=chrUn_JTFH01001776v1_decoy,length=5716>
##contig=<ID=chrUn_JTFH01001777v1_decoy,length=5708>
##contig=<ID=chrUn_JTFH01001778v1_decoy,length=5590>
##contig=<ID=chrUn_JTFH01001779v1_decoy,length=5566>
##contig=<ID=chrUn_JTFH01001780v1_decoy,length=5558>
##contig=<ID=chrUn_JTFH01001781v1_decoy,length=5418>
##contig=<ID=chrUn_JTFH01001782v1_decoy,length=5375>
##contig=<ID=chrUn_JTFH01001783v1_decoy,length=5300>
##contig=<ID=chrUn_JTFH01001784v1_decoy,length=5255>
##contig=<ID=chrUn_JTFH01001785v1_decoy,length=5157>
##contig=<ID=chrUn_JTFH01001786v1_decoy,length=5130>
##contig=<ID=chrUn_JTFH01001787v1_decoy,length=4978>
##contig=<ID=chrUn_JTFH01001788v1_decoy,length=4957>
##contig=<ID=chrUn_JTFH01001789v1_decoy,length=4947>
##contig=<ID=chrUn_JTFH01001790v1_decoy,length=4897>
##contig=<ID=chrUn_JTFH01001791v1_decoy,length=4867>
##contig=<ID=chrUn_JTFH01001792v1_decoy,length=4845>
##contig=<ID=chrUn_JTFH01001793v1_decoy,length=4678>
##contig=<ID=chrUn_JTFH01001794v1_decoy,length=4641>
##contig=<ID=chrUn_JTFH01001795v1_decoy,length=4592>
##contig=<ID=chrUn_JTFH01001796v1_decoy,length=4543>
##contig=<ID=chrUn_JTFH01001797v1_decoy,length=4532>
##contig=<ID=chrUn_JTFH01001798v1_decoy,length=4503>
##contig=<ID=chrUn_JTFH01001799v1_decoy,length=4495>
##contig=<ID=chrUn_JTFH01001800v1_decoy,length=4444>
##contig=<ID=chrUn_JTFH01001801v1_decoy,length=4414>
##contig=<ID=chrUn_JTFH01001802v1_decoy,length=4409>
##contig=<ID=chrUn_JTFH01001803v1_decoy,length=4302>
##contig=<ID=chrUn_JTFH01001804v1_decoy,length=4300>
##contig=<ID=chrUn_JTFH01001805v1_decoy,length=4277>
##contig=<ID=chrUn_JTFH01001806v1_decoy,length=4173>
##contig=<ID=chrUn_JTFH01001807v1_decoy,length=4169>
##contig=<ID=chrUn_JTFH01001808v1_decoy,length=4136>
##contig=<ID=chrUn_JTFH01001809v1_decoy,length=4101>
##contig=<ID=chrUn_JTFH01001810v1_decoy,length=4089>
##contig=<ID=chrUn_JTFH01001811v1_decoy,length=4015>
##contig=<ID=chrUn_JTFH01001812v1_decoy,length=4000>
##contig=<ID=chrUn_JTFH01001813v1_decoy,length=3973>
##contig=<ID=chrUn_JTFH01001814v1_decoy,length=3732>
##contig=<ID=chrUn_JTFH01001815v1_decoy,length=3709>
##contig=<ID=chrUn_JTFH01001816v1_decoy,length=3686>
##contig=<ID=chrUn_JTFH01001817v1_decoy,length=3676>
##contig=<ID=chrUn_JTFH01001818v1_decoy,length=3673>
##contig=<ID=chrUn_JTFH01001819v1_decoy,length=3672>
##contig=<ID=chrUn_JTFH01001820v1_decoy,length=3633>
##contig=<ID=chrUn_JTFH01001821v1_decoy,length=3633>
##contig=<ID=chrUn_JTFH01001822v1_decoy,length=3613>
##contig=<ID=chrUn_JTFH01001823v1_decoy,length=3605>
##contig=<ID=chrUn_JTFH01001824v1_decoy,length=3592>
##contig=<ID=chrUn_JTFH01001825v1_decoy,length=3586>
##contig=<ID=chrUn_JTFH01001826v1_decoy,length=3584>
##contig=<ID=chrUn_JTFH01001827v1_decoy,length=3577>
##contig=<ID=chrUn_JTFH01001828v1_decoy,length=3537>
##contig=<ID=chrUn_JTFH01001829v1_decoy,length=3510>
##contig=<ID=chrUn_JTFH01001830v1_decoy,length=3509>
##contig=<ID=chrUn_JTFH01001831v1_decoy,length=3488>
##contig=<ID=chrUn_JTFH01001832v1_decoy,length=3473>
##contig=<ID=chrUn_JTFH01001833v1_decoy,length=3445>
##contig=<ID=chrUn_JTFH01001834v1_decoy,length=3427>
##contig=<ID=chrUn_JTFH01001835v1_decoy,length=3395>
##contig=<ID=chrUn_JTFH01001836v1_decoy,length=3367>
##contig=<ID=chrUn_JTFH01001837v1_decoy,length=3337>
##contig=<ID=chrUn_JTFH01001838v1_decoy,length=3324>
##contig=<ID=chrUn_JTFH01001839v1_decoy,length=3315>
##contig=<ID=chrUn_JTFH01001840v1_decoy,length=3313>
##contig=<ID=chrUn_JTFH01001841v1_decoy,length=3283>
##contig=<ID=chrUn_JTFH01001842v1_decoy,length=3250>
##contig=<ID=chrUn_JTFH01001843v1_decoy,length=3247>
##contig=<ID=chrUn_JTFH01001844v1_decoy,length=3237>
##contig=<ID=chrUn_JTFH01001845v1_decoy,length=3235>
##contig=<ID=chrUn_JTFH01001846v1_decoy,length=3200>
##contig=<ID=chrUn_JTFH01001847v1_decoy,length=3195>
##contig=<ID=chrUn_JTFH01001848v1_decoy,length=3175>
##contig=<ID=chrUn_JTFH01001849v1_decoy,length=3158>
##contig=<ID=chrUn_JTFH01001850v1_decoy,length=3143>
##contig=<ID=chrUn_JTFH01001851v1_decoy,length=3139>
##contig=<ID=chrUn_JTFH01001852v1_decoy,length=3138>
##contig=<ID=chrUn_JTFH01001853v1_decoy,length=3136>
##contig=<ID=chrUn_JTFH01001854v1_decoy,length=3132>
##contig=<ID=chrUn_JTFH01001855v1_decoy,length=3132>
##contig=<ID=chrUn_JTFH01001856v1_decoy,length=3095>
##contig=<ID=chrUn_JTFH01001857v1_decoy,length=3094>
##contig=<ID=chrUn_JTFH01001858v1_decoy,length=3093>
##contig=<ID=chrUn_JTFH01001859v1_decoy,length=3059>
##contig=<ID=chrUn_JTFH01001860v1_decoy,length=2985>
##contig=<ID=chrUn_JTFH01001861v1_decoy,length=2975>
##contig=<ID=chrUn_JTFH01001862v1_decoy,length=2967>
##contig=<ID=chrUn_JTFH01001863v1_decoy,length=2961>
##contig=<ID=chrUn_JTFH01001864v1_decoy,length=2955>
##contig=<ID=chrUn_JTFH01001865v1_decoy,length=2935>
##contig=<ID=chrUn_JTFH01001866v1_decoy,length=2933>
##contig=<ID=chrUn_JTFH01001867v1_decoy,length=2909>
##contig=<ID=chrUn_JTFH01001868v1_decoy,length=2904>
##contig=<ID=chrUn_JTFH01001869v1_decoy,length=2892>
##contig=<ID=chrUn_JTFH01001870v1_decoy,length=2886>
##contig=<ID=chrUn_JTFH01001871v1_decoy,length=2885>
##contig=<ID=chrUn_JTFH01001872v1_decoy,length=2878>
##contig=<ID=chrUn_JTFH01001873v1_decoy,length=2875>
##contig=<ID=chrUn_JTFH01001874v1_decoy,length=2861>
##contig=<ID=chrUn_JTFH01001875v1_decoy,length=2856>
##contig=<ID=chrUn_JTFH01001876v1_decoy,length=2838>
##contig=<ID=chrUn_JTFH01001877v1_decoy,length=2801>
##contig=<ID=chrUn_JTFH01001878v1_decoy,length=2797>
##contig=<ID=chrUn_JTFH01001879v1_decoy,length=2788>
##contig=<ID=chrUn_JTFH01001880v1_decoy,length=2773>
##contig=<ID=chrUn_JTFH01001881v1_decoy,length=2755>
##contig=<ID=chrUn_JTFH01001882v1_decoy,length=2754>
##contig=<ID=chrUn_JTFH01001883v1_decoy,length=2743>
##contig=<ID=chrUn_JTFH01001884v1_decoy,length=2725>
##contig=<ID=chrUn_JTFH01001885v1_decoy,length=2722>
##contig=<ID=chrUn_JTFH01001886v1_decoy,length=2682>
##contig=<ID=chrUn_JTFH01001887v1_decoy,length=2669>
##contig=<ID=chrUn_JTFH01001888v1_decoy,length=2663>
##contig=<ID=chrUn_JTFH01001889v1_decoy,length=2652>
##contig=<ID=chrUn_JTFH01001890v1_decoy,length=2647>
##contig=<ID=chrUn_JTFH01001891v1_decoy,length=2635>
##contig=<ID=chrUn_JTFH01001892v1_decoy,length=2633>
##contig=<ID=chrUn_JTFH01001893v1_decoy,length=2629>
##contig=<ID=chrUn_JTFH01001894v1_decoy,length=2612>
##contig=<ID=chrUn_JTFH01001895v1_decoy,length=2599>
##contig=<ID=chrUn_JTFH01001896v1_decoy,length=2566>
##contig=<ID=chrUn_JTFH01001897v1_decoy,length=2556>
##contig=<ID=chrUn_JTFH01001898v1_decoy,length=2551>
##contig=<ID=chrUn_JTFH01001899v1_decoy,length=2551>
##contig=<ID=chrUn_JTFH01001900v1_decoy,length=2538>
##contig=<ID=chrUn_JTFH01001901v1_decoy,length=2538>
##contig=<ID=chrUn_JTFH01001902v1_decoy,length=2525>
##contig=<ID=chrUn_JTFH01001903v1_decoy,length=2498>
##contig=<ID=chrUn_JTFH01001904v1_decoy,length=2496>
##contig=<ID=chrUn_JTFH01001905v1_decoy,length=2483>
##contig=<ID=chrUn_JTFH01001906v1_decoy,length=2475>
##contig=<ID=chrUn_JTFH01001907v1_decoy,length=2469>
##contig=<ID=chrUn_JTFH01001908v1_decoy,length=2455>
##contig=<ID=chrUn_JTFH01001909v1_decoy,length=2444>
##contig=<ID=chrUn_JTFH01001910v1_decoy,length=2437>
##contig=<ID=chrUn_JTFH01001911v1_decoy,length=2435>
##contig=<ID=chrUn_JTFH01001912v1_decoy,length=2427>
##contig=<ID=chrUn_JTFH01001913v1_decoy,length=2419>
##contig=<ID=chrUn_JTFH01001914v1_decoy,length=2413>
##contig=<ID=chrUn_JTFH01001915v1_decoy,length=2412>
##contig=<ID=chrUn_JTFH01001916v1_decoy,length=2400>
##contig=<ID=chrUn_JTFH01001917v1_decoy,length=2399>
##contig=<ID=chrUn_JTFH01001918v1_decoy,length=2396>
##contig=<ID=chrUn_JTFH01001919v1_decoy,length=2393>
##contig=<ID=chrUn_JTFH01001920v1_decoy,length=2386>
##contig=<ID=chrUn_JTFH01001921v1_decoy,length=2384>
##contig=<ID=chrUn_JTFH01001922v1_decoy,length=2382>
##contig=<ID=chrUn_JTFH01001923v1_decoy,length=2382>
##contig=<ID=chrUn_JTFH01001924v1_decoy,length=2367>
##contig=<ID=chrUn_JTFH01001925v1_decoy,length=2366>
##contig=<ID=chrUn_JTFH01001926v1_decoy,length=2362>
##contig=<ID=chrUn_JTFH01001927v1_decoy,length=2361>
##contig=<ID=chrUn_JTFH01001928v1_decoy,length=2353>
##contig=<ID=chrUn_JTFH01001929v1_decoy,length=2349>
##contig=<ID=chrUn_JTFH01001930v1_decoy,length=2348>
##contig=<ID=chrUn_JTFH01001931v1_decoy,length=2340>
##contig=<ID=chrUn_JTFH01001932v1_decoy,length=2339>
##contig=<ID=chrUn_JTFH01001933v1_decoy,length=2336>
##contig=<ID=chrUn_JTFH01001934v1_decoy,length=2333>
##contig=<ID=chrUn_JTFH01001935v1_decoy,length=2330>
##contig=<ID=chrUn_JTFH01001936v1_decoy,length=2327>
##contig=<ID=chrUn_JTFH01001937v1_decoy,length=2318>
##contig=<ID=chrUn_JTFH01001938v1_decoy,length=2293>
##contig=<ID=chrUn_JTFH01001939v1_decoy,length=2292>
##contig=<ID=chrUn_JTFH01001940v1_decoy,length=2287>
##contig=<ID=chrUn_JTFH01001941v1_decoy,length=2274>
##contig=<ID=chrUn_JTFH01001942v1_decoy,length=2274>
##contig=<ID=chrUn_JTFH01001943v1_decoy,length=2267>
##contig=<ID=chrUn_JTFH01001944v1_decoy,length=2260>
##contig=<ID=chrUn_JTFH01001945v1_decoy,length=2257>
##contig=<ID=chrUn_JTFH01001946v1_decoy,length=2240>
##contig=<ID=chrUn_JTFH01001947v1_decoy,length=2239>
##contig=<ID=chrUn_JTFH01001948v1_decoy,length=2232>
##contig=<ID=chrUn_JTFH01001949v1_decoy,length=2230>
##contig=<ID=chrUn_JTFH01001950v1_decoy,length=2230>
##contig=<ID=chrUn_JTFH01001951v1_decoy,length=2222>
##contig=<ID=chrUn_JTFH01001952v1_decoy,length=2216>
##contig=<ID=chrUn_JTFH01001953v1_decoy,length=2214>
##contig=<ID=chrUn_JTFH01001954v1_decoy,length=2210>
##contig=<ID=chrUn_JTFH01001955v1_decoy,length=2203>
##contig=<ID=chrUn_JTFH01001956v1_decoy,length=2197>
##contig=<ID=chrUn_JTFH01001957v1_decoy,length=2196>
##contig=<ID=chrUn_JTFH01001958v1_decoy,length=2196>
##contig=<ID=chrUn_JTFH01001959v1_decoy,length=2179>
##contig=<ID=chrUn_JTFH01001960v1_decoy,length=2178>
##contig=<ID=chrUn_JTFH01001961v1_decoy,length=2178>
##contig=<ID=chrUn_JTFH01001962v1_decoy,length=2172>
##contig=<ID=chrUn_JTFH01001963v1_decoy,length=2170>
##contig=<ID=chrUn_JTFH01001964v1_decoy,length=2167>
##contig=<ID=chrUn_JTFH01001965v1_decoy,length=2167>
##contig=<ID=chrUn_JTFH01001966v1_decoy,length=2157>
##contig=<ID=chrUn_JTFH01001967v1_decoy,length=2153>
##contig=<ID=chrUn_JTFH01001968v1_decoy,length=2151>
##contig=<ID=chrUn_JTFH01001969v1_decoy,length=2147>
##contig=<ID=chrUn_JTFH01001970v1_decoy,length=2145>
##contig=<ID=chrUn_JTFH01001971v1_decoy,length=2142>
##contig=<ID=chrUn_JTFH01001972v1_decoy,length=2142>
##contig=<ID=chrUn_JTFH01001973v1_decoy,length=2136>
##contig=<ID=chrUn_JTFH01001974v1_decoy,length=2130>
##contig=<ID=chrUn_JTFH01001975v1_decoy,length=2128>
##contig=<ID=chrUn_JTFH01001976v1_decoy,length=2126>
##contig=<ID=chrUn_JTFH01001977v1_decoy,length=2126>
##contig=<ID=chrUn_JTFH01001978v1_decoy,length=2119>
##contig=<ID=chrUn_JTFH01001979v1_decoy,length=2107>
##contig=<ID=chrUn_JTFH01001980v1_decoy,length=2091>
##contig=<ID=chrUn_JTFH01001981v1_decoy,length=2087>
##contig=<ID=chrUn_JTFH01001982v1_decoy,length=2086>
##contig=<ID=chrUn_JTFH01001983v1_decoy,length=2083>
##contig=<ID=chrUn_JTFH01001984v1_decoy,length=2075>
##contig=<ID=chrUn_JTFH01001985v1_decoy,length=2075>
##contig=<ID=chrUn_JTFH01001986v1_decoy,length=2072>
##contig=<ID=chrUn_JTFH01001987v1_decoy,length=2068>
##contig=<ID=chrUn_JTFH01001988v1_decoy,length=2067>
##contig=<ID=chrUn_JTFH01001989v1_decoy,length=2055>
##contig=<ID=chrUn_JTFH01001990v1_decoy,length=2051>
##contig=<ID=chrUn_JTFH01001991v1_decoy,length=2050>
##contig=<ID=chrUn_JTFH01001992v1_decoy,length=2033>
##contig=<ID=chrUn_JTFH01001993v1_decoy,length=2024>
##contig=<ID=chrUn_JTFH01001994v1_decoy,length=2016>
##contig=<ID=chrUn_JTFH01001995v1_decoy,length=2011>
##contig=<ID=chrUn_JTFH01001996v1_decoy,length=2009>
##contig=<ID=chrUn_JTFH01001997v1_decoy,length=2003>
##contig=<ID=chrUn_JTFH01001998v1_decoy,length=2001>
##contig=<ID=chrUn_KI270302v1,length=2274>
##contig=<ID=chrUn_KI270303v1,length=1942>
##contig=<ID=chrUn_KI270304v1,length=2165>
##contig=<ID=chrUn_KI270305v1,length=1472>
##contig=<ID=chrUn_KI270310v1,length=1201>
##contig=<ID=chrUn_KI270311v1,length=12399>
##contig=<ID=chrUn_KI270312v1,length=998>
##contig=<ID=chrUn_KI270315v1,length=2276>
##contig=<ID=chrUn_KI270316v1,length=1444>
##contig=<ID=chrUn_KI270317v1,length=37690>
##contig=<ID=chrUn_KI270320v1,length=4416>
##contig=<ID=chrUn_KI270322v1,length=21476>
##contig=<ID=chrUn_KI270329v1,length=1040>
##contig=<ID=chrUn_KI270330v1,length=1652>
##contig=<ID=chrUn_KI270333v1,length=2699>
##contig=<ID=chrUn_KI270334v1,length=1368>
##contig=<ID=chrUn_KI270335v1,length=1048>
##contig=<ID=chrUn_KI270336v1,length=1026>
##contig=<ID=chrUn_KI270337v1,length=1121>
##contig=<ID=chrUn_KI270338v1,length=1428>
##contig=<ID=chrUn_KI270340v1,length=1428>
##contig=<ID=chrUn_KI270362v1,length=3530>
##contig=<ID=chrUn_KI270363v1,length=1803>
##contig=<ID=chrUn_KI270364v1,length=2855>
##contig=<ID=chrUn_KI270366v1,length=8320>
##contig=<ID=chrUn_KI270371v1,length=2805>
##contig=<ID=chrUn_KI270372v1,length=1650>
##contig=<ID=chrUn_KI270373v1,length=1451>
##contig=<ID=chrUn_KI270374v1,length=2656>
##contig=<ID=chrUn_KI270375v1,length=2378>
##contig=<ID=chrUn_KI270376v1,length=1136>
##contig=<ID=chrUn_KI270378v1,length=1048>
##contig=<ID=chrUn_KI270379v1,length=1045>
##contig=<ID=chrUn_KI270381v1,length=1930>
##contig=<ID=chrUn_KI270382v1,length=4215>
##contig=<ID=chrUn_KI270383v1,length=1750>
##contig=<ID=chrUn_KI270384v1,length=1658>
##contig=<ID=chrUn_KI270385v1,length=990>
##contig=<ID=chrUn_KI270386v1,length=1788>
##contig=<ID=chrUn_KI270387v1,length=1537>
##contig=<ID=chrUn_KI270388v1,length=1216>
##contig=<ID=chrUn_KI270389v1,length=1298>
##contig=<ID=chrUn_KI270390v1,length=2387>
##contig=<ID=chrUn_KI270391v1,length=1484>
##contig=<ID=chrUn_KI270392v1,length=971>
##contig=<ID=chrUn_KI270393v1,length=1308>
##contig=<ID=chrUn_KI270394v1,length=970>
##contig=<ID=chrUn_KI270395v1,length=1143>
##contig=<ID=chrUn_KI270396v1,length=1880>
##contig=<ID=chrUn_KI270411v1,length=2646>
##contig=<ID=chrUn_KI270412v1,length=1179>
##contig=<ID=chrUn_KI270414v1,length=2489>
##contig=<ID=chrUn_KI270417v1,length=2043>
##contig=<ID=chrUn_KI270418v1,length=2145>
##contig=<ID=chrUn_KI270419v1,length=1029>
##contig=<ID=chrUn_KI270420v1,length=2321>
##contig=<ID=chrUn_KI270422v1,length=1445>
##contig=<ID=chrUn_KI270423v1,length=981>
##contig=<ID=chrUn_KI270424v1,length=2140>
##contig=<ID=chrUn_KI270425v1,length=1884>
##contig=<ID=chrUn_KI270429v1,length=1361>
##contig=<ID=chrUn_KI270435v1,length=92983>
##contig=<ID=chrUn_KI270438v1,length=112505>
##contig=<ID=chrUn_KI270442v1,length=392061>
##contig=<ID=chrUn_KI270448v1,length=7992>
##contig=<ID=chrUn_KI270465v1,length=1774>
##contig=<ID=chrUn_KI270466v1,length=1233>
##contig=<ID=chrUn_KI270467v1,length=3920>
##contig=<ID=chrUn_KI270468v1,length=4055>
##contig=<ID=chrUn_KI270507v1,length=5353>
##contig=<ID=chrUn_KI270508v1,length=1951>
##contig=<ID=chrUn_KI270509v1,length=2318>
##contig=<ID=chrUn_KI270510v1,length=2415>
##contig=<ID=chrUn_KI270511v1,length=8127>
##contig=<ID=chrUn_KI270512v1,length=22689>
##contig=<ID=chrUn_KI270515v1,length=6361>
##contig=<ID=chrUn_KI270516v1,length=1300>
##contig=<ID=chrUn_KI270517v1,length=3253>
##contig=<ID=chrUn_KI270518v1,length=2186>
##contig=<ID=chrUn_KI270519v1,length=138126>
##contig=<ID=chrUn_KI270521v1,length=7642>
##contig=<ID=chrUn_KI270522v1,length=5674>
##contig=<ID=chrUn_KI270528v1,length=2983>
##contig=<ID=chrUn_KI270529v1,length=1899>
##contig=<ID=chrUn_KI270530v1,length=2168>
##contig=<ID=chrUn_KI270538v1,length=91309>
##contig=<ID=chrUn_KI270539v1,length=993>
##contig=<ID=chrUn_KI270544v1,length=1202>
##contig=<ID=chrUn_KI270548v1,length=1599>
##contig=<ID=chrUn_KI270579v1,length=31033>
##contig=<ID=chrUn_KI270580v1,length=1553>
##contig=<ID=chrUn_KI270581v1,length=7046>
##contig=<ID=chrUn_KI270582v1,length=6504>
##contig=<ID=chrUn_KI270583v1,length=1400>
##contig=<ID=chrUn_KI270584v1,length=4513>
##contig=<ID=chrUn_KI270587v1,length=2969>
##contig=<ID=chrUn_KI270588v1,length=6158>
##contig=<ID=chrUn_KI270589v1,length=44474>
##contig=<ID=chrUn_KI270590v1,length=4685>
##contig=<ID=chrUn_KI270591v1,length=5796>
##contig=<ID=chrUn_KI270593v1,length=3041>
##contig=<ID=chrUn_KI270741v1,length=157432>
##contig=<ID=chrUn_KI270742v1,length=186739>
##contig=<ID=chrUn_KI270743v1,length=210658>
##contig=<ID=chrUn_KI270744v1,length=168472>
##contig=<ID=chrUn_KI270745v1,length=41891>
##contig=<ID=chrUn_KI270746v1,length=66486>
##contig=<ID=chrUn_KI270747v1,length=198735>
##contig=<ID=chrUn_KI270748v1,length=93321>
##contig=<ID=chrUn_KI270749v1,length=158759>
##contig=<ID=chrUn_KI270750v1,length=148850>
##contig=<ID=chrUn_KI270751v1,length=150742>
##contig=<ID=chrUn_KI270752v1,length=27745>
##contig=<ID=chrUn_KI270753v1,length=62944>
##contig=<ID=chrUn_KI270754v1,length=40191>
##contig=<ID=chrUn_KI270755v1,length=36723>
##contig=<ID=chrUn_KI270756v1,length=79590>
##contig=<ID=chrUn_KI270757v1,length=71251>
##contig=<ID=chrUn_KN707606v1_decoy,length=2200>
##contig=<ID=chrUn_KN707607v1_decoy,length=3033>
##contig=<ID=chrUn_KN707608v1_decoy,length=3112>
##contig=<ID=chrUn_KN707609v1_decoy,length=1642>
##contig=<ID=chrUn_KN707610v1_decoy,length=1393>
##contig=<ID=chrUn_KN707611v1_decoy,length=1103>
##contig=<ID=chrUn_KN707612v1_decoy,length=1039>
##contig=<ID=chrUn_KN707613v1_decoy,length=1619>
##contig=<ID=chrUn_KN707614v1_decoy,length=3122>
##contig=<ID=chrUn_KN707615v1_decoy,length=1934>
##contig=<ID=chrUn_KN707616v1_decoy,length=3111>
##contig=<ID=chrUn_KN707617v1_decoy,length=2545>
##contig=<ID=chrUn_KN707618v1_decoy,length=2295>
##contig=<ID=chrUn_KN707619v1_decoy,length=1551>
##contig=<ID=chrUn_KN707620v1_decoy,length=2046>
##contig=<ID=chrUn_KN707621v1_decoy,length=1222>
##contig=<ID=chrUn_KN707622v1_decoy,length=1535>
##contig=<ID=chrUn_KN707623v1_decoy,length=3784>
##contig=<ID=chrUn_KN707624v1_decoy,length=1329>
##contig=<ID=chrUn_KN707625v1_decoy,length=1238>
##contig=<ID=chrUn_KN707626v1_decoy,length=5623>
##contig=<ID=chrUn_KN707627v1_decoy,length=5821>
##contig=<ID=chrUn_KN707628v1_decoy,length=2960>
##contig=<ID=chrUn_KN707629v1_decoy,length=1848>
##contig=<ID=chrUn_KN707630v1_decoy,length=2315>
##contig=<ID=chrUn_KN707631v1_decoy,length=1945>
##contig=<ID=chrUn_KN707632v1_decoy,length=1424>
##contig=<ID=chrUn_KN707633v1_decoy,length=1274>
##contig=<ID=chrUn_KN707634v1_decoy,length=1007>
##contig=<ID=chrUn_KN707635v1_decoy,length=1414>
##contig=<ID=chrUn_KN707636v1_decoy,length=1725>
##contig=<ID=chrUn_KN707637v1_decoy,length=5354>
##contig=<ID=chrUn_KN707638v1_decoy,length=2189>
##contig=<ID=chrUn_KN707639v1_decoy,length=1294>
##contig=<ID=chrUn_KN707640v1_decoy,length=1831>
##contig=<ID=chrUn_KN707641v1_decoy,length=1647>
##contig=<ID=chrUn_KN707642v1_decoy,length=2943>
##contig=<ID=chrUn_KN707643v1_decoy,length=2857>
##contig=<ID=chrUn_KN707644v1_decoy,length=1030>
##contig=<ID=chrUn_KN707645v1_decoy,length=1070>
##contig=<ID=chrUn_KN707646v1_decoy,length=1735>
##contig=<ID=chrUn_KN707647v1_decoy,length=1982>
##contig=<ID=chrUn_KN707648v1_decoy,length=1564>
##contig=<ID=chrUn_KN707649v1_decoy,length=1775>
##contig=<ID=chrUn_KN707650v1_decoy,length=1540>
##contig=<ID=chrUn_KN707651v1_decoy,length=2013>
##contig=<ID=chrUn_KN707652v1_decoy,length=1176>
##contig=<ID=chrUn_KN707653v1_decoy,length=1890>
##contig=<ID=chrUn_KN707654v1_decoy,length=3644>
##contig=<ID=chrUn_KN707655v1_decoy,length=2785>
##contig=<ID=chrUn_KN707656v1_decoy,length=1017>
##contig=<ID=chrUn_KN707657v1_decoy,length=1068>
##contig=<ID=chrUn_KN707658v1_decoy,length=1007>
##contig=<ID=chrUn_KN707659v1_decoy,length=2605>
##contig=<ID=chrUn_KN707660v1_decoy,length=8410>
##contig=<ID=chrUn_KN707661v1_decoy,length=5534>
##contig=<ID=chrUn_KN707662v1_decoy,length=2173>
##contig=<ID=chrUn_KN707663v1_decoy,length=1065>
##contig=<ID=chrUn_KN707664v1_decoy,length=8683>
##contig=<ID=chrUn_KN707665v1_decoy,length=2670>
##contig=<ID=chrUn_KN707666v1_decoy,length=2420>
##contig=<ID=chrUn_KN707667v1_decoy,length=2189>
##contig=<ID=chrUn_KN707668v1_decoy,length=2093>
##contig=<ID=chrUn_KN707669v1_decoy,length=1184>
##contig=<ID=chrUn_KN707670v1_decoy,length=1205>
##contig=<ID=chrUn_KN707671v1_decoy,length=2786>
##contig=<ID=chrUn_KN707672v1_decoy,length=2794>
##contig=<ID=chrUn_KN707673v1_decoy,length=19544>
##contig=<ID=chrUn_KN707674v1_decoy,length=2848>
##contig=<ID=chrUn_KN707675v1_decoy,length=10556>
##contig=<ID=chrUn_KN707676v1_decoy,length=9066>
##contig=<ID=chrUn_KN707677v1_decoy,length=7267>
##contig=<ID=chrUn_KN707678v1_decoy,length=2462>
##contig=<ID=chrUn_KN707679v1_decoy,length=1774>
##contig=<ID=chrUn_KN707680v1_decoy,length=1297>
##contig=<ID=chrUn_KN707681v1_decoy,length=4379>
##contig=<ID=chrUn_KN707682v1_decoy,length=4208>
##contig=<ID=chrUn_KN707683v1_decoy,length=4068>
##contig=<ID=chrUn_KN707684v1_decoy,length=2940>
##contig=<ID=chrUn_KN707685v1_decoy,length=3938>
##contig=<ID=chrUn_KN707686v1_decoy,length=2072>
##contig=<ID=chrUn_KN707687v1_decoy,length=1136>
##contig=<ID=chrUn_KN707688v1_decoy,length=4248>
##contig=<ID=chrUn_KN707689v1_decoy,length=5823>
##contig=<ID=chrUn_KN707690v1_decoy,length=3715>
##contig=<ID=chrUn_KN707691v1_decoy,length=4885>
##contig=<ID=chrUn_KN707692v1_decoy,length=4813>
##contig=<ID=chrUn_KN707693v1_decoy,length=2899>
##contig=<ID=chrUn_KN707694v1_decoy,length=1228>
##contig=<ID=chrUn_KN707695v1_decoy,length=3119>
##contig=<ID=chrUn_KN707696v1_decoy,length=3828>
##contig=<ID=chrUn_KN707697v1_decoy,length=1186>
##contig=<ID=chrUn_KN707698v1_decoy,length=1908>
##contig=<ID=chrUn_KN707699v1_decoy,length=2795>
##contig=<ID=chrUn_KN707700v1_decoy,length=3703>
##contig=<ID=chrUn_KN707701v1_decoy,length=6722>
##contig=<ID=chrUn_KN707702v1_decoy,length=6466>
##contig=<ID=chrUn_KN707703v1_decoy,length=2235>
##contig=<ID=chrUn_KN707704v1_decoy,length=2871>
##contig=<ID=chrUn_KN707705v1_decoy,length=4632>
##contig=<ID=chrUn_KN707706v1_decoy,length=4225>
##contig=<ID=chrUn_KN707707v1_decoy,length=4339>
##contig=<ID=chrUn_KN707708v1_decoy,length=2305>
##contig=<ID=chrUn_KN707709v1_decoy,length=3273>
##contig=<ID=chrUn_KN707710v1_decoy,length=5701>
##contig=<ID=chrUn_KN707711v1_decoy,length=4154>
##contig=<ID=chrUn_KN707712v1_decoy,length=1243>
##contig=<ID=chrUn_KN707713v1_decoy,length=1308>
##contig=<ID=chrUn_KN707714v1_decoy,length=2922>
##contig=<ID=chrUn_KN707715v1_decoy,length=3044>
##contig=<ID=chrUn_KN707716v1_decoy,length=2888>
##contig=<ID=chrUn_KN707717v1_decoy,length=1742>
##contig=<ID=chrUn_KN707718v1_decoy,length=4969>
##contig=<ID=chrUn_KN707719v1_decoy,length=3270>
##contig=<ID=chrUn_KN707720v1_decoy,length=6028>
##contig=<ID=chrUn_KN707721v1_decoy,length=1105>
##contig=<ID=chrUn_KN707722v1_decoy,length=2884>
##contig=<ID=chrUn_KN707723v1_decoy,length=1124>
##contig=<ID=chrUn_KN707724v1_decoy,length=1454>
##contig=<ID=chrUn_KN707725v1_decoy,length=2565>
##contig=<ID=chrUn_KN707726v1_decoy,length=2149>
##contig=<ID=chrUn_KN707727v1_decoy,length=2630>
##contig=<ID=chrUn_KN707728v1_decoy,length=14625>
##contig=<ID=chrUn_KN707729v1_decoy,length=7431>
##contig=<ID=chrUn_KN707730v1_decoy,length=5776>
##contig=<ID=chrUn_KN707731v1_decoy,length=4820>
##contig=<ID=chrUn_KN707732v1_decoy,length=1227>
##contig=<ID=chrUn_KN707733v1_decoy,length=7503>
##contig=<ID=chrUn_KN707734v1_decoy,length=9652>
##contig=<ID=chrUn_KN707735v1_decoy,length=1091>
##contig=<ID=chrUn_KN707736v1_decoy,length=2467>
##contig=<ID=chrUn_KN707737v1_decoy,length=1270>
##contig=<ID=chrUn_KN707738v1_decoy,length=4365>
##contig=<ID=chrUn_KN707739v1_decoy,length=4284>
##contig=<ID=chrUn_KN707740v1_decoy,length=10282>
##contig=<ID=chrUn_KN707741v1_decoy,length=5601>
##contig=<ID=chrUn_KN707742v1_decoy,length=4758>
##contig=<ID=chrUn_KN707743v1_decoy,length=1624>
##contig=<ID=chrUn_KN707744v1_decoy,length=4024>
##contig=<ID=chrUn_KN707745v1_decoy,length=1276>
##contig=<ID=chrUn_KN707746v1_decoy,length=5083>
##contig=<ID=chrUn_KN707747v1_decoy,length=2075>
##contig=<ID=chrUn_KN707748v1_decoy,length=3553>
##contig=<ID=chrUn_KN707749v1_decoy,length=7010>
##contig=<ID=chrUn_KN707750v1_decoy,length=4718>
##contig=<ID=chrUn_KN707751v1_decoy,length=3546>
##contig=<ID=chrUn_KN707752v1_decoy,length=2873>
##contig=<ID=chrUn_KN707753v1_decoy,length=2144>
##contig=<ID=chrUn_KN707754v1_decoy,length=2243>
##contig=<ID=chrUn_KN707755v1_decoy,length=5343>
##contig=<ID=chrUn_KN707756v1_decoy,length=4877>
##contig=<ID=chrUn_KN707757v1_decoy,length=3034>
##contig=<ID=chrUn_KN707758v1_decoy,length=2826>
##contig=<ID=chrUn_KN707759v1_decoy,length=1221>
##contig=<ID=chrUn_KN707760v1_decoy,length=1169>
##contig=<ID=chrUn_KN707761v1_decoy,length=2319>
##contig=<ID=chrUn_KN707762v1_decoy,length=3450>
##contig=<ID=chrUn_KN707763v1_decoy,length=2674>
##contig=<ID=chrUn_KN707764v1_decoy,length=3912>
##contig=<ID=chrUn_KN707765v1_decoy,length=6020>
##contig=<ID=chrUn_KN707766v1_decoy,length=2303>
##contig=<ID=chrUn_KN707767v1_decoy,length=2552>
##contig=<ID=chrUn_KN707768v1_decoy,length=3656>
##contig=<ID=chrUn_KN707769v1_decoy,length=1591>
##contig=<ID=chrUn_KN707770v1_decoy,length=1209>
##contig=<ID=chrUn_KN707771v1_decoy,length=3176>
##contig=<ID=chrUn_KN707772v1_decoy,length=8915>
##contig=<ID=chrUn_KN707773v1_decoy,length=4902>
##contig=<ID=chrUn_KN707774v1_decoy,length=3324>
##contig=<ID=chrUn_KN707775v1_decoy,length=5997>
##contig=<ID=chrUn_KN707776v1_decoy,length=2618>
##contig=<ID=chrUn_KN707777v1_decoy,length=10311>
##contig=<ID=chrUn_KN707778v1_decoy,length=2440>
##contig=<ID=chrUn_KN707779v1_decoy,length=12444>
##contig=<ID=chrUn_KN707780v1_decoy,length=5691>
##contig=<ID=chrUn_KN707781v1_decoy,length=2717>
##contig=<ID=chrUn_KN707782v1_decoy,length=5277>
##contig=<ID=chrUn_KN707783v1_decoy,length=4373>
##contig=<ID=chrUn_KN707784v1_decoy,length=3224>
##contig=<ID=chrUn_KN707785v1_decoy,length=2631>
##contig=<ID=chrUn_KN707786v1_decoy,length=5385>
##contig=<ID=chrUn_KN707787v1_decoy,length=3678>
##contig=<ID=chrUn_KN707788v1_decoy,length=1412>
##contig=<ID=chrUn_KN707789v1_decoy,length=1443>
##contig=<ID=chrUn_KN707790v1_decoy,length=1098>
##contig=<ID=chrUn_KN707791v1_decoy,length=3240>
##contig=<ID=chrUn_KN707792v1_decoy,length=1915>
##contig=<ID=chrUn_KN707793v1_decoy,length=4667>
##contig=<ID=chrUn_KN707794v1_decoy,length=7219>
##contig=<ID=chrUn_KN707795v1_decoy,length=3277>
##contig=<ID=chrUn_KN707796v1_decoy,length=3473>
##contig=<ID=chrUn_KN707797v1_decoy,length=4243>
##contig=<ID=chrUn_KN707798v1_decoy,length=17599>
##contig=<ID=chrUn_KN707799v1_decoy,length=5095>
##contig=<ID=chrUn_KN707800v1_decoy,length=2237>
##contig=<ID=chrUn_KN707801v1_decoy,length=2901>
##contig=<ID=chrUn_KN707802v1_decoy,length=2666>
##contig=<ID=chrUn_KN707803v1_decoy,length=5336>
##contig=<ID=chrUn_KN707804v1_decoy,length=4383>
##contig=<ID=chrUn_KN707805v1_decoy,length=5446>
##contig=<ID=chrUn_KN707806v1_decoy,length=6252>
##contig=<ID=chrUn_KN707807v1_decoy,length=4616>
##contig=<ID=chrUn_KN707808v1_decoy,length=3021>
##contig=<ID=chrUn_KN707809v1_decoy,length=3667>
##contig=<ID=chrUn_KN707810v1_decoy,length=4563>
##contig=<ID=chrUn_KN707811v1_decoy,length=1120>
##contig=<ID=chrUn_KN707812v1_decoy,length=3845>
##contig=<ID=chrUn_KN707813v1_decoy,length=2272>
##contig=<ID=chrUn_KN707814v1_decoy,length=4764>
##contig=<ID=chrUn_KN707815v1_decoy,length=5410>
##contig=<ID=chrUn_KN707816v1_decoy,length=7150>
##contig=<ID=chrUn_KN707817v1_decoy,length=1762>
##contig=<ID=chrUn_KN707818v1_decoy,length=1207>
##contig=<ID=chrUn_KN707819v1_decoy,length=1331>
##contig=<ID=chrUn_KN707820v1_decoy,length=8307>
##contig=<ID=chrUn_KN707821v1_decoy,length=2276>
##contig=<ID=chrUn_KN707822v1_decoy,length=2575>
##contig=<ID=chrUn_KN707823v1_decoy,length=3970>
##contig=<ID=chrUn_KN707824v1_decoy,length=1352>
##contig=<ID=chrUn_KN707825v1_decoy,length=3040>
##contig=<ID=chrUn_KN707826v1_decoy,length=2070>
##contig=<ID=chrUn_KN707827v1_decoy,length=2913>
##contig=<ID=chrUn_KN707828v1_decoy,length=2389>
##contig=<ID=chrUn_KN707829v1_decoy,length=1835>
##contig=<ID=chrUn_KN707830v1_decoy,length=4807>
##contig=<ID=chrUn_KN707831v1_decoy,length=2201>
##contig=<ID=chrUn_KN707832v1_decoy,length=1265>
##contig=<ID=chrUn_KN707833v1_decoy,length=1961>
##contig=<ID=chrUn_KN707834v1_decoy,length=1064>
##contig=<ID=chrUn_KN707835v1_decoy,length=1932>
##contig=<ID=chrUn_KN707836v1_decoy,length=3213>
##contig=<ID=chrUn_KN707837v1_decoy,length=1178>
##contig=<ID=chrUn_KN707838v1_decoy,length=2926>
##contig=<ID=chrUn_KN707839v1_decoy,length=1038>
##contig=<ID=chrUn_KN707840v1_decoy,length=3298>
##contig=<ID=chrUn_KN707841v1_decoy,length=8992>
##contig=<ID=chrUn_KN707842v1_decoy,length=6698>
##contig=<ID=chrUn_KN707843v1_decoy,length=4880>
##contig=<ID=chrUn_KN707844v1_decoy,length=1766>
##contig=<ID=chrUn_KN707845v1_decoy,length=3532>
##contig=<ID=chrUn_KN707846v1_decoy,length=2297>
##contig=<ID=chrUn_KN707847v1_decoy,length=1234>
##contig=<ID=chrUn_KN707848v1_decoy,length=1205>
##contig=<ID=chrUn_KN707849v1_decoy,length=2790>
##contig=<ID=chrUn_KN707850v1_decoy,length=2006>
##contig=<ID=chrUn_KN707851v1_decoy,length=4593>
##contig=<ID=chrUn_KN707852v1_decoy,length=1579>
##contig=<ID=chrUn_KN707853v1_decoy,length=9597>
##contig=<ID=chrUn_KN707854v1_decoy,length=10451>
##contig=<ID=chrUn_KN707855v1_decoy,length=3219>
##contig=<ID=chrUn_KN707856v1_decoy,length=2300>
##contig=<ID=chrUn_KN707857v1_decoy,length=5985>
##contig=<ID=chrUn_KN707858v1_decoy,length=2959>
##contig=<ID=chrUn_KN707859v1_decoy,length=1340>
##contig=<ID=chrUn_KN707860v1_decoy,length=3148>
##contig=<ID=chrUn_KN707861v1_decoy,length=2242>
##contig=<ID=chrUn_KN707862v1_decoy,length=16513>
##contig=<ID=chrUn_KN707863v1_decoy,length=7821>
##contig=<ID=chrUn_KN707864v1_decoy,length=2159>
##contig=<ID=chrUn_KN707865v1_decoy,length=2114>
##contig=<ID=chrUn_KN707866v1_decoy,length=4109>
##contig=<ID=chrUn_KN707867v1_decoy,length=1544>
##contig=<ID=chrUn_KN707868v1_decoy,length=1005>
##contig=<ID=chrUn_KN707869v1_decoy,length=8632>
##contig=<ID=chrUn_KN707870v1_decoy,length=1012>
##contig=<ID=chrUn_KN707871v1_decoy,length=4728>
##contig=<ID=chrUn_KN707872v1_decoy,length=2165>
##contig=<ID=chrUn_KN707873v1_decoy,length=7591>
##contig=<ID=chrUn_KN707874v1_decoy,length=5202>
##contig=<ID=chrUn_KN707875v1_decoy,length=4241>
##contig=<ID=chrUn_KN707876v1_decoy,length=4131>
##contig=<ID=chrUn_KN707877v1_decoy,length=2272>
##contig=<ID=chrUn_KN707878v1_decoy,length=2085>
##contig=<ID=chrUn_KN707879v1_decoy,length=4346>
##contig=<ID=chrUn_KN707880v1_decoy,length=1208>
##contig=<ID=chrUn_KN707881v1_decoy,length=4543>
##contig=<ID=chrUn_KN707882v1_decoy,length=2772>
##contig=<ID=chrUn_KN707883v1_decoy,length=2490>
##contig=<ID=chrUn_KN707884v1_decoy,length=4568>
##contig=<ID=chrUn_KN707885v1_decoy,length=1776>
##contig=<ID=chrUn_KN707886v1_decoy,length=2699>
##contig=<ID=chrUn_KN707887v1_decoy,length=3534>
##contig=<ID=chrUn_KN707888v1_decoy,length=2424>
##contig=<ID=chrUn_KN707889v1_decoy,length=1747>
##contig=<ID=chrUn_KN707890v1_decoy,length=1088>
##contig=<ID=chrUn_KN707891v1_decoy,length=1143>
##contig=<ID=chrUn_KN707892v1_decoy,length=2530>
##contig=<ID=chrUn_KN707893v1_decoy,length=8049>
##contig=<ID=chrUn_KN707894v1_decoy,length=1366>
##contig=<ID=chrUn_KN707895v1_decoy,length=4284>
##contig=<ID=chrUn_KN707896v1_decoy,length=33125>
##contig=<ID=chrUn_KN707897v1_decoy,length=2137>
##contig=<ID=chrUn_KN707898v1_decoy,length=3840>
##contig=<ID=chrUn_KN707899v1_decoy,length=3087>
##contig=<ID=chrUn_KN707900v1_decoy,length=2041>
##contig=<ID=chrUn_KN707901v1_decoy,length=3344>
##contig=<ID=chrUn_KN707902v1_decoy,length=2921>
##contig=<ID=chrUn_KN707903v1_decoy,length=6581>
##contig=<ID=chrUn_KN707904v1_decoy,length=3968>
##contig=<ID=chrUn_KN707905v1_decoy,length=2339>
##contig=<ID=chrUn_KN707906v1_decoy,length=1243>
##contig=<ID=chrUn_KN707907v1_decoy,length=7776>
##contig=<ID=chrUn_KN707908v1_decoy,length=19837>
##contig=<ID=chrUn_KN707909v1_decoy,length=1737>
##contig=<ID=chrUn_KN707910v1_decoy,length=1098>
##contig=<ID=chrUn_KN707911v1_decoy,length=1893>
##contig=<ID=chrUn_KN707912v1_decoy,length=1281>
##contig=<ID=chrUn_KN707913v1_decoy,length=1527>
##contig=<ID=chrUn_KN707914v1_decoy,length=2055>
##contig=<ID=chrUn_KN707915v1_decoy,length=2527>
##contig=<ID=chrUn_KN707916v1_decoy,length=3275>
##contig=<ID=chrUn_KN707917v1_decoy,length=1265>
##contig=<ID=chrUn_KN707918v1_decoy,length=2623>
##contig=<ID=chrUn_KN707919v1_decoy,length=4850>
##contig=<ID=chrUn_KN707920v1_decoy,length=3584>
##contig=<ID=chrUn_KN707921v1_decoy,length=2561>
##contig=<ID=chrUn_KN707922v1_decoy,length=3041>
##contig=<ID=chrUn_KN707923v1_decoy,length=1409>
##contig=<ID=chrUn_KN707924v1_decoy,length=4596>
##contig=<ID=chrUn_KN707925v1_decoy,length=11555>
##contig=<ID=chrUn_KN707926v1_decoy,length=1266>
##contig=<ID=chrUn_KN707927v1_decoy,length=1079>
##contig=<ID=chrUn_KN707928v1_decoy,length=1087>
##contig=<ID=chrUn_KN707929v1_decoy,length=1226>
##contig=<ID=chrUn_KN707930v1_decoy,length=1131>
##contig=<ID=chrUn_KN707931v1_decoy,length=1199>
##contig=<ID=chrUn_KN707932v1_decoy,length=1084>
##contig=<ID=chrUn_KN707933v1_decoy,length=2038>
##contig=<ID=chrUn_KN707934v1_decoy,length=1070>
##contig=<ID=chrUn_KN707935v1_decoy,length=1312>
##contig=<ID=chrUn_KN707936v1_decoy,length=4031>
##contig=<ID=chrUn_KN707937v1_decoy,length=7445>
##contig=<ID=chrUn_KN707938v1_decoy,length=1770>
##contig=<ID=chrUn_KN707939v1_decoy,length=5600>
##contig=<ID=chrUn_KN707940v1_decoy,length=1882>
##contig=<ID=chrUn_KN707941v1_decoy,length=1170>
##contig=<ID=chrUn_KN707942v1_decoy,length=1300>
##contig=<ID=chrUn_KN707943v1_decoy,length=5325>
##contig=<ID=chrUn_KN707944v1_decoy,length=2043>
##contig=<ID=chrUn_KN707945v1_decoy,length=1072>
##contig=<ID=chrUn_KN707946v1_decoy,length=2463>
##contig=<ID=chrUn_KN707947v1_decoy,length=1010>
##contig=<ID=chrUn_KN707948v1_decoy,length=1432>
##contig=<ID=chrUn_KN707949v1_decoy,length=1162>
##contig=<ID=chrUn_KN707950v1_decoy,length=1095>
##contig=<ID=chrUn_KN707951v1_decoy,length=1118>
##contig=<ID=chrUn_KN707952v1_decoy,length=1383>
##contig=<ID=chrUn_KN707953v1_decoy,length=2289>
##contig=<ID=chrUn_KN707954v1_decoy,length=1648>
##contig=<ID=chrUn_KN707955v1_decoy,length=2203>
##contig=<ID=chrUn_KN707956v1_decoy,length=3270>
##contig=<ID=chrUn_KN707957v1_decoy,length=11499>
##contig=<ID=chrUn_KN707958v1_decoy,length=2474>
##contig=<ID=chrUn_KN707959v1_decoy,length=2294>
##contig=<ID=chrUn_KN707960v1_decoy,length=1238>
##contig=<ID=chrUn_KN707961v1_decoy,length=3410>
##contig=<ID=chrUn_KN707962v1_decoy,length=1523>
##contig=<ID=chrUn_KN707963v1_decoy,length=62955>
##contig=<ID=chrUn_KN707964v1_decoy,length=6282>
##contig=<ID=chrUn_KN707965v1_decoy,length=3836>
##contig=<ID=chrUn_KN707966v1_decoy,length=6486>
##contig=<ID=chrUn_KN707967v1_decoy,length=15368>
##contig=<ID=chrUn_KN707968v1_decoy,length=9572>
##contig=<ID=chrUn_KN707969v1_decoy,length=6413>
##contig=<ID=chrUn_KN707970v1_decoy,length=4104>
##contig=<ID=chrUn_KN707971v1_decoy,length=12943>
##contig=<ID=chrUn_KN707972v1_decoy,length=4650>
##contig=<ID=chrUn_KN707973v1_decoy,length=3080>
##contig=<ID=chrUn_KN707974v1_decoy,length=3134>
##contig=<ID=chrUn_KN707975v1_decoy,length=6211>
##contig=<ID=chrUn_KN707976v1_decoy,length=1126>
##contig=<ID=chrUn_KN707977v1_decoy,length=1101>
##contig=<ID=chrUn_KN707978v1_decoy,length=1101>
##contig=<ID=chrUn_KN707979v1_decoy,length=2648>
##contig=<ID=chrUn_KN707980v1_decoy,length=2973>
##contig=<ID=chrUn_KN707981v1_decoy,length=2520>
##contig=<ID=chrUn_KN707982v1_decoy,length=2318>
##contig=<ID=chrUn_KN707983v1_decoy,length=2606>
##contig=<ID=chrUn_KN707984v1_decoy,length=2205>
##contig=<ID=chrUn_KN707985v1_decoy,length=2929>
##contig=<ID=chrUn_KN707986v1_decoy,length=3869>
##contig=<ID=chrUn_KN707987v1_decoy,length=1117>
##contig=<ID=chrUn_KN707988v1_decoy,length=2960>
##contig=<ID=chrUn_KN707989v1_decoy,length=1009>
##contig=<ID=chrUn_KN707990v1_decoy,length=4048>
##contig=<ID=chrUn_KN707991v1_decoy,length=2193>
##contig=<ID=chrUn_KN707992v1_decoy,length=1830>
##contig=<ID=chrX,length=156040895>
##contig=<ID=chrY,length=57227415>
##contig=<ID=chrY_KI270740v1_random,length=37240>
#CHROM	POS	ID	REF	ALT	QUAL	FILTER	INFO	FORMAT	SAMPLE
chr1	66577	pbsv.INS.DUP.2	A	<DUP>	.	InsufficientStrandEvidence	SVTYPE=DUP;END=66608;SVLEN=31	GT:AD:DP:SAC	0/1:13,6:19:9,4,0,6
chr1	181212	pbsv.INS.DUP.7	G	<DUP>	.	PASS	SVTYPE=DUP;END=181276;SVLEN=64	GT:AD:DP:SAC	0/1:31,12:43:22,9,9,3
chr1	597820	pbsv.INS.DUP.9	G	<DUP>	.	PASS	SVTYPE=DUP;END=597966;SVLEN=146	GT:AD:DP:SAC	0/1:18,9:27:5,13,4,5
chr1	598137	pbsv.INS.DUP.10	G	<DUP>	.	PASS	SVTYPE=DUP;END=598356;SVLEN=219	GT:AD:DP:SAC	0/1:21,12:33:6,15,6,6
chr1	886227	pbsv.INS.DUP.25	C	<DUP>	.	PASS	SVTYPE=DUP;END=886249;SVLEN=22	GT:AD:DP:SAC	1/1:7,49:56:4,3,26,23
chr1	948676	pbsv.INS.DUP.35	G	<DUP>	.	PASS	SVTYPE=DUP;END=948699;SVLEN=23	GT:AD:DP:SAC	0/1:27,15:42:16,11,8,7
chr1	948680	pbsv.INS.DUP.36	C	<DUP>	.	PASS	SVTYPE=DUP;END=948710;SVLEN=30	GT:AD:DP:SAC	0/1:13,29:42:6,7,18,11
chr1	988825	pbsv.INS.DUP.43	T	<DUP>	.	PASS	SVTYPE=DUP;END=988866;SVLEN=41	GT:AD:DP:SAC	0/1:12,11:23:6,6,5,6
chr1	996290	pbsv.INS.DUP.46	C	<DUP>	.	PASS	SVTYPE=DUP;END=996347;SVLEN=57	GT:AD:DP:SAC	0/1:22,10:32:7,15,4,6
chr1	996391	pbsv.INS.DUP.47	G	<DUP>	.	PASS	SVTYPE=DUP;END=996618;SVLEN=227	GT:AD:DP:SAC	0/1:20,13:33:7,13,5,8
chr1	996546	pbsv.INS.DUP.48	G	<DUP>	.	PASS	SVTYPE=DUP;END=996679;SVLEN=133	GT:AD:DP:SAC	0/1:22,11:33:8,14,4,7
chr1	1029371	pbsv.INS.DUP.52	G	<DUP>	.	PASS	SVTYPE=DUP;END=1029391;SVLEN=20	GT:AD:DP:SAC	1/1:0,32:32:0,0,15,17
chr1	1068752	pbsv.INS.DUP.56	G	<DUP>	.	PASS	SVTYPE=DUP;END=1068818;SVLEN=66	GT:AD:DP:SAC	0/1:24,24:48:16,8,12,12
chr1	1080651	pbsv.INS.DUP.58	C	<DUP>	.	PASS	SVTYPE=DUP;END=1081015;SVLEN=364	GT:AD:DP:SAC	0/1:28,8:36:11,17,4,4
chr1	1141391	pbsv.INS.DUP.65	C	<DUP>	.	PASS	SVTYPE=DUP;END=1141444;SVLEN=53	GT:AD:DP:SAC	0/1:13,11:24:5,8,4,7
chr1	1192667	pbsv.INS.DUP.69	C	<DUP>	.	PASS	SVTYPE=DUP;END=1192754;SVLEN=87	GT:AD:DP:SAC	0/1:26,12:38:14,12,6,6
chr1	1202325	pbsv.INS.DUP.71	C	<DUP>	.	PASS	SVTYPE=DUP;END=1202382;SVLEN=57	GT:AD:DP:SAC	0/1:16,23:39:7,9,12,11
chr1	1382345	pbsv.INS.DUP.88	C	<DUP>	.	PASS	SVTYPE=DUP;END=1382733;SVLEN=388	GT:AD:DP:SAC	0/1:32,19:51:17,15,8,11
chr1	1382535	pbsv.INS.DUP.89	A	<DUP>	.	PASS	SVTYPE=DUP;END=1382763;SVLEN=228	GT:AD:DP:SAC	0/1:42,13:55:22,20,6,7
chr1	1442887	pbsv.INS.DUP.95	G	<DUP>	.	PASS	SVTYPE=DUP;END=1442903;SVLEN=16	GT:AD:DP:SAC	0/1:18,14:32:8,10,6,8
chr1	1477880	pbsv.INS.DUP.99	T	<DUP>	.	PASS	SVTYPE=DUP;END=1478001;SVLEN=121	GT:AD:DP:SAC	1/1:0,34:34:0,0,11,23
chr1	1543618	pbsv.INS.DUP.101	C	<DUP>	.	PASS	SVTYPE=DUP;END=1543810;SVLEN=192	GT:AD:DP:SAC	0/1:25,14:39:16,9,6,8
chr1	1934280	pbsv.INS.DUP.114	A	<DUP>	.	PASS	SVTYPE=DUP;END=1934362;SVLEN=82	GT:AD:DP:SAC	0/1:6,9:15:2,4,2,7
chr1	2123682	pbsv.INS.DUP.131	G	<DUP>	.	PASS	SVTYPE=DUP;END=2123720;SVLEN=38	GT:AD:DP:SAC	0/1:21,15:36:14,7,4,11
chr1	2147886	pbsv.INS.DUP.133	T	<DUP>	.	PASS	SVTYPE=DUP;END=2148013;SVLEN=127	GT:AD:DP:SAC	1/1:4,36:40:2,2,18,18
chr1	2440395	pbsv.INS.DUP.144	T	<DUP>	.	PASS	SVTYPE=DUP;END=2440542;SVLEN=147	GT:AD:DP:SAC	0/1:23,8:31:11,12,1,7
chr1	2522739	pbsv.INS.DUP.150	A	<DUP>	.	PASS	SVTYPE=DUP;END=2522813;SVLEN=74	GT:AD:DP:SAC	0/1:34,10:44:13,21,7,3
chr1	2634887	pbsv.INS.DUP.154	C	<DUP>	.	PASS	SVTYPE=DUP;END=2634948;SVLEN=61	GT:AD:DP:SAC	1/1:6,24:30:3,3,10,14
chr1	2849251	pbsv.INS.DUP.171	G	<DUP>	.	PASS	SVTYPE=DUP;END=2849405;SVLEN=154	GT:AD:DP:SAC	0/1:30,12:42:17,13,8,4
chr1	2877586	pbsv.INS.DUP.178	G	<DUP>	.	PASS	SVTYPE=DUP;END=2877630;SVLEN=44	GT:AD:DP:SAC	0/1:15,19:34:4,11,6,13
chr1	3162910	pbsv.INS.DUP.189	T	<DUP>	.	PASS	SVTYPE=DUP;END=3163104;SVLEN=194	GT:AD:DP:SAC	0/1:10,30:40:4,6,19,11
chr1	3167683	pbsv.INS.DUP.192	C	<DUP>	.	PASS	SVTYPE=DUP;END=3167801;SVLEN=118	GT:AD:DP:SAC	0/1:10,34:44:6,4,17,17
chr1	4144494	pbsv.INS.DUP.236	C	<DUP>	.	PASS	SVTYPE=DUP;END=4144545;SVLEN=51	GT:AD:DP:SAC	0/1:36,11:47:23,13,2,9
chr1	4332452	pbsv.INS.DUP.245	A	<DUP>	.	PASS	SVTYPE=DUP;END=4332550;SVLEN=98	GT:AD:DP:SAC	0/1:18,11:29:13,5,10,1
chr1	4616483	pbsv.INS.DUP.254	C	<DUP>	.	PASS	SVTYPE=DUP;END=4616507;SVLEN=24	GT:AD:DP:SAC	0/1:21,25:46:12,9,17,8
chr1	5387125	pbsv.BND.chr1:5387125-chrUn_JTFH01001298v1_decoy:7	G	[chrUn_JTFH01001298v1_decoy:7[G	.	Decoy;NearContigEnd	SVTYPE=BND;CIPOS=-49,34;MATEID=pbsv.BND.chrUn_JTFH01001298v1_decoy:7-chr1:5387125	GT:AD:DP	0/1:30,4:34
chr1	5817006	pbsv.INS.DUP.279	G	<DUP>	.	PASS	SVTYPE=DUP;END=5817040;SVLEN=34	GT:AD:DP:SAC	0/1:35,9:44:20,15,4,5
chr1	5817248	pbsv.INS.DUP.281	G	<DUP>	.	PASS	SVTYPE=DUP;END=5817347;SVLEN=99	GT:AD:DP:SAC	0/1:35,9:44:18,17,6,3
chr1	6160199	pbsv.INS.DUP.297	A	<DUP>	.	PASS	SVTYPE=DUP;END=6160325;SVLEN=126	GT:AD:DP:SAC	0/1:24,23:47:13,11,11,12
chr1	7114920	pbsv.INS.DUP.310	A	<DUP>	.	PASS	SVTYPE=DUP;END=7115115;SVLEN=195	GT:AD:DP:SAC	0/1:13,25:38:6,7,9,16
chr1	7276290	pbsv.INS.DUP.313	T	<DUP>	.	PASS	SVTYPE=DUP;END=7276319;SVLEN=29	GT:AD:DP:SAC	0/1:19,25:44:11,8,16,9
chr1	7500357	pbsv.INS.DUP.314	G	<DUP>	.	PASS	SVTYPE=DUP;END=7500424;SVLEN=67	GT:AD:DP:SAC	0/1:16,19:35:6,10,11,8
chr1	8501959	pbsv.INS.DUP.339	G	<DUP>	.	PASS	SVTYPE=DUP;END=8502000;SVLEN=41	GT:AD:DP:SAC	0/1:19,29:48:14,5,16,13
chr1	8559284	pbsv.INS.DUP.340	A	<DUP>	.	PASS	SVTYPE=DUP;END=8559300;SVLEN=16	GT:AD:DP:SAC	0/1:25,26:51:6,19,12,14
chr1	9099657	pbsv.INS.DUP.347	C	<DUP>	.	PASS	SVTYPE=DUP;END=9099677;SVLEN=20	GT:AD:DP:SAC	1/1:1,38:39:1,0,23,15
chr1	9361156	pbsv.INS.DUP.361	C	<DUP>	.	PASS	SVTYPE=DUP;END=9361178;SVLEN=22	GT:AD:DP:SAC	0/1:18,15:33:6,12,8,7
chr1	9624016	pbsv.BND.chr1:9624016-chrUn_KN707920v1_decoy:3583	G	G]chrUn_KN707920v1_decoy:3583]	.	Decoy;NearContigEnd	SVTYPE=BND;CIPOS=-20,39;MATEID=pbsv.BND.chrUn_KN707920v1_decoy:3583-chr1:9624016	GT:AD:DP	0/1:66,3:69
chr1	13522144	pbsv.INS.DUP.418	G	<DUP>	.	PASS	SVTYPE=DUP;END=13522239;SVLEN=95	GT:AD:DP:SAC	0/1:23,16:39:12,11,8,8
chr1	13658391	pbsv.INS.DUP.421	G	<DUP>	.	PASS	SVTYPE=DUP;END=13658490;SVLEN=99	GT:AD:DP:SAC	1/1:5,47:52:3,2,21,26
chr1	13981090	pbsv.INS.DUP.423	T	<DUP>	.	PASS	SVTYPE=DUP;END=13981109;SVLEN=19	GT:AD:DP:SAC	1/1:4,45:49:3,1,24,21
chr1	16725237	pbsv.BND.chr1:16725237-chr1:234776442	C	[chr1:234776442[C	.	PASS	SVTYPE=BND;CIPOS=-13,32;MATEID=pbsv.BND.chr1:234776442-chr1:16725237;MATEDIST=218051205	GT:AD:DP	0/1:48,69:117
chr1	17289334	pbsv.BND.chr1:17289334-chrUn_KN707781v1_decoy:1	A	A[chrUn_KN707781v1_decoy:1[	.	Decoy;NearContigEnd	SVTYPE=BND;CIPOS=-11,11;MATEID=pbsv.BND.chrUn_KN707781v1_decoy:1-chr1:17289334	GT:AD:DP	0/1:33,11:44
chr1	17801028	pbsv.BND.chr1:17801028-chr9:82865787	A	A]chr9:82865787]	.	PASS	SVTYPE=BND;CIPOS=-1,1;MATEID=pbsv.BND.chr9:82865787-chr1:17801028	GT:AD:DP	0/1:56,2:58
chr1	17864293	pbsv.INS.DUP.490	T	<DUP>	.	PASS	SVTYPE=DUP;END=17864319;SVLEN=26	GT:AD:DP:SAC	1/1:2,29:31:1,1,16,13
chr1	18792718	pbsv.BND.chr1:18792718-chr8:66502353	A	A[chr8:66502353[	.	PASS	SVTYPE=BND;CIPOS=-1,1;MATEID=pbsv.BND.chr8:66502353-chr1:18792718	GT:AD:DP	0/1:32,2:34
chr1	23277341	pbsv.BND.chr1:23277341-chrUn_KN707733v1_decoy:2	A	A[chrUn_KN707733v1_decoy:2[	.	Decoy;NearContigEnd	SVTYPE=BND;CIPOS=-54,10;MATEID=pbsv.BND.chrUn_KN707733v1_decoy:2-chr1:23277341	GT:AD:DP	0/1:48,31:79
chr1	23710913	pbsv.INS.DUP.585	C	<DUP>	.	PASS	SVTYPE=DUP;END=23710988;SVLEN=75	GT:AD:DP:SAC	0/1:14,27:41:9,5,15,12
chr1	24119546	pbsv.BND.chr1:24119546-chr12:11003635	A	A]chr12:11003635]	.	PASS	SVTYPE=BND;CIPOS=-10,10;MATEID=pbsv.BND.chr12:11003635-chr1:24119546	GT:AD:DP	0/1:33,2:35
chr1	24345043	pbsv.INS.DUP.601	C	<DUP>	.	PASS	SVTYPE=DUP;END=24345075;SVLEN=32	GT:AD:DP:SAC	0/1:20,25:45:10,10,12,13
chr1	24345158	pbsv.INS.DUP.602	C	<DUP>	.	PASS	SVTYPE=DUP;END=24345272;SVLEN=114	GT:AD:DP:SAC	0/1:34,14:48:17,17,6,8
chr1	24634735	pbsv.INS.DUP.606	G	<DUP>	.	PASS	SVTYPE=DUP;END=24635044;SVLEN=309	GT:AD:DP:SAC	0/1:23,21:44:11,12,11,10
chr1	24640520	pbsv.INS.DUP.607	A	<DUP>	.	PASS	SVTYPE=DUP;END=24640542;SVLEN=22	GT:AD:DP:SAC	0/1:17,27:44:10,7,14,13
chr1	24652034	pbsv.INS.DUP.608	A	<DUP>	.	PASS	SVTYPE=DUP;END=24652058;SVLEN=24	GT:AD:DP:SAC	0/1:21,27:48:7,14,15,12
chr1	25310836	pbsv.BND.chr1:25310836-chr1:49544252	G	[chr1:49544252[G	.	PASS	SVTYPE=BND;CIPOS=-2,3;MATEID=pbsv.BND.chr1:49544252-chr1:25310836;MATEDIST=24233416	GT:AD:DP	0/1:51,2:53
chr1	25751264	pbsv.INS.DUP.625	T	<DUP>	.	PASS	SVTYPE=DUP;END=25751316;SVLEN=52	GT:AD:DP:SAC	1/1:4,38:42:0,4,18,20
chr1	26641556	pbsv.INV.642	G	<INV>	.	PASS	SVTYPE=INV;END=26649927;SVLEN=8372	GT:AD:DP:SAC	0/1:34,12:46:19,15,8,4
chr1	26641618	pbsv.INV.643	C	<INV>	.	PASS	SVTYPE=INV;END=26646423;SVLEN=4806	GT:AD:DP:SAC	0/1:33,10:43:9,24,7,3
chr1	33051018	pbsv.BND.chr1:33051018-chr6:2919936	C	]chr6:2919936]C	.	PASS	SVTYPE=BND;CIPOS=-3,4;MATEID=pbsv.BND.chr6:2919936-chr1:33051018	GT:AD:DP	0/1:50,2:52
chr1	33053495	pbsv.BND.chr1:33053495-chr6:2919926	A	A[chr6:2919926[	.	PASS	SVTYPE=BND;CIPOS=0,0;MATEID=pbsv.BND.chr6:2919926-chr1:33053495	GT:AD:DP	0/1:47,2:49
chr1	33053497	pbsv.BND.chr1:33053497-chr7:24409084	A	A[chr7:24409084[	.	PASS	SVTYPE=BND;CIPOS=-2,5;MATEID=pbsv.BND.chr7:24409084-chr1:33053497	GT:AD:DP	0/1:40,4:44
chr1	33186766	pbsv.BND.chr1:33186766-chrUn_JTFH01000368v1_decoy:1893	A	A]chrUn_JTFH01000368v1_decoy:1893]	.	Decoy;NearContigEnd	SVTYPE=BND;CIPOS=-39,28;MATEID=pbsv.BND.chrUn_JTFH01000368v1_decoy:1893-chr1:33186766	GT:AD:DP	0/1:43,5:48
chr1	35260252	pbsv.INS.DUP.748	A	<DUP>	.	PASS	SVTYPE=DUP;END=35260453;SVLEN=201	GT:AD:DP:SAC	0/1:19,31:50:10,9,10,21
chr1	36313973	pbsv.INS.DUP.760	T	<DUP>	.	PASS	SVTYPE=DUP;END=36313991;SVLEN=18	GT:AD:DP:SAC	1/1:1,43:44:1,0,19,24
chr1	36496683	pbsv.INS.DUP.762	A	<DUP>	.	PASS	SVTYPE=DUP;END=36496702;SVLEN=19	GT:AD:DP:SAC	0/1:17,30:47:11,6,12,18
chr1	36700268	pbsv.INV.765	T	<INV>	.	InsufficientStrandEvidence	SVTYPE=INV;END=36700523;SVLEN=256	GT:AD:DP:SAC	0/1:26,8:34:7,19,8,0
chr1	37838798	pbsv.INS.DUP.788	T	<DUP>	.	PASS	SVTYPE=DUP;END=37838818;SVLEN=20	GT:AD:DP:SAC	0/1:21,17:38:11,10,9,8
chr1	39480093	pbsv.INS.DUP.806	C	<DUP>	.	PASS	SVTYPE=DUP;END=39480111;SVLEN=18	GT:AD:DP:SAC	0/1:22,35:57:10,12,17,18
chr1	39504464	pbsv.INS.DUP.807	G	<DUP>	.	PASS	SVTYPE=DUP;END=39504892;SVLEN=428	GT:AD:DP:SAC	0/1:18,36:54:5,13,20,16
chr1	39922880	pbsv.INS.DUP.812	T	<DUP>	.	PASS	SVTYPE=DUP;END=39922901;SVLEN=21	GT:AD:DP:SAC	1/1:3,24:27:0,3,8,16
chr1	40318296	pbsv.INS.DUP.814	A	<DUP>	.	PASS	SVTYPE=DUP;END=40318313;SVLEN=17	GT:AD:DP:SAC	0/1:18,20:38:11,7,7,13
chr1	42042160	pbsv.INS.DUP.841	A	<DUP>	.	PASS	SVTYPE=DUP;END=42042187;SVLEN=27	GT:AD:DP:SAC	0/1:21,25:46:9,12,16,9
chr1	42722672	pbsv.INS.DUP.851	G	<DUP>	.	PASS	SVTYPE=DUP;END=42722795;SVLEN=123	GT:AD:DP:SAC	0/1:33,21:54:21,12,11,10
chr1	43308461	pbsv.INS.DUP.853	A	<DUP>	.	PASS	SVTYPE=DUP;END=43308500;SVLEN=39	GT:AD:DP:SAC	1/1:6,35:41:1,5,19,16
chr1	43593624	pbsv.INV.855	G	<INV>	.	PASS	SVTYPE=INV;END=43594215;SVLEN=592	GT:AD:DP:SAC	0/1:16,15:31:10,6,7,8
chr1	43780661	pbsv.BND.chr1:43780661-chr3:67443289	T	[chr3:67443289[T	.	PASS	SVTYPE=BND;CIPOS=0,1;MATEID=pbsv.BND.chr3:67443289-chr1:43780661	GT:AD:DP	0/1:49,2:51
chr1	43817302	pbsv.INV.860	G	<INV>	.	InsufficientStrandEvidence	SVTYPE=INV;END=43817786;SVLEN=485	GT:AD:DP:SAC	0/1:39,13:52:14,25,13,0
chr1	43911518	pbsv.INS.DUP.865	T	<DUP>	.	PASS	SVTYPE=DUP;END=43911668;SVLEN=150	GT:AD:DP:SAC	0/1:26,24:50:13,13,11,13
chr1	44613054	pbsv.INS.DUP.874	A	<DUP>	.	PASS	SVTYPE=DUP;END=44613140;SVLEN=86	GT:AD:DP:SAC	1/1:1,43:44:1,0,21,22
chr1	44797961	pbsv.INS.DUP.876	A	<DUP>	.	PASS	SVTYPE=DUP;END=44798005;SVLEN=44	GT:AD:DP:SAC	0/1:39,14:53:24,15,5,9
chr1	44814172	pbsv.INS.DUP.878	T	<DUP>	.	InsufficientStrandEvidence	SVTYPE=DUP;END=44814227;SVLEN=55	GT:AD:DP:SAC	0/1:21,9:30:7,14,9,0
chr1	45044724	pbsv.INS.DUP.886	A	<DUP>	.	PASS	SVTYPE=DUP;END=45044746;SVLEN=22	GT:AD:DP:SAC	0/1:29,12:41:13,16,7,5
chr1	45422760	pbsv.INS.DUP.889	T	<DUP>	.	PASS	SVTYPE=DUP;END=45422778;SVLEN=18	GT:AD:DP:SAC	1/1:0,45:45:0,0,23,22
chr1	45703294	pbsv.BND.chr1:45703294-chrUn_KN707671v1_decoy:2782	G	]chrUn_KN707671v1_decoy:2782]G	.	Decoy;NearContigEnd	SVTYPE=BND;CIPOS=-16,52;MATEID=pbsv.BND.chrUn_KN707671v1_decoy:2782-chr1:45703294	GT:AD:DP	0/1:39,20:59
chr1	45816205	pbsv.INS.DUP.898	G	<DUP>	.	PASS	SVTYPE=DUP;END=45816221;SVLEN=16	GT:AD:DP:SAC	0/1:25,14:39:13,12,5,9
chr1	46443359	pbsv.INS.DUP.906	C	<DUP>	.	PASS	SVTYPE=DUP;END=46443379;SVLEN=20	GT:AD:DP:SAC	0/1:17,13:30:7,10,12,1
chr1	46563951	pbsv.INS.DUP.907	A	<DUP>	.	PASS	SVTYPE=DUP;END=46563969;SVLEN=18	GT:AD:DP:SAC	0/1:26,21:47:12,14,11,10
chr1	46564045	pbsv.INS.DUP.908	A	<DUP>	.	PASS	SVTYPE=DUP;END=46564064;SVLEN=19	GT:AD:DP:SAC	0/1:32,15:47:17,15,6,9
chr1	47863373	pbsv.INS.DUP.918	T	<DUP>	.	PASS	SVTYPE=DUP;END=47863393;SVLEN=20	GT:AD:DP:SAC	0/1:26,30:56:10,16,12,18
chr1	48006660	pbsv.INS.DUP.919	T	<DUP>	.	PASS	SVTYPE=DUP;END=48006678;SVLEN=18	GT:AD:DP:SAC	0/1:27,30:57:12,15,14,16
chr1	49544252	pbsv.BND.chr1:49544252-chr1:25310836	C	[chr1:25310836[C	.	PASS	SVTYPE=BND;CIPOS=-1,1;MATEID=pbsv.BND.chr1:25310836-chr1:49544252;MATEDIST=24233416	GT:AD:DP	0/1:38,2:40
chr1	50381491	pbsv.INS.DUP.935	G	<DUP>	.	PASS	SVTYPE=DUP;END=50381567;SVLEN=76	GT:AD:DP:SAC	0/1:26,13:39:8,18,6,7
chr1	51804484	pbsv.INS.DUP.950	T	<DUP>	.	PASS	SVTYPE=DUP;END=51804561;SVLEN=77	GT:AD:DP:SAC	0/1:27,25:52:13,14,13,12
chr1	53283565	pbsv.INS.DUP.962	T	<DUP>	.	PASS	SVTYPE=DUP;END=53283735;SVLEN=170	GT:AD:DP:SAC	0/1:20,28:48:12,8,11,17
chr1	54927290	pbsv.INS.DUP.994	A	<DUP>	.	PASS	SVTYPE=DUP;END=54927310;SVLEN=20	GT:AD:DP:SAC	0/1:18,25:43:8,10,14,11
chr1	55662527	pbsv.INS.DUP.1009	T	<DUP>	.	PASS	SVTYPE=DUP;END=55662724;SVLEN=197	GT:AD:DP:SAC	0/1:29,18:47:18,11,11,7
chr1	57965035	pbsv.INS.DUP.1039	A	<DUP>	.	PASS	SVTYPE=DUP;END=57965056;SVLEN=21	GT:AD:DP:SAC	0/1:22,30:52:15,7,14,16
chr1	60085680	pbsv.INS.DUP.1057	T	<DUP>	.	PASS	SVTYPE=DUP;END=60085772;SVLEN=92	GT:AD:DP:SAC	0/1:12,38:50:6,6,19,19
chr1	60916106	pbsv.INS.DUP.1064	T	<DUP>	.	PASS	SVTYPE=DUP;END=60916128;SVLEN=22	GT:AD:DP:SAC	0/1:40,12:52:11,29,9,3
chr1	62137479	pbsv.INS.DUP.1073	G	<DUP>	.	PASS	SVTYPE=DUP;END=62137519;SVLEN=40	GT:AD:DP:SAC	0/1:30,23:53:19,11,11,12
chr1	67159017	pbsv.INS.DUP.1135	T	<DUP>	.	PASS	SVTYPE=DUP;END=67159265;SVLEN=248	GT:AD:DP:SAC	0/1:40,16:56:22,18,7,9
chr1	68094571	pbsv.INS.DUP.1144	T	<DUP>	.	PASS	SVTYPE=DUP;END=68094590;SVLEN=19	GT:AD:DP:SAC	0/1:25,29:54:11,14,11,18
chr1	68285854	pbsv.INS.DUP.1148	T	<DUP>	.	PASS	SVTYPE=DUP;END=68285874;SVLEN=20	GT:AD:DP:SAC	0/1:22,24:46:11,11,11,13
chr1	69409182	pbsv.INS.DUP.1155	G	<DUP>	.	PASS	SVTYPE=DUP;END=69409205;SVLEN=23	GT:AD:DP:SAC	0/1:21,22:43:13,8,13,9
chr1	71928356	pbsv.INS.DUP.1182	A	<DUP>	.	PASS	SVTYPE=DUP;END=71928399;SVLEN=43	GT:AD:DP:SAC	0/1:42,13:55:23,19,8,5
chr1	72339813	pbsv.BND.chr1:72339813-chrUn_KN707820v1_decoy:8305	A	A]chrUn_KN707820v1_decoy:8305]	.	Decoy;NearContigEnd	SVTYPE=BND;CIPOS=-2,2;MATEID=pbsv.BND.chrUn_KN707820v1_decoy:8305-chr1:72339813	GT:AD:DP	0/1:8,17:25
chr1	72348034	pbsv.INS.DUP.1189	T	<DUP>	.	PASS	SVTYPE=DUP;END=72348064;SVLEN=30	GT:AD:DP:SAC	0/1:25,7:32:15,10,6,1
chr1	74758470	pbsv.INS.DUP.1215	T	<DUP>	.	PASS	SVTYPE=DUP;END=74758710;SVLEN=240	GT:AD:DP:SAC	0/1:41,14:55:17,24,7,7
chr1	79096662	pbsv.INS.DUP.1259	T	<DUP>	.	PASS	SVTYPE=DUP;END=79096684;SVLEN=22	GT:AD:DP:SAC	0/1:27,24:51:9,18,17,7
chr1	82414996	pbsv.INS.DUP.1293	G	<DUP>	.	PASS	SVTYPE=DUP;END=82415095;SVLEN=99	GT:AD:DP:SAC	0/1:23,28:51:8,15,18,10
chr1	82508915	pbsv.BND.chr1:82508915-chr5:143773101	T	[chr5:143773101[T	.	PASS	SVTYPE=BND;CIPOS=0,0;MATEID=pbsv.BND.chr5:143773101-chr1:82508915	GT:AD:DP	0/1:42,2:44
chr1	83892746	pbsv.INS.DUP.1308	A	<DUP>	.	PASS	SVTYPE=DUP;END=83892803;SVLEN=57	GT:AD:DP:SAC	1/1:8,39:47:6,2,19,20
chr1	84768805	pbsv.INS.DUP.1315	G	<DUP>	.	PASS	SVTYPE=DUP;END=84768853;SVLEN=48	GT:AD:DP:SAC	0/1:30,16:46:13,17,6,10
chr1	85667950	pbsv.INS.DUP.1325	A	<DUP>	.	PASS	SVTYPE=DUP;END=85667970;SVLEN=20	GT:AD:DP:SAC	0/1:45,22:67:19,26,12,10
chr1	86216514	pbsv.INS.DUP.1331	G	<DUP>	.	PASS	SVTYPE=DUP;END=86216550;SVLEN=36	GT:AD:DP:SAC	0/1:32,28:60:12,20,16,12
chr1	87037210	pbsv.INS.DUP.1340	C	<DUP>	.	PASS	SVTYPE=DUP;END=87037267;SVLEN=57	GT:AD:DP:SAC	1/1:1,55:56:0,1,30,25
chr1	90311034	pbsv.INS.DUP.1368	C	<DUP>	.	PASS	SVTYPE=DUP;END=90311082;SVLEN=48	GT:AD:DP:SAC	0/1:52,14:66:18,34,10,4
chr1	90379015	pbsv.INS.DUP.1369	A	<DUP>	.	PASS	SVTYPE=DUP;END=90379103;SVLEN=88	GT:AD:DP:SAC	0/1:21,27:48:8,13,17,10
chr1	90826120	pbsv.INS.DUP.1381	A	<DUP>	.	PASS	SVTYPE=DUP;END=90826177;SVLEN=57	GT:AD:DP:SAC	0/1:21,24:45:9,12,15,9
chr1	91078839	pbsv.INS.DUP.1385	A	<DUP>	.	PASS	SVTYPE=DUP;END=91078893;SVLEN=54	GT:AD:DP:SAC	0/1:23,17:40:15,8,10,7
chr1	91666262	pbsv.INV.1391	T	<INV>	.	PASS	SVTYPE=INV;END=91667078;SVLEN=817	GT:AD:DP:SAC	0/1:24,23:47:24,0,9,14
chr1	92213455	pbsv.INS.DUP.1398	A	<DUP>	.	PASS	SVTYPE=DUP;END=92213508;SVLEN=53	GT:AD:DP:SAC	0/1:24,21:45:10,14,10,11
chr1	92629659	pbsv.INS.DUP.1404	T	<DUP>	.	PASS	SVTYPE=DUP;END=92629677;SVLEN=18	GT:AD:DP:SAC	0/1:42,13:55:13,29,11,2
chr1	95327218	pbsv.INS.DUP.1432	T	<DUP>	.	PASS	SVTYPE=DUP;END=95327241;SVLEN=23	GT:AD:DP:SAC	1/1:1,55:56:0,1,21,34
chr1	95909143	pbsv.INS.DUP.1433	T	<DUP>	.	PASS	SVTYPE=DUP;END=95909171;SVLEN=28	GT:AD:DP:SAC	0/1:28,34:62:13,15,18,16
chr1	96153095	pbsv.INS.DUP.1437	A	<DUP>	.	PASS	SVTYPE=DUP;END=96153153;SVLEN=58	GT:AD:DP:SAC	0/1:37,19:56:16,21,9,10
chr1	96265792	pbsv.INS.DUP.1440	A	<DUP>	.	PASS	SVTYPE=DUP;END=96265855;SVLEN=63	GT:AD:DP:SAC	0/1:26,13:39:11,15,2,11
chr1	98046178	pbsv.INS.DUP.1453	C	<DUP>	.	PASS	SVTYPE=DUP;END=98046222;SVLEN=44	GT:AD:DP:SAC	0/1:30,28:58:18,12,14,14
chr1	98513021	pbsv.INS.DUP.1455	G	<DUP>	.	PASS	SVTYPE=DUP;END=98513045;SVLEN=24	GT:AD:DP:SAC	0/1:9,35:44:4,5,15,20
chr1	98928549	pbsv.INS.DUP.1458	A	<DUP>	.	PASS	SVTYPE=DUP;END=98928571;SVLEN=22	GT:AD:DP:SAC	0/1:20,39:59:10,10,15,24
chr1	99857801	pbsv.INS.DUP.1468	G	<DUP>	.	PASS	SVTYPE=DUP;END=99857822;SVLEN=21	GT:AD:DP:SAC	0/1:17,42:59:13,4,23,19
chr1	101989599	pbsv.INS.DUP.1497	C	<DUP>	.	PASS	SVTYPE=DUP;END=101989638;SVLEN=39	GT:AD:DP:SAC	0/1:32,26:58:13,19,10,16
chr1	103561099	pbsv.BND.chr1:103561099-chr1:103676919	G	]chr1:103676919]G	.	PASS	SVTYPE=BND;CIPOS=0,1;MATEID=pbsv.BND.chr1:103676919-chr1:103561099;MATEDIST=115820	GT:AD:DP	0/1:91,2:93
chr1	103676919	pbsv.BND.chr1:103676919-chr1:103561099	G	G[chr1:103561099[	.	PASS	SVTYPE=BND;CIPOS=0,1;MATEID=pbsv.BND.chr1:103561099-chr1:103676919;MATEDIST=115820	GT:AD:DP	0/1:42,2:44
chr1	104737698	pbsv.INS.DUP.1539	A	<DUP>	.	PASS	SVTYPE=DUP;END=104737717;SVLEN=19	GT:AD:DP:SAC	0/1:19,23:42:12,7,10,13
chr1	108374865	pbsv.INS.DUP.1587	A	<DUP>	.	PASS	SVTYPE=DUP;END=108374890;SVLEN=25	GT:AD:DP:SAC	0/1:13,26:39:8,5,13,13
chr1	108839881	pbsv.BND.chr1:108839881-chr4:17060442	T	[chr4:17060442[T	.	PASS	SVTYPE=BND;CIPOS=-1,2;MATEID=pbsv.BND.chr4:17060442-chr1:108839881	GT:AD:DP	0/1:48,2:50
chr1	111529993	pbsv.INS.DUP.1626	G	<DUP>	.	PASS	SVTYPE=DUP;END=111530030;SVLEN=37	GT:AD:DP:SAC	0/1:50,16:66:21,29,5,11
chr1	112743864	pbsv.INS.DUP.1646	C	<DUP>	.	PASS	SVTYPE=DUP;END=112743890;SVLEN=26	GT:AD:DP:SAC	0/1:17,19:36:7,10,7,12
chr1	112774223	pbsv.INS.DUP.1648	C	<DUP>	.	PASS	SVTYPE=DUP;END=112774356;SVLEN=133	GT:AD:DP:SAC	0/1:30,10:40:16,14,7,3
chr1	114210634	pbsv.BND.chr1:114210634-chr14:76308911	T	[chr14:76308911[T	.	PASS	SVTYPE=BND;CIPOS=0,1;MATEID=pbsv.BND.chr14:76308911-chr1:114210634	GT:AD:DP	0/1:46,9:55
chr1	114310120	pbsv.INS.DUP.1663	A	<DUP>	.	InsufficientStrandEvidence	SVTYPE=DUP;END=114310138;SVLEN=18	GT:AD:DP:SAC	0/1:35,15:50:22,13,0,15
chr1	114479818	pbsv.INS.DUP.1664	G	<DUP>	.	PASS	SVTYPE=DUP;END=114479853;SVLEN=35	GT:AD:DP:SAC	0/1:22,17:39:11,11,10,7
chr1	117137450	pbsv.INS.DUP.1680	C	<DUP>	.	PASS	SVTYPE=DUP;END=117137476;SVLEN=26	GT:AD:DP:SAC	0/1:42,31:73:21,21,18,13
chr1	118202556	pbsv.INS.DUP.1687	T	<DUP>	.	PASS	SVTYPE=DUP;END=118202581;SVLEN=25	GT:AD:DP:SAC	0/1:14,33:47:7,7,17,16
chr1	118318865	pbsv.INS.DUP.1690	A	<DUP>	.	PASS	SVTYPE=DUP;END=118318921;SVLEN=56	GT:AD:DP:SAC	0/1:12,24:36:6,6,15,9
chr1	121621257	pbsv.INS.DUP.1714	A	<DUP>	.	PASS	SVTYPE=DUP;END=121621776;SVLEN=519	GT:AD:DP:SAC	0/1:13,12:25:5,8,9,3
chr1	121629247	pbsv.INS.DUP.1720	A	<DUP>	.	PASS	SVTYPE=DUP;END=121629343;SVLEN=96	GT:AD:DP:SAC	0/1:14,8:22:10,4,6,2
chr1	143206859	pbsv.INS.DUP.1791	G	<DUP>	.	PASS	SVTYPE=DUP;END=143207293;SVLEN=434	GT:AD:DP:SAC	0/1:532,256:788:278,254,144,112
chr1	144642714	pbsv.INS.DUP.1846	A	<DUP>	.	PASS	SVTYPE=DUP;END=144642748;SVLEN=34	GT:AD:DP:SAC	1/1:1,8:9:1,0,3,5
chr1	144883362	pbsv.INS.DUP.1855	G	<DUP>	.	PASS	SVTYPE=DUP;END=144883386;SVLEN=24	GT:AD:DP:SAC	0/1:7,13:20:3,4,7,6
chr1	147489703	pbsv.INS.DUP.1885	A	<DUP>	.	PASS	SVTYPE=DUP;END=147489765;SVLEN=62	GT:AD:DP:SAC	1/1:2,58:60:0,2,32,26
chr1	147652933	pbsv.INS.DUP.1888	T	<DUP>	.	PASS	SVTYPE=DUP;END=147653215;SVLEN=282	GT:AD:DP:SAC	1/1:10,41:51:6,4,21,20
chr1	147949457	pbsv.INS.DUP.1894	C	<DUP>	.	PASS	SVTYPE=DUP;END=147949570;SVLEN=113	GT:AD:DP:SAC	0/1:10,29:39:4,6,17,12
chr1	149023606	pbsv.INS.DUP.1902	G	<DUP>	.	PASS	SVTYPE=DUP;END=149023757;SVLEN=151	GT:AD:DP:SAC	0/1:14,27:41:11,3,16,11
chr1	150781404	pbsv.INS.DUP.1932	C	<DUP>	.	PASS	SVTYPE=DUP;END=150781552;SVLEN=148	GT:AD:DP:SAC	0/1:20,19:39:10,10,7,12
chr1	151367345	pbsv.INS.DUP.1938	A	<DUP>	.	PASS	SVTYPE=DUP;END=151367366;SVLEN=21	GT:AD:DP:SAC	0/1:32,10:42:13,19,6,4
chr1	152082758	pbsv.INS.DUP.1952	T	<DUP>	.	PASS	SVTYPE=DUP;END=152082781;SVLEN=23	GT:AD:DP:SAC	1/1:3,44:47:0,3,22,22
chr1	152215899	pbsv.INS.DUP.1955	A	<DUP>	.	PASS	SVTYPE=DUP;END=152216611;SVLEN=712	GT:AD:DP:SAC	0/1:38,10:48:19,19,3,7
chr1	153634604	pbsv.INS.DUP.1978	G	<DUP>	.	PASS	SVTYPE=DUP;END=153634633;SVLEN=29	GT:AD:DP:SAC	1/1:0,48:48:0,0,23,25
chr1	154677029	pbsv.BND.chr1:154677029-chr3:151664750	G	]chr3:151664750]G	.	PASS	SVTYPE=BND;CIPOS=0,2;MATEID=pbsv.BND.chr3:151664750-chr1:154677029	GT:AD:DP	0/1:35,4:39
chr1	154766420	pbsv.INS.DUP.1986	A	<DUP>	.	PASS	SVTYPE=DUP;END=154766439;SVLEN=19	GT:AD:DP:SAC	0/1:29,11:40:13,16,7,4
chr1	155991269	pbsv.INS.DUP.2000	C	<DUP>	.	PASS	SVTYPE=DUP;END=155991311;SVLEN=42	GT:AD:DP:SAC	0/1:22,23:45:14,8,11,12
chr1	156107798	pbsv.INS.DUP.2003	T	<DUP>	.	PASS	SVTYPE=DUP;END=156107817;SVLEN=19	GT:AD:DP:SAC	0/1:25,8:33:11,14,4,4
chr1	156328084	pbsv.INS.DUP.2005	C	<DUP>	.	PASS	SVTYPE=DUP;END=156328214;SVLEN=130	GT:AD:DP:SAC	1/1:10,44:54:7,3,24,20
chr1	158473767	pbsv.INS.DUP.2024	C	<DUP>	.	PASS	SVTYPE=DUP;END=158473783;SVLEN=16	GT:AD:DP:SAC	0/1:19,29:48:3,16,25,4
chr1	161188884	pbsv.INS.DUP.2051	A	<DUP>	.	PASS	SVTYPE=DUP;END=161188908;SVLEN=24	GT:AD:DP:SAC	0/1:32,12:44:19,13,8,4
chr1	161536822	pbsv.INS.DUP.2062	T	<DUP>	.	PASS	SVTYPE=DUP;END=161536902;SVLEN=80	GT:AD:DP:SAC	0/1:25,23:48:11,14,6,17
chr1	162868633	pbsv.INS.DUP.2078	C	<DUP>	.	PASS	SVTYPE=DUP;END=162868729;SVLEN=96	GT:AD:DP:SAC	1/1:2,55:57:2,0,29,26
chr1	163715441	pbsv.INS.DUP.2089	T	<DUP>	.	PASS	SVTYPE=DUP;END=163715526;SVLEN=85	GT:AD:DP:SAC	1/1:9,42:51:5,4,16,26
chr1	164063606	pbsv.INS.DUP.2091	T	<DUP>	.	PASS	SVTYPE=DUP;END=164063653;SVLEN=47	GT:AD:DP:SAC	1/1:5,49:54:2,3,21,28
chr1	164941639	pbsv.INS.DUP.2103	A	<DUP>	.	PASS	SVTYPE=DUP;END=164941665;SVLEN=26	GT:AD:DP:SAC	0/1:17,29:46:8,9,13,16
chr1	165708157	pbsv.INS.DUP.2113	C	<DUP>	.	PASS	SVTYPE=DUP;END=165708218;SVLEN=61	GT:AD:DP:SAC	0/1:18,39:57:10,8,21,18
chr1	168395497	pbsv.BND.chr1:168395497-chrUn_JTFH01000936v1_decoy:1022	T	]chrUn_JTFH01000936v1_decoy:1022]T	.	Decoy;NearContigEnd	SVTYPE=BND;CIPOS=-1,2;MATEID=pbsv.BND.chrUn_JTFH01000936v1_decoy:1022-chr1:168395497	GT:AD:DP	0/1:58,2:60
chr1	169024380	pbsv.INV.2156	A	<INV>	.	InsufficientStrandEvidence	SVTYPE=INV;END=169024696;SVLEN=317	GT:AD:DP:SAC	0/1:25,7:32:16,9,0,7
chr1	169391847	pbsv.INS.DUP.2161	A	<DUP>	.	PASS	SVTYPE=DUP;END=169391886;SVLEN=39	GT:AD:DP:SAC	0/1:29,22:51:15,14,15,7
chr1	173649453	pbsv.BND.chr1:173649453-chr4:85390824	T	[chr4:85390824[T	.	PASS	SVTYPE=BND;CIPOS=-4,4;MATEID=pbsv.BND.chr4:85390824-chr1:173649453	GT:AD:DP	0/1:71,2:73
chr1	174136255	pbsv.INS.DUP.2198	T	<DUP>	.	PASS	SVTYPE=DUP;END=174136350;SVLEN=95	GT:AD:DP:SAC	0/1:34,11:45:20,14,7,4
chr1	174937730	pbsv.BND.chr1:174937730-chrUn_JTFH01000855v1_decoy:2	T	[chrUn_JTFH01000855v1_decoy:2[T	.	Decoy;NearContigEnd	SVTYPE=BND;CIPOS=-18,27;MATEID=pbsv.BND.chrUn_JTFH01000855v1_decoy:2-chr1:174937730	GT:AD:DP	0/1:36,22:58
chr1	175691178	pbsv.INS.DUP.2215	C	<DUP>	.	PASS	SVTYPE=DUP;END=175691198;SVLEN=20	GT:AD:DP:SAC	0/1:38,13:51:22,16,6,7
chr1	180866793	pbsv.BND.chr1:180866793-chr5:90154953	G	[chr5:90154953[G	.	PASS	SVTYPE=BND;CIPOS=0,1;MATEID=pbsv.BND.chr5:90154953-chr1:180866793	GT:AD:DP	0/1:46,4:50
chr1	183149946	pbsv.INS.DUP.2282	C	<DUP>	.	PASS	SVTYPE=DUP;END=183149991;SVLEN=45	GT:AD:DP:SAC	0/1:19,14:33:13,6,7,7
chr1	183364661	pbsv.INS.DUP.2284	T	<DUP>	.	PASS	SVTYPE=DUP;END=183364682;SVLEN=21	GT:AD:DP:SAC	0/1:17,34:51:15,2,6,28
chr1	185406824	pbsv.INS.DUP.2296	T	<DUP>	.	PASS	SVTYPE=DUP;END=185406852;SVLEN=28	GT:AD:DP:SAC	1/1:1,52:53:0,1,24,28
chr1	185924214	pbsv.INS.DUP.2299	T	<DUP>	.	PASS	SVTYPE=DUP;END=185924232;SVLEN=18	GT:AD:DP:SAC	0/1:42,11:53:26,16,10,1
chr1	186276821	pbsv.INS.DUP.2302	A	<DUP>	.	PASS	SVTYPE=DUP;END=186276853;SVLEN=32	GT:AD:DP:SAC	0/1:37,16:53:14,23,7,9
chr1	188094096	pbsv.INS.DUP.2323	G	<DUP>	.	PASS	SVTYPE=DUP;END=188094114;SVLEN=18	GT:AD:DP:SAC	0/1:21,30:51:10,11,14,16
chr1	188251807	pbsv.INS.DUP.2328	T	<DUP>	.	PASS	SVTYPE=DUP;END=188251824;SVLEN=17	GT:AD:DP:SAC	0/1:30,22:52:11,19,11,11
chr1	190059983	pbsv.INS.DUP.2361	T	<DUP>	.	PASS	SVTYPE=DUP;END=190060005;SVLEN=22	GT:AD:DP:SAC	1/1:3,47:50:3,0,21,26
chr1	191476588	pbsv.INS.DUP.2371	T	<DUP>	.	PASS	SVTYPE=DUP;END=191476620;SVLEN=32	GT:AD:DP:SAC	0/1:23,21:44:12,11,14,7
chr1	193564298	pbsv.INS.DUP.2390	A	<DUP>	.	PASS	SVTYPE=DUP;END=193564413;SVLEN=115	GT:AD:DP:SAC	0/1:35,20:55:15,20,10,10
chr1	193788063	pbsv.BND.chr1:193788063-chr3:188190012	G	[chr3:188190012[G	.	PASS	SVTYPE=BND;CIPOS=-1,4;MATEID=pbsv.BND.chr3:188190012-chr1:193788063	GT:AD:DP	0/1:55,4:59
chr1	194303611	pbsv.INS.DUP.2400	G	<DUP>	.	PASS	SVTYPE=DUP;END=194303857;SVLEN=246	GT:AD:DP:SAC	0/1:47,13:60:26,21,11,2
chr1	194481227	pbsv.INS.DUP.2404	T	<DUP>	.	PASS	SVTYPE=DUP;END=194481248;SVLEN=21	GT:AD:DP:SAC	0/1:13,12:25:9,4,10,2
chr1	195828133	pbsv.INS.DUP.2414	G	<DUP>	.	PASS	SVTYPE=DUP;END=195828154;SVLEN=21	GT:AD:DP:SAC	0/1:24,34:58:10,14,16,18
chr1	196284240	pbsv.INS.DUP.2422	A	<DUP>	.	PASS	SVTYPE=DUP;END=196284265;SVLEN=25	GT:AD:DP:SAC	0/1:22,25:47:11,11,18,7
chr1	197787659	pbsv.INV.2438	T	<INV>	.	PASS	SVTYPE=INV;END=197788854;SVLEN=1196	GT:AD:DP:SAC	1/1:7,48:55:0,7,26,22
chr1	198842005	pbsv.INS.DUP.2444	T	<DUP>	.	InsufficientStrandEvidence	SVTYPE=DUP;END=198842093;SVLEN=88	GT:AD:DP:SAC	0/1:37,24:61:8,29,24,0
chr1	199742372	pbsv.INS.DUP.2457	A	<DUP>	.	PASS	SVTYPE=DUP;END=199742389;SVLEN=17	GT:AD:DP:SAC	0/1:27,32:59:15,12,20,12
chr1	201257147	pbsv.INS.DUP.2470	G	<DUP>	.	PASS	SVTYPE=DUP;END=201257261;SVLEN=114	GT:AD:DP:SAC	0/1:46,14:60:21,25,5,9
chr1	202187009	pbsv.INS.DUP.2485	C	<DUP>	.	PASS	SVTYPE=DUP;END=202187036;SVLEN=27	GT:AD:DP:SAC	0/1:16,15:31:9,7,4,11
chr1	205065734	pbsv.INS.DUP.2518	G	<DUP>	.	PASS	SVTYPE=DUP;END=205065752;SVLEN=18	GT:AD:DP:SAC	0/1:19,25:44:7,12,9,16
chr1	205974059	pbsv.INS.DUP.2529	C	<DUP>	.	PASS	SVTYPE=DUP;END=205974105;SVLEN=46	GT:AD:DP:SAC	0/1:22,12:34:10,12,6,6
chr1	206924103	pbsv.INS.DUP.2541	G	<DUP>	.	PASS	SVTYPE=DUP;END=206924435;SVLEN=332	GT:AD:DP:SAC	0/1:27,12:39:13,14,8,4
chr1	208565638	pbsv.INS.DUP.2556	T	<DUP>	.	PASS	SVTYPE=DUP;END=208565662;SVLEN=24	GT:AD:DP:SAC	0/1:18,30:48:9,9,19,11
chr1	208647181	pbsv.INV.2557	T	<INV>	.	InsufficientStrandEvidence	SVTYPE=INV;END=208647414;SVLEN=234	GT:AD:DP:SAC	0/1:20,6:26:0,20,6,0
chr1	209887953	pbsv.INS.DUP.2565	C	<DUP>	.	PASS	SVTYPE=DUP;END=209888002;SVLEN=49	GT:AD:DP:SAC	0/1:24,25:49:10,14,11,14
chr1	210185764	pbsv.INS.DUP.2569	G	<DUP>	.	PASS	SVTYPE=DUP;END=210185782;SVLEN=18	GT:AD:DP:SAC	0/1:18,27:45:9,9,13,14
chr1	211460679	pbsv.INS.DUP.2588	G	<DUP>	.	PASS	SVTYPE=DUP;END=211460729;SVLEN=50	GT:AD:DP:SAC	0/1:29,14:43:14,15,11,3
chr1	211725057	pbsv.INS.DUP.2590	A	<DUP>	.	PASS	SVTYPE=DUP;END=211725101;SVLEN=44	GT:AD:DP:SAC	0/1:31,21:52:15,16,9,12
chr1	212910238	pbsv.INS.DUP.2606	C	<DUP>	.	PASS	SVTYPE=DUP;END=212910265;SVLEN=27	GT:AD:DP:SAC	1/1:0,57:57:0,0,31,26
chr1	214579757	pbsv.INS.DUP.2625	T	<DUP>	.	PASS	SVTYPE=DUP;END=214579779;SVLEN=22	GT:AD:DP:SAC	0/1:26,25:51:11,15,11,14
chr1	214702035	pbsv.INS.DUP.2628	A	<DUP>	.	PASS	SVTYPE=DUP;END=214702055;SVLEN=20	GT:AD:DP:SAC	0/1:25,33:58:15,10,16,17
chr1	216030504	pbsv.INS.DUP.2641	A	<DUP>	.	PASS	SVTYPE=DUP;END=216030604;SVLEN=100	GT:AD:DP:SAC	0/1:48,15:63:27,21,6,9
chr1	216082274	pbsv.INS.DUP.2644	T	<DUP>	.	PASS	SVTYPE=DUP;END=216082296;SVLEN=22	GT:AD:DP:SAC	0/1:33,11:44:22,11,5,6
chr1	218598712	pbsv.INS.DUP.2675	G	<DUP>	.	PASS	SVTYPE=DUP;END=218598889;SVLEN=177	GT:AD:DP:SAC	0/1:24,20:44:10,14,12,8
chr1	218598746	pbsv.INS.DUP.2676	G	<DUP>	.	PASS	SVTYPE=DUP;END=218598984;SVLEN=238	GT:AD:DP:SAC	0/1:34,10:44:17,17,4,6
chr1	218598772	pbsv.INS.DUP.2677	G	<DUP>	.	PASS	SVTYPE=DUP;END=218598861;SVLEN=89	GT:AD:DP:SAC	0/1:21,23:44:9,12,13,10
chr1	218720843	pbsv.INS.DUP.2681	T	<DUP>	.	PASS	SVTYPE=DUP;END=218720890;SVLEN=47	GT:AD:DP:SAC	0/1:22,28:50:11,11,13,15
chr1	219470404	pbsv.INS.DUP.2689	C	<DUP>	.	PASS	SVTYPE=DUP;END=219470421;SVLEN=17	GT:AD:DP:SAC	1/1:1,39:40:1,0,26,13
chr1	220467507	pbsv.INS.DUP.2709	G	<DUP>	.	PASS	SVTYPE=DUP;END=220467526;SVLEN=19	GT:AD:DP:SAC	1/1:2,34:36:2,0,12,22
chr1	222039706	pbsv.INS.DUP.2722	A	<DUP>	.	InsufficientStrandEvidence	SVTYPE=DUP;END=222039767;SVLEN=61	GT:AD:DP:SAC	0/1:28,12:40:18,10,0,12
chr1	223081189	pbsv.BND.chr1:223081189-chrUn_JTFH01001976v1_decoy:2124	G	G]chrUn_JTFH01001976v1_decoy:2124]	.	Decoy;NearContigEnd	SVTYPE=BND;CIPOS=-7,4;MATEID=pbsv.BND.chrUn_JTFH01001976v1_decoy:2124-chr1:223081189	GT:AD:DP	0/1:18,20:38
chr1	226622680	pbsv.INS.DUP.2781	C	<DUP>	.	PASS	SVTYPE=DUP;END=226622823;SVLEN=143	GT:AD:DP:SAC	0/1:38,15:53:17,21,10,5
chr1	226955749	pbsv.INS.DUP.2785	C	<DUP>	.	PASS	SVTYPE=DUP;END=226955826;SVLEN=77	GT:AD:DP:SAC	1/1:4,35:39:4,0,16,19
chr1	227909710	pbsv.INS.DUP.2796	A	<DUP>	.	InsufficientStrandEvidence	SVTYPE=DUP;END=227909780;SVLEN=70	GT:AD:DP:SAC	1/1:1,8:9:0,1,0,8
chr1	229149390	pbsv.INS.DUP.2817	C	<DUP>	.	PASS	SVTYPE=DUP;END=229149408;SVLEN=18	GT:AD:DP:SAC	0/1:15,27:42:10,5,13,14
chr1	229587048	pbsv.INS.DUP.2820	C	<DUP>	.	PASS	SVTYPE=DUP;END=229587164;SVLEN=116	GT:AD:DP:SAC	0/1:30,15:45:13,17,3,12
chr1	230419305	pbsv.INS.DUP.2833	G	<DUP>	.	PASS	SVTYPE=DUP;END=230419323;SVLEN=18	GT:AD:DP:SAC	0/1:24,30:54:17,7,13,17
chr1	230588799	pbsv.INS.DUP.2834	G	<DUP>	.	PASS	SVTYPE=DUP;END=230588841;SVLEN=42	GT:AD:DP:SAC	1/1:2,42:44:0,2,25,17
chr1	230653558	pbsv.INS.DUP.2835	C	<DUP>	.	PASS	SVTYPE=DUP;END=230653580;SVLEN=22	GT:AD:DP:SAC	0/1:35,21:56:20,15,10,11
chr1	231047361	pbsv.INS.DUP.2844	C	<DUP>	.	PASS	SVTYPE=DUP;END=231047586;SVLEN=225	GT:AD:DP:SAC	0/1:20,9:29:13,7,7,2
chr1	231121878	pbsv.INS.DUP.2848	T	<DUP>	.	PASS	SVTYPE=DUP;END=231122064;SVLEN=186	GT:AD:DP:SAC	0/1:33,10:43:22,11,2,8
chr1	232369093	pbsv.INS.DUP.2871	T	<DUP>	.	PASS	SVTYPE=DUP;END=232369148;SVLEN=55	GT:AD:DP:SAC	1/1:3,30:33:3,0,13,17
chr1	232793089	pbsv.INS.DUP.2879	G	<DUP>	.	PASS	SVTYPE=DUP;END=232793145;SVLEN=56	GT:AD:DP:SAC	0/1:30,14:44:17,13,5,9
chr1	233861809	pbsv.INS.DUP.2891	A	<DUP>	.	PASS	SVTYPE=DUP;END=233861949;SVLEN=140	GT:AD:DP:SAC	0/1:24,29:53:8,16,15,14
chr1	234247893	pbsv.INS.DUP.2897	T	<DUP>	.	PASS	SVTYPE=DUP;END=234248245;SVLEN=352	GT:AD:DP:SAC	0/1:26,29:55:14,12,17,12
chr1	234308578	pbsv.INS.DUP.2898	C	<DUP>	.	PASS	SVTYPE=DUP;END=234308704;SVLEN=126	GT:AD:DP:SAC	0/1:25,24:49:14,11,13,11
chr1	234340910	pbsv.BND.chr1:234340910-chr9:127560175	T	T]chr9:127560175]	.	PASS	SVTYPE=BND;CIPOS=0,0;MATEID=pbsv.BND.chr9:127560175-chr1:234340910	GT:AD:DP	0/1:68,2:70
chr1	234598362	pbsv.INS.DUP.2901	T	<DUP>	.	PASS	SVTYPE=DUP;END=234598380;SVLEN=18	GT:AD:DP:SAC	0/1:25,29:54:11,14,15,14
chr1	234776442	pbsv.BND.chr1:234776442-chr1:16725237	C	[chr1:16725237[C	.	PASS	SVTYPE=BND;CIPOS=-2,24;MATEID=pbsv.BND.chr1:16725237-chr1:234776442;MATEDIST=218051205	GT:AD:DP	1/1:15,69:84
chr1	235562650	pbsv.INS.DUP.2921	A	<DUP>	.	InsufficientStrandEvidence	SVTYPE=DUP;END=235562671;SVLEN=21	GT:AD:DP:SAC	0/1:39,11:50:26,13,0,11
chr1	236097262	pbsv.INS.DUP.2929	G	<DUP>	.	PASS	SVTYPE=DUP;END=236097348;SVLEN=86	GT:AD:DP:SAC	0/1:100,8:108:40,60,2,6
chr1	236239814	pbsv.INS.DUP.2938	T	<DUP>	.	PASS	SVTYPE=DUP;END=236239855;SVLEN=41	GT:AD:DP:SAC	0/1:38,12:50:19,19,5,7
chr1	236495227	pbsv.INS.DUP.2946	G	<DUP>	.	PASS	SVTYPE=DUP;END=236495250;SVLEN=23	GT:AD:DP:SAC	0/1:18,32:50:12,6,18,14
chr1	236714060	pbsv.INS.DUP.2953	T	<DUP>	.	PASS	SVTYPE=DUP;END=236714584;SVLEN=524	GT:AD:DP:SAC	0/1:60,27:87:37,23,13,14
chr1	236721023	pbsv.INS.DUP.2957	T	<DUP>	.	PASS	SVTYPE=DUP;END=236721044;SVLEN=21	GT:AD:DP:SAC	0/1:12,24:36:3,9,9,15
chr1	237035950	pbsv.INS.DUP.2962	C	<DUP>	.	InsufficientStrandEvidence	SVTYPE=DUP;END=237035986;SVLEN=36	GT:AD:DP:SAC	0/1:35,10:45:12,23,10,0
chr1	238408236	pbsv.INS.DUP.2984	A	<DUP>	.	PASS	SVTYPE=DUP;END=238408253;SVLEN=17	GT:AD:DP:SAC	0/1:28,31:59:18,10,11,20
chr1	241068225	pbsv.INS.DUP.3027	T	<DUP>	.	PASS	SVTYPE=DUP;END=241068253;SVLEN=28	GT:AD:DP:SAC	1/1:3,41:44:2,1,27,14
chr1	241614750	pbsv.INS.DUP.3036	A	<DUP>	.	PASS	SVTYPE=DUP;END=241614824;SVLEN=74	GT:AD:DP:SAC	0/1:29,23:52:16,13,12,11
chr1	241660549	pbsv.BND.chr1:241660549-chr14:90333404	G	[chr14:90333404[G	.	PASS	SVTYPE=BND;CIPOS=-1,1;MATEID=pbsv.BND.chr14:90333404-chr1:241660549	GT:AD:DP	0/1:43,2:45
chr1	242149044	pbsv.INS.DUP.3038	A	<DUP>	.	PASS	SVTYPE=DUP;END=242149063;SVLEN=19	GT:AD:DP:SAC	0/1:29,14:43:14,15,9,5
chr1	242290279	pbsv.INS.DUP.3040	G	<DUP>	.	PASS	SVTYPE=DUP;END=242290295;SVLEN=16	GT:AD:DP:SAC	1/1:2,48:50:2,0,24,24
chr1	243338999	pbsv.INS.DUP.3058	G	<DUP>	.	PASS	SVTYPE=DUP;END=243339135;SVLEN=136	GT:AD:DP:SAC	0/1:23,25:48:10,13,12,13
chr1	243480655	pbsv.INS.DUP.3061	T	<DUP>	.	PASS	SVTYPE=DUP;END=243480704;SVLEN=49	GT:AD:DP:SAC	0/1:30,14:44:15,15,3,11
chr1	245103243	pbsv.INS.DUP.3094	G	<DUP>	.	PASS	SVTYPE=DUP;END=245103604;SVLEN=361	GT:AD:DP:SAC	0/1:28,22:50:17,11,13,9
chr1	245443956	pbsv.INS.DUP.3101	C	<DUP>	.	PASS	SVTYPE=DUP;END=245444131;SVLEN=175	GT:AD:DP:SAC	0/1:38,14:52:19,19,6,8
chr1	245884794	pbsv.INS.DUP.3120	G	<DUP>	.	PASS	SVTYPE=DUP;END=245884812;SVLEN=18	GT:AD:DP:SAC	0/1:42,22:64:17,25,12,10
chr1	246024346	pbsv.INS.DUP.3130	A	<DUP>	.	PASS	SVTYPE=DUP;END=246024512;SVLEN=166	GT:AD:DP:SAC	0/1:19,24:43:8,11,10,14
chr1	246024348	pbsv.INS.DUP.3131	A	<DUP>	.	PASS	SVTYPE=DUP;END=246024701;SVLEN=353	GT:AD:DP:SAC	0/1:31,12:43:12,19,6,6
chr1	246071782	pbsv.INS.DUP.3132	T	<DUP>	.	PASS	SVTYPE=DUP;END=246071822;SVLEN=40	GT:AD:DP:SAC	0/1:57,19:76:24,33,8,11
chr1	246071792	pbsv.INS.DUP.3133	G	<DUP>	.	PASS	SVTYPE=DUP;END=246072166;SVLEN=374	GT:AD:DP:SAC	0/1:55,21:76:25,30,7,14
chr1	246233027	pbsv.INS.DUP.3136	A	<DUP>	.	PASS	SVTYPE=DUP;END=246233158;SVLEN=131	GT:AD:DP:SAC	0/1:49,15:64:22,27,8,7
chr1	246428764	pbsv.INS.DUP.3146	T	<DUP>	.	PASS	SVTYPE=DUP;END=246428798;SVLEN=34	GT:AD:DP:SAC	0/1:20,16:36:11,9,5,11
chr1	246429900	pbsv.INS.DUP.3149	A	<DUP>	.	PASS	SVTYPE=DUP;END=246430014;SVLEN=114	GT:AD:DP:SAC	0/1:29,14:43:15,14,6,8
chr1	246713238	pbsv.INS.DUP.3165	T	<DUP>	.	PASS	SVTYPE=DUP;END=246713364;SVLEN=126	GT:AD:DP:SAC	0/1:36,19:55:16,20,9,10
chr1	246785647	pbsv.INS.DUP.3170	C	<DUP>	.	PASS	SVTYPE=DUP;END=246785786;SVLEN=139	GT:AD:DP:SAC	0/1:16,17:33:10,6,13,4
chr1	247124008	pbsv.BND.chr1:247124008-chrUn_JTFH01001273v1_decoy:3637	T	T]chrUn_JTFH01001273v1_decoy:3637]	.	Decoy;NearContigEnd	SVTYPE=BND;CIPOS=-7,2;MATEID=pbsv.BND.chrUn_JTFH01001273v1_decoy:3637-chr1:247124008	GT:AD:DP	0/1:40,12:52
chr1	247427568	pbsv.INS.DUP.3197	C	<DUP>	.	PASS	SVTYPE=DUP;END=247427704;SVLEN=136	GT:AD:DP:SAC	1/1:6,45:51:4,2,24,21
chr1	247522239	pbsv.INS.DUP.3198	C	<DUP>	.	PASS	SVTYPE=DUP;END=247522260;SVLEN=21	GT:AD:DP:SAC	1/1:5,48:53:5,0,23,25
chr1	247870322	pbsv.INS.DUP.3209	C	<DUP>	.	PASS	SVTYPE=DUP;END=247870810;SVLEN=488	GT:AD:DP:SAC	0/1:23,28:51:13,10,12,16
chr1	247870442	pbsv.INS.DUP.3210	T	<DUP>	.	PASS	SVTYPE=DUP;END=247870729;SVLEN=287	GT:AD:DP:SAC	0/1:29,23:52:14,15,11,12
chr1	247937082	pbsv.INS.DUP.3213	C	<DUP>	.	PASS	SVTYPE=DUP;END=247937163;SVLEN=81	GT:AD:DP:SAC	1/1:2,44:46:1,1,26,18
chr1	248306453	pbsv.INS.DUP.3222	C	<DUP>	.	PASS	SVTYPE=DUP;END=248306573;SVLEN=120	GT:AD:DP:SAC	0/1:30,27:57:19,11,20,7
chr1	248306477	pbsv.INS.DUP.3223	G	<DUP>	.	PASS	SVTYPE=DUP;END=248306734;SVLEN=257	GT:AD:DP:SAC	0/1:27,30:57:21,6,18,12
chr1	248519267	pbsv.BND.chr1:248519267-chrUn_KN707802v1_decoy:2664	T	]chrUn_KN707802v1_decoy:2664]T	.	Decoy;NearContigEnd	SVTYPE=BND;CIPOS=-8,18;MATEID=pbsv.BND.chrUn_KN707802v1_decoy:2664-chr1:248519267	GT:AD:DP	0/1:8,24:32
chr1	248675498	pbsv.INS.DUP.3241	G	<DUP>	.	PASS	SVTYPE=DUP;END=248675702;SVLEN=204	GT:AD:DP:SAC	0/1:36,26:62:14,22,11,15
chr1	248803637	pbsv.INS.DUP.3245	A	<DUP>	.	PASS	SVTYPE=DUP;END=248803716;SVLEN=79	GT:AD:DP:SAC	0/1:42,11:53:22,20,6,5
chr2	214456	pbsv.INS.DUP.3268	C	<DUP>	.	PASS	SVTYPE=DUP;END=214562;SVLEN=106	GT:AD:DP:SAC	0/1:17,22:39:4,13,7,15
chr2	390001	pbsv.INS.DUP.3280	T	<DUP>	.	PASS	SVTYPE=DUP;END=390100;SVLEN=99	GT:AD:DP:SAC	0/1:27,20:47:14,13,11,9
chr2	715376	pbsv.INS.DUP.3302	T	<DUP>	.	PASS	SVTYPE=DUP;END=715439;SVLEN=63	GT:AD:DP:SAC	0/1:16,14:30:7,9,5,9
chr2	732726	pbsv.INS.DUP.3305	C	<DUP>	.	PASS	SVTYPE=DUP;END=732820;SVLEN=94	GT:AD:DP:SAC	0/1:27,13:40:16,11,9,4
chr2	732763	pbsv.INS.DUP.3306	G	<DUP>	.	PASS	SVTYPE=DUP;END=732978;SVLEN=215	GT:AD:DP:SAC	0/1:30,10:40:19,11,6,4
chr2	833854	pbsv.INS.DUP.3308	G	<DUP>	.	PASS	SVTYPE=DUP;END=833902;SVLEN=48	GT:AD:DP:SAC	0/1:28,26:54:15,13,14,12
chr2	846838	pbsv.INS.DUP.3309	C	<DUP>	.	PASS	SVTYPE=DUP;END=846975;SVLEN=137	GT:AD:DP:SAC	0/1:23,13:36:11,12,7,6
chr2	849257	pbsv.INS.DUP.3310	C	<DUP>	.	PASS	SVTYPE=DUP;END=849357;SVLEN=100	GT:AD:DP:SAC	0/1:34,9:43:18,16,2,7
chr2	849417	pbsv.INS.DUP.3312	T	<DUP>	.	PASS	SVTYPE=DUP;END=849452;SVLEN=35	GT:AD:DP:SAC	0/1:27,16:43:14,13,6,10
chr2	909852	pbsv.INS.DUP.3318	T	<DUP>	.	PASS	SVTYPE=DUP;END=910099;SVLEN=247	GT:AD:DP:SAC	0/1:33,10:43:18,15,5,5
chr2	932445	pbsv.INS.DUP.3330	G	<DUP>	.	PASS	SVTYPE=DUP;END=932532;SVLEN=87	GT:AD:DP:SAC	0/1:37,11:48:17,20,5,6
chr2	936814	pbsv.INS.DUP.3331	G	<DUP>	.	PASS	SVTYPE=DUP;END=936967;SVLEN=153	GT:AD:DP:SAC	0/1:28,23:51:11,17,11,12
chr2	965132	pbsv.INS.DUP.3333	C	<DUP>	.	PASS	SVTYPE=DUP;END=965336;SVLEN=204	GT:AD:DP:SAC	0/1:29,10:39:10,19,3,7
chr2	983315	pbsv.INS.DUP.3336	G	<DUP>	.	PASS	SVTYPE=DUP;END=983368;SVLEN=53	GT:AD:DP:SAC	0/1:35,9:44:18,17,3,6
chr2	1222561	pbsv.INS.DUP.3354	G	<DUP>	.	PASS	SVTYPE=DUP;END=1223307;SVLEN=746	GT:AD:DP:SAC	0/1:37,18:55:23,14,10,8
chr2	1222992	pbsv.INS.DUP.3357	G	<DUP>	.	PASS	SVTYPE=DUP;END=1223282;SVLEN=290	GT:AD:DP:SAC	0/1:40,20:60:26,14,11,9
chr2	1278930	pbsv.INS.DUP.3360	C	<DUP>	.	PASS	SVTYPE=DUP;END=1278961;SVLEN=31	GT:AD:DP:SAC	0/1:28,14:42:11,17,9,5
chr2	1316569	pbsv.INS.DUP.3363	T	<DUP>	.	PASS	SVTYPE=DUP;END=1316595;SVLEN=26	GT:AD:DP:SAC	0/1:13,33:46:6,7,15,18
chr2	1344990	pbsv.INS.DUP.3369	G	<DUP>	.	PASS	SVTYPE=DUP;END=1345113;SVLEN=123	GT:AD:DP:SAC	0/1:27,12:39:11,16,8,4
chr2	1362200	pbsv.INS.DUP.3375	T	<DUP>	.	PASS	SVTYPE=DUP;END=1362498;SVLEN=298	GT:AD:DP:SAC	0/1:27,24:51:15,12,15,9
chr2	1422341	pbsv.INS.DUP.3376	G	<DUP>	.	PASS	SVTYPE=DUP;END=1422390;SVLEN=49	GT:AD:DP:SAC	1/1:3,35:38:3,0,11,24
chr2	1440714	pbsv.INS.DUP.3379	A	<DUP>	.	PASS	SVTYPE=DUP;END=1440840;SVLEN=126	GT:AD:DP:SAC	0/1:14,21:35:9,5,10,11
chr2	1480697	pbsv.INS.DUP.3386	C	<DUP>	.	PASS	SVTYPE=DUP;END=1480818;SVLEN=121	GT:AD:DP:SAC	0/1:33,23:56:16,17,9,14
chr2	1595813	pbsv.INS.DUP.3401	A	<DUP>	.	PASS	SVTYPE=DUP;END=1595866;SVLEN=53	GT:AD:DP:SAC	0/1:33,10:43:17,16,4,6
chr2	1637346	pbsv.INS.DUP.3404	G	<DUP>	.	PASS	SVTYPE=DUP;END=1637484;SVLEN=138	GT:AD:DP:SAC	1/1:6,36:42:2,4,19,17
chr2	1706426	pbsv.INS.DUP.3409	C	<DUP>	.	PASS	SVTYPE=DUP;END=1706563;SVLEN=137	GT:AD:DP:SAC	0/1:20,20:40:12,8,9,11
chr2	1706562	pbsv.INS.DUP.3410	A	<DUP>	.	PASS	SVTYPE=DUP;END=1706991;SVLEN=429	GT:AD:DP:SAC	0/1:31,11:42:19,12,3,8
chr2	1861690	pbsv.INS.DUP.3425	G	<DUP>	.	PASS	SVTYPE=DUP;END=1861870;SVLEN=180	GT:AD:DP:SAC	0/1:22,20:42:8,14,5,15
chr2	2511612	pbsv.BND.chr2:2511612-chr4:136368758	G	]chr4:136368758]G	.	PASS	SVTYPE=BND;CIPOS=-4,5;MATEID=pbsv.BND.chr4:136368758-chr2:2511612	GT:AD:DP	0/1:34,2:36
chr2	2650535	pbsv.INS.DUP.3446	A	<DUP>	.	PASS	SVTYPE=DUP;END=2650606;SVLEN=71	GT:AD:DP:SAC	0/1:36,15:51:15,21,5,10
chr2	2795479	pbsv.INS.DUP.3456	G	<DUP>	.	PASS	SVTYPE=DUP;END=2795501;SVLEN=22	GT:AD:DP:SAC	0/1:24,7:31:13,11,4,3
chr2	2820398	pbsv.INS.DUP.3459	G	<DUP>	.	PASS	SVTYPE=DUP;END=2820424;SVLEN=26	GT:AD:DP:SAC	0/1:13,30:43:9,4,9,21
chr2	2837461	pbsv.INS.DUP.3460	G	<DUP>	.	PASS	SVTYPE=DUP;END=2837806;SVLEN=345	GT:AD:DP:SAC	0/1:24,8:32:16,8,2,6
chr2	3199702	pbsv.INS.DUP.3482	G	<DUP>	.	PASS	SVTYPE=DUP;END=3199788;SVLEN=86	GT:AD:DP:SAC	1/1:2,45:47:0,2,25,20
chr2	3221135	pbsv.INS.DUP.3483	G	<DUP>	.	PASS	SVTYPE=DUP;END=3221424;SVLEN=289	GT:AD:DP:SAC	0/1:38,19:57:15,23,11,8
chr2	3221153	pbsv.INS.DUP.3484	C	<DUP>	.	PASS	SVTYPE=DUP;END=3221341;SVLEN=188	GT:AD:DP:SAC	0/1:20,35:55:6,14,19,16
chr2	3240065	pbsv.INS.DUP.3487	A	<DUP>	.	PASS	SVTYPE=DUP;END=3240098;SVLEN=33	GT:AD:DP:SAC	1/1:4,40:44:2,2,19,21
chr2	3265095	pbsv.INS.DUP.3492	T	<DUP>	.	PASS	SVTYPE=DUP;END=3265123;SVLEN=28	GT:AD:DP:SAC	0/1:24,20:44:14,10,7,13
chr2	3448639	pbsv.INS.DUP.3501	G	<DUP>	.	PASS	SVTYPE=DUP;END=3448741;SVLEN=102	GT:AD:DP:SAC	0/1:25,22:47:15,10,12,10
chr2	3454418	pbsv.INS.DUP.3502	G	<DUP>	.	PASS	SVTYPE=DUP;END=3454533;SVLEN=115	GT:AD:DP:SAC	0/1:21,14:35:11,10,8,6
chr2	3530920	pbsv.INS.DUP.3503	G	<DUP>	.	PASS	SVTYPE=DUP;END=3531172;SVLEN=252	GT:AD:DP:SAC	0/1:12,10:22:4,8,1,9
chr2	3725456	pbsv.INS.DUP.3513	A	<DUP>	.	PASS	SVTYPE=DUP;END=3725600;SVLEN=144	GT:AD:DP:SAC	0/1:23,17:40:11,12,8,9
chr2	3930125	pbsv.INS.DUP.3521	C	<DUP>	.	InsufficientStrandEvidence	SVTYPE=DUP;END=3930234;SVLEN=109	GT:AD:DP:SAC	0/1:24,8:32:14,10,8,0
chr2	5705862	pbsv.INS.DUP.3561	G	<DUP>	.	PASS	SVTYPE=DUP;END=5705889;SVLEN=27	GT:AD:DP:SAC	1/1:0,31:31:0,0,15,16
chr2	5706040	pbsv.INS.DUP.3562	G	<DUP>	.	PASS	SVTYPE=DUP;END=5706169;SVLEN=129	GT:AD:DP:SAC	0/1:21,8:29:8,13,5,3
chr2	5923149	pbsv.INS.DUP.3563	C	<DUP>	.	PASS	SVTYPE=DUP;END=5923302;SVLEN=153	GT:AD:DP:SAC	0/1:26,19:45:13,13,8,11
chr2	6184329	pbsv.INV.3570	A	<INV>	.	InsufficientStrandEvidence	SVTYPE=INV;END=6184575;SVLEN=247	GT:AD:DP:SAC	0/1:34,10:44:22,12,0,10
chr2	6495957	pbsv.INS.DUP.3576	T	<DUP>	.	PASS	SVTYPE=DUP;END=6496018;SVLEN=61	GT:AD:DP:SAC	0/1:23,29:52:10,13,15,14
chr2	6658149	pbsv.BND.chr2:6658149-chr18:12204586	A	]chr18:12204586]A	.	PASS	SVTYPE=BND;CIPOS=-3,4;MATEID=pbsv.BND.chr18:12204586-chr2:6658149	GT:AD:DP	0/1:50,2:52
chr2	8301786	pbsv.INS.DUP.3600	T	<DUP>	.	PASS	SVTYPE=DUP;END=8301804;SVLEN=18	GT:AD:DP:SAC	0/1:29,16:45:17,12,10,6
chr2	8433510	pbsv.INS.DUP.3602	T	<DUP>	.	PASS	SVTYPE=DUP;END=8433570;SVLEN=60	GT:AD:DP:SAC	0/1:26,28:54:12,14,14,14
chr2	9113356	pbsv.INS.DUP.3609	C	<DUP>	.	PASS	SVTYPE=DUP;END=9113422;SVLEN=66	GT:AD:DP:SAC	0/1:33,22:55:17,16,13,9
chr2	9813184	pbsv.INS.DUP.3624	C	<DUP>	.	PASS	SVTYPE=DUP;END=9813214;SVLEN=30	GT:AD:DP:SAC	0/1:32,19:51:14,18,10,9
chr2	10264427	pbsv.INS.DUP.3633	T	<DUP>	.	PASS	SVTYPE=DUP;END=10264455;SVLEN=28	GT:AD:DP:SAC	0/1:29,24:53:18,11,14,10
chr2	10278080	pbsv.INS.DUP.3634	G	<DUP>	.	PASS	SVTYPE=DUP;END=10278180;SVLEN=100	GT:AD:DP:SAC	0/1:27,24:51:9,18,13,11
chr2	10844486	pbsv.INS.DUP.3651	T	<DUP>	.	PASS	SVTYPE=DUP;END=10844504;SVLEN=18	GT:AD:DP:SAC	0/1:32,31:63:18,14,16,15
chr2	11618148	pbsv.INS.DUP.3670	A	<DUP>	.	PASS	SVTYPE=DUP;END=11618246;SVLEN=98	GT:AD:DP:SAC	1/1:3,45:48:2,1,21,24
chr2	12728257	pbsv.INS.DUP.3681	A	<DUP>	.	PASS	SVTYPE=DUP;END=12728285;SVLEN=28	GT:AD:DP:SAC	0/1:19,14:33:6,13,6,8
chr2	13362829	pbsv.INS.DUP.3688	A	<DUP>	.	PASS	SVTYPE=DUP;END=13362878;SVLEN=49	GT:AD:DP:SAC	0/1:33,20:53:13,20,9,11
chr2	13496147	pbsv.INS.DUP.3690	G	<DUP>	.	PASS	SVTYPE=DUP;END=13496172;SVLEN=25	GT:AD:DP:SAC	0/1:44,20:64:18,26,8,12
chr2	16113747	pbsv.INS.DUP.3721	T	<DUP>	.	PASS	SVTYPE=DUP;END=16113858;SVLEN=111	GT:AD:DP:SAC	0/1:20,19:39:12,8,12,7
chr2	17866237	pbsv.INS.DUP.3738	T	<DUP>	.	PASS	SVTYPE=DUP;END=17866264;SVLEN=27	GT:AD:DP:SAC	0/1:23,19:42:10,13,9,10
chr2	18296493	pbsv.INS.DUP.3745	G	<DUP>	.	PASS	SVTYPE=DUP;END=18296695;SVLEN=202	GT:AD:DP:SAC	0/1:32,14:46:18,14,9,5
chr2	22363331	pbsv.INS.DUP.3787	A	<DUP>	.	PASS	SVTYPE=DUP;END=22363354;SVLEN=23	GT:AD:DP:SAC	0/1:25,15:40:17,8,2,13
chr2	22739803	pbsv.INS.DUP.3795	G	<DUP>	.	PASS	SVTYPE=DUP;END=22739827;SVLEN=24	GT:AD:DP:SAC	0/1:26,13:39:7,19,5,8
chr2	22855711	pbsv.BND.chr2:22855711-chr18:1628271	G	[chr18:1628271[G	.	PASS	SVTYPE=BND;CIPOS=-1,2;MATEID=pbsv.BND.chr18:1628271-chr2:22855711	GT:AD:DP	0/1:60,2:62
chr2	23040682	pbsv.INS.DUP.3800	C	<DUP>	.	PASS	SVTYPE=DUP;END=23040706;SVLEN=24	GT:AD:DP:SAC	1/1:0,29:29:0,0,11,18
chr2	23541766	pbsv.INS.DUP.3804	A	<DUP>	.	PASS	SVTYPE=DUP;END=23541784;SVLEN=18	GT:AD:DP:SAC	0/1:32,19:51:18,14,11,8
chr2	24264680	pbsv.INS.DUP.3816	C	<DUP>	.	PASS	SVTYPE=DUP;END=24264762;SVLEN=82	GT:AD:DP:SAC	1/1:2,49:51:2,0,26,23
chr2	24523607	pbsv.INS.DUP.3819	A	<DUP>	.	PASS	SVTYPE=DUP;END=24523629;SVLEN=22	GT:AD:DP:SAC	0/1:30,34:64:13,17,10,24
chr2	25020512	pbsv.INS.DUP.3825	T	<DUP>	.	PASS	SVTYPE=DUP;END=25020533;SVLEN=21	GT:AD:DP:SAC	1/1:2,48:50:2,0,25,23
chr2	26529900	pbsv.INS.DUP.3839	G	<DUP>	.	PASS	SVTYPE=DUP;END=26529927;SVLEN=27	GT:AD:DP:SAC	0/1:18,19:37:10,8,8,11
chr2	26816375	pbsv.INS.DUP.3844	T	<DUP>	.	PASS	SVTYPE=DUP;END=26816394;SVLEN=19	GT:AD:DP:SAC	0/1:18,22:40:3,15,12,10
chr2	30093504	pbsv.INS.DUP.3889	G	<DUP>	.	PASS	SVTYPE=DUP;END=30093556;SVLEN=52	GT:AD:DP:SAC	1/1:0,47:47:0,0,24,23
chr2	30410081	pbsv.INS.DUP.3895	G	<DUP>	.	PASS	SVTYPE=DUP;END=30410109;SVLEN=28	GT:AD:DP:SAC	0/1:27,30:57:15,12,14,16
chr2	30443308	pbsv.BND.chr2:30443308-chr13:113489470	A	A[chr13:113489470[	.	PASS	SVTYPE=BND;CIPOS=-17,17;MATEID=pbsv.BND.chr13:113489470-chr2:30443308	GT:AD:DP	0/1:50,2:52
chr2	32403833	pbsv.SPLIT.DUP.3916	A	<DUP>	.	NearReferenceGap	SVTYPE=DUP;END=33107419;SVLEN=703586;NotFullySpanned	GT:AD:DP:SAC	0/1:34,33:67:16,18,17,16
chr2	32403834	pbsv.BND.chr2:32403834-chr2:33107419	G	]chr2:33107419]G	.	PASS	SVTYPE=BND;CIPOS=-1,4;MATEID=pbsv.BND.chr2:33107419-chr2:32403834;MATEDIST=703585	GT:AD:DP	0/1:34,33:67
chr2	33107419	pbsv.BND.chr2:33107419-chr2:32403834	G	G[chr2:32403834[	.	PASS	SVTYPE=BND;CIPOS=-6,16;MATEID=pbsv.BND.chr2:32403834-chr2:33107419;MATEDIST=703585	GT:AD:DP	0/1:25,33:58
chr2	33277766	pbsv.INS.DUP.3927	T	<DUP>	.	PASS	SVTYPE=DUP;END=33277812;SVLEN=46	GT:AD:DP:SAC	0/1:21,16:37:9,12,2,14
chr2	34086194	pbsv.BND.chr2:34086194-chr2:52345892	C	[chr2:52345892[C	.	PASS	SVTYPE=BND;CIPOS=-3,2;MATEID=pbsv.BND.chr2:52345892-chr2:34086194;MATEDIST=18259698	GT:AD:DP	0/1:51,4:55
chr2	34627815	pbsv.BND.chr2:34627815-chr5:159541437	A	A[chr5:159541437[	.	PASS	SVTYPE=BND;CIPOS=-2,3;MATEID=pbsv.BND.chr5:159541437-chr2:34627815	GT:AD:DP	0/1:53,2:55
chr2	34803485	pbsv.BND.chr2:34803485-chr18:3108299	G	[chr18:3108299[G	.	PASS	SVTYPE=BND;CIPOS=-1,5;MATEID=pbsv.BND.chr18:3108299-chr2:34803485	GT:AD:DP	0/1:41,4:45
chr2	35377501	pbsv.INS.DUP.3959	T	<DUP>	.	PASS	SVTYPE=DUP;END=35377524;SVLEN=23	GT:AD:DP:SAC	0/1:23,17:40:8,15,9,8
chr2	37381298	pbsv.INS.DUP.3999	G	<DUP>	.	PASS	SVTYPE=DUP;END=37381333;SVLEN=35	GT:AD:DP:SAC	0/1:27,31:58:13,14,17,14
chr2	37517943	pbsv.INS.DUP.4000	T	<DUP>	.	PASS	SVTYPE=DUP;END=37518200;SVLEN=257	GT:AD:DP:SAC	0/1:29,18:47:14,15,10,8
chr2	40197818	pbsv.INS.DUP.4030	G	<DUP>	.	PASS	SVTYPE=DUP;END=40197853;SVLEN=35	GT:AD:DP:SAC	0/1:24,21:45:12,12,14,7
chr2	41129503	pbsv.INS.DUP.4039	T	<DUP>	.	PASS	SVTYPE=DUP;END=41129526;SVLEN=23	GT:AD:DP:SAC	0/1:30,28:58:16,14,17,11
chr2	42014424	pbsv.INS.DUP.4047	C	<DUP>	.	PASS	SVTYPE=DUP;END=42014527;SVLEN=103	GT:AD:DP:SAC	0/1:29,16:45:16,13,8,8
chr2	42089550	pbsv.BND.chr2:42089550-chr5:105323894	G	G[chr5:105323894[	.	PASS	SVTYPE=BND;CIPOS=0,0;MATEID=pbsv.BND.chr5:105323894-chr2:42089550	GT:AD:DP	0/1:55,2:57
chr2	42441735	pbsv.INS.DUP.4050	T	<DUP>	.	PASS	SVTYPE=DUP;END=42441766;SVLEN=31	GT:AD:DP:SAC	1/1:2,62:64:0,2,33,29
chr2	42548825	pbsv.INS.DUP.4053	A	<DUP>	.	PASS	SVTYPE=DUP;END=42548871;SVLEN=46	GT:AD:DP:SAC	0/1:13,20:33:7,6,6,14
chr2	42594714	pbsv.INS.DUP.4055	A	<DUP>	.	PASS	SVTYPE=DUP;END=42594738;SVLEN=24	GT:AD:DP:SAC	0/1:22,20:42:10,12,12,8
chr2	43297859	pbsv.INS.DUP.4064	G	<DUP>	.	PASS	SVTYPE=DUP;END=43297885;SVLEN=26	GT:AD:DP:SAC	0/1:24,8:32:6,18,3,5
chr2	44474010	pbsv.BND.chr2:44474010-chr17:7101456	A	A[chr17:7101456[	.	PASS	SVTYPE=BND;CIPOS=-4,4;MATEID=pbsv.BND.chr17:7101456-chr2:44474010	GT:AD:DP	0/1:57,2:59
chr2	44588294	pbsv.INS.DUP.4082	C	<DUP>	.	PASS	SVTYPE=DUP;END=44588371;SVLEN=77	GT:AD:DP:SAC	0/1:30,8:38:18,12,5,3
chr2	45154656	pbsv.INS.DUP.4086	T	<DUP>	.	PASS	SVTYPE=DUP;END=45154675;SVLEN=19	GT:AD:DP:SAC	0/1:11,13:24:5,6,11,2
chr2	47167697	pbsv.INS.DUP.4108	A	<DUP>	.	PASS	SVTYPE=DUP;END=47167724;SVLEN=27	GT:AD:DP:SAC	0/1:26,25:51:13,13,12,13
chr2	48834250	pbsv.INS.DUP.4134	G	<DUP>	.	PASS	SVTYPE=DUP;END=48834296;SVLEN=46	GT:AD:DP:SAC	0/1:28,19:47:18,10,10,9
chr2	50019642	pbsv.INS.DUP.4148	A	<DUP>	.	PASS	SVTYPE=DUP;END=50019660;SVLEN=18	GT:AD:DP:SAC	0/1:22,25:47:9,13,17,8
chr2	51936010	pbsv.INS.DUP.4158	A	<DUP>	.	PASS	SVTYPE=DUP;END=51936065;SVLEN=55	GT:AD:DP:SAC	0/1:13,29:42:9,4,12,17
chr2	52345892	pbsv.BND.chr2:52345892-chr2:34086194	T	[chr2:34086194[T	.	PASS	SVTYPE=BND;CIPOS=-1,3;MATEID=pbsv.BND.chr2:34086194-chr2:52345892;MATEDIST=18259698	GT:AD:DP	0/1:56,4:60
chr2	54610058	pbsv.INS.DUP.4177	G	<DUP>	.	PASS	SVTYPE=DUP;END=54610078;SVLEN=20	GT:AD:DP:SAC	0/1:30,10:40:9,21,5,5
chr2	55627146	pbsv.INS.DUP.4190	G	<DUP>	.	PASS	SVTYPE=DUP;END=55627404;SVLEN=258	GT:AD:DP:SAC	0/1:22,22:44:7,15,14,8
chr2	59542460	pbsv.INS.DUP.4234	T	<DUP>	.	PASS	SVTYPE=DUP;END=59542521;SVLEN=61	GT:AD:DP:SAC	0/1:26,24:50:13,13,13,11
chr2	60467910	pbsv.INS.DUP.4241	T	<DUP>	.	PASS	SVTYPE=DUP;END=60467942;SVLEN=32	GT:AD:DP:SAC	0/1:39,10:49:19,20,8,2
chr2	61482116	pbsv.INS.DUP.4247	T	<DUP>	.	PASS	SVTYPE=DUP;END=61482154;SVLEN=38	GT:AD:DP:SAC	0/1:21,31:52:13,8,13,18
chr2	62412355	pbsv.INS.DUP.4255	C	<DUP>	.	PASS	SVTYPE=DUP;END=62412377;SVLEN=22	GT:AD:DP:SAC	0/1:30,9:39:11,19,8,1
chr2	63328213	pbsv.INS.DUP.4260	C	<DUP>	.	PASS	SVTYPE=DUP;END=63328233;SVLEN=20	GT:AD:DP:SAC	1/1:3,60:63:1,2,22,38
chr2	63679255	pbsv.BND.chr2:63679255-chr12:84751071	T	[chr12:84751071[T	.	PASS	SVTYPE=BND;CIPOS=0,1;MATEID=pbsv.BND.chr12:84751071-chr2:63679255	GT:AD:DP	0/1:53,4:57
chr2	63914710	pbsv.BND.chr2:63914710-chr2:69849208	G	]chr2:69849208]G	.	PASS	SVTYPE=BND;CIPOS=0,0;MATEID=pbsv.BND.chr2:69849208-chr2:63914710;MATEDIST=5934498	GT:AD:DP	0/1:55,6:61
chr2	64164004	pbsv.INS.DUP.4268	A	<DUP>	.	PASS	SVTYPE=DUP;END=64164023;SVLEN=19	GT:AD:DP:SAC	0/1:33,19:52:18,15,12,7
chr2	65600578	pbsv.INS.DUP.4289	C	<DUP>	.	PASS	SVTYPE=DUP;END=65600660;SVLEN=82	GT:AD:DP:SAC	0/1:8,16:24:4,4,11,5
chr2	66003939	pbsv.INV.4291	T	<INV>	.	InsufficientStrandEvidence	SVTYPE=INV;END=66004188;SVLEN=250	GT:AD:DP:SAC	0/1:40,12:52:11,29,12,0
chr2	66762934	pbsv.INS.DUP.4299	T	<DUP>	.	PASS	SVTYPE=DUP;END=66763060;SVLEN=126	GT:AD:DP:SAC	0/1:50,15:65:26,24,8,7
chr2	69849208	pbsv.BND.chr2:69849208-chr2:63914710	T	T[chr2:63914710[	.	PASS	SVTYPE=BND;CIPOS=-2,1;MATEID=pbsv.BND.chr2:63914710-chr2:69849208;MATEDIST=5934498	GT:AD:DP	0/1:59,6:65
chr2	70434314	pbsv.INS.DUP.4333	C	<DUP>	.	InsufficientStrandEvidence	SVTYPE=DUP;END=70434517;SVLEN=203	GT:AD:DP:SAC	0/1:15,10:25:11,4,10,0
chr2	70434410	pbsv.INS.DUP.4334	T	<DUP>	.	InsufficientStrandEvidence	SVTYPE=DUP;END=70434489;SVLEN=79	GT:AD:DP:SAC	0/1:19,6:25:15,4,6,0
chr2	70434524	pbsv.INS.DUP.4335	A	<DUP>	.	InsufficientStrandEvidence	SVTYPE=DUP;END=70434926;SVLEN=402	GT:AD:DP:SAC	0/1:13,13:26:9,4,13,0
chr2	71543928	pbsv.INS.DUP.4347	G	<DUP>	.	PASS	SVTYPE=DUP;END=71543955;SVLEN=27	GT:AD:DP:SAC	0/1:27,7:34:19,8,2,5
chr2	71662940	pbsv.INS.DUP.4352	G	<DUP>	.	PASS	SVTYPE=DUP;END=71663028;SVLEN=88	GT:AD:DP:SAC	0/1:20,23:43:14,6,11,12
chr2	74061364	pbsv.INS.DUP.4378	G	<DUP>	.	PASS	SVTYPE=DUP;END=74061590;SVLEN=226	GT:AD:DP:SAC	0/1:13,23:36:9,4,13,10
chr2	74330945	pbsv.INS.DUP.4382	G	<DUP>	.	PASS	SVTYPE=DUP;END=74331003;SVLEN=58	GT:AD:DP:SAC	1/1:2,44:46:0,2,27,17
chr2	75590524	pbsv.INS.DUP.4388	A	<DUP>	.	PASS	SVTYPE=DUP;END=75590544;SVLEN=20	GT:AD:DP:SAC	0/1:30,15:45:14,16,9,6
chr2	75935287	pbsv.BND.chr2:75935287-chr6:29218728	G	G[chr6:29218728[	.	PASS	SVTYPE=BND;CIPOS=-2,2;MATEID=pbsv.BND.chr6:29218728-chr2:75935287	GT:AD:DP	0/1:45,2:47
chr2	80931953	pbsv.INS.DUP.4434	T	<DUP>	.	PASS	SVTYPE=DUP;END=80932106;SVLEN=153	GT:AD:DP:SAC	0/1:21,19:40:12,9,13,6
chr2	82887002	pbsv.INS.DUP.4456	A	<DUP>	.	PASS	SVTYPE=DUP;END=82887078;SVLEN=76	GT:AD:DP:SAC	0/1:24,28:52:9,15,15,13
chr2	83762939	pbsv.INS.DUP.4463	T	<DUP>	.	PASS	SVTYPE=DUP;END=83762959;SVLEN=20	GT:AD:DP:SAC	0/1:16,34:50:9,7,16,18
chr2	87391740	pbsv.INS.DUP.4508	A	<DUP>	.	PASS	SVTYPE=DUP;END=87391785;SVLEN=45	GT:AD:DP:SAC	0/1:20,18:38:9,11,12,6
chr2	87971437	pbsv.INS.DUP.4522	A	<DUP>	.	PASS	SVTYPE=DUP;END=87971461;SVLEN=24	GT:AD:DP:SAC	0/1:28,14:42:11,17,7,7
chr2	88201398	pbsv.INV.4529	A	<INV>	.	InsufficientStrandEvidence	SVTYPE=INV;END=88201888;SVLEN=491	GT:AD:DP:SAC	0/1:13,9:22:12,1,0,9
chr2	88301313	pbsv.INS.DUP.4530	T	<DUP>	.	PASS	SVTYPE=DUP;END=88301338;SVLEN=25	GT:AD:DP:SAC	0/1:19,24:43:11,8,12,12
chr2	88554280	pbsv.BND.chr2:88554280-chr2:120252515	A	A]chr2:120252515]	.	PASS	SVTYPE=BND;CIPOS=0,1;MATEID=pbsv.BND.chr2:120252515-chr2:88554280;MATEDIST=31698235	GT:AD:DP	0/1:42,2:44
chr2	88832765	pbsv.BND.chr2:88832765-chr2:90221371	A	A]chr2:90221371]	.	PASS	SVTYPE=BND;CIPOS=-7,2;MATEID=pbsv.BND.chr2:90221371-chr2:88832765;MATEDIST=1388606	GT:AD:DP	0/1:18,23:41
chr2	88832770	pbsv.BND.chr2:88832770-chr2:89268002	T	T[chr2:89268002[	.	PASS	SVTYPE=BND;CIPOS=-7,2;MATEID=pbsv.BND.chr2:89268002-chr2:88832770;MATEDIST=435232	GT:AD:DP	1/1:0,18:18
chr2	89268002	pbsv.BND.chr2:89268002-chr2:88832770	G	]chr2:88832770]G	.	PASS	SVTYPE=BND;CIPOS=-4,11;MATEID=pbsv.BND.chr2:88832770-chr2:89268002;MATEDIST=435232	GT:AD:DP	1/1:0,15:15
chr2	90221371	pbsv.CNV.4549	T	<CNV>	.	NearReferenceGap	SVTYPE=cnv;END=94560409;SVLEN=4339038;SHADOWED	CN	1
chr2	90221371	pbsv.BND.chr2:90221371-chr2:88832765	T	T]chr2:88832765]	.	PASS	SVTYPE=BND;CIPOS=-8,2;MATEID=pbsv.BND.chr2:88832765-chr2:90221371;MATEDIST=1388606	GT:AD:DP	0/1:13,23:36
chr2	91404841	pbsv.INS.DUP.4572	A	<DUP>	.	PASS	SVTYPE=DUP;END=91404883;SVLEN=42	GT:AD:DP:SAC	0/1:30,40:70:20,10,26,14
chr2	91506081	pbsv.INS.DUP.4580	T	<DUP>	.	PASS	SVTYPE=DUP;END=91506124;SVLEN=43	GT:AD:DP:SAC	0/1:54,17:71:24,30,9,8
chr2	92598232	pbsv.INS.DUP.4608	C	<DUP>	.	InsufficientStrandEvidence	SVTYPE=DUP;END=92598395;SVLEN=163	GT:AD:DP:SAC	0/1:1,3:4:0,1,3,0
chr2	94157361	pbsv.INS.DUP.4622	T	<DUP>	.	PASS	SVTYPE=DUP;END=94158732;SVLEN=1371	GT:AD:DP:SAC	0/1:45,12:57:25,20,7,5
chr2	94165625	pbsv.INS.DUP.4623	A	<DUP>	.	PASS	SVTYPE=DUP;END=94166974;SVLEN=1349	GT:AD:DP:SAC	0/1:36,22:58:17,19,11,11
chr2	94560409	pbsv.BND.chr2:94560409-chr21:12998103	C	]chr21:12998103]C	.	PASS	SVTYPE=BND;CIPOS=-2,24;MATEID=pbsv.BND.chr21:12998103-chr2:94560409	GT:AD:DP	0/1:57,16:73
chr2	95297164	pbsv.INS.DUP.4635	A	<DUP>	.	PASS	SVTYPE=DUP;END=95297205;SVLEN=41	GT:AD:DP:SAC	0/1:21,12:33:12,9,3,9
chr2	98900122	pbsv.INS.DUP.4672	C	<DUP>	.	PASS	SVTYPE=DUP;END=98900238;SVLEN=116	GT:AD:DP:SAC	0/1:27,13:40:13,14,6,7
chr2	104421932	pbsv.INS.DUP.4712	A	<DUP>	.	PASS	SVTYPE=DUP;END=104421953;SVLEN=21	GT:AD:DP:SAC	0/1:30,28:58:15,15,17,11
chr2	104790757	pbsv.INS.DUP.4716	A	<DUP>	.	PASS	SVTYPE=DUP;END=104790781;SVLEN=24	GT:AD:DP:SAC	0/1:26,15:41:14,12,7,8
chr2	106096849	pbsv.BND.chr2:106096849-chr2:157381770	G	G[chr2:157381770[	.	PASS	SVTYPE=BND;CIPOS=0,0;MATEID=pbsv.BND.chr2:157381770-chr2:106096849;MATEDIST=51284921	GT:AD:DP	0/1:56,4:60
chr2	106940056	pbsv.BND.chr2:106940056-chr7:122237592	G	G[chr7:122237592[	.	PASS	SVTYPE=BND;CIPOS=-1,1;MATEID=pbsv.BND.chr7:122237592-chr2:106940056	GT:AD:DP	0/1:50,2:52
chr2	107818335	pbsv.INS.DUP.4745	C	<DUP>	.	PASS	SVTYPE=DUP;END=107818355;SVLEN=20	GT:AD:DP:SAC	1/1:1,47:48:0,1,28,19
chr2	108611966	pbsv.INS.DUP.4761	A	<DUP>	.	PASS	SVTYPE=DUP;END=108611985;SVLEN=19	GT:AD:DP:SAC	0/1:34,10:44:12,22,8,2
chr2	109079294	pbsv.BND.chr2:109079294-chr3:26161308	T	]chr3:26161308]T	.	PASS	SVTYPE=BND;CIPOS=-2,2;MATEID=pbsv.BND.chr3:26161308-chr2:109079294	GT:AD:DP	0/1:38,2:40
chr2	109458567	pbsv.INS.DUP.4766	G	<DUP>	.	PASS	SVTYPE=DUP;END=109458599;SVLEN=32	GT:AD:DP:SAC	0/1:22,18:40:7,15,5,13
chr2	113084986	pbsv.INS.DUP.4813	G	<DUP>	.	PASS	SVTYPE=DUP;END=113085030;SVLEN=44	GT:AD:DP:SAC	0/1:21,18:39:11,10,9,9
chr2	113603733	pbsv.INS.DUP.4820	A	<DUP>	.	PASS	SVTYPE=DUP;END=113603787;SVLEN=54	GT:AD:DP:SAC	0/1:11,31:42:4,7,12,19
chr2	114084254	pbsv.INS.DUP.4831	A	<DUP>	.	PASS	SVTYPE=DUP;END=114084338;SVLEN=84	GT:AD:DP:SAC	1/1:8,39:47:2,6,22,17
chr2	117044153	pbsv.INS.DUP.4866	T	<DUP>	.	PASS	SVTYPE=DUP;END=117044177;SVLEN=24	GT:AD:DP:SAC	1/1:1,39:40:1,0,20,19
chr2	117836397	pbsv.INS.DUP.4882	C	<DUP>	.	PASS	SVTYPE=DUP;END=117836437;SVLEN=40	GT:AD:DP:SAC	1/1:2,45:47:1,1,22,23
chr2	117871803	pbsv.INS.DUP.4884	T	<DUP>	.	PASS	SVTYPE=DUP;END=117871898;SVLEN=95	GT:AD:DP:SAC	1/1:1,50:51:1,0,17,33
chr2	120252515	pbsv.BND.chr2:120252515-chr2:88554280	C	C]chr2:88554280]	.	PASS	SVTYPE=BND;CIPOS=0,0;MATEID=pbsv.BND.chr2:88554280-chr2:120252515;MATEDIST=31698235	GT:AD:DP	0/1:39,2:41
chr2	120391417	pbsv.INS.DUP.4918	C	<DUP>	.	PASS	SVTYPE=DUP;END=120391726;SVLEN=309	GT:AD:DP:SAC	0/1:26,24:50:11,15,13,11
chr2	120391505	pbsv.INS.DUP.4919	C	<DUP>	.	PASS	SVTYPE=DUP;END=120391671;SVLEN=166	GT:AD:DP:SAC	0/1:23,30:53:11,12,13,17
chr2	120667460	pbsv.INS.DUP.4921	T	<DUP>	.	PASS	SVTYPE=DUP;END=120667482;SVLEN=22	GT:AD:DP:SAC	0/1:30,15:45:13,17,13,2
chr2	121853533	pbsv.INS.DUP.4934	T	<DUP>	.	PASS	SVTYPE=DUP;END=121853552;SVLEN=19	GT:AD:DP:SAC	0/1:24,9:33:0,24,3,6
chr2	122059361	pbsv.INS.DUP.4937	T	<DUP>	.	PASS	SVTYPE=DUP;END=122059430;SVLEN=69	GT:AD:DP:SAC	0/1:33,9:42:15,18,5,4
chr2	124706822	pbsv.INV.4973	G	<INV>	.	InsufficientStrandEvidence	SVTYPE=INV;END=124707199;SVLEN=378	GT:AD:DP:SAC	0/1:21,9:30:11,10,0,9
chr2	125422932	pbsv.INS.DUP.4980	T	<DUP>	.	PASS	SVTYPE=DUP;END=125423038;SVLEN=106	GT:AD:DP:SAC	0/1:27,27:54:13,14,13,14
chr2	125646838	pbsv.INS.DUP.4981	T	<DUP>	.	PASS	SVTYPE=DUP;END=125646875;SVLEN=37	GT:AD:DP:SAC	0/1:26,24:50:13,13,12,12
chr2	127900774	pbsv.INS.DUP.4999	G	<DUP>	.	PASS	SVTYPE=DUP;END=127900793;SVLEN=19	GT:AD:DP:SAC	0/1:20,21:41:14,6,12,9
chr2	128208376	pbsv.INS.DUP.5006	T	<DUP>	.	PASS	SVTYPE=DUP;END=128208446;SVLEN=70	GT:AD:DP:SAC	0/1:32,28:60:11,21,14,14
chr2	129370319	pbsv.INS.DUP.5036	A	<DUP>	.	PASS	SVTYPE=DUP;END=129370335;SVLEN=16	GT:AD:DP:SAC	0/1:28,10:38:12,16,7,3
chr2	131791151	pbsv.INS.DUP.5069	A	<DUP>	.	PASS	SVTYPE=DUP;END=131791311;SVLEN=160	GT:AD:DP:SAC	0/1:17,26:43:7,10,12,14
chr2	131791230	pbsv.INS.DUP.5070	T	<DUP>	.	PASS	SVTYPE=DUP;END=131791306;SVLEN=76	GT:AD:DP:SAC	0/1:24,19:43:12,12,7,12
chr2	132394018	pbsv.INS.DUP.5078	C	<DUP>	.	PASS	SVTYPE=DUP;END=132394291;SVLEN=273	GT:AD:DP:SAC	0/1:18,27:45:11,7,12,15
chr2	133307992	pbsv.INS.DUP.5082	A	<DUP>	.	PASS	SVTYPE=DUP;END=133308012;SVLEN=20	GT:AD:DP:SAC	1/1:0,62:62:0,0,35,27
chr2	134607325	pbsv.INS.DUP.5096	G	<DUP>	.	PASS	SVTYPE=DUP;END=134607519;SVLEN=194	GT:AD:DP:SAC	0/1:28,22:50:11,17,11,11
chr2	136046743	pbsv.INS.DUP.5103	T	<DUP>	.	InsufficientStrandEvidence	SVTYPE=DUP;END=136046789;SVLEN=46	GT:AD:DP:SAC	0/1:38,10:48:14,24,10,0
chr2	138247425	pbsv.INV.5128	T	<INV>	.	PASS	SVTYPE=INV;END=138251310;SVLEN=3886	GT:AD:DP:SAC	0/1:27,33:60:25,2,12,21
chr2	138335946	pbsv.BND.chr2:138335946-chr14:98647013	C	]chr14:98647013]C	.	PASS	SVTYPE=BND;CIPOS=-1,2;MATEID=pbsv.BND.chr14:98647013-chr2:138335946	GT:AD:DP	0/1:70,2:72
chr2	138872380	pbsv.INS.DUP.5136	G	<DUP>	.	InsufficientStrandEvidence	SVTYPE=DUP;END=138872477;SVLEN=97	GT:AD:DP:SAC	0/1:38,13:51:25,13,0,13
chr2	140672486	pbsv.INS.DUP.5157	A	<DUP>	.	PASS	SVTYPE=DUP;END=140672503;SVLEN=17	GT:AD:DP:SAC	0/1:32,16:48:17,15,5,11
chr2	140828791	pbsv.INS.DUP.5158	A	<DUP>	.	PASS	SVTYPE=DUP;END=140828812;SVLEN=21	GT:AD:DP:SAC	0/1:31,10:41:15,16,1,9
chr2	147789379	pbsv.BND.chr2:147789379-chr5:65506286	T	T]chr5:65506286]	.	PASS	SVTYPE=BND;CIPOS=-19,19;MATEID=pbsv.BND.chr5:65506286-chr2:147789379	GT:AD:DP	0/1:48,2:50
chr2	151876735	pbsv.INS.DUP.5266	A	<DUP>	.	PASS	SVTYPE=DUP;END=151876802;SVLEN=67	GT:AD:DP:SAC	0/1:30,14:44:18,12,9,5
chr2	153991278	pbsv.BND.chr2:153991278-chr8:24913902	A	[chr8:24913902[A	.	PASS	SVTYPE=BND;CIPOS=-2,2;MATEID=pbsv.BND.chr8:24913902-chr2:153991278	GT:AD:DP	0/1:58,2:60
chr2	154269896	pbsv.INS.DUP.5288	A	<DUP>	.	PASS	SVTYPE=DUP;END=154269924;SVLEN=28	GT:AD:DP:SAC	0/1:30,27:57:14,16,13,14
chr2	156041102	pbsv.INS.DUP.5310	T	<DUP>	.	PASS	SVTYPE=DUP;END=156041118;SVLEN=16	GT:AD:DP:SAC	0/1:18,32:50:10,8,16,16
chr2	157292048	pbsv.BND.chr2:157292048-chr22:41888323	T	]chr22:41888323]T	.	PASS	SVTYPE=BND;CIPOS=-3,5;MATEID=pbsv.BND.chr22:41888323-chr2:157292048	GT:AD:DP	0/1:48,3:51
chr2	157381770	pbsv.BND.chr2:157381770-chr2:106096849	C	]chr2:106096849]C	.	PASS	SVTYPE=BND;CIPOS=0,3;MATEID=pbsv.BND.chr2:106096849-chr2:157381770;MATEDIST=51284921	GT:AD:DP	0/1:59,4:63
chr2	159247888	pbsv.INS.DUP.5340	T	<DUP>	.	PASS	SVTYPE=DUP;END=159247943;SVLEN=55	GT:AD:DP:SAC	0/1:38,19:57:17,21,9,10
chr2	161226872	pbsv.INS.DUP.5370	A	<DUP>	.	PASS	SVTYPE=DUP;END=161226921;SVLEN=49	GT:AD:DP:SAC	1/1:1,54:55:1,0,29,25
chr2	161389890	pbsv.INS.DUP.5372	T	<DUP>	.	PASS	SVTYPE=DUP;END=161389911;SVLEN=21	GT:AD:DP:SAC	1/1:7,54:61:2,5,33,21
chr2	162513150	pbsv.INV.5378	T	<INV>	.	InsufficientStrandEvidence	SVTYPE=INV;END=162513435;SVLEN=286	GT:AD:DP:SAC	0/1:42,15:57:19,23,15,0
chr2	164818277	pbsv.INS.DUP.5390	T	<DUP>	.	PASS	SVTYPE=DUP;END=164818329;SVLEN=52	GT:AD:DP:SAC	1/1:3,51:54:2,1,29,22
chr2	165665948	pbsv.INV.5397	G	<INV>	.	InsufficientStrandEvidence	SVTYPE=INV;END=165667173;SVLEN=1226	GT:AD:DP:SAC	0/1:39,10:49:25,14,0,10
chr2	165744882	pbsv.INS.DUP.5398	T	<DUP>	.	PASS	SVTYPE=DUP;END=165744940;SVLEN=58	GT:AD:DP:SAC	0/1:22,19:41:12,10,10,9
chr2	166313015	pbsv.INS.DUP.5411	A	<DUP>	.	PASS	SVTYPE=DUP;END=166313038;SVLEN=23	GT:AD:DP:SAC	1/1:9,44:53:5,4,24,20
chr2	169168018	pbsv.INS.DUP.5438	A	<DUP>	.	PASS	SVTYPE=DUP;END=169168035;SVLEN=17	GT:AD:DP:SAC	0/1:41,27:68:17,24,13,14
chr2	169749980	pbsv.INS.DUP.5451	T	<DUP>	.	PASS	SVTYPE=DUP;END=169750013;SVLEN=33	GT:AD:DP:SAC	0/1:36,19:55:12,24,11,8
chr2	170632858	pbsv.INS.DUP.5462	C	<DUP>	.	PASS	SVTYPE=DUP;END=170632886;SVLEN=28	GT:AD:DP:SAC	0/1:27,18:45:16,11,10,8
chr2	171535536	pbsv.INS.DUP.5476	G	<DUP>	.	PASS	SVTYPE=DUP;END=171535602;SVLEN=66	GT:AD:DP:SAC	1/1:0,53:53:0,0,23,30
chr2	171636972	pbsv.INS.DUP.5479	C	<DUP>	.	PASS	SVTYPE=DUP;END=171636989;SVLEN=17	GT:AD:DP:SAC	0/1:34,15:49:14,20,11,4
chr2	172752039	pbsv.INS.DUP.5496	A	<DUP>	.	PASS	SVTYPE=DUP;END=172752078;SVLEN=39	GT:AD:DP:SAC	1/1:3,63:66:2,1,29,34
chr2	175042085	pbsv.INS.DUP.5519	A	<DUP>	.	PASS	SVTYPE=DUP;END=175042119;SVLEN=34	GT:AD:DP:SAC	0/1:30,11:41:13,17,3,8
chr2	177534052	pbsv.INS.DUP.5540	A	<DUP>	.	PASS	SVTYPE=DUP;END=177534071;SVLEN=19	GT:AD:DP:SAC	0/1:27,31:58:11,16,16,15
chr2	177603991	pbsv.INS.DUP.5542	A	<DUP>	.	PASS	SVTYPE=DUP;END=177604009;SVLEN=18	GT:AD:DP:SAC	1/1:2,60:62:2,0,33,27
chr2	178044369	pbsv.INS.DUP.5551	T	<DUP>	.	PASS	SVTYPE=DUP;END=178044410;SVLEN=41	GT:AD:DP:SAC	0/1:36,33:69:22,14,11,22
chr2	180682212	pbsv.INS.DUP.5572	A	<DUP>	.	PASS	SVTYPE=DUP;END=180682278;SVLEN=66	GT:AD:DP:SAC	0/1:29,25:54:11,18,13,12
chr2	183704450	pbsv.INV.5605	C	<INV>	.	PASS	SVTYPE=INV;END=183707283;SVLEN=2834	GT:AD:DP:SAC	0/1:27,11:38:17,10,4,7
chr2	183704466	pbsv.INV.5606	A	<INV>	.	PASS	SVTYPE=INV;END=183706300;SVLEN=1835	GT:AD:DP:SAC	0/1:16,29:45:6,10,14,15
chr2	184109601	pbsv.INS.DUP.5609	C	<DUP>	.	PASS	SVTYPE=DUP;END=184109631;SVLEN=30	GT:AD:DP:SAC	1/1:1,43:44:1,0,22,21
chr2	186278431	pbsv.INS.DUP.5622	C	<DUP>	.	PASS	SVTYPE=DUP;END=186278502;SVLEN=71	GT:AD:DP:SAC	0/1:37,14:51:17,20,8,6
chr2	186278543	pbsv.INS.DUP.5623	T	<DUP>	.	PASS	SVTYPE=DUP;END=186278572;SVLEN=29	GT:AD:DP:SAC	0/1:13,37:50:9,4,16,21
chr2	186326666	pbsv.BND.chr2:186326666-chr8:126985431	T	T]chr8:126985431]	.	PASS	SVTYPE=BND;CIPOS=0,0;MATEID=pbsv.BND.chr8:126985431-chr2:186326666	GT:AD:DP	0/1:69,2:71
chr2	186756189	pbsv.INS.DUP.5629	T	<DUP>	.	PASS	SVTYPE=DUP;END=186756213;SVLEN=24	GT:AD:DP:SAC	0/1:26,33:59:16,10,20,13
chr2	188711116	pbsv.INS.DUP.5640	T	<DUP>	.	PASS	SVTYPE=DUP;END=188711187;SVLEN=71	GT:AD:DP:SAC	1/1:2,59:61:1,1,34,25
chr2	190613976	pbsv.BND.chr2:190613976-chr4:19083926	C	]chr4:19083926]C	.	PASS	SVTYPE=BND;CIPOS=-1,2;MATEID=pbsv.BND.chr4:19083926-chr2:190613976	GT:AD:DP	0/1:58,6:64
chr2	191313206	pbsv.INS.DUP.5673	T	<DUP>	.	PASS	SVTYPE=DUP;END=191313227;SVLEN=21	GT:AD:DP:SAC	0/1:34,10:44:13,21,9,1
chr2	192131043	pbsv.INS.DUP.5691	T	<DUP>	.	PASS	SVTYPE=DUP;END=192131092;SVLEN=49	GT:AD:DP:SAC	0/1:28,26:54:15,13,13,13
chr2	192131066	pbsv.INS.DUP.5692	C	<DUP>	.	PASS	SVTYPE=DUP;END=192131325;SVLEN=259	GT:AD:DP:SAC	0/1:29,25:54:16,13,12,13
chr2	193212410	pbsv.BND.chr2:193212410-chr12:28073493	C	]chr12:28073493]C	.	PASS	SVTYPE=BND;CIPOS=-3,1;MATEID=pbsv.BND.chr12:28073493-chr2:193212410	GT:AD:DP	0/1:45,4:49
chr2	194106753	pbsv.INS.DUP.5708	T	<DUP>	.	PASS	SVTYPE=DUP;END=194106827;SVLEN=74	GT:AD:DP:SAC	1/1:6,40:46:3,3,21,19
chr2	194332242	pbsv.INS.DUP.5711	T	<DUP>	.	PASS	SVTYPE=DUP;END=194332278;SVLEN=36	GT:AD:DP:SAC	0/1:11,33:44:6,5,18,15
chr2	195766171	pbsv.INS.DUP.5730	T	<DUP>	.	PASS	SVTYPE=DUP;END=195766187;SVLEN=16	GT:AD:DP:SAC	1/1:3,41:44:3,0,21,20
chr2	197589407	pbsv.BND.chr2:197589407-chr5:144066912	G	G[chr5:144066912[	.	PASS	SVTYPE=BND;CIPOS=-1,1;MATEID=pbsv.BND.chr5:144066912-chr2:197589407	GT:AD:DP	0/1:35,2:37
chr2	200588728	pbsv.INS.DUP.5766	T	<DUP>	.	PASS	SVTYPE=DUP;END=200588745;SVLEN=17	GT:AD:DP:SAC	0/1:17,21:38:11,6,13,8
chr2	201281645	pbsv.BND.chr2:201281645-chr19:46833469	T	[chr19:46833469[T	.	PASS	SVTYPE=BND;CIPOS=0,3;MATEID=pbsv.BND.chr19:46833469-chr2:201281645	GT:AD:DP	0/1:50,9:59
chr2	205345778	pbsv.BND.chr2:205345778-chrUn_KN707754v1_decoy:3	G	G[chrUn_KN707754v1_decoy:3[	.	Decoy;NearContigEnd	SVTYPE=BND;CIPOS=-39,6;MATEID=pbsv.BND.chrUn_KN707754v1_decoy:3-chr2:205345778	GT:AD:DP	0/1:21,26:47
chr2	206861671	pbsv.INS.DUP.5828	A	<DUP>	.	PASS	SVTYPE=DUP;END=206861692;SVLEN=21	GT:AD:DP:SAC	0/1:24,25:49:17,7,14,11
chr2	206935773	pbsv.INS.DUP.5830	C	<DUP>	.	PASS	SVTYPE=DUP;END=206935806;SVLEN=33	GT:AD:DP:SAC	0/1:36,14:50:20,16,8,6
chr2	206935777	pbsv.INS.DUP.5831	C	<DUP>	.	PASS	SVTYPE=DUP;END=206935812;SVLEN=35	GT:AD:DP:SAC	0/1:36,14:50:19,17,9,5
chr2	207022951	pbsv.INS.DUP.5832	C	<DUP>	.	PASS	SVTYPE=DUP;END=207022980;SVLEN=29	GT:AD:DP:SAC	1/1:6,33:39:5,1,15,18
chr2	207779508	pbsv.INS.DUP.5842	T	<DUP>	.	PASS	SVTYPE=DUP;END=207779534;SVLEN=26	GT:AD:DP:SAC	0/1:32,10:42:14,18,8,2
chr2	210337266	pbsv.INS.DUP.5869	A	<DUP>	.	PASS	SVTYPE=DUP;END=210337288;SVLEN=22	GT:AD:DP:SAC	1/1:6,47:53:2,4,18,29
chr2	211047059	pbsv.INS.DUP.5875	C	<DUP>	.	PASS	SVTYPE=DUP;END=211047079;SVLEN=20	GT:AD:DP:SAC	0/1:19,26:45:11,8,17,9
chr2	211599515	pbsv.INS.DUP.5884	G	<DUP>	.	PASS	SVTYPE=DUP;END=211599535;SVLEN=20	GT:AD:DP:SAC	1/1:5,49:54:2,3,25,24
chr2	211721446	pbsv.INS.DUP.5888	A	<DUP>	.	PASS	SVTYPE=DUP;END=211721462;SVLEN=16	GT:AD:DP:SAC	0/1:43,16:59:22,21,5,11
chr2	212102093	pbsv.INS.DUP.5900	T	<DUP>	.	PASS	SVTYPE=DUP;END=212102109;SVLEN=16	GT:AD:DP:SAC	1/1:4,54:58:2,2,30,24
chr2	212191439	pbsv.INS.DUP.5901	A	<DUP>	.	PASS	SVTYPE=DUP;END=212191498;SVLEN=59	GT:AD:DP:SAC	0/1:34,18:52:16,18,11,7
chr2	213356592	pbsv.BND.chr2:213356592-chr13:101325864	T	[chr13:101325864[T	.	PASS	SVTYPE=BND;CIPOS=0,0;MATEID=pbsv.BND.chr13:101325864-chr2:213356592	GT:AD:DP	0/1:51,2:53
chr2	213949173	pbsv.INS.DUP.5923	T	<DUP>	.	PASS	SVTYPE=DUP;END=213949192;SVLEN=19	GT:AD:DP:SAC	0/1:21,21:42:13,8,10,11
chr2	214598166	pbsv.INS.DUP.5931	A	<DUP>	.	PASS	SVTYPE=DUP;END=214598184;SVLEN=18	GT:AD:DP:SAC	1/1:2,44:46:1,1,21,23
chr2	214989188	pbsv.INS.DUP.5934	A	<DUP>	.	PASS	SVTYPE=DUP;END=214989208;SVLEN=20	GT:AD:DP:SAC	1/1:4,37:41:1,3,15,22
chr2	216790060	pbsv.INS.DUP.5963	A	<DUP>	.	PASS	SVTYPE=DUP;END=216790083;SVLEN=23	GT:AD:DP:SAC	0/1:19,17:36:5,14,2,15
chr2	217041223	pbsv.INS.DUP.5965	T	<DUP>	.	PASS	SVTYPE=DUP;END=217041241;SVLEN=18	GT:AD:DP:SAC	0/1:40,11:51:18,22,9,2
chr2	217101610	pbsv.INS.DUP.5967	T	<DUP>	.	PASS	SVTYPE=DUP;END=217101628;SVLEN=18	GT:AD:DP:SAC	0/1:23,31:54:10,13,20,11
chr2	218944858	pbsv.BND.chr2:218944858-chr4:126168496	A	A[chr4:126168496[	.	PASS	SVTYPE=BND;CIPOS=0,1;MATEID=pbsv.BND.chr4:126168496-chr2:218944858	GT:AD:DP	0/1:49,2:51
chr2	220486987	pbsv.INS.DUP.6011	G	<DUP>	.	PASS	SVTYPE=DUP;END=220487010;SVLEN=23	GT:AD:DP:SAC	0/1:20,25:45:10,10,13,12
chr2	220523733	pbsv.INS.DUP.6012	T	<DUP>	.	PASS	SVTYPE=DUP;END=220523807;SVLEN=74	GT:AD:DP:SAC	1/1:2,48:50:2,0,31,17
chr2	221366642	pbsv.INS.DUP.6022	G	<DUP>	.	PASS	SVTYPE=DUP;END=221366735;SVLEN=93	GT:AD:DP:SAC	0/1:35,21:56:16,19,9,12
chr2	221579765	pbsv.INS.DUP.6026	G	<DUP>	.	PASS	SVTYPE=DUP;END=221579781;SVLEN=16	GT:AD:DP:SAC	0/1:12,41:53:9,3,25,16
chr2	225123189	pbsv.INS.DUP.6065	C	<DUP>	.	InsufficientStrandEvidence	SVTYPE=DUP;END=225123241;SVLEN=52	GT:AD:DP:SAC	0/1:15,15:30:8,7,15,0
chr2	225612806	pbsv.INS.DUP.6069	C	<DUP>	.	PASS	SVTYPE=DUP;END=225612845;SVLEN=39	GT:AD:DP:SAC	0/1:29,9:38:14,15,8,1
chr2	225942423	pbsv.INS.DUP.6075	A	<DUP>	.	InsufficientStrandEvidence	SVTYPE=DUP;END=225942463;SVLEN=40	GT:AD:DP:SAC	0/1:20,26:46:13,7,0,26
chr2	228943505	pbsv.INS.DUP.6118	A	<DUP>	.	PASS	SVTYPE=DUP;END=228943527;SVLEN=22	GT:AD:DP:SAC	0/1:32,11:43:20,12,1,10
chr2	231186774	pbsv.INS.DUP.6147	T	<DUP>	.	PASS	SVTYPE=DUP;END=231186791;SVLEN=17	GT:AD:DP:SAC	0/1:26,17:43:14,12,8,9
chr2	231496132	pbsv.INS.DUP.6152	T	<DUP>	.	PASS	SVTYPE=DUP;END=231496155;SVLEN=23	GT:AD:DP:SAC	0/1:35,11:46:9,26,4,7
chr2	231837174	pbsv.INS.DUP.6167	C	<DUP>	.	PASS	SVTYPE=DUP;END=231837253;SVLEN=79	GT:AD:DP:SAC	0/1:36,19:55:21,15,10,9
chr2	231848494	pbsv.INS.DUP.6174	C	<DUP>	.	PASS	SVTYPE=DUP;END=231848659;SVLEN=165	GT:AD:DP:SAC	1/1:6,28:34:3,3,17,11
chr2	232583324	pbsv.INS.DUP.6181	T	<DUP>	.	PASS	SVTYPE=DUP;END=232583358;SVLEN=34	GT:AD:DP:SAC	1/1:0,48:48:0,0,25,23
chr2	233204804	pbsv.INS.DUP.6203	G	<DUP>	.	PASS	SVTYPE=DUP;END=233204830;SVLEN=26	GT:AD:DP:SAC	0/1:22,17:39:16,6,11,6
chr2	233463401	pbsv.INS.DUP.6209	C	<DUP>	.	PASS	SVTYPE=DUP;END=233463635;SVLEN=234	GT:AD:DP:SAC	0/1:23,12:35:13,10,7,5
chr2	233463541	pbsv.INS.DUP.6210	C	<DUP>	.	PASS	SVTYPE=DUP;END=233463625;SVLEN=84	GT:AD:DP:SAC	0/1:12,22:34:7,5,12,10
chr2	233724267	pbsv.INS.DUP.6213	G	<DUP>	.	PASS	SVTYPE=DUP;END=233724302;SVLEN=35	GT:AD:DP:SAC	0/1:12,26:38:9,3,12,14
chr2	234544610	pbsv.INS.DUP.6227	G	<DUP>	.	InsufficientStrandEvidence	SVTYPE=DUP;END=234544682;SVLEN=72	GT:AD:DP:SAC	0/1:24,11:35:11,13,0,11
chr2	235488246	pbsv.INS.DUP.6248	G	<DUP>	.	PASS	SVTYPE=DUP;END=235488661;SVLEN=415	GT:AD:DP:SAC	0/1:16,22:38:9,7,11,11
chr2	235536262	pbsv.INS.DUP.6251	C	<DUP>	.	PASS	SVTYPE=DUP;END=235536319;SVLEN=57	GT:AD:DP:SAC	1/1:8,41:49:5,3,21,20
chr2	235910231	pbsv.INS.DUP.6260	C	<DUP>	.	PASS	SVTYPE=DUP;END=235910282;SVLEN=51	GT:AD:DP:SAC	1/1:0,47:47:0,0,21,26
chr2	238783383	pbsv.INS.DUP.6304	C	<DUP>	.	PASS	SVTYPE=DUP;END=238783544;SVLEN=161	GT:AD:DP:SAC	1/1:4,40:44:4,0,20,20
chr2	238929647	pbsv.INS.DUP.6316	C	<DUP>	.	PASS	SVTYPE=DUP;END=238929663;SVLEN=16	GT:AD:DP:SAC	1/1:2,38:40:1,1,17,21
chr2	239150699	pbsv.INS.DUP.6327	A	<DUP>	.	PASS	SVTYPE=DUP;END=239150743;SVLEN=44	GT:AD:DP:SAC	1/1:2,38:40:2,0,13,25
chr2	239476804	pbsv.INS.DUP.6334	A	<DUP>	.	PASS	SVTYPE=DUP;END=239476858;SVLEN=54	GT:AD:DP:SAC	0/1:22,14:36:5,17,9,5
chr2	239644634	pbsv.INS.DUP.6340	C	<DUP>	.	PASS	SVTYPE=DUP;END=239644912;SVLEN=278	GT:AD:DP:SAC	0/1:42,22:64:25,17,11,11
chr2	239818031	pbsv.INS.DUP.6353	C	<DUP>	.	PASS	SVTYPE=DUP;END=239818153;SVLEN=122	GT:AD:DP:SAC	0/1:34,9:43:16,18,1,8
chr2	240037854	pbsv.INS.DUP.6362	T	<DUP>	.	PASS	SVTYPE=DUP;END=240037902;SVLEN=48	GT:AD:DP:SAC	0/1:22,16:38:12,10,6,10
chr2	240043741	pbsv.INS.DUP.6364	A	<DUP>	.	PASS	SVTYPE=DUP;END=240043759;SVLEN=18	GT:AD:DP:SAC	0/1:22,19:41:10,12,8,11
chr2	240108224	pbsv.INS.DUP.6368	A	<DUP>	.	PASS	SVTYPE=DUP;END=240108270;SVLEN=46	GT:AD:DP:SAC	0/1:35,15:50:19,16,8,7
chr2	240108278	pbsv.INS.DUP.6370	G	<DUP>	.	PASS	SVTYPE=DUP;END=240108612;SVLEN=334	GT:AD:DP:SAC	0/1:30,20:50:17,13,11,9
chr2	240318692	pbsv.INS.DUP.6381	G	<DUP>	.	PASS	SVTYPE=DUP;END=240318804;SVLEN=112	GT:AD:DP:SAC	1/1:6,35:41:2,4,19,16
chr2	240354733	pbsv.INS.DUP.6384	A	<DUP>	.	PASS	SVTYPE=DUP;END=240354871;SVLEN=138	GT:AD:DP:SAC	0/1:15,10:25:8,7,7,3
chr2	240594832	pbsv.INS.DUP.6391	C	<DUP>	.	PASS	SVTYPE=DUP;END=240594859;SVLEN=27	GT:AD:DP:SAC	0/1:13,28:41:8,5,13,15
chr2	240623470	pbsv.INS.DUP.6392	G	<DUP>	.	PASS	SVTYPE=DUP;END=240623489;SVLEN=19	GT:AD:DP:SAC	0/1:28,15:43:17,11,11,4
chr2	240625995	pbsv.INS.DUP.6394	G	<DUP>	.	PASS	SVTYPE=DUP;END=240626159;SVLEN=164	GT:AD:DP:SAC	0/1:24,21:45:16,8,15,6
chr2	240812903	pbsv.INS.DUP.6403	T	<DUP>	.	PASS	SVTYPE=DUP;END=240812988;SVLEN=85	GT:AD:DP:SAC	0/1:39,13:52:22,17,8,5
chr2	241015630	pbsv.INS.DUP.6420	T	<DUP>	.	PASS	SVTYPE=DUP;END=241015770;SVLEN=140	GT:AD:DP:SAC	0/1:14,21:35:8,6,10,11
chr2	241457527	pbsv.INS.DUP.6430	G	<DUP>	.	PASS	SVTYPE=DUP;END=241457613;SVLEN=86	GT:AD:DP:SAC	0/1:20,7:27:11,9,4,3
chr2	241558056	pbsv.INS.DUP.6434	C	<DUP>	.	PASS	SVTYPE=DUP;END=241558077;SVLEN=21	GT:AD:DP:SAC	1/1:4,27:31:1,3,15,12
chr2	241607765	pbsv.INS.DUP.6443	A	<DUP>	.	PASS	SVTYPE=DUP;END=241607811;SVLEN=46	GT:AD:DP:SAC	1/1:6,35:41:4,2,23,12
chr2	241819790	pbsv.INS.DUP.6453	T	<DUP>	.	PASS	SVTYPE=DUP;END=241820134;SVLEN=344	GT:AD:DP:SAC	0/1:37,11:48:19,18,3,8
chr2	241820020	pbsv.INS.DUP.6454	G	<DUP>	.	PASS	SVTYPE=DUP;END=241820071;SVLEN=51	GT:AD:DP:SAC	0/1:34,10:44:13,21,5,5
chr2	241848335	pbsv.INS.DUP.6458	T	<DUP>	.	PASS	SVTYPE=DUP;END=241848644;SVLEN=309	GT:AD:DP:SAC	0/1:23,9:32:12,11,4,5
chr2	241866267	pbsv.INS.DUP.6459	C	<DUP>	.	PASS	SVTYPE=DUP;END=241866295;SVLEN=28	GT:AD:DP:SAC	0/1:25,6:31:14,11,3,3
chr2	241877958	pbsv.INS.DUP.6462	C	<DUP>	.	PASS	SVTYPE=DUP;END=241877993;SVLEN=35	GT:AD:DP:SAC	0/1:15,16:31:5,10,10,6
chr2	241902334	pbsv.INS.DUP.6472	C	<DUP>	.	PASS	SVTYPE=DUP;END=241902424;SVLEN=90	GT:AD:DP:SAC	0/1:24,13:37:8,16,4,9
chr2	242176213	pbsv.INS.DUP.6497	A	<DUP>	.	PASS	SVTYPE=DUP;END=242176544;SVLEN=331	GT:AD:DP:SAC	0/1:94,43:137:25,69,12,31
chr2	242176249	pbsv.INS.DUP.6498	C	<DUP>	.	PASS	SVTYPE=DUP;END=242176428;SVLEN=179	GT:AD:DP:SAC	0/1:101,36:137:28,73,9,27
chr2	242182546	pbsv.INS.DUP.6500	G	<DUP>	.	PASS	SVTYPE=DUP;END=242182772;SVLEN=226	GT:AD:DP:SAC	0/1:78,30:108:17,61,4,26
chr3	261987	pbsv.INS.DUP.6507	T	<DUP>	.	PASS	SVTYPE=DUP;END=262434;SVLEN=447	GT:AD:DP:SAC	0/1:39,16:55:21,18,5,11
chr3	262097	pbsv.INS.DUP.6508	C	<DUP>	.	PASS	SVTYPE=DUP;END=262242;SVLEN=145	GT:AD:DP:SAC	0/1:40,22:62:17,23,11,11
chr3	990725	pbsv.INS.DUP.6521	G	<DUP>	.	PASS	SVTYPE=DUP;END=991027;SVLEN=302	GT:AD:DP:SAC	1/1:10,41:51:3,7,21,20
chr3	1160348	pbsv.INS.DUP.6527	A	<DUP>	.	PASS	SVTYPE=DUP;END=1160365;SVLEN=17	GT:AD:DP:SAC	0/1:25,27:52:11,14,18,9
chr3	1764006	pbsv.INS.DUP.6540	G	<DUP>	.	PASS	SVTYPE=DUP;END=1764117;SVLEN=111	GT:AD:DP:SAC	0/1:25,14:39:14,11,8,6
chr3	2687251	pbsv.INS.DUP.6555	C	<DUP>	.	PASS	SVTYPE=DUP;END=2687286;SVLEN=35	GT:AD:DP:SAC	1/1:1,41:42:0,1,17,24
chr3	2746037	pbsv.INS.DUP.6559	C	<DUP>	.	PASS	SVTYPE=DUP;END=2746088;SVLEN=51	GT:AD:DP:SAC	1/1:1,43:44:1,0,28,15
chr3	2834899	pbsv.INS.DUP.6561	T	<DUP>	.	PASS	SVTYPE=DUP;END=2834921;SVLEN=22	GT:AD:DP:SAC	0/1:22,19:41:8,14,8,11
chr3	4456790	pbsv.INS.DUP.6585	G	<DUP>	.	PASS	SVTYPE=DUP;END=4456864;SVLEN=74	GT:AD:DP:SAC	0/1:31,15:46:14,17,7,8
chr3	6388875	pbsv.INS.DUP.6618	G	<DUP>	.	PASS	SVTYPE=DUP;END=6388929;SVLEN=54	GT:AD:DP:SAC	0/1:32,22:54:17,15,11,11
chr3	8074092	pbsv.INS.DUP.6634	T	<DUP>	.	PASS	SVTYPE=DUP;END=8074179;SVLEN=87	GT:AD:DP:SAC	0/1:31,8:39:15,16,7,1
chr3	8440308	pbsv.INS.DUP.6641	C	<DUP>	.	PASS	SVTYPE=DUP;END=8440549;SVLEN=241	GT:AD:DP:SAC	0/1:30,9:39:14,16,6,3
chr3	9086740	pbsv.INS.DUP.6649	A	<DUP>	.	PASS	SVTYPE=DUP;END=9086802;SVLEN=62	GT:AD:DP:SAC	0/1:24,22:46:10,14,15,7
chr3	11942923	pbsv.INS.DUP.6680	T	<DUP>	.	PASS	SVTYPE=DUP;END=11943055;SVLEN=132	GT:AD:DP:SAC	0/1:37,16:53:18,19,7,9
chr3	12406535	pbsv.INS.DUP.6685	T	<DUP>	.	PASS	SVTYPE=DUP;END=12406554;SVLEN=19	GT:AD:DP:SAC	0/1:17,40:57:12,5,20,20
chr3	12448322	pbsv.INV.6687	G	<INV>	.	InsufficientStrandEvidence	SVTYPE=INV;END=12448760;SVLEN=439	GT:AD:DP:SAC	0/1:23,11:34:20,3,0,11
chr3	13711760	pbsv.INS.DUP.6699	T	<DUP>	.	PASS	SVTYPE=DUP;END=13711810;SVLEN=50	GT:AD:DP:SAC	1/1:2,39:41:1,1,16,23
chr3	13868691	pbsv.INV.6701	A	<INV>	.	InsufficientStrandEvidence	SVTYPE=INV;END=13869289;SVLEN=599	GT:AD:DP:SAC	0/1:3,2:5:3,0,0,2
chr3	15641435	pbsv.BND.chr3:15641435-chr14:21513889	T	T]chr14:21513889]	.	PASS	SVTYPE=BND;CIPOS=-2,2;MATEID=pbsv.BND.chr14:21513889-chr3:15641435	GT:AD:DP	0/1:44,3:47
chr3	17775955	pbsv.INS.DUP.6736	G	<DUP>	.	PASS	SVTYPE=DUP;END=17776025;SVLEN=70	GT:AD:DP:SAC	1/1:2,53:55:2,0,24,29
chr3	19828981	pbsv.INS.DUP.6752	A	<DUP>	.	PASS	SVTYPE=DUP;END=19829006;SVLEN=25	GT:AD:DP:SAC	1/1:4,35:39:3,1,14,21
chr3	22049308	pbsv.INS.DUP.6771	A	<DUP>	.	PASS	SVTYPE=DUP;END=22049337;SVLEN=29	GT:AD:DP:SAC	1/1:1,45:46:0,1,24,21
chr3	22166112	pbsv.INS.DUP.6776	T	<DUP>	.	PASS	SVTYPE=DUP;END=22166170;SVLEN=58	GT:AD:DP:SAC	0/1:34,25:59:20,14,13,12
chr3	22541101	pbsv.INS.DUP.6778	T	<DUP>	.	PASS	SVTYPE=DUP;END=22541253;SVLEN=152	GT:AD:DP:SAC	0/1:22,10:32:12,10,6,4
chr3	22541708	pbsv.INS.DUP.6780	T	<DUP>	.	PASS	SVTYPE=DUP;END=22541766;SVLEN=58	GT:AD:DP:SAC	0/1:18,10:28:9,9,6,4
chr3	24832630	pbsv.INS.DUP.6798	T	<DUP>	.	PASS	SVTYPE=DUP;END=24832649;SVLEN=19	GT:AD:DP:SAC	0/1:25,16:41:10,15,8,8
chr3	26161308	pbsv.BND.chr3:26161308-chr2:109079294	G	G[chr2:109079294[	.	PASS	SVTYPE=BND;CIPOS=-1,1;MATEID=pbsv.BND.chr2:109079294-chr3:26161308	GT:AD:DP	0/1:39,2:41
chr3	27282522	pbsv.INS.DUP.6819	T	<DUP>	.	PASS	SVTYPE=DUP;END=27282582;SVLEN=60	GT:AD:DP:SAC	0/1:44,27:71:20,24,16,11
chr3	27316777	pbsv.INS.DUP.6820	A	<DUP>	.	PASS	SVTYPE=DUP;END=27316797;SVLEN=20	GT:AD:DP:SAC	0/1:40,17:57:24,16,1,16
chr3	33713016	pbsv.INS.DUP.6892	A	<DUP>	.	PASS	SVTYPE=DUP;END=33713035;SVLEN=19	GT:AD:DP:SAC	0/1:34,12:46:19,15,8,4
chr3	34277672	pbsv.INS.DUP.6901	T	<DUP>	.	PASS	SVTYPE=DUP;END=34277701;SVLEN=29	GT:AD:DP:SAC	1/1:0,40:40:0,0,25,15
chr3	34520606	pbsv.INS.DUP.6903	T	<DUP>	.	PASS	SVTYPE=DUP;END=34520626;SVLEN=20	GT:AD:DP:SAC	1/1:2,40:42:1,1,20,20
chr3	36217255	pbsv.INS.DUP.6925	T	<DUP>	.	PASS	SVTYPE=DUP;END=36217306;SVLEN=51	GT:AD:DP:SAC	0/1:23,28:51:10,13,14,14
chr3	37708654	pbsv.BND.chr3:37708654-chrUn_KN707849v1_decoy:2765	C	]chrUn_KN707849v1_decoy:2765]C	.	Decoy;NearContigEnd	SVTYPE=BND;CIPOS=-3,4;MATEID=pbsv.BND.chrUn_KN707849v1_decoy:2765-chr3:37708654	GT:AD:DP	0/1:58,9:67
chr3	38033978	pbsv.INS.DUP.6938	C	<DUP>	.	PASS	SVTYPE=DUP;END=38033997;SVLEN=19	GT:AD:DP:SAC	1/1:4,38:42:1,3,19,19
chr3	40084277	pbsv.INS.DUP.6957	T	<DUP>	.	PASS	SVTYPE=DUP;END=40084427;SVLEN=150	GT:AD:DP:SAC	0/1:29,9:38:16,13,4,5
chr3	43012535	pbsv.INS.DUP.6986	G	<DUP>	.	PASS	SVTYPE=DUP;END=43012615;SVLEN=80	GT:AD:DP:SAC	0/1:23,33:56:15,8,17,16
chr3	43175877	pbsv.INS.DUP.6989	A	<DUP>	.	PASS	SVTYPE=DUP;END=43175897;SVLEN=20	GT:AD:DP:SAC	0/1:37,13:50:17,20,5,8
chr3	43526937	pbsv.INS.DUP.6992	A	<DUP>	.	PASS	SVTYPE=DUP;END=43526967;SVLEN=30	GT:AD:DP:SAC	1/1:0,55:55:0,0,33,22
chr3	44699673	pbsv.INV.6998	A	<INV>	.	PASS	SVTYPE=INV;END=44700606;SVLEN=934	GT:AD:DP:SAC	1/1:5,44:49:0,5,24,20
chr3	45108786	pbsv.INS.DUP.7004	T	<DUP>	.	PASS	SVTYPE=DUP;END=45108837;SVLEN=51	GT:AD:DP:SAC	0/1:25,17:42:17,8,6,11
chr3	47316590	pbsv.INS.DUP.7028	T	<DUP>	.	PASS	SVTYPE=DUP;END=47316620;SVLEN=30	GT:AD:DP:SAC	0/1:17,46:63:10,7,22,24
chr3	47784299	pbsv.BND.chr3:47784299-chrUn_KN707792v1_decoy:2	T	[chrUn_KN707792v1_decoy:2[T	.	Decoy;NearContigEnd	SVTYPE=BND;CIPOS=-13,40;MATEID=pbsv.BND.chrUn_KN707792v1_decoy:2-chr3:47784299	GT:AD:DP	0/1:32,26:58
chr3	47784475	pbsv.BND.chr3:47784475-chrUn_KN707765v1_decoy:3	G	G[chrUn_KN707765v1_decoy:3[	.	Decoy;NearContigEnd	SVTYPE=BND;CIPOS=-55,77;MATEID=pbsv.BND.chrUn_KN707765v1_decoy:3-chr3:47784475	GT:AD:DP	0/1:48,14:62
chr3	48213533	pbsv.BND.chr3:48213533-chr6:144694264	A	A]chr6:144694264]	.	PASS	SVTYPE=BND;CIPOS=0,0;MATEID=pbsv.BND.chr6:144694264-chr3:48213533	GT:AD:DP	0/1:36,5:41
chr3	50311629	pbsv.INS.DUP.7054	C	<DUP>	.	PASS	SVTYPE=DUP;END=50312007;SVLEN=378	GT:AD:DP:SAC	0/1:18,12:30:10,8,7,5
chr3	50664897	pbsv.INS.DUP.7058	A	<DUP>	.	PASS	SVTYPE=DUP;END=50664922;SVLEN=25	GT:AD:DP:SAC	0/1:20,31:51:7,13,16,15
chr3	52683819	pbsv.INS.DUP.7077	A	<DUP>	.	PASS	SVTYPE=DUP;END=52683848;SVLEN=29	GT:AD:DP:SAC	0/1:34,34:68:14,20,18,16
chr3	52832650	pbsv.INS.DUP.7080	T	<DUP>	.	PASS	SVTYPE=DUP;END=52832753;SVLEN=103	GT:AD:DP:SAC	1/1:6,41:47:1,5,27,14
chr3	54519022	pbsv.INS.DUP.7095	G	<DUP>	.	PASS	SVTYPE=DUP;END=54519102;SVLEN=80	GT:AD:DP:SAC	0/1:28,23:51:16,12,13,10
chr3	57601475	pbsv.INS.DUP.7127	C	<DUP>	.	PASS	SVTYPE=DUP;END=57601522;SVLEN=47	GT:AD:DP:SAC	0/1:24,23:47:11,13,13,10
chr3	57906301	pbsv.INS.DUP.7130	T	<DUP>	.	PASS	SVTYPE=DUP;END=57906320;SVLEN=19	GT:AD:DP:SAC	1/1:0,61:61:0,0,31,30
chr3	58873643	pbsv.INS.DUP.7136	G	<DUP>	.	PASS	SVTYPE=DUP;END=58873714;SVLEN=71	GT:AD:DP:SAC	0/1:39,32:71:19,20,19,13
chr3	60860355	pbsv.INS.DUP.7161	A	<DUP>	.	PASS	SVTYPE=DUP;END=60860420;SVLEN=65	GT:AD:DP:SAC	0/1:48,15:63:29,19,9,6
chr3	63581418	pbsv.INS.DUP.7184	T	<DUP>	.	PASS	SVTYPE=DUP;END=63581438;SVLEN=20	GT:AD:DP:SAC	0/1:25,29:54:11,14,15,14
chr3	63632129	pbsv.INV.7186	T	<INV>	.	InsufficientStrandEvidence	SVTYPE=INV;END=63632462;SVLEN=334	GT:AD:DP:SAC	0/1:39,12:51:27,12,0,12
chr3	65264418	pbsv.INS.DUP.7202	A	<DUP>	.	PASS	SVTYPE=DUP;END=65264442;SVLEN=24	GT:AD:DP:SAC	0/1:12,30:42:5,7,16,14
chr3	66713363	pbsv.INS.DUP.7224	G	<DUP>	.	PASS	SVTYPE=DUP;END=66713485;SVLEN=122	GT:AD:DP:SAC	1/1:4,46:50:3,1,21,25
chr3	66915488	pbsv.INS.DUP.7230	A	<DUP>	.	PASS	SVTYPE=DUP;END=66915539;SVLEN=51	GT:AD:DP:SAC	1/1:1,48:49:0,1,21,27
chr3	67443289	pbsv.BND.chr3:67443289-chr1:43780661	C	[chr1:43780661[C	.	PASS	SVTYPE=BND;CIPOS=0,0;MATEID=pbsv.BND.chr1:43780661-chr3:67443289	GT:AD:DP	0/1:40,2:42
chr3	71738979	pbsv.INS.DUP.7269	T	<DUP>	.	PASS	SVTYPE=DUP;END=71739006;SVLEN=27	GT:AD:DP:SAC	0/1:24,22:46:14,10,11,11
chr3	72225636	pbsv.INS.DUP.7279	A	<DUP>	.	PASS	SVTYPE=DUP;END=72225657;SVLEN=21	GT:AD:DP:SAC	0/1:27,27:54:14,13,13,14
chr3	72367152	pbsv.INS.DUP.7282	A	<DUP>	.	PASS	SVTYPE=DUP;END=72367185;SVLEN=33	GT:AD:DP:SAC	0/1:28,18:46:11,17,9,9
chr3	75571426	pbsv.INS.DUP.7315	G	<DUP>	.	PASS	SVTYPE=DUP;END=75571516;SVLEN=90	GT:AD:DP:SAC	0/1:31,15:46:16,15,6,9
chr3	75729013	pbsv.INS.DUP.7324	A	<DUP>	.	PASS	SVTYPE=DUP;END=75729124;SVLEN=111	GT:AD:DP:SAC	0/1:25,21:46:20,5,4,17
chr3	76013836	pbsv.INS.DUP.7335	T	<DUP>	.	PASS	SVTYPE=DUP;END=76013950;SVLEN=114	GT:AD:DP:SAC	0/1:11,43:54:3,8,19,24
chr3	76073954	pbsv.INS.DUP.7336	C	<DUP>	.	PASS	SVTYPE=DUP;END=76074018;SVLEN=64	GT:AD:DP:SAC	0/1:28,30:58:10,18,19,11
chr3	76150272	pbsv.INS.DUP.7337	A	<DUP>	.	PASS	SVTYPE=DUP;END=76150356;SVLEN=84	GT:AD:DP:SAC	1/1:4,53:57:1,3,27,26
chr3	77164891	pbsv.INS.DUP.7354	G	<DUP>	.	PASS	SVTYPE=DUP;END=77164924;SVLEN=33	GT:AD:DP:SAC	0/1:15,18:33:3,12,11,7
chr3	77292351	pbsv.INS.DUP.7358	A	<DUP>	.	PASS	SVTYPE=DUP;END=77292502;SVLEN=151	GT:AD:DP:SAC	0/1:17,38:55:7,10,22,16
chr3	77294309	pbsv.INS.DUP.7360	T	<DUP>	.	PASS	SVTYPE=DUP;END=77294357;SVLEN=48	GT:AD:DP:SAC	0/1:28,28:56:14,14,14,14
chr3	77322927	pbsv.INS.DUP.7363	G	<DUP>	.	InsufficientStrandEvidence	SVTYPE=DUP;END=77323063;SVLEN=136	GT:AD:DP:SAC	0/1:32,9:41:26,6,0,9
chr3	78238056	pbsv.INS.DUP.7372	A	<DUP>	.	InsufficientStrandEvidence	SVTYPE=DUP;END=78238109;SVLEN=53	GT:AD:DP:SAC	0/1:31,10:41:19,12,0,10
chr3	78583171	pbsv.INS.DUP.7377	C	<DUP>	.	PASS	SVTYPE=DUP;END=78583229;SVLEN=58	GT:AD:DP:SAC	0/1:24,20:44:17,7,13,7
chr3	78809654	pbsv.INS.DUP.7382	G	<DUP>	.	PASS	SVTYPE=DUP;END=78809739;SVLEN=85	GT:AD:DP:SAC	0/1:27,14:41:12,15,3,11
chr3	80248706	pbsv.INS.DUP.7399	G	<DUP>	.	PASS	SVTYPE=DUP;END=80248741;SVLEN=35	GT:AD:DP:SAC	0/1:36,26:62:19,17,15,11
chr3	80394758	pbsv.INS.DUP.7400	T	<DUP>	.	PASS	SVTYPE=DUP;END=80394784;SVLEN=26	GT:AD:DP:SAC	0/1:25,28:53:15,10,13,15
chr3	80442668	pbsv.INS.DUP.7402	A	<DUP>	.	PASS	SVTYPE=DUP;END=80442685;SVLEN=17	GT:AD:DP:SAC	0/1:28,25:53:14,14,11,14
chr3	81015121	pbsv.INS.DUP.7409	A	<DUP>	.	PASS	SVTYPE=DUP;END=81015173;SVLEN=52	GT:AD:DP:SAC	1/1:4,41:45:2,2,23,18
chr3	81577291	pbsv.BND.chr3:81577291-chr5:111893075	T	T[chr5:111893075[	.	PASS	SVTYPE=BND;CIPOS=-2,3;MATEID=pbsv.BND.chr5:111893075-chr3:81577291	GT:AD:DP	0/1:56,2:58
chr3	83693469	pbsv.INS.DUP.7440	T	<DUP>	.	PASS	SVTYPE=DUP;END=83693507;SVLEN=38	GT:AD:DP:SAC	0/1:20,7:27:4,16,2,5
chr3	84384244	pbsv.BND.chr3:84384244-chr11:93421595	A	A[chr11:93421595[	.	PASS	SVTYPE=BND;CIPOS=0,0;MATEID=pbsv.BND.chr11:93421595-chr3:84384244	GT:AD:DP	0/1:61,2:63
chr3	85675056	pbsv.CNV.7467	A	<CNV>	.	NearReferenceGap	SVTYPE=cnv;END=93470796;SVLEN=7795740	CN	1
chr3	85675056	pbsv.BND.chr3:85675056-chrX:35032870	A	A]chrX:35032870]	.	PASS	SVTYPE=BND;CIPOS=0,0;MATEID=pbsv.BND.chrX:35032870-chr3:85675056	GT:AD:DP	0/1:42,2:44
chr3	87801985	pbsv.INV.7488	C	<INV>	.	InsufficientStrandEvidence	SVTYPE=INV;END=87802270;SVLEN=286	GT:AD:DP:SAC	0/1:27,7:34:8,19,7,0
chr3	91278830	pbsv.INS.DUP.7528	A	<DUP>	.	PASS	SVTYPE=DUP;END=91279161;SVLEN=331	GT:AD:DP:SAC	0/1:23,8:31:10,13,2,6
chr3	93470796	pbsv.BND.chr3:93470796-chrUn_JTFH01001822v1_decoy:3514	T	T]chrUn_JTFH01001822v1_decoy:3514]	.	Decoy;NearReferenceGap;NearContigEnd	SVTYPE=BND;CIPOS=-22,4;MATEID=pbsv.BND.chrUn_JTFH01001822v1_decoy:3514-chr3:93470796	GT:AD:DP	0/1:1003,35:1038
chr3	95407939	pbsv.INS.DUP.7576	T	<DUP>	.	PASS	SVTYPE=DUP;END=95407957;SVLEN=18	GT:AD:DP:SAC	0/1:15,21:36:11,4,11,10
chr3	95784114	pbsv.INS.DUP.7584	A	<DUP>	.	PASS	SVTYPE=DUP;END=95784228;SVLEN=114	GT:AD:DP:SAC	0/1:13,34:47:5,8,22,12
chr3	96004628	pbsv.INS.DUP.7587	T	<DUP>	.	PASS	SVTYPE=DUP;END=96004737;SVLEN=109	GT:AD:DP:SAC	1/1:5,36:41:0,5,19,17
chr3	96622020	pbsv.INS.DUP.7595	C	<DUP>	.	PASS	SVTYPE=DUP;END=96622123;SVLEN=103	GT:AD:DP:SAC	0/1:16,16:32:10,6,5,11
chr3	98442305	pbsv.INS.DUP.7606	T	<DUP>	.	PASS	SVTYPE=DUP;END=98442326;SVLEN=21	GT:AD:DP:SAC	0/1:28,22:50:10,18,9,13
chr3	98709987	pbsv.INS.DUP.7609	T	<DUP>	.	PASS	SVTYPE=DUP;END=98710061;SVLEN=74	GT:AD:DP:SAC	0/1:24,19:43:9,15,8,11
chr3	100198462	pbsv.INS.DUP.7625	A	<DUP>	.	PASS	SVTYPE=DUP;END=100198487;SVLEN=25	GT:AD:DP:SAC	0/1:41,11:52:23,18,2,9
chr3	100894939	pbsv.INS.DUP.7631	A	<DUP>	.	PASS	SVTYPE=DUP;END=100894967;SVLEN=28	GT:AD:DP:SAC	0/1:24,15:39:9,15,5,10
chr3	101018387	pbsv.INS.DUP.7632	T	<DUP>	.	PASS	SVTYPE=DUP;END=101018458;SVLEN=71	GT:AD:DP:SAC	1/1:2,48:50:1,1,20,28
chr3	101149590	pbsv.INS.DUP.7634	T	<DUP>	.	PASS	SVTYPE=DUP;END=101149613;SVLEN=23	GT:AD:DP:SAC	0/1:29,31:60:16,13,20,11
chr3	102806115	pbsv.INS.DUP.7652	T	<DUP>	.	PASS	SVTYPE=DUP;END=102806133;SVLEN=18	GT:AD:DP:SAC	0/1:18,26:44:11,7,10,16
chr3	102808497	pbsv.INS.DUP.7653	A	<DUP>	.	PASS	SVTYPE=DUP;END=102808622;SVLEN=125	GT:AD:DP:SAC	0/1:21,20:41:9,12,10,10
chr3	105608303	pbsv.INS.DUP.7682	G	<DUP>	.	PASS	SVTYPE=DUP;END=105608350;SVLEN=47	GT:AD:DP:SAC	1/1:2,44:46:0,2,18,26
chr3	106078767	pbsv.INV.7689	T	<INV>	.	InsufficientStrandEvidence	SVTYPE=INV;END=106079059;SVLEN=293	GT:AD:DP:SAC	0/1:26,11:37:9,17,11,0
chr3	106111616	pbsv.INS.DUP.7692	A	<DUP>	.	PASS	SVTYPE=DUP;END=106111702;SVLEN=86	GT:AD:DP:SAC	0/1:33,12:45:17,16,6,6
chr3	113137424	pbsv.INS.DUP.7746	T	<DUP>	.	PASS	SVTYPE=DUP;END=113137453;SVLEN=29	GT:AD:DP:SAC	1/1:1,50:51:0,1,25,25
chr3	113683250	pbsv.INS.DUP.7753	T	<DUP>	.	PASS	SVTYPE=DUP;END=113683366;SVLEN=116	GT:AD:DP:SAC	0/1:13,33:46:3,10,19,14
chr3	114133625	pbsv.INS.DUP.7756	A	<DUP>	.	PASS	SVTYPE=DUP;END=114133672;SVLEN=47	GT:AD:DP:SAC	1/1:3,62:65:2,1,23,39
chr3	114570068	pbsv.INS.DUP.7764	T	<DUP>	.	PASS	SVTYPE=DUP;END=114570087;SVLEN=19	GT:AD:DP:SAC	0/1:12,33:45:2,10,16,17
chr3	120186111	pbsv.INS.DUP.7793	T	<DUP>	.	PASS	SVTYPE=DUP;END=120186129;SVLEN=18	GT:AD:DP:SAC	0/1:33,24:57:19,14,15,9
chr3	120222965	pbsv.INS.DUP.7795	G	<DUP>	.	PASS	SVTYPE=DUP;END=120223084;SVLEN=119	GT:AD:DP:SAC	1/1:2,60:62:1,1,27,33
chr3	121565720	pbsv.INS.DUP.7802	T	<DUP>	.	PASS	SVTYPE=DUP;END=121565762;SVLEN=42	GT:AD:DP:SAC	0/1:35,14:49:12,23,6,8
chr3	121577215	pbsv.INS.DUP.7803	A	<DUP>	.	PASS	SVTYPE=DUP;END=121577238;SVLEN=23	GT:AD:DP:SAC	0/1:31,17:48:21,10,6,11
chr3	122430535	pbsv.INS.DUP.7811	T	<DUP>	.	PASS	SVTYPE=DUP;END=122430561;SVLEN=26	GT:AD:DP:SAC	0/1:41,15:56:21,20,7,8
chr3	123151837	pbsv.INS.DUP.7822	C	<DUP>	.	PASS	SVTYPE=DUP;END=123151881;SVLEN=44	GT:AD:DP:SAC	0/1:44,12:56:15,29,10,2
chr3	126059234	pbsv.INS.DUP.7862	A	<DUP>	.	InsufficientStrandEvidence	SVTYPE=DUP;END=126059287;SVLEN=53	GT:AD:DP:SAC	0/1:16,4:20:12,4,4,0
chr3	126824561	pbsv.INS.DUP.7874	A	<DUP>	.	PASS	SVTYPE=DUP;END=126824580;SVLEN=19	GT:AD:DP:SAC	0/1:14,31:45:9,5,16,15
chr3	128018439	pbsv.INS.DUP.7883	A	<DUP>	.	PASS	SVTYPE=DUP;END=128018458;SVLEN=19	GT:AD:DP:SAC	1/1:2,50:52:0,2,24,26
chr3	128658438	pbsv.INS.DUP.7889	A	<DUP>	.	InsufficientStrandEvidence	SVTYPE=DUP;END=128658458;SVLEN=20	GT:AD:DP:SAC	0/1:26,7:33:16,10,0,7
chr3	128955225	pbsv.INS.DUP.7893	C	<DUP>	.	PASS	SVTYPE=DUP;END=128955360;SVLEN=135	GT:AD:DP:SAC	0/1:33,15:48:21,12,9,6
chr3	129870715	pbsv.INS.DUP.7898	T	<DUP>	.	PASS	SVTYPE=DUP;END=129870736;SVLEN=21	GT:AD:DP:SAC	0/1:36,10:46:15,21,7,3
chr3	131396456	pbsv.BND.chr3:131396456-chr4:154688666	A	]chr4:154688666]A	.	PASS	SVTYPE=BND;CIPOS=0,1;MATEID=pbsv.BND.chr4:154688666-chr3:131396456	GT:AD:DP	0/1:57,2:59
chr3	131737116	pbsv.INS.DUP.7923	T	<DUP>	.	PASS	SVTYPE=DUP;END=131737140;SVLEN=24	GT:AD:DP:SAC	0/1:21,36:57:9,12,11,25
chr3	133384333	pbsv.INS.DUP.7944	A	<DUP>	.	PASS	SVTYPE=DUP;END=133384381;SVLEN=48	GT:AD:DP:SAC	0/1:31,22:53:15,16,9,13
chr3	133576842	pbsv.INS.DUP.7953	T	<DUP>	.	PASS	SVTYPE=DUP;END=133576863;SVLEN=21	GT:AD:DP:SAC	0/1:28,13:41:13,15,8,5
chr3	133771744	pbsv.INS.DUP.7954	A	<DUP>	.	PASS	SVTYPE=DUP;END=133771765;SVLEN=21	GT:AD:DP:SAC	0/1:19,24:43:11,8,13,11
chr3	133959693	pbsv.INS.DUP.7957	G	<DUP>	.	PASS	SVTYPE=DUP;END=133959984;SVLEN=291	GT:AD:DP:SAC	0/1:27,17:44:13,14,8,9
chr3	134575392	pbsv.INS.DUP.7964	T	<DUP>	.	PASS	SVTYPE=DUP;END=134575471;SVLEN=79	GT:AD:DP:SAC	0/1:14,30:44:8,6,10,20
chr3	135192303	pbsv.INS.DUP.7976	A	<DUP>	.	PASS	SVTYPE=DUP;END=135192332;SVLEN=29	GT:AD:DP:SAC	0/1:17,33:50:3,14,19,14
chr3	135885494	pbsv.INS.DUP.7980	T	<DUP>	.	PASS	SVTYPE=DUP;END=135885514;SVLEN=20	GT:AD:DP:SAC	0/1:18,29:47:10,8,15,14
chr3	137167874	pbsv.INV.7988	T	<INV>	.	InsufficientStrandEvidence	SVTYPE=INV;END=137168241;SVLEN=368	GT:AD:DP:SAC	0/1:32,10:42:7,25,10,0
chr3	138252742	pbsv.INS.DUP.8002	C	<DUP>	.	PASS	SVTYPE=DUP;END=138252761;SVLEN=19	GT:AD:DP:SAC	0/1:46,15:61:28,18,5,10
chr3	139127620	pbsv.INS.DUP.8005	T	<DUP>	.	PASS	SVTYPE=DUP;END=139127638;SVLEN=18	GT:AD:DP:SAC	0/1:15,17:32:5,10,8,9
chr3	144558901	pbsv.INS.DUP.8059	T	<DUP>	.	PASS	SVTYPE=DUP;END=144558919;SVLEN=18	GT:AD:DP:SAC	0/1:21,29:50:12,9,17,12
chr3	145482916	pbsv.INS.DUP.8069	C	<DUP>	.	PASS	SVTYPE=DUP;END=145482950;SVLEN=34	GT:AD:DP:SAC	0/1:19,19:38:6,13,8,11
chr3	145744987	pbsv.INS.DUP.8077	A	<DUP>	.	PASS	SVTYPE=DUP;END=145745138;SVLEN=151	GT:AD:DP:SAC	0/1:37,18:55:16,21,5,13
chr3	146611896	pbsv.INS.DUP.8088	T	<DUP>	.	PASS	SVTYPE=DUP;END=146611963;SVLEN=67	GT:AD:DP:SAC	0/1:28,15:43:14,14,9,6
chr3	146672618	pbsv.INS.DUP.8094	A	<DUP>	.	PASS	SVTYPE=DUP;END=146677331;SVLEN=4713	GT:AD:DP:SAC	0/1:17,9:26:6,11,6,3
chr3	147679007	pbsv.INV.8098	A	<INV>	.	InsufficientStrandEvidence	SVTYPE=INV;END=147679413;SVLEN=407	GT:AD:DP:SAC	0/1:27,13:40:6,21,13,0
chr3	147679133	pbsv.INV.8099	C	<INV>	.	InsufficientStrandEvidence	SVTYPE=INV;END=147679394;SVLEN=262	GT:AD:DP:SAC	0/1:21,6:27:4,17,6,0
chr3	149380134	pbsv.INS.DUP.8117	G	<DUP>	.	PASS	SVTYPE=DUP;END=149380219;SVLEN=85	GT:AD:DP:SAC	0/1:12,26:38:7,5,16,10
chr3	149445054	pbsv.INS.DUP.8119	C	<DUP>	.	PASS	SVTYPE=DUP;END=149445089;SVLEN=35	GT:AD:DP:SAC	0/1:35,11:46:24,11,4,7
chr3	151664750	pbsv.BND.chr3:151664750-chr1:154677029	A	A[chr1:154677029[	.	PASS	SVTYPE=BND;CIPOS=-3,4;MATEID=pbsv.BND.chr1:154677029-chr3:151664750	GT:AD:DP	0/1:43,4:47
chr3	152716670	pbsv.INS.DUP.8159	T	<DUP>	.	PASS	SVTYPE=DUP;END=152716703;SVLEN=33	GT:AD:DP:SAC	0/1:31,13:44:5,26,12,1
chr3	152893523	pbsv.BND.chr3:152893523-chrUn_JTFH01000518v1_decoy:1530	A	]chrUn_JTFH01000518v1_decoy:1530]A	.	Decoy;NearContigEnd	SVTYPE=BND;CIPOS=-1,6;MATEID=pbsv.BND.chrUn_JTFH01000518v1_decoy:1530-chr3:152893523	GT:AD:DP	0/1:35,9:44
chr3	158228873	pbsv.INS.DUP.8210	A	<DUP>	.	PASS	SVTYPE=DUP;END=158228944;SVLEN=71	GT:AD:DP:SAC	0/1:33,19:52:18,15,8,11
chr3	158607234	pbsv.INS.DUP.8213	A	<DUP>	.	PASS	SVTYPE=DUP;END=158607251;SVLEN=17	GT:AD:DP:SAC	1/1:1,45:46:0,1,20,25
chr3	159111275	pbsv.BND.chr3:159111275-chr10:126325086	T	T]chr10:126325086]	.	PASS	SVTYPE=BND;CIPOS=0,0;MATEID=pbsv.BND.chr10:126325086-chr3:159111275	GT:AD:DP	0/1:52,2:54
chr3	160684634	pbsv.INS.DUP.8228	A	<DUP>	.	PASS	SVTYPE=DUP;END=160684983;SVLEN=349	GT:AD:DP:SAC	0/1:34,19:53:13,21,10,9
chr3	162794344	pbsv.CNV.8251	A	<CNV>	.	PASS	SVTYPE=cnv;END=162851683;SVLEN=57339;SHADOWED	CN	1
chr3	162794344	pbsv.BND.chr3:162794344-chr3:162908550	A	A[chr3:162908550[	.	PASS	SVTYPE=BND;CIPOS=-7,2;MATEID=pbsv.BND.chr3:162908550-chr3:162794344;MATEDIST=114206	GT:AD:DP	0/1:29,25:54
chr3	162807954	pbsv.INV.8252	T	<INV>	.	PASS	SVTYPE=INV;END=162829855;SVLEN=21902	GT:AD:DP:SAC	0/1:8,19:27:8,0,5,14
chr3	162827576	pbsv.INV.8253	A	<INV>	.	PASS	SVTYPE=INV;END=162829870;SVLEN=2295	GT:AD:DP:SAC	1/1:4,20:24:4,0,8,12
chr3	162851683	pbsv.BND.chr3:162851683-chr6:74630328	T	T]chr6:74630328]	.	PASS	SVTYPE=BND;CIPOS=0,0;MATEID=pbsv.BND.chr6:74630328-chr3:162851683	GT:AD:DP	0/1:20,2:22
chr3	162908550	pbsv.BND.chr3:162908550-chr3:162794344	A	]chr3:162794344]A	.	PASS	SVTYPE=BND;CIPOS=-20,31;MATEID=pbsv.BND.chr3:162794344-chr3:162908550;MATEDIST=114206	GT:AD:DP	0/1:20,25:45
chr3	163790420	pbsv.INS.DUP.8263	G	<DUP>	.	PASS	SVTYPE=DUP;END=163790462;SVLEN=42	GT:AD:DP:SAC	0/1:29,20:49:13,16,8,12
chr3	163801786	pbsv.INS.DUP.8264	A	<DUP>	.	PASS	SVTYPE=DUP;END=163801805;SVLEN=19	GT:AD:DP:SAC	1/1:5,35:40:4,1,11,24
chr3	165265540	pbsv.INS.DUP.8277	T	<DUP>	.	InsufficientStrandEvidence	SVTYPE=DUP;END=165265575;SVLEN=35	GT:AD:DP:SAC	0/1:14,9:23:4,10,9,0
chr3	165857872	pbsv.INS.DUP.8287	T	<DUP>	.	PASS	SVTYPE=DUP;END=165857895;SVLEN=23	GT:AD:DP:SAC	1/1:8,55:63:6,2,26,29
chr3	168646818	pbsv.INS.DUP.8312	A	<DUP>	.	PASS	SVTYPE=DUP;END=168646850;SVLEN=32	GT:AD:DP:SAC	0/1:43,32:75:18,25,14,18
chr3	174086235	pbsv.INS.DUP.8354	A	<DUP>	.	PASS	SVTYPE=DUP;END=174086307;SVLEN=72	GT:AD:DP:SAC	0/1:27,19:46:17,10,9,10
chr3	174211598	pbsv.INS.DUP.8356	A	<DUP>	.	PASS	SVTYPE=DUP;END=174211699;SVLEN=101	GT:AD:DP:SAC	1/1:1,46:47:0,1,27,19
chr3	175013100	pbsv.INS.DUP.8365	A	<DUP>	.	PASS	SVTYPE=DUP;END=175013179;SVLEN=79	GT:AD:DP:SAC	0/1:43,12:55:23,20,6,6
chr3	175345148	pbsv.INS.DUP.8370	A	<DUP>	.	PASS	SVTYPE=DUP;END=175345195;SVLEN=47	GT:AD:DP:SAC	1/1:8,60:68:6,2,34,26
chr3	176751829	pbsv.INV.8388	A	<INV>	.	InsufficientStrandEvidence	SVTYPE=INV;END=176752724;SVLEN=896	GT:AD:DP:SAC	0/1:28,9:37:28,0,0,9
chr3	177225158	pbsv.INS.DUP.8395	C	<DUP>	.	PASS	SVTYPE=DUP;END=177225192;SVLEN=34	GT:AD:DP:SAC	1/1:1,31:32:1,0,16,15
chr3	177843900	pbsv.INS.DUP.8405	A	<DUP>	.	PASS	SVTYPE=DUP;END=177843918;SVLEN=18	GT:AD:DP:SAC	0/1:12,34:46:6,6,17,17
chr3	178758065	pbsv.INS.DUP.8413	A	<DUP>	.	PASS	SVTYPE=DUP;END=178758113;SVLEN=48	GT:AD:DP:SAC	0/1:25,11:36:10,15,5,6
chr3	180054898	pbsv.INS.DUP.8432	A	<DUP>	.	PASS	SVTYPE=DUP;END=180054921;SVLEN=23	GT:AD:DP:SAC	0/1:18,32:50:11,7,18,14
chr3	181544734	pbsv.INS.DUP.8443	C	<DUP>	.	PASS	SVTYPE=DUP;END=181544762;SVLEN=28	GT:AD:DP:SAC	0/1:26,30:56:8,18,17,13
chr3	182402340	pbsv.INS.DUP.8451	G	<DUP>	.	PASS	SVTYPE=DUP;END=182402363;SVLEN=23	GT:AD:DP:SAC	1/1:3,46:49:2,1,24,22
chr3	182727358	pbsv.INS.DUP.8454	T	<DUP>	.	PASS	SVTYPE=DUP;END=182727462;SVLEN=104	GT:AD:DP:SAC	0/1:29,20:49:13,16,12,8
chr3	183017738	pbsv.INS.DUP.8457	C	<DUP>	.	PASS	SVTYPE=DUP;END=183018383;SVLEN=645	GT:AD:DP:SAC	0/1:57,15:72:32,25,7,8
chr3	183017789	pbsv.INS.DUP.8458	T	<DUP>	.	PASS	SVTYPE=DUP;END=183017883;SVLEN=94	GT:AD:DP:SAC	0/1:33,41:74:19,14,20,21
chr3	183018013	pbsv.INS.DUP.8459	A	<DUP>	.	PASS	SVTYPE=DUP;END=183018444;SVLEN=431	GT:AD:DP:SAC	0/1:42,34:76:23,19,18,16
chr3	183449646	pbsv.INS.DUP.8465	C	<DUP>	.	PASS	SVTYPE=DUP;END=183449714;SVLEN=68	GT:AD:DP:SAC	0/1:27,25:52:11,16,10,15
chr3	185079281	pbsv.INS.DUP.8503	A	<DUP>	.	PASS	SVTYPE=DUP;END=185079303;SVLEN=22	GT:AD:DP:SAC	0/1:24,27:51:11,13,10,17
chr3	185665305	pbsv.INV.8512	A	<INV>	.	InsufficientStrandEvidence	SVTYPE=INV;END=185665612;SVLEN=308	GT:AD:DP:SAC	0/1:37,11:48:30,7,0,11
chr3	185877813	pbsv.INS.DUP.8513	C	<DUP>	.	PASS	SVTYPE=DUP;END=185877852;SVLEN=39	GT:AD:DP:SAC	0/1:18,21:39:10,8,8,13
chr3	187413748	pbsv.INV.8535	T	<INV>	.	PASS	SVTYPE=INV;END=187424414;SVLEN=10667	GT:AD:DP:SAC	0/1:37,18:55:15,22,11,7
chr3	187715506	pbsv.INS.DUP.8538	C	<DUP>	.	PASS	SVTYPE=DUP;END=187715527;SVLEN=21	GT:AD:DP:SAC	0/1:14,27:41:4,10,19,8
chr3	187718098	pbsv.INS.DUP.8539	A	<DUP>	.	PASS	SVTYPE=DUP;END=187718144;SVLEN=46	GT:AD:DP:SAC	1/1:0,44:44:0,0,26,18
chr3	188182744	pbsv.INS.DUP.8545	A	<DUP>	.	PASS	SVTYPE=DUP;END=188182773;SVLEN=29	GT:AD:DP:SAC	0/1:19,29:48:9,10,13,16
chr3	188190012	pbsv.BND.chr3:188190012-chr1:193788063	T	[chr1:193788063[T	.	PASS	SVTYPE=BND;CIPOS=-2,6;MATEID=pbsv.BND.chr1:193788063-chr3:188190012	GT:AD:DP	0/1:55,4:59
chr3	188308957	pbsv.INS.DUP.8546	C	<DUP>	.	PASS	SVTYPE=DUP;END=188308982;SVLEN=25	GT:AD:DP:SAC	0/1:25,16:41:11,14,11,5
chr3	188731509	pbsv.INS.DUP.8551	T	<DUP>	.	PASS	SVTYPE=DUP;END=188731535;SVLEN=26	GT:AD:DP:SAC	0/1:35,35:70:18,17,17,18
chr3	188881140	pbsv.INS.DUP.8554	A	<DUP>	.	PASS	SVTYPE=DUP;END=188881157;SVLEN=17	GT:AD:DP:SAC	0/1:20,24:44:10,10,13,11
chr3	189577630	pbsv.INV.8562	T	<INV>	.	InsufficientStrandEvidence	SVTYPE=INV;END=189577974;SVLEN=345	GT:AD:DP:SAC	0/1:43,13:56:17,26,13,0
chr3	193069302	pbsv.INS.DUP.8594	T	<DUP>	.	PASS	SVTYPE=DUP;END=193069322;SVLEN=20	GT:AD:DP:SAC	0/1:12,35:47:5,7,20,15
chr3	195500318	pbsv.INS.DUP.8661	T	<DUP>	.	PASS	SVTYPE=DUP;END=195500428;SVLEN=110	GT:AD:DP:SAC	0/1:32,9:41:14,18,8,1
chr3	195622353	pbsv.INS.DUP.8673	G	<DUP>	.	PASS	SVTYPE=DUP;END=195622415;SVLEN=62	GT:AD:DP:SAC	0/1:55,22:77:29,26,8,14
chr3	195647199	pbsv.INS.DUP.8677	C	<DUP>	.	PASS	SVTYPE=DUP;END=195647235;SVLEN=36	GT:AD:DP:SAC	0/1:52,15:67:25,27,9,6
chr3	195710658	pbsv.INS.DUP.8686	T	<DUP>	.	PASS	SVTYPE=DUP;END=195710771;SVLEN=113	GT:AD:DP:SAC	0/1:43,27:70:21,22,16,11
chr3	195712815	pbsv.INS.DUP.8689	C	<DUP>	.	PASS	SVTYPE=DUP;END=195713095;SVLEN=280	GT:AD:DP:SAC	0/1:34,35:69:15,19,16,19
chr3	195712930	pbsv.INS.DUP.8691	C	<DUP>	.	PASS	SVTYPE=DUP;END=195713402;SVLEN=472	GT:AD:DP:SAC	0/1:67,23:90:30,37,9,14
chr3	195817446	pbsv.INS.DUP.8727	T	<DUP>	.	PASS	SVTYPE=DUP;END=195817520;SVLEN=74	GT:AD:DP:SAC	0/1:26,11:37:13,13,6,5
chr3	195835906	pbsv.INS.DUP.8731	A	<DUP>	.	PASS	SVTYPE=DUP;END=195835955;SVLEN=49	GT:AD:DP:SAC	1/1:1,48:49:0,1,20,28
chr3	195931585	pbsv.INS.DUP.8738	C	<DUP>	.	PASS	SVTYPE=DUP;END=195931702;SVLEN=117	GT:AD:DP:SAC	0/1:21,11:32:10,11,4,7
chr3	196100096	pbsv.INS.DUP.8747	T	<DUP>	.	PASS	SVTYPE=DUP;END=196100137;SVLEN=41	GT:AD:DP:SAC	0/1:20,28:48:14,6,12,16
chr3	196335016	pbsv.INS.DUP.8756	G	<DUP>	.	PASS	SVTYPE=DUP;END=196335140;SVLEN=124	GT:AD:DP:SAC	0/1:36,14:50:17,19,10,4
chr3	196378892	pbsv.INS.DUP.8759	G	<DUP>	.	PASS	SVTYPE=DUP;END=196379054;SVLEN=162	GT:AD:DP:SAC	0/1:23,16:39:8,15,11,5
chr3	197034701	pbsv.INS.DUP.8779	C	<DUP>	.	PASS	SVTYPE=DUP;END=197034861;SVLEN=160	GT:AD:DP:SAC	0/1:18,22:40:8,10,8,14
chr3	198168454	pbsv.INS.DUP.8809	T	<DUP>	.	PASS	SVTYPE=DUP;END=198168558;SVLEN=104	GT:AD:DP:SAC	0/1:31,19:50:16,15,10,9
chr3	198168548	pbsv.INS.DUP.8810	A	<DUP>	.	PASS	SVTYPE=DUP;END=198168985;SVLEN=437	GT:AD:DP:SAC	0/1:39,12:51:20,19,6,6
chr3	198219768	pbsv.INS.DUP.8813	C	<DUP>	.	PASS	SVTYPE=DUP;END=198219962;SVLEN=194	GT:AD:DP:SAC	0/1:4,12:16:2,2,5,7
chr3	198219981	pbsv.INS.DUP.8814	G	<DUP>	.	PASS	SVTYPE=DUP;END=198220016;SVLEN=35	GT:AD:DP:SAC	1/1:3,12:15:1,2,6,6
chr4	429365	pbsv.INS.DUP.8824	T	<DUP>	.	PASS	SVTYPE=DUP;END=429380;SVLEN=15	GT:AD:DP:SAC	0/1:12,36:48:6,6,20,16
chr4	555046	pbsv.INS.DUP.8826	C	<DUP>	.	PASS	SVTYPE=DUP;END=555200;SVLEN=154	GT:AD:DP:SAC	0/1:23,14:37:14,9,8,6
chr4	669330	pbsv.INS.DUP.8834	C	<DUP>	.	PASS	SVTYPE=DUP;END=669395;SVLEN=65	GT:AD:DP:SAC	0/1:29,14:43:10,19,4,10
chr4	825933	pbsv.INS.DUP.8846	G	<DUP>	.	PASS	SVTYPE=DUP;END=825972;SVLEN=39	GT:AD:DP:SAC	1/1:4,34:38:2,2,19,15
chr4	831972	pbsv.INS.DUP.8849	G	<DUP>	.	PASS	SVTYPE=DUP;END=832048;SVLEN=76	GT:AD:DP:SAC	0/1:11,15:26:3,8,8,7
chr4	869089	pbsv.INS.DUP.8852	C	<DUP>	.	PASS	SVTYPE=DUP;END=869189;SVLEN=100	GT:AD:DP:SAC	1/1:0,27:27:0,0,18,9
chr4	869163	pbsv.INS.DUP.8853	C	<DUP>	.	PASS	SVTYPE=DUP;END=869189;SVLEN=26	GT:AD:DP:SAC	0/1:21,6:27:13,8,5,1
chr4	1026107	pbsv.INS.DUP.8863	C	<DUP>	.	PASS	SVTYPE=DUP;END=1026309;SVLEN=202	GT:AD:DP:SAC	0/1:24,20:44:12,12,10,10
chr4	1236646	pbsv.INS.DUP.8874	C	<DUP>	.	PASS	SVTYPE=DUP;END=1236855;SVLEN=209	GT:AD:DP:SAC	0/1:30,18:48:11,19,13,5
chr4	1317186	pbsv.INS.DUP.8885	C	<DUP>	.	PASS	SVTYPE=DUP;END=1317329;SVLEN=143	GT:AD:DP:SAC	0/1:29,14:43:12,17,6,8
chr4	1357035	pbsv.INS.DUP.8892	T	<DUP>	.	PASS	SVTYPE=DUP;END=1357222;SVLEN=187	GT:AD:DP:SAC	0/1:29,12:41:19,10,7,5
chr4	1357068	pbsv.INS.DUP.8893	G	<DUP>	.	PASS	SVTYPE=DUP;END=1357172;SVLEN=104	GT:AD:DP:SAC	0/1:31,10:41:20,11,6,4
chr4	1394579	pbsv.INS.DUP.8900	C	<DUP>	.	PASS	SVTYPE=DUP;END=1394824;SVLEN=245	GT:AD:DP:SAC	0/1:21,10:31:11,10,4,6
chr4	1414492	pbsv.INS.DUP.8902	G	<DUP>	.	PASS	SVTYPE=DUP;END=1414562;SVLEN=70	GT:AD:DP:SAC	0/1:24,17:41:11,13,8,9
chr4	1428206	pbsv.INS.DUP.8904	T	<DUP>	.	PASS	SVTYPE=DUP;END=1428289;SVLEN=83	GT:AD:DP:SAC	0/1:59,36:95:25,34,17,19
chr4	1428335	pbsv.INS.DUP.8905	C	<DUP>	.	NearReferenceGap	SVTYPE=DUP;END=1428750;SVLEN=415	GT:AD:DP:SAC	0/1:76,20:96:34,42,9,11
chr4	1435061	pbsv.INS.DUP.8907	T	<DUP>	.	NearReferenceGap	SVTYPE=DUP;END=1435267;SVLEN=206	GT:AD:DP:SAC	0/1:28,11:39:17,11,4,7
chr4	1435232	pbsv.INS.DUP.8908	T	<DUP>	.	NearReferenceGap	SVTYPE=DUP;END=1435552;SVLEN=320	GT:AD:DP:SAC	0/1:29,9:38:15,14,5,4
chr4	1497048	pbsv.INS.DUP.8913	G	<DUP>	.	PASS	SVTYPE=DUP;END=1497188;SVLEN=140	GT:AD:DP:SAC	0/1:26,14:40:15,11,9,5
chr4	1520686	pbsv.INS.DUP.8915	C	<DUP>	.	PASS	SVTYPE=DUP;END=1520856;SVLEN=170	GT:AD:DP:SAC	0/1:29,11:40:9,20,3,8
chr4	1524338	pbsv.INS.DUP.8917	G	<DUP>	.	PASS	SVTYPE=DUP;END=1524539;SVLEN=201	GT:AD:DP:SAC	0/1:12,31:43:4,8,11,20
chr4	1524366	pbsv.INS.DUP.8918	A	<DUP>	.	PASS	SVTYPE=DUP;END=1524437;SVLEN=71	GT:AD:DP:SAC	0/1:28,15:43:11,17,4,11
chr4	1552142	pbsv.INS.DUP.8922	C	<DUP>	.	PASS	SVTYPE=DUP;END=1552280;SVLEN=138	GT:AD:DP:SAC	0/1:26,11:37:9,17,5,6
chr4	1555886	pbsv.INS.DUP.8924	C	<DUP>	.	PASS	SVTYPE=DUP;END=1556027;SVLEN=141	GT:AD:DP:SAC	0/1:21,19:40:7,14,6,13
chr4	1568666	pbsv.INS.DUP.8926	C	<DUP>	.	PASS	SVTYPE=DUP;END=1568715;SVLEN=49	GT:AD:DP:SAC	0/1:22,16:38:7,15,8,8
chr4	1625084	pbsv.INS.DUP.8932	A	<DUP>	.	PASS	SVTYPE=DUP;END=1625365;SVLEN=281	GT:AD:DP:SAC	0/1:27,9:36:13,14,4,5
chr4	1671030	pbsv.INS.DUP.8936	C	<DUP>	.	PASS	SVTYPE=DUP;END=1671509;SVLEN=479	GT:AD:DP:SAC	0/1:30,20:50:9,21,10,10
chr4	1756881	pbsv.INS.DUP.8939	C	<DUP>	.	PASS	SVTYPE=DUP;END=1756985;SVLEN=104	GT:AD:DP:SAC	0/1:24,10:34:10,14,5,5
chr4	2336962	pbsv.INS.DUP.8947	A	<DUP>	.	PASS	SVTYPE=DUP;END=2337015;SVLEN=53	GT:AD:DP:SAC	0/1:25,7:32:17,8,1,6
chr4	2404389	pbsv.INS.DUP.8952	C	<DUP>	.	PASS	SVTYPE=DUP;END=2404416;SVLEN=27	GT:AD:DP:SAC	1/1:0,55:55:0,0,19,36
chr4	2988079	pbsv.INS.DUP.8964	A	<DUP>	.	PASS	SVTYPE=DUP;END=2988095;SVLEN=16	GT:AD:DP:SAC	1/1:3,52:55:1,2,26,26
chr4	3309890	pbsv.INS.DUP.8968	C	<DUP>	.	PASS	SVTYPE=DUP;END=3309939;SVLEN=49	GT:AD:DP:SAC	0/1:13,39:52:6,7,15,24
chr4	3309965	pbsv.INS.DUP.8969	G	<DUP>	.	PASS	SVTYPE=DUP;END=3310188;SVLEN=223	GT:AD:DP:SAC	0/1:11,39:50:2,9,18,21
chr4	3310157	pbsv.INS.DUP.8970	C	<DUP>	.	PASS	SVTYPE=DUP;END=3310261;SVLEN=104	GT:AD:DP:SAC	0/1:34,17:51:11,23,11,6
chr4	3440722	pbsv.INS.DUP.8977	C	<DUP>	.	PASS	SVTYPE=DUP;END=3440813;SVLEN=91	GT:AD:DP:SAC	0/1:24,16:40:13,11,6,10
chr4	3456587	pbsv.INS.DUP.8978	A	<DUP>	.	PASS	SVTYPE=DUP;END=3456619;SVLEN=32	GT:AD:DP:SAC	0/1:25,12:37:13,12,8,4
chr4	3599110	pbsv.INS.DUP.8986	C	<DUP>	.	PASS	SVTYPE=DUP;END=3599220;SVLEN=110	GT:AD:DP:SAC	0/1:11,20:31:4,7,14,6
chr4	3809315	pbsv.INS.DUP.8995	C	<DUP>	.	PASS	SVTYPE=DUP;END=3809342;SVLEN=27	GT:AD:DP:SAC	0/1:20,9:29:10,10,5,4
chr4	3814898	pbsv.INS.DUP.8999	A	<DUP>	.	PASS	SVTYPE=DUP;END=3814942;SVLEN=44	GT:AD:DP:SAC	0/1:19,6:25:11,8,3,3
chr4	4574899	pbsv.INS.DUP.9018	C	<DUP>	.	PASS	SVTYPE=DUP;END=4574975;SVLEN=76	GT:AD:DP:SAC	1/1:11,54:65:5,6,29,25
chr4	5230181	pbsv.INS.DUP.9021	T	<DUP>	.	PASS	SVTYPE=DUP;END=5230206;SVLEN=25	GT:AD:DP:SAC	0/1:27,27:54:19,8,8,19
chr4	6067679	pbsv.INS.DUP.9030	T	<DUP>	.	PASS	SVTYPE=DUP;END=6067760;SVLEN=81	GT:AD:DP:SAC	0/1:25,25:50:9,16,13,12
chr4	6757157	pbsv.INS.DUP.9042	T	<DUP>	.	PASS	SVTYPE=DUP;END=6757273;SVLEN=116	GT:AD:DP:SAC	0/1:19,18:37:10,9,8,10
chr4	6879829	pbsv.INS.DUP.9044	C	<DUP>	.	PASS	SVTYPE=DUP;END=6880178;SVLEN=349	GT:AD:DP:SAC	0/1:33,15:48:16,17,7,8
chr4	7216958	pbsv.INS.DUP.9057	G	<DUP>	.	PASS	SVTYPE=DUP;END=7216988;SVLEN=30	GT:AD:DP:SAC	0/1:33,14:47:16,17,5,9
chr4	7448886	pbsv.INS.DUP.9068	C	<DUP>	.	InsufficientStrandEvidence	SVTYPE=DUP;END=7449008;SVLEN=122	GT:AD:DP:SAC	0/1:8,9:17:7,1,9,0
chr4	7612896	pbsv.INS.DUP.9077	G	<DUP>	.	PASS	SVTYPE=DUP;END=7612919;SVLEN=23	GT:AD:DP:SAC	0/1:20,25:45:13,7,12,13
chr4	7835108	pbsv.INS.DUP.9089	T	<DUP>	.	PASS	SVTYPE=DUP;END=7835239;SVLEN=131	GT:AD:DP:SAC	0/1:35,14:49:18,17,9,5
chr4	7835419	pbsv.INS.DUP.9091	G	<DUP>	.	PASS	SVTYPE=DUP;END=7835746;SVLEN=327	GT:AD:DP:SAC	0/1:39,12:51:23,16,7,5
chr4	7973082	pbsv.INS.DUP.9101	T	<DUP>	.	PASS	SVTYPE=DUP;END=7973104;SVLEN=22	GT:AD:DP:SAC	0/1:16,18:34:10,6,5,13
chr4	8254603	pbsv.INS.DUP.9110	G	<DUP>	.	PASS	SVTYPE=DUP;END=8254622;SVLEN=19	GT:AD:DP:SAC	1/1:1,32:33:1,0,16,16
chr4	8777143	pbsv.INS.DUP.9127	C	<DUP>	.	PASS	SVTYPE=DUP;END=8777215;SVLEN=72	GT:AD:DP:SAC	0/1:15,17:32:9,6,12,5
chr4	11869508	pbsv.INS.DUP.9180	A	<DUP>	.	PASS	SVTYPE=DUP;END=11869537;SVLEN=29	GT:AD:DP:SAC	0/1:41,12:53:23,18,7,5
chr4	16393517	pbsv.INS.DUP.9231	G	<DUP>	.	PASS	SVTYPE=DUP;END=16393547;SVLEN=30	GT:AD:DP:SAC	0/1:12,23:35:6,6,9,14
chr4	16538426	pbsv.INS.DUP.9236	A	<DUP>	.	PASS	SVTYPE=DUP;END=16538453;SVLEN=27	GT:AD:DP:SAC	0/1:27,32:59:16,11,18,14
chr4	17060442	pbsv.BND.chr4:17060442-chr1:108839881	G	[chr1:108839881[G	.	PASS	SVTYPE=BND;CIPOS=0,1;MATEID=pbsv.BND.chr1:108839881-chr4:17060442	GT:AD:DP	0/1:48,2:50
chr4	17414068	pbsv.INS.DUP.9246	C	<DUP>	.	PASS	SVTYPE=DUP;END=17414168;SVLEN=100	GT:AD:DP:SAC	1/1:4,43:47:2,2,17,26
chr4	19083926	pbsv.BND.chr4:19083926-chr2:190613976	T	T[chr2:190613976[	.	PASS	SVTYPE=BND;CIPOS=-5,2;MATEID=pbsv.BND.chr2:190613976-chr4:19083926	GT:AD:DP	0/1:26,6:32
chr4	19147275	pbsv.BND.chr4:19147275-chr6:38029648	A	]chr6:38029648]A	.	PASS	SVTYPE=BND;CIPOS=0,0;MATEID=pbsv.BND.chr6:38029648-chr4:19147275	GT:AD:DP	0/1:65,3:68
chr4	19399692	pbsv.INS.DUP.9273	A	<DUP>	.	PASS	SVTYPE=DUP;END=19399714;SVLEN=22	GT:AD:DP:SAC	1/1:8,42:50:2,6,26,16
chr4	22691272	pbsv.INS.DUP.9304	T	<DUP>	.	PASS	SVTYPE=DUP;END=22691295;SVLEN=23	GT:AD:DP:SAC	0/1:24,20:44:7,17,10,10
chr4	24229153	pbsv.INS.DUP.9320	T	<DUP>	.	PASS	SVTYPE=DUP;END=24229170;SVLEN=17	GT:AD:DP:SAC	0/1:10,33:43:2,8,16,17
chr4	24490983	pbsv.BND.chr4:24490983-chrX:144031356	A	A]chrX:144031356]	.	PASS	SVTYPE=BND;CIPOS=0,1;MATEID=pbsv.BND.chrX:144031356-chr4:24490983	GT:AD:DP	0/1:43,2:45
chr4	24773427	pbsv.INS.DUP.9325	G	<DUP>	.	PASS	SVTYPE=DUP;END=24773533;SVLEN=106	GT:AD:DP:SAC	0/1:16,39:55:8,8,24,15
chr4	24906373	pbsv.INS.DUP.9327	T	<DUP>	.	PASS	SVTYPE=DUP;END=24906401;SVLEN=28	GT:AD:DP:SAC	1/1:7,29:36:6,1,16,13
chr4	26028438	pbsv.INS.DUP.9341	G	<DUP>	.	PASS	SVTYPE=DUP;END=26028489;SVLEN=51	GT:AD:DP:SAC	1/1:8,45:53:4,4,27,18
chr4	26492228	pbsv.INV.9353	T	<INV>	.	InsufficientStrandEvidence	SVTYPE=INV;END=26492613;SVLEN=386	GT:AD:DP:SAC	0/1:31,10:41:10,21,10,0
chr4	27156486	pbsv.INS.DUP.9357	A	<DUP>	.	PASS	SVTYPE=DUP;END=27156607;SVLEN=121	GT:AD:DP:SAC	0/1:38,22:60:21,17,12,10
chr4	27731337	pbsv.INS.DUP.9364	C	<DUP>	.	PASS	SVTYPE=DUP;END=27731383;SVLEN=46	GT:AD:DP:SAC	0/1:26,26:52:13,13,14,12
chr4	27876087	pbsv.INS.DUP.9366	T	<DUP>	.	PASS	SVTYPE=DUP;END=27876104;SVLEN=17	GT:AD:DP:SAC	0/1:20,26:46:10,10,13,13
chr4	28106198	pbsv.INS.DUP.9372	A	<DUP>	.	PASS	SVTYPE=DUP;END=28106246;SVLEN=48	GT:AD:DP:SAC	0/1:33,15:48:24,9,2,13
chr4	28719070	pbsv.INS.DUP.9382	C	<DUP>	.	PASS	SVTYPE=DUP;END=28719098;SVLEN=28	GT:AD:DP:SAC	0/1:24,22:46:9,15,13,9
chr4	28922227	pbsv.INS.DUP.9384	G	<DUP>	.	PASS	SVTYPE=DUP;END=28922274;SVLEN=47	GT:AD:DP:SAC	0/1:21,16:37:9,12,8,8
chr4	29036987	pbsv.INS.DUP.9389	T	<DUP>	.	PASS	SVTYPE=DUP;END=29037007;SVLEN=20	GT:AD:DP:SAC	0/1:31,20:51:21,10,10,10
chr4	30540796	pbsv.BND.chr4:30540796-chrUn_JTFH01000152v1_decoy:1	G	[chrUn_JTFH01000152v1_decoy:1[G	.	Decoy;NearContigEnd	SVTYPE=BND;CIPOS=-3,11;MATEID=pbsv.BND.chrUn_JTFH01000152v1_decoy:1-chr4:30540796	GT:AD:DP	0/1:36,8:44
chr4	30605075	pbsv.INS.DUP.9399	A	<DUP>	.	PASS	SVTYPE=DUP;END=30605162;SVLEN=87	GT:AD:DP:SAC	0/1:32,25:57:16,16,12,13
chr4	31203727	pbsv.INS.DUP.9403	A	<DUP>	.	PASS	SVTYPE=DUP;END=31203748;SVLEN=21	GT:AD:DP:SAC	1/1:3,46:49:3,0,22,24
chr4	31840152	pbsv.INS.DUP.9417	A	<DUP>	.	PASS	SVTYPE=DUP;END=31840268;SVLEN=116	GT:AD:DP:SAC	1/1:0,39:39:0,0,18,21
chr4	33320068	pbsv.INS.DUP.9425	T	<DUP>	.	PASS	SVTYPE=DUP;END=33320100;SVLEN=32	GT:AD:DP:SAC	0/1:23,12:35:10,13,10,2
chr4	35597619	pbsv.INS.DUP.9435	T	<DUP>	.	PASS	SVTYPE=DUP;END=35597641;SVLEN=22	GT:AD:DP:SAC	0/1:20,29:49:6,14,12,17
chr4	35701812	pbsv.INS.DUP.9436	T	<DUP>	.	PASS	SVTYPE=DUP;END=35701871;SVLEN=59	GT:AD:DP:SAC	1/1:10,46:56:4,6,29,17
chr4	40074271	pbsv.INS.DUP.9489	A	<DUP>	.	PASS	SVTYPE=DUP;END=40074304;SVLEN=33	GT:AD:DP:SAC	1/1:3,42:45:2,1,19,23
chr4	40301349	pbsv.INS.DUP.9491	C	<DUP>	.	PASS	SVTYPE=DUP;END=40301369;SVLEN=20	GT:AD:DP:SAC	1/1:2,54:56:1,1,23,31
chr4	41159899	pbsv.INS.DUP.9503	A	<DUP>	.	PASS	SVTYPE=DUP;END=41159929;SVLEN=30	GT:AD:DP:SAC	0/1:26,17:43:15,11,1,16
chr4	41369940	pbsv.INS.DUP.9505	G	<DUP>	.	PASS	SVTYPE=DUP;END=41369958;SVLEN=18	GT:AD:DP:SAC	1/1:11,50:61:4,7,24,26
chr4	41501383	pbsv.BND.chr4:41501383-chr13:30877918	A	A[chr13:30877918[	.	PASS	SVTYPE=BND;CIPOS=-4,13;MATEID=pbsv.BND.chr13:30877918-chr4:41501383	GT:AD:DP	0/1:39,15:54
chr4	42171092	pbsv.INS.DUP.9514	T	<DUP>	.	PASS	SVTYPE=DUP;END=42171121;SVLEN=29	GT:AD:DP:SAC	0/1:21,29:50:11,10,17,12
chr4	43343401	pbsv.INV.9525	T	<INV>	.	InsufficientStrandEvidence	SVTYPE=INV;END=43343723;SVLEN=323	GT:AD:DP:SAC	0/1:31,10:41:11,20,10,0
chr4	43343616	pbsv.INS.DUP.9526	C	<DUP>	.	PASS	SVTYPE=DUP;END=43343675;SVLEN=59	GT:AD:DP:SAC	0/1:11,17:28:8,3,16,1
chr4	43945474	pbsv.INS.DUP.9537	G	<DUP>	.	PASS	SVTYPE=DUP;END=43945517;SVLEN=43	GT:AD:DP:SAC	0/1:28,14:42:15,13,6,8
chr4	43958210	pbsv.INS.DUP.9539	T	<DUP>	.	PASS	SVTYPE=DUP;END=43958231;SVLEN=21	GT:AD:DP:SAC	0/1:28,15:43:13,15,5,10
chr4	44417614	pbsv.BND.chr4:44417614-chrUn_JTFH01000721v1_decoy:1226	A	A]chrUn_JTFH01000721v1_decoy:1226]	.	Decoy;NearContigEnd	SVTYPE=BND;CIPOS=-5,5;MATEID=pbsv.BND.chrUn_JTFH01000721v1_decoy:1226-chr4:44417614	GT:AD:DP	0/1:35,3:38
chr4	44963928	pbsv.INS.DUP.9548	G	<DUP>	.	PASS	SVTYPE=DUP;END=44963958;SVLEN=30	GT:AD:DP:SAC	0/1:25,28:53:8,17,12,16
chr4	46231045	pbsv.INS.DUP.9571	G	<DUP>	.	PASS	SVTYPE=DUP;END=46231090;SVLEN=45	GT:AD:DP:SAC	0/1:27,21:48:12,15,12,9
chr4	46782426	pbsv.INS.DUP.9576	A	<DUP>	.	PASS	SVTYPE=DUP;END=46782461;SVLEN=35	GT:AD:DP:SAC	0/1:43,23:66:24,19,10,13
chr4	48326388	pbsv.INS.DUP.9599	A	<DUP>	.	PASS	SVTYPE=DUP;END=48326407;SVLEN=19	GT:AD:DP:SAC	0/1:36,19:55:20,16,10,9
chr4	49304243	pbsv.BND.chr4:49304243-chr22:12189935	G	[chr22:12189935[G	.	PASS	SVTYPE=BND;CIPOS=-2,8;MATEID=pbsv.BND.chr22:12189935-chr4:49304243	GT:AD:DP	0/1:121,24:145
chr4	49709078	pbsv.BND.chr4:49709078-chrUn_KI270467v1:818	T	[chrUn_KI270467v1:818[T	.	NearReferenceGap;NearContigEnd	SVTYPE=BND;CIPOS=-7,14;MATEID=pbsv.BND.chrUn_KI270467v1:818-chr4:49709078	GT:AD:DP	0/1:4367,4:4371
chr4	52081969	pbsv.INS.DUP.9710	C	<DUP>	.	PASS	SVTYPE=DUP;END=52082092;SVLEN=123	GT:AD:DP:SAC	1/1:2,47:49:2,0,23,24
chr4	52314993	pbsv.INS.DUP.9713	A	<DUP>	.	PASS	SVTYPE=DUP;END=52315012;SVLEN=19	GT:AD:DP:SAC	0/1:33,15:48:20,13,1,14
chr4	52959903	pbsv.INS.DUP.9719	C	<DUP>	.	PASS	SVTYPE=DUP;END=52959920;SVLEN=17	GT:AD:DP:SAC	0/1:39,16:55:18,21,7,9
chr4	54154802	pbsv.INS.DUP.9730	T	<DUP>	.	PASS	SVTYPE=DUP;END=54154960;SVLEN=158	GT:AD:DP:SAC	1/1:4,39:43:2,2,20,19
chr4	54169928	pbsv.BND.chr4:54169928-chrUn_JTFH01001410v1_decoy:1659	G	G]chrUn_JTFH01001410v1_decoy:1659]	.	Decoy;NearContigEnd	SVTYPE=BND;CIPOS=-13,7;MATEID=pbsv.BND.chrUn_JTFH01001410v1_decoy:1659-chr4:54169928	GT:AD:DP	0/1:37,5:42
chr4	54325447	pbsv.INS.DUP.9732	G	<DUP>	.	PASS	SVTYPE=DUP;END=54325566;SVLEN=119	GT:AD:DP:SAC	0/1:29,8:37:12,17,3,5
chr4	54348074	pbsv.INS.DUP.9734	A	<DUP>	.	PASS	SVTYPE=DUP;END=54348093;SVLEN=19	GT:AD:DP:SAC	0/1:27,19:46:10,17,9,10
chr4	54993976	pbsv.INS.DUP.9743	G	<DUP>	.	PASS	SVTYPE=DUP;END=54994118;SVLEN=142	GT:AD:DP:SAC	1/1:1,42:43:1,0,25,17
chr4	58984447	pbsv.INS.DUP.9794	C	<DUP>	.	PASS	SVTYPE=DUP;END=58984479;SVLEN=32	GT:AD:DP:SAC	0/1:11,24:35:10,1,17,7
chr4	59452803	pbsv.INS.DUP.9802	T	<DUP>	.	PASS	SVTYPE=DUP;END=59452822;SVLEN=19	GT:AD:DP:SAC	1/1:1,45:46:0,1,18,27
chr4	59519105	pbsv.INS.DUP.9806	C	<DUP>	.	PASS	SVTYPE=DUP;END=59519344;SVLEN=239	GT:AD:DP:SAC	0/1:31,16:47:11,20,7,9
chr4	59752028	pbsv.INS.DUP.9811	T	<DUP>	.	PASS	SVTYPE=DUP;END=59752046;SVLEN=18	GT:AD:DP:SAC	0/1:29,35:64:16,13,16,19
chr4	60123250	pbsv.INS.DUP.9814	T	<DUP>	.	PASS	SVTYPE=DUP;END=60123288;SVLEN=38	GT:AD:DP:SAC	0/1:26,15:41:10,16,7,8
chr4	60123259	pbsv.INS.DUP.9815	A	<DUP>	.	PASS	SVTYPE=DUP;END=60123294;SVLEN=35	GT:AD:DP:SAC	0/1:13,28:41:5,8,12,16
chr4	60997025	pbsv.INS.DUP.9831	A	<DUP>	.	PASS	SVTYPE=DUP;END=60997041;SVLEN=16	GT:AD:DP:SAC	0/1:19,34:53:6,13,16,18
chr4	62661125	pbsv.INS.DUP.9848	T	<DUP>	.	PASS	SVTYPE=DUP;END=62661240;SVLEN=115	GT:AD:DP:SAC	0/1:41,26:67:21,20,11,15
chr4	63860087	pbsv.INS.DUP.9870	T	<DUP>	.	PASS	SVTYPE=DUP;END=63860145;SVLEN=58	GT:AD:DP:SAC	0/1:22,20:42:12,10,9,11
chr4	65937103	pbsv.BND.chr4:65937103-chrUn_KN707700v1_decoy:1	T	[chrUn_KN707700v1_decoy:1[T	.	Decoy;NearContigEnd	SVTYPE=BND;CIPOS=-17,21;MATEID=pbsv.BND.chrUn_KN707700v1_decoy:1-chr4:65937103	GT:AD:DP	0/1:37,6:43
chr4	67491494	pbsv.INS.DUP.9915	G	<DUP>	.	PASS	SVTYPE=DUP;END=67491528;SVLEN=34	GT:AD:DP:SAC	0/1:14,26:40:8,6,14,12
chr4	67659613	pbsv.INS.DUP.9916	T	<DUP>	.	PASS	SVTYPE=DUP;END=67659633;SVLEN=20	GT:AD:DP:SAC	1/1:1,53:54:0,1,33,20
chr4	68072231	pbsv.INS.DUP.9921	A	<DUP>	.	PASS	SVTYPE=DUP;END=68072249;SVLEN=18	GT:AD:DP:SAC	0/1:48,20:68:19,29,13,7
chr4	68417298	pbsv.INS.DUP.9928	A	<DUP>	.	PASS	SVTYPE=DUP;END=68417336;SVLEN=38	GT:AD:DP:SAC	0/1:17,31:48:6,11,12,19
chr4	69052602	pbsv.INS.DUP.9934	G	<DUP>	.	PASS	SVTYPE=DUP;END=69052630;SVLEN=28	GT:AD:DP:SAC	1/1:7,48:55:1,6,26,22
chr4	69502150	pbsv.INS.DUP.9939	T	<DUP>	.	PASS	SVTYPE=DUP;END=69502176;SVLEN=26	GT:AD:DP:SAC	0/1:24,8:32:4,20,6,2
chr4	71537328	pbsv.INS.DUP.9966	T	<DUP>	.	PASS	SVTYPE=DUP;END=71537362;SVLEN=34	GT:AD:DP:SAC	0/1:33,33:66:11,22,18,15
chr4	71537351	pbsv.INS.DUP.9967	T	<DUP>	.	PASS	SVTYPE=DUP;END=71537379;SVLEN=28	GT:AD:DP:SAC	0/1:33,32:65:18,15,11,21
chr4	71978837	pbsv.BND.chr4:71978837-chr5:41967017	T	]chr5:41967017]T	.	PASS	SVTYPE=BND;CIPOS=-4,4;MATEID=pbsv.BND.chr5:41967017-chr4:71978837	GT:AD:DP	0/1:53,2:55
chr4	72400330	pbsv.INS.DUP.9980	A	<DUP>	.	PASS	SVTYPE=DUP;END=72400412;SVLEN=82	GT:AD:DP:SAC	0/1:18,30:48:10,8,13,17
chr4	72533603	pbsv.INS.DUP.9984	A	<DUP>	.	PASS	SVTYPE=DUP;END=72533663;SVLEN=60	GT:AD:DP:SAC	0/1:29,21:50:18,11,13,8
chr4	73267222	pbsv.BND.chr4:73267222-chrUn_KN707787v1_decoy:3676	A	]chrUn_KN707787v1_decoy:3676]A	.	Decoy;NearContigEnd	SVTYPE=BND;CIPOS=-6,6;MATEID=pbsv.BND.chrUn_KN707787v1_decoy:3676-chr4:73267222	GT:AD:DP	0/1:34,19:53
chr4	73925048	pbsv.INS.DUP.9998	A	<DUP>	.	PASS	SVTYPE=DUP;END=73925071;SVLEN=23	GT:AD:DP:SAC	1/1:1,51:52:1,0,27,24
chr4	74291004	pbsv.INS.DUP.10002	T	<DUP>	.	PASS	SVTYPE=DUP;END=74291034;SVLEN=30	GT:AD:DP:SAC	0/1:22,27:49:9,13,13,14
chr4	76435127	pbsv.INS.DUP.10038	G	<DUP>	.	PASS	SVTYPE=DUP;END=76435152;SVLEN=25	GT:AD:DP:SAC	1/1:8,54:62:3,5,29,25
chr4	76918929	pbsv.BND.chr4:76918929-chr13:46584022	A	A]chr13:46584022]	.	PASS	SVTYPE=BND;CIPOS=-26,16;MATEID=pbsv.BND.chr13:46584022-chr4:76918929	GT:AD:DP	0/1:66,4:70
chr4	77308742	pbsv.INS.DUP.10045	A	<DUP>	.	PASS	SVTYPE=DUP;END=77308761;SVLEN=19	GT:AD:DP:SAC	1/1:1,42:43:0,1,20,22
chr4	78249053	pbsv.INS.DUP.10053	A	<DUP>	.	PASS	SVTYPE=DUP;END=78249077;SVLEN=24	GT:AD:DP:SAC	0/1:46,21:67:24,22,10,11
chr4	79910513	pbsv.INS.DUP.10069	A	<DUP>	.	InsufficientStrandEvidence	SVTYPE=DUP;END=79910537;SVLEN=24	GT:AD:DP:SAC	0/1:33,14:47:19,14,0,14
chr4	80390511	pbsv.INS.DUP.10076	A	<DUP>	.	PASS	SVTYPE=DUP;END=80390583;SVLEN=72	GT:AD:DP:SAC	0/1:13,40:53:5,8,24,16
chr4	81778795	pbsv.BND.chr4:81778795-chr5:45272435	T	T]chr5:45272435]	.	PASS	SVTYPE=BND;CIPOS=-8,8;MATEID=pbsv.BND.chr5:45272435-chr4:81778795	GT:AD:DP	0/1:45,2:47
chr4	82811726	pbsv.INS.DUP.10104	A	<DUP>	.	PASS	SVTYPE=DUP;END=82811754;SVLEN=28	GT:AD:DP:SAC	0/1:34,25:59:16,18,12,13
chr4	83185634	pbsv.INS.DUP.10111	C	<DUP>	.	PASS	SVTYPE=DUP;END=83185772;SVLEN=138	GT:AD:DP:SAC	0/1:16,28:44:8,8,14,14
chr4	84238610	pbsv.BND.chr4:84238610-chr20:15375056	G	G]chr20:15375056]	.	PASS	SVTYPE=BND;CIPOS=-9,4;MATEID=pbsv.BND.chr20:15375056-chr4:84238610	GT:AD:DP	0/1:58,7:65
chr4	85390824	pbsv.BND.chr4:85390824-chr1:173649453	G	[chr1:173649453[G	.	PASS	SVTYPE=BND;CIPOS=0,0;MATEID=pbsv.BND.chr1:173649453-chr4:85390824	GT:AD:DP	0/1:40,2:42
chr4	85521407	pbsv.INS.DUP.10133	A	<DUP>	.	PASS	SVTYPE=DUP;END=85521450;SVLEN=43	GT:AD:DP:SAC	1/1:1,58:59:0,1,30,28
chr4	88171511	pbsv.BND.chr4:88171511-chrUn_KN707742v1_decoy:4755	G	]chrUn_KN707742v1_decoy:4755]G	.	Decoy;NearContigEnd	SVTYPE=BND;CIPOS=-4,24;MATEID=pbsv.BND.chrUn_KN707742v1_decoy:4755-chr4:88171511	GT:AD:DP	0/1:30,9:39
chr4	93115403	pbsv.INS.DUP.10193	A	<DUP>	.	PASS	SVTYPE=DUP;END=93115421;SVLEN=18	GT:AD:DP:SAC	0/1:14,27:41:8,6,15,12
chr4	93901124	pbsv.INS.DUP.10208	A	<DUP>	.	PASS	SVTYPE=DUP;END=93901152;SVLEN=28	GT:AD:DP:SAC	1/1:1,53:54:1,0,23,30
chr4	98045996	pbsv.INS.DUP.10248	T	<DUP>	.	PASS	SVTYPE=DUP;END=98046044;SVLEN=48	GT:AD:DP:SAC	1/1:1,47:48:1,0,20,27
chr4	98443016	pbsv.INS.DUP.10250	T	<DUP>	.	PASS	SVTYPE=DUP;END=98443037;SVLEN=21	GT:AD:DP:SAC	0/1:43,17:60:22,21,10,7
chr4	98443018	pbsv.INS.DUP.10251	T	<DUP>	.	PASS	SVTYPE=DUP;END=98443035;SVLEN=17	GT:AD:DP:SAC	0/1:42,18:60:28,14,4,14
chr4	103173554	pbsv.INS.DUP.10300	A	<DUP>	.	PASS	SVTYPE=DUP;END=103173614;SVLEN=60	GT:AD:DP:SAC	0/1:30,33:63:17,13,20,13
chr4	104845573	pbsv.INS.DUP.10316	T	<DUP>	.	PASS	SVTYPE=DUP;END=104845592;SVLEN=19	GT:AD:DP:SAC	0/1:26,32:58:12,14,17,15
chr4	106697050	pbsv.INS.DUP.10328	G	<DUP>	.	PASS	SVTYPE=DUP;END=106697070;SVLEN=20	GT:AD:DP:SAC	1/1:3,34:37:2,1,15,19
chr4	107307743	pbsv.INS.DUP.10334	T	<DUP>	.	PASS	SVTYPE=DUP;END=107307828;SVLEN=85	GT:AD:DP:SAC	0/1:23,20:43:15,8,12,8
chr4	108659092	pbsv.INS.DUP.10351	C	<DUP>	.	PASS	SVTYPE=DUP;END=108659119;SVLEN=27	GT:AD:DP:SAC	0/1:41,18:59:20,21,10,8
chr4	110084429	pbsv.INS.DUP.10368	A	<DUP>	.	PASS	SVTYPE=DUP;END=110084451;SVLEN=22	GT:AD:DP:SAC	0/1:33,10:43:19,14,7,3
chr4	110201036	pbsv.INS.DUP.10369	T	<DUP>	.	PASS	SVTYPE=DUP;END=110201055;SVLEN=19	GT:AD:DP:SAC	1/1:2,49:51:1,1,30,19
chr4	110883506	pbsv.INS.DUP.10375	T	<DUP>	.	PASS	SVTYPE=DUP;END=110883538;SVLEN=32	GT:AD:DP:SAC	0/1:32,9:41:20,12,6,3
chr4	113410184	pbsv.INS.DUP.10397	T	<DUP>	.	PASS	SVTYPE=DUP;END=113410204;SVLEN=20	GT:AD:DP:SAC	0/1:16,38:54:11,5,16,22
chr4	113892513	pbsv.INS.DUP.10400	A	<DUP>	.	PASS	SVTYPE=DUP;END=113892537;SVLEN=24	GT:AD:DP:SAC	0/1:27,32:59:14,13,13,19
chr4	114275337	pbsv.INS.DUP.10405	C	<DUP>	.	PASS	SVTYPE=DUP;END=114275354;SVLEN=17	GT:AD:DP:SAC	0/1:33,37:70:13,20,22,15
chr4	119022683	pbsv.INS.DUP.10458	T	<DUP>	.	PASS	SVTYPE=DUP;END=119022705;SVLEN=22	GT:AD:DP:SAC	0/1:38,16:54:16,22,7,9
chr4	119993649	pbsv.INS.DUP.10472	C	<DUP>	.	PASS	SVTYPE=DUP;END=119993697;SVLEN=48	GT:AD:DP:SAC	0/1:24,33:57:15,9,16,17
chr4	120445487	pbsv.INS.DUP.10477	T	<DUP>	.	PASS	SVTYPE=DUP;END=120445509;SVLEN=22	GT:AD:DP:SAC	0/1:36,10:46:15,21,9,1
chr4	126168496	pbsv.BND.chr4:126168496-chr2:218944858	A	]chr2:218944858]A	.	PASS	SVTYPE=BND;CIPOS=0,1;MATEID=pbsv.BND.chr2:218944858-chr4:126168496	GT:AD:DP	0/1:51,2:53
chr4	127233047	pbsv.INS.DUP.10533	T	<DUP>	.	PASS	SVTYPE=DUP;END=127233115;SVLEN=68	GT:AD:DP:SAC	1/1:9,50:59:4,5,33,17
chr4	127876250	pbsv.BND.chr4:127876250-chr5:14294364	T	[chr5:14294364[T	.	PASS	SVTYPE=BND;CIPOS=0,1;MATEID=pbsv.BND.chr5:14294364-chr4:127876250	GT:AD:DP	0/1:63,2:65
chr4	130395778	pbsv.INS.DUP.10554	A	<DUP>	.	PASS	SVTYPE=DUP;END=130395798;SVLEN=20	GT:AD:DP:SAC	1/1:7,46:53:3,4,24,22
chr4	133709448	pbsv.INS.DUP.10586	C	<DUP>	.	PASS	SVTYPE=DUP;END=133709469;SVLEN=21	GT:AD:DP:SAC	0/1:20,6:26:0,20,4,2
chr4	134659512	pbsv.INS.DUP.10594	T	<DUP>	.	PASS	SVTYPE=DUP;END=134659530;SVLEN=18	GT:AD:DP:SAC	1/1:3,61:64:0,3,35,26
chr4	134956400	pbsv.INS.DUP.10597	A	<DUP>	.	PASS	SVTYPE=DUP;END=134956539;SVLEN=139	GT:AD:DP:SAC	0/1:30,16:46:14,16,6,10
chr4	136037938	pbsv.INS.DUP.10605	A	<DUP>	.	PASS	SVTYPE=DUP;END=136037958;SVLEN=20	GT:AD:DP:SAC	0/1:22,35:57:10,12,17,18
chr4	136368758	pbsv.BND.chr4:136368758-chr2:2511612	A	A[chr2:2511612[	.	PASS	SVTYPE=BND;CIPOS=-1,2;MATEID=pbsv.BND.chr2:2511612-chr4:136368758	GT:AD:DP	0/1:51,2:53
chr4	136848207	pbsv.INS.DUP.10616	G	<DUP>	.	PASS	SVTYPE=DUP;END=136848227;SVLEN=20	GT:AD:DP:SAC	1/1:2,54:56:1,1,28,26
chr4	138155415	pbsv.INS.DUP.10629	T	<DUP>	.	PASS	SVTYPE=DUP;END=138155432;SVLEN=17	GT:AD:DP:SAC	0/1:25,17:42:11,14,9,8
chr4	139487860	pbsv.INS.DUP.10646	A	<DUP>	.	PASS	SVTYPE=DUP;END=139487881;SVLEN=21	GT:AD:DP:SAC	1/1:3,45:48:2,1,24,21
chr4	140060367	pbsv.INS.DUP.10652	A	<DUP>	.	PASS	SVTYPE=DUP;END=140060383;SVLEN=16	GT:AD:DP:SAC	0/1:21,13:34:8,13,6,7
chr4	140069430	pbsv.INV.10653	A	<INV>	.	InsufficientStrandEvidence	SVTYPE=INV;END=140069727;SVLEN=298	GT:AD:DP:SAC	0/1:17,5:22:9,8,0,5
chr4	141606903	pbsv.INS.DUP.10667	T	<DUP>	.	PASS	SVTYPE=DUP;END=141606926;SVLEN=23	GT:AD:DP:SAC	0/1:18,30:48:7,11,15,15
chr4	146728775	pbsv.INS.DUP.10695	A	<DUP>	.	PASS	SVTYPE=DUP;END=146728823;SVLEN=48	GT:AD:DP:SAC	1/1:4,44:48:3,1,21,23
chr4	147333267	pbsv.INS.DUP.10701	T	<DUP>	.	PASS	SVTYPE=DUP;END=147333289;SVLEN=22	GT:AD:DP:SAC	0/1:32,22:54:20,12,13,9
chr4	148203860	pbsv.BND.chr4:148203860-chr9:66850463	T	T]chr9:66850463]	.	PASS	SVTYPE=BND;CIPOS=-5,5;MATEID=pbsv.BND.chr9:66850463-chr4:148203860	GT:AD:DP	0/1:57,2:59
chr4	149713024	pbsv.INS.DUP.10724	A	<DUP>	.	PASS	SVTYPE=DUP;END=149713045;SVLEN=21	GT:AD:DP:SAC	0/1:28,23:51:17,11,14,9
chr4	151280061	pbsv.INS.DUP.10744	G	<DUP>	.	PASS	SVTYPE=DUP;END=151280111;SVLEN=50	GT:AD:DP:SAC	0/1:22,18:40:12,10,12,6
chr4	151445849	pbsv.INS.DUP.10748	A	<DUP>	.	PASS	SVTYPE=DUP;END=151445870;SVLEN=21	GT:AD:DP:SAC	0/1:19,31:50:11,8,17,14
chr4	151526658	pbsv.INS.DUP.10749	G	<DUP>	.	PASS	SVTYPE=DUP;END=151526678;SVLEN=20	GT:AD:DP:SAC	1/1:4,57:61:0,4,35,22
chr4	151735739	pbsv.INS.DUP.10750	T	<DUP>	.	PASS	SVTYPE=DUP;END=151735754;SVLEN=15	GT:AD:DP:SAC	0/1:20,34:54:11,9,18,16
chr4	152269281	pbsv.INS.DUP.10754	A	<DUP>	.	PASS	SVTYPE=DUP;END=152269307;SVLEN=26	GT:AD:DP:SAC	0/1:25,16:41:12,13,9,7
chr4	154123333	pbsv.INS.DUP.10769	A	<DUP>	.	PASS	SVTYPE=DUP;END=154123363;SVLEN=30	GT:AD:DP:SAC	0/1:20,30:50:4,16,19,11
chr4	154458173	pbsv.INS.DUP.10775	T	<DUP>	.	PASS	SVTYPE=DUP;END=154458193;SVLEN=20	GT:AD:DP:SAC	0/1:29,21:50:16,13,11,10
chr4	154688666	pbsv.BND.chr4:154688666-chr3:131396456	T	T[chr3:131396456[	.	PASS	SVTYPE=BND;CIPOS=-15,15;MATEID=pbsv.BND.chr3:131396456-chr4:154688666	GT:AD:DP	0/1:46,2:48
chr4	155548732	pbsv.INS.DUP.10784	A	<DUP>	.	PASS	SVTYPE=DUP;END=155548749;SVLEN=17	GT:AD:DP:SAC	0/1:26,22:48:12,14,9,13
chr4	156660576	pbsv.INS.DUP.10805	C	<DUP>	.	PASS	SVTYPE=DUP;END=156660683;SVLEN=107	GT:AD:DP:SAC	1/1:6,59:65:1,5,30,29
chr4	158106101	pbsv.INS.DUP.10819	A	<DUP>	.	PASS	SVTYPE=DUP;END=158106177;SVLEN=76	GT:AD:DP:SAC	0/1:21,42:63:15,6,14,28
chr4	158746318	pbsv.INS.DUP.10828	G	<DUP>	.	PASS	SVTYPE=DUP;END=158746380;SVLEN=62	GT:AD:DP:SAC	0/1:33,10:43:17,16,7,3
chr4	159062700	pbsv.INS.DUP.10832	T	<DUP>	.	PASS	SVTYPE=DUP;END=159062721;SVLEN=21	GT:AD:DP:SAC	0/1:42,16:58:24,18,6,10
chr4	159524017	pbsv.INS.DUP.10836	C	<DUP>	.	PASS	SVTYPE=DUP;END=159524139;SVLEN=122	GT:AD:DP:SAC	0/1:29,10:39:17,12,5,5
chr4	160075904	pbsv.INS.DUP.10842	C	<DUP>	.	PASS	SVTYPE=DUP;END=160075935;SVLEN=31	GT:AD:DP:SAC	0/1:32,24:56:14,18,13,11
chr4	162144975	pbsv.INS.DUP.10870	A	<DUP>	.	PASS	SVTYPE=DUP;END=162145060;SVLEN=85	GT:AD:DP:SAC	0/1:36,18:54:20,16,7,11
chr4	162905191	pbsv.INS.DUP.10884	T	<DUP>	.	PASS	SVTYPE=DUP;END=162905281;SVLEN=90	GT:AD:DP:SAC	0/1:31,11:42:16,15,8,3
chr4	163894571	pbsv.INS.DUP.10893	A	<DUP>	.	PASS	SVTYPE=DUP;END=163894673;SVLEN=102	GT:AD:DP:SAC	0/1:25,24:49:9,16,13,11
chr4	165461167	pbsv.INS.DUP.10913	A	<DUP>	.	PASS	SVTYPE=DUP;END=165461197;SVLEN=30	GT:AD:DP:SAC	1/1:8,35:43:3,5,19,16
chr4	166446893	pbsv.INS.DUP.10927	T	<DUP>	.	PASS	SVTYPE=DUP;END=166446920;SVLEN=27	GT:AD:DP:SAC	1/1:2,56:58:2,0,24,32
chr4	166580176	pbsv.INS.DUP.10933	C	<DUP>	.	PASS	SVTYPE=DUP;END=166580411;SVLEN=235	GT:AD:DP:SAC	0/1:42,13:55:30,12,6,7
chr4	167313801	pbsv.INS.DUP.10941	A	<DUP>	.	PASS	SVTYPE=DUP;END=167313828;SVLEN=27	GT:AD:DP:SAC	0/1:25,22:47:15,10,12,10
chr4	167354109	pbsv.INS.DUP.10943	A	<DUP>	.	PASS	SVTYPE=DUP;END=167354124;SVLEN=15	GT:AD:DP:SAC	0/1:26,25:51:10,16,14,11
chr4	167390726	pbsv.INS.DUP.10946	T	<DUP>	.	PASS	SVTYPE=DUP;END=167390747;SVLEN=21	GT:AD:DP:SAC	0/1:27,36:63:14,13,16,20
chr4	167677154	pbsv.INS.DUP.10953	T	<DUP>	.	PASS	SVTYPE=DUP;END=167677172;SVLEN=18	GT:AD:DP:SAC	0/1:24,26:50:12,12,6,20
chr4	168113356	pbsv.INS.DUP.10960	G	<DUP>	.	PASS	SVTYPE=DUP;END=168113412;SVLEN=56	GT:AD:DP:SAC	0/1:26,14:40:13,13,7,7
chr4	168793155	pbsv.INS.DUP.10971	A	<DUP>	.	PASS	SVTYPE=DUP;END=168793359;SVLEN=204	GT:AD:DP:SAC	0/1:33,18:51:11,22,8,10
chr4	168793337	pbsv.INS.DUP.10972	A	<DUP>	.	PASS	SVTYPE=DUP;END=168793362;SVLEN=25	GT:AD:DP:SAC	0/1:12,40:52:6,6,14,26
chr4	171019995	pbsv.INS.DUP.10997	T	<DUP>	.	PASS	SVTYPE=DUP;END=171020041;SVLEN=46	GT:AD:DP:SAC	1/1:5,35:40:3,2,16,19
chr4	171899080	pbsv.INS.DUP.11006	T	<DUP>	.	PASS	SVTYPE=DUP;END=171899105;SVLEN=25	GT:AD:DP:SAC	0/1:35,22:57:16,19,10,12
chr4	172546789	pbsv.INS.DUP.11019	T	<DUP>	.	PASS	SVTYPE=DUP;END=172546815;SVLEN=26	GT:AD:DP:SAC	0/1:21,25:46:7,14,11,14
chr4	172825078	pbsv.INS.DUP.11022	T	<DUP>	.	InsufficientStrandEvidence	SVTYPE=DUP;END=172825099;SVLEN=21	GT:AD:DP:SAC	0/1:32,10:42:14,18,10,0
chr4	175181018	pbsv.INS.DUP.11051	A	<DUP>	.	PASS	SVTYPE=DUP;END=175181070;SVLEN=52	GT:AD:DP:SAC	1/1:0,57:57:0,0,31,26
chr4	175668520	pbsv.INS.DUP.11058	T	<DUP>	.	PASS	SVTYPE=DUP;END=175668540;SVLEN=20	GT:AD:DP:SAC	1/1:2,60:62:1,1,31,29
chr4	177970737	pbsv.INS.DUP.11082	A	<DUP>	.	PASS	SVTYPE=DUP;END=177970801;SVLEN=64	GT:AD:DP:SAC	0/1:35,29:64:15,20,13,16
chr4	178005794	pbsv.INS.DUP.11084	A	<DUP>	.	PASS	SVTYPE=DUP;END=178006242;SVLEN=448	GT:AD:DP:SAC	0/1:26,20:46:12,14,7,13
chr4	181379314	pbsv.INS.DUP.11134	T	<DUP>	.	PASS	SVTYPE=DUP;END=181379334;SVLEN=20	GT:AD:DP:SAC	0/1:26,17:43:14,12,9,8
chr4	182013943	pbsv.INS.DUP.11145	T	<DUP>	.	PASS	SVTYPE=DUP;END=182014044;SVLEN=101	GT:AD:DP:SAC	0/1:26,24:50:15,11,14,10
chr4	182426010	pbsv.INS.DUP.11153	A	<DUP>	.	PASS	SVTYPE=DUP;END=182426027;SVLEN=17	GT:AD:DP:SAC	0/1:24,16:40:15,9,9,7
chr4	182805949	pbsv.INS.DUP.11158	T	<DUP>	.	InsufficientStrandEvidence	SVTYPE=DUP;END=182805973;SVLEN=24	GT:AD:DP:SAC	0/1:29,9:38:14,15,9,0
chr4	183609259	pbsv.INS.DUP.11176	T	<DUP>	.	PASS	SVTYPE=DUP;END=183609276;SVLEN=17	GT:AD:DP:SAC	0/1:16,21:37:10,6,8,13
chr4	183723300	pbsv.INS.DUP.11180	T	<DUP>	.	PASS	SVTYPE=DUP;END=183723358;SVLEN=58	GT:AD:DP:SAC	1/1:4,45:49:2,2,16,29
chr4	183851280	pbsv.INS.DUP.11181	G	<DUP>	.	PASS	SVTYPE=DUP;END=183851331;SVLEN=51	GT:AD:DP:SAC	0/1:9,10:19:3,6,1,9
chr4	183886204	pbsv.INS.DUP.11183	G	<DUP>	.	PASS	SVTYPE=DUP;END=183886300;SVLEN=96	GT:AD:DP:SAC	0/1:39,13:52:19,20,6,7
chr4	184318706	pbsv.INS.DUP.11190	A	<DUP>	.	PASS	SVTYPE=DUP;END=184318725;SVLEN=19	GT:AD:DP:SAC	0/1:24,26:50:13,11,12,14
chr4	184858728	pbsv.INS.DUP.11195	A	<DUP>	.	PASS	SVTYPE=DUP;END=184858843;SVLEN=115	GT:AD:DP:SAC	0/1:38,15:53:17,21,8,7
chr4	185709305	pbsv.INS.DUP.11217	T	<DUP>	.	PASS	SVTYPE=DUP;END=185709323;SVLEN=18	GT:AD:DP:SAC	0/1:34,29:63:20,14,18,11
chr4	185796545	pbsv.INS.DUP.11222	G	<DUP>	.	PASS	SVTYPE=DUP;END=185796673;SVLEN=128	GT:AD:DP:SAC	0/1:26,27:53:13,13,16,11
chr4	185999752	pbsv.INS.DUP.11225	C	<DUP>	.	PASS	SVTYPE=DUP;END=185999951;SVLEN=199	GT:AD:DP:SAC	0/1:26,28:54:6,20,10,18
chr4	186297904	pbsv.INS.DUP.11239	C	<DUP>	.	PASS	SVTYPE=DUP;END=186297966;SVLEN=62	GT:AD:DP:SAC	1/1:3,40:43:2,1,20,20
chr4	186432685	pbsv.INS.DUP.11243	C	<DUP>	.	PASS	SVTYPE=DUP;END=186433084;SVLEN=399	GT:AD:DP:SAC	0/1:76,18:94:29,47,4,14
chr4	186465491	pbsv.INS.DUP.11248	A	<DUP>	.	PASS	SVTYPE=DUP;END=186465544;SVLEN=53	GT:AD:DP:SAC	1/1:2,60:62:0,2,37,23
chr4	186491767	pbsv.INS.DUP.11252	T	<DUP>	.	PASS	SVTYPE=DUP;END=186491810;SVLEN=43	GT:AD:DP:SAC	0/1:39,20:59:21,18,11,9
chr4	186546895	pbsv.INS.DUP.11254	A	<DUP>	.	PASS	SVTYPE=DUP;END=186546984;SVLEN=89	GT:AD:DP:SAC	0/1:23,14:37:8,15,7,7
chr4	186821302	pbsv.INS.DUP.11257	C	<DUP>	.	PASS	SVTYPE=DUP;END=186821375;SVLEN=73	GT:AD:DP:SAC	0/1:11,37:48:5,6,20,17
chr4	186821559	pbsv.INS.DUP.11258	G	<DUP>	.	PASS	SVTYPE=DUP;END=186821758;SVLEN=199	GT:AD:DP:SAC	0/1:25,30:55:14,11,15,15
chr4	188111052	pbsv.INS.DUP.11293	T	<DUP>	.	PASS	SVTYPE=DUP;END=188111083;SVLEN=31	GT:AD:DP:SAC	0/1:16,14:30:9,7,9,5
chr4	188270865	pbsv.INS.DUP.11303	C	<DUP>	.	PASS	SVTYPE=DUP;END=188270922;SVLEN=57	GT:AD:DP:SAC	0/1:13,17:30:3,10,9,8
chr4	188355310	pbsv.INS.DUP.11306	T	<DUP>	.	PASS	SVTYPE=DUP;END=188355330;SVLEN=20	GT:AD:DP:SAC	0/1:27,16:43:11,16,13,3
chr4	188505939	pbsv.INS.DUP.11316	A	<DUP>	.	PASS	SVTYPE=DUP;END=188506047;SVLEN=108	GT:AD:DP:SAC	0/1:44,43:87:19,25,24,19
chr4	188631192	pbsv.INS.DUP.11322	G	<DUP>	.	PASS	SVTYPE=DUP;END=188631238;SVLEN=46	GT:AD:DP:SAC	0/1:25,23:48:13,12,12,11
chr4	188973721	pbsv.INS.DUP.11335	G	<DUP>	.	PASS	SVTYPE=DUP;END=188973834;SVLEN=113	GT:AD:DP:SAC	0/1:30,11:41:14,16,5,6
chr4	189036345	pbsv.BND.chr4:189036345-chrUn_JTFH01000141v1_decoy:1	A	[chrUn_JTFH01000141v1_decoy:1[A	.	Decoy;NearContigEnd	SVTYPE=BND;CIPOS=-4,5;MATEID=pbsv.BND.chrUn_JTFH01000141v1_decoy:1-chr4:189036345	GT:AD:DP	0/1:18,18:36
chr4	189105662	pbsv.INS.DUP.11348	T	<DUP>	.	PASS	SVTYPE=DUP;END=189105705;SVLEN=43	GT:AD:DP:SAC	0/1:33,28:61:20,13,14,14
chr4	189400173	pbsv.INS.DUP.11375	T	<DUP>	.	PASS	SVTYPE=DUP;END=189400449;SVLEN=276	GT:AD:DP:SAC	0/1:40,14:54:23,17,7,7
chr4	189500885	pbsv.INS.DUP.11384	G	<DUP>	.	PASS	SVTYPE=DUP;END=189501024;SVLEN=139	GT:AD:DP:SAC	0/1:30,23:53:12,18,13,10
chr4	189651730	pbsv.INS.DUP.11393	A	<DUP>	.	PASS	SVTYPE=DUP;END=189652062;SVLEN=332	GT:AD:DP:SAC	0/1:18,24:42:8,10,15,9
chr4	189722489	pbsv.INS.DUP.11399	C	<DUP>	.	PASS	SVTYPE=DUP;END=189722593;SVLEN=104	GT:AD:DP:SAC	1/1:8,34:42:4,4,16,18
chr4	189761704	pbsv.INS.DUP.11406	A	<DUP>	.	PASS	SVTYPE=DUP;END=189761766;SVLEN=62	GT:AD:DP:SAC	0/1:28,21:49:15,13,12,9
chr4	189769312	pbsv.INS.DUP.11408	G	<DUP>	.	PASS	SVTYPE=DUP;END=189769372;SVLEN=60	GT:AD:DP:SAC	0/1:31,19:50:17,14,11,8
chr4	189810585	pbsv.INS.DUP.11411	T	<DUP>	.	PASS	SVTYPE=DUP;END=189810667;SVLEN=82	GT:AD:DP:SAC	0/1:27,15:42:13,14,9,6
chr4	189846191	pbsv.INS.DUP.11417	C	<DUP>	.	PASS	SVTYPE=DUP;END=189846904;SVLEN=713	GT:AD:DP:SAC	0/1:44,11:55:21,23,5,6
chr4	189846728	pbsv.INS.DUP.11419	C	<DUP>	.	PASS	SVTYPE=DUP;END=189847061;SVLEN=333	GT:AD:DP:SAC	0/1:30,28:58:15,15,13,15
chr4	189848650	pbsv.INS.DUP.11421	C	<DUP>	.	PASS	SVTYPE=DUP;END=189848837;SVLEN=187	GT:AD:DP:SAC	0/1:10,33:43:4,6,16,17
chr4	189881256	pbsv.INS.DUP.11424	C	<DUP>	.	InsufficientStrandEvidence	SVTYPE=DUP;END=189881511;SVLEN=255	GT:AD:DP:SAC	0/1:30,9:39:17,13,9,0
chr4	189881340	pbsv.INS.DUP.11425	G	<DUP>	.	PASS	SVTYPE=DUP;END=189881481;SVLEN=141	GT:AD:DP:SAC	0/1:59,16:75:45,14,8,8
chr4	190203758	pbsv.INS.DUP.11437	G	<DUP>	.	PASS	SVTYPE=DUP;END=190203920;SVLEN=162	GT:AD:DP:SAC	0/1:13,8:21:0,13,1,7
chr4	190203791	pbsv.INS.DUP.11438	C	<DUP>	.	PASS	SVTYPE=DUP;END=190203842;SVLEN=51	GT:AD:DP:SAC	0/1:8,13:21:0,8,1,12
chr5	12590	pbsv.INS.DUP.11439	C	<DUP>	.	PASS	SVTYPE=DUP;END=12724;SVLEN=134	GT:AD:DP:SAC	0/1:34,17:51:33,1,13,4
chr5	73187	pbsv.INS.DUP.11443	G	<DUP>	.	PASS	SVTYPE=DUP;END=73487;SVLEN=300	GT:AD:DP:SAC	0/1:26,12:38:16,10,7,5
chr5	73282	pbsv.INS.DUP.11444	C	<DUP>	.	PASS	SVTYPE=DUP;END=73369;SVLEN=87	GT:AD:DP:SAC	0/1:29,9:38:16,13,7,2
chr5	194158	pbsv.INS.DUP.11460	T	<DUP>	.	PASS	SVTYPE=DUP;END=194253;SVLEN=95	GT:AD:DP:SAC	0/1:24,17:41:12,12,10,7
chr5	309664	pbsv.INS.DUP.11469	C	<DUP>	.	PASS	SVTYPE=DUP;END=309907;SVLEN=243	GT:AD:DP:SAC	0/1:14,14:28:9,5,10,4
chr5	318551	pbsv.INS.DUP.11473	G	<DUP>	.	PASS	SVTYPE=DUP;END=318572;SVLEN=21	GT:AD:DP:SAC	0/1:15,15:30:5,10,7,8
chr5	340665	pbsv.INS.DUP.11474	T	<DUP>	.	PASS	SVTYPE=DUP;END=340692;SVLEN=27	GT:AD:DP:SAC	0/1:13,18:31:6,7,10,8
chr5	343350	pbsv.INS.DUP.11475	A	<DUP>	.	PASS	SVTYPE=DUP;END=343378;SVLEN=28	GT:AD:DP:SAC	0/1:17,11:28:8,9,10,1
chr5	391453	pbsv.INS.DUP.11484	G	<DUP>	.	PASS	SVTYPE=DUP;END=391518;SVLEN=65	GT:AD:DP:SAC	0/1:29,7:36:12,17,5,2
chr5	424194	pbsv.INS.DUP.11489	C	<DUP>	.	PASS	SVTYPE=DUP;END=424254;SVLEN=60	GT:AD:DP:SAC	0/1:33,22:55:16,17,16,6
chr5	473152	pbsv.INS.DUP.11496	C	<DUP>	.	PASS	SVTYPE=DUP;END=473173;SVLEN=21	GT:AD:DP:SAC	0/1:16,15:31:12,4,10,5
chr5	505431	pbsv.INS.DUP.11508	G	<DUP>	.	PASS	SVTYPE=DUP;END=505507;SVLEN=76	GT:AD:DP:SAC	0/1:19,15:34:11,8,8,7
chr5	540979	pbsv.INS.DUP.11512	A	<DUP>	.	PASS	SVTYPE=DUP;END=541012;SVLEN=33	GT:AD:DP:SAC	1/1:0,35:35:0,0,12,23
chr5	553252	pbsv.INS.DUP.11516	C	<DUP>	.	PASS	SVTYPE=DUP;END=553617;SVLEN=365	GT:AD:DP:SAC	0/1:25,7:32:17,8,1,6
chr5	981841	pbsv.INS.DUP.11551	C	<DUP>	.	PASS	SVTYPE=DUP;END=981968;SVLEN=127	GT:AD:DP:SAC	0/1:25,17:42:11,14,10,7
chr5	1044641	pbsv.INS.DUP.11559	T	<DUP>	.	PASS	SVTYPE=DUP;END=1045249;SVLEN=608	GT:AD:DP:SAC	0/1:29,8:37:17,12,5,3
chr5	1044934	pbsv.INS.DUP.11560	G	<DUP>	.	PASS	SVTYPE=DUP;END=1045316;SVLEN=382	GT:AD:DP:SAC	0/1:27,10:37:17,10,5,5
chr5	1098319	pbsv.INS.DUP.11576	C	<DUP>	.	PASS	SVTYPE=DUP;END=1098382;SVLEN=63	GT:AD:DP:SAC	0/1:31,14:45:17,14,7,7
chr5	1098483	pbsv.INS.DUP.11577	C	<DUP>	.	PASS	SVTYPE=DUP;END=1098628;SVLEN=145	GT:AD:DP:SAC	0/1:25,21:46:13,12,12,9
chr5	1229999	pbsv.INS.DUP.11586	G	<DUP>	.	PASS	SVTYPE=DUP;END=1230155;SVLEN=156	GT:AD:DP:SAC	0/1:19,24:43:9,10,14,10
chr5	1238286	pbsv.INS.DUP.11587	G	<DUP>	.	PASS	SVTYPE=DUP;END=1238352;SVLEN=66	GT:AD:DP:SAC	0/1:24,13:37:13,11,6,7
chr5	1238290	pbsv.INS.DUP.11588	T	<DUP>	.	PASS	SVTYPE=DUP;END=1238444;SVLEN=154	GT:AD:DP:SAC	0/1:9,28:37:7,2,12,16
chr5	1272619	pbsv.INS.DUP.11590	C	<DUP>	.	PASS	SVTYPE=DUP;END=1272820;SVLEN=201	GT:AD:DP:SAC	0/1:27,16:43:12,15,9,7
chr5	1290844	pbsv.INS.DUP.11595	G	<DUP>	.	PASS	SVTYPE=DUP;END=1290958;SVLEN=114	GT:AD:DP:SAC	0/1:23,21:44:11,12,9,12
chr5	1414387	pbsv.INS.DUP.11604	A	<DUP>	.	PASS	SVTYPE=DUP;END=1414461;SVLEN=74	GT:AD:DP:SAC	0/1:28,12:40:15,13,7,5
chr5	1422373	pbsv.INS.DUP.11607	C	<DUP>	.	PASS	SVTYPE=DUP;END=1422735;SVLEN=362	GT:AD:DP:SAC	0/1:33,12:45:16,17,5,7
chr5	1483840	pbsv.INS.DUP.11617	A	<DUP>	.	PASS	SVTYPE=DUP;END=1483928;SVLEN=88	GT:AD:DP:SAC	0/1:25,12:37:11,14,6,6
chr5	1569990	pbsv.INS.DUP.11626	G	<DUP>	.	PASS	SVTYPE=DUP;END=1570063;SVLEN=73	GT:AD:DP:SAC	0/1:31,31:62:15,16,13,18
chr5	1604110	pbsv.INS.DUP.11631	A	<DUP>	.	PASS	SVTYPE=DUP;END=1604198;SVLEN=88	GT:AD:DP:SAC	0/1:13,19:32:8,5,8,11
chr5	1613634	pbsv.INS.DUP.11633	G	<DUP>	.	PASS	SVTYPE=DUP;END=1613694;SVLEN=60	GT:AD:DP:SAC	0/1:27,21:48:19,8,8,13
chr5	1667605	pbsv.INS.DUP.11645	G	<DUP>	.	PASS	SVTYPE=DUP;END=1667629;SVLEN=24	GT:AD:DP:SAC	0/1:13,13:26:4,9,7,6
chr5	1807132	pbsv.INS.DUP.11651	G	<DUP>	.	PASS	SVTYPE=DUP;END=1807188;SVLEN=56	GT:AD:DP:SAC	1/1:5,44:49:3,2,23,21
chr5	1842758	pbsv.INS.DUP.11655	A	<DUP>	.	PASS	SVTYPE=DUP;END=1843251;SVLEN=493	GT:AD:DP:SAC	0/1:32,10:42:21,11,5,5
chr5	1842970	pbsv.INS.DUP.11656	T	<DUP>	.	PASS	SVTYPE=DUP;END=1843259;SVLEN=289	GT:AD:DP:SAC	0/1:56,21:77:36,20,11,10
chr5	1853423	pbsv.INS.DUP.11663	T	<DUP>	.	PASS	SVTYPE=DUP;END=1853445;SVLEN=22	GT:AD:DP:SAC	0/1:25,8:33:10,15,2,6
chr5	1857878	pbsv.INS.DUP.11664	A	<DUP>	.	PASS	SVTYPE=DUP;END=1858112;SVLEN=234	GT:AD:DP:SAC	0/1:26,8:34:8,18,2,6
chr5	1984705	pbsv.INS.DUP.11677	T	<DUP>	.	PASS	SVTYPE=DUP;END=1984779;SVLEN=74	GT:AD:DP:SAC	1/1:2,75:77:1,1,35,40
chr5	2004985	pbsv.INS.DUP.11679	T	<DUP>	.	PASS	SVTYPE=DUP;END=2005289;SVLEN=304	GT:AD:DP:SAC	0/1:40,20:60:26,14,11,9
chr5	2082449	pbsv.INS.DUP.11681	C	<DUP>	.	PASS	SVTYPE=DUP;END=2082813;SVLEN=364	GT:AD:DP:SAC	0/1:37,12:49:21,16,7,5
chr5	2180246	pbsv.INS.DUP.11685	C	<DUP>	.	PASS	SVTYPE=DUP;END=2180313;SVLEN=67	GT:AD:DP:SAC	1/1:4,32:36:2,2,14,18
chr5	3381944	pbsv.INS.DUP.11720	A	<DUP>	.	PASS	SVTYPE=DUP;END=3381985;SVLEN=41	GT:AD:DP:SAC	1/1:4,28:32:3,1,18,10
chr5	3659984	pbsv.INS.DUP.11731	C	<DUP>	.	PASS	SVTYPE=DUP;END=3660107;SVLEN=123	GT:AD:DP:SAC	0/1:31,9:40:16,15,3,6
chr5	3761436	pbsv.INS.DUP.11737	C	<DUP>	.	PASS	SVTYPE=DUP;END=3761468;SVLEN=32	GT:AD:DP:SAC	0/1:11,40:51:6,5,22,18
chr5	3785482	pbsv.INS.DUP.11738	C	<DUP>	.	PASS	SVTYPE=DUP;END=3785863;SVLEN=381	GT:AD:DP:SAC	0/1:24,8:32:8,16,5,3
chr5	4574472	pbsv.INS.DUP.11751	C	<DUP>	.	PASS	SVTYPE=DUP;END=4574510;SVLEN=38	GT:AD:DP:SAC	0/1:30,12:42:16,14,9,3
chr5	5931030	pbsv.INS.DUP.11764	A	<DUP>	.	PASS	SVTYPE=DUP;END=5931159;SVLEN=129	GT:AD:DP:SAC	1/1:2,30:32:1,1,14,16
chr5	6101686	pbsv.INS.DUP.11769	C	<DUP>	.	PASS	SVTYPE=DUP;END=6101822;SVLEN=136	GT:AD:DP:SAC	0/1:7,24:31:2,5,13,11
chr5	6313802	pbsv.INS.DUP.11775	C	<DUP>	.	PASS	SVTYPE=DUP;END=6313886;SVLEN=84	GT:AD:DP:SAC	1/1:4,43:47:2,2,15,28
chr5	6830783	pbsv.INS.DUP.11789	C	<DUP>	.	PASS	SVTYPE=DUP;END=6830996;SVLEN=213	GT:AD:DP:SAC	0/1:33,20:53:16,17,7,13
chr5	8581134	pbsv.INS.DUP.11816	T	<DUP>	.	PASS	SVTYPE=DUP;END=8581198;SVLEN=64	GT:AD:DP:SAC	0/1:27,22:49:12,15,13,9
chr5	10143127	pbsv.INS.DUP.11841	A	<DUP>	.	PASS	SVTYPE=DUP;END=10143186;SVLEN=59	GT:AD:DP:SAC	0/1:32,10:42:15,17,4,6
chr5	11120372	pbsv.INS.DUP.11859	A	<DUP>	.	PASS	SVTYPE=DUP;END=11120538;SVLEN=166	GT:AD:DP:SAC	1/1:6,37:43:2,4,19,18
chr5	11143973	pbsv.INS.DUP.11860	C	<DUP>	.	PASS	SVTYPE=DUP;END=11144000;SVLEN=27	GT:AD:DP:SAC	1/1:3,57:60:0,3,28,29
chr5	11311280	pbsv.INS.DUP.11861	C	<DUP>	.	PASS	SVTYPE=DUP;END=11311387;SVLEN=107	GT:AD:DP:SAC	1/1:5,33:38:3,2,14,19
chr5	11407778	pbsv.INS.DUP.11865	T	<DUP>	.	PASS	SVTYPE=DUP;END=11407795;SVLEN=17	GT:AD:DP:SAC	0/1:31,38:69:15,16,13,25
chr5	12309994	pbsv.INS.DUP.11872	T	<DUP>	.	PASS	SVTYPE=DUP;END=12310014;SVLEN=20	GT:AD:DP:SAC	1/1:8,47:55:5,3,27,20
chr5	14140187	pbsv.INS.DUP.11898	T	<DUP>	.	PASS	SVTYPE=DUP;END=14140205;SVLEN=18	GT:AD:DP:SAC	0/1:18,24:42:10,8,13,11
chr5	14294364	pbsv.BND.chr5:14294364-chr4:127876250	A	[chr4:127876250[A	.	PASS	SVTYPE=BND;CIPOS=0,0;MATEID=pbsv.BND.chr4:127876250-chr5:14294364	GT:AD:DP	0/1:40,2:42
chr5	14347009	pbsv.INS.DUP.11900	G	<DUP>	.	PASS	SVTYPE=DUP;END=14347415;SVLEN=406	GT:AD:DP:SAC	0/1:33,12:45:17,16,7,5
chr5	15171917	pbsv.INS.DUP.11911	A	<DUP>	.	PASS	SVTYPE=DUP;END=15171939;SVLEN=22	GT:AD:DP:SAC	0/1:23,18:41:10,13,1,17
chr5	15538263	pbsv.BND.chr5:15538263-chr18:77519237	A	A[chr18:77519237[	.	PASS	SVTYPE=BND;CIPOS=-2,2;MATEID=pbsv.BND.chr18:77519237-chr5:15538263	GT:AD:DP	0/1:53,2:55
chr5	17529985	pbsv.INV.11936	A	<INV>	.	NearReferenceGap	SVTYPE=INV;END=17596973;SVLEN=66989	GT:AD:DP:SAC	1/1:8,38:46:0,8,17,21
chr5	17903126	pbsv.INS.DUP.11949	T	<DUP>	.	PASS	SVTYPE=DUP;END=17903156;SVLEN=30	GT:AD:DP:SAC	0/1:20,23:43:10,10,14,9
chr5	17920645	pbsv.INS.DUP.11950	T	<DUP>	.	PASS	SVTYPE=DUP;END=17920686;SVLEN=41	GT:AD:DP:SAC	0/1:26,22:48:12,14,18,4
chr5	18673524	pbsv.INS.DUP.11956	G	<DUP>	.	PASS	SVTYPE=DUP;END=18673573;SVLEN=49	GT:AD:DP:SAC	1/1:1,49:50:1,0,28,21
chr5	18780675	pbsv.INS.DUP.11958	T	<DUP>	.	PASS	SVTYPE=DUP;END=18780692;SVLEN=17	GT:AD:DP:SAC	0/1:10,38:48:3,7,23,15
chr5	19221713	pbsv.INS.DUP.11963	A	<DUP>	.	PASS	SVTYPE=DUP;END=19221744;SVLEN=31	GT:AD:DP:SAC	1/1:2,30:32:1,1,12,18
chr5	19359265	pbsv.INS.DUP.11967	T	<DUP>	.	PASS	SVTYPE=DUP;END=19359286;SVLEN=21	GT:AD:DP:SAC	0/1:22,20:42:9,13,8,12
chr5	20398813	pbsv.INS.DUP.11981	G	<DUP>	.	PASS	SVTYPE=DUP;END=20398864;SVLEN=51	GT:AD:DP:SAC	1/1:2,48:50:2,0,26,22
chr5	21482308	pbsv.INS.DUP.11996	C	<DUP>	.	PASS	SVTYPE=DUP;END=21483127;SVLEN=819	GT:AD:DP:SAC	0/1:37,19:56:24,13,15,4
chr5	22107483	pbsv.INS.DUP.12004	T	<DUP>	.	PASS	SVTYPE=DUP;END=22107506;SVLEN=23	GT:AD:DP:SAC	0/1:31,13:44:15,16,8,5
chr5	22489057	pbsv.INS.DUP.12009	T	<DUP>	.	PASS	SVTYPE=DUP;END=22489074;SVLEN=17	GT:AD:DP:SAC	0/1:23,19:42:17,6,7,12
chr5	22873695	pbsv.BND.chr5:22873695-chrUn_JTFH01000512v1_decoy:4	C	C[chrUn_JTFH01000512v1_decoy:4[	.	Decoy;NearContigEnd	SVTYPE=BND;CIPOS=-5,6;MATEID=pbsv.BND.chrUn_JTFH01000512v1_decoy:4-chr5:22873695	GT:AD:DP	0/1:42,6:48
chr5	22873701	pbsv.BND.chr5:22873701-chrUn_JTFH01000512v1_decoy:1555	A	]chrUn_JTFH01000512v1_decoy:1555]A	.	Decoy;NearContigEnd	SVTYPE=BND;CIPOS=0,1;MATEID=pbsv.BND.chrUn_JTFH01000512v1_decoy:1555-chr5:22873701	GT:AD:DP	0/1:44,4:48
chr5	24277888	pbsv.INS.DUP.12025	T	<DUP>	.	PASS	SVTYPE=DUP;END=24277934;SVLEN=46	GT:AD:DP:SAC	1/1:2,41:43:0,2,21,20
chr5	26005922	pbsv.INS.DUP.12045	T	<DUP>	.	PASS	SVTYPE=DUP;END=26005944;SVLEN=22	GT:AD:DP:SAC	0/1:25,7:32:8,17,5,2
chr5	26107090	pbsv.INS.DUP.12051	T	<DUP>	.	PASS	SVTYPE=DUP;END=26107115;SVLEN=25	GT:AD:DP:SAC	1/1:1,52:53:0,1,25,27
chr5	26896490	pbsv.INS.DUP.12066	A	<DUP>	.	PASS	SVTYPE=DUP;END=26896548;SVLEN=58	GT:AD:DP:SAC	0/1:37,13:50:18,19,10,3
chr5	28818381	pbsv.INS.DUP.12083	G	<DUP>	.	PASS	SVTYPE=DUP;END=28818436;SVLEN=55	GT:AD:DP:SAC	0/1:26,17:43:15,11,4,13
chr5	32200604	pbsv.INS.DUP.12113	G	<DUP>	.	PASS	SVTYPE=DUP;END=32200647;SVLEN=43	GT:AD:DP:SAC	0/1:22,14:36:13,9,3,11
chr5	32465951	pbsv.INS.DUP.12119	A	<DUP>	.	PASS	SVTYPE=DUP;END=32465969;SVLEN=18	GT:AD:DP:SAC	0/1:32,28:60:16,16,17,11
chr5	34551339	pbsv.INS.DUP.12146	T	<DUP>	.	PASS	SVTYPE=DUP;END=34551359;SVLEN=20	GT:AD:DP:SAC	0/1:24,32:56:14,10,13,19
chr5	34611944	pbsv.INS.DUP.12147	A	<DUP>	.	PASS	SVTYPE=DUP;END=34611966;SVLEN=22	GT:AD:DP:SAC	0/1:36,21:57:17,19,8,13
chr5	35494810	pbsv.INS.DUP.12163	T	<DUP>	.	PASS	SVTYPE=DUP;END=35494867;SVLEN=57	GT:AD:DP:SAC	0/1:29,32:61:14,15,13,19
chr5	37294006	pbsv.INS.DUP.12178	A	<DUP>	.	PASS	SVTYPE=DUP;END=37294031;SVLEN=25	GT:AD:DP:SAC	0/1:28,20:48:12,16,12,8
chr5	37514340	pbsv.INS.DUP.12180	A	<DUP>	.	PASS	SVTYPE=DUP;END=37514358;SVLEN=18	GT:AD:DP:SAC	0/1:23,24:47:12,11,12,12
chr5	39797462	pbsv.INS.DUP.12204	A	<DUP>	.	PASS	SVTYPE=DUP;END=39797483;SVLEN=21	GT:AD:DP:SAC	0/1:36,15:51:18,18,6,9
chr5	41967017	pbsv.BND.chr5:41967017-chr4:71978837	T	T[chr4:71978837[	.	PASS	SVTYPE=BND;CIPOS=0,0;MATEID=pbsv.BND.chr4:71978837-chr5:41967017	GT:AD:DP	0/1:50,2:52
chr5	44688460	pbsv.INV.12245	G	<INV>	.	InsufficientStrandEvidence	SVTYPE=INV;END=44689004;SVLEN=545	GT:AD:DP:SAC	0/1:13,5:18:13,0,0,5
chr5	44888694	pbsv.INS.DUP.12247	C	<DUP>	.	PASS	SVTYPE=DUP;END=44888741;SVLEN=47	GT:AD:DP:SAC	0/1:32,11:43:15,17,10,1
chr5	45272435	pbsv.BND.chr5:45272435-chr4:81778795	A	A]chr4:81778795]	.	PASS	SVTYPE=BND;CIPOS=-13,14;MATEID=pbsv.BND.chr4:81778795-chr5:45272435	GT:AD:DP	0/1:44,2:46
chr5	45617849	pbsv.INS.DUP.12257	T	<DUP>	.	PASS	SVTYPE=DUP;END=45617979;SVLEN=130	GT:AD:DP:SAC	0/1:36,19:55:16,20,9,10
chr5	46690243	pbsv.CNV.12284	A	<CNV>	.	NearReferenceGap	SVTYPE=cnv;END=51925597;SVLEN=5235354	CN	1
chr5	46690243	pbsv.BND.chr5:46690243-chr19:24330414	A	[chr19:24330414[A	.	PASS	SVTYPE=BND;CIPOS=-265,102;MATEID=pbsv.BND.chr19:24330414-chr5:46690243	GT:AD:DP	0/1:22,4:26
chr5	47032220	pbsv.INV.12340	T	<INV>	.	NearReferenceGap	SVTYPE=INV;END=47069040;SVLEN=36821	GT:AD:DP:SAC	1/1:0,2:2:0,0,1,1
chr5	47073732	pbsv.BND.chr5:47073732-chrUn_KI270538v1:5	C	[chrUn_KI270538v1:5[C	.	NearReferenceGap;NearContigEnd	SVTYPE=BND;CIPOS=-1,3;MATEID=pbsv.BND.chrUn_KI270538v1:5-chr5:47073732	GT:AD:DP	1/1:1,4:5
chr5	47079732	pbsv.BND.chr5:47079732-chr5_GL000208v1_random:2	T	T[chr5_GL000208v1_random:2[	.	NearReferenceGap;NearContigEnd	SVTYPE=BND;CIPOS=-2,1;MATEID=pbsv.BND.chr5_GL000208v1_random:2-chr5:47079732	GT:AD:DP	0/1:2,4:6
chr5	47095466	pbsv.INS.DUP.12344	A	<DUP>	.	PASS	SVTYPE=DUP;END=47095638;SVLEN=172	GT:AD:DP:SAC	0/1:11,11:22:6,5,6,5
chr5	49599326	pbsv.INV.12360	A	<INV>	.	NearReferenceGap	SVTYPE=INV;END=49610238;SVLEN=10913	GT:AD:DP:SAC	0/1:19,31:50:14,5,14,17
chr5	49601119	pbsv.INV.12363	A	<INV>	.	NearReferenceGap	SVTYPE=INV;END=49658361;SVLEN=57243	GT:AD:DP:SAC	1/1:0,25:25:0,0,8,17
chr5	50126329	pbsv.INS.DUP.12379	A	<DUP>	.	PASS	SVTYPE=DUP;END=50126661;SVLEN=332	GT:AD:DP:SAC	0/1:13,8:21:9,4,2,6
chr5	50128558	pbsv.INS.DUP.12380	A	<DUP>	.	PASS	SVTYPE=DUP;END=50128909;SVLEN=351	GT:AD:DP:SAC	0/1:19,9:28:11,8,2,7
chr5	50300018	pbsv.INS.DUP.12390	A	<DUP>	.	PASS	SVTYPE=DUP;END=50300188;SVLEN=170	GT:AD:DP:SAC	0/1:24,24:48:16,8,10,14
chr5	50774474	pbsv.INS.DUP.12401	C	<DUP>	.	PASS	SVTYPE=DUP;END=50774723;SVLEN=249	GT:AD:DP:SAC	0/1:25,17:42:11,14,9,8
chr5	51530449	pbsv.BND.chr5:51530449-chr7:145455819	C	C]chr7:145455819]	.	PASS	SVTYPE=BND;CIPOS=-1,2;MATEID=pbsv.BND.chr7:145455819-chr5:51530449	GT:AD:DP	0/1:48,4:52
chr5	51708177	pbsv.INS.DUP.12412	A	<DUP>	.	PASS	SVTYPE=DUP;END=51708357;SVLEN=180	GT:AD:DP:SAC	0/1:26,17:43:17,9,6,11
chr5	51708227	pbsv.INS.DUP.12413	A	<DUP>	.	PASS	SVTYPE=DUP;END=51708295;SVLEN=68	GT:AD:DP:SAC	0/1:34,9:43:19,15,4,5
chr5	51925597	pbsv.BND.chr5:51925597-chrUn_JTFH01001392v1_decoy:1	C	C[chrUn_JTFH01001392v1_decoy:1[	.	Decoy;NearContigEnd	SVTYPE=BND;CIPOS=-4,3;MATEID=pbsv.BND.chrUn_JTFH01001392v1_decoy:1-chr5:51925597	GT:AD:DP	0/1:37,4:41
chr5	52962758	pbsv.INS.DUP.12437	A	<DUP>	.	PASS	SVTYPE=DUP;END=52962776;SVLEN=18	GT:AD:DP:SAC	0/1:25,22:47:14,11,13,9
chr5	53172302	pbsv.INS.DUP.12439	T	<DUP>	.	InsufficientStrandEvidence	SVTYPE=DUP;END=53172368;SVLEN=66	GT:AD:DP:SAC	0/1:29,11:40:11,18,11,0
chr5	56452374	pbsv.INS.DUP.12467	T	<DUP>	.	PASS	SVTYPE=DUP;END=56452393;SVLEN=19	GT:AD:DP:SAC	1/1:6,52:58:3,3,25,27
chr5	58813711	pbsv.INS.DUP.12494	T	<DUP>	.	PASS	SVTYPE=DUP;END=58813774;SVLEN=63	GT:AD:DP:SAC	0/1:23,21:44:14,9,10,11
chr5	60667389	pbsv.INS.DUP.12510	A	<DUP>	.	PASS	SVTYPE=DUP;END=60667506;SVLEN=117	GT:AD:DP:SAC	0/1:39,18:57:19,20,4,14
chr5	62089516	pbsv.INS.DUP.12526	T	<DUP>	.	PASS	SVTYPE=DUP;END=62089533;SVLEN=17	GT:AD:DP:SAC	0/1:29,23:52:11,18,12,11
chr5	63640538	pbsv.INS.DUP.12540	T	<DUP>	.	PASS	SVTYPE=DUP;END=63640556;SVLEN=18	GT:AD:DP:SAC	0/1:25,17:42:10,15,8,9
chr5	64470868	pbsv.INV.12546	A	<INV>	.	PASS	SVTYPE=INV;END=64483071;SVLEN=12204	GT:AD:DP:SAC	0/1:33,18:51:14,19,9,9
chr5	65506286	pbsv.BND.chr5:65506286-chr2:147789379	T	T]chr2:147789379]	.	PASS	SVTYPE=BND;CIPOS=-1,1;MATEID=pbsv.BND.chr2:147789379-chr5:65506286	GT:AD:DP	0/1:47,2:49
chr5	66183341	pbsv.BND.chr5:66183341-chr9:8780228	T	[chr9:8780228[T	.	PASS	SVTYPE=BND;CIPOS=-5,6;MATEID=pbsv.BND.chr9:8780228-chr5:66183341	GT:AD:DP	0/1:47,4:51
chr5	66474166	pbsv.INS.DUP.12564	T	<DUP>	.	PASS	SVTYPE=DUP;END=66474187;SVLEN=21	GT:AD:DP:SAC	0/1:42,11:53:17,25,6,5
chr5	66693612	pbsv.INS.DUP.12566	T	<DUP>	.	PASS	SVTYPE=DUP;END=66693646;SVLEN=34	GT:AD:DP:SAC	0/1:30,15:45:15,15,8,7
chr5	68262725	pbsv.INS.DUP.12574	A	<DUP>	.	PASS	SVTYPE=DUP;END=68262791;SVLEN=66	GT:AD:DP:SAC	0/1:17,24:41:8,9,8,16
chr5	69063723	pbsv.INS.DUP.12580	A	<DUP>	.	PASS	SVTYPE=DUP;END=69063780;SVLEN=57	GT:AD:DP:SAC	0/1:16,21:37:6,10,10,11
chr5	69377484	pbsv.INS.DUP.12587	C	<DUP>	.	PASS	SVTYPE=DUP;END=69377520;SVLEN=36	GT:AD:DP:SAC	1/1:8,39:47:5,3,23,16
chr5	76166510	pbsv.INS.DUP.12652	A	<DUP>	.	PASS	SVTYPE=DUP;END=76166575;SVLEN=65	GT:AD:DP:SAC	0/1:30,16:46:15,15,6,10
chr5	76218822	pbsv.INS.DUP.12653	C	<DUP>	.	PASS	SVTYPE=DUP;END=76218855;SVLEN=33	GT:AD:DP:SAC	1/1:1,52:53:1,0,26,26
chr5	81802566	pbsv.INS.DUP.12724	G	<DUP>	.	PASS	SVTYPE=DUP;END=81802586;SVLEN=20	GT:AD:DP:SAC	0/1:25,21:46:17,8,10,11
chr5	85316069	pbsv.INS.DUP.12768	T	<DUP>	.	PASS	SVTYPE=DUP;END=85316114;SVLEN=45	GT:AD:DP:SAC	0/1:24,18:42:10,14,8,10
chr5	85734666	pbsv.INS.DUP.12777	A	<DUP>	.	PASS	SVTYPE=DUP;END=85734685;SVLEN=19	GT:AD:DP:SAC	0/1:16,27:43:7,9,12,15
chr5	85924831	pbsv.BND.chr5:85924831-chr8:88047022	C	]chr8:88047022]C	.	PASS	SVTYPE=BND;CIPOS=0,1;MATEID=pbsv.BND.chr8:88047022-chr5:85924831	GT:AD:DP	0/1:45,2:47
chr5	90154953	pbsv.BND.chr5:90154953-chr1:180866793	A	[chr1:180866793[A	.	PASS	SVTYPE=BND;CIPOS=-2,3;MATEID=pbsv.BND.chr1:180866793-chr5:90154953	GT:AD:DP	0/1:65,4:69
chr5	90273991	pbsv.INS.DUP.12819	T	<DUP>	.	PASS	SVTYPE=DUP;END=90274012;SVLEN=21	GT:AD:DP:SAC	0/1:22,26:48:11,11,16,10
chr5	91035860	pbsv.INS.DUP.12825	A	<DUP>	.	PASS	SVTYPE=DUP;END=91035878;SVLEN=18	GT:AD:DP:SAC	1/1:6,43:49:5,1,21,22
chr5	91172507	pbsv.INS.DUP.12826	T	<DUP>	.	PASS	SVTYPE=DUP;END=91172525;SVLEN=18	GT:AD:DP:SAC	0/1:19,44:63:10,9,19,25
chr5	92158516	pbsv.INS.DUP.12832	T	<DUP>	.	PASS	SVTYPE=DUP;END=92158545;SVLEN=29	GT:AD:DP:SAC	1/1:8,41:49:4,4,19,22
chr5	96896869	pbsv.INS.DUP.12865	T	<DUP>	.	PASS	SVTYPE=DUP;END=96896963;SVLEN=94	GT:AD:DP:SAC	1/1:1,62:63:1,0,32,30
chr5	99637770	pbsv.INS.DUP.12885	T	<DUP>	.	PASS	SVTYPE=DUP;END=99637789;SVLEN=19	GT:AD:DP:SAC	1/1:4,50:54:3,1,26,24
chr5	103557282	pbsv.INS.DUP.12928	T	<DUP>	.	PASS	SVTYPE=DUP;END=103557303;SVLEN=21	GT:AD:DP:SAC	0/1:30,31:61:13,17,16,15
chr5	104025056	pbsv.INS.DUP.12932	C	<DUP>	.	PASS	SVTYPE=DUP;END=104025099;SVLEN=43	GT:AD:DP:SAC	0/1:15,24:39:10,5,12,12
chr5	104459284	pbsv.INS.DUP.12936	C	<DUP>	.	PASS	SVTYPE=DUP;END=104459329;SVLEN=45	GT:AD:DP:SAC	0/1:25,22:47:20,5,15,7
chr5	105323894	pbsv.BND.chr5:105323894-chr2:42089550	T	]chr2:42089550]T	.	PASS	SVTYPE=BND;CIPOS=-11,11;MATEID=pbsv.BND.chr2:42089550-chr5:105323894	GT:AD:DP	0/1:47,2:49
chr5	107013532	pbsv.INS.DUP.12961	A	<DUP>	.	PASS	SVTYPE=DUP;END=107013603;SVLEN=71	GT:AD:DP:SAC	0/1:28,22:50:11,17,11,11
chr5	108154652	pbsv.INS.DUP.12972	T	<DUP>	.	PASS	SVTYPE=DUP;END=108154682;SVLEN=30	GT:AD:DP:SAC	0/1:22,22:44:13,9,7,15
chr5	108844066	pbsv.INS.DUP.12977	A	<DUP>	.	PASS	SVTYPE=DUP;END=108844120;SVLEN=54	GT:AD:DP:SAC	0/1:29,11:40:12,17,6,5
chr5	109353741	pbsv.INS.DUP.12987	T	<DUP>	.	PASS	SVTYPE=DUP;END=109354427;SVLEN=686	GT:AD:DP:SAC	0/1:37,13:50:19,18,8,5
chr5	109354268	pbsv.INS.DUP.12988	A	<DUP>	.	PASS	SVTYPE=DUP;END=109354486;SVLEN=218	GT:AD:DP:SAC	0/1:35,17:52:17,18,11,6
chr5	110256456	pbsv.INS.DUP.12999	A	<DUP>	.	PASS	SVTYPE=DUP;END=110256497;SVLEN=41	GT:AD:DP:SAC	0/1:31,28:59:20,11,13,15
chr5	110395032	pbsv.BND.chr5:110395032-chr5:169413653	G	G[chr5:169413653[	.	PASS	SVTYPE=BND;CIPOS=0,0;MATEID=pbsv.BND.chr5:169413653-chr5:110395032;MATEDIST=59018621	GT:AD:DP	0/1:68,2:70
chr5	110705709	pbsv.INS.DUP.13002	T	<DUP>	.	PASS	SVTYPE=DUP;END=110705735;SVLEN=26	GT:AD:DP:SAC	0/1:30,38:68:14,16,24,14
chr5	111846421	pbsv.INS.DUP.13011	T	<DUP>	.	PASS	SVTYPE=DUP;END=111846444;SVLEN=23	GT:AD:DP:SAC	0/1:25,28:53:17,8,17,11
chr5	111893075	pbsv.BND.chr5:111893075-chr3:81577291	A	]chr3:81577291]A	.	PASS	SVTYPE=BND;CIPOS=0,0;MATEID=pbsv.BND.chr3:81577291-chr5:111893075	GT:AD:DP	0/1:45,2:47
chr5	112085785	pbsv.INS.DUP.13014	T	<DUP>	.	PASS	SVTYPE=DUP;END=112085808;SVLEN=23	GT:AD:DP:SAC	0/1:29,39:68:14,15,22,17
chr5	116524775	pbsv.INS.DUP.13054	C	<DUP>	.	PASS	SVTYPE=DUP;END=116524802;SVLEN=27	GT:AD:DP:SAC	1/1:1,57:58:0,1,21,36
chr5	117542532	pbsv.INS.DUP.13070	T	<DUP>	.	PASS	SVTYPE=DUP;END=117542595;SVLEN=63	GT:AD:DP:SAC	0/1:25,26:51:10,15,18,8
chr5	119281289	pbsv.INS.DUP.13099	C	<DUP>	.	PASS	SVTYPE=DUP;END=119281306;SVLEN=17	GT:AD:DP:SAC	0/1:27,25:52:11,16,12,13
chr5	119281291	pbsv.INS.DUP.13100	C	<DUP>	.	PASS	SVTYPE=DUP;END=119281311;SVLEN=20	GT:AD:DP:SAC	1/1:9,43:52:1,8,22,21
chr5	119433139	pbsv.INS.DUP.13103	G	<DUP>	.	PASS	SVTYPE=DUP;END=119433158;SVLEN=19	GT:AD:DP:SAC	1/1:0,56:56:0,0,26,30
chr5	126163585	pbsv.INS.DUP.13167	A	<DUP>	.	PASS	SVTYPE=DUP;END=126163735;SVLEN=150	GT:AD:DP:SAC	0/1:23,19:42:16,7,8,11
chr5	126164680	pbsv.INS.DUP.13168	T	<DUP>	.	PASS	SVTYPE=DUP;END=126164769;SVLEN=89	GT:AD:DP:SAC	0/1:46,12:58:26,20,7,5
chr5	126738209	pbsv.INS.DUP.13174	T	<DUP>	.	PASS	SVTYPE=DUP;END=126738549;SVLEN=340	GT:AD:DP:SAC	0/1:32,13:45:18,14,7,6
chr5	126787440	pbsv.INS.DUP.13179	T	<DUP>	.	PASS	SVTYPE=DUP;END=126787460;SVLEN=20	GT:AD:DP:SAC	0/1:29,16:45:16,13,3,13
chr5	126787442	pbsv.INS.DUP.13180	T	<DUP>	.	PASS	SVTYPE=DUP;END=126787465;SVLEN=23	GT:AD:DP:SAC	0/1:35,10:45:15,20,4,6
chr5	128594247	pbsv.INS.DUP.13193	G	<DUP>	.	PASS	SVTYPE=DUP;END=128594364;SVLEN=117	GT:AD:DP:SAC	0/1:25,20:45:12,13,10,10
chr5	128833954	pbsv.INS.DUP.13198	A	<DUP>	.	PASS	SVTYPE=DUP;END=128833969;SVLEN=15	GT:AD:DP:SAC	1/1:1,62:63:0,1,30,32
chr5	129006073	pbsv.INS.DUP.13203	T	<DUP>	.	PASS	SVTYPE=DUP;END=129006094;SVLEN=21	GT:AD:DP:SAC	0/1:24,21:45:15,9,16,5
chr5	129645886	pbsv.INS.DUP.13213	T	<DUP>	.	PASS	SVTYPE=DUP;END=129645905;SVLEN=19	GT:AD:DP:SAC	0/1:20,21:41:10,10,8,13
chr5	130800066	pbsv.INS.DUP.13218	A	<DUP>	.	InsufficientStrandEvidence	SVTYPE=DUP;END=130800094;SVLEN=28	GT:AD:DP:SAC	0/1:42,13:55:25,17,0,13
chr5	133517436	pbsv.INS.DUP.13236	A	<DUP>	.	PASS	SVTYPE=DUP;END=133517462;SVLEN=26	GT:AD:DP:SAC	0/1:28,10:38:16,12,1,9
chr5	133625773	pbsv.INS.DUP.13238	T	<DUP>	.	PASS	SVTYPE=DUP;END=133625868;SVLEN=95	GT:AD:DP:SAC	0/1:24,22:46:12,12,19,3
chr5	133626101	pbsv.INS.DUP.13239	A	<DUP>	.	PASS	SVTYPE=DUP;END=133626359;SVLEN=258	GT:AD:DP:SAC	0/1:35,19:54:20,15,17,2
chr5	134246921	pbsv.INS.DUP.13244	A	<DUP>	.	PASS	SVTYPE=DUP;END=134247074;SVLEN=153	GT:AD:DP:SAC	0/1:21,16:37:16,5,11,5
chr5	134798307	pbsv.BND.chr5:134798307-chr7:97631271	T	T]chr7:97631271]	.	PASS	SVTYPE=BND;CIPOS=0,1;MATEID=pbsv.BND.chr7:97631271-chr5:134798307	GT:AD:DP	0/1:56,4:60
chr5	135009575	pbsv.INS.DUP.13249	C	<DUP>	.	PASS	SVTYPE=DUP;END=135009609;SVLEN=34	GT:AD:DP:SAC	0/1:21,28:49:8,13,13,15
chr5	135789168	pbsv.INS.DUP.13256	A	<DUP>	.	PASS	SVTYPE=DUP;END=135789197;SVLEN=29	GT:AD:DP:SAC	0/1:10,20:30:8,2,12,8
chr5	135803446	pbsv.INS.DUP.13257	T	<DUP>	.	PASS	SVTYPE=DUP;END=135803543;SVLEN=97	GT:AD:DP:SAC	0/1:20,18:38:12,8,8,10
chr5	136006170	pbsv.INS.DUP.13260	A	<DUP>	.	PASS	SVTYPE=DUP;END=136006193;SVLEN=23	GT:AD:DP:SAC	1/1:3,58:61:0,3,32,26
chr5	136936489	pbsv.INS.DUP.13263	T	<DUP>	.	PASS	SVTYPE=DUP;END=136936529;SVLEN=40	GT:AD:DP:SAC	0/1:31,9:40:19,12,4,5
chr5	136936495	pbsv.INS.DUP.13264	T	<DUP>	.	PASS	SVTYPE=DUP;END=136936521;SVLEN=26	GT:AD:DP:SAC	0/1:18,24:42:9,9,15,9
chr5	138068939	pbsv.BND.chr5:138068939-chr20:15949975	C	]chr20:15949975]C	.	PASS	SVTYPE=BND;CIPOS=-4,38;MATEID=pbsv.BND.chr20:15949975-chr5:138068939	GT:AD:DP	0/1:57,10:67
chr5	138091798	pbsv.INS.DUP.13275	C	<DUP>	.	PASS	SVTYPE=DUP;END=138091837;SVLEN=39	GT:AD:DP:SAC	0/1:19,43:62:10,9,20,23
chr5	138553613	pbsv.INS.DUP.13279	A	<DUP>	.	PASS	SVTYPE=DUP;END=138553632;SVLEN=19	GT:AD:DP:SAC	1/1:2,46:48:2,0,22,24
chr5	139155449	pbsv.INS.DUP.13282	G	<DUP>	.	PASS	SVTYPE=DUP;END=139155476;SVLEN=27	GT:AD:DP:SAC	0/1:27,15:42:8,19,1,14
chr5	140419744	pbsv.INS.DUP.13290	T	<DUP>	.	InsufficientStrandEvidence	SVTYPE=DUP;END=140419763;SVLEN=19	GT:AD:DP:SAC	0/1:20,8:28:3,17,8,0
chr5	141894595	pbsv.INS.DUP.13297	T	<DUP>	.	PASS	SVTYPE=DUP;END=141894628;SVLEN=33	GT:AD:DP:SAC	0/1:29,9:38:16,13,4,5
chr5	143433407	pbsv.INS.DUP.13319	A	<DUP>	.	PASS	SVTYPE=DUP;END=143433458;SVLEN=51	GT:AD:DP:SAC	0/1:41,13:54:21,20,8,5
chr5	143568291	pbsv.INS.DUP.13321	T	<DUP>	.	PASS	SVTYPE=DUP;END=143568329;SVLEN=38	GT:AD:DP:SAC	0/1:29,27:56:15,14,15,12
chr5	143773101	pbsv.BND.chr5:143773101-chr1:82508915	A	[chr1:82508915[A	.	PASS	SVTYPE=BND;CIPOS=0,0;MATEID=pbsv.BND.chr1:82508915-chr5:143773101	GT:AD:DP	0/1:48,2:50
chr5	144066912	pbsv.BND.chr5:144066912-chr2:197589407	A	]chr2:197589407]A	.	PASS	SVTYPE=BND;CIPOS=-1,1;MATEID=pbsv.BND.chr2:197589407-chr5:144066912	GT:AD:DP	0/1:48,2:50
chr5	146190591	pbsv.INS.DUP.13350	G	<DUP>	.	PASS	SVTYPE=DUP;END=146190610;SVLEN=19	GT:AD:DP:SAC	0/1:10,32:42:6,4,16,16
chr5	147086956	pbsv.INS.DUP.13361	T	<DUP>	.	PASS	SVTYPE=DUP;END=147086977;SVLEN=21	GT:AD:DP:SAC	0/1:34,23:57:18,16,11,12
chr5	147837658	pbsv.INS.DUP.13363	T	<DUP>	.	InsufficientStrandEvidence	SVTYPE=DUP;END=147837706;SVLEN=48	GT:AD:DP:SAC	0/1:33,11:44:13,20,11,0
chr5	149544737	pbsv.INS.DUP.13378	T	<DUP>	.	PASS	SVTYPE=DUP;END=149544756;SVLEN=19	GT:AD:DP:SAC	0/1:25,25:50:14,11,9,16
chr5	152886440	pbsv.BND.chr5:152886440-chr14:85915466	T	]chr14:85915466]T	.	PASS	SVTYPE=BND;CIPOS=-3,3;MATEID=pbsv.BND.chr14:85915466-chr5:152886440	GT:AD:DP	0/1:59,3:62
chr5	155060131	pbsv.INS.DUP.13431	T	<DUP>	.	PASS	SVTYPE=DUP;END=155060164;SVLEN=33	GT:AD:DP:SAC	0/1:31,16:47:15,16,9,7
chr5	156901373	pbsv.INS.DUP.13445	A	<DUP>	.	InsufficientStrandEvidence	SVTYPE=DUP;END=156901415;SVLEN=42	GT:AD:DP:SAC	0/1:30,11:41:19,11,0,11
chr5	157778990	pbsv.BND.chr5:157778990-chrUn_KN707771v1_decoy:3174	A	A]chrUn_KN707771v1_decoy:3174]	.	Decoy;NearContigEnd	SVTYPE=BND;CIPOS=-67,25;MATEID=pbsv.BND.chrUn_KN707771v1_decoy:3174-chr5:157778990	GT:AD:DP	0/1:56,33:89
chr5	159541437	pbsv.BND.chr5:159541437-chr2:34627815	T	]chr2:34627815]T	.	PASS	SVTYPE=BND;CIPOS=0,0;MATEID=pbsv.BND.chr2:34627815-chr5:159541437	GT:AD:DP	0/1:54,2:56
chr5	159899243	pbsv.INS.DUP.13469	G	<DUP>	.	PASS	SVTYPE=DUP;END=159899312;SVLEN=69	GT:AD:DP:SAC	0/1:39,12:51:24,15,6,6
chr5	160654037	pbsv.INS.DUP.13480	T	<DUP>	.	PASS	SVTYPE=DUP;END=160654104;SVLEN=67	GT:AD:DP:SAC	0/1:24,23:47:11,13,15,8
chr5	160870981	pbsv.INS.DUP.13484	T	<DUP>	.	PASS	SVTYPE=DUP;END=160871001;SVLEN=20	GT:AD:DP:SAC	0/1:23,22:45:9,14,11,11
chr5	162381531	pbsv.INS.DUP.13502	T	<DUP>	.	PASS	SVTYPE=DUP;END=162381553;SVLEN=22	GT:AD:DP:SAC	0/1:40,11:51:29,11,3,8
chr5	165763304	pbsv.INS.DUP.13533	A	<DUP>	.	PASS	SVTYPE=DUP;END=165763334;SVLEN=30	GT:AD:DP:SAC	1/1:5,21:26:3,2,2,19
chr5	166831907	pbsv.BND.chr5:166831907-chr18:40281220	G	G]chr18:40281220]	.	PASS	SVTYPE=BND;CIPOS=-2,2;MATEID=pbsv.BND.chr18:40281220-chr5:166831907	GT:AD:DP	0/1:43,2:45
chr5	167427614	pbsv.INV.13550	A	<INV>	.	InsufficientStrandEvidence	SVTYPE=INV;END=167427965;SVLEN=352	GT:AD:DP:SAC	0/1:37,10:47:21,16,0,10
chr5	167908575	pbsv.INS.DUP.13555	C	<DUP>	.	PASS	SVTYPE=DUP;END=167908621;SVLEN=46	GT:AD:DP:SAC	0/1:18,13:31:9,9,12,1
chr5	168228594	pbsv.INS.DUP.13560	T	<DUP>	.	PASS	SVTYPE=DUP;END=168228678;SVLEN=84	GT:AD:DP:SAC	0/1:17,26:43:8,9,12,14
chr5	168229210	pbsv.INS.DUP.13561	A	<DUP>	.	PASS	SVTYPE=DUP;END=168229227;SVLEN=17	GT:AD:DP:SAC	0/1:32,11:43:14,18,5,6
chr5	168899092	pbsv.INS.DUP.13570	T	<DUP>	.	PASS	SVTYPE=DUP;END=168899115;SVLEN=23	GT:AD:DP:SAC	0/1:18,22:40:8,10,7,15
chr5	169413653	pbsv.BND.chr5:169413653-chr5:110395032	G	]chr5:110395032]G	.	PASS	SVTYPE=BND;CIPOS=0,0;MATEID=pbsv.BND.chr5:110395032-chr5:169413653;MATEDIST=59018621	GT:AD:DP	0/1:50,2:52
chr5	169635792	pbsv.INS.DUP.13578	T	<DUP>	.	PASS	SVTYPE=DUP;END=169635820;SVLEN=28	GT:AD:DP:SAC	0/1:34,15:49:20,14,4,11
chr5	170841734	pbsv.INS.DUP.13595	A	<DUP>	.	PASS	SVTYPE=DUP;END=170841764;SVLEN=30	GT:AD:DP:SAC	1/1:2,49:51:0,2,17,32
chr5	172787223	pbsv.INS.DUP.13616	C	<DUP>	.	PASS	SVTYPE=DUP;END=172787309;SVLEN=86	GT:AD:DP:SAC	0/1:19,14:33:10,9,7,7
chr5	173300904	pbsv.INV.13626	T	<INV>	.	InsufficientStrandEvidence	SVTYPE=INV;END=173301332;SVLEN=429	GT:AD:DP:SAC	0/1:30,9:39:13,17,9,0
chr5	173735936	pbsv.INS.DUP.13630	A	<DUP>	.	PASS	SVTYPE=DUP;END=173736014;SVLEN=78	GT:AD:DP:SAC	1/1:1,51:52:0,1,29,22
chr5	173872972	pbsv.INS.DUP.13637	T	<DUP>	.	PASS	SVTYPE=DUP;END=173873005;SVLEN=33	GT:AD:DP:SAC	1/1:2,50:52:2,0,27,23
chr5	174378268	pbsv.INS.DUP.13644	A	<DUP>	.	PASS	SVTYPE=DUP;END=174378297;SVLEN=29	GT:AD:DP:SAC	0/1:18,18:36:5,13,8,10
chr5	174558310	pbsv.INV.13648	T	<INV>	.	InsufficientStrandEvidence	SVTYPE=INV;END=174558919;SVLEN=610	GT:AD:DP:SAC	0/1:18,6:24:8,10,6,0
chr5	176214674	pbsv.INS.DUP.13672	C	<DUP>	.	PASS	SVTYPE=DUP;END=176214701;SVLEN=27	GT:AD:DP:SAC	0/1:33,11:44:14,19,4,7
chr5	177028497	pbsv.INS.DUP.13698	T	<DUP>	.	PASS	SVTYPE=DUP;END=177028520;SVLEN=23	GT:AD:DP:SAC	0/1:11,40:51:10,1,14,26
chr5	177961468	pbsv.INS.DUP.13718	T	<DUP>	.	PASS	SVTYPE=DUP;END=177961749;SVLEN=281	GT:AD:DP:SAC	0/1:35,14:49:10,25,6,8
chr5	177985834	pbsv.INS.DUP.13726	G	<DUP>	.	PASS	SVTYPE=DUP;END=177985936;SVLEN=102	GT:AD:DP:SAC	0/1:24,17:41:11,13,11,6
chr5	178585650	pbsv.INS.DUP.13747	T	<DUP>	.	PASS	SVTYPE=DUP;END=178585716;SVLEN=66	GT:AD:DP:SAC	1/1:2,13:15:1,1,6,7
chr5	178796774	pbsv.INS.DUP.13758	C	<DUP>	.	PASS	SVTYPE=DUP;END=178796805;SVLEN=31	GT:AD:DP:SAC	0/1:10,35:45:5,5,16,19
chr5	179277743	pbsv.INS.DUP.13770	A	<DUP>	.	PASS	SVTYPE=DUP;END=179277860;SVLEN=117	GT:AD:DP:SAC	0/1:16,14:30:9,7,6,8
chr5	179374535	pbsv.INS.DUP.13775	G	<DUP>	.	PASS	SVTYPE=DUP;END=179374772;SVLEN=237	GT:AD:DP:SAC	0/1:27,12:39:14,13,5,7
chr5	179594486	pbsv.BND.chr5:179594486-chrUn_JTFH01000633v1_decoy:1	G	[chrUn_JTFH01000633v1_decoy:1[G	.	Decoy;NearContigEnd	SVTYPE=BND;CIPOS=-4,15;MATEID=pbsv.BND.chrUn_JTFH01000633v1_decoy:1-chr5:179594486	GT:AD:DP	0/1:52,12:64
chr5	179594778	pbsv.BND.chr5:179594778-chrUn_JTFH01000633v1_decoy:1340	A	A]chrUn_JTFH01000633v1_decoy:1340]	.	Decoy;NearContigEnd	SVTYPE=BND;CIPOS=-3,6;MATEID=pbsv.BND.chrUn_JTFH01000633v1_decoy:1340-chr5:179594778	GT:AD:DP	0/1:42,17:59
chr5	179637381	pbsv.INV.13786	C	<INV>	.	PASS	SVTYPE=INV;END=179658180;SVLEN=20800	GT:AD:DP:SAC	0/1:20,20:40:6,14,12,8
chr5	179823445	pbsv.INS.DUP.13790	C	<DUP>	.	PASS	SVTYPE=DUP;END=179823468;SVLEN=23	GT:AD:DP:SAC	0/1:23,8:31:13,10,2,6
chr5	179937139	pbsv.INS.DUP.13794	G	<DUP>	.	PASS	SVTYPE=DUP;END=179937182;SVLEN=43	GT:AD:DP:SAC	1/1:2,39:41:2,0,14,25
chr5	180297441	pbsv.INS.DUP.13806	A	<DUP>	.	PASS	SVTYPE=DUP;END=180297471;SVLEN=30	GT:AD:DP:SAC	0/1:22,13:35:13,9,5,8
chr5	180300084	pbsv.INS.DUP.13807	C	<DUP>	.	PASS	SVTYPE=DUP;END=180300119;SVLEN=35	GT:AD:DP:SAC	0/1:28,7:35:12,16,2,5
chr5	180615223	pbsv.INS.DUP.13819	T	<DUP>	.	PASS	SVTYPE=DUP;END=180615296;SVLEN=73	GT:AD:DP:SAC	0/1:12,25:37:7,5,15,10
chr5	180615387	pbsv.INS.DUP.13820	G	<DUP>	.	PASS	SVTYPE=DUP;END=180615423;SVLEN=36	GT:AD:DP:SAC	0/1:29,8:37:19,10,3,5
chr5	181089112	pbsv.INS.DUP.13840	A	<DUP>	.	PASS	SVTYPE=DUP;END=181089461;SVLEN=349	GT:AD:DP:SAC	0/1:24,16:40:13,11,11,5
chr6	371592	pbsv.INS.DUP.13857	T	<DUP>	.	PASS	SVTYPE=DUP;END=371664;SVLEN=72	GT:AD:DP:SAC	0/1:40,48:88:28,12,33,15
chr6	382458	pbsv.CNV.13860	G	<CNV>	.	PASS	SVTYPE=cnv;END=47466496;SVLEN=47084038	CN	1
chr6	382458	pbsv.BND.chr6:382458-chr16_KI270728v1_random:1474530	G	G]chr16_KI270728v1_random:1474530]	.	PASS	SVTYPE=BND;CIPOS=-12,3;MATEID=pbsv.BND.chr16_KI270728v1_random:1474530-chr6:382458	GT:AD:DP	0/1:24,36:60
chr6	786120	pbsv.INS.DUP.13876	G	<DUP>	.	PASS	SVTYPE=DUP;END=786170;SVLEN=50	GT:AD:DP:SAC	0/1:15,7:22:6,9,3,4
chr6	862248	pbsv.INS.DUP.13879	G	<DUP>	.	PASS	SVTYPE=DUP;END=862494;SVLEN=246	GT:AD:DP:SAC	0/1:12,25:37:5,7,9,16
chr6	994026	pbsv.INS.DUP.13892	T	<DUP>	.	PASS	SVTYPE=DUP;END=994142;SVLEN=116	GT:AD:DP:SAC	0/1:22,6:28:11,11,5,1
chr6	994094	pbsv.INS.DUP.13893	T	<DUP>	.	PASS	SVTYPE=DUP;END=994251;SVLEN=157	GT:AD:DP:SAC	0/1:8,20:28:5,3,11,9
chr6	994192	pbsv.INS.DUP.13894	T	<DUP>	.	PASS	SVTYPE=DUP;END=994249;SVLEN=57	GT:AD:DP:SAC	0/1:19,7:26:10,9,6,1
chr6	1898077	pbsv.INS.DUP.13927	C	<DUP>	.	PASS	SVTYPE=DUP;END=1898132;SVLEN=55	GT:AD:DP:SAC	0/1:7,18:25:5,2,3,15
chr6	1926969	pbsv.INS.DUP.13928	T	<DUP>	.	PASS	SVTYPE=DUP;END=1927359;SVLEN=390	GT:AD:DP:SAC	0/1:11,16:27:5,6,5,11
chr6	2307508	pbsv.INS.DUP.13933	T	<DUP>	.	PASS	SVTYPE=DUP;END=2307525;SVLEN=17	GT:AD:DP:SAC	0/1:10,12:22:3,7,6,6
chr6	2363753	pbsv.INS.DUP.13934	G	<DUP>	.	PASS	SVTYPE=DUP;END=2370769;SVLEN=7016	GT:AD:DP:SAC	0/1:21,11:32:9,12,7,4
chr6	2363755	pbsv.SPLIT.DUP.13935	T	<DUP>	.	PASS	SVTYPE=DUP;END=2370933;SVLEN=7178	GT:AD:DP:SAC	0/1:32,25:57:18,14,13,12
chr6	2565681	pbsv.INS.DUP.13945	T	<DUP>	.	PASS	SVTYPE=DUP;END=2565724;SVLEN=43	GT:AD:DP:SAC	1/1:0,22:22:0,0,9,13
chr6	2875260	pbsv.INS.DUP.13955	A	<DUP>	.	PASS	SVTYPE=DUP;END=2875285;SVLEN=25	GT:AD:DP:SAC	0/1:14,11:25:5,9,9,2
chr6	2919926	pbsv.BND.chr6:2919926-chr1:33053495	A	]chr1:33053495]A	.	PASS	SVTYPE=BND;CIPOS=-3,4;MATEID=pbsv.BND.chr1:33053495-chr6:2919926	GT:AD:DP	0/1:29,2:31
chr6	2919936	pbsv.BND.chr6:2919936-chr1:33051018	G	G[chr1:33051018[	.	PASS	SVTYPE=BND;CIPOS=0,1;MATEID=pbsv.BND.chr1:33051018-chr6:2919936	GT:AD:DP	0/1:27,2:29
chr6	2940617	pbsv.INS.DUP.13958	C	<DUP>	.	PASS	SVTYPE=DUP;END=2940678;SVLEN=61	GT:AD:DP:SAC	1/1:0,17:17:0,0,8,9
chr6	3181674	pbsv.INS.DUP.13964	G	<DUP>	.	PASS	SVTYPE=DUP;END=3181919;SVLEN=245	GT:AD:DP:SAC	0/1:12,12:24:6,6,4,8
chr6	3181724	pbsv.INS.DUP.13965	T	<DUP>	.	PASS	SVTYPE=DUP;END=3181845;SVLEN=121	GT:AD:DP:SAC	0/1:13,11:24:3,10,7,4
chr6	5097287	pbsv.INS.DUP.13991	T	<DUP>	.	PASS	SVTYPE=DUP;END=5097357;SVLEN=70	GT:AD:DP:SAC	1/1:0,31:31:0,0,17,14
chr6	6277335	pbsv.INS.DUP.14014	C	<DUP>	.	PASS	SVTYPE=DUP;END=6277356;SVLEN=21	GT:AD:DP:SAC	0/1:21,7:28:15,6,2,5
chr6	6574774	pbsv.INS.DUP.14019	A	<DUP>	.	PASS	SVTYPE=DUP;END=6574802;SVLEN=28	GT:AD:DP:SAC	1/1:0,22:22:0,0,10,12
chr6	6688545	pbsv.INS.DUP.14022	A	<DUP>	.	PASS	SVTYPE=DUP;END=6688563;SVLEN=18	GT:AD:DP:SAC	1/1:4,21:25:4,0,7,14
chr6	8254234	pbsv.INS.DUP.14041	G	<DUP>	.	InsufficientStrandEvidence	SVTYPE=DUP;END=8254443;SVLEN=209	GT:AD:DP:SAC	0/1:16,5:21:9,7,0,5
chr6	8827647	pbsv.INS.DUP.14049	T	<DUP>	.	PASS	SVTYPE=DUP;END=8828059;SVLEN=412	GT:AD:DP:SAC	0/1:6,11:17:4,2,4,7
chr6	10523975	pbsv.INS.DUP.14074	A	<DUP>	.	PASS	SVTYPE=DUP;END=10523990;SVLEN=15	GT:AD:DP:SAC	0/1:20,5:25:14,6,4,1
chr6	11966948	pbsv.INS.DUP.14096	A	<DUP>	.	PASS	SVTYPE=DUP;END=11966968;SVLEN=20	GT:AD:DP:SAC	1/1:0,23:23:0,0,13,10
chr6	13128168	pbsv.BND.chr6:13128168-chrUn_KN707756v1_decoy:4875	A	A]chrUn_KN707756v1_decoy:4875]	.	Decoy;NearContigEnd	SVTYPE=BND;CIPOS=-3,2;MATEID=pbsv.BND.chrUn_KN707756v1_decoy:4875-chr6:13128168	GT:AD:DP	0/1:7,12:19
chr6	13128184	pbsv.BND.chr6:13128184-chrUn_KN707756v1_decoy:3	G	[chrUn_KN707756v1_decoy:3[G	.	Decoy;NearContigEnd	SVTYPE=BND;CIPOS=-9,53;MATEID=pbsv.BND.chrUn_KN707756v1_decoy:3-chr6:13128184	GT:AD:DP	0/1:7,9:16
chr6	13434214	pbsv.INS.DUP.14112	A	<DUP>	.	PASS	SVTYPE=DUP;END=13434375;SVLEN=161	GT:AD:DP:SAC	0/1:19,8:27:10,9,4,4
chr6	13434289	pbsv.INS.DUP.14113	A	<DUP>	.	PASS	SVTYPE=DUP;END=13434571;SVLEN=282	GT:AD:DP:SAC	0/1:11,16:27:5,6,9,7
chr6	14820273	pbsv.INS.DUP.14131	T	<DUP>	.	PASS	SVTYPE=DUP;END=14820295;SVLEN=22	GT:AD:DP:SAC	1/1:2,20:22:2,0,8,12
chr6	15415532	pbsv.INS.DUP.14137	C	<DUP>	.	PASS	SVTYPE=DUP;END=15415568;SVLEN=36	GT:AD:DP:SAC	0/1:17,15:32:9,8,8,7
chr6	15677977	pbsv.INS.DUP.14139	G	<DUP>	.	PASS	SVTYPE=DUP;END=15678000;SVLEN=23	GT:AD:DP:SAC	0/1:7,11:18:2,5,4,7
chr6	15726526	pbsv.INS.DUP.14143	G	<DUP>	.	PASS	SVTYPE=DUP;END=15726552;SVLEN=26	GT:AD:DP:SAC	1/1:2,22:24:1,1,12,10
chr6	16081524	pbsv.INS.DUP.14147	T	<DUP>	.	PASS	SVTYPE=DUP;END=16081542;SVLEN=18	GT:AD:DP:SAC	0/1:15,7:22:7,8,6,1
chr6	16081530	pbsv.INS.DUP.14148	A	<DUP>	.	PASS	SVTYPE=DUP;END=16081547;SVLEN=17	GT:AD:DP:SAC	0/1:7,15:22:5,2,8,7
chr6	17461997	pbsv.INS.DUP.14161	A	<DUP>	.	PASS	SVTYPE=DUP;END=17462018;SVLEN=21	GT:AD:DP:SAC	0/1:15,16:31:7,8,6,10
chr6	17713762	pbsv.INS.DUP.14167	T	<DUP>	.	PASS	SVTYPE=DUP;END=17713779;SVLEN=17	GT:AD:DP:SAC	1/1:0,16:16:0,0,9,7
chr6	17821556	pbsv.INS.DUP.14169	T	<DUP>	.	PASS	SVTYPE=DUP;END=17821584;SVLEN=28	GT:AD:DP:SAC	1/1:1,18:19:0,1,12,6
chr6	18530621	pbsv.INS.DUP.14175	A	<DUP>	.	PASS	SVTYPE=DUP;END=18530640;SVLEN=19	GT:AD:DP:SAC	0/1:21,7:28:9,12,1,6
chr6	19941212	pbsv.INS.DUP.14201	G	<DUP>	.	InsufficientStrandEvidence	SVTYPE=DUP;END=19941230;SVLEN=18	GT:AD:DP:SAC	0/1:6,2:8:6,0,0,2
chr6	20024014	pbsv.INS.DUP.14203	A	<DUP>	.	PASS	SVTYPE=DUP;END=20024114;SVLEN=100	GT:AD:DP:SAC	0/1:20,9:29:9,11,5,4
chr6	20024020	pbsv.INS.DUP.14204	G	<DUP>	.	PASS	SVTYPE=DUP;END=20024206;SVLEN=186	GT:AD:DP:SAC	0/1:12,17:29:7,5,7,10
chr6	20168503	pbsv.INS.DUP.14206	G	<DUP>	.	InsufficientStrandEvidence	SVTYPE=DUP;END=20168525;SVLEN=22	GT:AD:DP:SAC	0/1:14,6:20:12,2,0,6
chr6	23713432	pbsv.INS.DUP.14253	C	<DUP>	.	PASS	SVTYPE=DUP;END=23713453;SVLEN=21	GT:AD:DP:SAC	1/1:0,21:21:0,0,13,8
chr6	25091720	pbsv.INS.DUP.14276	T	<DUP>	.	PASS	SVTYPE=DUP;END=25091748;SVLEN=28	GT:AD:DP:SAC	1/1:1,28:29:0,1,9,19
chr6	27458295	pbsv.INS.DUP.14301	T	<DUP>	.	PASS	SVTYPE=DUP;END=27458313;SVLEN=18	GT:AD:DP:SAC	0/1:18,5:23:14,4,2,3
chr6	27485108	pbsv.INS.DUP.14302	C	<DUP>	.	PASS	SVTYPE=DUP;END=27485236;SVLEN=128	GT:AD:DP:SAC	0/1:15,7:22:10,5,4,3
chr6	29218728	pbsv.BND.chr6:29218728-chr2:75935287	C	]chr2:75935287]C	.	PASS	SVTYPE=BND;CIPOS=0,0;MATEID=pbsv.BND.chr2:75935287-chr6:29218728	GT:AD:DP	0/1:28,2:30
chr6	29831429	pbsv.INS.DUP.14344	T	<DUP>	.	PASS	SVTYPE=DUP;END=29831448;SVLEN=19	GT:AD:DP:SAC	1/1:0,34:34:0,0,15,19
chr6	30279041	pbsv.INS.DUP.14356	T	<DUP>	.	PASS	SVTYPE=DUP;END=30279065;SVLEN=24	GT:AD:DP:SAC	1/1:2,20:22:0,2,13,7
chr6	31241316	pbsv.INS.DUP.14366	T	<DUP>	.	PASS	SVTYPE=DUP;END=31241348;SVLEN=32	GT:AD:DP:SAC	1/1:2,12:14:0,2,6,6
chr6	31245065	pbsv.BND.chr6:31245065-chr14:20707975	G	G]chr14:20707975]	.	PASS	SVTYPE=BND;CIPOS=0,0;MATEID=pbsv.BND.chr14:20707975-chr6:31245065	GT:AD:DP	0/1:15,3:18
chr6	31245507	pbsv.SPLIT.DUP.14368	T	<DUP>	.	PASS	SVTYPE=DUP;END=31311227;SVLEN=65720;NotFullySpanned	GT:AD:DP:SAC	0/1:16,9:25:8,8,4,5
chr6	31438246	pbsv.INS.DUP.14380	G	<DUP>	.	PASS	SVTYPE=DUP;END=31438263;SVLEN=17	GT:AD:DP:SAC	1/1:1,26:27:0,1,10,16
chr6	31498483	pbsv.INS.DUP.14386	T	<DUP>	.	PASS	SVTYPE=DUP;END=31498632;SVLEN=149	GT:AD:DP:SAC	1/1:3,16:19:2,1,11,5
chr6	32480009	pbsv.INS.DUP.14400	A	<DUP>	.	PASS	SVTYPE=DUP;END=32480029;SVLEN=20	GT:AD:DP:SAC	1/1:4,19:23:3,1,9,10
chr6	32627515	pbsv.INS.DUP.14481	T	<DUP>	.	PASS	SVTYPE=DUP;END=32627534;SVLEN=19	GT:AD:DP:SAC	0/1:17,11:28:2,15,8,3
chr6	34176163	pbsv.INS.DUP.14537	A	<DUP>	.	InsufficientStrandEvidence	SVTYPE=DUP;END=34176185;SVLEN=22	GT:AD:DP:SAC	0/1:11,3:14:7,4,0,3
chr6	34914199	pbsv.INS.DUP.14547	G	<DUP>	.	PASS	SVTYPE=DUP;END=34914267;SVLEN=68	GT:AD:DP:SAC	1/1:0,26:26:0,0,16,10
chr6	35786783	pbsv.SPLIT.DUP.14564	A	<DUP>	.	PASS	SVTYPE=DUP;END=35799010;SVLEN=12227	GT:AD:DP:SAC	0/1:21,14:35:8,13,8,6
chr6	37977834	pbsv.INS.DUP.14599	T	<DUP>	.	PASS	SVTYPE=DUP;END=37977863;SVLEN=29	GT:AD:DP:SAC	0/1:16,15:31:3,13,12,3
chr6	38029648	pbsv.BND.chr6:38029648-chr4:19147275	T	T[chr4:19147275[	.	PASS	SVTYPE=BND;CIPOS=-1,1;MATEID=pbsv.BND.chr4:19147275-chr6:38029648	GT:AD:DP	0/1:21,3:24
chr6	42216375	pbsv.INS.DUP.14645	A	<DUP>	.	PASS	SVTYPE=DUP;END=42216405;SVLEN=30	GT:AD:DP:SAC	0/1:14,13:27:6,8,5,8
chr6	42524245	pbsv.INS.DUP.14650	A	<DUP>	.	PASS	SVTYPE=DUP;END=42524456;SVLEN=211	GT:AD:DP:SAC	0/1:24,10:34:12,12,5,5
chr6	42524264	pbsv.INS.DUP.14651	A	<DUP>	.	PASS	SVTYPE=DUP;END=42524396;SVLEN=132	GT:AD:DP:SAC	0/1:27,7:34:13,14,4,3
chr6	42614388	pbsv.INS.DUP.14655	G	<DUP>	.	PASS	SVTYPE=DUP;END=42614425;SVLEN=37	GT:AD:DP:SAC	1/1:1,30:31:1,0,15,15
chr6	43068111	pbsv.INS.DUP.14661	C	<DUP>	.	InsufficientStrandEvidence	SVTYPE=DUP;END=43068133;SVLEN=22	GT:AD:DP:SAC	0/1:21,7:28:14,7,0,7
chr6	43352194	pbsv.INS.DUP.14662	A	<DUP>	.	PASS	SVTYPE=DUP;END=43352255;SVLEN=61	GT:AD:DP:SAC	1/1:1,27:28:1,0,19,8
chr6	43963862	pbsv.INS.DUP.14673	T	<DUP>	.	InsufficientStrandEvidence	SVTYPE=DUP;END=43963892;SVLEN=30	GT:AD:DP:SAC	0/1:13,4:17:4,9,4,0
chr6	46515082	pbsv.INS.DUP.14712	A	<DUP>	.	PASS	SVTYPE=DUP;END=46515120;SVLEN=38	GT:AD:DP:SAC	1/1:2,12:14:2,0,1,11
chr6	46697740	pbsv.INS.DUP.14715	T	<DUP>	.	PASS	SVTYPE=DUP;END=46697766;SVLEN=26	GT:AD:DP:SAC	1/1:0,20:20:0,0,11,9
chr6	47134478	pbsv.INS.DUP.14729	A	<DUP>	.	PASS	SVTYPE=DUP;END=47134497;SVLEN=19	GT:AD:DP:SAC	1/1:1,23:24:0,1,11,12
chr6	47466496	pbsv.BND.chr6:47466496-chrUn_JTFH01000334v1_decoy:2004	A	A]chrUn_JTFH01000334v1_decoy:2004]	.	Decoy;NearContigEnd	SVTYPE=BND;CIPOS=-3,1;MATEID=pbsv.BND.chrUn_JTFH01000334v1_decoy:2004-chr6:47466496	GT:AD:DP	0/1:19,12:31
chr6	47543152	pbsv.INS.DUP.14735	A	<DUP>	.	InsufficientStrandEvidence	SVTYPE=DUP;END=47543168;SVLEN=16	GT:AD:DP:SAC	0/1:28,9:37:24,4,0,9
chr6	48692122	pbsv.INS.DUP.14749	A	<DUP>	.	PASS	SVTYPE=DUP;END=48692144;SVLEN=22	GT:AD:DP:SAC	1/1:1,12:13:0,1,9,3
chr6	51202355	pbsv.INS.DUP.14780	T	<DUP>	.	PASS	SVTYPE=DUP;END=51202481;SVLEN=126	GT:AD:DP:SAC	0/1:15,9:24:3,12,6,3
chr6	51203224	pbsv.INS.DUP.14781	A	<DUP>	.	PASS	SVTYPE=DUP;END=51203267;SVLEN=43	GT:AD:DP:SAC	0/1:13,6:19:2,11,4,2
chr6	52669210	pbsv.INS.DUP.14803	C	<DUP>	.	PASS	SVTYPE=DUP;END=52669240;SVLEN=30	GT:AD:DP:SAC	1/1:0,31:31:0,0,18,13
chr6	53674952	pbsv.INS.DUP.14817	A	<DUP>	.	PASS	SVTYPE=DUP;END=53674970;SVLEN=18	GT:AD:DP:SAC	0/1:15,19:34:9,6,7,12
chr6	55051254	pbsv.INS.DUP.14829	T	<DUP>	.	PASS	SVTYPE=DUP;END=55051274;SVLEN=20	GT:AD:DP:SAC	0/1:13,5:18:2,11,3,2
chr6	55274244	pbsv.INS.DUP.14833	T	<DUP>	.	PASS	SVTYPE=DUP;END=55274339;SVLEN=95	GT:AD:DP:SAC	0/1:20,6:26:10,10,2,4
chr6	56947925	pbsv.INS.DUP.14850	C	<DUP>	.	PASS	SVTYPE=DUP;END=56947944;SVLEN=19	GT:AD:DP:SAC	1/1:5,28:33:2,3,12,16
chr6	57780521	pbsv.INS.DUP.14858	T	<DUP>	.	PASS	SVTYPE=DUP;END=57780553;SVLEN=32	GT:AD:DP:SAC	1/1:0,24:24:0,0,14,10
chr6	57940051	pbsv.INS.DUP.14861	G	<DUP>	.	PASS	SVTYPE=DUP;END=57940076;SVLEN=25	GT:AD:DP:SAC	1/1:0,28:28:0,0,12,16
chr6	58178910	pbsv.INS.DUP.14863	T	<DUP>	.	InsufficientStrandEvidence	SVTYPE=DUP;END=58179148;SVLEN=238	GT:AD:DP:SAC	0/1:11,7:18:5,6,0,7
chr6	63132317	pbsv.INS.DUP.14896	A	<DUP>	.	PASS	SVTYPE=DUP;END=63132340;SVLEN=23	GT:AD:DP:SAC	0/1:37,21:58:18,19,12,9
chr6	65519696	pbsv.INS.DUP.14921	A	<DUP>	.	PASS	SVTYPE=DUP;END=65519717;SVLEN=21	GT:AD:DP:SAC	0/1:39,15:54:25,14,12,3
chr6	66116774	pbsv.INS.DUP.14931	A	<DUP>	.	PASS	SVTYPE=DUP;END=66116791;SVLEN=17	GT:AD:DP:SAC	0/1:28,26:54:17,11,9,17
chr6	66747372	pbsv.BND.chr6:66747372-chr13:44986751	G	[chr13:44986751[G	.	PASS	SVTYPE=BND;CIPOS=0,0;MATEID=pbsv.BND.chr13:44986751-chr6:66747372	GT:AD:DP	0/1:53,2:55
chr6	67432463	pbsv.INS.DUP.14959	A	<DUP>	.	PASS	SVTYPE=DUP;END=67432539;SVLEN=76	GT:AD:DP:SAC	1/1:7,36:43:2,5,20,16
chr6	68051371	pbsv.INS.DUP.14974	A	<DUP>	.	PASS	SVTYPE=DUP;END=68051431;SVLEN=60	GT:AD:DP:SAC	0/1:27,24:51:19,8,9,15
chr6	71577942	pbsv.INS.DUP.15014	G	<DUP>	.	PASS	SVTYPE=DUP;END=71577960;SVLEN=18	GT:AD:DP:SAC	1/1:4,35:39:2,2,17,18
chr6	72093211	pbsv.INS.DUP.15025	T	<DUP>	.	PASS	SVTYPE=DUP;END=72093227;SVLEN=16	GT:AD:DP:SAC	0/1:35,24:59:20,15,12,12
chr6	72523672	pbsv.INS.DUP.15029	A	<DUP>	.	PASS	SVTYPE=DUP;END=72523722;SVLEN=50	GT:AD:DP:SAC	0/1:22,26:48:14,8,14,12
chr6	73024370	pbsv.INS.DUP.15032	A	<DUP>	.	PASS	SVTYPE=DUP;END=73024395;SVLEN=25	GT:AD:DP:SAC	0/1:17,17:34:9,8,4,13
chr6	74109817	pbsv.INS.DUP.15054	T	<DUP>	.	PASS	SVTYPE=DUP;END=74109840;SVLEN=23	GT:AD:DP:SAC	0/1:29,23:52:14,15,10,13
chr6	74630328	pbsv.BND.chr6:74630328-chr3:162851683	T	T]chr3:162851683]	.	PASS	SVTYPE=BND;CIPOS=0,0;MATEID=pbsv.BND.chr3:162851683-chr6:74630328	GT:AD:DP	0/1:55,2:57
chr6	76242263	pbsv.INS.DUP.15079	C	<DUP>	.	PASS	SVTYPE=DUP;END=76242281;SVLEN=18	GT:AD:DP:SAC	1/1:4,40:44:3,1,18,22
chr6	78257478	pbsv.BND.chr6:78257478-chr6:78326654	A	A[chr6:78326654[	.	PASS	SVTYPE=BND;CIPOS=-10,18;MATEID=pbsv.BND.chr6:78326654-chr6:78257478;MATEDIST=69176	GT:AD:DP	0/1:14,6:20
chr6	78326654	pbsv.BND.chr6:78326654-chr6:78257478	T	]chr6:78257478]T	.	PASS	SVTYPE=BND;CIPOS=-4,2;MATEID=pbsv.BND.chr6:78257478-chr6:78326654;MATEDIST=69176	GT:AD:DP	0/1:21,6:27
chr6	78866951	pbsv.INS.DUP.15097	A	<DUP>	.	PASS	SVTYPE=DUP;END=78866975;SVLEN=24	GT:AD:DP:SAC	0/1:22,31:53:13,9,14,17
chr6	79476411	pbsv.INS.DUP.15102	A	<DUP>	.	PASS	SVTYPE=DUP;END=79476432;SVLEN=21	GT:AD:DP:SAC	0/1:25,31:56:11,14,17,14
chr6	81740753	pbsv.INS.DUP.15119	A	<DUP>	.	PASS	SVTYPE=DUP;END=81740845;SVLEN=92	GT:AD:DP:SAC	0/1:14,31:45:5,9,17,14
chr6	82003886	pbsv.INS.DUP.15121	A	<DUP>	.	PASS	SVTYPE=DUP;END=82003905;SVLEN=19	GT:AD:DP:SAC	0/1:48,15:63:25,23,8,7
chr6	82072826	pbsv.BND.chr6:82072826-chr11:120860154	T	]chr11:120860154]T	.	PASS	SVTYPE=BND;CIPOS=0,0;MATEID=pbsv.BND.chr11:120860154-chr6:82072826	GT:AD:DP	0/1:51,2:53
chr6	82259932	pbsv.BND.chr6:82259932-chrUn_KN707740v1_decoy:10280	G	]chrUn_KN707740v1_decoy:10280]G	.	Decoy;NearContigEnd	SVTYPE=BND;CIPOS=-3,32;MATEID=pbsv.BND.chrUn_KN707740v1_decoy:10280-chr6:82259932	GT:AD:DP	0/1:27,29:56
chr6	82351776	pbsv.INS.DUP.15124	A	<DUP>	.	PASS	SVTYPE=DUP;END=82351803;SVLEN=27	GT:AD:DP:SAC	0/1:27,20:47:12,15,12,8
chr6	85158959	pbsv.INS.DUP.15149	T	<DUP>	.	PASS	SVTYPE=DUP;END=85159024;SVLEN=65	GT:AD:DP:SAC	1/1:3,30:33:1,2,14,16
chr6	87022929	pbsv.INS.DUP.15165	A	<DUP>	.	PASS	SVTYPE=DUP;END=87022965;SVLEN=36	GT:AD:DP:SAC	0/1:25,23:48:17,8,4,19
chr6	87869376	pbsv.INS.DUP.15175	T	<DUP>	.	PASS	SVTYPE=DUP;END=87869415;SVLEN=39	GT:AD:DP:SAC	0/1:33,19:52:16,17,9,10
chr6	88539112	pbsv.INS.DUP.15179	C	<DUP>	.	PASS	SVTYPE=DUP;END=88539135;SVLEN=23	GT:AD:DP:SAC	1/1:1,53:54:0,1,26,27
chr6	90283605	pbsv.INS.DUP.15191	G	<DUP>	.	PASS	SVTYPE=DUP;END=90283670;SVLEN=65	GT:AD:DP:SAC	0/1:31,24:55:16,15,11,13
chr6	90718680	pbsv.INS.DUP.15195	G	<DUP>	.	PASS	SVTYPE=DUP;END=90718702;SVLEN=22	GT:AD:DP:SAC	0/1:22,25:47:11,11,12,13
chr6	92206339	pbsv.INS.DUP.15209	T	<DUP>	.	PASS	SVTYPE=DUP;END=92206357;SVLEN=18	GT:AD:DP:SAC	0/1:19,24:43:9,10,16,8
chr6	93011590	pbsv.INS.DUP.15215	A	<DUP>	.	PASS	SVTYPE=DUP;END=93011606;SVLEN=16	GT:AD:DP:SAC	0/1:33,11:44:22,11,6,5
chr6	93138263	pbsv.INS.DUP.15218	T	<DUP>	.	PASS	SVTYPE=DUP;END=93138290;SVLEN=27	GT:AD:DP:SAC	1/1:0,54:54:0,0,27,27
chr6	94031353	pbsv.INV.15222	C	<INV>	.	PASS	SVTYPE=INV;END=94031699;SVLEN=347	GT:AD:DP:SAC	0/1:28,15:43:12,16,8,7
chr6	95377473	pbsv.INS.DUP.15247	A	<DUP>	.	PASS	SVTYPE=DUP;END=95377555;SVLEN=82	GT:AD:DP:SAC	0/1:32,26:58:14,18,17,9
chr6	96106218	pbsv.INS.DUP.15254	C	<DUP>	.	PASS	SVTYPE=DUP;END=96106240;SVLEN=22	GT:AD:DP:SAC	0/1:34,34:68:14,20,14,20
chr6	96106221	pbsv.INS.DUP.15255	T	<DUP>	.	PASS	SVTYPE=DUP;END=96106241;SVLEN=20	GT:AD:DP:SAC	0/1:54,14:68:18,36,10,4
chr6	99269429	pbsv.INS.DUP.15279	T	<DUP>	.	PASS	SVTYPE=DUP;END=99269448;SVLEN=19	GT:AD:DP:SAC	0/1:28,19:47:15,13,11,8
chr6	103205219	pbsv.INV.15316	C	<INV>	.	InsufficientStrandEvidence	SVTYPE=INV;END=103205818;SVLEN=600	GT:AD:DP:SAC	0/1:35,18:53:9,26,18,0
chr6	103679765	pbsv.INS.DUP.15323	A	<DUP>	.	PASS	SVTYPE=DUP;END=103679820;SVLEN=55	GT:AD:DP:SAC	0/1:34,14:48:15,19,3,11
chr6	105952928	pbsv.BND.chr6:105952928-chr14:36811782	G	[chr14:36811782[G	.	PASS	SVTYPE=BND;CIPOS=-3,3;MATEID=pbsv.BND.chr14:36811782-chr6:105952928	GT:AD:DP	0/1:42,2:44
chr6	106720688	pbsv.INV.15360	G	<INV>	.	PASS	SVTYPE=INV;END=106723016;SVLEN=2329	GT:AD:DP:SAC	0/1:44,15:59:19,25,7,8
chr6	106721330	pbsv.INV.15361	T	<INV>	.	PASS	SVTYPE=INV;END=106723005;SVLEN=1676	GT:AD:DP:SAC	0/1:23,33:56:2,21,21,12
chr6	106938826	pbsv.INS.DUP.15364	A	<DUP>	.	PASS	SVTYPE=DUP;END=106938848;SVLEN=22	GT:AD:DP:SAC	0/1:14,23:37:9,5,19,4
chr6	109047327	pbsv.INS.DUP.15387	C	<DUP>	.	PASS	SVTYPE=DUP;END=109047358;SVLEN=31	GT:AD:DP:SAC	0/1:27,14:41:13,14,7,7
chr6	109448139	pbsv.INS.DUP.15394	A	<DUP>	.	PASS	SVTYPE=DUP;END=109448155;SVLEN=16	GT:AD:DP:SAC	0/1:34,9:43:10,24,1,8
chr6	111450075	pbsv.BND.chr6:111450075-chr11:65067262	G	[chr11:65067262[G	.	PASS	SVTYPE=BND;CIPOS=0,0;MATEID=pbsv.BND.chr11:65067262-chr6:111450075	GT:AD:DP	0/1:54,2:56
chr6	111651337	pbsv.BND.chr6:111651337-chr9:120908532	T	]chr9:120908532]T	.	PASS	SVTYPE=BND;CIPOS=-1,2;MATEID=pbsv.BND.chr9:120908532-chr6:111651337	GT:AD:DP	0/1:63,2:65
chr6	113029896	pbsv.INS.DUP.15420	A	<DUP>	.	PASS	SVTYPE=DUP;END=113029936;SVLEN=40	GT:AD:DP:SAC	0/1:31,11:42:16,15,8,3
chr6	113029900	pbsv.INS.DUP.15421	A	<DUP>	.	PASS	SVTYPE=DUP;END=113029924;SVLEN=24	GT:AD:DP:SAC	0/1:19,23:42:10,9,14,9
chr6	114738151	pbsv.INS.DUP.15443	G	<DUP>	.	PASS	SVTYPE=DUP;END=114738180;SVLEN=29	GT:AD:DP:SAC	1/1:3,51:54:1,2,25,26
chr6	115351742	pbsv.BND.chr6:115351742-chr11:24637021	T	]chr11:24637021]T	.	PASS	SVTYPE=BND;CIPOS=-2,7;MATEID=pbsv.BND.chr11:24637021-chr6:115351742	GT:AD:DP	0/1:62,8:70
chr6	116092164	pbsv.BND.chr6:116092164-chr12:112093766	C	[chr12:112093766[C	.	PASS	SVTYPE=BND;CIPOS=0,0;MATEID=pbsv.BND.chr12:112093766-chr6:116092164	GT:AD:DP	0/1:52,2:54
chr6	116453649	pbsv.BND.chr6:116453649-chr15:40561985	C	C[chr15:40561985[	.	PASS	SVTYPE=BND;CIPOS=-4,7;MATEID=pbsv.BND.chr15:40561985-chr6:116453649	GT:AD:DP	0/1:49,6:55
chr6	117821733	pbsv.INS.DUP.15473	A	<DUP>	.	PASS	SVTYPE=DUP;END=117821751;SVLEN=18	GT:AD:DP:SAC	0/1:35,9:44:18,17,6,3
chr6	117924173	pbsv.INS.DUP.15475	G	<DUP>	.	PASS	SVTYPE=DUP;END=117924401;SVLEN=228	GT:AD:DP:SAC	0/1:37,15:52:18,19,10,5
chr6	118070963	pbsv.INS.DUP.15477	T	<DUP>	.	PASS	SVTYPE=DUP;END=118071061;SVLEN=98	GT:AD:DP:SAC	0/1:44,23:67:26,18,13,10
chr6	118500453	pbsv.INS.DUP.15481	C	<DUP>	.	PASS	SVTYPE=DUP;END=118500485;SVLEN=32	GT:AD:DP:SAC	0/1:40,12:52:20,20,9,3
chr6	118500462	pbsv.INS.DUP.15482	T	<DUP>	.	PASS	SVTYPE=DUP;END=118500488;SVLEN=26	GT:AD:DP:SAC	1/1:9,43:52:6,3,23,20
chr6	120310262	pbsv.INS.DUP.15490	A	<DUP>	.	PASS	SVTYPE=DUP;END=120310285;SVLEN=23	GT:AD:DP:SAC	1/1:3,44:47:2,1,23,21
chr6	120443672	pbsv.INS.DUP.15491	A	<DUP>	.	PASS	SVTYPE=DUP;END=120443771;SVLEN=99	GT:AD:DP:SAC	1/1:1,58:59:1,0,22,36
chr6	120715232	pbsv.INS.DUP.15495	T	<DUP>	.	PASS	SVTYPE=DUP;END=120715253;SVLEN=21	GT:AD:DP:SAC	0/1:16,24:40:7,9,3,21
chr6	121575111	pbsv.INS.DUP.15507	A	<DUP>	.	PASS	SVTYPE=DUP;END=121575155;SVLEN=44	GT:AD:DP:SAC	0/1:29,12:41:17,12,8,4
chr6	121840533	pbsv.INS.DUP.15509	A	<DUP>	.	PASS	SVTYPE=DUP;END=121840629;SVLEN=96	GT:AD:DP:SAC	1/1:2,54:56:1,1,31,23
chr6	124379141	pbsv.INS.DUP.15539	G	<DUP>	.	InsufficientStrandEvidence	SVTYPE=DUP;END=124379158;SVLEN=17	GT:AD:DP:SAC	0/1:7,26:33:5,2,0,26
chr6	125770925	pbsv.INS.DUP.15554	C	<DUP>	.	PASS	SVTYPE=DUP;END=125770958;SVLEN=33	GT:AD:DP:SAC	1/1:7,51:58:3,4,29,22
chr6	126412024	pbsv.INS.DUP.15559	C	<DUP>	.	PASS	SVTYPE=DUP;END=126412059;SVLEN=35	GT:AD:DP:SAC	0/1:29,15:44:12,17,14,1
chr6	131641800	pbsv.INS.DUP.15603	T	<DUP>	.	PASS	SVTYPE=DUP;END=131641822;SVLEN=22	GT:AD:DP:SAC	1/1:1,48:49:1,0,28,20
chr6	132105700	pbsv.INS.DUP.15611	T	<DUP>	.	PASS	SVTYPE=DUP;END=132105718;SVLEN=18	GT:AD:DP:SAC	0/1:40,22:62:19,21,16,6
chr6	132600799	pbsv.INV.15617	A	<INV>	.	InsufficientStrandEvidence	SVTYPE=INV;END=132601173;SVLEN=375	GT:AD:DP:SAC	0/1:38,10:48:23,15,0,10
chr6	132823565	pbsv.INS.DUP.15621	T	<DUP>	.	PASS	SVTYPE=DUP;END=132823586;SVLEN=21	GT:AD:DP:SAC	0/1:44,15:59:20,24,5,10
chr6	135293395	pbsv.INS.DUP.15645	A	<DUP>	.	PASS	SVTYPE=DUP;END=135293414;SVLEN=19	GT:AD:DP:SAC	0/1:35,17:52:23,12,2,15
chr6	136967828	pbsv.INS.DUP.15656	T	<DUP>	.	PASS	SVTYPE=DUP;END=136967846;SVLEN=18	GT:AD:DP:SAC	0/1:13,27:40:5,8,18,9
chr6	136970289	pbsv.INS.DUP.15657	C	<DUP>	.	PASS	SVTYPE=DUP;END=136970325;SVLEN=36	GT:AD:DP:SAC	0/1:15,22:37:8,7,14,8
chr6	139397202	pbsv.INS.DUP.15674	A	<DUP>	.	PASS	SVTYPE=DUP;END=139397227;SVLEN=25	GT:AD:DP:SAC	0/1:34,18:52:13,21,7,11
chr6	140362748	pbsv.INS.DUP.15686	A	<DUP>	.	PASS	SVTYPE=DUP;END=140362790;SVLEN=42	GT:AD:DP:SAC	0/1:42,17:59:20,22,7,10
chr6	140834706	pbsv.INS.DUP.15696	A	<DUP>	.	PASS	SVTYPE=DUP;END=140834733;SVLEN=27	GT:AD:DP:SAC	0/1:23,24:47:12,11,13,11
chr6	141014731	pbsv.INS.DUP.15699	T	<DUP>	.	PASS	SVTYPE=DUP;END=141014845;SVLEN=114	GT:AD:DP:SAC	1/1:2,57:59:1,1,34,23
chr6	142125426	pbsv.INS.DUP.15709	T	<DUP>	.	PASS	SVTYPE=DUP;END=142125508;SVLEN=82	GT:AD:DP:SAC	0/1:35,12:47:18,17,5,7
chr6	142128972	pbsv.BND.chr6:142128972-chr7:25041854	T	T[chr7:25041854[	.	PASS	SVTYPE=BND;CIPOS=-3,1;MATEID=pbsv.BND.chr7:25041854-chr6:142128972	GT:AD:DP	0/1:49,10:59
chr6	144690086	pbsv.INS.DUP.15726	T	<DUP>	.	PASS	SVTYPE=DUP;END=144690106;SVLEN=20	GT:AD:DP:SAC	0/1:34,30:64:16,18,17,13
chr6	144694264	pbsv.BND.chr6:144694264-chr3:48213533	T	T]chr3:48213533]	.	PASS	SVTYPE=BND;CIPOS=-1,1;MATEID=pbsv.BND.chr3:48213533-chr6:144694264	GT:AD:DP	0/1:43,5:48
chr6	145131710	pbsv.INS.DUP.15731	T	<DUP>	.	InsufficientStrandEvidence	SVTYPE=DUP;END=145131725;SVLEN=15	GT:AD:DP:SAC	0/1:41,19:60:14,27,19,0
chr6	148326327	pbsv.INS.DUP.15748	T	<DUP>	.	PASS	SVTYPE=DUP;END=148326373;SVLEN=46	GT:AD:DP:SAC	0/1:23,17:40:7,16,6,11
chr6	150010429	pbsv.INS.DUP.15769	T	<DUP>	.	PASS	SVTYPE=DUP;END=150010451;SVLEN=22	GT:AD:DP:SAC	0/1:20,20:40:8,12,8,12
chr6	154100165	pbsv.INS.DUP.15817	T	<DUP>	.	PASS	SVTYPE=DUP;END=154100219;SVLEN=54	GT:AD:DP:SAC	0/1:33,12:45:16,17,6,6
chr6	154354420	pbsv.INS.DUP.15822	C	<DUP>	.	PASS	SVTYPE=DUP;END=154354455;SVLEN=35	GT:AD:DP:SAC	0/1:8,23:31:2,6,11,12
chr6	154858482	pbsv.INS.DUP.15832	A	<DUP>	.	PASS	SVTYPE=DUP;END=154858510;SVLEN=28	GT:AD:DP:SAC	0/1:27,17:44:18,9,6,11
chr6	155187577	pbsv.INS.DUP.15847	T	<DUP>	.	PASS	SVTYPE=DUP;END=155187592;SVLEN=15	GT:AD:DP:SAC	0/1:30,28:58:16,14,14,14
chr6	157283016	pbsv.INS.DUP.15874	G	<DUP>	.	PASS	SVTYPE=DUP;END=157283235;SVLEN=219	GT:AD:DP:SAC	0/1:39,9:48:26,13,6,3
chr6	157287650	pbsv.INS.DUP.15876	C	<DUP>	.	PASS	SVTYPE=DUP;END=157287711;SVLEN=61	GT:AD:DP:SAC	0/1:27,19:46:14,13,13,6
chr6	158114695	pbsv.INS.DUP.15895	A	<DUP>	.	PASS	SVTYPE=DUP;END=158114715;SVLEN=20	GT:AD:DP:SAC	1/1:4,47:51:4,0,24,23
chr6	158701386	pbsv.INS.DUP.15912	G	<DUP>	.	PASS	SVTYPE=DUP;END=158701463;SVLEN=77	GT:AD:DP:SAC	0/1:32,18:50:22,10,10,8
chr6	158701404	pbsv.INS.DUP.15913	A	<DUP>	.	PASS	SVTYPE=DUP;END=158701442;SVLEN=38	GT:AD:DP:SAC	0/1:20,30:50:14,6,18,12
chr6	158705156	pbsv.INS.DUP.15914	G	<DUP>	.	PASS	SVTYPE=DUP;END=158705313;SVLEN=157	GT:AD:DP:SAC	0/1:34,22:56:18,16,16,6
chr6	159283454	pbsv.INS.DUP.15928	A	<DUP>	.	PASS	SVTYPE=DUP;END=159283512;SVLEN=58	GT:AD:DP:SAC	0/1:19,14:33:11,8,5,9
chr6	160535200	pbsv.BND.chr6:160535200-chrUn_JTFH01001544v1_decoy:1278	T	T]chrUn_JTFH01001544v1_decoy:1278]	.	Decoy;NearContigEnd	SVTYPE=BND;CIPOS=-3,7;MATEID=pbsv.BND.chrUn_JTFH01001544v1_decoy:1278-chr6:160535200	GT:AD:DP	0/1:39,3:42
chr6	160785919	pbsv.BND.chr6:160785919-chrUn_KN707937v1_decoy:7443	T	]chrUn_KN707937v1_decoy:7443]T	.	Decoy;NearContigEnd	SVTYPE=BND;CIPOS=-2,12;MATEID=pbsv.BND.chrUn_KN707937v1_decoy:7443-chr6:160785919	GT:AD:DP	0/1:23,16:39
chr6	160851814	pbsv.INS.DUP.15958	C	<DUP>	.	PASS	SVTYPE=DUP;END=160851907;SVLEN=93	GT:AD:DP:SAC	0/1:30,16:46:12,18,7,9
chr6	160853337	pbsv.INS.DUP.15959	C	<DUP>	.	PASS	SVTYPE=DUP;END=160853547;SVLEN=210	GT:AD:DP:SAC	0/1:40,15:55:21,19,6,9
chr6	161902527	pbsv.INS.DUP.15977	T	<DUP>	.	PASS	SVTYPE=DUP;END=161902550;SVLEN=23	GT:AD:DP:SAC	1/1:0,32:32:0,0,14,18
chr6	163300846	pbsv.INS.DUP.15992	G	<DUP>	.	PASS	SVTYPE=DUP;END=163300875;SVLEN=29	GT:AD:DP:SAC	0/1:36,10:46:16,20,6,4
chr6	163331530	pbsv.INS.DUP.15999	G	<DUP>	.	PASS	SVTYPE=DUP;END=163331548;SVLEN=18	GT:AD:DP:SAC	1/1:2,31:33:1,1,12,19
chr6	163638593	pbsv.INS.DUP.16001	T	<DUP>	.	InsufficientStrandEvidence	SVTYPE=DUP;END=163638659;SVLEN=66	GT:AD:DP:SAC	0/1:13,6:19:8,5,6,0
chr6	164931026	pbsv.INS.DUP.16016	A	<DUP>	.	PASS	SVTYPE=DUP;END=164931062;SVLEN=36	GT:AD:DP:SAC	0/1:17,10:27:10,7,7,3
chr6	165197285	pbsv.INS.DUP.16023	A	<DUP>	.	PASS	SVTYPE=DUP;END=165197301;SVLEN=16	GT:AD:DP:SAC	0/1:26,25:51:16,10,14,11
chr6	165251367	pbsv.BND.chr6:165251367-chr20:44997788	C	C[chr20:44997788[	.	PASS	SVTYPE=BND;CIPOS=0,0;MATEID=pbsv.BND.chr20:44997788-chr6:165251367	GT:AD:DP	0/1:51,2:53
chr6	166220177	pbsv.INS.DUP.16043	T	<DUP>	.	PASS	SVTYPE=DUP;END=166220195;SVLEN=18	GT:AD:DP:SAC	0/1:24,21:45:16,8,11,10
chr6	166783850	pbsv.INS.DUP.16059	C	<DUP>	.	PASS	SVTYPE=DUP;END=166784325;SVLEN=475	GT:AD:DP:SAC	0/1:22,24:46:7,15,9,15
chr6	166783981	pbsv.INS.DUP.16060	A	<DUP>	.	PASS	SVTYPE=DUP;END=166784069;SVLEN=88	GT:AD:DP:SAC	0/1:27,25:52:12,15,7,18
chr6	167393027	pbsv.INS.DUP.16082	C	<DUP>	.	PASS	SVTYPE=DUP;END=167393062;SVLEN=35	GT:AD:DP:SAC	1/1:3,31:34:0,3,11,20
chr6	167402806	pbsv.INS.DUP.16083	G	<DUP>	.	PASS	SVTYPE=DUP;END=167402901;SVLEN=95	GT:AD:DP:SAC	0/1:20,12:32:12,8,7,5
chr6	167423433	pbsv.INS.DUP.16085	T	<DUP>	.	PASS	SVTYPE=DUP;END=167423584;SVLEN=151	GT:AD:DP:SAC	0/1:19,6:25:13,6,3,3
chr6	167578372	pbsv.INS.DUP.16102	G	<DUP>	.	PASS	SVTYPE=DUP;END=167578444;SVLEN=72	GT:AD:DP:SAC	0/1:17,37:54:7,10,13,24
chr6	167590432	pbsv.INS.DUP.16103	T	<DUP>	.	NearReferenceGap	SVTYPE=DUP;END=167590551;SVLEN=119	GT:AD:DP:SAC	1/1:5,45:50:1,4,19,26
chr6	167749807	pbsv.INS.DUP.16111	T	<DUP>	.	PASS	SVTYPE=DUP;END=167749831;SVLEN=24	GT:AD:DP:SAC	0/1:23,30:53:7,16,13,17
chr6	167977462	pbsv.INS.DUP.16118	C	<DUP>	.	PASS	SVTYPE=DUP;END=167977748;SVLEN=286	GT:AD:DP:SAC	0/1:29,13:42:16,13,4,9
chr6	167977538	pbsv.INS.DUP.16119	C	<DUP>	.	PASS	SVTYPE=DUP;END=167977642;SVLEN=104	GT:AD:DP:SAC	0/1:23,20:43:11,12,10,10
chr6	167997336	pbsv.INS.DUP.16122	G	<DUP>	.	PASS	SVTYPE=DUP;END=167997492;SVLEN=156	GT:AD:DP:SAC	0/1:39,14:53:19,20,4,10
chr6	168029539	pbsv.INS.DUP.16123	T	<DUP>	.	PASS	SVTYPE=DUP;END=168029600;SVLEN=61	GT:AD:DP:SAC	0/1:25,21:46:13,12,16,5
chr6	168088841	pbsv.INS.DUP.16132	G	<DUP>	.	PASS	SVTYPE=DUP;END=168088924;SVLEN=83	GT:AD:DP:SAC	0/1:13,18:31:8,5,8,10
chr6	168162977	pbsv.INS.DUP.16138	G	<DUP>	.	PASS	SVTYPE=DUP;END=168162996;SVLEN=19	GT:AD:DP:SAC	0/1:17,26:43:10,7,10,16
chr6	168237505	pbsv.INS.DUP.16143	G	<DUP>	.	PASS	SVTYPE=DUP;END=168237739;SVLEN=234	GT:AD:DP:SAC	0/1:26,9:35:14,12,4,5
chr6	168309408	pbsv.INS.DUP.16148	G	<DUP>	.	PASS	SVTYPE=DUP;END=168309454;SVLEN=46	GT:AD:DP:SAC	0/1:23,23:46:15,8,13,10
chr6	168391599	pbsv.INS.DUP.16156	C	<DUP>	.	PASS	SVTYPE=DUP;END=168391720;SVLEN=121	GT:AD:DP:SAC	0/1:17,29:46:9,8,10,19
chr6	168592790	pbsv.INS.DUP.16164	T	<DUP>	.	PASS	SVTYPE=DUP;END=168592969;SVLEN=179	GT:AD:DP:SAC	0/1:44,10:54:18,26,5,5
chr6	168594678	pbsv.INS.DUP.16168	C	<DUP>	.	PASS	SVTYPE=DUP;END=168594915;SVLEN=237	GT:AD:DP:SAC	0/1:24,27:51:9,15,13,14
chr6	168596217	pbsv.INS.DUP.16170	G	<DUP>	.	PASS	SVTYPE=DUP;END=168596400;SVLEN=183	GT:AD:DP:SAC	0/1:14,31:45:5,9,13,18
chr6	168607816	pbsv.INS.DUP.16173	T	<DUP>	.	PASS	SVTYPE=DUP;END=168607852;SVLEN=36	GT:AD:DP:SAC	0/1:34,13:47:18,16,7,6
chr6	168819712	pbsv.INS.DUP.16190	G	<DUP>	.	PASS	SVTYPE=DUP;END=168819763;SVLEN=51	GT:AD:DP:SAC	0/1:31,26:57:20,11,13,13
chr6	168846964	pbsv.INS.DUP.16203	G	<DUP>	.	PASS	SVTYPE=DUP;END=168847161;SVLEN=197	GT:AD:DP:SAC	0/1:24,19:43:12,12,11,8
chr6	168847609	pbsv.INS.DUP.16205	T	<DUP>	.	PASS	SVTYPE=DUP;END=168847839;SVLEN=230	GT:AD:DP:SAC	0/1:34,11:45:17,17,5,6
chr6	168913369	pbsv.INS.DUP.16212	C	<DUP>	.	PASS	SVTYPE=DUP;END=168913414;SVLEN=45	GT:AD:DP:SAC	0/1:19,35:54:9,10,21,14
chr6	168931185	pbsv.INS.DUP.16215	A	<DUP>	.	PASS	SVTYPE=DUP;END=168931228;SVLEN=43	GT:AD:DP:SAC	1/1:7,39:46:0,7,21,18
chr6	168991632	pbsv.INS.DUP.16221	G	<DUP>	.	PASS	SVTYPE=DUP;END=168991858;SVLEN=226	GT:AD:DP:SAC	0/1:33,14:47:18,15,7,7
chr6	169175145	pbsv.INS.DUP.16230	T	<DUP>	.	PASS	SVTYPE=DUP;END=169175174;SVLEN=29	GT:AD:DP:SAC	0/1:24,20:44:8,16,15,5
chr6	169196852	pbsv.INS.DUP.16233	C	<DUP>	.	PASS	SVTYPE=DUP;END=169197032;SVLEN=180	GT:AD:DP:SAC	0/1:29,15:44:18,11,4,11
chr6	169425333	pbsv.INS.DUP.16249	G	<DUP>	.	PASS	SVTYPE=DUP;END=169425485;SVLEN=152	GT:AD:DP:SAC	0/1:25,25:50:10,15,12,13
chr6	169660858	pbsv.INS.DUP.16255	C	<DUP>	.	PASS	SVTYPE=DUP;END=169660977;SVLEN=119	GT:AD:DP:SAC	0/1:8,28:36:5,3,14,14
chr6	169808895	pbsv.INS.DUP.16264	C	<DUP>	.	PASS	SVTYPE=DUP;END=169809234;SVLEN=339	GT:AD:DP:SAC	0/1:34,12:46:19,15,5,7
chr6	169891417	pbsv.INS.DUP.16269	T	<DUP>	.	PASS	SVTYPE=DUP;END=169891440;SVLEN=23	GT:AD:DP:SAC	1/1:6,33:39:5,1,15,18
chr6	169900116	pbsv.INS.DUP.16271	G	<DUP>	.	PASS	SVTYPE=DUP;END=169900276;SVLEN=160	GT:AD:DP:SAC	0/1:29,12:41:15,14,7,5
chr6	169957066	pbsv.INS.DUP.16277	G	<DUP>	.	PASS	SVTYPE=DUP;END=169957126;SVLEN=60	GT:AD:DP:SAC	0/1:24,20:44:14,10,10,10
chr6	169973608	pbsv.INS.DUP.16280	C	<DUP>	.	PASS	SVTYPE=DUP;END=169973922;SVLEN=314	GT:AD:DP:SAC	0/1:31,20:51:15,16,10,10
chr6	169975990	pbsv.INS.DUP.16283	A	<DUP>	.	PASS	SVTYPE=DUP;END=169976052;SVLEN=62	GT:AD:DP:SAC	0/1:24,23:47:10,14,12,11
chr6	170079791	pbsv.INS.DUP.16299	A	<DUP>	.	PASS	SVTYPE=DUP;END=170079824;SVLEN=33	GT:AD:DP:SAC	0/1:10,28:38:8,2,18,10
chr6	170087357	pbsv.INS.DUP.16301	G	<DUP>	.	PASS	SVTYPE=DUP;END=170087390;SVLEN=33	GT:AD:DP:SAC	1/1:2,26:28:2,0,19,7
chr6	170094341	pbsv.INS.DUP.16305	G	<DUP>	.	PASS	SVTYPE=DUP;END=170094414;SVLEN=73	GT:AD:DP:SAC	0/1:20,10:30:8,12,8,2
chr6	170094352	pbsv.INS.DUP.16306	C	<DUP>	.	PASS	SVTYPE=DUP;END=170094495;SVLEN=143	GT:AD:DP:SAC	0/1:13,17:30:10,3,6,11
chr6	170138000	pbsv.INS.DUP.16310	A	<DUP>	.	PASS	SVTYPE=DUP;END=170138021;SVLEN=21	GT:AD:DP:SAC	0/1:22,21:43:11,11,10,11
chr6	170157941	pbsv.INS.DUP.16318	C	<DUP>	.	PASS	SVTYPE=DUP;END=170158130;SVLEN=189	GT:AD:DP:SAC	0/1:21,14:35:11,10,8,6
chr6	170265067	pbsv.INS.DUP.16341	C	<DUP>	.	PASS	SVTYPE=DUP;END=170265146;SVLEN=79	GT:AD:DP:SAC	0/1:18,20:38:12,6,9,11
chr6	170394424	pbsv.INS.DUP.16345	C	<DUP>	.	PASS	SVTYPE=DUP;END=170394607;SVLEN=183	GT:AD:DP:SAC	0/1:32,25:57:14,18,12,13
chr6	170421616	pbsv.INS.DUP.16347	G	<DUP>	.	PASS	SVTYPE=DUP;END=170421830;SVLEN=214	GT:AD:DP:SAC	0/1:23,19:42:14,9,10,9
chr6	170446573	pbsv.INS.DUP.16349	C	<DUP>	.	PASS	SVTYPE=DUP;END=170446677;SVLEN=104	GT:AD:DP:SAC	0/1:18,28:46:13,5,11,17
chr6	170474765	pbsv.INS.DUP.16360	C	<DUP>	.	PASS	SVTYPE=DUP;END=170474950;SVLEN=185	GT:AD:DP:SAC	0/1:20,13:33:8,12,4,9
chr6	170507980	pbsv.INS.DUP.16370	A	<DUP>	.	PASS	SVTYPE=DUP;END=170508078;SVLEN=98	GT:AD:DP:SAC	0/1:37,19:56:18,19,9,10
chr6	170508014	pbsv.INS.DUP.16371	T	<DUP>	.	PASS	SVTYPE=DUP;END=170508367;SVLEN=353	GT:AD:DP:SAC	0/1:31,24:55:15,16,11,13
chr7	115923	pbsv.INS.DUP.16390	G	<DUP>	.	PASS	SVTYPE=DUP;END=116005;SVLEN=82	GT:AD:DP:SAC	0/1:24,14:38:13,11,7,7
chr7	125880	pbsv.INS.DUP.16392	A	<DUP>	.	PASS	SVTYPE=DUP;END=125906;SVLEN=26	GT:AD:DP:SAC	0/1:23,23:46:13,10,9,14
chr7	129108	pbsv.INS.DUP.16393	C	<DUP>	.	PASS	SVTYPE=DUP;END=129340;SVLEN=232	GT:AD:DP:SAC	0/1:20,19:39:7,13,11,8
chr7	129211	pbsv.INS.DUP.16394	G	<DUP>	.	PASS	SVTYPE=DUP;END=129295;SVLEN=84	GT:AD:DP:SAC	0/1:29,9:38:14,15,3,6
chr7	168444	pbsv.INS.DUP.16398	A	<DUP>	.	PASS	SVTYPE=DUP;END=168469;SVLEN=25	GT:AD:DP:SAC	1/1:2,39:41:2,0,18,21
chr7	177578	pbsv.INS.DUP.16400	G	<DUP>	.	PASS	SVTYPE=DUP;END=178170;SVLEN=592	GT:AD:DP:SAC	0/1:15,10:25:7,8,6,4
chr7	177752	pbsv.INS.DUP.16401	C	<DUP>	.	PASS	SVTYPE=DUP;END=177923;SVLEN=171	GT:AD:DP:SAC	0/1:28,8:36:15,13,4,4
chr7	217389	pbsv.INS.DUP.16409	C	<DUP>	.	PASS	SVTYPE=DUP;END=217427;SVLEN=38	GT:AD:DP:SAC	0/1:16,12:28:6,10,4,8
chr7	240298	pbsv.INS.DUP.16413	T	<DUP>	.	NearReferenceGap	SVTYPE=DUP;END=240393;SVLEN=95	GT:AD:DP:SAC	1/1:0,5:5:0,0,1,4
chr7	248469	pbsv.INS.DUP.16420	A	<DUP>	.	PASS	SVTYPE=DUP;END=248558;SVLEN=89	GT:AD:DP:SAC	0/1:25,23:48:11,14,14,9
chr7	257781	pbsv.INS.DUP.16422	C	<DUP>	.	PASS	SVTYPE=DUP;END=257848;SVLEN=67	GT:AD:DP:SAC	0/1:14,20:34:5,9,10,10
chr7	296987	pbsv.INS.DUP.16431	T	<DUP>	.	PASS	SVTYPE=DUP;END=297054;SVLEN=67	GT:AD:DP:SAC	0/1:8,24:32:3,5,13,11
chr7	350860	pbsv.INS.DUP.16438	A	<DUP>	.	PASS	SVTYPE=DUP;END=350892;SVLEN=32	GT:AD:DP:SAC	0/1:11,21:32:6,5,11,10
chr7	361364	pbsv.INS.DUP.16443	C	<DUP>	.	PASS	SVTYPE=DUP;END=361419;SVLEN=55	GT:AD:DP:SAC	0/1:23,12:35:8,15,5,7
chr7	361599	pbsv.INS.DUP.16444	C	<DUP>	.	PASS	SVTYPE=DUP;END=361911;SVLEN=312	GT:AD:DP:SAC	0/1:27,11:38:8,19,6,5
chr7	398825	pbsv.INS.DUP.16449	G	<DUP>	.	PASS	SVTYPE=DUP;END=398887;SVLEN=62	GT:AD:DP:SAC	0/1:31,16:47:21,10,10,6
chr7	459587	pbsv.INS.DUP.16459	T	<DUP>	.	PASS	SVTYPE=DUP;END=459968;SVLEN=381	GT:AD:DP:SAC	0/1:10,28:38:5,5,19,9
chr7	612250	pbsv.INS.DUP.16477	G	<DUP>	.	PASS	SVTYPE=DUP;END=612291;SVLEN=41	GT:AD:DP:SAC	1/1:0,47:47:0,0,21,26
chr7	782150	pbsv.INS.DUP.16491	T	<DUP>	.	PASS	SVTYPE=DUP;END=782206;SVLEN=56	GT:AD:DP:SAC	0/1:21,24:45:10,11,13,11
chr7	863253	pbsv.INS.DUP.16494	T	<DUP>	.	PASS	SVTYPE=DUP;END=863348;SVLEN=95	GT:AD:DP:SAC	0/1:23,24:47:7,16,15,9
chr7	866590	pbsv.INS.DUP.16496	C	<DUP>	.	PASS	SVTYPE=DUP;END=866713;SVLEN=123	GT:AD:DP:SAC	0/1:28,10:38:13,15,4,6
chr7	868594	pbsv.INS.DUP.16499	G	<DUP>	.	PASS	SVTYPE=DUP;END=868679;SVLEN=85	GT:AD:DP:SAC	0/1:25,13:38:8,17,9,4
chr7	868738	pbsv.INS.DUP.16500	T	<DUP>	.	PASS	SVTYPE=DUP;END=868979;SVLEN=241	GT:AD:DP:SAC	0/1:30,8:38:12,18,5,3
chr7	1264869	pbsv.INS.DUP.16524	T	<DUP>	.	PASS	SVTYPE=DUP;END=1264889;SVLEN=20	GT:AD:DP:SAC	0/1:14,13:27:10,4,7,6
chr7	1451869	pbsv.BND.chr7:1451869-chr8:122742457	C	]chr8:122742457]C	.	PASS	SVTYPE=BND;CIPOS=-1,3;MATEID=pbsv.BND.chr8:122742457-chr7:1451869	GT:AD:DP	0/1:29,5:34
chr7	1577777	pbsv.INS.DUP.16545	C	<DUP>	.	PASS	SVTYPE=DUP;END=1577819;SVLEN=42	GT:AD:DP:SAC	0/1:7,24:31:3,4,12,12
chr7	1859851	pbsv.INS.DUP.16561	G	<DUP>	.	PASS	SVTYPE=DUP;END=1859907;SVLEN=56	GT:AD:DP:SAC	0/1:27,13:40:12,15,9,4
chr7	1940940	pbsv.INS.DUP.16572	C	<DUP>	.	PASS	SVTYPE=DUP;END=1940991;SVLEN=51	GT:AD:DP:SAC	0/1:13,16:29:9,4,8,8
chr7	1940983	pbsv.INS.DUP.16574	T	<DUP>	.	PASS	SVTYPE=DUP;END=1941009;SVLEN=26	GT:AD:DP:SAC	0/1:22,7:29:12,10,5,2
chr7	1996172	pbsv.INS.DUP.16577	C	<DUP>	.	PASS	SVTYPE=DUP;END=1996323;SVLEN=151	GT:AD:DP:SAC	0/1:16,32:48:9,7,15,17
chr7	1996196	pbsv.INS.DUP.16578	C	<DUP>	.	PASS	SVTYPE=DUP;END=1996258;SVLEN=62	GT:AD:DP:SAC	0/1:35,12:47:18,17,6,6
chr7	2812641	pbsv.INS.DUP.16607	C	<DUP>	.	PASS	SVTYPE=DUP;END=2812692;SVLEN=51	GT:AD:DP:SAC	0/1:33,21:54:17,16,13,8
chr7	4180224	pbsv.INS.DUP.16630	C	<DUP>	.	PASS	SVTYPE=DUP;END=4180394;SVLEN=170	GT:AD:DP:SAC	0/1:19,15:34:10,9,6,9
chr7	4681064	pbsv.INV.16644	A	<INV>	.	InsufficientStrandEvidence	SVTYPE=INV;END=4681454;SVLEN=391	GT:AD:DP:SAC	0/1:26,7:33:15,11,0,7
chr7	4861835	pbsv.INS.DUP.16646	C	<DUP>	.	PASS	SVTYPE=DUP;END=4861857;SVLEN=22	GT:AD:DP:SAC	0/1:37,13:50:21,16,7,6
chr7	4861841	pbsv.INS.DUP.16647	C	<DUP>	.	PASS	SVTYPE=DUP;END=4861858;SVLEN=17	GT:AD:DP:SAC	0/1:25,25:50:12,13,16,9
chr7	4945178	pbsv.INS.DUP.16649	C	<DUP>	.	InsufficientStrandEvidence	SVTYPE=DUP;END=4945235;SVLEN=57	GT:AD:DP:SAC	0/1:28,9:37:9,19,9,0
chr7	5856416	pbsv.BND.chr7:5856416-chr20:37001792	T	T]chr20:37001792]	.	PASS	SVTYPE=BND;CIPOS=0,0;MATEID=pbsv.BND.chr20:37001792-chr7:5856416	GT:AD:DP	0/1:46,4:50
chr7	7068013	pbsv.INS.DUP.16690	G	<DUP>	.	PASS	SVTYPE=DUP;END=7068138;SVLEN=125	GT:AD:DP:SAC	0/1:24,30:54:14,10,17,13
chr7	7966737	pbsv.INS.DUP.16697	T	<DUP>	.	PASS	SVTYPE=DUP;END=7966755;SVLEN=18	GT:AD:DP:SAC	0/1:40,18:58:16,24,10,8
chr7	9051328	pbsv.BND.chr7:9051328-chrUn_KN707939v1_decoy:5598	A	]chrUn_KN707939v1_decoy:5598]A	.	Decoy;NearContigEnd	SVTYPE=BND;CIPOS=-7,15;MATEID=pbsv.BND.chrUn_KN707939v1_decoy:5598-chr7:9051328	GT:AD:DP	0/1:16,32:48
chr7	9078486	pbsv.INS.DUP.16709	C	<DUP>	.	PASS	SVTYPE=DUP;END=9078512;SVLEN=26	GT:AD:DP:SAC	0/1:26,18:44:12,14,7,11
chr7	12526934	pbsv.INS.DUP.16751	A	<DUP>	.	PASS	SVTYPE=DUP;END=12527061;SVLEN=127	GT:AD:DP:SAC	0/1:38,16:54:19,19,7,9
chr7	13383423	pbsv.INS.DUP.16764	T	<DUP>	.	PASS	SVTYPE=DUP;END=13383442;SVLEN=19	GT:AD:DP:SAC	0/1:13,29:42:9,4,7,22
chr7	14211655	pbsv.INS.DUP.16777	T	<DUP>	.	PASS	SVTYPE=DUP;END=14211828;SVLEN=173	GT:AD:DP:SAC	0/1:25,35:60:10,15,20,15
chr7	19478706	pbsv.BND.chr7:19478706-chrUn_KN707934v1_decoy:1066	T	]chrUn_KN707934v1_decoy:1066]T	.	Decoy;NearContigEnd	SVTYPE=BND;CIPOS=-1,2;MATEID=pbsv.BND.chrUn_KN707934v1_decoy:1066-chr7:19478706	GT:AD:DP	0/1:40,2:42
chr7	19942148	pbsv.INS.DUP.16848	G	<DUP>	.	PASS	SVTYPE=DUP;END=19942181;SVLEN=33	GT:AD:DP:SAC	0/1:28,31:59:16,12,14,17
chr7	21377439	pbsv.INS.DUP.16862	A	<DUP>	.	PASS	SVTYPE=DUP;END=21377466;SVLEN=27	GT:AD:DP:SAC	0/1:21,7:28:21,0,3,4
chr7	22851818	pbsv.INS.DUP.16884	A	<DUP>	.	PASS	SVTYPE=DUP;END=22851834;SVLEN=16	GT:AD:DP:SAC	0/1:25,33:58:12,13,18,15
chr7	23503736	pbsv.BND.chr7:23503736-chrUn_JTFH01001486v1_decoy:1420	T	T]chrUn_JTFH01001486v1_decoy:1420]	.	Decoy;NearContigEnd	SVTYPE=BND;CIPOS=-32,26;MATEID=pbsv.BND.chrUn_JTFH01001486v1_decoy:1420-chr7:23503736	GT:AD:DP	0/1:29,19:48
chr7	24028696	pbsv.INS.DUP.16899	G	<DUP>	.	PASS	SVTYPE=DUP;END=24028890;SVLEN=194	GT:AD:DP:SAC	0/1:31,19:50:9,22,11,8
chr7	24409084	pbsv.BND.chr7:24409084-chr1:33053497	A	]chr1:33053497]A	.	PASS	SVTYPE=BND;CIPOS=0,3;MATEID=pbsv.BND.chr1:33053497-chr7:24409084	GT:AD:DP	0/1:51,4:55
chr7	24717192	pbsv.INS.DUP.16906	G	<DUP>	.	PASS	SVTYPE=DUP;END=24717220;SVLEN=28	GT:AD:DP:SAC	0/1:33,13:46:16,17,5,8
chr7	25041849	pbsv.BND.chr7:25041849-chr13:60888211	T	]chr13:60888211]T	.	PASS	SVTYPE=BND;CIPOS=0,0;MATEID=pbsv.BND.chr13:60888211-chr7:25041849	GT:AD:DP	0/1:56,5:61
chr7	25041854	pbsv.BND.chr7:25041854-chr6:142128972	T	]chr6:142128972]T	.	PASS	SVTYPE=BND;CIPOS=-10,7;MATEID=pbsv.BND.chr6:142128972-chr7:25041854	GT:AD:DP	0/1:52,10:62
chr7	25918508	pbsv.INS.DUP.16918	A	<DUP>	.	PASS	SVTYPE=DUP;END=25918536;SVLEN=28	GT:AD:DP:SAC	1/1:0,47:47:0,0,24,23
chr7	25920238	pbsv.INS.DUP.16919	A	<DUP>	.	PASS	SVTYPE=DUP;END=25920302;SVLEN=64	GT:AD:DP:SAC	0/1:28,19:47:14,14,11,8
chr7	26213343	pbsv.BND.chr7:26213343-chr15:40561994	A	A]chr15:40561994]	.	PASS	SVTYPE=BND;CIPOS=-35,8;MATEID=pbsv.BND.chr15:40561994-chr7:26213343	GT:AD:DP	0/1:49,13:62
chr7	26955667	pbsv.INS.DUP.16928	A	<DUP>	.	PASS	SVTYPE=DUP;END=26955727;SVLEN=60	GT:AD:DP:SAC	0/1:28,22:50:22,6,3,19
chr7	29305806	pbsv.INS.DUP.16950	T	<DUP>	.	PASS	SVTYPE=DUP;END=29305828;SVLEN=22	GT:AD:DP:SAC	0/1:45,17:62:13,32,16,1
chr7	29305807	pbsv.INS.DUP.16951	C	<DUP>	.	PASS	SVTYPE=DUP;END=29305828;SVLEN=21	GT:AD:DP:SAC	0/1:47,15:62:20,27,9,6
chr7	29511164	pbsv.INS.DUP.16953	A	<DUP>	.	PASS	SVTYPE=DUP;END=29511188;SVLEN=24	GT:AD:DP:SAC	1/1:0,52:52:0,0,23,29
chr7	29645261	pbsv.INS.DUP.16957	A	<DUP>	.	PASS	SVTYPE=DUP;END=29645317;SVLEN=56	GT:AD:DP:SAC	0/1:23,26:49:10,13,12,14
chr7	29645271	pbsv.INS.DUP.16958	T	<DUP>	.	PASS	SVTYPE=DUP;END=29645313;SVLEN=42	GT:AD:DP:SAC	0/1:31,18:49:15,16,7,11
chr7	31347920	pbsv.INS.DUP.16979	T	<DUP>	.	PASS	SVTYPE=DUP;END=31347939;SVLEN=19	GT:AD:DP:SAC	0/1:19,23:42:16,3,12,11
chr7	31862381	pbsv.INS.DUP.16984	G	<DUP>	.	PASS	SVTYPE=DUP;END=31862453;SVLEN=72	GT:AD:DP:SAC	0/1:34,23:57:23,11,17,6
chr7	32510430	pbsv.INS.DUP.16995	G	<DUP>	.	PASS	SVTYPE=DUP;END=32510508;SVLEN=78	GT:AD:DP:SAC	1/1:1,58:59:0,1,33,25
chr7	37292780	pbsv.INS.DUP.17055	G	<DUP>	.	PASS	SVTYPE=DUP;END=37292907;SVLEN=127	GT:AD:DP:SAC	0/1:10,34:44:5,5,14,20
chr7	37527851	pbsv.INS.DUP.17059	A	<DUP>	.	PASS	SVTYPE=DUP;END=37528019;SVLEN=168	GT:AD:DP:SAC	0/1:23,32:55:10,13,15,17
chr7	40839777	pbsv.INV.17092	T	<INV>	.	PASS	SVTYPE=INV;END=40840866;SVLEN=1090	GT:AD:DP:SAC	0/1:31,23:54:21,10,8,15
chr7	42883943	pbsv.INS.DUP.17110	C	<DUP>	.	PASS	SVTYPE=DUP;END=42883964;SVLEN=21	GT:AD:DP:SAC	0/1:17,22:39:7,10,12,10
chr7	43731039	pbsv.INS.DUP.17117	T	<DUP>	.	PASS	SVTYPE=DUP;END=43731206;SVLEN=167	GT:AD:DP:SAC	0/1:30,19:49:16,14,9,10
chr7	43833725	pbsv.BND.chr7:43833725-chr12:69426524	G	G]chr12:69426524]	.	PASS	SVTYPE=BND;CIPOS=-3,3;MATEID=pbsv.BND.chr12:69426524-chr7:43833725	GT:AD:DP	0/1:50,2:52
chr7	46243409	pbsv.BND.chr7:46243409-chrUn_JTFH01001523v1_decoy:1343	A	]chrUn_JTFH01001523v1_decoy:1343]A	.	Decoy;NearContigEnd	SVTYPE=BND;CIPOS=0,1;MATEID=pbsv.BND.chrUn_JTFH01001523v1_decoy:1343-chr7:46243409	GT:AD:DP	0/1:50,2:52
chr7	46311896	pbsv.INS.DUP.17148	T	<DUP>	.	PASS	SVTYPE=DUP;END=46311919;SVLEN=23	GT:AD:DP:SAC	0/1:30,8:38:13,17,7,1
chr7	47072578	pbsv.INS.DUP.17151	T	<DUP>	.	PASS	SVTYPE=DUP;END=47072596;SVLEN=18	GT:AD:DP:SAC	0/1:35,14:49:11,24,13,1
chr7	47530824	pbsv.INS.DUP.17159	A	<DUP>	.	PASS	SVTYPE=DUP;END=47530850;SVLEN=26	GT:AD:DP:SAC	0/1:29,12:41:19,10,7,5
chr7	50155823	pbsv.INS.DUP.17191	T	<DUP>	.	PASS	SVTYPE=DUP;END=50155858;SVLEN=35	GT:AD:DP:SAC	0/1:13,38:51:3,10,21,17
chr7	50155831	pbsv.INS.DUP.17192	C	<DUP>	.	PASS	SVTYPE=DUP;END=50155872;SVLEN=41	GT:AD:DP:SAC	0/1:37,14:51:21,16,3,11
chr7	51290496	pbsv.INS.DUP.17201	T	<DUP>	.	PASS	SVTYPE=DUP;END=51290557;SVLEN=61	GT:AD:DP:SAC	0/1:26,22:48:12,14,14,8
chr7	51419352	pbsv.INS.DUP.17202	T	<DUP>	.	PASS	SVTYPE=DUP;END=51419372;SVLEN=20	GT:AD:DP:SAC	0/1:22,21:43:9,13,11,10
chr7	52513753	pbsv.INS.DUP.17224	C	<DUP>	.	PASS	SVTYPE=DUP;END=52513785;SVLEN=32	GT:AD:DP:SAC	1/1:1,46:47:0,1,28,18
chr7	54348417	pbsv.INS.DUP.17238	T	<DUP>	.	PASS	SVTYPE=DUP;END=54348453;SVLEN=36	GT:AD:DP:SAC	0/1:24,16:40:8,16,9,7
chr7	55220066	pbsv.INS.DUP.17249	C	<DUP>	.	PASS	SVTYPE=DUP;END=55220153;SVLEN=87	GT:AD:DP:SAC	0/1:23,10:33:10,13,5,5
chr7	56369086	pbsv.INS.DUP.17267	G	<DUP>	.	PASS	SVTYPE=DUP;END=56375010;SVLEN=5924	GT:AD:DP:SAC	0/1:16,38:54:12,4,22,16
chr7	56513890	pbsv.INV.17271	T	<INV>	.	InsufficientStrandEvidence	SVTYPE=INV;END=56514247;SVLEN=358	GT:AD:DP:SAC	0/1:30,9:39:9,21,9,0
chr7	56813641	pbsv.INS.DUP.17279	G	<DUP>	.	PASS	SVTYPE=DUP;END=56813727;SVLEN=86	GT:AD:DP:SAC	0/1:40,25:65:23,17,16,9
chr7	57206649	pbsv.INV.17284	C	<INV>	.	InsufficientStrandEvidence	SVTYPE=INV;END=57207077;SVLEN=429	GT:AD:DP:SAC	0/1:17,6:23:4,13,6,0
chr7	57765421	pbsv.INS.DUP.17297	A	<DUP>	.	PASS	SVTYPE=DUP;END=57766125;SVLEN=704	GT:AD:DP:SAC	0/1:19,13:32:9,10,8,5
chr7	63299582	pbsv.INS.DUP.17375	T	<DUP>	.	PASS	SVTYPE=DUP;END=63299606;SVLEN=24	GT:AD:DP:SAC	0/1:20,10:30:13,7,3,7
chr7	63754095	pbsv.INS.DUP.17382	G	<DUP>	.	PASS	SVTYPE=DUP;END=63754136;SVLEN=41	GT:AD:DP:SAC	0/1:33,9:42:16,17,2,7
chr7	63759608	pbsv.INS.DUP.17386	C	<DUP>	.	PASS	SVTYPE=DUP;END=63759645;SVLEN=37	GT:AD:DP:SAC	0/1:31,11:42:16,15,3,8
chr7	63964505	pbsv.BND.chr7:63964505-chr9:116894909	C	C]chr9:116894909]	.	PASS	SVTYPE=BND;CIPOS=-1,2;MATEID=pbsv.BND.chr9:116894909-chr7:63964505	GT:AD:DP	0/1:34,3:37
chr7	64751322	pbsv.INS.DUP.17397	A	<DUP>	.	PASS	SVTYPE=DUP;END=64751340;SVLEN=18	GT:AD:DP:SAC	0/1:31,11:42:15,16,5,6
chr7	66686345	pbsv.BND.chr7:66686345-chr19:49014005	G	[chr19:49014005[G	.	PASS	SVTYPE=BND;CIPOS=0,1;MATEID=pbsv.BND.chr19:49014005-chr7:66686345	GT:AD:DP	0/1:45,2:47
chr7	67889021	pbsv.INS.DUP.17462	G	<DUP>	.	PASS	SVTYPE=DUP;END=67889051;SVLEN=30	GT:AD:DP:SAC	1/1:0,45:45:0,0,18,27
chr7	68256511	pbsv.INS.DUP.17472	T	<DUP>	.	PASS	SVTYPE=DUP;END=68256532;SVLEN=21	GT:AD:DP:SAC	0/1:24,12:36:11,13,6,6
chr7	68256522	pbsv.INS.DUP.17473	A	<DUP>	.	PASS	SVTYPE=DUP;END=68256540;SVLEN=18	GT:AD:DP:SAC	0/1:11,25:36:5,6,12,13
chr7	69027320	pbsv.INS.DUP.17490	G	<DUP>	.	PASS	SVTYPE=DUP;END=69027494;SVLEN=174	GT:AD:DP:SAC	0/1:24,22:46:11,13,10,12
chr7	69228528	pbsv.INS.DUP.17494	C	<DUP>	.	InsufficientStrandEvidence	SVTYPE=DUP;END=69228548;SVLEN=20	GT:AD:DP:SAC	0/1:26,8:34:8,18,8,0
chr7	69545919	pbsv.INS.DUP.17499	A	<DUP>	.	InsufficientStrandEvidence	SVTYPE=DUP;END=69545945;SVLEN=26	GT:AD:DP:SAC	0/1:32,9:41:18,14,0,9
chr7	72271570	pbsv.INS.DUP.17535	A	<DUP>	.	PASS	SVTYPE=DUP;END=72271593;SVLEN=23	GT:AD:DP:SAC	1/1:1,50:51:0,1,26,24
chr7	72805247	pbsv.CNV.17542	A	<CNV>	.	PASS	SVTYPE=cnv;END=73967768;SVLEN=1162521	CN	1
chr7	72805247	pbsv.BND.chr7:72805247-chrUn_KN707614v1_decoy:3	A	A[chrUn_KN707614v1_decoy:3[	.	Decoy;NearContigEnd	SVTYPE=BND;CIPOS=-48,5;MATEID=pbsv.BND.chrUn_KN707614v1_decoy:3-chr7:72805247	GT:AD:DP	0/1:10,16:26
chr7	73232862	pbsv.INS.DUP.17551	C	<DUP>	.	PASS	SVTYPE=DUP;END=73232880;SVLEN=18	GT:AD:DP:SAC	0/1:20,5:25:13,7,2,3
chr7	73967768	pbsv.BND.chr7:73967768-chrUn_JTFH01000403v1_decoy:1	T	[chrUn_JTFH01000403v1_decoy:1[T	.	Decoy;NearContigEnd	SVTYPE=BND;CIPOS=-9,9;MATEID=pbsv.BND.chrUn_JTFH01000403v1_decoy:1-chr7:73967768	GT:AD:DP	0/1:41,2:43
chr7	74204381	pbsv.INS.DUP.17564	G	<DUP>	.	InsufficientStrandEvidence	SVTYPE=DUP;END=74204441;SVLEN=60	GT:AD:DP:SAC	0/1:9,11:20:2,7,0,11
chr7	74361179	pbsv.INS.DUP.17569	C	<DUP>	.	InsufficientStrandEvidence	SVTYPE=DUP;END=74361205;SVLEN=26	GT:AD:DP:SAC	0/1:28,9:37:11,17,9,0
chr7	74399109	pbsv.INS.DUP.17572	G	<DUP>	.	PASS	SVTYPE=DUP;END=74399129;SVLEN=20	GT:AD:DP:SAC	0/1:20,19:39:14,6,7,12
chr7	74776719	pbsv.INS.DUP.17575	C	<DUP>	.	PASS	SVTYPE=DUP;END=74776746;SVLEN=27	GT:AD:DP:SAC	0/1:12,14:26:3,9,9,5
chr7	75819293	pbsv.INS.DUP.17598	A	<DUP>	.	PASS	SVTYPE=DUP;END=75819315;SVLEN=22	GT:AD:DP:SAC	0/1:23,22:45:11,12,7,15
chr7	76277717	pbsv.INS.DUP.17608	A	<DUP>	.	PASS	SVTYPE=DUP;END=76277734;SVLEN=17	GT:AD:DP:SAC	0/1:24,11:35:18,6,6,5
chr7	76515453	pbsv.BND.chr7:76515453-chr7:77046725	C	C[chr7:77046725[	.	PASS	SVTYPE=BND;CIPOS=-8,3;MATEID=pbsv.BND.chr7:77046725-chr7:76515453;MATEDIST=531272	GT:AD:DP	0/1:23,16:39
chr7	76539077	pbsv.INS.DUP.17617	T	<DUP>	.	PASS	SVTYPE=DUP;END=76539095;SVLEN=18	GT:AD:DP:SAC	0/1:20,17:37:10,10,10,7
chr7	77046725	pbsv.BND.chr7:77046725-chr7:76515453	C	]chr7:76515453]C	.	PASS	SVTYPE=BND;CIPOS=-2,6;MATEID=pbsv.BND.chr7:76515453-chr7:77046725;MATEDIST=531272	GT:AD:DP	0/1:28,16:44
chr7	77061003	pbsv.INS.DUP.17631	G	<DUP>	.	PASS	SVTYPE=DUP;END=77061027;SVLEN=24	GT:AD:DP:SAC	0/1:16,40:56:7,9,20,20
chr7	77689453	pbsv.INS.DUP.17643	C	<DUP>	.	PASS	SVTYPE=DUP;END=77689478;SVLEN=25	GT:AD:DP:SAC	0/1:23,28:51:12,11,13,15
chr7	79625585	pbsv.INS.DUP.17676	A	<DUP>	.	PASS	SVTYPE=DUP;END=79625665;SVLEN=80	GT:AD:DP:SAC	0/1:12,10:22:11,1,8,2
chr7	80815555	pbsv.INS.DUP.17689	A	<DUP>	.	PASS	SVTYPE=DUP;END=80815572;SVLEN=17	GT:AD:DP:SAC	0/1:32,25:57:20,12,7,18
chr7	83311902	pbsv.INS.DUP.17710	A	<DUP>	.	PASS	SVTYPE=DUP;END=83311921;SVLEN=19	GT:AD:DP:SAC	0/1:31,20:51:14,17,13,7
chr7	83389792	pbsv.INS.DUP.17713	T	<DUP>	.	PASS	SVTYPE=DUP;END=83389862;SVLEN=70	GT:AD:DP:SAC	0/1:24,23:47:16,8,12,11
chr7	84086533	pbsv.INS.DUP.17724	T	<DUP>	.	PASS	SVTYPE=DUP;END=84086601;SVLEN=68	GT:AD:DP:SAC	0/1:21,27:48:3,18,25,2
chr7	85782534	pbsv.SPLIT.DUP.17744	T	<DUP>	.	PASS	SVTYPE=DUP;END=85874730;SVLEN=92196;NotFullySpanned	GT:AD:DP:SAC	0/1:32,47:79:23,9,23,24
chr7	87194426	pbsv.INS.DUP.17748	A	<DUP>	.	PASS	SVTYPE=DUP;END=87194476;SVLEN=50	GT:AD:DP:SAC	0/1:19,28:47:10,9,9,19
chr7	87720933	pbsv.INS.DUP.17754	A	<DUP>	.	PASS	SVTYPE=DUP;END=87720967;SVLEN=34	GT:AD:DP:SAC	0/1:32,23:55:15,17,14,9
chr7	87720947	pbsv.INS.DUP.17755	A	<DUP>	.	PASS	SVTYPE=DUP;END=87720977;SVLEN=30	GT:AD:DP:SAC	0/1:23,31:54:14,9,14,17
chr7	89161550	pbsv.INS.DUP.17768	T	<DUP>	.	PASS	SVTYPE=DUP;END=89161613;SVLEN=63	GT:AD:DP:SAC	0/1:19,28:47:9,10,13,15
chr7	89219898	pbsv.INS.DUP.17769	T	<DUP>	.	PASS	SVTYPE=DUP;END=89219995;SVLEN=97	GT:AD:DP:SAC	0/1:36,11:47:21,15,4,7
chr7	89219905	pbsv.INS.DUP.17770	G	<DUP>	.	PASS	SVTYPE=DUP;END=89219999;SVLEN=94	GT:AD:DP:SAC	0/1:16,32:48:9,7,16,16
chr7	91232378	pbsv.INS.DUP.17794	T	<DUP>	.	PASS	SVTYPE=DUP;END=91232406;SVLEN=28	GT:AD:DP:SAC	0/1:34,10:44:20,14,3,7
chr7	91232378	pbsv.INS.DUP.17795	T	<DUP>	.	PASS	SVTYPE=DUP;END=91232413;SVLEN=35	GT:AD:DP:SAC	0/1:14,30:44:5,9,18,12
chr7	97631271	pbsv.BND.chr7:97631271-chr5:134798307	T	T]chr5:134798307]	.	PASS	SVTYPE=BND;CIPOS=-3,3;MATEID=pbsv.BND.chr5:134798307-chr7:97631271	GT:AD:DP	0/1:48,4:52
chr7	98235831	pbsv.INS.DUP.17835	A	<DUP>	.	PASS	SVTYPE=DUP;END=98235852;SVLEN=21	GT:AD:DP:SAC	0/1:22,13:35:9,13,7,6
chr7	98486852	pbsv.INS.DUP.17843	G	<DUP>	.	PASS	SVTYPE=DUP;END=98486897;SVLEN=45	GT:AD:DP:SAC	0/1:26,19:45:11,15,13,6
chr7	98548108	pbsv.INS.DUP.17846	C	<DUP>	.	PASS	SVTYPE=DUP;END=98548136;SVLEN=28	GT:AD:DP:SAC	0/1:25,8:33:13,12,3,5
chr7	98840673	pbsv.INS.DUP.17855	C	<DUP>	.	PASS	SVTYPE=DUP;END=98840761;SVLEN=88	GT:AD:DP:SAC	0/1:15,25:40:9,6,11,14
chr7	99295840	pbsv.INS.DUP.17863	A	<DUP>	.	PASS	SVTYPE=DUP;END=99295855;SVLEN=15	GT:AD:DP:SAC	0/1:32,9:41:16,16,4,5
chr7	101039613	pbsv.INS.DUP.17892	C	<DUP>	.	PASS	SVTYPE=DUP;END=101039745;SVLEN=132	GT:AD:DP:SAC	0/1:11,32:43:1,10,19,13
chr7	101092484	pbsv.INS.DUP.17894	C	<DUP>	.	PASS	SVTYPE=DUP;END=101092509;SVLEN=25	GT:AD:DP:SAC	0/1:28,10:38:16,12,4,6
chr7	101092507	pbsv.INS.DUP.17895	C	<DUP>	.	PASS	SVTYPE=DUP;END=101092536;SVLEN=29	GT:AD:DP:SAC	0/1:12,26:38:5,7,15,11
chr7	101446049	pbsv.INS.DUP.17905	A	<DUP>	.	PASS	SVTYPE=DUP;END=101446067;SVLEN=18	GT:AD:DP:SAC	0/1:32,20:52:19,13,9,11
chr7	101695808	pbsv.INS.DUP.17912	A	<DUP>	.	PASS	SVTYPE=DUP;END=101696081;SVLEN=273	GT:AD:DP:SAC	0/1:25,14:39:13,12,10,4
chr7	104124078	pbsv.INS.DUP.17948	T	<DUP>	.	PASS	SVTYPE=DUP;END=104124352;SVLEN=274	GT:AD:DP:SAC	0/1:14,49:63:7,7,27,22
chr7	104235882	pbsv.INS.DUP.17951	T	<DUP>	.	PASS	SVTYPE=DUP;END=104235924;SVLEN=42	GT:AD:DP:SAC	0/1:27,23:50:12,15,10,13
chr7	105411257	pbsv.INS.DUP.17963	C	<DUP>	.	PASS	SVTYPE=DUP;END=105411312;SVLEN=55	GT:AD:DP:SAC	1/1:1,42:43:0,1,22,20
chr7	106981634	pbsv.INS.DUP.17988	G	<DUP>	.	PASS	SVTYPE=DUP;END=106981898;SVLEN=264	GT:AD:DP:SAC	1/1:5,50:55:2,3,26,24
chr7	107418975	pbsv.INV.17993	A	<INV>	.	PASS	SVTYPE=INV;END=107422746;SVLEN=3772	GT:AD:DP:SAC	0/1:30,39:69:30,0,12,27
chr7	109117169	pbsv.INS.DUP.18019	A	<DUP>	.	PASS	SVTYPE=DUP;END=109117195;SVLEN=26	GT:AD:DP:SAC	1/1:6,44:50:4,2,24,20
chr7	111086256	pbsv.INS.DUP.18035	A	<DUP>	.	InsufficientStrandEvidence	SVTYPE=DUP;END=111086283;SVLEN=27	GT:AD:DP:SAC	0/1:40,14:54:26,14,0,14
chr7	111762763	pbsv.INS.DUP.18045	T	<DUP>	.	PASS	SVTYPE=DUP;END=111762783;SVLEN=20	GT:AD:DP:SAC	0/1:23,32:55:14,9,11,21
chr7	112208675	pbsv.INS.DUP.18046	T	<DUP>	.	PASS	SVTYPE=DUP;END=112208697;SVLEN=22	GT:AD:DP:SAC	0/1:23,25:48:11,12,10,15
chr7	114192106	pbsv.INS.DUP.18070	T	<DUP>	.	PASS	SVTYPE=DUP;END=114192143;SVLEN=37	GT:AD:DP:SAC	0/1:15,50:65:9,6,27,23
chr7	117012630	pbsv.INS.DUP.18094	T	<DUP>	.	PASS	SVTYPE=DUP;END=117012681;SVLEN=51	GT:AD:DP:SAC	0/1:28,20:48:12,16,9,11
chr7	117871846	pbsv.INS.DUP.18105	A	<DUP>	.	PASS	SVTYPE=DUP;END=117871873;SVLEN=27	GT:AD:DP:SAC	0/1:25,22:47:12,13,7,15
chr7	118111829	pbsv.INS.DUP.18107	T	<DUP>	.	PASS	SVTYPE=DUP;END=118111846;SVLEN=17	GT:AD:DP:SAC	0/1:31,29:60:15,16,19,10
chr7	118538531	pbsv.BND.chr7:118538531-chr9:119048996	T	[chr9:119048996[T	.	PASS	SVTYPE=BND;CIPOS=-1,1;MATEID=pbsv.BND.chr9:119048996-chr7:118538531	GT:AD:DP	0/1:52,2:54
chr7	120530127	pbsv.BND.chr7:120530127-chr19:35526209	C	]chr19:35526209]C	.	PASS	SVTYPE=BND;CIPOS=-1,2;MATEID=pbsv.BND.chr19:35526209-chr7:120530127	GT:AD:DP	0/1:55,2:57
chr7	121443953	pbsv.INS.DUP.18128	T	<DUP>	.	PASS	SVTYPE=DUP;END=121444003;SVLEN=50	GT:AD:DP:SAC	0/1:32,31:63:13,19,13,18
chr7	122237592	pbsv.BND.chr7:122237592-chr2:106940056	C	]chr2:106940056]C	.	PASS	SVTYPE=BND;CIPOS=0,0;MATEID=pbsv.BND.chr2:106940056-chr7:122237592	GT:AD:DP	0/1:55,2:57
chr7	123637879	pbsv.INS.DUP.18153	A	<DUP>	.	PASS	SVTYPE=DUP;END=123637899;SVLEN=20	GT:AD:DP:SAC	0/1:32,27:59:16,16,16,11
chr7	125239057	pbsv.BND.chr7:125239057-chrUn_JTFH01001589v1_decoy:1213	A	]chrUn_JTFH01001589v1_decoy:1213]A	.	Decoy;NearContigEnd	SVTYPE=BND;CIPOS=0,0;MATEID=pbsv.BND.chrUn_JTFH01001589v1_decoy:1213-chr7:125239057	GT:AD:DP	0/1:57,2:59
chr7	126763589	pbsv.INS.DUP.18185	T	<DUP>	.	PASS	SVTYPE=DUP;END=126763628;SVLEN=39	GT:AD:DP:SAC	1/1:0,57:57:0,0,35,22
chr7	126801454	pbsv.INS.DUP.18186	A	<DUP>	.	PASS	SVTYPE=DUP;END=126801529;SVLEN=75	GT:AD:DP:SAC	1/1:1,40:41:0,1,20,20
chr7	127253433	pbsv.INS.DUP.18191	C	<DUP>	.	PASS	SVTYPE=DUP;END=127253485;SVLEN=52	GT:AD:DP:SAC	0/1:32,19:51:19,13,6,13
chr7	128320414	pbsv.INS.DUP.18204	A	<DUP>	.	PASS	SVTYPE=DUP;END=128320435;SVLEN=21	GT:AD:DP:SAC	0/1:37,12:49:25,12,1,11
chr7	128476962	pbsv.INS.DUP.18206	C	<DUP>	.	PASS	SVTYPE=DUP;END=128476981;SVLEN=19	GT:AD:DP:SAC	0/1:42,12:54:25,17,6,6
chr7	128552997	pbsv.INS.DUP.18207	G	<DUP>	.	PASS	SVTYPE=DUP;END=128553026;SVLEN=29	GT:AD:DP:SAC	1/1:8,50:58:3,5,18,32
chr7	129476182	pbsv.INS.DUP.18216	G	<DUP>	.	PASS	SVTYPE=DUP;END=129476243;SVLEN=61	GT:AD:DP:SAC	0/1:37,17:54:20,17,8,9
chr7	131224167	pbsv.INS.DUP.18237	A	<DUP>	.	PASS	SVTYPE=DUP;END=131224301;SVLEN=134	GT:AD:DP:SAC	1/1:4,43:47:0,4,22,21
chr7	131868663	pbsv.INS.DUP.18247	C	<DUP>	.	PASS	SVTYPE=DUP;END=131868695;SVLEN=32	GT:AD:DP:SAC	1/1:1,35:36:0,1,11,24
chr7	132698188	pbsv.INS.DUP.18259	A	<DUP>	.	PASS	SVTYPE=DUP;END=132698234;SVLEN=46	GT:AD:DP:SAC	0/1:13,8:21:13,0,7,1
chr7	132983985	pbsv.INS.DUP.18262	C	<DUP>	.	PASS	SVTYPE=DUP;END=132984048;SVLEN=63	GT:AD:DP:SAC	0/1:33,15:48:14,19,10,5
chr7	136414177	pbsv.INS.DUP.18294	T	<DUP>	.	PASS	SVTYPE=DUP;END=136414195;SVLEN=18	GT:AD:DP:SAC	1/1:4,51:55:1,3,26,25
chr7	136789018	pbsv.INS.DUP.18301	C	<DUP>	.	PASS	SVTYPE=DUP;END=136789072;SVLEN=54	GT:AD:DP:SAC	0/1:28,19:47:19,9,13,6
chr7	137638472	pbsv.INS.DUP.18313	A	<DUP>	.	PASS	SVTYPE=DUP;END=137638538;SVLEN=66	GT:AD:DP:SAC	1/1:8,46:54:6,2,19,27
chr7	138031053	pbsv.BND.chr7:138031053-chr9:82235777	G	]chr9:82235777]G	.	PASS	SVTYPE=BND;CIPOS=0,0;MATEID=pbsv.BND.chr9:82235777-chr7:138031053	GT:AD:DP	0/1:42,2:44
chr7	138230710	pbsv.BND.chr7:138230710-chrUn_JTFH01001603v1_decoy:1	C	[chrUn_JTFH01001603v1_decoy:1[C	.	Decoy;NearContigEnd	SVTYPE=BND;CIPOS=-2,21;MATEID=pbsv.BND.chrUn_JTFH01001603v1_decoy:1-chr7:138230710	GT:AD:DP	0/1:27,17:44
chr7	138463991	pbsv.INS.DUP.18324	T	<DUP>	.	PASS	SVTYPE=DUP;END=138464010;SVLEN=19	GT:AD:DP:SAC	0/1:20,30:50:7,13,16,14
chr7	138718689	pbsv.INS.DUP.18330	T	<DUP>	.	PASS	SVTYPE=DUP;END=138718729;SVLEN=40	GT:AD:DP:SAC	1/1:1,43:44:0,1,26,17
chr7	138796727	pbsv.INS.DUP.18333	A	<DUP>	.	PASS	SVTYPE=DUP;END=138796747;SVLEN=20	GT:AD:DP:SAC	0/1:30,25:55:13,17,15,10
chr7	140336881	pbsv.INS.DUP.18346	C	<DUP>	.	PASS	SVTYPE=DUP;END=140336902;SVLEN=21	GT:AD:DP:SAC	0/1:15,28:43:8,7,12,16
chr7	140503882	pbsv.INS.DUP.18350	A	<DUP>	.	PASS	SVTYPE=DUP;END=140503904;SVLEN=22	GT:AD:DP:SAC	0/1:13,28:41:11,2,12,16
chr7	142472165	pbsv.INS.DUP.18371	A	<DUP>	.	PASS	SVTYPE=DUP;END=142472199;SVLEN=34	GT:AD:DP:SAC	0/1:47,15:62:23,24,4,11
chr7	142830180	pbsv.INS.DUP.18383	T	<DUP>	.	PASS	SVTYPE=DUP;END=142830232;SVLEN=52	GT:AD:DP:SAC	0/1:26,21:47:22,4,16,5
chr7	143546333	pbsv.INS.DUP.18392	T	<DUP>	.	PASS	SVTYPE=DUP;END=143546350;SVLEN=17	GT:AD:DP:SAC	1/1:0,5:5:0,0,3,2
chr7	144488647	pbsv.INS.DUP.18395	G	<DUP>	.	PASS	SVTYPE=DUP;END=144488819;SVLEN=172	GT:AD:DP:SAC	0/1:44,17:61:24,20,9,8
chr7	145455819	pbsv.BND.chr7:145455819-chr5:51530449	T	T]chr5:51530449]	.	PASS	SVTYPE=BND;CIPOS=-15,6;MATEID=pbsv.BND.chr5:51530449-chr7:145455819	GT:AD:DP	0/1:40,4:44
chr7	148616992	pbsv.INS.DUP.18441	A	<DUP>	.	PASS	SVTYPE=DUP;END=148617041;SVLEN=49	GT:AD:DP:SAC	0/1:31,26:57:19,12,15,11
chr7	149128754	pbsv.INS.DUP.18447	A	<DUP>	.	PASS	SVTYPE=DUP;END=149128779;SVLEN=25	GT:AD:DP:SAC	0/1:29,21:50:13,16,7,14
chr7	149128758	pbsv.INS.DUP.18448	A	<DUP>	.	PASS	SVTYPE=DUP;END=149128777;SVLEN=19	GT:AD:DP:SAC	0/1:17,33:50:6,11,14,19
chr7	150035442	pbsv.INS.DUP.18464	C	<DUP>	.	PASS	SVTYPE=DUP;END=150035588;SVLEN=146	GT:AD:DP:SAC	0/1:21,20:41:16,5,11,9
chr7	150041849	pbsv.INS.DUP.18469	G	<DUP>	.	PASS	SVTYPE=DUP;END=150042075;SVLEN=226	GT:AD:DP:SAC	0/1:34,13:47:16,18,8,5
chr7	150506334	pbsv.INS.DUP.18481	G	<DUP>	.	PASS	SVTYPE=DUP;END=150506363;SVLEN=29	GT:AD:DP:SAC	0/1:18,29:47:7,11,10,19
chr7	150962628	pbsv.INS.DUP.18485	A	<DUP>	.	PASS	SVTYPE=DUP;END=150962652;SVLEN=24	GT:AD:DP:SAC	1/1:2,17:19:0,2,2,15
chr7	151402070	pbsv.INS.DUP.18494	A	<DUP>	.	PASS	SVTYPE=DUP;END=151402088;SVLEN=18	GT:AD:DP:SAC	0/1:18,17:35:11,7,8,9
chr7	151669892	pbsv.INS.DUP.18497	A	<DUP>	.	PASS	SVTYPE=DUP;END=151669911;SVLEN=19	GT:AD:DP:SAC	1/1:0,40:40:0,0,15,25
chr7	151904514	pbsv.INS.DUP.18514	T	<DUP>	.	PASS	SVTYPE=DUP;END=151904571;SVLEN=57	GT:AD:DP:SAC	0/1:19,36:55:12,7,20,16
chr7	152414233	pbsv.CNV.18524	A	<CNV>	.	PASS	SVTYPE=cnv;END=152416664;SVLEN=2431	CN	4
chr7	152414233	pbsv.BND.chr7:152414233-chr22:11068986	A	A]chr22:11068986]	.	NearReferenceGap	SVTYPE=BND;CIPOS=-30,64;MATEID=pbsv.BND.chr22:11068986-chr7:152414233	GT:AD:DP	0/1:106,8:114
chr7	152416664	pbsv.BND.chr7:152416664-chr22:11068984	C	C]chr22:11068984]	.	NearReferenceGap	SVTYPE=BND;CIPOS=-28,3;MATEID=pbsv.BND.chr22:11068984-chr7:152416664	GT:AD:DP	0/1:29,47:76
chr7	153928397	pbsv.INS.DUP.18557	T	<DUP>	.	PASS	SVTYPE=DUP;END=153928420;SVLEN=23	GT:AD:DP:SAC	0/1:27,44:71:14,13,24,20
chr7	154656180	pbsv.INS.DUP.18583	G	<DUP>	.	PASS	SVTYPE=DUP;END=154656346;SVLEN=166	GT:AD:DP:SAC	0/1:26,11:37:12,14,5,6
chr7	154778668	pbsv.INS.DUP.18595	C	<DUP>	.	PASS	SVTYPE=DUP;END=154778808;SVLEN=140	GT:AD:DP:SAC	0/1:17,13:30:7,10,5,8
chr7	155166897	pbsv.INS.DUP.18615	G	<DUP>	.	PASS	SVTYPE=DUP;END=155166936;SVLEN=39	GT:AD:DP:SAC	0/1:23,13:36:8,15,8,5
chr7	155329363	pbsv.INS.DUP.18624	C	<DUP>	.	PASS	SVTYPE=DUP;END=155329394;SVLEN=31	GT:AD:DP:SAC	0/1:37,18:55:16,21,7,11
chr7	155329513	pbsv.INS.DUP.18625	C	<DUP>	.	PASS	SVTYPE=DUP;END=155329976;SVLEN=463	GT:AD:DP:SAC	0/1:38,17:55:14,24,9,8
chr7	155346517	pbsv.INS.DUP.18630	A	<DUP>	.	PASS	SVTYPE=DUP;END=155346544;SVLEN=27	GT:AD:DP:SAC	0/1:22,21:43:8,14,9,12
chr7	155350451	pbsv.INS.DUP.18632	G	<DUP>	.	PASS	SVTYPE=DUP;END=155350749;SVLEN=298	GT:AD:DP:SAC	0/1:29,12:41:8,21,5,7
chr7	155445725	pbsv.INS.DUP.18640	T	<DUP>	.	PASS	SVTYPE=DUP;END=155445938;SVLEN=213	GT:AD:DP:SAC	0/1:24,12:36:12,12,7,5
chr7	155590288	pbsv.INS.DUP.18643	A	<DUP>	.	PASS	SVTYPE=DUP;END=155590337;SVLEN=49	GT:AD:DP:SAC	0/1:22,11:33:11,11,4,7
chr7	155617395	pbsv.INS.DUP.18648	T	<DUP>	.	PASS	SVTYPE=DUP;END=155617541;SVLEN=146	GT:AD:DP:SAC	0/1:38,12:50:22,16,2,10
chr7	155891353	pbsv.BND.chr7:155891353-chrUn_JTFH01000557v1_decoy:1458	G	]chrUn_JTFH01000557v1_decoy:1458]G	.	Decoy;NearContigEnd	SVTYPE=BND;CIPOS=-21,42;MATEID=pbsv.BND.chrUn_JTFH01000557v1_decoy:1458-chr7:155891353	GT:AD:DP	0/1:34,3:37
chr7	155993179	pbsv.INS.DUP.18661	G	<DUP>	.	PASS	SVTYPE=DUP;END=155993258;SVLEN=79	GT:AD:DP:SAC	0/1:25,19:44:17,8,6,13
chr7	156154107	pbsv.INS.DUP.18666	A	<DUP>	.	PASS	SVTYPE=DUP;END=156154210;SVLEN=103	GT:AD:DP:SAC	0/1:17,8:25:11,6,5,3
chr7	156154929	pbsv.INS.DUP.18667	G	<DUP>	.	PASS	SVTYPE=DUP;END=156155167;SVLEN=238	GT:AD:DP:SAC	0/1:15,13:28:8,7,10,3
chr7	156193455	pbsv.INS.DUP.18672	C	<DUP>	.	PASS	SVTYPE=DUP;END=156193490;SVLEN=35	GT:AD:DP:SAC	0/1:19,20:39:14,5,8,12
chr7	156266334	pbsv.INS.DUP.18674	T	<DUP>	.	PASS	SVTYPE=DUP;END=156266375;SVLEN=41	GT:AD:DP:SAC	0/1:20,27:47:11,9,14,13
chr7	156348014	pbsv.INS.DUP.18677	C	<DUP>	.	PASS	SVTYPE=DUP;END=156348094;SVLEN=80	GT:AD:DP:SAC	1/1:8,36:44:5,3,20,16
chr7	156941463	pbsv.INS.DUP.18682	G	<DUP>	.	PASS	SVTYPE=DUP;END=156941814;SVLEN=351	GT:AD:DP:SAC	0/1:33,16:49:21,12,8,8
chr7	157324762	pbsv.BND.chr7:157324762-chr11:133498905	T	[chr11:133498905[T	.	PASS	SVTYPE=BND;CIPOS=0,1;MATEID=pbsv.BND.chr11:133498905-chr7:157324762	GT:AD:DP	0/1:39,2:41
chr7	157498370	pbsv.INS.DUP.18707	G	<DUP>	.	PASS	SVTYPE=DUP;END=157498393;SVLEN=23	GT:AD:DP:SAC	0/1:21,15:36:8,13,8,7
chr7	157725152	pbsv.INS.DUP.18726	G	<DUP>	.	PASS	SVTYPE=DUP;END=157725351;SVLEN=199	GT:AD:DP:SAC	0/1:25,12:37:16,9,5,7
chr7	157725686	pbsv.INS.DUP.18728	C	<DUP>	.	PASS	SVTYPE=DUP;END=157726029;SVLEN=343	GT:AD:DP:SAC	0/1:38,21:59:23,15,10,11
chr7	157731589	pbsv.INS.DUP.18731	C	<DUP>	.	PASS	SVTYPE=DUP;END=157731612;SVLEN=23	GT:AD:DP:SAC	0/1:29,13:42:16,13,8,5
chr7	157731724	pbsv.INS.DUP.18732	C	<DUP>	.	PASS	SVTYPE=DUP;END=157731839;SVLEN=115	GT:AD:DP:SAC	0/1:33,9:42:19,14,5,4
chr7	157866833	pbsv.INS.DUP.18741	C	<DUP>	.	PASS	SVTYPE=DUP;END=157866892;SVLEN=59	GT:AD:DP:SAC	0/1:11,33:44:7,4,11,22
chr7	157872162	pbsv.INS.DUP.18743	C	<DUP>	.	PASS	SVTYPE=DUP;END=157872197;SVLEN=35	GT:AD:DP:SAC	1/1:2,34:36:1,1,14,20
chr7	157924820	pbsv.INS.DUP.18748	A	<DUP>	.	PASS	SVTYPE=DUP;END=157925133;SVLEN=313	GT:AD:DP:SAC	0/1:37,15:52:18,19,6,9
chr7	157982926	pbsv.INS.DUP.18758	T	<DUP>	.	PASS	SVTYPE=DUP;END=157983209;SVLEN=283	GT:AD:DP:SAC	0/1:25,9:34:13,12,3,6
chr7	157995064	pbsv.INS.DUP.18763	C	<DUP>	.	PASS	SVTYPE=DUP;END=157995082;SVLEN=18	GT:AD:DP:SAC	0/1:23,14:37:9,14,6,8
chr7	158000604	pbsv.INS.DUP.18764	G	<DUP>	.	PASS	SVTYPE=DUP;END=158000663;SVLEN=59	GT:AD:DP:SAC	0/1:25,8:33:9,16,3,5
chr7	158000623	pbsv.INS.DUP.18765	G	<DUP>	.	PASS	SVTYPE=DUP;END=158000747;SVLEN=124	GT:AD:DP:SAC	0/1:12,20:32:4,8,7,13
chr7	158151378	pbsv.INS.DUP.18799	C	<DUP>	.	PASS	SVTYPE=DUP;END=158151473;SVLEN=95	GT:AD:DP:SAC	0/1:144,13:157:13,131,1,12
chr7	158158673	pbsv.INS.DUP.18801	G	<DUP>	.	PASS	SVTYPE=DUP;END=158158750;SVLEN=77	GT:AD:DP:SAC	0/1:9,9:18:3,6,2,7
chr7	158163694	pbsv.INS.DUP.18803	T	<DUP>	.	PASS	SVTYPE=DUP;END=158163868;SVLEN=174	GT:AD:DP:SAC	1/1:4,26:30:2,2,12,14
chr7	158165113	pbsv.INS.DUP.18806	C	<DUP>	.	PASS	SVTYPE=DUP;END=158165148;SVLEN=35	GT:AD:DP:SAC	0/1:21,14:35:11,10,5,9
chr7	158273944	pbsv.INS.DUP.18816	A	<DUP>	.	PASS	SVTYPE=DUP;END=158274364;SVLEN=420	GT:AD:DP:SAC	0/1:14,34:48:4,10,18,16
chr7	158300564	pbsv.INS.DUP.18819	G	<DUP>	.	PASS	SVTYPE=DUP;END=158300580;SVLEN=16	GT:AD:DP:SAC	1/1:2,47:49:2,0,19,28
chr7	158309267	pbsv.INS.DUP.18820	G	<DUP>	.	PASS	SVTYPE=DUP;END=158309296;SVLEN=29	GT:AD:DP:SAC	1/1:0,46:46:0,0,22,24
chr7	158315199	pbsv.INS.DUP.18822	C	<DUP>	.	PASS	SVTYPE=DUP;END=158315420;SVLEN=221	GT:AD:DP:SAC	0/1:35,16:51:14,21,8,8
chr7	158331376	pbsv.INS.DUP.18830	A	<DUP>	.	PASS	SVTYPE=DUP;END=158331569;SVLEN=193	GT:AD:DP:SAC	0/1:32,12:44:21,11,5,7
chr7	158348288	pbsv.INS.DUP.18838	A	<DUP>	.	PASS	SVTYPE=DUP;END=158348536;SVLEN=248	GT:AD:DP:SAC	0/1:12,23:35:5,7,11,12
chr7	158351898	pbsv.INS.DUP.18840	T	<DUP>	.	PASS	SVTYPE=DUP;END=158352118;SVLEN=220	GT:AD:DP:SAC	0/1:11,21:32:6,5,12,9
chr7	158351983	pbsv.INS.DUP.18841	T	<DUP>	.	PASS	SVTYPE=DUP;END=158352070;SVLEN=87	GT:AD:DP:SAC	0/1:18,16:34:9,9,10,6
chr7	158360079	pbsv.INS.DUP.18842	C	<DUP>	.	PASS	SVTYPE=DUP;END=158360272;SVLEN=193	GT:AD:DP:SAC	1/1:6,35:41:6,0,12,23
chr7	158360150	pbsv.INS.DUP.18843	A	<DUP>	.	PASS	SVTYPE=DUP;END=158360612;SVLEN=462	GT:AD:DP:SAC	0/1:47,18:65:23,24,4,14
chr7	158385945	pbsv.INS.DUP.18849	T	<DUP>	.	PASS	SVTYPE=DUP;END=158386206;SVLEN=261	GT:AD:DP:SAC	0/1:28,10:38:22,6,6,4
chr7	158440899	pbsv.INS.DUP.18862	G	<DUP>	.	PASS	SVTYPE=DUP;END=158441173;SVLEN=274	GT:AD:DP:SAC	0/1:23,8:31:14,9,4,4
chr7	158455370	pbsv.INS.DUP.18865	A	<DUP>	.	PASS	SVTYPE=DUP;END=158455526;SVLEN=156	GT:AD:DP:SAC	0/1:33,13:46:15,18,7,6
chr7	158460008	pbsv.INS.DUP.18868	C	<DUP>	.	PASS	SVTYPE=DUP;END=158460087;SVLEN=79	GT:AD:DP:SAC	0/1:35,12:47:14,21,3,9
chr7	158521689	pbsv.INS.DUP.18878	A	<DUP>	.	PASS	SVTYPE=DUP;END=158521911;SVLEN=222	GT:AD:DP:SAC	0/1:16,23:39:6,10,13,10
chr7	158569696	pbsv.INS.DUP.18882	C	<DUP>	.	PASS	SVTYPE=DUP;END=158569718;SVLEN=22	GT:AD:DP:SAC	0/1:20,18:38:12,8,10,8
chr7	158624237	pbsv.INS.DUP.18884	C	<DUP>	.	PASS	SVTYPE=DUP;END=158624275;SVLEN=38	GT:AD:DP:SAC	0/1:25,23:48:12,13,14,9
chr7	158660398	pbsv.INS.DUP.18891	T	<DUP>	.	PASS	SVTYPE=DUP;END=158660428;SVLEN=30	GT:AD:DP:SAC	0/1:18,30:48:9,9,12,18
chr7	158667375	pbsv.INS.DUP.18892	C	<DUP>	.	PASS	SVTYPE=DUP;END=158667443;SVLEN=68	GT:AD:DP:SAC	1/1:7,41:48:5,2,18,23
chr7	158721297	pbsv.INS.DUP.18898	A	<DUP>	.	InsufficientStrandEvidence	SVTYPE=DUP;END=158721335;SVLEN=38	GT:AD:DP:SAC	0/1:18,5:23:12,6,5,0
chr7	158757589	pbsv.INS.DUP.18902	G	<DUP>	.	PASS	SVTYPE=DUP;END=158757624;SVLEN=35	GT:AD:DP:SAC	0/1:31,13:44:14,17,8,5
chr7	158757600	pbsv.INS.DUP.18903	A	<DUP>	.	PASS	SVTYPE=DUP;END=158757630;SVLEN=30	GT:AD:DP:SAC	0/1:28,16:44:16,12,6,10
chr7	158915743	pbsv.INS.DUP.18911	A	<DUP>	.	PASS	SVTYPE=DUP;END=158915939;SVLEN=196	GT:AD:DP:SAC	0/1:41,23:64:18,23,8,15
chr7	158958028	pbsv.INS.DUP.18912	G	<DUP>	.	PASS	SVTYPE=DUP;END=158958069;SVLEN=41	GT:AD:DP:SAC	1/1:0,34:34:0,0,20,14
chr7	158998758	pbsv.INS.DUP.18922	C	<DUP>	.	PASS	SVTYPE=DUP;END=158998859;SVLEN=101	GT:AD:DP:SAC	0/1:21,14:35:9,12,5,9
chr7	159041585	pbsv.INS.DUP.18924	G	<DUP>	.	PASS	SVTYPE=DUP;END=159041679;SVLEN=94	GT:AD:DP:SAC	0/1:24,21:45:14,10,6,15
chr7	159063779	pbsv.INS.DUP.18925	G	<DUP>	.	PASS	SVTYPE=DUP;END=159063829;SVLEN=50	GT:AD:DP:SAC	0/1:35,19:54:17,18,8,11
chr7	159102083	pbsv.INS.DUP.18927	C	<DUP>	.	PASS	SVTYPE=DUP;END=159102126;SVLEN=43	GT:AD:DP:SAC	0/1:20,24:44:8,12,13,11
chr7	159152340	pbsv.INS.DUP.18929	G	<DUP>	.	PASS	SVTYPE=DUP;END=159152431;SVLEN=91	GT:AD:DP:SAC	0/1:19,11:30:9,10,3,8
chr7	159163983	pbsv.INS.DUP.18931	T	<DUP>	.	PASS	SVTYPE=DUP;END=159164010;SVLEN=27	GT:AD:DP:SAC	0/1:36,10:46:18,18,7,3
chr7	159170230	pbsv.INS.DUP.18935	G	<DUP>	.	PASS	SVTYPE=DUP;END=159170282;SVLEN=52	GT:AD:DP:SAC	0/1:35,11:46:18,17,6,5
chr7	159202911	pbsv.INS.DUP.18940	G	<DUP>	.	PASS	SVTYPE=DUP;END=159203331;SVLEN=420	GT:AD:DP:SAC	0/1:41,20:61:18,23,11,9
chr7	159203542	pbsv.INS.DUP.18941	G	<DUP>	.	PASS	SVTYPE=DUP;END=159203758;SVLEN=216	GT:AD:DP:SAC	0/1:43,23:66:17,26,13,10
chr7	159271700	pbsv.INS.DUP.18946	A	<DUP>	.	PASS	SVTYPE=DUP;END=159271721;SVLEN=21	GT:AD:DP:SAC	0/1:35,16:51:21,14,8,8
chr8	69805	pbsv.INS.DUP.18950	T	<DUP>	.	PASS	SVTYPE=DUP;END=69926;SVLEN=121	GT:AD:DP:SAC	0/1:3,11:14:1,2,7,4
chr8	535742	pbsv.INS.DUP.18962	G	<DUP>	.	PASS	SVTYPE=DUP;END=535832;SVLEN=90	GT:AD:DP:SAC	1/1:8,40:48:3,5,18,22
chr8	759008	pbsv.INS.DUP.18994	C	<DUP>	.	PASS	SVTYPE=DUP;END=759056;SVLEN=48	GT:AD:DP:SAC	0/1:25,7:32:14,11,1,6
chr8	785731	pbsv.INS.DUP.18995	C	<DUP>	.	PASS	SVTYPE=DUP;END=785802;SVLEN=71	GT:AD:DP:SAC	0/1:24,23:47:10,14,10,13
chr8	894812	pbsv.INS.DUP.19007	T	<DUP>	.	PASS	SVTYPE=DUP;END=894991;SVLEN=179	GT:AD:DP:SAC	0/1:28,10:38:11,17,8,2
chr8	948051	pbsv.INS.DUP.19012	A	<DUP>	.	PASS	SVTYPE=DUP;END=948077;SVLEN=26	GT:AD:DP:SAC	0/1:22,17:39:15,7,6,11
chr8	977912	pbsv.INS.DUP.19016	G	<DUP>	.	PASS	SVTYPE=DUP;END=978244;SVLEN=332	GT:AD:DP:SAC	0/1:23,11:34:11,12,5,6
chr8	977912	pbsv.INS.DUP.19017	G	<DUP>	.	PASS	SVTYPE=DUP;END=977957;SVLEN=45	GT:AD:DP:SAC	0/1:12,22:34:4,8,12,10
chr8	1000324	pbsv.INS.DUP.19024	G	<DUP>	.	PASS	SVTYPE=DUP;END=1000530;SVLEN=206	GT:AD:DP:SAC	0/1:29,13:42:14,15,7,6
chr8	1024253	pbsv.INS.DUP.19028	A	<DUP>	.	PASS	SVTYPE=DUP;END=1024450;SVLEN=197	GT:AD:DP:SAC	0/1:24,7:31:14,10,1,6
chr8	1164146	pbsv.INS.DUP.19040	T	<DUP>	.	PASS	SVTYPE=DUP;END=1164374;SVLEN=228	GT:AD:DP:SAC	0/1:11,33:44:6,5,19,14
chr8	1164147	pbsv.INS.DUP.19041	T	<DUP>	.	PASS	SVTYPE=DUP;END=1164275;SVLEN=128	GT:AD:DP:SAC	0/1:29,15:44:17,12,8,7
chr8	1164191	pbsv.INS.DUP.19042	T	<DUP>	.	PASS	SVTYPE=DUP;END=1164234;SVLEN=43	GT:AD:DP:SAC	0/1:11,33:44:7,4,18,15
chr8	1180901	pbsv.INS.DUP.19043	T	<DUP>	.	PASS	SVTYPE=DUP;END=1181120;SVLEN=219	GT:AD:DP:SAC	0/1:11,31:42:7,4,19,12
chr8	1181042	pbsv.INS.DUP.19044	G	<DUP>	.	PASS	SVTYPE=DUP;END=1181096;SVLEN=54	GT:AD:DP:SAC	0/1:19,23:42:10,9,16,7
chr8	1215478	pbsv.INS.DUP.19050	A	<DUP>	.	PASS	SVTYPE=DUP;END=1215741;SVLEN=263	GT:AD:DP:SAC	0/1:33,10:43:19,14,8,2
chr8	1254892	pbsv.INS.DUP.19057	C	<DUP>	.	PASS	SVTYPE=DUP;END=1254942;SVLEN=50	GT:AD:DP:SAC	1/1:2,46:48:1,1,25,21
chr8	1317825	pbsv.INS.DUP.19062	T	<DUP>	.	PASS	SVTYPE=DUP;END=1318129;SVLEN=304	GT:AD:DP:SAC	0/1:38,12:50:19,19,8,4
chr8	1384373	pbsv.INS.DUP.19084	C	<DUP>	.	PASS	SVTYPE=DUP;END=1384624;SVLEN=251	GT:AD:DP:SAC	0/1:29,20:49:17,12,7,13
chr8	1449845	pbsv.INS.DUP.19103	G	<DUP>	.	PASS	SVTYPE=DUP;END=1450449;SVLEN=604	GT:AD:DP:SAC	0/1:31,15:46:15,16,9,6
chr8	1450175	pbsv.INS.DUP.19105	G	<DUP>	.	PASS	SVTYPE=DUP;END=1450438;SVLEN=263	GT:AD:DP:SAC	0/1:33,14:47:15,18,10,4
chr8	1491344	pbsv.INS.DUP.19109	G	<DUP>	.	PASS	SVTYPE=DUP;END=1491381;SVLEN=37	GT:AD:DP:SAC	1/1:1,35:36:0,1,23,12
chr8	1500382	pbsv.INS.DUP.19110	C	<DUP>	.	PASS	SVTYPE=DUP;END=1500464;SVLEN=82	GT:AD:DP:SAC	1/1:5,42:47:2,3,26,16
chr8	1603570	pbsv.INS.DUP.19119	G	<DUP>	.	PASS	SVTYPE=DUP;END=1603600;SVLEN=30	GT:AD:DP:SAC	1/1:2,55:57:1,1,32,23
chr8	1625933	pbsv.INS.DUP.19120	G	<DUP>	.	PASS	SVTYPE=DUP;END=1625988;SVLEN=55	GT:AD:DP:SAC	0/1:28,11:39:10,18,8,3
chr8	1643596	pbsv.INS.DUP.19124	A	<DUP>	.	PASS	SVTYPE=DUP;END=1643670;SVLEN=74	GT:AD:DP:SAC	0/1:27,10:37:10,17,1,9
chr8	1698583	pbsv.INS.DUP.19131	A	<DUP>	.	PASS	SVTYPE=DUP;END=1698632;SVLEN=49	GT:AD:DP:SAC	0/1:17,17:34:8,9,5,12
chr8	1812657	pbsv.INS.DUP.19137	G	<DUP>	.	PASS	SVTYPE=DUP;END=1812745;SVLEN=88	GT:AD:DP:SAC	0/1:15,16:31:10,5,13,3
chr8	1816256	pbsv.INS.DUP.19139	G	<DUP>	.	PASS	SVTYPE=DUP;END=1816537;SVLEN=281	GT:AD:DP:SAC	1/1:6,29:35:3,3,17,12
chr8	1919961	pbsv.INS.DUP.19158	T	<DUP>	.	PASS	SVTYPE=DUP;END=1920129;SVLEN=168	GT:AD:DP:SAC	0/1:30,18:48:14,16,8,10
chr8	2197665	pbsv.INS.DUP.19175	T	<DUP>	.	PASS	SVTYPE=DUP;END=2197715;SVLEN=50	GT:AD:DP:SAC	0/1:16,14:30:9,7,9,5
chr8	2254302	pbsv.INS.DUP.19182	C	<DUP>	.	PASS	SVTYPE=DUP;END=2254433;SVLEN=131	GT:AD:DP:SAC	0/1:38,20:58:18,20,8,12
chr8	2325729	pbsv.INS.DUP.19183	C	<DUP>	.	PASS	SVTYPE=DUP;END=2325809;SVLEN=80	GT:AD:DP:SAC	0/1:5,6:11:2,3,4,2
chr8	2451745	pbsv.INS.DUP.19184	C	<DUP>	.	PASS	SVTYPE=DUP;END=2451817;SVLEN=72	GT:AD:DP:SAC	0/1:2,6:8:2,0,1,5
chr8	3210412	pbsv.INS.DUP.19203	A	<DUP>	.	PASS	SVTYPE=DUP;END=3210503;SVLEN=91	GT:AD:DP:SAC	1/1:2,45:47:1,1,27,18
chr8	3709683	pbsv.INS.DUP.19219	T	<DUP>	.	PASS	SVTYPE=DUP;END=3709706;SVLEN=23	GT:AD:DP:SAC	0/1:25,21:46:11,14,9,12
chr8	3926060	pbsv.INS.DUP.19228	A	<DUP>	.	PASS	SVTYPE=DUP;END=3926112;SVLEN=52	GT:AD:DP:SAC	0/1:32,9:41:16,16,2,7
chr8	3983947	pbsv.INS.DUP.19229	G	<DUP>	.	PASS	SVTYPE=DUP;END=3983987;SVLEN=40	GT:AD:DP:SAC	0/1:28,15:43:12,16,8,7
chr8	4764879	pbsv.INS.DUP.19250	A	<DUP>	.	PASS	SVTYPE=DUP;END=4764896;SVLEN=17	GT:AD:DP:SAC	0/1:25,32:57:13,12,12,20
chr8	5052104	pbsv.INS.DUP.19253	T	<DUP>	.	PASS	SVTYPE=DUP;END=5052128;SVLEN=24	GT:AD:DP:SAC	0/1:39,14:53:20,19,4,10
chr8	5111113	pbsv.BND.chr8:5111113-chr8:68254467	A	A[chr8:68254467[	.	PASS	SVTYPE=BND;CIPOS=-1,2;MATEID=pbsv.BND.chr8:68254467-chr8:5111113;MATEDIST=63143354	GT:AD:DP	0/1:52,2:54
chr8	5122946	pbsv.INS.DUP.19256	T	<DUP>	.	PASS	SVTYPE=DUP;END=5123385;SVLEN=439	GT:AD:DP:SAC	0/1:35,10:45:16,19,4,6
chr8	5291429	pbsv.INS.DUP.19259	T	<DUP>	.	PASS	SVTYPE=DUP;END=5291444;SVLEN=15	GT:AD:DP:SAC	1/1:5,38:43:1,4,15,23
chr8	5851110	pbsv.INS.DUP.19263	A	<DUP>	.	PASS	SVTYPE=DUP;END=5851128;SVLEN=18	GT:AD:DP:SAC	0/1:26,31:57:11,15,19,12
chr8	6296786	pbsv.INV.19273	C	<INV>	.	PASS	SVTYPE=INV;END=6299845;SVLEN=3060	GT:AD:DP:SAC	0/1:27,11:38:16,11,3,8
chr8	6297863	pbsv.INV.19274	G	<INV>	.	PASS	SVTYPE=INV;END=6299767;SVLEN=1905	GT:AD:DP:SAC	0/1:13,26:39:7,6,10,16
chr8	6567213	pbsv.INS.DUP.19282	G	<DUP>	.	PASS	SVTYPE=DUP;END=6567252;SVLEN=39	GT:AD:DP:SAC	0/1:32,32:64:14,18,17,15
chr8	6790665	pbsv.INS.DUP.19289	T	<DUP>	.	PASS	SVTYPE=DUP;END=6790787;SVLEN=122	GT:AD:DP:SAC	0/1:13,43:56:3,10,18,25
chr8	7102235	pbsv.INS.DUP.19300	T	<DUP>	.	PASS	SVTYPE=DUP;END=7102259;SVLEN=24	GT:AD:DP:SAC	0/1:22,19:41:9,13,13,6
chr8	7815250	pbsv.INS.DUP.19310	A	<DUP>	.	PASS	SVTYPE=DUP;END=7815268;SVLEN=18	GT:AD:DP:SAC	0/1:43,30:73:25,18,11,19
chr8	7863215	pbsv.INS.DUP.19312	T	<DUP>	.	PASS	SVTYPE=DUP;END=7863245;SVLEN=30	GT:AD:DP:SAC	1/1:1,14:15:0,1,12,2
chr8	8055916	pbsv.CNV.19315	G	<CNV>	.	PASS	SVTYPE=cnv;END=8174930;SVLEN=119014;SHADOWED	CN	1
chr8	8055916	pbsv.BND.chr8:8055916-chr8:12611663	G	[chr8:12611663[G	.	PASS	SVTYPE=BND;CIPOS=-1,1;MATEID=pbsv.BND.chr8:12611663-chr8:8055916;MATEDIST=4555747	GT:AD:DP	0/1:32,2:34
chr8	8174930	pbsv.BND.chr8:8174930-chr8:12477755	C	C]chr8:12477755]	.	PASS	SVTYPE=BND;CIPOS=-1,5;MATEID=pbsv.BND.chr8:12477755-chr8:8174930;MATEDIST=4302825	GT:AD:DP	0/1:57,6:63
chr8	9313076	pbsv.INS.DUP.19337	T	<DUP>	.	PASS	SVTYPE=DUP;END=9313108;SVLEN=32	GT:AD:DP:SAC	0/1:16,30:46:7,9,16,14
chr8	10469381	pbsv.INS.DUP.19357	C	<DUP>	.	PASS	SVTYPE=DUP;END=10469402;SVLEN=21	GT:AD:DP:SAC	0/1:25,23:48:5,20,22,1
chr8	10767864	pbsv.INS.DUP.19364	C	<DUP>	.	PASS	SVTYPE=DUP;END=10768001;SVLEN=137	GT:AD:DP:SAC	0/1:39,19:58:13,26,9,10
chr8	11026534	pbsv.INS.DUP.19368	C	<DUP>	.	PASS	SVTYPE=DUP;END=11026688;SVLEN=154	GT:AD:DP:SAC	0/1:33,19:52:17,16,9,10
chr8	12477755	pbsv.CNV.19390	C	<CNV>	.	PASS	SVTYPE=cnv;END=12611663;SVLEN=133908;SHADOWED	CN	3
chr8	12477755	pbsv.BND.chr8:12477755-chr8:8174930	C	C]chr8:8174930]	.	PASS	SVTYPE=BND;CIPOS=-3,2;MATEID=pbsv.BND.chr8:8174930-chr8:12477755;MATEDIST=4302825	GT:AD:DP	0/1:15,6:21
chr8	12611663	pbsv.BND.chr8:12611663-chr8:8055916	A	[chr8:8055916[A	.	PASS	SVTYPE=BND;CIPOS=0,0;MATEID=pbsv.BND.chr8:8055916-chr8:12611663;MATEDIST=4555747	GT:AD:DP	0/1:27,2:29
chr8	13479864	pbsv.INS.DUP.19406	A	<DUP>	.	PASS	SVTYPE=DUP;END=13479892;SVLEN=28	GT:AD:DP:SAC	0/1:28,13:41:12,16,8,5
chr8	15570955	pbsv.INS.DUP.19450	T	<DUP>	.	PASS	SVTYPE=DUP;END=15570973;SVLEN=18	GT:AD:DP:SAC	0/1:9,29:38:5,4,21,8
chr8	15570955	pbsv.INS.DUP.19451	T	<DUP>	.	PASS	SVTYPE=DUP;END=15570974;SVLEN=19	GT:AD:DP:SAC	0/1:30,8:38:21,9,5,3
chr8	16297191	pbsv.INS.DUP.19463	A	<DUP>	.	PASS	SVTYPE=DUP;END=16297259;SVLEN=68	GT:AD:DP:SAC	1/1:8,38:46:5,3,21,17
chr8	16962193	pbsv.INS.DUP.19470	G	<DUP>	.	PASS	SVTYPE=DUP;END=16962212;SVLEN=19	GT:AD:DP:SAC	0/1:30,9:39:17,13,6,3
chr8	20963281	pbsv.INS.DUP.19526	A	<DUP>	.	PASS	SVTYPE=DUP;END=20963306;SVLEN=25	GT:AD:DP:SAC	0/1:20,19:39:11,9,8,11
chr8	21312878	pbsv.INS.DUP.19529	G	<DUP>	.	PASS	SVTYPE=DUP;END=21312952;SVLEN=74	GT:AD:DP:SAC	0/1:25,13:38:12,13,5,8
chr8	21517293	pbsv.BND.chr8:21517293-chrUn_JTFH01000350v1_decoy:2	A	[chrUn_JTFH01000350v1_decoy:2[A	.	Decoy;NearContigEnd	SVTYPE=BND;CIPOS=-3,5;MATEID=pbsv.BND.chrUn_JTFH01000350v1_decoy:2-chr8:21517293	GT:AD:DP	0/1:33,11:44
chr8	22106423	pbsv.INS.DUP.19544	A	<DUP>	.	PASS	SVTYPE=DUP;END=22106442;SVLEN=19	GT:AD:DP:SAC	0/1:10,21:31:7,3,10,11
chr8	24913902	pbsv.BND.chr8:24913902-chr2:153991278	T	[chr2:153991278[T	.	PASS	SVTYPE=BND;CIPOS=0,0;MATEID=pbsv.BND.chr2:153991278-chr8:24913902	GT:AD:DP	0/1:41,2:43
chr8	24973293	pbsv.INS.DUP.19578	T	<DUP>	.	PASS	SVTYPE=DUP;END=24973310;SVLEN=17	GT:AD:DP:SAC	0/1:14,35:49:5,9,15,20
chr8	25063419	pbsv.INS.DUP.19579	A	<DUP>	.	PASS	SVTYPE=DUP;END=25063457;SVLEN=38	GT:AD:DP:SAC	0/1:42,23:65:23,19,12,11
chr8	26680327	pbsv.INV.19620	T	<INV>	.	InsufficientStrandEvidence	SVTYPE=INV;END=26680771;SVLEN=445	GT:AD:DP:SAC	0/1:14,11:25:0,14,11,0
chr8	27265433	pbsv.INV.19624	C	<INV>	.	InsufficientStrandEvidence	SVTYPE=INV;END=27266000;SVLEN=568	GT:AD:DP:SAC	0/1:24,15:39:0,24,15,0
chr8	30388392	pbsv.INS.DUP.19656	C	<DUP>	.	PASS	SVTYPE=DUP;END=30388652;SVLEN=260	GT:AD:DP:SAC	0/1:30,16:46:15,15,10,6
chr8	33519052	pbsv.INS.DUP.19694	C	<DUP>	.	PASS	SVTYPE=DUP;END=33519072;SVLEN=20	GT:AD:DP:SAC	0/1:33,11:44:9,24,10,1
chr8	33598407	pbsv.INS.DUP.19697	T	<DUP>	.	PASS	SVTYPE=DUP;END=33598462;SVLEN=55	GT:AD:DP:SAC	0/1:32,18:50:13,19,7,11
chr8	34444142	pbsv.BND.chr8:34444142-chrUn_JTFH01000081v1_decoy:1	A	A[chrUn_JTFH01000081v1_decoy:1[	.	Decoy;NearContigEnd	SVTYPE=BND;CIPOS=-5,2;MATEID=pbsv.BND.chrUn_JTFH01000081v1_decoy:1-chr8:34444142	GT:AD:DP	0/1:31,11:42
chr8	37403711	pbsv.INS.DUP.19733	T	<DUP>	.	PASS	SVTYPE=DUP;END=37403796;SVLEN=85	GT:AD:DP:SAC	0/1:26,13:39:15,11,4,9
chr8	37645400	pbsv.BND.chr8:37645400-chrUn_JTFH01000913v1_decoy:1043	A	]chrUn_JTFH01000913v1_decoy:1043]A	.	Decoy;NearContigEnd	SVTYPE=BND;CIPOS=-6,4;MATEID=pbsv.BND.chrUn_JTFH01000913v1_decoy:1043-chr8:37645400	GT:AD:DP	0/1:34,9:43
chr8	38563009	pbsv.INS.DUP.19744	T	<DUP>	.	PASS	SVTYPE=DUP;END=38563031;SVLEN=22	GT:AD:DP:SAC	0/1:20,6:26:4,16,5,1
chr8	39374554	pbsv.BND.chr8:39374554-chr8:39529712	G	G[chr8:39529712[	.	PASS	SVTYPE=BND;CIPOS=-3,1;MATEID=pbsv.BND.chr8:39529712-chr8:39374554;MATEDIST=155158	GT:AD:DP	0/1:17,15:32
chr8	39529712	pbsv.BND.chr8:39529712-chr8:39374554	T	]chr8:39374554]T	.	PASS	SVTYPE=BND;CIPOS=-2,6;MATEID=pbsv.BND.chr8:39374554-chr8:39529712;MATEDIST=155158	GT:AD:DP	0/1:30,15:45
chr8	42347274	pbsv.INS.DUP.19795	A	<DUP>	.	PASS	SVTYPE=DUP;END=42347427;SVLEN=153	GT:AD:DP:SAC	0/1:31,21:52:14,17,14,7
chr8	42347404	pbsv.INS.DUP.19796	T	<DUP>	.	PASS	SVTYPE=DUP;END=42347457;SVLEN=53	GT:AD:DP:SAC	0/1:25,26:51:18,7,10,16
chr8	42533653	pbsv.INS.DUP.19798	T	<DUP>	.	PASS	SVTYPE=DUP;END=42533674;SVLEN=21	GT:AD:DP:SAC	0/1:42,12:54:20,22,5,7
chr8	46989004	pbsv.INS.DUP.19824	A	<DUP>	.	PASS	SVTYPE=DUP;END=46989053;SVLEN=49	GT:AD:DP:SAC	0/1:23,18:41:12,11,6,12
chr8	47767787	pbsv.INS.DUP.19829	A	<DUP>	.	PASS	SVTYPE=DUP;END=47767813;SVLEN=26	GT:AD:DP:SAC	0/1:18,27:45:7,11,14,13
chr8	49082065	pbsv.INS.DUP.19838	A	<DUP>	.	PASS	SVTYPE=DUP;END=49082086;SVLEN=21	GT:AD:DP:SAC	0/1:29,7:36:19,10,4,3
chr8	49190754	pbsv.INS.DUP.19841	C	<DUP>	.	PASS	SVTYPE=DUP;END=49190779;SVLEN=25	GT:AD:DP:SAC	0/1:17,21:38:0,17,16,5
chr8	51261886	pbsv.INS.DUP.19859	T	<DUP>	.	PASS	SVTYPE=DUP;END=51261910;SVLEN=24	GT:AD:DP:SAC	0/1:14,39:53:9,5,19,20
chr8	53052718	pbsv.INS.DUP.19878	T	<DUP>	.	PASS	SVTYPE=DUP;END=53052734;SVLEN=16	GT:AD:DP:SAC	0/1:19,24:43:6,13,10,14
chr8	54473610	pbsv.INS.DUP.19889	T	<DUP>	.	PASS	SVTYPE=DUP;END=54473628;SVLEN=18	GT:AD:DP:SAC	0/1:31,9:40:14,17,7,2
chr8	56618797	pbsv.INS.DUP.19916	G	<DUP>	.	PASS	SVTYPE=DUP;END=56618839;SVLEN=42	GT:AD:DP:SAC	0/1:22,27:49:10,12,10,17
chr8	57042733	pbsv.INS.DUP.19921	A	<DUP>	.	PASS	SVTYPE=DUP;END=57042750;SVLEN=17	GT:AD:DP:SAC	0/1:28,18:46:14,14,12,6
chr8	57072037	pbsv.BND.chr8:57072037-chrUn_KN707741v1_decoy:2	G	[chrUn_KN707741v1_decoy:2[G	.	Decoy;NearContigEnd	SVTYPE=BND;CIPOS=-18,29;MATEID=pbsv.BND.chrUn_KN707741v1_decoy:2-chr8:57072037	GT:AD:DP	1/1:5,26:31
chr8	57205710	pbsv.INS.DUP.19925	T	<DUP>	.	PASS	SVTYPE=DUP;END=57210070;SVLEN=4360	GT:AD:DP:SAC	0/1:6,18:24:6,0,11,7
chr8	57259929	pbsv.INS.DUP.19930	G	<DUP>	.	PASS	SVTYPE=DUP;END=57260355;SVLEN=426	GT:AD:DP:SAC	0/1:22,14:36:12,10,6,8
chr8	58716744	pbsv.INS.DUP.19941	T	<DUP>	.	PASS	SVTYPE=DUP;END=58716777;SVLEN=33	GT:AD:DP:SAC	0/1:27,16:43:12,15,9,7
chr8	59759653	pbsv.INS.DUP.19947	G	<DUP>	.	PASS	SVTYPE=DUP;END=59759707;SVLEN=54	GT:AD:DP:SAC	1/1:4,40:44:1,3,20,20
chr8	61468101	pbsv.INS.DUP.19956	A	<DUP>	.	PASS	SVTYPE=DUP;END=61475532;SVLEN=7431	GT:AD:DP:SAC	0/1:31,11:42:16,15,5,6
chr8	61468106	pbsv.SPLIT.DUP.19957	A	<DUP>	.	PASS	SVTYPE=DUP;END=61475765;SVLEN=7659	GT:AD:DP:SAC	0/1:48,13:61:24,24,6,7
chr8	62212589	pbsv.INS.DUP.19968	T	<DUP>	.	PASS	SVTYPE=DUP;END=62212679;SVLEN=90	GT:AD:DP:SAC	0/1:29,12:41:16,13,4,8
chr8	62454302	pbsv.INS.DUP.19970	A	<DUP>	.	PASS	SVTYPE=DUP;END=62454322;SVLEN=20	GT:AD:DP:SAC	0/1:27,20:47:12,15,9,11
chr8	63997860	pbsv.INS.DUP.19985	T	<DUP>	.	PASS	SVTYPE=DUP;END=63998034;SVLEN=174	GT:AD:DP:SAC	0/1:44,13:57:21,23,8,5
chr8	64686301	pbsv.INS.DUP.19990	C	<DUP>	.	PASS	SVTYPE=DUP;END=64686371;SVLEN=70	GT:AD:DP:SAC	0/1:13,35:48:6,7,18,17
chr8	66502353	pbsv.BND.chr8:66502353-chr1:18792718	A	]chr1:18792718]A	.	PASS	SVTYPE=BND;CIPOS=0,0;MATEID=pbsv.BND.chr1:18792718-chr8:66502353	GT:AD:DP	0/1:46,2:48
chr8	66856527	pbsv.BND.chr8:66856527-chr14:56298487	A	A]chr14:56298487]	.	PASS	SVTYPE=BND;CIPOS=-2,2;MATEID=pbsv.BND.chr14:56298487-chr8:66856527	GT:AD:DP	0/1:39,2:41
chr8	68254467	pbsv.BND.chr8:68254467-chr8:5111113	C	]chr8:5111113]C	.	PASS	SVTYPE=BND;CIPOS=-1,2;MATEID=pbsv.BND.chr8:5111113-chr8:68254467;MATEDIST=63143354	GT:AD:DP	0/1:42,2:44
chr8	68906253	pbsv.INS.DUP.20021	T	<DUP>	.	PASS	SVTYPE=DUP;END=68906344;SVLEN=91	GT:AD:DP:SAC	1/1:10,41:51:2,8,20,21
chr8	69230841	pbsv.INS.DUP.20026	T	<DUP>	.	PASS	SVTYPE=DUP;END=69230901;SVLEN=60	GT:AD:DP:SAC	0/1:25,13:38:17,8,5,8
chr8	69248270	pbsv.INS.DUP.20028	T	<DUP>	.	InsufficientStrandEvidence	SVTYPE=DUP;END=69248324;SVLEN=54	GT:AD:DP:SAC	0/1:35,10:45:26,9,0,10
chr8	73217036	pbsv.INS.DUP.20049	A	<DUP>	.	PASS	SVTYPE=DUP;END=73217056;SVLEN=20	GT:AD:DP:SAC	1/1:5,38:43:1,4,22,16
chr8	73805457	pbsv.INS.DUP.20061	A	<DUP>	.	PASS	SVTYPE=DUP;END=73805476;SVLEN=19	GT:AD:DP:SAC	0/1:16,38:54:7,9,20,18
chr8	73805462	pbsv.INS.DUP.20062	A	<DUP>	.	PASS	SVTYPE=DUP;END=73805479;SVLEN=17	GT:AD:DP:SAC	0/1:43,11:54:22,21,5,6
chr8	75233626	pbsv.INS.DUP.20082	T	<DUP>	.	PASS	SVTYPE=DUP;END=75233644;SVLEN=18	GT:AD:DP:SAC	1/1:6,36:42:2,4,18,18
chr8	75413319	pbsv.INS.DUP.20083	G	<DUP>	.	PASS	SVTYPE=DUP;END=75413345;SVLEN=26	GT:AD:DP:SAC	0/1:38,14:52:26,12,2,12
chr8	81684518	pbsv.INS.DUP.20125	T	<DUP>	.	PASS	SVTYPE=DUP;END=81684583;SVLEN=65	GT:AD:DP:SAC	0/1:9,26:35:3,6,17,9
chr8	82824498	pbsv.INS.DUP.20135	T	<DUP>	.	PASS	SVTYPE=DUP;END=82824555;SVLEN=57	GT:AD:DP:SAC	0/1:9,30:39:4,5,15,15
chr8	83499133	pbsv.INS.DUP.20142	T	<DUP>	.	PASS	SVTYPE=DUP;END=83499177;SVLEN=44	GT:AD:DP:SAC	0/1:26,18:44:15,11,12,6
chr8	86024880	pbsv.INS.DUP.20170	T	<DUP>	.	PASS	SVTYPE=DUP;END=86024914;SVLEN=34	GT:AD:DP:SAC	0/1:28,26:54:16,12,14,12
chr8	86503374	pbsv.INS.DUP.20179	A	<DUP>	.	PASS	SVTYPE=DUP;END=86503392;SVLEN=18	GT:AD:DP:SAC	0/1:26,29:55:10,16,18,11
chr8	88047022	pbsv.BND.chr8:88047022-chr5:85924831	G	G[chr5:85924831[	.	PASS	SVTYPE=BND;CIPOS=-4,4;MATEID=pbsv.BND.chr5:85924831-chr8:88047022	GT:AD:DP	0/1:61,2:63
chr8	90684439	pbsv.INS.DUP.20212	C	<DUP>	.	PASS	SVTYPE=DUP;END=90685261;SVLEN=822	GT:AD:DP:SAC	0/1:43,14:57:19,24,7,7
chr8	90862812	pbsv.INS.DUP.20214	T	<DUP>	.	PASS	SVTYPE=DUP;END=90862831;SVLEN=19	GT:AD:DP:SAC	0/1:21,31:52:9,12,19,12
chr8	90922489	pbsv.INS.DUP.20216	T	<DUP>	.	PASS	SVTYPE=DUP;END=90922507;SVLEN=18	GT:AD:DP:SAC	0/1:44,20:64:23,21,11,9
chr8	92034720	pbsv.INS.DUP.20227	A	<DUP>	.	PASS	SVTYPE=DUP;END=92034740;SVLEN=20	GT:AD:DP:SAC	0/1:20,14:34:11,9,6,8
chr8	93808471	pbsv.INS.DUP.20241	T	<DUP>	.	PASS	SVTYPE=DUP;END=93808502;SVLEN=31	GT:AD:DP:SAC	1/1:5,46:51:3,2,21,25
chr8	94591403	pbsv.INS.DUP.20253	G	<DUP>	.	PASS	SVTYPE=DUP;END=94591443;SVLEN=40	GT:AD:DP:SAC	0/1:25,7:32:18,7,3,4
chr8	103272505	pbsv.INS.DUP.20335	A	<DUP>	.	PASS	SVTYPE=DUP;END=103272524;SVLEN=19	GT:AD:DP:SAC	1/1:1,55:56:1,0,24,31
chr8	104641924	pbsv.INV.20338	C	<INV>	.	InsufficientStrandEvidence	SVTYPE=INV;END=104642118;SVLEN=195	GT:AD:DP:SAC	0/1:40,12:52:13,27,12,0
chr8	104826028	pbsv.INS.DUP.20339	T	<DUP>	.	PASS	SVTYPE=DUP;END=104826056;SVLEN=28	GT:AD:DP:SAC	0/1:37,21:58:19,18,13,8
chr8	105533629	pbsv.INV.20348	T	<INV>	.	InsufficientStrandEvidence	SVTYPE=INV;END=105534298;SVLEN=670	GT:AD:DP:SAC	0/1:33,9:42:9,24,9,0
chr8	105879395	pbsv.INS.DUP.20349	T	<DUP>	.	PASS	SVTYPE=DUP;END=105879527;SVLEN=132	GT:AD:DP:SAC	0/1:35,18:53:11,24,12,6
chr8	105879475	pbsv.INS.DUP.20350	T	<DUP>	.	PASS	SVTYPE=DUP;END=105879743;SVLEN=268	GT:AD:DP:SAC	0/1:45,12:57:22,23,4,8
chr8	106285858	pbsv.INS.DUP.20355	C	<DUP>	.	PASS	SVTYPE=DUP;END=106285907;SVLEN=49	GT:AD:DP:SAC	1/1:2,50:52:2,0,25,25
chr8	106788850	pbsv.INS.DUP.20360	C	<DUP>	.	PASS	SVTYPE=DUP;END=106788871;SVLEN=21	GT:AD:DP:SAC	0/1:34,20:54:13,21,10,10
chr8	109065140	pbsv.INS.DUP.20379	C	<DUP>	.	PASS	SVTYPE=DUP;END=109065237;SVLEN=97	GT:AD:DP:SAC	0/1:24,14:38:13,11,3,11
chr8	109410723	pbsv.INS.DUP.20381	T	<DUP>	.	PASS	SVTYPE=DUP;END=109410744;SVLEN=21	GT:AD:DP:SAC	0/1:26,30:56:16,10,16,14
chr8	111613868	pbsv.INS.DUP.20396	T	<DUP>	.	PASS	SVTYPE=DUP;END=111613892;SVLEN=24	GT:AD:DP:SAC	0/1:27,17:44:14,13,4,13
chr8	114412636	pbsv.INS.DUP.20412	A	<DUP>	.	PASS	SVTYPE=DUP;END=114412661;SVLEN=25	GT:AD:DP:SAC	0/1:23,30:53:11,12,14,16
chr8	116151191	pbsv.BND.chr8:116151191-chrX:67373533	G	[chrX:67373533[G	.	PASS	SVTYPE=BND;CIPOS=-1,1;MATEID=pbsv.BND.chrX:67373533-chr8:116151191	GT:AD:DP	0/1:52,2:54
chr8	120943812	pbsv.INS.DUP.20487	T	<DUP>	.	PASS	SVTYPE=DUP;END=120944000;SVLEN=188	GT:AD:DP:SAC	0/1:17,25:42:8,9,12,13
chr8	122742457	pbsv.BND.chr8:122742457-chr7:1451869	A	A[chr7:1451869[	.	PASS	SVTYPE=BND;CIPOS=-5,2;MATEID=pbsv.BND.chr7:1451869-chr8:122742457	GT:AD:DP	0/1:36,5:41
chr8	124755214	pbsv.INS.DUP.20536	C	<DUP>	.	PASS	SVTYPE=DUP;END=124755243;SVLEN=29	GT:AD:DP:SAC	0/1:34,9:43:14,20,3,6
chr8	126985431	pbsv.BND.chr8:126985431-chr2:186326666	G	G]chr2:186326666]	.	PASS	SVTYPE=BND;CIPOS=-1,2;MATEID=pbsv.BND.chr2:186326666-chr8:126985431	GT:AD:DP	0/1:57,2:59
chr8	127543070	pbsv.INS.DUP.20564	A	<DUP>	.	PASS	SVTYPE=DUP;END=127543088;SVLEN=18	GT:AD:DP:SAC	0/1:21,25:46:14,7,9,16
chr8	127633044	pbsv.INS.DUP.20565	T	<DUP>	.	PASS	SVTYPE=DUP;END=127633067;SVLEN=23	GT:AD:DP:SAC	0/1:28,19:47:14,14,10,9
chr8	127849696	pbsv.INS.DUP.20566	T	<DUP>	.	PASS	SVTYPE=DUP;END=127849995;SVLEN=299	GT:AD:DP:SAC	0/1:40,16:56:22,18,10,6
chr8	130049974	pbsv.INS.DUP.20590	G	<DUP>	.	PASS	SVTYPE=DUP;END=130050146;SVLEN=172	GT:AD:DP:SAC	0/1:37,12:49:21,16,6,6
chr8	130050092	pbsv.INS.DUP.20591	A	<DUP>	.	PASS	SVTYPE=DUP;END=130050146;SVLEN=54	GT:AD:DP:SAC	0/1:27,22:49:16,11,11,11
chr8	130731893	pbsv.INS.DUP.20603	T	<DUP>	.	PASS	SVTYPE=DUP;END=130731916;SVLEN=23	GT:AD:DP:SAC	0/1:16,7:23:2,14,5,2
chr8	130846491	pbsv.INV.20605	C	<INV>	.	InsufficientStrandEvidence	SVTYPE=INV;END=130846831;SVLEN=341	GT:AD:DP:SAC	0/1:29,8:37:15,14,8,0
chr8	131655119	pbsv.INS.DUP.20619	T	<DUP>	.	PASS	SVTYPE=DUP;END=131655145;SVLEN=26	GT:AD:DP:SAC	0/1:39,21:60:17,22,14,7
chr8	131655119	pbsv.INS.DUP.20620	T	<DUP>	.	PASS	SVTYPE=DUP;END=131655145;SVLEN=26	GT:AD:DP:SAC	0/1:19,41:60:10,9,21,20
chr8	132187638	pbsv.INS.DUP.20624	G	<DUP>	.	PASS	SVTYPE=DUP;END=132187743;SVLEN=105	GT:AD:DP:SAC	0/1:24,20:44:12,12,7,13
chr8	132545329	pbsv.INS.DUP.20630	T	<DUP>	.	PASS	SVTYPE=DUP;END=132545492;SVLEN=163	GT:AD:DP:SAC	1/1:3,48:51:1,2,20,28
chr8	134498252	pbsv.INS.DUP.20657	T	<DUP>	.	PASS	SVTYPE=DUP;END=134498359;SVLEN=107	GT:AD:DP:SAC	0/1:23,17:40:11,12,11,6
chr8	135535303	pbsv.INS.DUP.20662	T	<DUP>	.	PASS	SVTYPE=DUP;END=135535373;SVLEN=70	GT:AD:DP:SAC	0/1:37,14:51:22,15,4,10
chr8	136991763	pbsv.INS.DUP.20689	T	<DUP>	.	PASS	SVTYPE=DUP;END=136991854;SVLEN=91	GT:AD:DP:SAC	0/1:27,23:50:15,12,8,15
chr8	138636475	pbsv.INS.DUP.20720	A	<DUP>	.	PASS	SVTYPE=DUP;END=138636531;SVLEN=56	GT:AD:DP:SAC	0/1:37,17:54:21,16,1,16
chr8	138712641	pbsv.INS.DUP.20724	G	<DUP>	.	PASS	SVTYPE=DUP;END=138712676;SVLEN=35	GT:AD:DP:SAC	1/1:4,35:39:2,2,13,22
chr8	139747819	pbsv.INS.DUP.20739	T	<DUP>	.	PASS	SVTYPE=DUP;END=139747927;SVLEN=108	GT:AD:DP:SAC	0/1:27,12:39:12,15,6,6
chr8	141246518	pbsv.INS.DUP.20771	G	<DUP>	.	PASS	SVTYPE=DUP;END=141246605;SVLEN=87	GT:AD:DP:SAC	0/1:14,33:47:5,9,16,17
chr8	141247266	pbsv.INS.DUP.20773	C	<DUP>	.	PASS	SVTYPE=DUP;END=141247294;SVLEN=28	GT:AD:DP:SAC	0/1:28,23:51:10,18,12,11
chr8	141335598	pbsv.INS.DUP.20775	G	<DUP>	.	PASS	SVTYPE=DUP;END=141335845;SVLEN=247	GT:AD:DP:SAC	0/1:34,15:49:19,15,6,9
chr8	141429676	pbsv.INS.DUP.20781	G	<DUP>	.	PASS	SVTYPE=DUP;END=141430109;SVLEN=433	GT:AD:DP:SAC	0/1:23,6:29:11,12,3,3
chr8	141445442	pbsv.INS.DUP.20783	G	<DUP>	.	PASS	SVTYPE=DUP;END=141445555;SVLEN=113	GT:AD:DP:SAC	0/1:20,12:32:13,7,7,5
chr8	141445453	pbsv.INS.DUP.20784	G	<DUP>	.	PASS	SVTYPE=DUP;END=141445751;SVLEN=298	GT:AD:DP:SAC	0/1:20,12:32:13,7,7,5
chr8	141492290	pbsv.INS.DUP.20787	G	<DUP>	.	PASS	SVTYPE=DUP;END=141492454;SVLEN=164	GT:AD:DP:SAC	0/1:18,23:41:12,6,9,14
chr8	141554916	pbsv.INS.DUP.20794	T	<DUP>	.	PASS	SVTYPE=DUP;END=141555008;SVLEN=92	GT:AD:DP:SAC	0/1:15,35:50:5,10,16,19
chr8	141725999	pbsv.INS.DUP.20801	C	<DUP>	.	PASS	SVTYPE=DUP;END=141726031;SVLEN=32	GT:AD:DP:SAC	0/1:32,11:43:15,17,4,7
chr8	141763623	pbsv.INS.DUP.20804	T	<DUP>	.	PASS	SVTYPE=DUP;END=141763640;SVLEN=17	GT:AD:DP:SAC	0/1:16,13:29:6,10,6,7
chr8	141872030	pbsv.INS.DUP.20809	T	<DUP>	.	PASS	SVTYPE=DUP;END=141872102;SVLEN=72	GT:AD:DP:SAC	0/1:22,8:30:13,9,4,4
chr8	141873892	pbsv.INS.DUP.20810	G	<DUP>	.	PASS	SVTYPE=DUP;END=141874154;SVLEN=262	GT:AD:DP:SAC	0/1:35,10:45:22,13,5,5
chr8	142272649	pbsv.BND.chr8:142272649-chrUn_JTFH01000905v1_decoy:14	G	[chrUn_JTFH01000905v1_decoy:14[G	.	Decoy;NearContigEnd	SVTYPE=BND;CIPOS=-2,2;MATEID=pbsv.BND.chrUn_JTFH01000905v1_decoy:14-chr8:142272649	GT:AD:DP	0/1:51,2:53
chr8	142353802	pbsv.INS.DUP.20845	C	<DUP>	.	PASS	SVTYPE=DUP;END=142353846;SVLEN=44	GT:AD:DP:SAC	0/1:16,19:35:6,10,10,9
chr8	143147359	pbsv.INS.DUP.20883	T	<DUP>	.	PASS	SVTYPE=DUP;END=143147401;SVLEN=42	GT:AD:DP:SAC	0/1:21,20:41:13,8,11,9
chr8	143211332	pbsv.INS.DUP.20887	G	<DUP>	.	PASS	SVTYPE=DUP;END=143211529;SVLEN=197	GT:AD:DP:SAC	0/1:20,12:32:14,6,10,2
chr8	143264634	pbsv.INS.DUP.20898	C	<DUP>	.	PASS	SVTYPE=DUP;END=143264661;SVLEN=27	GT:AD:DP:SAC	0/1:22,17:39:8,14,11,6
chr8	143525039	pbsv.INS.DUP.20917	A	<DUP>	.	PASS	SVTYPE=DUP;END=143525066;SVLEN=27	GT:AD:DP:SAC	0/1:16,18:34:10,6,6,12
chr8	143661902	pbsv.INS.DUP.20920	C	<DUP>	.	PASS	SVTYPE=DUP;END=143662488;SVLEN=586	GT:AD:DP:SAC	0/1:35,17:52:14,21,8,9
chr8	143662256	pbsv.INS.DUP.20921	T	<DUP>	.	PASS	SVTYPE=DUP;END=143662295;SVLEN=39	GT:AD:DP:SAC	0/1:27,25:52:16,11,7,18
chr8	143928407	pbsv.INS.DUP.20932	A	<DUP>	.	PASS	SVTYPE=DUP;END=143928698;SVLEN=291	GT:AD:DP:SAC	0/1:32,9:41:13,19,5,4
chr8	143928479	pbsv.INS.DUP.20933	C	<DUP>	.	PASS	SVTYPE=DUP;END=143928568;SVLEN=89	GT:AD:DP:SAC	0/1:31,10:41:13,18,5,5
chr8	144107626	pbsv.INS.DUP.20945	C	<DUP>	.	PASS	SVTYPE=DUP;END=144107644;SVLEN=18	GT:AD:DP:SAC	0/1:12,27:39:7,5,12,15
chr8	144125854	pbsv.INS.DUP.20947	T	<DUP>	.	PASS	SVTYPE=DUP;END=144125924;SVLEN=70	GT:AD:DP:SAC	0/1:63,15:78:38,25,9,6
chr8	144185642	pbsv.INS.DUP.20952	G	<DUP>	.	PASS	SVTYPE=DUP;END=144185780;SVLEN=138	GT:AD:DP:SAC	1/1:6,36:42:4,2,25,11
chr8	144382123	pbsv.INS.DUP.20974	G	<DUP>	.	PASS	SVTYPE=DUP;END=144382182;SVLEN=59	GT:AD:DP:SAC	0/1:7,24:31:4,3,16,8
chr8	144531297	pbsv.INS.DUP.20979	G	<DUP>	.	PASS	SVTYPE=DUP;END=144531593;SVLEN=296	GT:AD:DP:SAC	0/1:24,36:60:11,13,14,22
chr8	144557202	pbsv.INS.DUP.20981	A	<DUP>	.	PASS	SVTYPE=DUP;END=144557425;SVLEN=223	GT:AD:DP:SAC	0/1:38,12:50:16,22,5,7
chr8	144675281	pbsv.BND.chr8:144675281-chr12:113255501	A	A[chr12:113255501[	.	PASS	SVTYPE=BND;CIPOS=0,0;MATEID=pbsv.BND.chr12:113255501-chr8:144675281	GT:AD:DP	0/1:34,2:36
chr8	144687862	pbsv.INS.DUP.20991	C	<DUP>	.	PASS	SVTYPE=DUP;END=144687922;SVLEN=60	GT:AD:DP:SAC	0/1:15,19:34:7,8,8,11
chr9	10995	pbsv.INS.DUP.21001	G	<DUP>	.	NearReferenceGap;InsufficientStrandEvidence	SVTYPE=DUP;END=11047;SVLEN=52	GT:AD:DP:SAC	0/1:30,14:44:23,7,14,0
chr9	2276592	pbsv.INS.DUP.21036	A	<DUP>	.	PASS	SVTYPE=DUP;END=2276639;SVLEN=47	GT:AD:DP:SAC	0/1:50,20:70:23,27,12,8
chr9	2589011	pbsv.INS.DUP.21042	T	<DUP>	.	PASS	SVTYPE=DUP;END=2589041;SVLEN=30	GT:AD:DP:SAC	0/1:33,16:49:17,16,10,6
chr9	7332914	pbsv.INS.DUP.21093	T	<DUP>	.	PASS	SVTYPE=DUP;END=7333003;SVLEN=89	GT:AD:DP:SAC	0/1:40,10:50:15,25,9,1
chr9	8780228	pbsv.BND.chr9:8780228-chr5:66183341	T	[chr5:66183341[T	.	PASS	SVTYPE=BND;CIPOS=-12,6;MATEID=pbsv.BND.chr5:66183341-chr9:8780228	GT:AD:DP	0/1:45,4:49
chr9	8919859	pbsv.INS.DUP.21112	A	<DUP>	.	PASS	SVTYPE=DUP;END=8919882;SVLEN=23	GT:AD:DP:SAC	0/1:13,29:42:9,4,15,14
chr9	11408634	pbsv.INS.DUP.21130	G	<DUP>	.	PASS	SVTYPE=DUP;END=11408837;SVLEN=203	GT:AD:DP:SAC	0/1:38,16:54:18,20,6,10
chr9	11846270	pbsv.INV.21135	T	<INV>	.	InsufficientStrandEvidence	SVTYPE=INV;END=11846495;SVLEN=226	GT:AD:DP:SAC	0/1:30,8:38:9,21,8,0
chr9	11900555	pbsv.INS.DUP.21138	A	<DUP>	.	PASS	SVTYPE=DUP;END=11900585;SVLEN=30	GT:AD:DP:SAC	0/1:35,21:56:18,17,13,8
chr9	12026355	pbsv.INS.DUP.21141	T	<DUP>	.	InsufficientStrandEvidence	SVTYPE=DUP;END=12026405;SVLEN=50	GT:AD:DP:SAC	0/1:25,14:39:7,18,14,0
chr9	12999192	pbsv.INS.DUP.21151	A	<DUP>	.	PASS	SVTYPE=DUP;END=12999256;SVLEN=64	GT:AD:DP:SAC	0/1:38,25:63:18,20,14,11
chr9	14847400	pbsv.INS.DUP.21167	A	<DUP>	.	PASS	SVTYPE=DUP;END=14847428;SVLEN=28	GT:AD:DP:SAC	0/1:17,24:41:16,1,8,16
chr9	14991467	pbsv.INS.DUP.21169	C	<DUP>	.	PASS	SVTYPE=DUP;END=14991540;SVLEN=73	GT:AD:DP:SAC	0/1:27,13:40:13,14,2,11
chr9	15984104	pbsv.INS.DUP.21180	A	<DUP>	.	PASS	SVTYPE=DUP;END=15984182;SVLEN=78	GT:AD:DP:SAC	0/1:33,21:54:21,12,11,10
chr9	16539665	pbsv.INV.21185	A	<INV>	.	InsufficientStrandEvidence	SVTYPE=INV;END=16539877;SVLEN=213	GT:AD:DP:SAC	0/1:34,13:47:24,10,0,13
chr9	16977494	pbsv.INS.DUP.21192	G	<DUP>	.	PASS	SVTYPE=DUP;END=16977524;SVLEN=30	GT:AD:DP:SAC	1/1:6,36:42:3,3,18,18
chr9	17359733	pbsv.INS.DUP.21201	A	<DUP>	.	PASS	SVTYPE=DUP;END=17359750;SVLEN=17	GT:AD:DP:SAC	0/1:18,29:47:10,8,17,12
chr9	18688685	pbsv.INS.DUP.21214	A	<DUP>	.	PASS	SVTYPE=DUP;END=18688705;SVLEN=20	GT:AD:DP:SAC	0/1:27,25:52:14,13,14,11
chr9	19752531	pbsv.INS.DUP.21231	G	<DUP>	.	PASS	SVTYPE=DUP;END=19752554;SVLEN=23	GT:AD:DP:SAC	0/1:44,13:57:24,20,4,9
chr9	23735107	pbsv.INS.DUP.21267	A	<DUP>	.	PASS	SVTYPE=DUP;END=23735125;SVLEN=18	GT:AD:DP:SAC	0/1:14,34:48:9,5,18,16
chr9	24589239	pbsv.INS.DUP.21272	A	<DUP>	.	PASS	SVTYPE=DUP;END=24589259;SVLEN=20	GT:AD:DP:SAC	0/1:21,25:46:10,11,9,16
chr9	24980781	pbsv.BND.chr9:24980781-chrUn_KN707681v1_decoy:4377	T	T]chrUn_KN707681v1_decoy:4377]	.	Decoy;NearContigEnd	SVTYPE=BND;CIPOS=-6,3;MATEID=pbsv.BND.chrUn_KN707681v1_decoy:4377-chr9:24980781	GT:AD:DP	0/1:30,13:43
chr9	25058121	pbsv.INS.DUP.21277	A	<DUP>	.	PASS	SVTYPE=DUP;END=25058143;SVLEN=22	GT:AD:DP:SAC	0/1:21,21:42:11,10,8,13
chr9	25657107	pbsv.INS.DUP.21287	A	<DUP>	.	PASS	SVTYPE=DUP;END=25657134;SVLEN=27	GT:AD:DP:SAC	0/1:23,25:48:14,9,11,14
chr9	28057558	pbsv.INS.DUP.21301	T	<DUP>	.	PASS	SVTYPE=DUP;END=28057603;SVLEN=45	GT:AD:DP:SAC	0/1:33,18:51:17,16,9,9
chr9	28062605	pbsv.INS.DUP.21303	C	<DUP>	.	PASS	SVTYPE=DUP;END=28062682;SVLEN=77	GT:AD:DP:SAC	0/1:35,23:58:21,14,11,12
chr9	28620024	pbsv.INS.DUP.21312	A	<DUP>	.	PASS	SVTYPE=DUP;END=28620048;SVLEN=24	GT:AD:DP:SAC	1/1:0,49:49:0,0,29,20
chr9	28632691	pbsv.INS.DUP.21313	T	<DUP>	.	PASS	SVTYPE=DUP;END=28632752;SVLEN=61	GT:AD:DP:SAC	0/1:15,33:48:8,7,20,13
chr9	31217291	pbsv.INS.DUP.21342	A	<DUP>	.	PASS	SVTYPE=DUP;END=31217312;SVLEN=21	GT:AD:DP:SAC	0/1:12,38:50:5,7,21,17
chr9	31249426	pbsv.INS.DUP.21344	A	<DUP>	.	PASS	SVTYPE=DUP;END=31249450;SVLEN=24	GT:AD:DP:SAC	0/1:35,25:60:18,17,12,13
chr9	34169260	pbsv.INS.DUP.21382	A	<DUP>	.	PASS	SVTYPE=DUP;END=34169369;SVLEN=109	GT:AD:DP:SAC	1/1:1,46:47:1,0,20,26
chr9	35906551	pbsv.INS.DUP.21399	C	<DUP>	.	PASS	SVTYPE=DUP;END=35906592;SVLEN=41	GT:AD:DP:SAC	0/1:27,29:56:14,13,11,18
chr9	36216328	pbsv.INS.DUP.21410	T	<DUP>	.	PASS	SVTYPE=DUP;END=36216353;SVLEN=25	GT:AD:DP:SAC	1/1:2,49:51:1,1,26,23
chr9	36288476	pbsv.INS.DUP.21412	G	<DUP>	.	PASS	SVTYPE=DUP;END=36288508;SVLEN=32	GT:AD:DP:SAC	0/1:31,17:48:20,11,8,9
chr9	37683736	pbsv.INS.DUP.21432	T	<DUP>	.	PASS	SVTYPE=DUP;END=37683818;SVLEN=82	GT:AD:DP:SAC	1/1:0,53:53:0,0,28,25
chr9	39964564	pbsv.BND.chr9:39964564-chr9:66352192	G	]chr9:66352192]G	.	PASS	SVTYPE=BND;CIPOS=0,0;MATEID=pbsv.BND.chr9:66352192-chr9:39964564;MATEDIST=26387628	GT:AD:DP	0/1:1,2:3
chr9	40793703	pbsv.INS.DUP.21487	T	<DUP>	.	PASS	SVTYPE=DUP;END=40793718;SVLEN=15	GT:AD:DP:SAC	0/1:15,22:37:8,7,5,17
chr9	40905439	pbsv.INS.DUP.21496	T	<DUP>	.	PASS	SVTYPE=DUP;END=40905482;SVLEN=43	GT:AD:DP:SAC	0/1:69,37:106:36,33,20,17
chr9	40912693	pbsv.BND.chr9:40912693-chr9:60518561	T	[chr9:60518561[T	.	NearReferenceGap	SVTYPE=BND;CIPOS=-9,10;MATEID=pbsv.BND.chr9:60518561-chr9:40912693;MATEDIST=19605868	GT:AD:DP	0/1:91,2:93
chr9	41344333	pbsv.INS.DUP.21517	C	<DUP>	.	PASS	SVTYPE=DUP;END=41344354;SVLEN=21	GT:AD:DP:SAC	0/1:19,18:37:11,8,12,6
chr9	43190419	pbsv.BND.chr9:43190419-chr21:12998102	G	G]chr21:12998102]	.	PASS	SVTYPE=BND;CIPOS=-305,38;MATEID=pbsv.BND.chr21:12998102-chr9:43190419	GT:AD:DP	0/1:63,20:83
chr9	43270943	pbsv.CNV.21553	C	<CNV>	.	NearReferenceGap	SVTYPE=cnv;END=66850463;SVLEN=23579520;SHADOWED	CN	0
chr9	43270943	pbsv.BND.chr9:43270943-chrUn_KI270747v1:2	C	C[chrUn_KI270747v1:2[	.	NearReferenceGap;NearContigEnd	SVTYPE=BND;CIPOS=-3,1;MATEID=pbsv.BND.chrUn_KI270747v1:2-chr9:43270943	GT:AD:DP	1/1:2,8:10
chr9	60518561	pbsv.BND.chr9:60518561-chr9:40912693	A	[chr9:40912693[A	.	NearReferenceGap	SVTYPE=BND;CIPOS=-2,2;MATEID=pbsv.BND.chr9:40912693-chr9:60518561;MATEDIST=19605868	GT:AD:DP	0/1:21,2:23
chr9	62806331	pbsv.INV.21610	C	<INV>	.	PASS	SVTYPE=INV;END=62818564;SVLEN=12234	GT:AD:DP:SAC	0/1:79,40:119:40,39,17,23
chr9	62814084	pbsv.INV.21611	T	<INV>	.	PASS	SVTYPE=INV;END=62822795;SVLEN=8712	GT:AD:DP:SAC	0/1:62,55:117:39,23,24,31
chr9	62818564	pbsv.BND.chr9:62818564-chr9:63809299	A	A[chr9:63809299[	.	PASS	SVTYPE=BND;CIPOS=-10,3;MATEID=pbsv.BND.chr9:63809299-chr9:62818564;MATEDIST=990735	GT:AD:DP	0/1:74,19:93
chr9	63385256	pbsv.INS.DUP.21618	C	<DUP>	.	PASS	SVTYPE=DUP;END=63385492;SVLEN=236	GT:AD:DP:SAC	0/1:28,9:37:16,12,2,7
chr9	63809299	pbsv.BND.chr9:63809299-chr9:62818564	A	]chr9:62818564]A	.	PASS	SVTYPE=BND;CIPOS=-2,4;MATEID=pbsv.BND.chr9:62818564-chr9:63809299;MATEDIST=990735	GT:AD:DP	0/1:108,19:127
chr9	64462228	pbsv.INS.DUP.21634	G	<DUP>	.	PASS	SVTYPE=DUP;END=64462264;SVLEN=36	GT:AD:DP:SAC	0/1:14,16:30:8,6,10,6
chr9	64567475	pbsv.INS.DUP.21635	A	<DUP>	.	PASS	SVTYPE=DUP;END=64567507;SVLEN=32	GT:AD:DP:SAC	0/1:8,22:30:1,7,9,13
chr9	65917743	pbsv.INS.DUP.21659	A	<DUP>	.	PASS	SVTYPE=DUP;END=65917761;SVLEN=18	GT:AD:DP:SAC	1/1:2,24:26:1,1,12,12
chr9	66265900	pbsv.INS.DUP.21665	T	<DUP>	.	PASS	SVTYPE=DUP;END=66265921;SVLEN=21	GT:AD:DP:SAC	0/1:69,21:90:30,39,11,10
chr9	66352192	pbsv.BND.chr9:66352192-chr9:39964564	C	C[chr9:39964564[	.	PASS	SVTYPE=BND;CIPOS=0,1;MATEID=pbsv.BND.chr9:39964564-chr9:66352192;MATEDIST=26387628	GT:AD:DP	0/1:50,2:52
chr9	66850463	pbsv.BND.chr9:66850463-chr4:148203860	A	A]chr4:148203860]	.	PASS	SVTYPE=BND;CIPOS=0,0;MATEID=pbsv.BND.chr4:148203860-chr9:66850463	GT:AD:DP	0/1:24,2:26
chr9	67714333	pbsv.INS.DUP.21686	A	<DUP>	.	InsufficientStrandEvidence	SVTYPE=DUP;END=67714351;SVLEN=18	GT:AD:DP:SAC	0/1:3,2:5:2,1,0,2
chr9	68322539	pbsv.INS.DUP.21692	C	<DUP>	.	PASS	SVTYPE=DUP;END=68322702;SVLEN=163	GT:AD:DP:SAC	0/1:11,13:24:2,9,8,5
chr9	69335836	pbsv.INS.DUP.21708	G	<DUP>	.	PASS	SVTYPE=DUP;END=69335864;SVLEN=28	GT:AD:DP:SAC	0/1:23,25:48:12,11,14,11
[truncated: 369,759 more chars]
