# Supplementary material for: VolcanoSV enables accurate and robust structural variant calling in diploid genomes from single-molecule long read sequencing
Source: Nat Commun. 2024 Aug 13;15:6956. doi: 10.1038/s41467-024-51282-0 (PMC11322167; doi:10.1038/s41467-024-51282-0)
Supplement: Supplementary file 4 — Source Data [file 41467_2024_51282_MOESM4_ESM.zip › Source Data/SupplementaryFigure4/Data/HCC1395_Pacbio_Somatic_Complex_SV_VolcanosvSV.vcf]

##fileformat=VCFv4.2
##fileDate=2024-04-01|07:57:57PM|CDT|-0500
##source=VolcanoSV
##contig=<ID=chr1,length=248956422>
##contig=<ID=chr2,length=242193529>
##contig=<ID=chr3,length=198295559>
##contig=<ID=chr4,length=190214555>
##contig=<ID=chr5,length=181538259>
##contig=<ID=chr6,length=170805979>
##contig=<ID=chr7,length=159345973>
##contig=<ID=chr8,length=145138636>
##contig=<ID=chr9,length=138394717>
##contig=<ID=chr10,length=133797422>
##contig=<ID=chr11,length=135086622>
##contig=<ID=chr12,length=133275309>
##contig=<ID=chr13,length=114364328>
##contig=<ID=chr14,length=107043718>
##contig=<ID=chr15,length=101991189>
##contig=<ID=chr16,length=90338345>
##contig=<ID=chr17,length=83257441>
##contig=<ID=chr18,length=80373285>
##contig=<ID=chr19,length=58617616>
##contig=<ID=chr20,length=64444167>
##contig=<ID=chr21,length=46709983>
##contig=<ID=chr22,length=50818468>
##contig=<ID=chrX,length=156040895>
##contig=<ID=chrY,length=57227415>
##contig=<ID=chrM,length=16569>
##contig=<ID=chr1_KI270706v1_random,length=175055>
##contig=<ID=chr1_KI270707v1_random,length=32032>
##contig=<ID=chr1_KI270708v1_random,length=127682>
##contig=<ID=chr1_KI270709v1_random,length=66860>
##contig=<ID=chr1_KI270710v1_random,length=40176>
##contig=<ID=chr1_KI270711v1_random,length=42210>
##contig=<ID=chr1_KI270712v1_random,length=176043>
##contig=<ID=chr1_KI270713v1_random,length=40745>
##contig=<ID=chr1_KI270714v1_random,length=41717>
##contig=<ID=chr2_KI270715v1_random,length=161471>
##contig=<ID=chr2_KI270716v1_random,length=153799>
##contig=<ID=chr3_GL000221v1_random,length=155397>
##contig=<ID=chr4_GL000008v2_random,length=209709>
##contig=<ID=chr5_GL000208v1_random,length=92689>
##contig=<ID=chr9_KI270717v1_random,length=40062>
##contig=<ID=chr9_KI270718v1_random,length=38054>
##contig=<ID=chr9_KI270719v1_random,length=176845>
##contig=<ID=chr9_KI270720v1_random,length=39050>
##contig=<ID=chr11_KI270721v1_random,length=100316>
##contig=<ID=chr14_GL000009v2_random,length=201709>
##contig=<ID=chr14_GL000225v1_random,length=211173>
##contig=<ID=chr14_KI270722v1_random,length=194050>
##contig=<ID=chr14_GL000194v1_random,length=191469>
##contig=<ID=chr14_KI270723v1_random,length=38115>
##contig=<ID=chr14_KI270724v1_random,length=39555>
##contig=<ID=chr14_KI270725v1_random,length=172810>
##contig=<ID=chr14_KI270726v1_random,length=43739>
##contig=<ID=chr15_KI270727v1_random,length=448248>
##contig=<ID=chr16_KI270728v1_random,length=1872759>
##contig=<ID=chr17_GL000205v2_random,length=185591>
##contig=<ID=chr17_KI270729v1_random,length=280839>
##contig=<ID=chr17_KI270730v1_random,length=112551>
##contig=<ID=chr22_KI270731v1_random,length=150754>
##contig=<ID=chr22_KI270732v1_random,length=41543>
##contig=<ID=chr22_KI270733v1_random,length=179772>
##contig=<ID=chr22_KI270734v1_random,length=165050>
##contig=<ID=chr22_KI270735v1_random,length=42811>
##contig=<ID=chr22_KI270736v1_random,length=181920>
##contig=<ID=chr22_KI270737v1_random,length=103838>
##contig=<ID=chr22_KI270738v1_random,length=99375>
##contig=<ID=chr22_KI270739v1_random,length=73985>
##contig=<ID=chrY_KI270740v1_random,length=37240>
##contig=<ID=chrUn_KI270302v1,length=2274>
##contig=<ID=chrUn_KI270304v1,length=2165>
##contig=<ID=chrUn_KI270303v1,length=1942>
##contig=<ID=chrUn_KI270305v1,length=1472>
##contig=<ID=chrUn_KI270322v1,length=21476>
##contig=<ID=chrUn_KI270320v1,length=4416>
##contig=<ID=chrUn_KI270310v1,length=1201>
##contig=<ID=chrUn_KI270316v1,length=1444>
##contig=<ID=chrUn_KI270315v1,length=2276>
##contig=<ID=chrUn_KI270312v1,length=998>
##contig=<ID=chrUn_KI270311v1,length=12399>
##contig=<ID=chrUn_KI270317v1,length=37690>
##contig=<ID=chrUn_KI270412v1,length=1179>
##contig=<ID=chrUn_KI270411v1,length=2646>
##contig=<ID=chrUn_KI270414v1,length=2489>
##contig=<ID=chrUn_KI270419v1,length=1029>
##contig=<ID=chrUn_KI270418v1,length=2145>
##contig=<ID=chrUn_KI270420v1,length=2321>
##contig=<ID=chrUn_KI270424v1,length=2140>
##contig=<ID=chrUn_KI270417v1,length=2043>
##contig=<ID=chrUn_KI270422v1,length=1445>
##contig=<ID=chrUn_KI270423v1,length=981>
##contig=<ID=chrUn_KI270425v1,length=1884>
##contig=<ID=chrUn_KI270429v1,length=1361>
##contig=<ID=chrUn_KI270442v1,length=392061>
##contig=<ID=chrUn_KI270466v1,length=1233>
##contig=<ID=chrUn_KI270465v1,length=1774>
##contig=<ID=chrUn_KI270467v1,length=3920>
##contig=<ID=chrUn_KI270435v1,length=92983>
##contig=<ID=chrUn_KI270438v1,length=112505>
##contig=<ID=chrUn_KI270468v1,length=4055>
##contig=<ID=chrUn_KI270510v1,length=2415>
##contig=<ID=chrUn_KI270509v1,length=2318>
##contig=<ID=chrUn_KI270518v1,length=2186>
##contig=<ID=chrUn_KI270508v1,length=1951>
##contig=<ID=chrUn_KI270516v1,length=1300>
##contig=<ID=chrUn_KI270512v1,length=22689>
##contig=<ID=chrUn_KI270519v1,length=138126>
##contig=<ID=chrUn_KI270522v1,length=5674>
##contig=<ID=chrUn_KI270511v1,length=8127>
##contig=<ID=chrUn_KI270515v1,length=6361>
##contig=<ID=chrUn_KI270507v1,length=5353>
##contig=<ID=chrUn_KI270517v1,length=3253>
##contig=<ID=chrUn_KI270529v1,length=1899>
##contig=<ID=chrUn_KI270528v1,length=2983>
##contig=<ID=chrUn_KI270530v1,length=2168>
##contig=<ID=chrUn_KI270539v1,length=993>
##contig=<ID=chrUn_KI270538v1,length=91309>
##contig=<ID=chrUn_KI270544v1,length=1202>
##contig=<ID=chrUn_KI270548v1,length=1599>
##contig=<ID=chrUn_KI270583v1,length=1400>
##contig=<ID=chrUn_KI270587v1,length=2969>
##contig=<ID=chrUn_KI270580v1,length=1553>
##contig=<ID=chrUn_KI270581v1,length=7046>
##contig=<ID=chrUn_KI270579v1,length=31033>
##contig=<ID=chrUn_KI270589v1,length=44474>
##contig=<ID=chrUn_KI270590v1,length=4685>
##contig=<ID=chrUn_KI270584v1,length=4513>
##contig=<ID=chrUn_KI270582v1,length=6504>
##contig=<ID=chrUn_KI270588v1,length=6158>
##contig=<ID=chrUn_KI270593v1,length=3041>
##contig=<ID=chrUn_KI270591v1,length=5796>
##contig=<ID=chrUn_KI270330v1,length=1652>
##contig=<ID=chrUn_KI270329v1,length=1040>
##contig=<ID=chrUn_KI270334v1,length=1368>
##contig=<ID=chrUn_KI270333v1,length=2699>
##contig=<ID=chrUn_KI270335v1,length=1048>
##contig=<ID=chrUn_KI270338v1,length=1428>
##contig=<ID=chrUn_KI270340v1,length=1428>
##contig=<ID=chrUn_KI270336v1,length=1026>
##contig=<ID=chrUn_KI270337v1,length=1121>
##contig=<ID=chrUn_KI270363v1,length=1803>
##contig=<ID=chrUn_KI270364v1,length=2855>
##contig=<ID=chrUn_KI270362v1,length=3530>
##contig=<ID=chrUn_KI270366v1,length=8320>
##contig=<ID=chrUn_KI270378v1,length=1048>
##contig=<ID=chrUn_KI270379v1,length=1045>
##contig=<ID=chrUn_KI270389v1,length=1298>
##contig=<ID=chrUn_KI270390v1,length=2387>
##contig=<ID=chrUn_KI270387v1,length=1537>
##contig=<ID=chrUn_KI270395v1,length=1143>
##contig=<ID=chrUn_KI270396v1,length=1880>
##contig=<ID=chrUn_KI270388v1,length=1216>
##contig=<ID=chrUn_KI270394v1,length=970>
##contig=<ID=chrUn_KI270386v1,length=1788>
##contig=<ID=chrUn_KI270391v1,length=1484>
##contig=<ID=chrUn_KI270383v1,length=1750>
##contig=<ID=chrUn_KI270393v1,length=1308>
##contig=<ID=chrUn_KI270384v1,length=1658>
##contig=<ID=chrUn_KI270392v1,length=971>
##contig=<ID=chrUn_KI270381v1,length=1930>
##contig=<ID=chrUn_KI270385v1,length=990>
##contig=<ID=chrUn_KI270382v1,length=4215>
##contig=<ID=chrUn_KI270376v1,length=1136>
##contig=<ID=chrUn_KI270374v1,length=2656>
##contig=<ID=chrUn_KI270372v1,length=1650>
##contig=<ID=chrUn_KI270373v1,length=1451>
##contig=<ID=chrUn_KI270375v1,length=2378>
##contig=<ID=chrUn_KI270371v1,length=2805>
##contig=<ID=chrUn_KI270448v1,length=7992>
##contig=<ID=chrUn_KI270521v1,length=7642>
##contig=<ID=chrUn_GL000195v1,length=182896>
##contig=<ID=chrUn_GL000219v1,length=179198>
##contig=<ID=chrUn_GL000220v1,length=161802>
##contig=<ID=chrUn_GL000224v1,length=179693>
##contig=<ID=chrUn_KI270741v1,length=157432>
##contig=<ID=chrUn_GL000226v1,length=15008>
##contig=<ID=chrUn_GL000213v1,length=164239>
##contig=<ID=chrUn_KI270743v1,length=210658>
##contig=<ID=chrUn_KI270744v1,length=168472>
##contig=<ID=chrUn_KI270745v1,length=41891>
##contig=<ID=chrUn_KI270746v1,length=66486>
##contig=<ID=chrUn_KI270747v1,length=198735>
##contig=<ID=chrUn_KI270748v1,length=93321>
##contig=<ID=chrUn_KI270749v1,length=158759>
##contig=<ID=chrUn_KI270750v1,length=148850>
##contig=<ID=chrUn_KI270751v1,length=150742>
##contig=<ID=chrUn_KI270752v1,length=27745>
##contig=<ID=chrUn_KI270753v1,length=62944>
##contig=<ID=chrUn_KI270754v1,length=40191>
##contig=<ID=chrUn_KI270755v1,length=36723>
##contig=<ID=chrUn_KI270756v1,length=79590>
##contig=<ID=chrUn_KI270757v1,length=71251>
##contig=<ID=chrUn_GL000214v1,length=137718>
##contig=<ID=chrUn_KI270742v1,length=186739>
##contig=<ID=chrUn_GL000216v2,length=176608>
##contig=<ID=chrUn_GL000218v1,length=161147>
##contig=<ID=chrEBV,length=171823>
##contig=<ID=chrUn_KN707606v1_decoy,length=2200>
##contig=<ID=chrUn_KN707607v1_decoy,length=3033>
##contig=<ID=chrUn_KN707608v1_decoy,length=3112>
##contig=<ID=chrUn_KN707609v1_decoy,length=1642>
##contig=<ID=chrUn_KN707610v1_decoy,length=1393>
##contig=<ID=chrUn_KN707611v1_decoy,length=1103>
##contig=<ID=chrUn_KN707612v1_decoy,length=1039>
##contig=<ID=chrUn_KN707613v1_decoy,length=1619>
##contig=<ID=chrUn_KN707614v1_decoy,length=3122>
##contig=<ID=chrUn_KN707615v1_decoy,length=1934>
##contig=<ID=chrUn_KN707616v1_decoy,length=3111>
##contig=<ID=chrUn_KN707617v1_decoy,length=2545>
##contig=<ID=chrUn_KN707618v1_decoy,length=2295>
##contig=<ID=chrUn_KN707619v1_decoy,length=1551>
##contig=<ID=chrUn_KN707620v1_decoy,length=2046>
##contig=<ID=chrUn_KN707621v1_decoy,length=1222>
##contig=<ID=chrUn_KN707622v1_decoy,length=1535>
##contig=<ID=chrUn_KN707623v1_decoy,length=3784>
##contig=<ID=chrUn_KN707624v1_decoy,length=1329>
##contig=<ID=chrUn_KN707625v1_decoy,length=1238>
##contig=<ID=chrUn_KN707626v1_decoy,length=5623>
##contig=<ID=chrUn_KN707627v1_decoy,length=5821>
##contig=<ID=chrUn_KN707628v1_decoy,length=2960>
##contig=<ID=chrUn_KN707629v1_decoy,length=1848>
##contig=<ID=chrUn_KN707630v1_decoy,length=2315>
##contig=<ID=chrUn_KN707631v1_decoy,length=1945>
##contig=<ID=chrUn_KN707632v1_decoy,length=1424>
##contig=<ID=chrUn_KN707633v1_decoy,length=1274>
##contig=<ID=chrUn_KN707634v1_decoy,length=1007>
##contig=<ID=chrUn_KN707635v1_decoy,length=1414>
##contig=<ID=chrUn_KN707636v1_decoy,length=1725>
##contig=<ID=chrUn_KN707637v1_decoy,length=5354>
##contig=<ID=chrUn_KN707638v1_decoy,length=2189>
##contig=<ID=chrUn_KN707639v1_decoy,length=1294>
##contig=<ID=chrUn_KN707640v1_decoy,length=1831>
##contig=<ID=chrUn_KN707641v1_decoy,length=1647>
##contig=<ID=chrUn_KN707642v1_decoy,length=2943>
##contig=<ID=chrUn_KN707643v1_decoy,length=2857>
##contig=<ID=chrUn_KN707644v1_decoy,length=1030>
##contig=<ID=chrUn_KN707645v1_decoy,length=1070>
##contig=<ID=chrUn_KN707646v1_decoy,length=1735>
##contig=<ID=chrUn_KN707647v1_decoy,length=1982>
##contig=<ID=chrUn_KN707648v1_decoy,length=1564>
##contig=<ID=chrUn_KN707649v1_decoy,length=1775>
##contig=<ID=chrUn_KN707650v1_decoy,length=1540>
##contig=<ID=chrUn_KN707651v1_decoy,length=2013>
##contig=<ID=chrUn_KN707652v1_decoy,length=1176>
##contig=<ID=chrUn_KN707653v1_decoy,length=1890>
##contig=<ID=chrUn_KN707654v1_decoy,length=3644>
##contig=<ID=chrUn_KN707655v1_decoy,length=2785>
##contig=<ID=chrUn_KN707656v1_decoy,length=1017>
##contig=<ID=chrUn_KN707657v1_decoy,length=1068>
##contig=<ID=chrUn_KN707658v1_decoy,length=1007>
##contig=<ID=chrUn_KN707659v1_decoy,length=2605>
##contig=<ID=chrUn_KN707660v1_decoy,length=8410>
##contig=<ID=chrUn_KN707661v1_decoy,length=5534>
##contig=<ID=chrUn_KN707662v1_decoy,length=2173>
##contig=<ID=chrUn_KN707663v1_decoy,length=1065>
##contig=<ID=chrUn_KN707664v1_decoy,length=8683>
##contig=<ID=chrUn_KN707665v1_decoy,length=2670>
##contig=<ID=chrUn_KN707666v1_decoy,length=2420>
##contig=<ID=chrUn_KN707667v1_decoy,length=2189>
##contig=<ID=chrUn_KN707668v1_decoy,length=2093>
##contig=<ID=chrUn_KN707669v1_decoy,length=1184>
##contig=<ID=chrUn_KN707670v1_decoy,length=1205>
##contig=<ID=chrUn_KN707671v1_decoy,length=2786>
##contig=<ID=chrUn_KN707672v1_decoy,length=2794>
##contig=<ID=chrUn_KN707673v1_decoy,length=19544>
##contig=<ID=chrUn_KN707674v1_decoy,length=2848>
##contig=<ID=chrUn_KN707675v1_decoy,length=10556>
##contig=<ID=chrUn_KN707676v1_decoy,length=9066>
##contig=<ID=chrUn_KN707677v1_decoy,length=7267>
##contig=<ID=chrUn_KN707678v1_decoy,length=2462>
##contig=<ID=chrUn_KN707679v1_decoy,length=1774>
##contig=<ID=chrUn_KN707680v1_decoy,length=1297>
##contig=<ID=chrUn_KN707681v1_decoy,length=4379>
##contig=<ID=chrUn_KN707682v1_decoy,length=4208>
##contig=<ID=chrUn_KN707683v1_decoy,length=4068>
##contig=<ID=chrUn_KN707684v1_decoy,length=2940>
##contig=<ID=chrUn_KN707685v1_decoy,length=3938>
##contig=<ID=chrUn_KN707686v1_decoy,length=2072>
##contig=<ID=chrUn_KN707687v1_decoy,length=1136>
##contig=<ID=chrUn_KN707688v1_decoy,length=4248>
##contig=<ID=chrUn_KN707689v1_decoy,length=5823>
##contig=<ID=chrUn_KN707690v1_decoy,length=3715>
##contig=<ID=chrUn_KN707691v1_decoy,length=4885>
##contig=<ID=chrUn_KN707692v1_decoy,length=4813>
##contig=<ID=chrUn_KN707693v1_decoy,length=2899>
##contig=<ID=chrUn_KN707694v1_decoy,length=1228>
##contig=<ID=chrUn_KN707695v1_decoy,length=3119>
##contig=<ID=chrUn_KN707696v1_decoy,length=3828>
##contig=<ID=chrUn_KN707697v1_decoy,length=1186>
##contig=<ID=chrUn_KN707698v1_decoy,length=1908>
##contig=<ID=chrUn_KN707699v1_decoy,length=2795>
##contig=<ID=chrUn_KN707700v1_decoy,length=3703>
##contig=<ID=chrUn_KN707701v1_decoy,length=6722>
##contig=<ID=chrUn_KN707702v1_decoy,length=6466>
##contig=<ID=chrUn_KN707703v1_decoy,length=2235>
##contig=<ID=chrUn_KN707704v1_decoy,length=2871>
##contig=<ID=chrUn_KN707705v1_decoy,length=4632>
##contig=<ID=chrUn_KN707706v1_decoy,length=4225>
##contig=<ID=chrUn_KN707707v1_decoy,length=4339>
##contig=<ID=chrUn_KN707708v1_decoy,length=2305>
##contig=<ID=chrUn_KN707709v1_decoy,length=3273>
##contig=<ID=chrUn_KN707710v1_decoy,length=5701>
##contig=<ID=chrUn_KN707711v1_decoy,length=4154>
##contig=<ID=chrUn_KN707712v1_decoy,length=1243>
##contig=<ID=chrUn_KN707713v1_decoy,length=1308>
##contig=<ID=chrUn_KN707714v1_decoy,length=2922>
##contig=<ID=chrUn_KN707715v1_decoy,length=3044>
##contig=<ID=chrUn_KN707716v1_decoy,length=2888>
##contig=<ID=chrUn_KN707717v1_decoy,length=1742>
##contig=<ID=chrUn_KN707718v1_decoy,length=4969>
##contig=<ID=chrUn_KN707719v1_decoy,length=3270>
##contig=<ID=chrUn_KN707720v1_decoy,length=6028>
##contig=<ID=chrUn_KN707721v1_decoy,length=1105>
##contig=<ID=chrUn_KN707722v1_decoy,length=2884>
##contig=<ID=chrUn_KN707723v1_decoy,length=1124>
##contig=<ID=chrUn_KN707724v1_decoy,length=1454>
##contig=<ID=chrUn_KN707725v1_decoy,length=2565>
##contig=<ID=chrUn_KN707726v1_decoy,length=2149>
##contig=<ID=chrUn_KN707727v1_decoy,length=2630>
##contig=<ID=chrUn_KN707728v1_decoy,length=14625>
##contig=<ID=chrUn_KN707729v1_decoy,length=7431>
##contig=<ID=chrUn_KN707730v1_decoy,length=5776>
##contig=<ID=chrUn_KN707731v1_decoy,length=4820>
##contig=<ID=chrUn_KN707732v1_decoy,length=1227>
##contig=<ID=chrUn_KN707733v1_decoy,length=7503>
##contig=<ID=chrUn_KN707734v1_decoy,length=9652>
##contig=<ID=chrUn_KN707735v1_decoy,length=1091>
##contig=<ID=chrUn_KN707736v1_decoy,length=2467>
##contig=<ID=chrUn_KN707737v1_decoy,length=1270>
##contig=<ID=chrUn_KN707738v1_decoy,length=4365>
##contig=<ID=chrUn_KN707739v1_decoy,length=4284>
##contig=<ID=chrUn_KN707740v1_decoy,length=10282>
##contig=<ID=chrUn_KN707741v1_decoy,length=5601>
##contig=<ID=chrUn_KN707742v1_decoy,length=4758>
##contig=<ID=chrUn_KN707743v1_decoy,length=1624>
##contig=<ID=chrUn_KN707744v1_decoy,length=4024>
##contig=<ID=chrUn_KN707745v1_decoy,length=1276>
##contig=<ID=chrUn_KN707746v1_decoy,length=5083>
##contig=<ID=chrUn_KN707747v1_decoy,length=2075>
##contig=<ID=chrUn_KN707748v1_decoy,length=3553>
##contig=<ID=chrUn_KN707749v1_decoy,length=7010>
##contig=<ID=chrUn_KN707750v1_decoy,length=4718>
##contig=<ID=chrUn_KN707751v1_decoy,length=3546>
##contig=<ID=chrUn_KN707752v1_decoy,length=2873>
##contig=<ID=chrUn_KN707753v1_decoy,length=2144>
##contig=<ID=chrUn_KN707754v1_decoy,length=2243>
##contig=<ID=chrUn_KN707755v1_decoy,length=5343>
##contig=<ID=chrUn_KN707756v1_decoy,length=4877>
##contig=<ID=chrUn_KN707757v1_decoy,length=3034>
##contig=<ID=chrUn_KN707758v1_decoy,length=2826>
##contig=<ID=chrUn_KN707759v1_decoy,length=1221>
##contig=<ID=chrUn_KN707760v1_decoy,length=1169>
##contig=<ID=chrUn_KN707761v1_decoy,length=2319>
##contig=<ID=chrUn_KN707762v1_decoy,length=3450>
##contig=<ID=chrUn_KN707763v1_decoy,length=2674>
##contig=<ID=chrUn_KN707764v1_decoy,length=3912>
##contig=<ID=chrUn_KN707765v1_decoy,length=6020>
##contig=<ID=chrUn_KN707766v1_decoy,length=2303>
##contig=<ID=chrUn_KN707767v1_decoy,length=2552>
##contig=<ID=chrUn_KN707768v1_decoy,length=3656>
##contig=<ID=chrUn_KN707769v1_decoy,length=1591>
##contig=<ID=chrUn_KN707770v1_decoy,length=1209>
##contig=<ID=chrUn_KN707771v1_decoy,length=3176>
##contig=<ID=chrUn_KN707772v1_decoy,length=8915>
##contig=<ID=chrUn_KN707773v1_decoy,length=4902>
##contig=<ID=chrUn_KN707774v1_decoy,length=3324>
##contig=<ID=chrUn_KN707775v1_decoy,length=5997>
##contig=<ID=chrUn_KN707776v1_decoy,length=2618>
##contig=<ID=chrUn_KN707777v1_decoy,length=10311>
##contig=<ID=chrUn_KN707778v1_decoy,length=2440>
##contig=<ID=chrUn_KN707779v1_decoy,length=12444>
##contig=<ID=chrUn_KN707780v1_decoy,length=5691>
##contig=<ID=chrUn_KN707781v1_decoy,length=2717>
##contig=<ID=chrUn_KN707782v1_decoy,length=5277>
##contig=<ID=chrUn_KN707783v1_decoy,length=4373>
##contig=<ID=chrUn_KN707784v1_decoy,length=3224>
##contig=<ID=chrUn_KN707785v1_decoy,length=2631>
##contig=<ID=chrUn_KN707786v1_decoy,length=5385>
##contig=<ID=chrUn_KN707787v1_decoy,length=3678>
##contig=<ID=chrUn_KN707788v1_decoy,length=1412>
##contig=<ID=chrUn_KN707789v1_decoy,length=1443>
##contig=<ID=chrUn_KN707790v1_decoy,length=1098>
##contig=<ID=chrUn_KN707791v1_decoy,length=3240>
##contig=<ID=chrUn_KN707792v1_decoy,length=1915>
##contig=<ID=chrUn_KN707793v1_decoy,length=4667>
##contig=<ID=chrUn_KN707794v1_decoy,length=7219>
##contig=<ID=chrUn_KN707795v1_decoy,length=3277>
##contig=<ID=chrUn_KN707796v1_decoy,length=3473>
##contig=<ID=chrUn_KN707797v1_decoy,length=4243>
##contig=<ID=chrUn_KN707798v1_decoy,length=17599>
##contig=<ID=chrUn_KN707799v1_decoy,length=5095>
##contig=<ID=chrUn_KN707800v1_decoy,length=2237>
##contig=<ID=chrUn_KN707801v1_decoy,length=2901>
##contig=<ID=chrUn_KN707802v1_decoy,length=2666>
##contig=<ID=chrUn_KN707803v1_decoy,length=5336>
##contig=<ID=chrUn_KN707804v1_decoy,length=4383>
##contig=<ID=chrUn_KN707805v1_decoy,length=5446>
##contig=<ID=chrUn_KN707806v1_decoy,length=6252>
##contig=<ID=chrUn_KN707807v1_decoy,length=4616>
##contig=<ID=chrUn_KN707808v1_decoy,length=3021>
##contig=<ID=chrUn_KN707809v1_decoy,length=3667>
##contig=<ID=chrUn_KN707810v1_decoy,length=4563>
##contig=<ID=chrUn_KN707811v1_decoy,length=1120>
##contig=<ID=chrUn_KN707812v1_decoy,length=3845>
##contig=<ID=chrUn_KN707813v1_decoy,length=2272>
##contig=<ID=chrUn_KN707814v1_decoy,length=4764>
##contig=<ID=chrUn_KN707815v1_decoy,length=5410>
##contig=<ID=chrUn_KN707816v1_decoy,length=7150>
##contig=<ID=chrUn_KN707817v1_decoy,length=1762>
##contig=<ID=chrUn_KN707818v1_decoy,length=1207>
##contig=<ID=chrUn_KN707819v1_decoy,length=1331>
##contig=<ID=chrUn_KN707820v1_decoy,length=8307>
##contig=<ID=chrUn_KN707821v1_decoy,length=2276>
##contig=<ID=chrUn_KN707822v1_decoy,length=2575>
##contig=<ID=chrUn_KN707823v1_decoy,length=3970>
##contig=<ID=chrUn_KN707824v1_decoy,length=1352>
##contig=<ID=chrUn_KN707825v1_decoy,length=3040>
##contig=<ID=chrUn_KN707826v1_decoy,length=2070>
##contig=<ID=chrUn_KN707827v1_decoy,length=2913>
##contig=<ID=chrUn_KN707828v1_decoy,length=2389>
##contig=<ID=chrUn_KN707829v1_decoy,length=1835>
##contig=<ID=chrUn_KN707830v1_decoy,length=4807>
##contig=<ID=chrUn_KN707831v1_decoy,length=2201>
##contig=<ID=chrUn_KN707832v1_decoy,length=1265>
##contig=<ID=chrUn_KN707833v1_decoy,length=1961>
##contig=<ID=chrUn_KN707834v1_decoy,length=1064>
##contig=<ID=chrUn_KN707835v1_decoy,length=1932>
##contig=<ID=chrUn_KN707836v1_decoy,length=3213>
##contig=<ID=chrUn_KN707837v1_decoy,length=1178>
##contig=<ID=chrUn_KN707838v1_decoy,length=2926>
##contig=<ID=chrUn_KN707839v1_decoy,length=1038>
##contig=<ID=chrUn_KN707840v1_decoy,length=3298>
##contig=<ID=chrUn_KN707841v1_decoy,length=8992>
##contig=<ID=chrUn_KN707842v1_decoy,length=6698>
##contig=<ID=chrUn_KN707843v1_decoy,length=4880>
##contig=<ID=chrUn_KN707844v1_decoy,length=1766>
##contig=<ID=chrUn_KN707845v1_decoy,length=3532>
##contig=<ID=chrUn_KN707846v1_decoy,length=2297>
##contig=<ID=chrUn_KN707847v1_decoy,length=1234>
##contig=<ID=chrUn_KN707848v1_decoy,length=1205>
##contig=<ID=chrUn_KN707849v1_decoy,length=2790>
##contig=<ID=chrUn_KN707850v1_decoy,length=2006>
##contig=<ID=chrUn_KN707851v1_decoy,length=4593>
##contig=<ID=chrUn_KN707852v1_decoy,length=1579>
##contig=<ID=chrUn_KN707853v1_decoy,length=9597>
##contig=<ID=chrUn_KN707854v1_decoy,length=10451>
##contig=<ID=chrUn_KN707855v1_decoy,length=3219>
##contig=<ID=chrUn_KN707856v1_decoy,length=2300>
##contig=<ID=chrUn_KN707857v1_decoy,length=5985>
##contig=<ID=chrUn_KN707858v1_decoy,length=2959>
##contig=<ID=chrUn_KN707859v1_decoy,length=1340>
##contig=<ID=chrUn_KN707860v1_decoy,length=3148>
##contig=<ID=chrUn_KN707861v1_decoy,length=2242>
##contig=<ID=chrUn_KN707862v1_decoy,length=16513>
##contig=<ID=chrUn_KN707863v1_decoy,length=7821>
##contig=<ID=chrUn_KN707864v1_decoy,length=2159>
##contig=<ID=chrUn_KN707865v1_decoy,length=2114>
##contig=<ID=chrUn_KN707866v1_decoy,length=4109>
##contig=<ID=chrUn_KN707867v1_decoy,length=1544>
##contig=<ID=chrUn_KN707868v1_decoy,length=1005>
##contig=<ID=chrUn_KN707869v1_decoy,length=8632>
##contig=<ID=chrUn_KN707870v1_decoy,length=1012>
##contig=<ID=chrUn_KN707871v1_decoy,length=4728>
##contig=<ID=chrUn_KN707872v1_decoy,length=2165>
##contig=<ID=chrUn_KN707873v1_decoy,length=7591>
##contig=<ID=chrUn_KN707874v1_decoy,length=5202>
##contig=<ID=chrUn_KN707875v1_decoy,length=4241>
##contig=<ID=chrUn_KN707876v1_decoy,length=4131>
##contig=<ID=chrUn_KN707877v1_decoy,length=2272>
##contig=<ID=chrUn_KN707878v1_decoy,length=2085>
##contig=<ID=chrUn_KN707879v1_decoy,length=4346>
##contig=<ID=chrUn_KN707880v1_decoy,length=1208>
##contig=<ID=chrUn_KN707881v1_decoy,length=4543>
##contig=<ID=chrUn_KN707882v1_decoy,length=2772>
##contig=<ID=chrUn_KN707883v1_decoy,length=2490>
##contig=<ID=chrUn_KN707884v1_decoy,length=4568>
##contig=<ID=chrUn_KN707885v1_decoy,length=1776>
##contig=<ID=chrUn_KN707886v1_decoy,length=2699>
##contig=<ID=chrUn_KN707887v1_decoy,length=3534>
##contig=<ID=chrUn_KN707888v1_decoy,length=2424>
##contig=<ID=chrUn_KN707889v1_decoy,length=1747>
##contig=<ID=chrUn_KN707890v1_decoy,length=1088>
##contig=<ID=chrUn_KN707891v1_decoy,length=1143>
##contig=<ID=chrUn_KN707892v1_decoy,length=2530>
##contig=<ID=chrUn_KN707893v1_decoy,length=8049>
##contig=<ID=chrUn_KN707894v1_decoy,length=1366>
##contig=<ID=chrUn_KN707895v1_decoy,length=4284>
##contig=<ID=chrUn_KN707896v1_decoy,length=33125>
##contig=<ID=chrUn_KN707897v1_decoy,length=2137>
##contig=<ID=chrUn_KN707898v1_decoy,length=3840>
##contig=<ID=chrUn_KN707899v1_decoy,length=3087>
##contig=<ID=chrUn_KN707900v1_decoy,length=2041>
##contig=<ID=chrUn_KN707901v1_decoy,length=3344>
##contig=<ID=chrUn_KN707902v1_decoy,length=2921>
##contig=<ID=chrUn_KN707903v1_decoy,length=6581>
##contig=<ID=chrUn_KN707904v1_decoy,length=3968>
##contig=<ID=chrUn_KN707905v1_decoy,length=2339>
##contig=<ID=chrUn_KN707906v1_decoy,length=1243>
##contig=<ID=chrUn_KN707907v1_decoy,length=7776>
##contig=<ID=chrUn_KN707908v1_decoy,length=19837>
##contig=<ID=chrUn_KN707909v1_decoy,length=1737>
##contig=<ID=chrUn_KN707910v1_decoy,length=1098>
##contig=<ID=chrUn_KN707911v1_decoy,length=1893>
##contig=<ID=chrUn_KN707912v1_decoy,length=1281>
##contig=<ID=chrUn_KN707913v1_decoy,length=1527>
##contig=<ID=chrUn_KN707914v1_decoy,length=2055>
##contig=<ID=chrUn_KN707915v1_decoy,length=2527>
##contig=<ID=chrUn_KN707916v1_decoy,length=3275>
##contig=<ID=chrUn_KN707917v1_decoy,length=1265>
##contig=<ID=chrUn_KN707918v1_decoy,length=2623>
##contig=<ID=chrUn_KN707919v1_decoy,length=4850>
##contig=<ID=chrUn_KN707920v1_decoy,length=3584>
##contig=<ID=chrUn_KN707921v1_decoy,length=2561>
##contig=<ID=chrUn_KN707922v1_decoy,length=3041>
##contig=<ID=chrUn_KN707923v1_decoy,length=1409>
##contig=<ID=chrUn_KN707924v1_decoy,length=4596>
##contig=<ID=chrUn_KN707925v1_decoy,length=11555>
##contig=<ID=chrUn_KN707926v1_decoy,length=1266>
##contig=<ID=chrUn_KN707927v1_decoy,length=1079>
##contig=<ID=chrUn_KN707928v1_decoy,length=1087>
##contig=<ID=chrUn_KN707929v1_decoy,length=1226>
##contig=<ID=chrUn_KN707930v1_decoy,length=1131>
##contig=<ID=chrUn_KN707931v1_decoy,length=1199>
##contig=<ID=chrUn_KN707932v1_decoy,length=1084>
##contig=<ID=chrUn_KN707933v1_decoy,length=2038>
##contig=<ID=chrUn_KN707934v1_decoy,length=1070>
##contig=<ID=chrUn_KN707935v1_decoy,length=1312>
##contig=<ID=chrUn_KN707936v1_decoy,length=4031>
##contig=<ID=chrUn_KN707937v1_decoy,length=7445>
##contig=<ID=chrUn_KN707938v1_decoy,length=1770>
##contig=<ID=chrUn_KN707939v1_decoy,length=5600>
##contig=<ID=chrUn_KN707940v1_decoy,length=1882>
##contig=<ID=chrUn_KN707941v1_decoy,length=1170>
##contig=<ID=chrUn_KN707942v1_decoy,length=1300>
##contig=<ID=chrUn_KN707943v1_decoy,length=5325>
##contig=<ID=chrUn_KN707944v1_decoy,length=2043>
##contig=<ID=chrUn_KN707945v1_decoy,length=1072>
##contig=<ID=chrUn_KN707946v1_decoy,length=2463>
##contig=<ID=chrUn_KN707947v1_decoy,length=1010>
##contig=<ID=chrUn_KN707948v1_decoy,length=1432>
##contig=<ID=chrUn_KN707949v1_decoy,length=1162>
##contig=<ID=chrUn_KN707950v1_decoy,length=1095>
##contig=<ID=chrUn_KN707951v1_decoy,length=1118>
##contig=<ID=chrUn_KN707952v1_decoy,length=1383>
##contig=<ID=chrUn_KN707953v1_decoy,length=2289>
##contig=<ID=chrUn_KN707954v1_decoy,length=1648>
##contig=<ID=chrUn_KN707955v1_decoy,length=2203>
##contig=<ID=chrUn_KN707956v1_decoy,length=3270>
##contig=<ID=chrUn_KN707957v1_decoy,length=11499>
##contig=<ID=chrUn_KN707958v1_decoy,length=2474>
##contig=<ID=chrUn_KN707959v1_decoy,length=2294>
##contig=<ID=chrUn_KN707960v1_decoy,length=1238>
##contig=<ID=chrUn_KN707961v1_decoy,length=3410>
##contig=<ID=chrUn_KN707962v1_decoy,length=1523>
##contig=<ID=chrUn_KN707963v1_decoy,length=62955>
##contig=<ID=chrUn_KN707964v1_decoy,length=6282>
##contig=<ID=chrUn_KN707965v1_decoy,length=3836>
##contig=<ID=chrUn_KN707966v1_decoy,length=6486>
##contig=<ID=chrUn_KN707967v1_decoy,length=15368>
##contig=<ID=chrUn_KN707968v1_decoy,length=9572>
##contig=<ID=chrUn_KN707969v1_decoy,length=6413>
##contig=<ID=chrUn_KN707970v1_decoy,length=4104>
##contig=<ID=chrUn_KN707971v1_decoy,length=12943>
##contig=<ID=chrUn_KN707972v1_decoy,length=4650>
##contig=<ID=chrUn_KN707973v1_decoy,length=3080>
##contig=<ID=chrUn_KN707974v1_decoy,length=3134>
##contig=<ID=chrUn_KN707975v1_decoy,length=6211>
##contig=<ID=chrUn_KN707976v1_decoy,length=1126>
##contig=<ID=chrUn_KN707977v1_decoy,length=1101>
##contig=<ID=chrUn_KN707978v1_decoy,length=1101>
##contig=<ID=chrUn_KN707979v1_decoy,length=2648>
##contig=<ID=chrUn_KN707980v1_decoy,length=2973>
##contig=<ID=chrUn_KN707981v1_decoy,length=2520>
##contig=<ID=chrUn_KN707982v1_decoy,length=2318>
##contig=<ID=chrUn_KN707983v1_decoy,length=2606>
##contig=<ID=chrUn_KN707984v1_decoy,length=2205>
##contig=<ID=chrUn_KN707985v1_decoy,length=2929>
##contig=<ID=chrUn_KN707986v1_decoy,length=3869>
##contig=<ID=chrUn_KN707987v1_decoy,length=1117>
##contig=<ID=chrUn_KN707988v1_decoy,length=2960>
##contig=<ID=chrUn_KN707989v1_decoy,length=1009>
##contig=<ID=chrUn_KN707990v1_decoy,length=4048>
##contig=<ID=chrUn_KN707991v1_decoy,length=2193>
##contig=<ID=chrUn_KN707992v1_decoy,length=1830>
##contig=<ID=chrUn_JTFH01000001v1_decoy,length=25139>
##contig=<ID=chrUn_JTFH01000002v1_decoy,length=18532>
##contig=<ID=chrUn_JTFH01000003v1_decoy,length=15240>
##contig=<ID=chrUn_JTFH01000004v1_decoy,length=13739>
##contig=<ID=chrUn_JTFH01000005v1_decoy,length=11297>
##contig=<ID=chrUn_JTFH01000006v1_decoy,length=10074>
##contig=<ID=chrUn_JTFH01000007v1_decoy,length=9891>
##contig=<ID=chrUn_JTFH01000008v1_decoy,length=9774>
##contig=<ID=chrUn_JTFH01000009v1_decoy,length=9727>
##contig=<ID=chrUn_JTFH01000010v1_decoy,length=9358>
##contig=<ID=chrUn_JTFH01000011v1_decoy,length=8920>
##contig=<ID=chrUn_JTFH01000012v1_decoy,length=8479>
##contig=<ID=chrUn_JTFH01000013v1_decoy,length=8312>
##contig=<ID=chrUn_JTFH01000014v1_decoy,length=8261>
##contig=<ID=chrUn_JTFH01000015v1_decoy,length=8131>
##contig=<ID=chrUn_JTFH01000016v1_decoy,length=8051>
##contig=<ID=chrUn_JTFH01000017v1_decoy,length=7832>
##contig=<ID=chrUn_JTFH01000018v1_decoy,length=7710>
##contig=<ID=chrUn_JTFH01000019v1_decoy,length=7702>
##contig=<ID=chrUn_JTFH01000020v1_decoy,length=7479>
##contig=<ID=chrUn_JTFH01000021v1_decoy,length=7368>
##contig=<ID=chrUn_JTFH01000022v1_decoy,length=7162>
##contig=<ID=chrUn_JTFH01000023v1_decoy,length=7065>
##contig=<ID=chrUn_JTFH01000024v1_decoy,length=7019>
##contig=<ID=chrUn_JTFH01000025v1_decoy,length=6997>
##contig=<ID=chrUn_JTFH01000026v1_decoy,length=6994>
##contig=<ID=chrUn_JTFH01000027v1_decoy,length=6979>
##contig=<ID=chrUn_JTFH01000028v1_decoy,length=6797>
##contig=<ID=chrUn_JTFH01000029v1_decoy,length=6525>
##contig=<ID=chrUn_JTFH01000030v1_decoy,length=6246>
##contig=<ID=chrUn_JTFH01000031v1_decoy,length=5926>
##contig=<ID=chrUn_JTFH01000032v1_decoy,length=5914>
##contig=<ID=chrUn_JTFH01000033v1_decoy,length=5898>
##contig=<ID=chrUn_JTFH01000034v1_decoy,length=5879>
##contig=<ID=chrUn_JTFH01000035v1_decoy,length=5834>
##contig=<ID=chrUn_JTFH01000036v1_decoy,length=5743>
##contig=<ID=chrUn_JTFH01000037v1_decoy,length=5577>
##contig=<ID=chrUn_JTFH01000038v1_decoy,length=5413>
##contig=<ID=chrUn_JTFH01000039v1_decoy,length=5250>
##contig=<ID=chrUn_JTFH01000040v1_decoy,length=5246>
##contig=<ID=chrUn_JTFH01000041v1_decoy,length=5118>
##contig=<ID=chrUn_JTFH01000042v1_decoy,length=5058>
##contig=<ID=chrUn_JTFH01000043v1_decoy,length=4959>
##contig=<ID=chrUn_JTFH01000044v1_decoy,length=4853>
##contig=<ID=chrUn_JTFH01000045v1_decoy,length=4828>
##contig=<ID=chrUn_JTFH01000046v1_decoy,length=4819>
##contig=<ID=chrUn_JTFH01000047v1_decoy,length=4809>
##contig=<ID=chrUn_JTFH01000048v1_decoy,length=4710>
##contig=<ID=chrUn_JTFH01000049v1_decoy,length=4680>
##contig=<ID=chrUn_JTFH01000050v1_decoy,length=4645>
##contig=<ID=chrUn_JTFH01000051v1_decoy,length=4514>
##contig=<ID=chrUn_JTFH01000052v1_decoy,length=4439>
##contig=<ID=chrUn_JTFH01000053v1_decoy,length=4416>
##contig=<ID=chrUn_JTFH01000054v1_decoy,length=4409>
##contig=<ID=chrUn_JTFH01000055v1_decoy,length=4392>
##contig=<ID=chrUn_JTFH01000056v1_decoy,length=4359>
##contig=<ID=chrUn_JTFH01000057v1_decoy,length=4319>
##contig=<ID=chrUn_JTFH01000058v1_decoy,length=4290>
##contig=<ID=chrUn_JTFH01000059v1_decoy,length=4242>
##contig=<ID=chrUn_JTFH01000060v1_decoy,length=4228>
##contig=<ID=chrUn_JTFH01000061v1_decoy,length=4222>
##contig=<ID=chrUn_JTFH01000062v1_decoy,length=4216>
##contig=<ID=chrUn_JTFH01000063v1_decoy,length=4210>
##contig=<ID=chrUn_JTFH01000064v1_decoy,length=4206>
##contig=<ID=chrUn_JTFH01000065v1_decoy,length=4102>
##contig=<ID=chrUn_JTFH01000066v1_decoy,length=4101>
##contig=<ID=chrUn_JTFH01000067v1_decoy,length=4083>
##contig=<ID=chrUn_JTFH01000068v1_decoy,length=3967>
##contig=<ID=chrUn_JTFH01000069v1_decoy,length=3955>
##contig=<ID=chrUn_JTFH01000070v1_decoy,length=3945>
##contig=<ID=chrUn_JTFH01000071v1_decoy,length=3930>
##contig=<ID=chrUn_JTFH01000072v1_decoy,length=3929>
##contig=<ID=chrUn_JTFH01000073v1_decoy,length=3924>
##contig=<ID=chrUn_JTFH01000074v1_decoy,length=3919>
##contig=<ID=chrUn_JTFH01000075v1_decoy,length=3908>
##contig=<ID=chrUn_JTFH01000076v1_decoy,length=3892>
##contig=<ID=chrUn_JTFH01000077v1_decoy,length=3890>
##contig=<ID=chrUn_JTFH01000078v1_decoy,length=3859>
##contig=<ID=chrUn_JTFH01000079v1_decoy,length=3846>
##contig=<ID=chrUn_JTFH01000080v1_decoy,length=3835>
##contig=<ID=chrUn_JTFH01000081v1_decoy,length=3830>
##contig=<ID=chrUn_JTFH01000082v1_decoy,length=3828>
##contig=<ID=chrUn_JTFH01000083v1_decoy,length=3825>
##contig=<ID=chrUn_JTFH01000084v1_decoy,length=3821>
##contig=<ID=chrUn_JTFH01000085v1_decoy,length=3809>
##contig=<ID=chrUn_JTFH01000086v1_decoy,length=3801>
##contig=<ID=chrUn_JTFH01000087v1_decoy,length=3799>
##contig=<ID=chrUn_JTFH01000088v1_decoy,length=3737>
##contig=<ID=chrUn_JTFH01000089v1_decoy,length=3701>
##contig=<ID=chrUn_JTFH01000090v1_decoy,length=3698>
##contig=<ID=chrUn_JTFH01000091v1_decoy,length=3692>
##contig=<ID=chrUn_JTFH01000092v1_decoy,length=3686>
##contig=<ID=chrUn_JTFH01000093v1_decoy,length=3677>
##contig=<ID=chrUn_JTFH01000094v1_decoy,length=3664>
##contig=<ID=chrUn_JTFH01000095v1_decoy,length=3613>
##contig=<ID=chrUn_JTFH01000096v1_decoy,length=3611>
##contig=<ID=chrUn_JTFH01000097v1_decoy,length=3606>
##contig=<ID=chrUn_JTFH01000098v1_decoy,length=3584>
##contig=<ID=chrUn_JTFH01000099v1_decoy,length=3581>
##contig=<ID=chrUn_JTFH01000100v1_decoy,length=3543>
##contig=<ID=chrUn_JTFH01000101v1_decoy,length=3528>
##contig=<ID=chrUn_JTFH01000102v1_decoy,length=3527>
##contig=<ID=chrUn_JTFH01000103v1_decoy,length=3496>
##contig=<ID=chrUn_JTFH01000104v1_decoy,length=3493>
##contig=<ID=chrUn_JTFH01000105v1_decoy,length=3484>
##contig=<ID=chrUn_JTFH01000106v1_decoy,length=3435>
##contig=<ID=chrUn_JTFH01000107v1_decoy,length=3391>
##contig=<ID=chrUn_JTFH01000108v1_decoy,length=3374>
##contig=<ID=chrUn_JTFH01000109v1_decoy,length=3371>
##contig=<ID=chrUn_JTFH01000110v1_decoy,length=3361>
##contig=<ID=chrUn_JTFH01000111v1_decoy,length=3351>
##contig=<ID=chrUn_JTFH01000112v1_decoy,length=3340>
##contig=<ID=chrUn_JTFH01000113v1_decoy,length=3320>
##contig=<ID=chrUn_JTFH01000114v1_decoy,length=3282>
##contig=<ID=chrUn_JTFH01000115v1_decoy,length=3278>
##contig=<ID=chrUn_JTFH01000116v1_decoy,length=3260>
##contig=<ID=chrUn_JTFH01000117v1_decoy,length=3258>
##contig=<ID=chrUn_JTFH01000118v1_decoy,length=3253>
##contig=<ID=chrUn_JTFH01000119v1_decoy,length=3247>
##contig=<ID=chrUn_JTFH01000120v1_decoy,length=3230>
##contig=<ID=chrUn_JTFH01000121v1_decoy,length=3224>
##contig=<ID=chrUn_JTFH01000122v1_decoy,length=3216>
##contig=<ID=chrUn_JTFH01000123v1_decoy,length=3212>
##contig=<ID=chrUn_JTFH01000124v1_decoy,length=3194>
##contig=<ID=chrUn_JTFH01000125v1_decoy,length=3189>
##contig=<ID=chrUn_JTFH01000126v1_decoy,length=3177>
##contig=<ID=chrUn_JTFH01000127v1_decoy,length=3176>
##contig=<ID=chrUn_JTFH01000128v1_decoy,length=3173>
##contig=<ID=chrUn_JTFH01000129v1_decoy,length=3170>
##contig=<ID=chrUn_JTFH01000130v1_decoy,length=3166>
##contig=<ID=chrUn_JTFH01000131v1_decoy,length=3163>
##contig=<ID=chrUn_JTFH01000132v1_decoy,length=3143>
##contig=<ID=chrUn_JTFH01000133v1_decoy,length=3137>
##contig=<ID=chrUn_JTFH01000134v1_decoy,length=3116>
##contig=<ID=chrUn_JTFH01000135v1_decoy,length=3106>
##contig=<ID=chrUn_JTFH01000136v1_decoy,length=3093>
##contig=<ID=chrUn_JTFH01000137v1_decoy,length=3079>
##contig=<ID=chrUn_JTFH01000138v1_decoy,length=3053>
##contig=<ID=chrUn_JTFH01000139v1_decoy,length=3051>
##contig=<ID=chrUn_JTFH01000140v1_decoy,length=3015>
##contig=<ID=chrUn_JTFH01000141v1_decoy,length=3012>
##contig=<ID=chrUn_JTFH01000142v1_decoy,length=3009>
##contig=<ID=chrUn_JTFH01000143v1_decoy,length=2997>
##contig=<ID=chrUn_JTFH01000144v1_decoy,length=2997>
##contig=<ID=chrUn_JTFH01000145v1_decoy,length=2983>
##contig=<ID=chrUn_JTFH01000146v1_decoy,length=2979>
##contig=<ID=chrUn_JTFH01000147v1_decoy,length=2967>
##contig=<ID=chrUn_JTFH01000148v1_decoy,length=2967>
##contig=<ID=chrUn_JTFH01000149v1_decoy,length=2966>
##contig=<ID=chrUn_JTFH01000150v1_decoy,length=2954>
##contig=<ID=chrUn_JTFH01000151v1_decoy,length=2952>
##contig=<ID=chrUn_JTFH01000152v1_decoy,length=2934>
##contig=<ID=chrUn_JTFH01000153v1_decoy,length=2918>
##contig=<ID=chrUn_JTFH01000154v1_decoy,length=2895>
##contig=<ID=chrUn_JTFH01000155v1_decoy,length=2887>
##contig=<ID=chrUn_JTFH01000156v1_decoy,length=2879>
##contig=<ID=chrUn_JTFH01000157v1_decoy,length=2878>
##contig=<ID=chrUn_JTFH01000158v1_decoy,length=2872>
##contig=<ID=chrUn_JTFH01000159v1_decoy,length=2868>
##contig=<ID=chrUn_JTFH01000160v1_decoy,length=2866>
##contig=<ID=chrUn_JTFH01000161v1_decoy,length=2865>
##contig=<ID=chrUn_JTFH01000162v1_decoy,length=2864>
##contig=<ID=chrUn_JTFH01000163v1_decoy,length=2859>
##contig=<ID=chrUn_JTFH01000164v1_decoy,length=2854>
##contig=<ID=chrUn_JTFH01000165v1_decoy,length=2830>
##contig=<ID=chrUn_JTFH01000166v1_decoy,length=2828>
##contig=<ID=chrUn_JTFH01000167v1_decoy,length=2824>
##contig=<ID=chrUn_JTFH01000168v1_decoy,length=2819>
##contig=<ID=chrUn_JTFH01000169v1_decoy,length=2813>
##contig=<ID=chrUn_JTFH01000170v1_decoy,length=2809>
##contig=<ID=chrUn_JTFH01000171v1_decoy,length=2802>
##contig=<ID=chrUn_JTFH01000172v1_decoy,length=2791>
##contig=<ID=chrUn_JTFH01000173v1_decoy,length=2783>
##contig=<ID=chrUn_JTFH01000174v1_decoy,length=2778>
##contig=<ID=chrUn_JTFH01000175v1_decoy,length=2777>
##contig=<ID=chrUn_JTFH01000176v1_decoy,length=2770>
##contig=<ID=chrUn_JTFH01000177v1_decoy,length=2769>
##contig=<ID=chrUn_JTFH01000178v1_decoy,length=2767>
##contig=<ID=chrUn_JTFH01000179v1_decoy,length=2763>
##contig=<ID=chrUn_JTFH01000180v1_decoy,length=2745>
##contig=<ID=chrUn_JTFH01000181v1_decoy,length=2742>
##contig=<ID=chrUn_JTFH01000182v1_decoy,length=2736>
##contig=<ID=chrUn_JTFH01000183v1_decoy,length=2729>
##contig=<ID=chrUn_JTFH01000184v1_decoy,length=2726>
##contig=<ID=chrUn_JTFH01000185v1_decoy,length=2719>
##contig=<ID=chrUn_JTFH01000186v1_decoy,length=2715>
##contig=<ID=chrUn_JTFH01000187v1_decoy,length=2708>
##contig=<ID=chrUn_JTFH01000188v1_decoy,length=2704>
##contig=<ID=chrUn_JTFH01000189v1_decoy,length=2692>
##contig=<ID=chrUn_JTFH01000190v1_decoy,length=2691>
##contig=<ID=chrUn_JTFH01000191v1_decoy,length=2690>
##contig=<ID=chrUn_JTFH01000192v1_decoy,length=2687>
##contig=<ID=chrUn_JTFH01000193v1_decoy,length=2677>
##contig=<ID=chrUn_JTFH01000194v1_decoy,length=2668>
##contig=<ID=chrUn_JTFH01000195v1_decoy,length=2668>
##contig=<ID=chrUn_JTFH01000196v1_decoy,length=2663>
##contig=<ID=chrUn_JTFH01000197v1_decoy,length=2655>
##contig=<ID=chrUn_JTFH01000198v1_decoy,length=2644>
##contig=<ID=chrUn_JTFH01000199v1_decoy,length=2642>
##contig=<ID=chrUn_JTFH01000200v1_decoy,length=2632>
##contig=<ID=chrUn_JTFH01000201v1_decoy,length=2632>
##contig=<ID=chrUn_JTFH01000202v1_decoy,length=2628>
##contig=<ID=chrUn_JTFH01000203v1_decoy,length=2623>
##contig=<ID=chrUn_JTFH01000204v1_decoy,length=2622>
##contig=<ID=chrUn_JTFH01000205v1_decoy,length=2619>
##contig=<ID=chrUn_JTFH01000206v1_decoy,length=2605>
##contig=<ID=chrUn_JTFH01000207v1_decoy,length=2603>
##contig=<ID=chrUn_JTFH01000208v1_decoy,length=2601>
##contig=<ID=chrUn_JTFH01000209v1_decoy,length=2598>
##contig=<ID=chrUn_JTFH01000210v1_decoy,length=2597>
##contig=<ID=chrUn_JTFH01000211v1_decoy,length=2596>
##contig=<ID=chrUn_JTFH01000212v1_decoy,length=2594>
##contig=<ID=chrUn_JTFH01000213v1_decoy,length=2586>
##contig=<ID=chrUn_JTFH01000214v1_decoy,length=2585>
##contig=<ID=chrUn_JTFH01000215v1_decoy,length=2583>
##contig=<ID=chrUn_JTFH01000216v1_decoy,length=2578>
##contig=<ID=chrUn_JTFH01000217v1_decoy,length=2569>
##contig=<ID=chrUn_JTFH01000218v1_decoy,length=2569>
##contig=<ID=chrUn_JTFH01000219v1_decoy,length=2551>
##contig=<ID=chrUn_JTFH01000220v1_decoy,length=2548>
##contig=<ID=chrUn_JTFH01000221v1_decoy,length=2548>
##contig=<ID=chrUn_JTFH01000222v1_decoy,length=2546>
##contig=<ID=chrUn_JTFH01000223v1_decoy,length=2545>
##contig=<ID=chrUn_JTFH01000224v1_decoy,length=2534>
##contig=<ID=chrUn_JTFH01000225v1_decoy,length=2533>
##contig=<ID=chrUn_JTFH01000226v1_decoy,length=2522>
##contig=<ID=chrUn_JTFH01000227v1_decoy,length=2522>
##contig=<ID=chrUn_JTFH01000228v1_decoy,length=2515>
##contig=<ID=chrUn_JTFH01000229v1_decoy,length=2513>
##contig=<ID=chrUn_JTFH01000230v1_decoy,length=2507>
##contig=<ID=chrUn_JTFH01000231v1_decoy,length=2504>
##contig=<ID=chrUn_JTFH01000232v1_decoy,length=2497>
##contig=<ID=chrUn_JTFH01000233v1_decoy,length=2471>
##contig=<ID=chrUn_JTFH01000234v1_decoy,length=2465>
##contig=<ID=chrUn_JTFH01000235v1_decoy,length=2464>
##contig=<ID=chrUn_JTFH01000236v1_decoy,length=2459>
##contig=<ID=chrUn_JTFH01000237v1_decoy,length=2457>
##contig=<ID=chrUn_JTFH01000238v1_decoy,length=2450>
##contig=<ID=chrUn_JTFH01000239v1_decoy,length=2435>
##contig=<ID=chrUn_JTFH01000240v1_decoy,length=2434>
##contig=<ID=chrUn_JTFH01000241v1_decoy,length=2432>
##contig=<ID=chrUn_JTFH01000242v1_decoy,length=2427>
##contig=<ID=chrUn_JTFH01000243v1_decoy,length=2421>
##contig=<ID=chrUn_JTFH01000244v1_decoy,length=2420>
##contig=<ID=chrUn_JTFH01000245v1_decoy,length=2414>
##contig=<ID=chrUn_JTFH01000246v1_decoy,length=2404>
##contig=<ID=chrUn_JTFH01000247v1_decoy,length=2403>
##contig=<ID=chrUn_JTFH01000248v1_decoy,length=2402>
##contig=<ID=chrUn_JTFH01000249v1_decoy,length=2397>
##contig=<ID=chrUn_JTFH01000250v1_decoy,length=2395>
##contig=<ID=chrUn_JTFH01000251v1_decoy,length=2394>
##contig=<ID=chrUn_JTFH01000252v1_decoy,length=2388>
##contig=<ID=chrUn_JTFH01000253v1_decoy,length=2382>
##contig=<ID=chrUn_JTFH01000254v1_decoy,length=2381>
##contig=<ID=chrUn_JTFH01000255v1_decoy,length=2380>
##contig=<ID=chrUn_JTFH01000256v1_decoy,length=2368>
##contig=<ID=chrUn_JTFH01000257v1_decoy,length=2364>
##contig=<ID=chrUn_JTFH01000258v1_decoy,length=2363>
##contig=<ID=chrUn_JTFH01000259v1_decoy,length=2348>
##contig=<ID=chrUn_JTFH01000260v1_decoy,length=2339>
##contig=<ID=chrUn_JTFH01000261v1_decoy,length=2335>
##contig=<ID=chrUn_JTFH01000262v1_decoy,length=2332>
##contig=<ID=chrUn_JTFH01000263v1_decoy,length=2331>
##contig=<ID=chrUn_JTFH01000264v1_decoy,length=2330>
##contig=<ID=chrUn_JTFH01000265v1_decoy,length=2323>
##contig=<ID=chrUn_JTFH01000266v1_decoy,length=2319>
##contig=<ID=chrUn_JTFH01000267v1_decoy,length=2314>
##contig=<ID=chrUn_JTFH01000268v1_decoy,length=2308>
##contig=<ID=chrUn_JTFH01000269v1_decoy,length=2306>
##contig=<ID=chrUn_JTFH01000270v1_decoy,length=2296>
##contig=<ID=chrUn_JTFH01000271v1_decoy,length=2287>
##contig=<ID=chrUn_JTFH01000272v1_decoy,length=2279>
##contig=<ID=chrUn_JTFH01000273v1_decoy,length=2276>
##contig=<ID=chrUn_JTFH01000274v1_decoy,length=2273>
##contig=<ID=chrUn_JTFH01000275v1_decoy,length=2262>
##contig=<ID=chrUn_JTFH01000276v1_decoy,length=2254>
##contig=<ID=chrUn_JTFH01000277v1_decoy,length=2252>
##contig=<ID=chrUn_JTFH01000278v1_decoy,length=2245>
##contig=<ID=chrUn_JTFH01000279v1_decoy,length=2239>
##contig=<ID=chrUn_JTFH01000280v1_decoy,length=2223>
##contig=<ID=chrUn_JTFH01000281v1_decoy,length=2220>
##contig=<ID=chrUn_JTFH01000282v1_decoy,length=2218>
##contig=<ID=chrUn_JTFH01000283v1_decoy,length=2215>
##contig=<ID=chrUn_JTFH01000284v1_decoy,length=2213>
##contig=<ID=chrUn_JTFH01000285v1_decoy,length=2203>
##contig=<ID=chrUn_JTFH01000286v1_decoy,length=2200>
##contig=<ID=chrUn_JTFH01000287v1_decoy,length=2197>
##contig=<ID=chrUn_JTFH01000288v1_decoy,length=2194>
##contig=<ID=chrUn_JTFH01000289v1_decoy,length=2183>
##contig=<ID=chrUn_JTFH01000290v1_decoy,length=2179>
##contig=<ID=chrUn_JTFH01000291v1_decoy,length=2177>
##contig=<ID=chrUn_JTFH01000292v1_decoy,length=2177>
##contig=<ID=chrUn_JTFH01000293v1_decoy,length=2177>
##contig=<ID=chrUn_JTFH01000294v1_decoy,length=2168>
##contig=<ID=chrUn_JTFH01000295v1_decoy,length=2160>
##contig=<ID=chrUn_JTFH01000296v1_decoy,length=2155>
##contig=<ID=chrUn_JTFH01000297v1_decoy,length=2144>
##contig=<ID=chrUn_JTFH01000298v1_decoy,length=2143>
##contig=<ID=chrUn_JTFH01000299v1_decoy,length=2136>
##contig=<ID=chrUn_JTFH01000300v1_decoy,length=2134>
##contig=<ID=chrUn_JTFH01000301v1_decoy,length=2129>
##contig=<ID=chrUn_JTFH01000302v1_decoy,length=2128>
##contig=<ID=chrUn_JTFH01000303v1_decoy,length=2125>
##contig=<ID=chrUn_JTFH01000304v1_decoy,length=2125>
##contig=<ID=chrUn_JTFH01000305v1_decoy,length=2122>
##contig=<ID=chrUn_JTFH01000306v1_decoy,length=2111>
##contig=<ID=chrUn_JTFH01000307v1_decoy,length=2106>
##contig=<ID=chrUn_JTFH01000308v1_decoy,length=2094>
##contig=<ID=chrUn_JTFH01000309v1_decoy,length=2093>
##contig=<ID=chrUn_JTFH01000310v1_decoy,length=2088>
##contig=<ID=chrUn_JTFH01000311v1_decoy,length=2086>
##contig=<ID=chrUn_JTFH01000312v1_decoy,length=2086>
##contig=<ID=chrUn_JTFH01000313v1_decoy,length=2084>
##contig=<ID=chrUn_JTFH01000314v1_decoy,length=2080>
##contig=<ID=chrUn_JTFH01000315v1_decoy,length=2079>
##contig=<ID=chrUn_JTFH01000316v1_decoy,length=2076>
##contig=<ID=chrUn_JTFH01000317v1_decoy,length=2071>
##contig=<ID=chrUn_JTFH01000318v1_decoy,length=2066>
##contig=<ID=chrUn_JTFH01000319v1_decoy,length=2061>
##contig=<ID=chrUn_JTFH01000320v1_decoy,length=2055>
##contig=<ID=chrUn_JTFH01000321v1_decoy,length=2053>
##contig=<ID=chrUn_JTFH01000322v1_decoy,length=2040>
##contig=<ID=chrUn_JTFH01000323v1_decoy,length=2036>
##contig=<ID=chrUn_JTFH01000324v1_decoy,length=2035>
##contig=<ID=chrUn_JTFH01000325v1_decoy,length=2034>
##contig=<ID=chrUn_JTFH01000326v1_decoy,length=2032>
##contig=<ID=chrUn_JTFH01000327v1_decoy,length=2029>
##contig=<ID=chrUn_JTFH01000328v1_decoy,length=2025>
##contig=<ID=chrUn_JTFH01000329v1_decoy,length=2021>
##contig=<ID=chrUn_JTFH01000330v1_decoy,length=2018>
##contig=<ID=chrUn_JTFH01000331v1_decoy,length=2015>
##contig=<ID=chrUn_JTFH01000332v1_decoy,length=2009>
##contig=<ID=chrUn_JTFH01000333v1_decoy,length=2007>
##contig=<ID=chrUn_JTFH01000334v1_decoy,length=2005>
##contig=<ID=chrUn_JTFH01000335v1_decoy,length=2003>
##contig=<ID=chrUn_JTFH01000336v1_decoy,length=2001>
##contig=<ID=chrUn_JTFH01000337v1_decoy,length=2001>
##contig=<ID=chrUn_JTFH01000338v1_decoy,length=2000>
##contig=<ID=chrUn_JTFH01000339v1_decoy,length=1996>
##contig=<ID=chrUn_JTFH01000340v1_decoy,length=1992>
##contig=<ID=chrUn_JTFH01000341v1_decoy,length=1985>
##contig=<ID=chrUn_JTFH01000342v1_decoy,length=1981>
##contig=<ID=chrUn_JTFH01000343v1_decoy,length=1977>
##contig=<ID=chrUn_JTFH01000344v1_decoy,length=1971>
##contig=<ID=chrUn_JTFH01000345v1_decoy,length=1968>
##contig=<ID=chrUn_JTFH01000346v1_decoy,length=1962>
##contig=<ID=chrUn_JTFH01000347v1_decoy,length=1961>
##contig=<ID=chrUn_JTFH01000348v1_decoy,length=1960>
##contig=<ID=chrUn_JTFH01000349v1_decoy,length=1960>
##contig=<ID=chrUn_JTFH01000350v1_decoy,length=1954>
##contig=<ID=chrUn_JTFH01000351v1_decoy,length=1952>
##contig=<ID=chrUn_JTFH01000352v1_decoy,length=1947>
##contig=<ID=chrUn_JTFH01000353v1_decoy,length=1944>
##contig=<ID=chrUn_JTFH01000354v1_decoy,length=1943>
##contig=<ID=chrUn_JTFH01000355v1_decoy,length=1941>
##contig=<ID=chrUn_JTFH01000356v1_decoy,length=1937>
##contig=<ID=chrUn_JTFH01000357v1_decoy,length=1934>
##contig=<ID=chrUn_JTFH01000358v1_decoy,length=1929>
##contig=<ID=chrUn_JTFH01000359v1_decoy,length=1924>
##contig=<ID=chrUn_JTFH01000360v1_decoy,length=1924>
##contig=<ID=chrUn_JTFH01000361v1_decoy,length=1923>
##contig=<ID=chrUn_JTFH01000362v1_decoy,length=1921>
##contig=<ID=chrUn_JTFH01000363v1_decoy,length=1918>
##contig=<ID=chrUn_JTFH01000364v1_decoy,length=1915>
##contig=<ID=chrUn_JTFH01000365v1_decoy,length=1915>
##contig=<ID=chrUn_JTFH01000366v1_decoy,length=1914>
##contig=<ID=chrUn_JTFH01000367v1_decoy,length=1912>
##contig=<ID=chrUn_JTFH01000368v1_decoy,length=1910>
##contig=<ID=chrUn_JTFH01000369v1_decoy,length=1907>
##contig=<ID=chrUn_JTFH01000370v1_decoy,length=1904>
##contig=<ID=chrUn_JTFH01000371v1_decoy,length=1897>
##contig=<ID=chrUn_JTFH01000372v1_decoy,length=1891>
##contig=<ID=chrUn_JTFH01000373v1_decoy,length=1890>
##contig=<ID=chrUn_JTFH01000374v1_decoy,length=1888>
##contig=<ID=chrUn_JTFH01000375v1_decoy,length=1888>
##contig=<ID=chrUn_JTFH01000376v1_decoy,length=1885>
##contig=<ID=chrUn_JTFH01000377v1_decoy,length=1881>
##contig=<ID=chrUn_JTFH01000378v1_decoy,length=1879>
##contig=<ID=chrUn_JTFH01000379v1_decoy,length=1877>
##contig=<ID=chrUn_JTFH01000380v1_decoy,length=1876>
##contig=<ID=chrUn_JTFH01000381v1_decoy,length=1876>
##contig=<ID=chrUn_JTFH01000382v1_decoy,length=1874>
##contig=<ID=chrUn_JTFH01000383v1_decoy,length=1872>
##contig=<ID=chrUn_JTFH01000384v1_decoy,length=1869>
##contig=<ID=chrUn_JTFH01000385v1_decoy,length=1866>
##contig=<ID=chrUn_JTFH01000386v1_decoy,length=1865>
##contig=<ID=chrUn_JTFH01000387v1_decoy,length=1865>
##contig=<ID=chrUn_JTFH01000388v1_decoy,length=1865>
##contig=<ID=chrUn_JTFH01000389v1_decoy,length=1862>
##contig=<ID=chrUn_JTFH01000390v1_decoy,length=1862>
##contig=<ID=chrUn_JTFH01000391v1_decoy,length=1859>
##contig=<ID=chrUn_JTFH01000392v1_decoy,length=1856>
##contig=<ID=chrUn_JTFH01000393v1_decoy,length=1856>
##contig=<ID=chrUn_JTFH01000394v1_decoy,length=1854>
##contig=<ID=chrUn_JTFH01000395v1_decoy,length=1850>
##contig=<ID=chrUn_JTFH01000396v1_decoy,length=1849>
##contig=<ID=chrUn_JTFH01000397v1_decoy,length=1849>
##contig=<ID=chrUn_JTFH01000398v1_decoy,length=1847>
##contig=<ID=chrUn_JTFH01000399v1_decoy,length=1839>
##contig=<ID=chrUn_JTFH01000400v1_decoy,length=1834>
##contig=<ID=chrUn_JTFH01000401v1_decoy,length=1821>
##contig=<ID=chrUn_JTFH01000402v1_decoy,length=1815>
##contig=<ID=chrUn_JTFH01000403v1_decoy,length=1811>
##contig=<ID=chrUn_JTFH01000404v1_decoy,length=1808>
##contig=<ID=chrUn_JTFH01000405v1_decoy,length=1808>
##contig=<ID=chrUn_JTFH01000406v1_decoy,length=1807>
##contig=<ID=chrUn_JTFH01000407v1_decoy,length=1807>
##contig=<ID=chrUn_JTFH01000408v1_decoy,length=1802>
##contig=<ID=chrUn_JTFH01000409v1_decoy,length=1801>
##contig=<ID=chrUn_JTFH01000410v1_decoy,length=1800>
##contig=<ID=chrUn_JTFH01000411v1_decoy,length=1795>
##contig=<ID=chrUn_JTFH01000412v1_decoy,length=1794>
##contig=<ID=chrUn_JTFH01000413v1_decoy,length=1792>
##contig=<ID=chrUn_JTFH01000414v1_decoy,length=1788>
##contig=<ID=chrUn_JTFH01000415v1_decoy,length=1786>
##contig=<ID=chrUn_JTFH01000416v1_decoy,length=1782>
##contig=<ID=chrUn_JTFH01000417v1_decoy,length=1782>
##contig=<ID=chrUn_JTFH01000418v1_decoy,length=1781>
##contig=<ID=chrUn_JTFH01000419v1_decoy,length=1781>
##contig=<ID=chrUn_JTFH01000420v1_decoy,length=1779>
##contig=<ID=chrUn_JTFH01000421v1_decoy,length=1777>
##contig=<ID=chrUn_JTFH01000422v1_decoy,length=1764>
##contig=<ID=chrUn_JTFH01000423v1_decoy,length=1762>
##contig=<ID=chrUn_JTFH01000424v1_decoy,length=1755>
##contig=<ID=chrUn_JTFH01000425v1_decoy,length=1749>
##contig=<ID=chrUn_JTFH01000426v1_decoy,length=1747>
##contig=<ID=chrUn_JTFH01000427v1_decoy,length=1746>
##contig=<ID=chrUn_JTFH01000428v1_decoy,length=1745>
##contig=<ID=chrUn_JTFH01000429v1_decoy,length=1744>
##contig=<ID=chrUn_JTFH01000430v1_decoy,length=1742>
##contig=<ID=chrUn_JTFH01000431v1_decoy,length=1740>
##contig=<ID=chrUn_JTFH01000432v1_decoy,length=1740>
##contig=<ID=chrUn_JTFH01000433v1_decoy,length=1736>
##contig=<ID=chrUn_JTFH01000434v1_decoy,length=1735>
##contig=<ID=chrUn_JTFH01000435v1_decoy,length=1732>
##contig=<ID=chrUn_JTFH01000436v1_decoy,length=1732>
##contig=<ID=chrUn_JTFH01000437v1_decoy,length=1730>
##contig=<ID=chrUn_JTFH01000438v1_decoy,length=1727>
##contig=<ID=chrUn_JTFH01000439v1_decoy,length=1722>
##contig=<ID=chrUn_JTFH01000440v1_decoy,length=1718>
##contig=<ID=chrUn_JTFH01000441v1_decoy,length=1716>
##contig=<ID=chrUn_JTFH01000442v1_decoy,length=1710>
##contig=<ID=chrUn_JTFH01000443v1_decoy,length=1708>
##contig=<ID=chrUn_JTFH01000444v1_decoy,length=1707>
##contig=<ID=chrUn_JTFH01000445v1_decoy,length=1706>
##contig=<ID=chrUn_JTFH01000446v1_decoy,length=1705>
##contig=<ID=chrUn_JTFH01000447v1_decoy,length=1704>
##contig=<ID=chrUn_JTFH01000448v1_decoy,length=1699>
##contig=<ID=chrUn_JTFH01000449v1_decoy,length=1698>
##contig=<ID=chrUn_JTFH01000450v1_decoy,length=1697>
##contig=<ID=chrUn_JTFH01000451v1_decoy,length=1697>
##contig=<ID=chrUn_JTFH01000452v1_decoy,length=1695>
##contig=<ID=chrUn_JTFH01000453v1_decoy,length=1695>
##contig=<ID=chrUn_JTFH01000454v1_decoy,length=1693>
##contig=<ID=chrUn_JTFH01000455v1_decoy,length=1687>
##contig=<ID=chrUn_JTFH01000456v1_decoy,length=1686>
##contig=<ID=chrUn_JTFH01000457v1_decoy,length=1680>
##contig=<ID=chrUn_JTFH01000458v1_decoy,length=1679>
##contig=<ID=chrUn_JTFH01000459v1_decoy,length=1679>
##contig=<ID=chrUn_JTFH01000460v1_decoy,length=1678>
##contig=<ID=chrUn_JTFH01000461v1_decoy,length=1674>
##contig=<ID=chrUn_JTFH01000462v1_decoy,length=1674>
##contig=<ID=chrUn_JTFH01000463v1_decoy,length=1671>
##contig=<ID=chrUn_JTFH01000464v1_decoy,length=1669>
##contig=<ID=chrUn_JTFH01000465v1_decoy,length=1665>
##contig=<ID=chrUn_JTFH01000466v1_decoy,length=1663>
##contig=<ID=chrUn_JTFH01000467v1_decoy,length=1657>
##contig=<ID=chrUn_JTFH01000468v1_decoy,length=1653>
##contig=<ID=chrUn_JTFH01000469v1_decoy,length=1652>
##contig=<ID=chrUn_JTFH01000470v1_decoy,length=1650>
##contig=<ID=chrUn_JTFH01000471v1_decoy,length=1649>
##contig=<ID=chrUn_JTFH01000472v1_decoy,length=1649>
##contig=<ID=chrUn_JTFH01000473v1_decoy,length=1640>
##contig=<ID=chrUn_JTFH01000474v1_decoy,length=1638>
##contig=<ID=chrUn_JTFH01000475v1_decoy,length=1636>
##contig=<ID=chrUn_JTFH01000476v1_decoy,length=1632>
##contig=<ID=chrUn_JTFH01000477v1_decoy,length=1631>
##contig=<ID=chrUn_JTFH01000478v1_decoy,length=1630>
##contig=<ID=chrUn_JTFH01000479v1_decoy,length=1627>
##contig=<ID=chrUn_JTFH01000480v1_decoy,length=1624>
##contig=<ID=chrUn_JTFH01000481v1_decoy,length=1617>
##contig=<ID=chrUn_JTFH01000482v1_decoy,length=1616>
##contig=<ID=chrUn_JTFH01000483v1_decoy,length=1615>
##contig=<ID=chrUn_JTFH01000484v1_decoy,length=1611>
##contig=<ID=chrUn_JTFH01000485v1_decoy,length=1611>
##contig=<ID=chrUn_JTFH01000486v1_decoy,length=1606>
##contig=<ID=chrUn_JTFH01000487v1_decoy,length=1605>
##contig=<ID=chrUn_JTFH01000488v1_decoy,length=1605>
##contig=<ID=chrUn_JTFH01000489v1_decoy,length=1600>
##contig=<ID=chrUn_JTFH01000490v1_decoy,length=1598>
##contig=<ID=chrUn_JTFH01000491v1_decoy,length=1598>
##contig=<ID=chrUn_JTFH01000492v1_decoy,length=1597>
##contig=<ID=chrUn_JTFH01000493v1_decoy,length=1596>
##contig=<ID=chrUn_JTFH01000494v1_decoy,length=1595>
##contig=<ID=chrUn_JTFH01000495v1_decoy,length=1592>
##contig=<ID=chrUn_JTFH01000496v1_decoy,length=1589>
##contig=<ID=chrUn_JTFH01000497v1_decoy,length=1585>
##contig=<ID=chrUn_JTFH01000498v1_decoy,length=1579>
##contig=<ID=chrUn_JTFH01000499v1_decoy,length=1578>
##contig=<ID=chrUn_JTFH01000500v1_decoy,length=1577>
##contig=<ID=chrUn_JTFH01000501v1_decoy,length=1577>
##contig=<ID=chrUn_JTFH01000502v1_decoy,length=1577>
##contig=<ID=chrUn_JTFH01000503v1_decoy,length=1576>
##contig=<ID=chrUn_JTFH01000504v1_decoy,length=1575>
##contig=<ID=chrUn_JTFH01000505v1_decoy,length=1574>
##contig=<ID=chrUn_JTFH01000506v1_decoy,length=1572>
##contig=<ID=chrUn_JTFH01000507v1_decoy,length=1571>
##contig=<ID=chrUn_JTFH01000508v1_decoy,length=1563>
##contig=<ID=chrUn_JTFH01000509v1_decoy,length=1561>
##contig=<ID=chrUn_JTFH01000510v1_decoy,length=1561>
##contig=<ID=chrUn_JTFH01000511v1_decoy,length=1560>
##contig=<ID=chrUn_JTFH01000512v1_decoy,length=1560>
##contig=<ID=chrUn_JTFH01000513v1_decoy,length=1554>
##contig=<ID=chrUn_JTFH01000514v1_decoy,length=1552>
##contig=<ID=chrUn_JTFH01000515v1_decoy,length=1548>
##contig=<ID=chrUn_JTFH01000516v1_decoy,length=1546>
##contig=<ID=chrUn_JTFH01000517v1_decoy,length=1541>
##contig=<ID=chrUn_JTFH01000518v1_decoy,length=1536>
##contig=<ID=chrUn_JTFH01000519v1_decoy,length=1533>
##contig=<ID=chrUn_JTFH01000520v1_decoy,length=1532>
##contig=<ID=chrUn_JTFH01000521v1_decoy,length=1532>
##contig=<ID=chrUn_JTFH01000522v1_decoy,length=1530>
##contig=<ID=chrUn_JTFH01000523v1_decoy,length=1527>
##contig=<ID=chrUn_JTFH01000524v1_decoy,length=1526>
##contig=<ID=chrUn_JTFH01000525v1_decoy,length=1524>
##contig=<ID=chrUn_JTFH01000526v1_decoy,length=1523>
##contig=<ID=chrUn_JTFH01000527v1_decoy,length=1523>
##contig=<ID=chrUn_JTFH01000528v1_decoy,length=1522>
##contig=<ID=chrUn_JTFH01000529v1_decoy,length=1522>
##contig=<ID=chrUn_JTFH01000530v1_decoy,length=1519>
##contig=<ID=chrUn_JTFH01000531v1_decoy,length=1513>
##contig=<ID=chrUn_JTFH01000532v1_decoy,length=1508>
##contig=<ID=chrUn_JTFH01000533v1_decoy,length=1508>
##contig=<ID=chrUn_JTFH01000534v1_decoy,length=1505>
##contig=<ID=chrUn_JTFH01000535v1_decoy,length=1503>
##contig=<ID=chrUn_JTFH01000536v1_decoy,length=1496>
##contig=<ID=chrUn_JTFH01000537v1_decoy,length=1491>
##contig=<ID=chrUn_JTFH01000538v1_decoy,length=1490>
##contig=<ID=chrUn_JTFH01000539v1_decoy,length=1490>
##contig=<ID=chrUn_JTFH01000540v1_decoy,length=1487>
##contig=<ID=chrUn_JTFH01000541v1_decoy,length=1486>
##contig=<ID=chrUn_JTFH01000542v1_decoy,length=1485>
##contig=<ID=chrUn_JTFH01000543v1_decoy,length=1484>
##contig=<ID=chrUn_JTFH01000544v1_decoy,length=1483>
##contig=<ID=chrUn_JTFH01000545v1_decoy,length=1479>
##contig=<ID=chrUn_JTFH01000546v1_decoy,length=1479>
##contig=<ID=chrUn_JTFH01000547v1_decoy,length=1476>
##contig=<ID=chrUn_JTFH01000548v1_decoy,length=1475>
##contig=<ID=chrUn_JTFH01000549v1_decoy,length=1472>
##contig=<ID=chrUn_JTFH01000550v1_decoy,length=1469>
##contig=<ID=chrUn_JTFH01000551v1_decoy,length=1468>
##contig=<ID=chrUn_JTFH01000552v1_decoy,length=1467>
##contig=<ID=chrUn_JTFH01000553v1_decoy,length=1465>
##contig=<ID=chrUn_JTFH01000554v1_decoy,length=1464>
##contig=<ID=chrUn_JTFH01000555v1_decoy,length=1463>
##contig=<ID=chrUn_JTFH01000556v1_decoy,length=1463>
##contig=<ID=chrUn_JTFH01000557v1_decoy,length=1459>
##contig=<ID=chrUn_JTFH01000558v1_decoy,length=1459>
##contig=<ID=chrUn_JTFH01000559v1_decoy,length=1458>
##contig=<ID=chrUn_JTFH01000560v1_decoy,length=1458>
##contig=<ID=chrUn_JTFH01000561v1_decoy,length=1454>
##contig=<ID=chrUn_JTFH01000562v1_decoy,length=1449>
##contig=<ID=chrUn_JTFH01000563v1_decoy,length=1449>
##contig=<ID=chrUn_JTFH01000564v1_decoy,length=1448>
##contig=<ID=chrUn_JTFH01000565v1_decoy,length=1446>
##contig=<ID=chrUn_JTFH01000566v1_decoy,length=1442>
##contig=<ID=chrUn_JTFH01000567v1_decoy,length=1441>
##contig=<ID=chrUn_JTFH01000568v1_decoy,length=1440>
##contig=<ID=chrUn_JTFH01000569v1_decoy,length=1439>
##contig=<ID=chrUn_JTFH01000570v1_decoy,length=1437>
##contig=<ID=chrUn_JTFH01000571v1_decoy,length=1436>
##contig=<ID=chrUn_JTFH01000572v1_decoy,length=1429>
##contig=<ID=chrUn_JTFH01000573v1_decoy,length=1429>
##contig=<ID=chrUn_JTFH01000574v1_decoy,length=1427>
##contig=<ID=chrUn_JTFH01000575v1_decoy,length=1426>
##contig=<ID=chrUn_JTFH01000576v1_decoy,length=1425>
##contig=<ID=chrUn_JTFH01000577v1_decoy,length=1424>
##contig=<ID=chrUn_JTFH01000578v1_decoy,length=1424>
##contig=<ID=chrUn_JTFH01000579v1_decoy,length=1423>
##contig=<ID=chrUn_JTFH01000580v1_decoy,length=1423>
##contig=<ID=chrUn_JTFH01000581v1_decoy,length=1423>
##contig=<ID=chrUn_JTFH01000582v1_decoy,length=1414>
##contig=<ID=chrUn_JTFH01000583v1_decoy,length=1414>
##contig=<ID=chrUn_JTFH01000584v1_decoy,length=1413>
##contig=<ID=chrUn_JTFH01000585v1_decoy,length=1413>
##contig=<ID=chrUn_JTFH01000586v1_decoy,length=1410>
##contig=<ID=chrUn_JTFH01000587v1_decoy,length=1409>
##contig=<ID=chrUn_JTFH01000588v1_decoy,length=1409>
##contig=<ID=chrUn_JTFH01000589v1_decoy,length=1406>
##contig=<ID=chrUn_JTFH01000590v1_decoy,length=1405>
##contig=<ID=chrUn_JTFH01000591v1_decoy,length=1405>
##contig=<ID=chrUn_JTFH01000592v1_decoy,length=1404>
##contig=<ID=chrUn_JTFH01000593v1_decoy,length=1404>
##contig=<ID=chrUn_JTFH01000594v1_decoy,length=1402>
##contig=<ID=chrUn_JTFH01000595v1_decoy,length=1402>
##contig=<ID=chrUn_JTFH01000596v1_decoy,length=1402>
##contig=<ID=chrUn_JTFH01000597v1_decoy,length=1402>
##contig=<ID=chrUn_JTFH01000598v1_decoy,length=1400>
##contig=<ID=chrUn_JTFH01000599v1_decoy,length=1398>
##contig=<ID=chrUn_JTFH01000600v1_decoy,length=1396>
##contig=<ID=chrUn_JTFH01000601v1_decoy,length=1395>
##contig=<ID=chrUn_JTFH01000602v1_decoy,length=1394>
##contig=<ID=chrUn_JTFH01000603v1_decoy,length=1393>
##contig=<ID=chrUn_JTFH01000604v1_decoy,length=1391>
##contig=<ID=chrUn_JTFH01000605v1_decoy,length=1389>
##contig=<ID=chrUn_JTFH01000606v1_decoy,length=1389>
##contig=<ID=chrUn_JTFH01000607v1_decoy,length=1388>
##contig=<ID=chrUn_JTFH01000608v1_decoy,length=1387>
##contig=<ID=chrUn_JTFH01000609v1_decoy,length=1384>
##contig=<ID=chrUn_JTFH01000610v1_decoy,length=1381>
##contig=<ID=chrUn_JTFH01000611v1_decoy,length=1381>
##contig=<ID=chrUn_JTFH01000612v1_decoy,length=1379>
##contig=<ID=chrUn_JTFH01000613v1_decoy,length=1377>
##contig=<ID=chrUn_JTFH01000614v1_decoy,length=1376>
##contig=<ID=chrUn_JTFH01000615v1_decoy,length=1376>
##contig=<ID=chrUn_JTFH01000616v1_decoy,length=1375>
##contig=<ID=chrUn_JTFH01000617v1_decoy,length=1374>
##contig=<ID=chrUn_JTFH01000618v1_decoy,length=1372>
##contig=<ID=chrUn_JTFH01000619v1_decoy,length=1371>
##contig=<ID=chrUn_JTFH01000620v1_decoy,length=1370>
##contig=<ID=chrUn_JTFH01000621v1_decoy,length=1370>
##contig=<ID=chrUn_JTFH01000622v1_decoy,length=1366>
##contig=<ID=chrUn_JTFH01000623v1_decoy,length=1363>
##contig=<ID=chrUn_JTFH01000624v1_decoy,length=1360>
##contig=<ID=chrUn_JTFH01000625v1_decoy,length=1356>
##contig=<ID=chrUn_JTFH01000626v1_decoy,length=1355>
##contig=<ID=chrUn_JTFH01000627v1_decoy,length=1355>
##contig=<ID=chrUn_JTFH01000628v1_decoy,length=1352>
##contig=<ID=chrUn_JTFH01000629v1_decoy,length=1345>
##contig=<ID=chrUn_JTFH01000630v1_decoy,length=1344>
##contig=<ID=chrUn_JTFH01000631v1_decoy,length=1344>
##contig=<ID=chrUn_JTFH01000632v1_decoy,length=1342>
##contig=<ID=chrUn_JTFH01000633v1_decoy,length=1342>
##contig=<ID=chrUn_JTFH01000634v1_decoy,length=1336>
##contig=<ID=chrUn_JTFH01000635v1_decoy,length=1334>
##contig=<ID=chrUn_JTFH01000636v1_decoy,length=1334>
##contig=<ID=chrUn_JTFH01000637v1_decoy,length=1333>
##contig=<ID=chrUn_JTFH01000638v1_decoy,length=1332>
##contig=<ID=chrUn_JTFH01000639v1_decoy,length=1328>
##contig=<ID=chrUn_JTFH01000640v1_decoy,length=1328>
##contig=<ID=chrUn_JTFH01000641v1_decoy,length=1328>
##contig=<ID=chrUn_JTFH01000642v1_decoy,length=1327>
##contig=<ID=chrUn_JTFH01000643v1_decoy,length=1325>
##contig=<ID=chrUn_JTFH01000644v1_decoy,length=1322>
##contig=<ID=chrUn_JTFH01000645v1_decoy,length=1320>
##contig=<ID=chrUn_JTFH01000646v1_decoy,length=1319>
##contig=<ID=chrUn_JTFH01000647v1_decoy,length=1318>
##contig=<ID=chrUn_JTFH01000648v1_decoy,length=1315>
##contig=<ID=chrUn_JTFH01000649v1_decoy,length=1314>
##contig=<ID=chrUn_JTFH01000650v1_decoy,length=1313>
##contig=<ID=chrUn_JTFH01000651v1_decoy,length=1313>
##contig=<ID=chrUn_JTFH01000652v1_decoy,length=1312>
##contig=<ID=chrUn_JTFH01000653v1_decoy,length=1310>
##contig=<ID=chrUn_JTFH01000654v1_decoy,length=1309>
##contig=<ID=chrUn_JTFH01000655v1_decoy,length=1309>
##contig=<ID=chrUn_JTFH01000656v1_decoy,length=1307>
##contig=<ID=chrUn_JTFH01000657v1_decoy,length=1307>
##contig=<ID=chrUn_JTFH01000658v1_decoy,length=1305>
##contig=<ID=chrUn_JTFH01000659v1_decoy,length=1304>
##contig=<ID=chrUn_JTFH01000660v1_decoy,length=1303>
##contig=<ID=chrUn_JTFH01000661v1_decoy,length=1302>
##contig=<ID=chrUn_JTFH01000662v1_decoy,length=1302>
##contig=<ID=chrUn_JTFH01000663v1_decoy,length=1301>
##contig=<ID=chrUn_JTFH01000664v1_decoy,length=1301>
##contig=<ID=chrUn_JTFH01000665v1_decoy,length=1300>
##contig=<ID=chrUn_JTFH01000666v1_decoy,length=1299>
##contig=<ID=chrUn_JTFH01000667v1_decoy,length=1297>
##contig=<ID=chrUn_JTFH01000668v1_decoy,length=1295>
##contig=<ID=chrUn_JTFH01000669v1_decoy,length=1294>
##contig=<ID=chrUn_JTFH01000670v1_decoy,length=1293>
##contig=<ID=chrUn_JTFH01000671v1_decoy,length=1291>
##contig=<ID=chrUn_JTFH01000672v1_decoy,length=1291>
##contig=<ID=chrUn_JTFH01000673v1_decoy,length=1289>
##contig=<ID=chrUn_JTFH01000674v1_decoy,length=1288>
##contig=<ID=chrUn_JTFH01000675v1_decoy,length=1288>
##contig=<ID=chrUn_JTFH01000676v1_decoy,length=1287>
##contig=<ID=chrUn_JTFH01000677v1_decoy,length=1287>
##contig=<ID=chrUn_JTFH01000678v1_decoy,length=1287>
##contig=<ID=chrUn_JTFH01000679v1_decoy,length=1286>
##contig=<ID=chrUn_JTFH01000680v1_decoy,length=1283>
##contig=<ID=chrUn_JTFH01000681v1_decoy,length=1281>
##contig=<ID=chrUn_JTFH01000682v1_decoy,length=1277>
##contig=<ID=chrUn_JTFH01000683v1_decoy,length=1274>
##contig=<ID=chrUn_JTFH01000684v1_decoy,length=1270>
##contig=<ID=chrUn_JTFH01000685v1_decoy,length=1267>
##contig=<ID=chrUn_JTFH01000686v1_decoy,length=1266>
##contig=<ID=chrUn_JTFH01000687v1_decoy,length=1260>
##contig=<ID=chrUn_JTFH01000688v1_decoy,length=1259>
##contig=<ID=chrUn_JTFH01000689v1_decoy,length=1258>
##contig=<ID=chrUn_JTFH01000690v1_decoy,length=1258>
##contig=<ID=chrUn_JTFH01000691v1_decoy,length=1258>
##contig=<ID=chrUn_JTFH01000692v1_decoy,length=1256>
##contig=<ID=chrUn_JTFH01000693v1_decoy,length=1255>
##contig=<ID=chrUn_JTFH01000694v1_decoy,length=1254>
##contig=<ID=chrUn_JTFH01000695v1_decoy,length=1254>
##contig=<ID=chrUn_JTFH01000696v1_decoy,length=1253>
##contig=<ID=chrUn_JTFH01000697v1_decoy,length=1250>
##contig=<ID=chrUn_JTFH01000698v1_decoy,length=1249>
##contig=<ID=chrUn_JTFH01000699v1_decoy,length=1248>
##contig=<ID=chrUn_JTFH01000700v1_decoy,length=1248>
##contig=<ID=chrUn_JTFH01000701v1_decoy,length=1247>
##contig=<ID=chrUn_JTFH01000702v1_decoy,length=1242>
##contig=<ID=chrUn_JTFH01000703v1_decoy,length=1242>
##contig=<ID=chrUn_JTFH01000704v1_decoy,length=1241>
##contig=<ID=chrUn_JTFH01000705v1_decoy,length=1241>
##contig=<ID=chrUn_JTFH01000706v1_decoy,length=1241>
##contig=<ID=chrUn_JTFH01000707v1_decoy,length=1239>
##contig=<ID=chrUn_JTFH01000708v1_decoy,length=1238>
##contig=<ID=chrUn_JTFH01000709v1_decoy,length=1237>
##contig=<ID=chrUn_JTFH01000710v1_decoy,length=1236>
##contig=<ID=chrUn_JTFH01000711v1_decoy,length=1235>
##contig=<ID=chrUn_JTFH01000712v1_decoy,length=1234>
##contig=<ID=chrUn_JTFH01000713v1_decoy,length=1234>
##contig=<ID=chrUn_JTFH01000714v1_decoy,length=1234>
##contig=<ID=chrUn_JTFH01000715v1_decoy,length=1233>
##contig=<ID=chrUn_JTFH01000716v1_decoy,length=1232>
##contig=<ID=chrUn_JTFH01000717v1_decoy,length=1232>
##contig=<ID=chrUn_JTFH01000718v1_decoy,length=1231>
##contig=<ID=chrUn_JTFH01000719v1_decoy,length=1230>
##contig=<ID=chrUn_JTFH01000720v1_decoy,length=1228>
##contig=<ID=chrUn_JTFH01000721v1_decoy,length=1227>
##contig=<ID=chrUn_JTFH01000722v1_decoy,length=1227>
##contig=<ID=chrUn_JTFH01000723v1_decoy,length=1226>
##contig=<ID=chrUn_JTFH01000724v1_decoy,length=1224>
##contig=<ID=chrUn_JTFH01000725v1_decoy,length=1224>
##contig=<ID=chrUn_JTFH01000726v1_decoy,length=1220>
##contig=<ID=chrUn_JTFH01000727v1_decoy,length=1220>
##contig=<ID=chrUn_JTFH01000728v1_decoy,length=1219>
##contig=<ID=chrUn_JTFH01000729v1_decoy,length=1217>
##contig=<ID=chrUn_JTFH01000730v1_decoy,length=1216>
##contig=<ID=chrUn_JTFH01000731v1_decoy,length=1215>
##contig=<ID=chrUn_JTFH01000732v1_decoy,length=1214>
##contig=<ID=chrUn_JTFH01000733v1_decoy,length=1214>
##contig=<ID=chrUn_JTFH01000734v1_decoy,length=1214>
##contig=<ID=chrUn_JTFH01000735v1_decoy,length=1213>
##contig=<ID=chrUn_JTFH01000736v1_decoy,length=1212>
##contig=<ID=chrUn_JTFH01000737v1_decoy,length=1209>
##contig=<ID=chrUn_JTFH01000738v1_decoy,length=1208>
##contig=<ID=chrUn_JTFH01000739v1_decoy,length=1207>
##contig=<ID=chrUn_JTFH01000740v1_decoy,length=1207>
##contig=<ID=chrUn_JTFH01000741v1_decoy,length=1207>
##contig=<ID=chrUn_JTFH01000742v1_decoy,length=1206>
##contig=<ID=chrUn_JTFH01000743v1_decoy,length=1206>
##contig=<ID=chrUn_JTFH01000744v1_decoy,length=1205>
##contig=<ID=chrUn_JTFH01000745v1_decoy,length=1205>
##contig=<ID=chrUn_JTFH01000746v1_decoy,length=1204>
##contig=<ID=chrUn_JTFH01000747v1_decoy,length=1204>
##contig=<ID=chrUn_JTFH01000748v1_decoy,length=1204>
##contig=<ID=chrUn_JTFH01000749v1_decoy,length=1203>
##contig=<ID=chrUn_JTFH01000750v1_decoy,length=1201>
##contig=<ID=chrUn_JTFH01000751v1_decoy,length=1201>
##contig=<ID=chrUn_JTFH01000752v1_decoy,length=1200>
##contig=<ID=chrUn_JTFH01000753v1_decoy,length=1200>
##contig=<ID=chrUn_JTFH01000754v1_decoy,length=1199>
##contig=<ID=chrUn_JTFH01000755v1_decoy,length=1198>
##contig=<ID=chrUn_JTFH01000756v1_decoy,length=1197>
##contig=<ID=chrUn_JTFH01000757v1_decoy,length=1196>
##contig=<ID=chrUn_JTFH01000758v1_decoy,length=1195>
##contig=<ID=chrUn_JTFH01000759v1_decoy,length=1194>
##contig=<ID=chrUn_JTFH01000760v1_decoy,length=1194>
##contig=<ID=chrUn_JTFH01000761v1_decoy,length=1191>
##contig=<ID=chrUn_JTFH01000762v1_decoy,length=1189>
##contig=<ID=chrUn_JTFH01000763v1_decoy,length=1186>
##contig=<ID=chrUn_JTFH01000764v1_decoy,length=1186>
##contig=<ID=chrUn_JTFH01000765v1_decoy,length=1184>
##contig=<ID=chrUn_JTFH01000766v1_decoy,length=1183>
##contig=<ID=chrUn_JTFH01000767v1_decoy,length=1183>
##contig=<ID=chrUn_JTFH01000768v1_decoy,length=1182>
##contig=<ID=chrUn_JTFH01000769v1_decoy,length=1181>
##contig=<ID=chrUn_JTFH01000770v1_decoy,length=1181>
##contig=<ID=chrUn_JTFH01000771v1_decoy,length=1181>
##contig=<ID=chrUn_JTFH01000772v1_decoy,length=1181>
##contig=<ID=chrUn_JTFH01000773v1_decoy,length=1179>
##contig=<ID=chrUn_JTFH01000774v1_decoy,length=1178>
##contig=<ID=chrUn_JTFH01000775v1_decoy,length=1178>
##contig=<ID=chrUn_JTFH01000776v1_decoy,length=1177>
##contig=<ID=chrUn_JTFH01000777v1_decoy,length=1177>
##contig=<ID=chrUn_JTFH01000778v1_decoy,length=1171>
##contig=<ID=chrUn_JTFH01000779v1_decoy,length=1171>
##contig=<ID=chrUn_JTFH01000780v1_decoy,length=1171>
##contig=<ID=chrUn_JTFH01000781v1_decoy,length=1170>
##contig=<ID=chrUn_JTFH01000782v1_decoy,length=1170>
##contig=<ID=chrUn_JTFH01000783v1_decoy,length=1167>
##contig=<ID=chrUn_JTFH01000784v1_decoy,length=1167>
##contig=<ID=chrUn_JTFH01000785v1_decoy,length=1167>
##contig=<ID=chrUn_JTFH01000786v1_decoy,length=1165>
##contig=<ID=chrUn_JTFH01000787v1_decoy,length=1165>
##contig=<ID=chrUn_JTFH01000788v1_decoy,length=1162>
##contig=<ID=chrUn_JTFH01000789v1_decoy,length=1157>
##contig=<ID=chrUn_JTFH01000790v1_decoy,length=1156>
##contig=<ID=chrUn_JTFH01000791v1_decoy,length=1156>
##contig=<ID=chrUn_JTFH01000792v1_decoy,length=1154>
##contig=<ID=chrUn_JTFH01000793v1_decoy,length=1154>
##contig=<ID=chrUn_JTFH01000794v1_decoy,length=1151>
##contig=<ID=chrUn_JTFH01000795v1_decoy,length=1151>
##contig=<ID=chrUn_JTFH01000796v1_decoy,length=1150>
##contig=<ID=chrUn_JTFH01000797v1_decoy,length=1150>
##contig=<ID=chrUn_JTFH01000798v1_decoy,length=1147>
##contig=<ID=chrUn_JTFH01000799v1_decoy,length=1147>
##contig=<ID=chrUn_JTFH01000800v1_decoy,length=1146>
##contig=<ID=chrUn_JTFH01000801v1_decoy,length=1144>
##contig=<ID=chrUn_JTFH01000802v1_decoy,length=1144>
##contig=<ID=chrUn_JTFH01000803v1_decoy,length=1143>
##contig=<ID=chrUn_JTFH01000804v1_decoy,length=1142>
##contig=<ID=chrUn_JTFH01000805v1_decoy,length=1141>
##contig=<ID=chrUn_JTFH01000806v1_decoy,length=1141>
##contig=<ID=chrUn_JTFH01000807v1_decoy,length=1140>
##contig=<ID=chrUn_JTFH01000808v1_decoy,length=1138>
##contig=<ID=chrUn_JTFH01000809v1_decoy,length=1134>
##contig=<ID=chrUn_JTFH01000810v1_decoy,length=1134>
##contig=<ID=chrUn_JTFH01000811v1_decoy,length=1132>
##contig=<ID=chrUn_JTFH01000812v1_decoy,length=1131>
##contig=<ID=chrUn_JTFH01000813v1_decoy,length=1131>
##contig=<ID=chrUn_JTFH01000814v1_decoy,length=1130>
##contig=<ID=chrUn_JTFH01000815v1_decoy,length=1127>
##contig=<ID=chrUn_JTFH01000816v1_decoy,length=1126>
##contig=<ID=chrUn_JTFH01000817v1_decoy,length=1124>
##contig=<ID=chrUn_JTFH01000818v1_decoy,length=1122>
##contig=<ID=chrUn_JTFH01000819v1_decoy,length=1122>
##contig=<ID=chrUn_JTFH01000820v1_decoy,length=1121>
##contig=<ID=chrUn_JTFH01000821v1_decoy,length=1119>
##contig=<ID=chrUn_JTFH01000822v1_decoy,length=1119>
##contig=<ID=chrUn_JTFH01000823v1_decoy,length=1119>
##contig=<ID=chrUn_JTFH01000824v1_decoy,length=1119>
##contig=<ID=chrUn_JTFH01000825v1_decoy,length=1118>
##contig=<ID=chrUn_JTFH01000826v1_decoy,length=1116>
##contig=<ID=chrUn_JTFH01000827v1_decoy,length=1116>
##contig=<ID=chrUn_JTFH01000828v1_decoy,length=1115>
##contig=<ID=chrUn_JTFH01000829v1_decoy,length=1115>
##contig=<ID=chrUn_JTFH01000830v1_decoy,length=1115>
##contig=<ID=chrUn_JTFH01000831v1_decoy,length=1114>
##contig=<ID=chrUn_JTFH01000832v1_decoy,length=1113>
##contig=<ID=chrUn_JTFH01000833v1_decoy,length=1113>
##contig=<ID=chrUn_JTFH01000834v1_decoy,length=1110>
##contig=<ID=chrUn_JTFH01000835v1_decoy,length=1110>
##contig=<ID=chrUn_JTFH01000836v1_decoy,length=1109>
##contig=<ID=chrUn_JTFH01000837v1_decoy,length=1108>
##contig=<ID=chrUn_JTFH01000838v1_decoy,length=1107>
##contig=<ID=chrUn_JTFH01000839v1_decoy,length=1107>
##contig=<ID=chrUn_JTFH01000840v1_decoy,length=1107>
##contig=<ID=chrUn_JTFH01000841v1_decoy,length=1107>
##contig=<ID=chrUn_JTFH01000842v1_decoy,length=1106>
##contig=<ID=chrUn_JTFH01000843v1_decoy,length=1103>
##contig=<ID=chrUn_JTFH01000844v1_decoy,length=1103>
##contig=<ID=chrUn_JTFH01000845v1_decoy,length=1103>
##contig=<ID=chrUn_JTFH01000846v1_decoy,length=1100>
##contig=<ID=chrUn_JTFH01000847v1_decoy,length=1099>
##contig=<ID=chrUn_JTFH01000848v1_decoy,length=1098>
##contig=<ID=chrUn_JTFH01000849v1_decoy,length=1097>
##contig=<ID=chrUn_JTFH01000850v1_decoy,length=1096>
##contig=<ID=chrUn_JTFH01000851v1_decoy,length=1096>
##contig=<ID=chrUn_JTFH01000852v1_decoy,length=1094>
##contig=<ID=chrUn_JTFH01000853v1_decoy,length=1093>
##contig=<ID=chrUn_JTFH01000854v1_decoy,length=1090>
##contig=<ID=chrUn_JTFH01000855v1_decoy,length=1088>
##contig=<ID=chrUn_JTFH01000856v1_decoy,length=1087>
##contig=<ID=chrUn_JTFH01000857v1_decoy,length=1086>
##contig=<ID=chrUn_JTFH01000858v1_decoy,length=1085>
##contig=<ID=chrUn_JTFH01000859v1_decoy,length=1084>
##contig=<ID=chrUn_JTFH01000860v1_decoy,length=1084>
##contig=<ID=chrUn_JTFH01000861v1_decoy,length=1084>
##contig=<ID=chrUn_JTFH01000862v1_decoy,length=1084>
##contig=<ID=chrUn_JTFH01000863v1_decoy,length=1083>
##contig=<ID=chrUn_JTFH01000864v1_decoy,length=1083>
##contig=<ID=chrUn_JTFH01000865v1_decoy,length=1082>
##contig=<ID=chrUn_JTFH01000866v1_decoy,length=1082>
##contig=<ID=chrUn_JTFH01000867v1_decoy,length=1081>
##contig=<ID=chrUn_JTFH01000868v1_decoy,length=1081>
##contig=<ID=chrUn_JTFH01000869v1_decoy,length=1079>
##contig=<ID=chrUn_JTFH01000870v1_decoy,length=1076>
##contig=<ID=chrUn_JTFH01000871v1_decoy,length=1074>
##contig=<ID=chrUn_JTFH01000872v1_decoy,length=1073>
##contig=<ID=chrUn_JTFH01000873v1_decoy,length=1073>
##contig=<ID=chrUn_JTFH01000874v1_decoy,length=1071>
##contig=<ID=chrUn_JTFH01000875v1_decoy,length=1069>
##contig=<ID=chrUn_JTFH01000876v1_decoy,length=1067>
##contig=<ID=chrUn_JTFH01000877v1_decoy,length=1067>
##contig=<ID=chrUn_JTFH01000878v1_decoy,length=1067>
##contig=<ID=chrUn_JTFH01000879v1_decoy,length=1066>
##contig=<ID=chrUn_JTFH01000880v1_decoy,length=1065>
##contig=<ID=chrUn_JTFH01000881v1_decoy,length=1065>
##contig=<ID=chrUn_JTFH01000882v1_decoy,length=1065>
##contig=<ID=chrUn_JTFH01000883v1_decoy,length=1065>
##contig=<ID=chrUn_JTFH01000884v1_decoy,length=1065>
##contig=<ID=chrUn_JTFH01000885v1_decoy,length=1064>
##contig=<ID=chrUn_JTFH01000886v1_decoy,length=1064>
##contig=<ID=chrUn_JTFH01000887v1_decoy,length=1064>
##contig=<ID=chrUn_JTFH01000888v1_decoy,length=1063>
##contig=<ID=chrUn_JTFH01000889v1_decoy,length=1062>
##contig=<ID=chrUn_JTFH01000890v1_decoy,length=1062>
##contig=<ID=chrUn_JTFH01000891v1_decoy,length=1062>
##contig=<ID=chrUn_JTFH01000892v1_decoy,length=1061>
##contig=<ID=chrUn_JTFH01000893v1_decoy,length=1060>
##contig=<ID=chrUn_JTFH01000894v1_decoy,length=1057>
##contig=<ID=chrUn_JTFH01000895v1_decoy,length=1057>
##contig=<ID=chrUn_JTFH01000896v1_decoy,length=1056>
##contig=<ID=chrUn_JTFH01000897v1_decoy,length=1055>
##contig=<ID=chrUn_JTFH01000898v1_decoy,length=1055>
##contig=<ID=chrUn_JTFH01000899v1_decoy,length=1055>
##contig=<ID=chrUn_JTFH01000900v1_decoy,length=1055>
##contig=<ID=chrUn_JTFH01000901v1_decoy,length=1054>
##contig=<ID=chrUn_JTFH01000902v1_decoy,length=1051>
##contig=<ID=chrUn_JTFH01000903v1_decoy,length=1050>
##contig=<ID=chrUn_JTFH01000904v1_decoy,length=1050>
##contig=<ID=chrUn_JTFH01000905v1_decoy,length=1049>
##contig=<ID=chrUn_JTFH01000906v1_decoy,length=1048>
##contig=<ID=chrUn_JTFH01000907v1_decoy,length=1047>
##contig=<ID=chrUn_JTFH01000908v1_decoy,length=1046>
##contig=<ID=chrUn_JTFH01000909v1_decoy,length=1046>
##contig=<ID=chrUn_JTFH01000910v1_decoy,length=1046>
##contig=<ID=chrUn_JTFH01000911v1_decoy,length=1045>
##contig=<ID=chrUn_JTFH01000912v1_decoy,length=1045>
##contig=<ID=chrUn_JTFH01000913v1_decoy,length=1045>
##contig=<ID=chrUn_JTFH01000914v1_decoy,length=1044>
##contig=<ID=chrUn_JTFH01000915v1_decoy,length=1042>
##contig=<ID=chrUn_JTFH01000916v1_decoy,length=1041>
##contig=<ID=chrUn_JTFH01000917v1_decoy,length=1039>
##contig=<ID=chrUn_JTFH01000918v1_decoy,length=1039>
##contig=<ID=chrUn_JTFH01000919v1_decoy,length=1038>
##contig=<ID=chrUn_JTFH01000920v1_decoy,length=1036>
##contig=<ID=chrUn_JTFH01000921v1_decoy,length=1036>
##contig=<ID=chrUn_JTFH01000922v1_decoy,length=1035>
##contig=<ID=chrUn_JTFH01000923v1_decoy,length=1035>
##contig=<ID=chrUn_JTFH01000924v1_decoy,length=1033>
##contig=<ID=chrUn_JTFH01000925v1_decoy,length=1032>
##contig=<ID=chrUn_JTFH01000926v1_decoy,length=1031>
##contig=<ID=chrUn_JTFH01000927v1_decoy,length=1031>
##contig=<ID=chrUn_JTFH01000928v1_decoy,length=1031>
##contig=<ID=chrUn_JTFH01000929v1_decoy,length=1027>
##contig=<ID=chrUn_JTFH01000930v1_decoy,length=1027>
##contig=<ID=chrUn_JTFH01000931v1_decoy,length=1026>
##contig=<ID=chrUn_JTFH01000932v1_decoy,length=1026>
##contig=<ID=chrUn_JTFH01000933v1_decoy,length=1024>
##contig=<ID=chrUn_JTFH01000934v1_decoy,length=1024>
##contig=<ID=chrUn_JTFH01000935v1_decoy,length=1022>
##contig=<ID=chrUn_JTFH01000936v1_decoy,length=1022>
##contig=<ID=chrUn_JTFH01000937v1_decoy,length=1021>
##contig=<ID=chrUn_JTFH01000938v1_decoy,length=1020>
##contig=<ID=chrUn_JTFH01000939v1_decoy,length=1019>
##contig=<ID=chrUn_JTFH01000940v1_decoy,length=1018>
##contig=<ID=chrUn_JTFH01000941v1_decoy,length=1018>
##contig=<ID=chrUn_JTFH01000942v1_decoy,length=1018>
##contig=<ID=chrUn_JTFH01000943v1_decoy,length=1016>
##contig=<ID=chrUn_JTFH01000944v1_decoy,length=1010>
##contig=<ID=chrUn_JTFH01000945v1_decoy,length=1010>
##contig=<ID=chrUn_JTFH01000946v1_decoy,length=1009>
##contig=<ID=chrUn_JTFH01000947v1_decoy,length=1008>
##contig=<ID=chrUn_JTFH01000948v1_decoy,length=1007>
##contig=<ID=chrUn_JTFH01000949v1_decoy,length=1006>
##contig=<ID=chrUn_JTFH01000950v1_decoy,length=1005>
##contig=<ID=chrUn_JTFH01000951v1_decoy,length=1005>
##contig=<ID=chrUn_JTFH01000952v1_decoy,length=1004>
##contig=<ID=chrUn_JTFH01000953v1_decoy,length=1004>
##contig=<ID=chrUn_JTFH01000954v1_decoy,length=1003>
##contig=<ID=chrUn_JTFH01000955v1_decoy,length=1003>
##contig=<ID=chrUn_JTFH01000956v1_decoy,length=1003>
##contig=<ID=chrUn_JTFH01000957v1_decoy,length=1003>
##contig=<ID=chrUn_JTFH01000958v1_decoy,length=1002>
##contig=<ID=chrUn_JTFH01000959v1_decoy,length=1002>
##contig=<ID=chrUn_JTFH01000960v1_decoy,length=1000>
##contig=<ID=chrUn_JTFH01000961v1_decoy,length=1000>
##contig=<ID=chrUn_JTFH01000962v1_decoy,length=8358>
##contig=<ID=chrUn_JTFH01000963v1_decoy,length=7932>
##contig=<ID=chrUn_JTFH01000964v1_decoy,length=6846>
##contig=<ID=chrUn_JTFH01000965v1_decoy,length=4591>
##contig=<ID=chrUn_JTFH01000966v1_decoy,length=4041>
##contig=<ID=chrUn_JTFH01000967v1_decoy,length=3841>
##contig=<ID=chrUn_JTFH01000968v1_decoy,length=3754>
##contig=<ID=chrUn_JTFH01000969v1_decoy,length=3743>
##contig=<ID=chrUn_JTFH01000970v1_decoy,length=3702>
##contig=<ID=chrUn_JTFH01000971v1_decoy,length=3625>
##contig=<ID=chrUn_JTFH01000972v1_decoy,length=3529>
##contig=<ID=chrUn_JTFH01000973v1_decoy,length=3508>
##contig=<ID=chrUn_JTFH01000974v1_decoy,length=3359>
##contig=<ID=chrUn_JTFH01000975v1_decoy,length=3320>
##contig=<ID=chrUn_JTFH01000976v1_decoy,length=3231>
##contig=<ID=chrUn_JTFH01000977v1_decoy,length=3220>
##contig=<ID=chrUn_JTFH01000978v1_decoy,length=3212>
##contig=<ID=chrUn_JTFH01000979v1_decoy,length=3192>
##contig=<ID=chrUn_JTFH01000980v1_decoy,length=3092>
##contig=<ID=chrUn_JTFH01000981v1_decoy,length=3087>
##contig=<ID=chrUn_JTFH01000982v1_decoy,length=3048>
##contig=<ID=chrUn_JTFH01000983v1_decoy,length=3005>
##contig=<ID=chrUn_JTFH01000984v1_decoy,length=3004>
##contig=<ID=chrUn_JTFH01000985v1_decoy,length=2959>
##contig=<ID=chrUn_JTFH01000986v1_decoy,length=2934>
##contig=<ID=chrUn_JTFH01000987v1_decoy,length=2933>
##contig=<ID=chrUn_JTFH01000988v1_decoy,length=2827>
##contig=<ID=chrUn_JTFH01000989v1_decoy,length=2794>
##contig=<ID=chrUn_JTFH01000990v1_decoy,length=2749>
##contig=<ID=chrUn_JTFH01000991v1_decoy,length=2745>
##contig=<ID=chrUn_JTFH01000992v1_decoy,length=2733>
##contig=<ID=chrUn_JTFH01000993v1_decoy,length=2698>
##contig=<ID=chrUn_JTFH01000994v1_decoy,length=2665>
##contig=<ID=chrUn_JTFH01000995v1_decoy,length=2634>
##contig=<ID=chrUn_JTFH01000996v1_decoy,length=2492>
##contig=<ID=chrUn_JTFH01000997v1_decoy,length=2489>
##contig=<ID=chrUn_JTFH01000998v1_decoy,length=2468>
##contig=<ID=chrUn_JTFH01000999v1_decoy,length=2414>
##contig=<ID=chrUn_JTFH01001000v1_decoy,length=2395>
##contig=<ID=chrUn_JTFH01001001v1_decoy,length=2356>
##contig=<ID=chrUn_JTFH01001002v1_decoy,length=2339>
##contig=<ID=chrUn_JTFH01001003v1_decoy,length=2310>
##contig=<ID=chrUn_JTFH01001004v1_decoy,length=2288>
##contig=<ID=chrUn_JTFH01001005v1_decoy,length=2285>
##contig=<ID=chrUn_JTFH01001006v1_decoy,length=2269>
##contig=<ID=chrUn_JTFH01001007v1_decoy,length=2253>
##contig=<ID=chrUn_JTFH01001008v1_decoy,length=2203>
##contig=<ID=chrUn_JTFH01001009v1_decoy,length=2176>
##contig=<ID=chrUn_JTFH01001010v1_decoy,length=2159>
##contig=<ID=chrUn_JTFH01001011v1_decoy,length=2155>
##contig=<ID=chrUn_JTFH01001012v1_decoy,length=2149>
##contig=<ID=chrUn_JTFH01001013v1_decoy,length=2129>
##contig=<ID=chrUn_JTFH01001014v1_decoy,length=2116>
##contig=<ID=chrUn_JTFH01001015v1_decoy,length=2113>
##contig=<ID=chrUn_JTFH01001016v1_decoy,length=2098>
##contig=<ID=chrUn_JTFH01001017v1_decoy,length=2066>
##contig=<ID=chrUn_JTFH01001018v1_decoy,length=2066>
##contig=<ID=chrUn_JTFH01001019v1_decoy,length=2059>
##contig=<ID=chrUn_JTFH01001020v1_decoy,length=2047>
##contig=<ID=chrUn_JTFH01001021v1_decoy,length=2040>
##contig=<ID=chrUn_JTFH01001022v1_decoy,length=2030>
##contig=<ID=chrUn_JTFH01001023v1_decoy,length=2024>
##contig=<ID=chrUn_JTFH01001024v1_decoy,length=2001>
##contig=<ID=chrUn_JTFH01001025v1_decoy,length=1992>
##contig=<ID=chrUn_JTFH01001026v1_decoy,length=1981>
##contig=<ID=chrUn_JTFH01001027v1_decoy,length=1979>
##contig=<ID=chrUn_JTFH01001028v1_decoy,length=1957>
##contig=<ID=chrUn_JTFH01001029v1_decoy,length=1953>
##contig=<ID=chrUn_JTFH01001030v1_decoy,length=1944>
##contig=<ID=chrUn_JTFH01001031v1_decoy,length=1936>
##contig=<ID=chrUn_JTFH01001032v1_decoy,length=1932>
##contig=<ID=chrUn_JTFH01001033v1_decoy,length=1882>
##contig=<ID=chrUn_JTFH01001034v1_decoy,length=1878>
##contig=<ID=chrUn_JTFH01001035v1_decoy,length=1870>
##contig=<ID=chrUn_JTFH01001036v1_decoy,length=1821>
##contig=<ID=chrUn_JTFH01001037v1_decoy,length=1813>
##contig=<ID=chrUn_JTFH01001038v1_decoy,length=1809>
##contig=<ID=chrUn_JTFH01001039v1_decoy,length=1804>
##contig=<ID=chrUn_JTFH01001040v1_decoy,length=1797>
##contig=<ID=chrUn_JTFH01001041v1_decoy,length=1791>
##contig=<ID=chrUn_JTFH01001042v1_decoy,length=1781>
##contig=<ID=chrUn_JTFH01001043v1_decoy,length=1766>
##contig=<ID=chrUn_JTFH01001044v1_decoy,length=1764>
##contig=<ID=chrUn_JTFH01001045v1_decoy,length=1743>
##contig=<ID=chrUn_JTFH01001046v1_decoy,length=1741>
##contig=<ID=chrUn_JTFH01001047v1_decoy,length=1709>
##contig=<ID=chrUn_JTFH01001048v1_decoy,length=1706>
##contig=<ID=chrUn_JTFH01001049v1_decoy,length=1701>
##contig=<ID=chrUn_JTFH01001050v1_decoy,length=1689>
##contig=<ID=chrUn_JTFH01001051v1_decoy,length=1646>
##contig=<ID=chrUn_JTFH01001052v1_decoy,length=1641>
##contig=<ID=chrUn_JTFH01001053v1_decoy,length=1639>
##contig=<ID=chrUn_JTFH01001054v1_decoy,length=1636>
##contig=<ID=chrUn_JTFH01001055v1_decoy,length=1632>
##contig=<ID=chrUn_JTFH01001056v1_decoy,length=1629>
##contig=<ID=chrUn_JTFH01001057v1_decoy,length=1623>
##contig=<ID=chrUn_JTFH01001058v1_decoy,length=1622>
##contig=<ID=chrUn_JTFH01001059v1_decoy,length=1622>
##contig=<ID=chrUn_JTFH01001060v1_decoy,length=1619>
##contig=<ID=chrUn_JTFH01001061v1_decoy,length=1606>
##contig=<ID=chrUn_JTFH01001062v1_decoy,length=1593>
##contig=<ID=chrUn_JTFH01001063v1_decoy,length=1592>
##contig=<ID=chrUn_JTFH01001064v1_decoy,length=1558>
##contig=<ID=chrUn_JTFH01001065v1_decoy,length=1545>
##contig=<ID=chrUn_JTFH01001066v1_decoy,length=1542>
##contig=<ID=chrUn_JTFH01001067v1_decoy,length=1540>
##contig=<ID=chrUn_JTFH01001068v1_decoy,length=1529>
##contig=<ID=chrUn_JTFH01001069v1_decoy,length=1518>
##contig=<ID=chrUn_JTFH01001070v1_decoy,length=1515>
##contig=<ID=chrUn_JTFH01001071v1_decoy,length=1513>
##contig=<ID=chrUn_JTFH01001072v1_decoy,length=1507>
##contig=<ID=chrUn_JTFH01001073v1_decoy,length=1504>
##contig=<ID=chrUn_JTFH01001074v1_decoy,length=1499>
##contig=<ID=chrUn_JTFH01001075v1_decoy,length=1495>
##contig=<ID=chrUn_JTFH01001076v1_decoy,length=1495>
##contig=<ID=chrUn_JTFH01001077v1_decoy,length=1492>
##contig=<ID=chrUn_JTFH01001078v1_decoy,length=1492>
##contig=<ID=chrUn_JTFH01001079v1_decoy,length=1489>
##contig=<ID=chrUn_JTFH01001080v1_decoy,length=1485>
##contig=<ID=chrUn_JTFH01001081v1_decoy,length=1483>
##contig=<ID=chrUn_JTFH01001082v1_decoy,length=1473>
##contig=<ID=chrUn_JTFH01001083v1_decoy,length=1470>
##contig=<ID=chrUn_JTFH01001084v1_decoy,length=1463>
##contig=<ID=chrUn_JTFH01001085v1_decoy,length=1460>
##contig=<ID=chrUn_JTFH01001086v1_decoy,length=1458>
##contig=<ID=chrUn_JTFH01001087v1_decoy,length=1456>
##contig=<ID=chrUn_JTFH01001088v1_decoy,length=1453>
##contig=<ID=chrUn_JTFH01001089v1_decoy,length=1443>
##contig=<ID=chrUn_JTFH01001090v1_decoy,length=1441>
##contig=<ID=chrUn_JTFH01001091v1_decoy,length=1426>
##contig=<ID=chrUn_JTFH01001092v1_decoy,length=1425>
##contig=<ID=chrUn_JTFH01001093v1_decoy,length=1418>
##contig=<ID=chrUn_JTFH01001094v1_decoy,length=1413>
##contig=<ID=chrUn_JTFH01001095v1_decoy,length=1413>
##contig=<ID=chrUn_JTFH01001096v1_decoy,length=1412>
##contig=<ID=chrUn_JTFH01001097v1_decoy,length=1407>
##contig=<ID=chrUn_JTFH01001098v1_decoy,length=1406>
##contig=<ID=chrUn_JTFH01001099v1_decoy,length=1396>
##contig=<ID=chrUn_JTFH01001100v1_decoy,length=1390>
##contig=<ID=chrUn_JTFH01001101v1_decoy,length=1382>
##contig=<ID=chrUn_JTFH01001102v1_decoy,length=1376>
##contig=<ID=chrUn_JTFH01001103v1_decoy,length=1375>
##contig=<ID=chrUn_JTFH01001104v1_decoy,length=1371>
##contig=<ID=chrUn_JTFH01001105v1_decoy,length=1367>
##contig=<ID=chrUn_JTFH01001106v1_decoy,length=1364>
##contig=<ID=chrUn_JTFH01001107v1_decoy,length=1356>
##contig=<ID=chrUn_JTFH01001108v1_decoy,length=1355>
##contig=<ID=chrUn_JTFH01001109v1_decoy,length=1352>
##contig=<ID=chrUn_JTFH01001110v1_decoy,length=1350>
##contig=<ID=chrUn_JTFH01001111v1_decoy,length=1346>
##contig=<ID=chrUn_JTFH01001112v1_decoy,length=1345>
##contig=<ID=chrUn_JTFH01001113v1_decoy,length=1340>
##contig=<ID=chrUn_JTFH01001114v1_decoy,length=1330>
##contig=<ID=chrUn_JTFH01001115v1_decoy,length=1329>
##contig=<ID=chrUn_JTFH01001116v1_decoy,length=1324>
##contig=<ID=chrUn_JTFH01001117v1_decoy,length=1316>
##contig=<ID=chrUn_JTFH01001118v1_decoy,length=1307>
##contig=<ID=chrUn_JTFH01001119v1_decoy,length=1304>
##contig=<ID=chrUn_JTFH01001120v1_decoy,length=1304>
##contig=<ID=chrUn_JTFH01001121v1_decoy,length=1303>
##contig=<ID=chrUn_JTFH01001122v1_decoy,length=1301>
##contig=<ID=chrUn_JTFH01001123v1_decoy,length=1300>
##contig=<ID=chrUn_JTFH01001124v1_decoy,length=1297>
##contig=<ID=chrUn_JTFH01001125v1_decoy,length=1296>
##contig=<ID=chrUn_JTFH01001126v1_decoy,length=1290>
##contig=<ID=chrUn_JTFH01001127v1_decoy,length=1284>
##contig=<ID=chrUn_JTFH01001128v1_decoy,length=1282>
##contig=<ID=chrUn_JTFH01001129v1_decoy,length=1281>
##contig=<ID=chrUn_JTFH01001130v1_decoy,length=1280>
##contig=<ID=chrUn_JTFH01001131v1_decoy,length=1279>
##contig=<ID=chrUn_JTFH01001132v1_decoy,length=1272>
##contig=<ID=chrUn_JTFH01001133v1_decoy,length=1267>
##contig=<ID=chrUn_JTFH01001134v1_decoy,length=1267>
##contig=<ID=chrUn_JTFH01001135v1_decoy,length=1266>
##contig=<ID=chrUn_JTFH01001136v1_decoy,length=1264>
##contig=<ID=chrUn_JTFH01001137v1_decoy,length=1264>
##contig=<ID=chrUn_JTFH01001138v1_decoy,length=1264>
##contig=<ID=chrUn_JTFH01001139v1_decoy,length=1263>
##contig=<ID=chrUn_JTFH01001140v1_decoy,length=1249>
##contig=<ID=chrUn_JTFH01001141v1_decoy,length=1240>
##contig=<ID=chrUn_JTFH01001142v1_decoy,length=1239>
##contig=<ID=chrUn_JTFH01001143v1_decoy,length=1235>
##contig=<ID=chrUn_JTFH01001144v1_decoy,length=1235>
##contig=<ID=chrUn_JTFH01001145v1_decoy,length=1233>
##contig=<ID=chrUn_JTFH01001146v1_decoy,length=1232>
##contig=<ID=chrUn_JTFH01001147v1_decoy,length=1230>
##contig=<ID=chrUn_JTFH01001148v1_decoy,length=1226>
##contig=<ID=chrUn_JTFH01001149v1_decoy,length=1223>
##contig=<ID=chrUn_JTFH01001150v1_decoy,length=1214>
##contig=<ID=chrUn_JTFH01001151v1_decoy,length=1213>
##contig=<ID=chrUn_JTFH01001152v1_decoy,length=1211>
##contig=<ID=chrUn_JTFH01001153v1_decoy,length=1209>
##contig=<ID=chrUn_JTFH01001154v1_decoy,length=1202>
##contig=<ID=chrUn_JTFH01001155v1_decoy,length=1199>
##contig=<ID=chrUn_JTFH01001156v1_decoy,length=1197>
##contig=<ID=chrUn_JTFH01001157v1_decoy,length=1193>
##contig=<ID=chrUn_JTFH01001158v1_decoy,length=1191>
##contig=<ID=chrUn_JTFH01001159v1_decoy,length=1187>
##contig=<ID=chrUn_JTFH01001160v1_decoy,length=1186>
##contig=<ID=chrUn_JTFH01001161v1_decoy,length=1184>
##contig=<ID=chrUn_JTFH01001162v1_decoy,length=1184>
##contig=<ID=chrUn_JTFH01001163v1_decoy,length=1182>
##contig=<ID=chrUn_JTFH01001164v1_decoy,length=1179>
##contig=<ID=chrUn_JTFH01001165v1_decoy,length=1173>
##contig=<ID=chrUn_JTFH01001166v1_decoy,length=1169>
##contig=<ID=chrUn_JTFH01001167v1_decoy,length=1167>
##contig=<ID=chrUn_JTFH01001168v1_decoy,length=1166>
##contig=<ID=chrUn_JTFH01001169v1_decoy,length=1165>
##contig=<ID=chrUn_JTFH01001170v1_decoy,length=1164>
##contig=<ID=chrUn_JTFH01001171v1_decoy,length=1163>
##contig=<ID=chrUn_JTFH01001172v1_decoy,length=1158>
##contig=<ID=chrUn_JTFH01001173v1_decoy,length=1158>
##contig=<ID=chrUn_JTFH01001174v1_decoy,length=1157>
##contig=<ID=chrUn_JTFH01001175v1_decoy,length=1157>
##contig=<ID=chrUn_JTFH01001176v1_decoy,length=1157>
##contig=<ID=chrUn_JTFH01001177v1_decoy,length=1155>
##contig=<ID=chrUn_JTFH01001178v1_decoy,length=1154>
##contig=<ID=chrUn_JTFH01001179v1_decoy,length=1149>
##contig=<ID=chrUn_JTFH01001180v1_decoy,length=1148>
##contig=<ID=chrUn_JTFH01001181v1_decoy,length=1148>
##contig=<ID=chrUn_JTFH01001182v1_decoy,length=1146>
##contig=<ID=chrUn_JTFH01001183v1_decoy,length=1144>
##contig=<ID=chrUn_JTFH01001184v1_decoy,length=1140>
##contig=<ID=chrUn_JTFH01001185v1_decoy,length=1136>
##contig=<ID=chrUn_JTFH01001186v1_decoy,length=1134>
##contig=<ID=chrUn_JTFH01001187v1_decoy,length=1133>
##contig=<ID=chrUn_JTFH01001188v1_decoy,length=1129>
##contig=<ID=chrUn_JTFH01001189v1_decoy,length=1127>
##contig=<ID=chrUn_JTFH01001190v1_decoy,length=1127>
##contig=<ID=chrUn_JTFH01001191v1_decoy,length=1118>
##contig=<ID=chrUn_JTFH01001192v1_decoy,length=1110>
##contig=<ID=chrUn_JTFH01001193v1_decoy,length=1104>
##contig=<ID=chrUn_JTFH01001194v1_decoy,length=1104>
##contig=<ID=chrUn_JTFH01001195v1_decoy,length=1101>
##contig=<ID=chrUn_JTFH01001196v1_decoy,length=1098>
##contig=<ID=chrUn_JTFH01001197v1_decoy,length=1096>
##contig=<ID=chrUn_JTFH01001198v1_decoy,length=1094>
##contig=<ID=chrUn_JTFH01001199v1_decoy,length=1091>
##contig=<ID=chrUn_JTFH01001200v1_decoy,length=1089>
##contig=<ID=chrUn_JTFH01001201v1_decoy,length=1086>
##contig=<ID=chrUn_JTFH01001202v1_decoy,length=1085>
##contig=<ID=chrUn_JTFH01001203v1_decoy,length=1084>
##contig=<ID=chrUn_JTFH01001204v1_decoy,length=1083>
##contig=<ID=chrUn_JTFH01001205v1_decoy,length=1083>
##contig=<ID=chrUn_JTFH01001206v1_decoy,length=1079>
##contig=<ID=chrUn_JTFH01001207v1_decoy,length=1076>
##contig=<ID=chrUn_JTFH01001208v1_decoy,length=1069>
##contig=<ID=chrUn_JTFH01001209v1_decoy,length=1068>
##contig=<ID=chrUn_JTFH01001210v1_decoy,length=1067>
##contig=<ID=chrUn_JTFH01001211v1_decoy,length=1067>
##contig=<ID=chrUn_JTFH01001212v1_decoy,length=1067>
##contig=<ID=chrUn_JTFH01001213v1_decoy,length=1063>
##contig=<ID=chrUn_JTFH01001214v1_decoy,length=1062>
##contig=<ID=chrUn_JTFH01001215v1_decoy,length=1059>
##contig=<ID=chrUn_JTFH01001216v1_decoy,length=1058>
##contig=<ID=chrUn_JTFH01001217v1_decoy,length=1058>
##contig=<ID=chrUn_JTFH01001218v1_decoy,length=1055>
##contig=<ID=chrUn_JTFH01001219v1_decoy,length=1054>
##contig=<ID=chrUn_JTFH01001220v1_decoy,length=1054>
##contig=<ID=chrUn_JTFH01001221v1_decoy,length=1053>
##contig=<ID=chrUn_JTFH01001222v1_decoy,length=1053>
##contig=<ID=chrUn_JTFH01001223v1_decoy,length=1052>
##contig=<ID=chrUn_JTFH01001224v1_decoy,length=1051>
##contig=<ID=chrUn_JTFH01001225v1_decoy,length=1049>
##contig=<ID=chrUn_JTFH01001226v1_decoy,length=1047>
##contig=<ID=chrUn_JTFH01001227v1_decoy,length=1044>
##contig=<ID=chrUn_JTFH01001228v1_decoy,length=1043>
##contig=<ID=chrUn_JTFH01001229v1_decoy,length=1043>
##contig=<ID=chrUn_JTFH01001230v1_decoy,length=1042>
##contig=<ID=chrUn_JTFH01001231v1_decoy,length=1042>
##contig=<ID=chrUn_JTFH01001232v1_decoy,length=1041>
##contig=<ID=chrUn_JTFH01001233v1_decoy,length=1040>
##contig=<ID=chrUn_JTFH01001234v1_decoy,length=1039>
##contig=<ID=chrUn_JTFH01001235v1_decoy,length=1038>
##contig=<ID=chrUn_JTFH01001236v1_decoy,length=1037>
##contig=<ID=chrUn_JTFH01001237v1_decoy,length=1037>
##contig=<ID=chrUn_JTFH01001238v1_decoy,length=1035>
##contig=<ID=chrUn_JTFH01001239v1_decoy,length=1027>
##contig=<ID=chrUn_JTFH01001240v1_decoy,length=1021>
##contig=<ID=chrUn_JTFH01001241v1_decoy,length=1021>
##contig=<ID=chrUn_JTFH01001242v1_decoy,length=1019>
##contig=<ID=chrUn_JTFH01001243v1_decoy,length=1019>
##contig=<ID=chrUn_JTFH01001244v1_decoy,length=1016>
##contig=<ID=chrUn_JTFH01001245v1_decoy,length=1014>
##contig=<ID=chrUn_JTFH01001246v1_decoy,length=1013>
##contig=<ID=chrUn_JTFH01001247v1_decoy,length=1009>
##contig=<ID=chrUn_JTFH01001248v1_decoy,length=1008>
##contig=<ID=chrUn_JTFH01001249v1_decoy,length=1007>
##contig=<ID=chrUn_JTFH01001250v1_decoy,length=1004>
##contig=<ID=chrUn_JTFH01001251v1_decoy,length=1004>
##contig=<ID=chrUn_JTFH01001252v1_decoy,length=1003>
##contig=<ID=chrUn_JTFH01001253v1_decoy,length=1001>
##contig=<ID=chrUn_JTFH01001254v1_decoy,length=1000>
##contig=<ID=chrUn_JTFH01001255v1_decoy,length=1000>
##contig=<ID=chrUn_JTFH01001256v1_decoy,length=1000>
##contig=<ID=chrUn_JTFH01001257v1_decoy,length=17929>
##contig=<ID=chrUn_JTFH01001258v1_decoy,length=9749>
##contig=<ID=chrUn_JTFH01001259v1_decoy,length=8053>
##contig=<ID=chrUn_JTFH01001260v1_decoy,length=7826>
##contig=<ID=chrUn_JTFH01001261v1_decoy,length=7768>
##contig=<ID=chrUn_JTFH01001262v1_decoy,length=5691>
##contig=<ID=chrUn_JTFH01001263v1_decoy,length=5444>
##contig=<ID=chrUn_JTFH01001264v1_decoy,length=5077>
##contig=<ID=chrUn_JTFH01001265v1_decoy,length=4990>
##contig=<ID=chrUn_JTFH01001266v1_decoy,length=4545>
##contig=<ID=chrUn_JTFH01001267v1_decoy,length=4544>
##contig=<ID=chrUn_JTFH01001268v1_decoy,length=4202>
##contig=<ID=chrUn_JTFH01001269v1_decoy,length=4195>
##contig=<ID=chrUn_JTFH01001270v1_decoy,length=3807>
##contig=<ID=chrUn_JTFH01001271v1_decoy,length=3741>
##contig=<ID=chrUn_JTFH01001272v1_decoy,length=3699>
##contig=<ID=chrUn_JTFH01001273v1_decoy,length=3640>
##contig=<ID=chrUn_JTFH01001274v1_decoy,length=3531>
##contig=<ID=chrUn_JTFH01001275v1_decoy,length=3455>
##contig=<ID=chrUn_JTFH01001276v1_decoy,length=3411>
##contig=<ID=chrUn_JTFH01001277v1_decoy,length=3387>
##contig=<ID=chrUn_JTFH01001278v1_decoy,length=3358>
##contig=<ID=chrUn_JTFH01001279v1_decoy,length=3285>
##contig=<ID=chrUn_JTFH01001280v1_decoy,length=3273>
##contig=<ID=chrUn_JTFH01001281v1_decoy,length=3262>
##contig=<ID=chrUn_JTFH01001282v1_decoy,length=3259>
##contig=<ID=chrUn_JTFH01001283v1_decoy,length=3222>
##contig=<ID=chrUn_JTFH01001284v1_decoy,length=3127>
##contig=<ID=chrUn_JTFH01001285v1_decoy,length=3110>
##contig=<ID=chrUn_JTFH01001286v1_decoy,length=3104>
##contig=<ID=chrUn_JTFH01001287v1_decoy,length=3071>
##contig=<ID=chrUn_JTFH01001288v1_decoy,length=3063>
##contig=<ID=chrUn_JTFH01001289v1_decoy,length=3059>
##contig=<ID=chrUn_JTFH01001290v1_decoy,length=2990>
##contig=<ID=chrUn_JTFH01001291v1_decoy,length=2986>
##contig=<ID=chrUn_JTFH01001292v1_decoy,length=2928>
##contig=<ID=chrUn_JTFH01001293v1_decoy,length=2922>
##contig=<ID=chrUn_JTFH01001294v1_decoy,length=2875>
##contig=<ID=chrUn_JTFH01001295v1_decoy,length=2859>
##contig=<ID=chrUn_JTFH01001296v1_decoy,length=2850>
##contig=<ID=chrUn_JTFH01001297v1_decoy,length=2813>
##contig=<ID=chrUn_JTFH01001298v1_decoy,length=2785>
##contig=<ID=chrUn_JTFH01001299v1_decoy,length=2736>
##contig=<ID=chrUn_JTFH01001300v1_decoy,length=2688>
##contig=<ID=chrUn_JTFH01001301v1_decoy,length=2658>
##contig=<ID=chrUn_JTFH01001302v1_decoy,length=2643>
##contig=<ID=chrUn_JTFH01001303v1_decoy,length=2618>
##contig=<ID=chrUn_JTFH01001304v1_decoy,length=2605>
##contig=<ID=chrUn_JTFH01001305v1_decoy,length=2583>
##contig=<ID=chrUn_JTFH01001306v1_decoy,length=2534>
##contig=<ID=chrUn_JTFH01001307v1_decoy,length=2512>
##contig=<ID=chrUn_JTFH01001308v1_decoy,length=2500>
##contig=<ID=chrUn_JTFH01001309v1_decoy,length=2481>
##contig=<ID=chrUn_JTFH01001310v1_decoy,length=2478>
##contig=<ID=chrUn_JTFH01001311v1_decoy,length=2473>
##contig=<ID=chrUn_JTFH01001312v1_decoy,length=2467>
##contig=<ID=chrUn_JTFH01001313v1_decoy,length=2442>
##contig=<ID=chrUn_JTFH01001314v1_decoy,length=2430>
##contig=<ID=chrUn_JTFH01001315v1_decoy,length=2417>
##contig=<ID=chrUn_JTFH01001316v1_decoy,length=2408>
##contig=<ID=chrUn_JTFH01001317v1_decoy,length=2395>
##contig=<ID=chrUn_JTFH01001318v1_decoy,length=2352>
##contig=<ID=chrUn_JTFH01001319v1_decoy,length=2337>
##contig=<ID=chrUn_JTFH01001320v1_decoy,length=2322>
##contig=<ID=chrUn_JTFH01001321v1_decoy,length=2307>
##contig=<ID=chrUn_JTFH01001322v1_decoy,length=2306>
##contig=<ID=chrUn_JTFH01001323v1_decoy,length=2292>
##contig=<ID=chrUn_JTFH01001324v1_decoy,length=2271>
##contig=<ID=chrUn_JTFH01001325v1_decoy,length=2265>
##contig=<ID=chrUn_JTFH01001326v1_decoy,length=2260>
##contig=<ID=chrUn_JTFH01001327v1_decoy,length=2240>
##contig=<ID=chrUn_JTFH01001328v1_decoy,length=2238>
##contig=<ID=chrUn_JTFH01001329v1_decoy,length=2228>
##contig=<ID=chrUn_JTFH01001330v1_decoy,length=2215>
##contig=<ID=chrUn_JTFH01001331v1_decoy,length=2205>
##contig=<ID=chrUn_JTFH01001332v1_decoy,length=2191>
##contig=<ID=chrUn_JTFH01001333v1_decoy,length=2191>
##contig=<ID=chrUn_JTFH01001334v1_decoy,length=2190>
##contig=<ID=chrUn_JTFH01001335v1_decoy,length=2184>
##contig=<ID=chrUn_JTFH01001336v1_decoy,length=2166>
##contig=<ID=chrUn_JTFH01001337v1_decoy,length=2165>
##contig=<ID=chrUn_JTFH01001338v1_decoy,length=2162>
##contig=<ID=chrUn_JTFH01001339v1_decoy,length=2146>
##contig=<ID=chrUn_JTFH01001340v1_decoy,length=2116>
##contig=<ID=chrUn_JTFH01001341v1_decoy,length=2112>
##contig=<ID=chrUn_JTFH01001342v1_decoy,length=2108>
##contig=<ID=chrUn_JTFH01001343v1_decoy,length=2106>
##contig=<ID=chrUn_JTFH01001344v1_decoy,length=2106>
##contig=<ID=chrUn_JTFH01001345v1_decoy,length=2106>
##contig=<ID=chrUn_JTFH01001346v1_decoy,length=2097>
##contig=<ID=chrUn_JTFH01001347v1_decoy,length=2081>
##contig=<ID=chrUn_JTFH01001348v1_decoy,length=2058>
##contig=<ID=chrUn_JTFH01001349v1_decoy,length=2055>
##contig=<ID=chrUn_JTFH01001350v1_decoy,length=2054>
##contig=<ID=chrUn_JTFH01001351v1_decoy,length=2037>
##contig=<ID=chrUn_JTFH01001352v1_decoy,length=2032>
##contig=<ID=chrUn_JTFH01001353v1_decoy,length=2032>
##contig=<ID=chrUn_JTFH01001354v1_decoy,length=2020>
##contig=<ID=chrUn_JTFH01001355v1_decoy,length=2018>
##contig=<ID=chrUn_JTFH01001356v1_decoy,length=2014>
##contig=<ID=chrUn_JTFH01001357v1_decoy,length=2001>
##contig=<ID=chrUn_JTFH01001358v1_decoy,length=2001>
##contig=<ID=chrUn_JTFH01001359v1_decoy,length=1991>
##contig=<ID=chrUn_JTFH01001360v1_decoy,length=1990>
##contig=<ID=chrUn_JTFH01001361v1_decoy,length=1983>
##contig=<ID=chrUn_JTFH01001362v1_decoy,length=1981>
##contig=<ID=chrUn_JTFH01001363v1_decoy,length=1981>
##contig=<ID=chrUn_JTFH01001364v1_decoy,length=1979>
##contig=<ID=chrUn_JTFH01001365v1_decoy,length=1963>
##contig=<ID=chrUn_JTFH01001366v1_decoy,length=1932>
##contig=<ID=chrUn_JTFH01001367v1_decoy,length=1929>
##contig=<ID=chrUn_JTFH01001368v1_decoy,length=1881>
##contig=<ID=chrUn_JTFH01001369v1_decoy,length=1874>
##contig=<ID=chrUn_JTFH01001370v1_decoy,length=1849>
##contig=<ID=chrUn_JTFH01001371v1_decoy,length=1849>
##contig=<ID=chrUn_JTFH01001372v1_decoy,length=1833>
##contig=<ID=chrUn_JTFH01001373v1_decoy,length=1832>
##contig=<ID=chrUn_JTFH01001374v1_decoy,length=1826>
##contig=<ID=chrUn_JTFH01001375v1_decoy,length=1814>
##contig=<ID=chrUn_JTFH01001376v1_decoy,length=1814>
##contig=<ID=chrUn_JTFH01001377v1_decoy,length=1791>
##contig=<ID=chrUn_JTFH01001378v1_decoy,length=1789>
##contig=<ID=chrUn_JTFH01001379v1_decoy,length=1786>
##contig=<ID=chrUn_JTFH01001380v1_decoy,length=1778>
##contig=<ID=chrUn_JTFH01001381v1_decoy,length=1776>
##contig=<ID=chrUn_JTFH01001382v1_decoy,length=1762>
##contig=<ID=chrUn_JTFH01001383v1_decoy,length=1758>
##contig=<ID=chrUn_JTFH01001384v1_decoy,length=1757>
##contig=<ID=chrUn_JTFH01001385v1_decoy,length=1754>
##contig=<ID=chrUn_JTFH01001386v1_decoy,length=1752>
##contig=<ID=chrUn_JTFH01001387v1_decoy,length=1751>
##contig=<ID=chrUn_JTFH01001388v1_decoy,length=1749>
##contig=<ID=chrUn_JTFH01001389v1_decoy,length=1738>
##contig=<ID=chrUn_JTFH01001390v1_decoy,length=1729>
##contig=<ID=chrUn_JTFH01001391v1_decoy,length=1726>
##contig=<ID=chrUn_JTFH01001392v1_decoy,length=1716>
##contig=<ID=chrUn_JTFH01001393v1_decoy,length=1712>
##contig=<ID=chrUn_JTFH01001394v1_decoy,length=1711>
##contig=<ID=chrUn_JTFH01001395v1_decoy,length=1703>
##contig=<ID=chrUn_JTFH01001396v1_decoy,length=1702>
##contig=<ID=chrUn_JTFH01001397v1_decoy,length=1699>
##contig=<ID=chrUn_JTFH01001398v1_decoy,length=1686>
##contig=<ID=chrUn_JTFH01001399v1_decoy,length=1684>
##contig=<ID=chrUn_JTFH01001400v1_decoy,length=1680>
##contig=<ID=chrUn_JTFH01001401v1_decoy,length=1678>
##contig=<ID=chrUn_JTFH01001402v1_decoy,length=1678>
##contig=<ID=chrUn_JTFH01001403v1_decoy,length=1677>
##contig=<ID=chrUn_JTFH01001404v1_decoy,length=1676>
##contig=<ID=chrUn_JTFH01001405v1_decoy,length=1672>
##contig=<ID=chrUn_JTFH01001406v1_decoy,length=1669>
##contig=<ID=chrUn_JTFH01001407v1_decoy,length=1668>
##contig=<ID=chrUn_JTFH01001408v1_decoy,length=1663>
##contig=<ID=chrUn_JTFH01001409v1_decoy,length=1660>
##contig=<ID=chrUn_JTFH01001410v1_decoy,length=1660>
##contig=<ID=chrUn_JTFH01001411v1_decoy,length=1658>
##contig=<ID=chrUn_JTFH01001412v1_decoy,length=1656>
##contig=<ID=chrUn_JTFH01001413v1_decoy,length=1656>
##contig=<ID=chrUn_JTFH01001414v1_decoy,length=1652>
##contig=<ID=chrUn_JTFH01001415v1_decoy,length=1647>
##contig=<ID=chrUn_JTFH01001416v1_decoy,length=1645>
##contig=<ID=chrUn_JTFH01001417v1_decoy,length=1641>
##contig=<ID=chrUn_JTFH01001418v1_decoy,length=1638>
##contig=<ID=chrUn_JTFH01001419v1_decoy,length=1633>
##contig=<ID=chrUn_JTFH01001420v1_decoy,length=1626>
##contig=<ID=chrUn_JTFH01001421v1_decoy,length=1614>
##contig=<ID=chrUn_JTFH01001422v1_decoy,length=1612>
##contig=<ID=chrUn_JTFH01001423v1_decoy,length=1605>
##contig=<ID=chrUn_JTFH01001424v1_decoy,length=1603>
##contig=<ID=chrUn_JTFH01001425v1_decoy,length=1599>
##contig=<ID=chrUn_JTFH01001426v1_decoy,length=1589>
##contig=<ID=chrUn_JTFH01001427v1_decoy,length=1588>
##contig=<ID=chrUn_JTFH01001428v1_decoy,length=1585>
##contig=<ID=chrUn_JTFH01001429v1_decoy,length=1584>
##contig=<ID=chrUn_JTFH01001430v1_decoy,length=1584>
##contig=<ID=chrUn_JTFH01001431v1_decoy,length=1580>
##contig=<ID=chrUn_JTFH01001432v1_decoy,length=1572>
##contig=<ID=chrUn_JTFH01001433v1_decoy,length=1570>
##contig=<ID=chrUn_JTFH01001434v1_decoy,length=1569>
##contig=<ID=chrUn_JTFH01001435v1_decoy,length=1568>
##contig=<ID=chrUn_JTFH01001436v1_decoy,length=1567>
##contig=<ID=chrUn_JTFH01001437v1_decoy,length=1565>
##contig=<ID=chrUn_JTFH01001438v1_decoy,length=1559>
##contig=<ID=chrUn_JTFH01001439v1_decoy,length=1559>
##contig=<ID=chrUn_JTFH01001440v1_decoy,length=1556>
##contig=<ID=chrUn_JTFH01001441v1_decoy,length=1554>
##contig=<ID=chrUn_JTFH01001442v1_decoy,length=1549>
##contig=<ID=chrUn_JTFH01001443v1_decoy,length=1542>
##contig=<ID=chrUn_JTFH01001444v1_decoy,length=1541>
##contig=<ID=chrUn_JTFH01001445v1_decoy,length=1538>
##contig=<ID=chrUn_JTFH01001446v1_decoy,length=1537>
##contig=<ID=chrUn_JTFH01001447v1_decoy,length=1535>
##contig=<ID=chrUn_JTFH01001448v1_decoy,length=1530>
##contig=<ID=chrUn_JTFH01001449v1_decoy,length=1528>
##contig=<ID=chrUn_JTFH01001450v1_decoy,length=1522>
##contig=<ID=chrUn_JTFH01001451v1_decoy,length=1514>
##contig=<ID=chrUn_JTFH01001452v1_decoy,length=1509>
##contig=<ID=chrUn_JTFH01001453v1_decoy,length=1507>
##contig=<ID=chrUn_JTFH01001454v1_decoy,length=1500>
##contig=<ID=chrUn_JTFH01001455v1_decoy,length=1499>
##contig=<ID=chrUn_JTFH01001456v1_decoy,length=1499>
##contig=<ID=chrUn_JTFH01001457v1_decoy,length=1497>
##contig=<ID=chrUn_JTFH01001458v1_decoy,length=1496>
##contig=<ID=chrUn_JTFH01001459v1_decoy,length=1488>
##contig=<ID=chrUn_JTFH01001460v1_decoy,length=1486>
##contig=<ID=chrUn_JTFH01001461v1_decoy,length=1485>
##contig=<ID=chrUn_JTFH01001462v1_decoy,length=1481>
##contig=<ID=chrUn_JTFH01001463v1_decoy,length=1479>
##contig=<ID=chrUn_JTFH01001464v1_decoy,length=1472>
##contig=<ID=chrUn_JTFH01001465v1_decoy,length=1472>
##contig=<ID=chrUn_JTFH01001466v1_decoy,length=1470>
##contig=<ID=chrUn_JTFH01001467v1_decoy,length=1466>
##contig=<ID=chrUn_JTFH01001468v1_decoy,length=1465>
##contig=<ID=chrUn_JTFH01001469v1_decoy,length=1461>
##contig=<ID=chrUn_JTFH01001470v1_decoy,length=1458>
##contig=<ID=chrUn_JTFH01001471v1_decoy,length=1457>
##contig=<ID=chrUn_JTFH01001472v1_decoy,length=1448>
##contig=<ID=chrUn_JTFH01001473v1_decoy,length=1447>
##contig=<ID=chrUn_JTFH01001474v1_decoy,length=1444>
##contig=<ID=chrUn_JTFH01001475v1_decoy,length=1443>
##contig=<ID=chrUn_JTFH01001476v1_decoy,length=1443>
##contig=<ID=chrUn_JTFH01001477v1_decoy,length=1438>
##contig=<ID=chrUn_JTFH01001478v1_decoy,length=1432>
##contig=<ID=chrUn_JTFH01001479v1_decoy,length=1430>
##contig=<ID=chrUn_JTFH01001480v1_decoy,length=1430>
##contig=<ID=chrUn_JTFH01001481v1_decoy,length=1429>
##contig=<ID=chrUn_JTFH01001482v1_decoy,length=1429>
##contig=<ID=chrUn_JTFH01001483v1_decoy,length=1429>
##contig=<ID=chrUn_JTFH01001484v1_decoy,length=1426>
##contig=<ID=chrUn_JTFH01001485v1_decoy,length=1426>
##contig=<ID=chrUn_JTFH01001486v1_decoy,length=1420>
##contig=<ID=chrUn_JTFH01001487v1_decoy,length=1416>
##contig=<ID=chrUn_JTFH01001488v1_decoy,length=1416>
##contig=<ID=chrUn_JTFH01001489v1_decoy,length=1415>
##contig=<ID=chrUn_JTFH01001490v1_decoy,length=1415>
##contig=<ID=chrUn_JTFH01001491v1_decoy,length=1414>
##contig=<ID=chrUn_JTFH01001492v1_decoy,length=1413>
##contig=<ID=chrUn_JTFH01001493v1_decoy,length=1410>
##contig=<ID=chrUn_JTFH01001494v1_decoy,length=1405>
##contig=<ID=chrUn_JTFH01001495v1_decoy,length=1402>
##contig=<ID=chrUn_JTFH01001496v1_decoy,length=1398>
##contig=<ID=chrUn_JTFH01001497v1_decoy,length=1397>
##contig=<ID=chrUn_JTFH01001498v1_decoy,length=1395>
##contig=<ID=chrUn_JTFH01001499v1_decoy,length=1392>
##contig=<ID=chrUn_JTFH01001500v1_decoy,length=1388>
##contig=<ID=chrUn_JTFH01001501v1_decoy,length=1386>
##contig=<ID=chrUn_JTFH01001502v1_decoy,length=1382>
##contig=<ID=chrUn_JTFH01001503v1_decoy,length=1381>
##contig=<ID=chrUn_JTFH01001504v1_decoy,length=1379>
##contig=<ID=chrUn_JTFH01001505v1_decoy,length=1376>
##contig=<ID=chrUn_JTFH01001506v1_decoy,length=1374>
##contig=<ID=chrUn_JTFH01001507v1_decoy,length=1374>
##contig=<ID=chrUn_JTFH01001508v1_decoy,length=1373>
##contig=<ID=chrUn_JTFH01001509v1_decoy,length=1373>
##contig=<ID=chrUn_JTFH01001510v1_decoy,length=1372>
##contig=<ID=chrUn_JTFH01001511v1_decoy,length=1370>
##contig=<ID=chrUn_JTFH01001512v1_decoy,length=1367>
##contig=<ID=chrUn_JTFH01001513v1_decoy,length=1365>
##contig=<ID=chrUn_JTFH01001514v1_decoy,length=1364>
##contig=<ID=chrUn_JTFH01001515v1_decoy,length=1361>
##contig=<ID=chrUn_JTFH01001516v1_decoy,length=1361>
##contig=<ID=chrUn_JTFH01001517v1_decoy,length=1355>
##contig=<ID=chrUn_JTFH01001518v1_decoy,length=1355>
##contig=<ID=chrUn_JTFH01001519v1_decoy,length=1354>
##contig=<ID=chrUn_JTFH01001520v1_decoy,length=1353>
##contig=<ID=chrUn_JTFH01001521v1_decoy,length=1349>
##contig=<ID=chrUn_JTFH01001522v1_decoy,length=1345>
##contig=<ID=chrUn_JTFH01001523v1_decoy,length=1344>
##contig=<ID=chrUn_JTFH01001524v1_decoy,length=1343>
##contig=<ID=chrUn_JTFH01001525v1_decoy,length=1338>
##contig=<ID=chrUn_JTFH01001526v1_decoy,length=1338>
##contig=<ID=chrUn_JTFH01001527v1_decoy,length=1338>
##contig=<ID=chrUn_JTFH01001528v1_decoy,length=1336>
##contig=<ID=chrUn_JTFH01001529v1_decoy,length=1333>
##contig=<ID=chrUn_JTFH01001530v1_decoy,length=1333>
##contig=<ID=chrUn_JTFH01001531v1_decoy,length=1332>
##contig=<ID=chrUn_JTFH01001532v1_decoy,length=1324>
##contig=<ID=chrUn_JTFH01001533v1_decoy,length=1323>
##contig=<ID=chrUn_JTFH01001534v1_decoy,length=1323>
##contig=<ID=chrUn_JTFH01001535v1_decoy,length=1320>
##contig=<ID=chrUn_JTFH01001536v1_decoy,length=1320>
##contig=<ID=chrUn_JTFH01001537v1_decoy,length=1317>
##contig=<ID=chrUn_JTFH01001538v1_decoy,length=1316>
##contig=<ID=chrUn_JTFH01001539v1_decoy,length=1304>
##contig=<ID=chrUn_JTFH01001540v1_decoy,length=1304>
##contig=<ID=chrUn_JTFH01001541v1_decoy,length=1303>
##contig=<ID=chrUn_JTFH01001542v1_decoy,length=1302>
##contig=<ID=chrUn_JTFH01001543v1_decoy,length=1301>
##contig=<ID=chrUn_JTFH01001544v1_decoy,length=1300>
##contig=<ID=chrUn_JTFH01001545v1_decoy,length=1298>
##contig=<ID=chrUn_JTFH01001546v1_decoy,length=1297>
##contig=<ID=chrUn_JTFH01001547v1_decoy,length=1295>
##contig=<ID=chrUn_JTFH01001548v1_decoy,length=1284>
##contig=<ID=chrUn_JTFH01001549v1_decoy,length=1283>
##contig=<ID=chrUn_JTFH01001550v1_decoy,length=1283>
##contig=<ID=chrUn_JTFH01001551v1_decoy,length=1279>
##contig=<ID=chrUn_JTFH01001552v1_decoy,length=1278>
##contig=<ID=chrUn_JTFH01001553v1_decoy,length=1271>
##contig=<ID=chrUn_JTFH01001554v1_decoy,length=1271>
##contig=<ID=chrUn_JTFH01001555v1_decoy,length=1268>
##contig=<ID=chrUn_JTFH01001556v1_decoy,length=1264>
##contig=<ID=chrUn_JTFH01001557v1_decoy,length=1263>
##contig=<ID=chrUn_JTFH01001558v1_decoy,length=1262>
##contig=<ID=chrUn_JTFH01001559v1_decoy,length=1261>
##contig=<ID=chrUn_JTFH01001560v1_decoy,length=1260>
##contig=<ID=chrUn_JTFH01001561v1_decoy,length=1259>
##contig=<ID=chrUn_JTFH01001562v1_decoy,length=1259>
##contig=<ID=chrUn_JTFH01001563v1_decoy,length=1258>
##contig=<ID=chrUn_JTFH01001564v1_decoy,length=1256>
##contig=<ID=chrUn_JTFH01001565v1_decoy,length=1253>
##contig=<ID=chrUn_JTFH01001566v1_decoy,length=1248>
##contig=<ID=chrUn_JTFH01001567v1_decoy,length=1248>
##contig=<ID=chrUn_JTFH01001568v1_decoy,length=1246>
##contig=<ID=chrUn_JTFH01001569v1_decoy,length=1246>
##contig=<ID=chrUn_JTFH01001570v1_decoy,length=1244>
##contig=<ID=chrUn_JTFH01001571v1_decoy,length=1238>
##contig=<ID=chrUn_JTFH01001572v1_decoy,length=1238>
##contig=<ID=chrUn_JTFH01001573v1_decoy,length=1236>
##contig=<ID=chrUn_JTFH01001574v1_decoy,length=1234>
##contig=<ID=chrUn_JTFH01001575v1_decoy,length=1234>
##contig=<ID=chrUn_JTFH01001576v1_decoy,length=1231>
##contig=<ID=chrUn_JTFH01001577v1_decoy,length=1231>
##contig=<ID=chrUn_JTFH01001578v1_decoy,length=1230>
##contig=<ID=chrUn_JTFH01001579v1_decoy,length=1230>
##contig=<ID=chrUn_JTFH01001580v1_decoy,length=1228>
##contig=<ID=chrUn_JTFH01001581v1_decoy,length=1227>
##contig=<ID=chrUn_JTFH01001582v1_decoy,length=1222>
##contig=<ID=chrUn_JTFH01001583v1_decoy,length=1222>
##contig=<ID=chrUn_JTFH01001584v1_decoy,length=1221>
##contig=<ID=chrUn_JTFH01001585v1_decoy,length=1221>
##contig=<ID=chrUn_JTFH01001586v1_decoy,length=1220>
##contig=<ID=chrUn_JTFH01001587v1_decoy,length=1218>
##contig=<ID=chrUn_JTFH01001588v1_decoy,length=1218>
##contig=<ID=chrUn_JTFH01001589v1_decoy,length=1216>
##contig=<ID=chrUn_JTFH01001590v1_decoy,length=1216>
##contig=<ID=chrUn_JTFH01001591v1_decoy,length=1212>
##contig=<ID=chrUn_JTFH01001592v1_decoy,length=1210>
##contig=<ID=chrUn_JTFH01001593v1_decoy,length=1209>
##contig=<ID=chrUn_JTFH01001594v1_decoy,length=1208>
##contig=<ID=chrUn_JTFH01001595v1_decoy,length=1208>
##contig=<ID=chrUn_JTFH01001596v1_decoy,length=1206>
##contig=<ID=chrUn_JTFH01001597v1_decoy,length=1205>
##contig=<ID=chrUn_JTFH01001598v1_decoy,length=1205>
##contig=<ID=chrUn_JTFH01001599v1_decoy,length=1202>
##contig=<ID=chrUn_JTFH01001600v1_decoy,length=1200>
##contig=<ID=chrUn_JTFH01001601v1_decoy,length=1199>
##contig=<ID=chrUn_JTFH01001602v1_decoy,length=1198>
##contig=<ID=chrUn_JTFH01001603v1_decoy,length=1198>
##contig=<ID=chrUn_JTFH01001604v1_decoy,length=1198>
##contig=<ID=chrUn_JTFH01001605v1_decoy,length=1195>
##contig=<ID=chrUn_JTFH01001606v1_decoy,length=1194>
##contig=<ID=chrUn_JTFH01001607v1_decoy,length=1191>
##contig=<ID=chrUn_JTFH01001608v1_decoy,length=1189>
##contig=<ID=chrUn_JTFH01001609v1_decoy,length=1188>
##contig=<ID=chrUn_JTFH01001610v1_decoy,length=1180>
##contig=<ID=chrUn_JTFH01001611v1_decoy,length=1180>
##contig=<ID=chrUn_JTFH01001612v1_decoy,length=1179>
##contig=<ID=chrUn_JTFH01001613v1_decoy,length=1172>
##contig=<ID=chrUn_JTFH01001614v1_decoy,length=1168>
##contig=<ID=chrUn_JTFH01001615v1_decoy,length=1166>
##contig=<ID=chrUn_JTFH01001616v1_decoy,length=1157>
##contig=<ID=chrUn_JTFH01001617v1_decoy,length=1156>
##contig=<ID=chrUn_JTFH01001618v1_decoy,length=1156>
##contig=<ID=chrUn_JTFH01001619v1_decoy,length=1155>
##contig=<ID=chrUn_JTFH01001620v1_decoy,length=1154>
##contig=<ID=chrUn_JTFH01001621v1_decoy,length=1154>
##contig=<ID=chrUn_JTFH01001622v1_decoy,length=1149>
##contig=<ID=chrUn_JTFH01001623v1_decoy,length=1143>
##contig=<ID=chrUn_JTFH01001624v1_decoy,length=1143>
##contig=<ID=chrUn_JTFH01001625v1_decoy,length=1140>
##contig=<ID=chrUn_JTFH01001626v1_decoy,length=1137>
##contig=<ID=chrUn_JTFH01001627v1_decoy,length=1135>
##contig=<ID=chrUn_JTFH01001628v1_decoy,length=1135>
##contig=<ID=chrUn_JTFH01001629v1_decoy,length=1135>
##contig=<ID=chrUn_JTFH01001630v1_decoy,length=1127>
##contig=<ID=chrUn_JTFH01001631v1_decoy,length=1127>
##contig=<ID=chrUn_JTFH01001632v1_decoy,length=1126>
##contig=<ID=chrUn_JTFH01001633v1_decoy,length=1123>
##contig=<ID=chrUn_JTFH01001634v1_decoy,length=1123>
##contig=<ID=chrUn_JTFH01001635v1_decoy,length=1123>
##contig=<ID=chrUn_JTFH01001636v1_decoy,length=1122>
##contig=<ID=chrUn_JTFH01001637v1_decoy,length=1122>
##contig=<ID=chrUn_JTFH01001638v1_decoy,length=1121>
##contig=<ID=chrUn_JTFH01001639v1_decoy,length=1121>
##contig=<ID=chrUn_JTFH01001640v1_decoy,length=1119>
##contig=<ID=chrUn_JTFH01001641v1_decoy,length=1119>
##contig=<ID=chrUn_JTFH01001642v1_decoy,length=1119>
##contig=<ID=chrUn_JTFH01001643v1_decoy,length=1118>
##contig=<ID=chrUn_JTFH01001644v1_decoy,length=1115>
##contig=<ID=chrUn_JTFH01001645v1_decoy,length=1106>
##contig=<ID=chrUn_JTFH01001646v1_decoy,length=1106>
##contig=<ID=chrUn_JTFH01001647v1_decoy,length=1104>
##contig=<ID=chrUn_JTFH01001648v1_decoy,length=1102>
##contig=<ID=chrUn_JTFH01001649v1_decoy,length=1101>
##contig=<ID=chrUn_JTFH01001650v1_decoy,length=1098>
##contig=<ID=chrUn_JTFH01001651v1_decoy,length=1098>
##contig=<ID=chrUn_JTFH01001652v1_decoy,length=1096>
##contig=<ID=chrUn_JTFH01001653v1_decoy,length=1096>
##contig=<ID=chrUn_JTFH01001654v1_decoy,length=1095>
##contig=<ID=chrUn_JTFH01001655v1_decoy,length=1093>
##contig=<ID=chrUn_JTFH01001656v1_decoy,length=1090>
##contig=<ID=chrUn_JTFH01001657v1_decoy,length=1089>
##contig=<ID=chrUn_JTFH01001658v1_decoy,length=1087>
##contig=<ID=chrUn_JTFH01001659v1_decoy,length=1087>
##contig=<ID=chrUn_JTFH01001660v1_decoy,length=1085>
##contig=<ID=chrUn_JTFH01001661v1_decoy,length=1085>
##contig=<ID=chrUn_JTFH01001662v1_decoy,length=1085>
##contig=<ID=chrUn_JTFH01001663v1_decoy,length=1083>
##contig=<ID=chrUn_JTFH01001664v1_decoy,length=1080>
##contig=<ID=chrUn_JTFH01001665v1_decoy,length=1080>
##contig=<ID=chrUn_JTFH01001666v1_decoy,length=1079>
##contig=<ID=chrUn_JTFH01001667v1_decoy,length=1079>
##contig=<ID=chrUn_JTFH01001668v1_decoy,length=1079>
##contig=<ID=chrUn_JTFH01001669v1_decoy,length=1075>
##contig=<ID=chrUn_JTFH01001670v1_decoy,length=1074>
##contig=<ID=chrUn_JTFH01001671v1_decoy,length=1073>
##contig=<ID=chrUn_JTFH01001672v1_decoy,length=1070>
##contig=<ID=chrUn_JTFH01001673v1_decoy,length=1068>
##contig=<ID=chrUn_JTFH01001674v1_decoy,length=1067>
##contig=<ID=chrUn_JTFH01001675v1_decoy,length=1066>
##contig=<ID=chrUn_JTFH01001676v1_decoy,length=1066>
##contig=<ID=chrUn_JTFH01001677v1_decoy,length=1066>
##contig=<ID=chrUn_JTFH01001678v1_decoy,length=1063>
##contig=<ID=chrUn_JTFH01001679v1_decoy,length=1063>
##contig=<ID=chrUn_JTFH01001680v1_decoy,length=1063>
##contig=<ID=chrUn_JTFH01001681v1_decoy,length=1062>
##contig=<ID=chrUn_JTFH01001682v1_decoy,length=1058>
##contig=<ID=chrUn_JTFH01001683v1_decoy,length=1056>
##contig=<ID=chrUn_JTFH01001684v1_decoy,length=1052>
##contig=<ID=chrUn_JTFH01001685v1_decoy,length=1051>
##contig=<ID=chrUn_JTFH01001686v1_decoy,length=1051>
##contig=<ID=chrUn_JTFH01001687v1_decoy,length=1050>
##contig=<ID=chrUn_JTFH01001688v1_decoy,length=1048>
##contig=<ID=chrUn_JTFH01001689v1_decoy,length=1046>
##contig=<ID=chrUn_JTFH01001690v1_decoy,length=1046>
##contig=<ID=chrUn_JTFH01001691v1_decoy,length=1045>
##contig=<ID=chrUn_JTFH01001692v1_decoy,length=1043>
##contig=<ID=chrUn_JTFH01001693v1_decoy,length=1038>
##contig=<ID=chrUn_JTFH01001694v1_decoy,length=1036>
##contig=<ID=chrUn_JTFH01001695v1_decoy,length=1035>
##contig=<ID=chrUn_JTFH01001696v1_decoy,length=1035>
##contig=<ID=chrUn_JTFH01001697v1_decoy,length=1035>
##contig=<ID=chrUn_JTFH01001698v1_decoy,length=1033>
##contig=<ID=chrUn_JTFH01001699v1_decoy,length=1032>
##contig=<ID=chrUn_JTFH01001700v1_decoy,length=1031>
##contig=<ID=chrUn_JTFH01001701v1_decoy,length=1026>
##contig=<ID=chrUn_JTFH01001702v1_decoy,length=1026>
##contig=<ID=chrUn_JTFH01001703v1_decoy,length=1026>
##contig=<ID=chrUn_JTFH01001704v1_decoy,length=1023>
##contig=<ID=chrUn_JTFH01001705v1_decoy,length=1022>
##contig=<ID=chrUn_JTFH01001706v1_decoy,length=1020>
##contig=<ID=chrUn_JTFH01001707v1_decoy,length=1020>
##contig=<ID=chrUn_JTFH01001708v1_decoy,length=1020>
##contig=<ID=chrUn_JTFH01001709v1_decoy,length=1019>
##contig=<ID=chrUn_JTFH01001710v1_decoy,length=1018>
##contig=<ID=chrUn_JTFH01001711v1_decoy,length=1018>
##contig=<ID=chrUn_JTFH01001712v1_decoy,length=1017>
##contig=<ID=chrUn_JTFH01001713v1_decoy,length=1015>
##contig=<ID=chrUn_JTFH01001714v1_decoy,length=1015>
##contig=<ID=chrUn_JTFH01001715v1_decoy,length=1015>
##contig=<ID=chrUn_JTFH01001716v1_decoy,length=1014>
##contig=<ID=chrUn_JTFH01001717v1_decoy,length=1014>
##contig=<ID=chrUn_JTFH01001718v1_decoy,length=1013>
##contig=<ID=chrUn_JTFH01001719v1_decoy,length=1013>
##contig=<ID=chrUn_JTFH01001720v1_decoy,length=1013>
##contig=<ID=chrUn_JTFH01001721v1_decoy,length=1012>
##contig=<ID=chrUn_JTFH01001722v1_decoy,length=1011>
##contig=<ID=chrUn_JTFH01001723v1_decoy,length=1011>
##contig=<ID=chrUn_JTFH01001724v1_decoy,length=1009>
##contig=<ID=chrUn_JTFH01001725v1_decoy,length=1008>
##contig=<ID=chrUn_JTFH01001726v1_decoy,length=1008>
##contig=<ID=chrUn_JTFH01001727v1_decoy,length=1007>
##contig=<ID=chrUn_JTFH01001728v1_decoy,length=1007>
##contig=<ID=chrUn_JTFH01001729v1_decoy,length=1007>
##contig=<ID=chrUn_JTFH01001730v1_decoy,length=1006>
##contig=<ID=chrUn_JTFH01001731v1_decoy,length=1005>
##contig=<ID=chrUn_JTFH01001732v1_decoy,length=1003>
##contig=<ID=chrUn_JTFH01001733v1_decoy,length=1001>
##contig=<ID=chrUn_JTFH01001734v1_decoy,length=1000>
##contig=<ID=chrUn_JTFH01001735v1_decoy,length=19311>
##contig=<ID=chrUn_JTFH01001736v1_decoy,length=11713>
##contig=<ID=chrUn_JTFH01001737v1_decoy,length=11263>
##contig=<ID=chrUn_JTFH01001738v1_decoy,length=9779>
##contig=<ID=chrUn_JTFH01001739v1_decoy,length=9568>
##contig=<ID=chrUn_JTFH01001740v1_decoy,length=9344>
##contig=<ID=chrUn_JTFH01001741v1_decoy,length=9188>
##contig=<ID=chrUn_JTFH01001742v1_decoy,length=9100>
##contig=<ID=chrUn_JTFH01001743v1_decoy,length=8771>
##contig=<ID=chrUn_JTFH01001744v1_decoy,length=8690>
##contig=<ID=chrUn_JTFH01001745v1_decoy,length=8566>
##contig=<ID=chrUn_JTFH01001746v1_decoy,length=8058>
##contig=<ID=chrUn_JTFH01001747v1_decoy,length=7759>
##contig=<ID=chrUn_JTFH01001748v1_decoy,length=7585>
##contig=<ID=chrUn_JTFH01001749v1_decoy,length=7471>
##contig=<ID=chrUn_JTFH01001750v1_decoy,length=7461>
##contig=<ID=chrUn_JTFH01001751v1_decoy,length=7342>
##contig=<ID=chrUn_JTFH01001752v1_decoy,length=7223>
##contig=<ID=chrUn_JTFH01001753v1_decoy,length=7064>
##contig=<ID=chrUn_JTFH01001754v1_decoy,length=6916>
##contig=<ID=chrUn_JTFH01001755v1_decoy,length=6897>
##contig=<ID=chrUn_JTFH01001756v1_decoy,length=6880>
##contig=<ID=chrUn_JTFH01001757v1_decoy,length=6857>
##contig=<ID=chrUn_JTFH01001758v1_decoy,length=6840>
##contig=<ID=chrUn_JTFH01001759v1_decoy,length=6728>
##contig=<ID=chrUn_JTFH01001760v1_decoy,length=6688>
##contig=<ID=chrUn_JTFH01001761v1_decoy,length=6553>
##contig=<ID=chrUn_JTFH01001762v1_decoy,length=6396>
##contig=<ID=chrUn_JTFH01001763v1_decoy,length=6345>
##contig=<ID=chrUn_JTFH01001764v1_decoy,length=6295>
##contig=<ID=chrUn_JTFH01001765v1_decoy,length=6266>
##contig=<ID=chrUn_JTFH01001766v1_decoy,length=6173>
##contig=<ID=chrUn_JTFH01001767v1_decoy,length=6171>
##contig=<ID=chrUn_JTFH01001768v1_decoy,length=6120>
##contig=<ID=chrUn_JTFH01001769v1_decoy,length=6105>
##contig=<ID=chrUn_JTFH01001770v1_decoy,length=6099>
##contig=<ID=chrUn_JTFH01001771v1_decoy,length=5893>
##contig=<ID=chrUn_JTFH01001772v1_decoy,length=5829>
##contig=<ID=chrUn_JTFH01001773v1_decoy,length=5793>
##contig=<ID=chrUn_JTFH01001774v1_decoy,length=5776>
##contig=<ID=chrUn_JTFH01001775v1_decoy,length=5759>
##contig=<ID=chrUn_JTFH01001776v1_decoy,length=5716>
##contig=<ID=chrUn_JTFH01001777v1_decoy,length=5708>
##contig=<ID=chrUn_JTFH01001778v1_decoy,length=5590>
##contig=<ID=chrUn_JTFH01001779v1_decoy,length=5566>
##contig=<ID=chrUn_JTFH01001780v1_decoy,length=5558>
##contig=<ID=chrUn_JTFH01001781v1_decoy,length=5418>
##contig=<ID=chrUn_JTFH01001782v1_decoy,length=5375>
##contig=<ID=chrUn_JTFH01001783v1_decoy,length=5300>
##contig=<ID=chrUn_JTFH01001784v1_decoy,length=5255>
##contig=<ID=chrUn_JTFH01001785v1_decoy,length=5157>
##contig=<ID=chrUn_JTFH01001786v1_decoy,length=5130>
##contig=<ID=chrUn_JTFH01001787v1_decoy,length=4978>
##contig=<ID=chrUn_JTFH01001788v1_decoy,length=4957>
##contig=<ID=chrUn_JTFH01001789v1_decoy,length=4947>
##contig=<ID=chrUn_JTFH01001790v1_decoy,length=4897>
##contig=<ID=chrUn_JTFH01001791v1_decoy,length=4867>
##contig=<ID=chrUn_JTFH01001792v1_decoy,length=4845>
##contig=<ID=chrUn_JTFH01001793v1_decoy,length=4678>
##contig=<ID=chrUn_JTFH01001794v1_decoy,length=4641>
##contig=<ID=chrUn_JTFH01001795v1_decoy,length=4592>
##contig=<ID=chrUn_JTFH01001796v1_decoy,length=4543>
##contig=<ID=chrUn_JTFH01001797v1_decoy,length=4532>
##contig=<ID=chrUn_JTFH01001798v1_decoy,length=4503>
##contig=<ID=chrUn_JTFH01001799v1_decoy,length=4495>
##contig=<ID=chrUn_JTFH01001800v1_decoy,length=4444>
##contig=<ID=chrUn_JTFH01001801v1_decoy,length=4414>
##contig=<ID=chrUn_JTFH01001802v1_decoy,length=4409>
##contig=<ID=chrUn_JTFH01001803v1_decoy,length=4302>
##contig=<ID=chrUn_JTFH01001804v1_decoy,length=4300>
##contig=<ID=chrUn_JTFH01001805v1_decoy,length=4277>
##contig=<ID=chrUn_JTFH01001806v1_decoy,length=4173>
##contig=<ID=chrUn_JTFH01001807v1_decoy,length=4169>
##contig=<ID=chrUn_JTFH01001808v1_decoy,length=4136>
##contig=<ID=chrUn_JTFH01001809v1_decoy,length=4101>
##contig=<ID=chrUn_JTFH01001810v1_decoy,length=4089>
##contig=<ID=chrUn_JTFH01001811v1_decoy,length=4015>
##contig=<ID=chrUn_JTFH01001812v1_decoy,length=4000>
##contig=<ID=chrUn_JTFH01001813v1_decoy,length=3973>
##contig=<ID=chrUn_JTFH01001814v1_decoy,length=3732>
##contig=<ID=chrUn_JTFH01001815v1_decoy,length=3709>
##contig=<ID=chrUn_JTFH01001816v1_decoy,length=3686>
##contig=<ID=chrUn_JTFH01001817v1_decoy,length=3676>
##contig=<ID=chrUn_JTFH01001818v1_decoy,length=3673>
##contig=<ID=chrUn_JTFH01001819v1_decoy,length=3672>
##contig=<ID=chrUn_JTFH01001820v1_decoy,length=3633>
##contig=<ID=chrUn_JTFH01001821v1_decoy,length=3633>
##contig=<ID=chrUn_JTFH01001822v1_decoy,length=3613>
##contig=<ID=chrUn_JTFH01001823v1_decoy,length=3605>
##contig=<ID=chrUn_JTFH01001824v1_decoy,length=3592>
##contig=<ID=chrUn_JTFH01001825v1_decoy,length=3586>
##contig=<ID=chrUn_JTFH01001826v1_decoy,length=3584>
##contig=<ID=chrUn_JTFH01001827v1_decoy,length=3577>
##contig=<ID=chrUn_JTFH01001828v1_decoy,length=3537>
##contig=<ID=chrUn_JTFH01001829v1_decoy,length=3510>
##contig=<ID=chrUn_JTFH01001830v1_decoy,length=3509>
##contig=<ID=chrUn_JTFH01001831v1_decoy,length=3488>
##contig=<ID=chrUn_JTFH01001832v1_decoy,length=3473>
##contig=<ID=chrUn_JTFH01001833v1_decoy,length=3445>
##contig=<ID=chrUn_JTFH01001834v1_decoy,length=3427>
##contig=<ID=chrUn_JTFH01001835v1_decoy,length=3395>
##contig=<ID=chrUn_JTFH01001836v1_decoy,length=3367>
##contig=<ID=chrUn_JTFH01001837v1_decoy,length=3337>
##contig=<ID=chrUn_JTFH01001838v1_decoy,length=3324>
##contig=<ID=chrUn_JTFH01001839v1_decoy,length=3315>
##contig=<ID=chrUn_JTFH01001840v1_decoy,length=3313>
##contig=<ID=chrUn_JTFH01001841v1_decoy,length=3283>
##contig=<ID=chrUn_JTFH01001842v1_decoy,length=3250>
##contig=<ID=chrUn_JTFH01001843v1_decoy,length=3247>
##contig=<ID=chrUn_JTFH01001844v1_decoy,length=3237>
##contig=<ID=chrUn_JTFH01001845v1_decoy,length=3235>
##contig=<ID=chrUn_JTFH01001846v1_decoy,length=3200>
##contig=<ID=chrUn_JTFH01001847v1_decoy,length=3195>
##contig=<ID=chrUn_JTFH01001848v1_decoy,length=3175>
##contig=<ID=chrUn_JTFH01001849v1_decoy,length=3158>
##contig=<ID=chrUn_JTFH01001850v1_decoy,length=3143>
##contig=<ID=chrUn_JTFH01001851v1_decoy,length=3139>
##contig=<ID=chrUn_JTFH01001852v1_decoy,length=3138>
##contig=<ID=chrUn_JTFH01001853v1_decoy,length=3136>
##contig=<ID=chrUn_JTFH01001854v1_decoy,length=3132>
##contig=<ID=chrUn_JTFH01001855v1_decoy,length=3132>
##contig=<ID=chrUn_JTFH01001856v1_decoy,length=3095>
##contig=<ID=chrUn_JTFH01001857v1_decoy,length=3094>
##contig=<ID=chrUn_JTFH01001858v1_decoy,length=3093>
##contig=<ID=chrUn_JTFH01001859v1_decoy,length=3059>
##contig=<ID=chrUn_JTFH01001860v1_decoy,length=2985>
##contig=<ID=chrUn_JTFH01001861v1_decoy,length=2975>
##contig=<ID=chrUn_JTFH01001862v1_decoy,length=2967>
##contig=<ID=chrUn_JTFH01001863v1_decoy,length=2961>
##contig=<ID=chrUn_JTFH01001864v1_decoy,length=2955>
##contig=<ID=chrUn_JTFH01001865v1_decoy,length=2935>
##contig=<ID=chrUn_JTFH01001866v1_decoy,length=2933>
##contig=<ID=chrUn_JTFH01001867v1_decoy,length=2909>
##contig=<ID=chrUn_JTFH01001868v1_decoy,length=2904>
##contig=<ID=chrUn_JTFH01001869v1_decoy,length=2892>
##contig=<ID=chrUn_JTFH01001870v1_decoy,length=2886>
##contig=<ID=chrUn_JTFH01001871v1_decoy,length=2885>
##contig=<ID=chrUn_JTFH01001872v1_decoy,length=2878>
##contig=<ID=chrUn_JTFH01001873v1_decoy,length=2875>
##contig=<ID=chrUn_JTFH01001874v1_decoy,length=2861>
##contig=<ID=chrUn_JTFH01001875v1_decoy,length=2856>
##contig=<ID=chrUn_JTFH01001876v1_decoy,length=2838>
##contig=<ID=chrUn_JTFH01001877v1_decoy,length=2801>
##contig=<ID=chrUn_JTFH01001878v1_decoy,length=2797>
##contig=<ID=chrUn_JTFH01001879v1_decoy,length=2788>
##contig=<ID=chrUn_JTFH01001880v1_decoy,length=2773>
##contig=<ID=chrUn_JTFH01001881v1_decoy,length=2755>
##contig=<ID=chrUn_JTFH01001882v1_decoy,length=2754>
##contig=<ID=chrUn_JTFH01001883v1_decoy,length=2743>
##contig=<ID=chrUn_JTFH01001884v1_decoy,length=2725>
##contig=<ID=chrUn_JTFH01001885v1_decoy,length=2722>
##contig=<ID=chrUn_JTFH01001886v1_decoy,length=2682>
##contig=<ID=chrUn_JTFH01001887v1_decoy,length=2669>
##contig=<ID=chrUn_JTFH01001888v1_decoy,length=2663>
##contig=<ID=chrUn_JTFH01001889v1_decoy,length=2652>
##contig=<ID=chrUn_JTFH01001890v1_decoy,length=2647>
##contig=<ID=chrUn_JTFH01001891v1_decoy,length=2635>
##contig=<ID=chrUn_JTFH01001892v1_decoy,length=2633>
##contig=<ID=chrUn_JTFH01001893v1_decoy,length=2629>
##contig=<ID=chrUn_JTFH01001894v1_decoy,length=2612>
##contig=<ID=chrUn_JTFH01001895v1_decoy,length=2599>
##contig=<ID=chrUn_JTFH01001896v1_decoy,length=2566>
##contig=<ID=chrUn_JTFH01001897v1_decoy,length=2556>
##contig=<ID=chrUn_JTFH01001898v1_decoy,length=2551>
##contig=<ID=chrUn_JTFH01001899v1_decoy,length=2551>
##contig=<ID=chrUn_JTFH01001900v1_decoy,length=2538>
##contig=<ID=chrUn_JTFH01001901v1_decoy,length=2538>
##contig=<ID=chrUn_JTFH01001902v1_decoy,length=2525>
##contig=<ID=chrUn_JTFH01001903v1_decoy,length=2498>
##contig=<ID=chrUn_JTFH01001904v1_decoy,length=2496>
##contig=<ID=chrUn_JTFH01001905v1_decoy,length=2483>
##contig=<ID=chrUn_JTFH01001906v1_decoy,length=2475>
##contig=<ID=chrUn_JTFH01001907v1_decoy,length=2469>
##contig=<ID=chrUn_JTFH01001908v1_decoy,length=2455>
##contig=<ID=chrUn_JTFH01001909v1_decoy,length=2444>
##contig=<ID=chrUn_JTFH01001910v1_decoy,length=2437>
##contig=<ID=chrUn_JTFH01001911v1_decoy,length=2435>
##contig=<ID=chrUn_JTFH01001912v1_decoy,length=2427>
##contig=<ID=chrUn_JTFH01001913v1_decoy,length=2419>
##contig=<ID=chrUn_JTFH01001914v1_decoy,length=2413>
##contig=<ID=chrUn_JTFH01001915v1_decoy,length=2412>
##contig=<ID=chrUn_JTFH01001916v1_decoy,length=2400>
##contig=<ID=chrUn_JTFH01001917v1_decoy,length=2399>
##contig=<ID=chrUn_JTFH01001918v1_decoy,length=2396>
##contig=<ID=chrUn_JTFH01001919v1_decoy,length=2393>
##contig=<ID=chrUn_JTFH01001920v1_decoy,length=2386>
##contig=<ID=chrUn_JTFH01001921v1_decoy,length=2384>
##contig=<ID=chrUn_JTFH01001922v1_decoy,length=2382>
##contig=<ID=chrUn_JTFH01001923v1_decoy,length=2382>
##contig=<ID=chrUn_JTFH01001924v1_decoy,length=2367>
##contig=<ID=chrUn_JTFH01001925v1_decoy,length=2366>
##contig=<ID=chrUn_JTFH01001926v1_decoy,length=2362>
##contig=<ID=chrUn_JTFH01001927v1_decoy,length=2361>
##contig=<ID=chrUn_JTFH01001928v1_decoy,length=2353>
##contig=<ID=chrUn_JTFH01001929v1_decoy,length=2349>
##contig=<ID=chrUn_JTFH01001930v1_decoy,length=2348>
##contig=<ID=chrUn_JTFH01001931v1_decoy,length=2340>
##contig=<ID=chrUn_JTFH01001932v1_decoy,length=2339>
##contig=<ID=chrUn_JTFH01001933v1_decoy,length=2336>
##contig=<ID=chrUn_JTFH01001934v1_decoy,length=2333>
##contig=<ID=chrUn_JTFH01001935v1_decoy,length=2330>
##contig=<ID=chrUn_JTFH01001936v1_decoy,length=2327>
##contig=<ID=chrUn_JTFH01001937v1_decoy,length=2318>
##contig=<ID=chrUn_JTFH01001938v1_decoy,length=2293>
##contig=<ID=chrUn_JTFH01001939v1_decoy,length=2292>
##contig=<ID=chrUn_JTFH01001940v1_decoy,length=2287>
##contig=<ID=chrUn_JTFH01001941v1_decoy,length=2274>
##contig=<ID=chrUn_JTFH01001942v1_decoy,length=2274>
##contig=<ID=chrUn_JTFH01001943v1_decoy,length=2267>
##contig=<ID=chrUn_JTFH01001944v1_decoy,length=2260>
##contig=<ID=chrUn_JTFH01001945v1_decoy,length=2257>
##contig=<ID=chrUn_JTFH01001946v1_decoy,length=2240>
##contig=<ID=chrUn_JTFH01001947v1_decoy,length=2239>
##contig=<ID=chrUn_JTFH01001948v1_decoy,length=2232>
##contig=<ID=chrUn_JTFH01001949v1_decoy,length=2230>
##contig=<ID=chrUn_JTFH01001950v1_decoy,length=2230>
##contig=<ID=chrUn_JTFH01001951v1_decoy,length=2222>
##contig=<ID=chrUn_JTFH01001952v1_decoy,length=2216>
##contig=<ID=chrUn_JTFH01001953v1_decoy,length=2214>
##contig=<ID=chrUn_JTFH01001954v1_decoy,length=2210>
##contig=<ID=chrUn_JTFH01001955v1_decoy,length=2203>
##contig=<ID=chrUn_JTFH01001956v1_decoy,length=2197>
##contig=<ID=chrUn_JTFH01001957v1_decoy,length=2196>
##contig=<ID=chrUn_JTFH01001958v1_decoy,length=2196>
##contig=<ID=chrUn_JTFH01001959v1_decoy,length=2179>
##contig=<ID=chrUn_JTFH01001960v1_decoy,length=2178>
##contig=<ID=chrUn_JTFH01001961v1_decoy,length=2178>
##contig=<ID=chrUn_JTFH01001962v1_decoy,length=2172>
##contig=<ID=chrUn_JTFH01001963v1_decoy,length=2170>
##contig=<ID=chrUn_JTFH01001964v1_decoy,length=2167>
##contig=<ID=chrUn_JTFH01001965v1_decoy,length=2167>
##contig=<ID=chrUn_JTFH01001966v1_decoy,length=2157>
##contig=<ID=chrUn_JTFH01001967v1_decoy,length=2153>
##contig=<ID=chrUn_JTFH01001968v1_decoy,length=2151>
##contig=<ID=chrUn_JTFH01001969v1_decoy,length=2147>
##contig=<ID=chrUn_JTFH01001970v1_decoy,length=2145>
##contig=<ID=chrUn_JTFH01001971v1_decoy,length=2142>
##contig=<ID=chrUn_JTFH01001972v1_decoy,length=2142>
##contig=<ID=chrUn_JTFH01001973v1_decoy,length=2136>
##contig=<ID=chrUn_JTFH01001974v1_decoy,length=2130>
##contig=<ID=chrUn_JTFH01001975v1_decoy,length=2128>
##contig=<ID=chrUn_JTFH01001976v1_decoy,length=2126>
##contig=<ID=chrUn_JTFH01001977v1_decoy,length=2126>
##contig=<ID=chrUn_JTFH01001978v1_decoy,length=2119>
##contig=<ID=chrUn_JTFH01001979v1_decoy,length=2107>
##contig=<ID=chrUn_JTFH01001980v1_decoy,length=2091>
##contig=<ID=chrUn_JTFH01001981v1_decoy,length=2087>
##contig=<ID=chrUn_JTFH01001982v1_decoy,length=2086>
##contig=<ID=chrUn_JTFH01001983v1_decoy,length=2083>
##contig=<ID=chrUn_JTFH01001984v1_decoy,length=2075>
##contig=<ID=chrUn_JTFH01001985v1_decoy,length=2075>
##contig=<ID=chrUn_JTFH01001986v1_decoy,length=2072>
##contig=<ID=chrUn_JTFH01001987v1_decoy,length=2068>
##contig=<ID=chrUn_JTFH01001988v1_decoy,length=2067>
##contig=<ID=chrUn_JTFH01001989v1_decoy,length=2055>
##contig=<ID=chrUn_JTFH01001990v1_decoy,length=2051>
##contig=<ID=chrUn_JTFH01001991v1_decoy,length=2050>
##contig=<ID=chrUn_JTFH01001992v1_decoy,length=2033>
##contig=<ID=chrUn_JTFH01001993v1_decoy,length=2024>
##contig=<ID=chrUn_JTFH01001994v1_decoy,length=2016>
##contig=<ID=chrUn_JTFH01001995v1_decoy,length=2011>
##contig=<ID=chrUn_JTFH01001996v1_decoy,length=2009>
##contig=<ID=chrUn_JTFH01001997v1_decoy,length=2003>
##contig=<ID=chrUn_JTFH01001998v1_decoy,length=2001>
##contig=<ID=CMV,length=235646>
##contig=<ID=HBV,length=3215>
##contig=<ID=HCV-1,length=9646>
##contig=<ID=HCV-2,length=9711>
##contig=<ID=HIV-1,length=9181>
##contig=<ID=HIV-2,length=10359>
##contig=<ID=KSHV,length=137969>
##contig=<ID=HTLV-1,length=8507>
##contig=<ID=MCV,length=5387>
##contig=<ID=SV40,length=5243>
##contig=<ID=HPV16,length=7906>
##contig=<ID=HPV18,length=7857>
##contig=<ID=HPV26,length=7855>
##contig=<ID=HPV31,length=7912>
##contig=<ID=HPV33,length=7909>
##contig=<ID=HPV35,length=7879>
##contig=<ID=HPV39,length=7833>
##contig=<ID=HPV45,length=7858>
##contig=<ID=HPV51,length=7808>
##contig=<ID=HPV52,length=7942>
##contig=<ID=HPV53,length=7859>
##contig=<ID=HPV56,length=7845>
##contig=<ID=HPV58,length=7824>
##contig=<ID=HPV59,length=7896>
##contig=<ID=HPV66,length=7824>
##contig=<ID=HPV68,length=7822>
##contig=<ID=HPV69,length=7700>
##contig=<ID=HPV73,length=7700>
##contig=<ID=HPV82,length=7870>
##contig=<ID=HPV1,length=7816>
##contig=<ID=HPV2,length=7860>
##contig=<ID=HPV3,length=7820>
##contig=<ID=HPV4,length=7353>
##contig=<ID=HPV5,length=7746>
##contig=<ID=HPV6,length=7996>
##contig=<ID=HPV7,length=8027>
##contig=<ID=HPV8,length=7654>
##contig=<ID=HPV9,length=7434>
##contig=<ID=HPV10,length=7919>
##contig=<ID=HPV11,length=7931>
##contig=<ID=HPV12,length=7673>
##contig=<ID=HPV13,length=7880>
##contig=<ID=HPV14,length=7713>
##contig=<ID=HPV15,length=7413>
##contig=<ID=HPV17,length=7426>
##contig=<ID=HPV19,length=7685>
##contig=<ID=HPV20,length=7757>
##contig=<ID=HPV21,length=7779>
##contig=<ID=HPV22,length=7368>
##contig=<ID=HPV23,length=7324>
##contig=<ID=HPV24,length=7452>
##contig=<ID=HPV25,length=7713>
##contig=<ID=HPV27,length=7823>
##contig=<ID=HPV28,length=7959>
##contig=<ID=HPV29,length=7916>
##contig=<ID=HPV30,length=7852>
##contig=<ID=HPV32,length=7961>
##contig=<ID=HPV34,length=7723>
##contig=<ID=HPV36,length=7722>
##contig=<ID=HPV37,length=7421>
##contig=<ID=HPV38,length=7400>
##contig=<ID=HPV40,length=7909>
##contig=<ID=HPV41,length=7614>
##contig=<ID=HPV42,length=7917>
##contig=<ID=HPV43,length=7975>
##contig=<ID=HPV44,length=7833>
##contig=<ID=HPV47,length=7726>
##contig=<ID=HPV48,length=7100>
##contig=<ID=HPV49,length=7560>
##contig=<ID=HPV50,length=7184>
##contig=<ID=HPV54,length=7759>
##contig=<ID=HPV57,length=7861>
##contig=<ID=HPV60,length=7313>
##contig=<ID=HPV61,length=7989>
##contig=<ID=HPV62,length=8092>
##contig=<ID=HPV63,length=7348>
##contig=<ID=HPV65,length=7308>
##contig=<ID=HPV67,length=7801>
##contig=<ID=HPV70,length=7905>
##contig=<ID=HPV71,length=8037>
##contig=<ID=HPV72,length=7989>
##contig=<ID=HPV74,length=7887>
##contig=<ID=HPV75,length=7537>
##contig=<ID=HPV76,length=7549>
##contig=<ID=HPV77,length=7887>
##contig=<ID=HPV78,length=7830>
##contig=<ID=HPV80,length=7427>
##contig=<ID=HPV81,length=8070>
##contig=<ID=HPV83,length=8104>
##contig=<ID=HPV84,length=7948>
##contig=<ID=HPV85,length=7812>
##contig=<ID=HPV86,length=7983>
##contig=<ID=HPV87,length=7999>
##contig=<ID=HPV88,length=7326>
##contig=<ID=HPV89,length=8078>
##contig=<ID=HPV90,length=8033>
##contig=<ID=HPV91,length=7966>
##contig=<ID=HPV92,length=7461>
##contig=<ID=HPV93,length=7450>
##contig=<ID=HPV94,length=7881>
##contig=<ID=HPV95,length=7337>
##contig=<ID=HPV96,length=7438>
##contig=<ID=HPV97,length=7843>
##contig=<ID=HPV98,length=7466>
##contig=<ID=HPV99,length=7698>
##contig=<ID=HPV100,length=7380>
##contig=<ID=HPV101,length=7259>
##contig=<ID=HPV102,length=8078>
##contig=<ID=HPV103,length=7263>
##contig=<ID=HPV104,length=7386>
##contig=<ID=HPV105,length=7667>
##contig=<ID=HPV106,length=8035>
##contig=<ID=HPV107,length=7562>
##contig=<ID=HPV108,length=7150>
##contig=<ID=HPV109,length=7346>
##contig=<ID=HPV110,length=7423>
##contig=<ID=HPV111,length=7386>
##contig=<ID=HPV112,length=7227>
##contig=<ID=HPV113,length=7412>
##contig=<ID=HPV114,length=8070>
##contig=<ID=HPV115,length=7476>
##contig=<ID=HPV116,length=7184>
##contig=<ID=HPV117,length=7895>
##contig=<ID=HPV118,length=7597>
##contig=<ID=HPV119,length=7251>
##contig=<ID=HPV120,length=7304>
##contig=<ID=HPV121,length=7342>
##contig=<ID=HPV122,length=7397>
##contig=<ID=HPV123,length=7329>
##contig=<ID=HPV124,length=7489>
##contig=<ID=HPV125,length=7809>
##contig=<ID=HPV126,length=7326>
##contig=<ID=HPV127,length=7181>
##contig=<ID=HPV128,length=7259>
##contig=<ID=HPV129,length=7219>
##contig=<ID=HPV130,length=7388>
##contig=<ID=HPV131,length=7182>
##contig=<ID=HPV132,length=7125>
##contig=<ID=HPV133,length=7358>
##contig=<ID=HPV134,length=7309>
##contig=<ID=HPV135,length=7293>
##contig=<ID=HPV136,length=7319>
##contig=<ID=HPV137,length=7236>
##contig=<ID=HPV138,length=7353>
##contig=<ID=HPV139,length=7360>
##contig=<ID=HPV140,length=7341>
##contig=<ID=HPV141,length=7384>
##contig=<ID=HPV142,length=7374>
##contig=<ID=HPV143,length=7715>
##contig=<ID=HPV144,length=7271>
##contig=<ID=HPV145,length=7375>
##contig=<ID=HPV146,length=7265>
##contig=<ID=HPV147,length=7224>
##contig=<ID=HPV148,length=7164>
##contig=<ID=HPV149,length=7333>
##contig=<ID=HPV150,length=7436>
##contig=<ID=HPV151,length=7386>
##contig=<ID=HPV152,length=7480>
##contig=<ID=HPV153,length=7240>
##contig=<ID=HPV154,length=7286>
##contig=<ID=HPV155,length=7352>
##contig=<ID=HPV156,length=7329>
##contig=<ID=HPV159,length=7443>
##contig=<ID=HPV160,length=7779>
##contig=<ID=HPV161,length=7238>
##contig=<ID=HPV162,length=7214>
##contig=<ID=HPV163,length=7233>
##contig=<ID=HPV164,length=7233>
##contig=<ID=HPV165,length=7129>
##contig=<ID=HPV166,length=7212>
##contig=<ID=HPV167,length=7228>
##contig=<ID=HPV168,length=7204>
##contig=<ID=HPV169,length=7252>
##contig=<ID=HPV170,length=7417>
##contig=<ID=HPV171,length=7261>
##contig=<ID=HPV172,length=7203>
##contig=<ID=HPV173,length=7297>
##contig=<ID=HPV174,length=7359>
##contig=<ID=HPV175,length=7226>
##contig=<ID=HPV178,length=7314>
##contig=<ID=HPV179,length=7228>
##contig=<ID=HPV180,length=7356>
##contig=<ID=HPV184,length=7324>
##contig=<ID=HPV197,length=7278>
##contig=<ID=HPV199,length=7184>
##contig=<ID=HPV-mCG2,length=7152>
##contig=<ID=HPV-mCG3,length=7095>
##contig=<ID=HPV-mCH2,length=7190>
##contig=<ID=HPV-mFD1,length=7286>
##contig=<ID=HPV-mFD2,length=7219>
##contig=<ID=HPV-mFS1,length=7167>
##contig=<ID=HPV-mFi864,length=7247>
##contig=<ID=HPV-mKC5,length=7143>
##contig=<ID=HPV-mKN1,length=7300>
##contig=<ID=HPV-mKN2,length=7299>
##contig=<ID=HPV-mKN3,length=7251>
##contig=<ID=HPV-mL55,length=7177>
##contig=<ID=HPV-mRTRX7,length=7731>
##contig=<ID=HPV-mSD2,length=7300>
##ALT=<ID=DEL,Description="Deletion">
##ALT=<ID=INV,Description="Inversion">
##ALT=<ID=DUP,Description="Duplication">
##ALT=<ID=DUP:TANDEM,Description="Tandem Duplication">
##ALT=<ID=DUP:INT,Description="Interspersed Duplication">
##ALT=<ID=INS,Description="Insertion">
##ALT=<ID=BND,Description="Breakend">
##INFO=<ID=SVTYPE,Number=1,Type=String,Description="Type of structural variant">
##INFO=<ID=CUTPASTE,Number=0,Type=Flag,Description="Genomic origin of interspersed duplication seems to be deleted">
##INFO=<ID=END,Number=1,Type=Integer,Description="End position of the variant described in this record">
##INFO=<ID=SVLEN,Number=1,Type=Integer,Description="Difference in length between REF and ALT alleles">
##INFO=<ID=READS,Number=.,Type=String,Description="Names of all supporting reads">
##FILTER=<ID=not_fully_covered,Description="Tandem duplication is not fully covered by a contig">
##FILTER=<ID=incomplete_inversion,Description="Only one inversion breakpoint is supported">
##FORMAT=<ID=GT,Number=1,Type=String,Description="Genotype">
##FORMAT=<ID=CN,Number=1,Type=Integer,Description="Copy number of tandem duplication (e.g. 2 for one additional copy)">
#CHROM	POS	ID	REF	ALT	QUAL	FILTER	INFO	FORMAT	Sample
chr1	1141370	volcanosv.DUP.recover.10	.	<DUP>	20	PASS	SUPP=1;SUPP_VEC=01;SVLEN=61;SVTYPE=DUP;SVMETHOD=SURVIVOR1.0.7;CHR2=chr1;END=1141431;CIPOS=0,0;CIEND=0,0;STRANDS=-+	GT:PSV:LN:DR:ST:QV:TY:ID:RAL:AAL:CO	./.:NaN:0:0,0:--:NaN:NaN:NaN:NAN:NAN:NAN	1|1:NA:61:0,0:-+:20:DUP:volcanosv.DUP.recover.10:NA:NA:chr1_1141370-chr1_1141431
chr1	1981876	volcanosv.DUP.recover.17	.	<DUP>	20	PASS	SUPP=1;SUPP_VEC=01;SVLEN=70;SVTYPE=DUP;SVMETHOD=SURVIVOR1.0.7;CHR2=chr1;END=1981946;CIPOS=0,0;CIEND=0,0;STRANDS=-+	GT:PSV:LN:DR:ST:QV:TY:ID:RAL:AAL:CO	./.:NaN:0:0,0:--:NaN:NaN:NaN:NAN:NAN:NAN	1|1:NA:70:0,0:-+:20:DUP:volcanosv.DUP.recover.17:NA:NA:chr1_1981876-chr1_1981946
chr1	3379759	volcanosv.DUP.recover.23	.	<DUP>	20	PASS	SUPP=1;SUPP_VEC=01;SVLEN=58;SVTYPE=DUP;SVMETHOD=SURVIVOR1.0.7;CHR2=chr1;END=3379817;CIPOS=0,0;CIEND=0,0;STRANDS=-+	GT:PSV:LN:DR:ST:QV:TY:ID:RAL:AAL:CO	./.:NaN:0:0,0:--:NaN:NaN:NaN:NAN:NAN:NAN	1|0:NA:58:0,0:-+:20:DUP:volcanosv.DUP.recover.23:NA:NA:chr1_3379759-chr1_3379817
chr1	7115030	volcanosv.DUP.recover.33	.	<DUP>	20	PASS	SUPP=1;SUPP_VEC=01;SVLEN=51;SVTYPE=DUP;SVMETHOD=SURVIVOR1.0.7;CHR2=chr1;END=7115081;CIPOS=0,0;CIEND=0,0;STRANDS=-+	GT:PSV:LN:DR:ST:QV:TY:ID:RAL:AAL:CO	./.:NaN:0:0,0:--:NaN:NaN:NaN:NAN:NAN:NAN	0|1:NA:51:0,0:-+:20:DUP:volcanosv.DUP.recover.33:NA:NA:chr1_7115030-chr1_7115081
chr1	27792226	volcanosv.DUP.recover.45	.	<DUP>	20	PASS	SUPP=1;SUPP_VEC=01;SVLEN=61;SVTYPE=DUP;SVMETHOD=SURVIVOR1.0.7;CHR2=chr1;END=27792287;CIPOS=0,0;CIEND=0,0;STRANDS=-+	GT:PSV:LN:DR:ST:QV:TY:ID:RAL:AAL:CO	./.:NaN:0:0,0:--:NaN:NaN:NaN:NAN:NAN:NAN	1|1:NA:61:0,0:-+:20:DUP:volcanosv.DUP.recover.45:NA:NA:chr1_27792226-chr1_27792287
chr1	57639285	volcanosv.DUP.recover.70	.	<DUP>	20	PASS	SUPP=1;SUPP_VEC=01;SVLEN=78;SVTYPE=DUP;SVMETHOD=SURVIVOR1.0.7;CHR2=chr1;END=57639363;CIPOS=0,0;CIEND=0,0;STRANDS=-+	GT:PSV:LN:DR:ST:QV:TY:ID:RAL:AAL:CO	./.:NaN:0:0,0:--:NaN:NaN:NaN:NAN:NAN:NAN	1|0:NA:78:0,0:-+:20:DUP:volcanosv.DUP.recover.70:NA:NA:chr1_57639285-chr1_57639363
chr1	98046176	volcanosv.DUP.recover.82	.	<DUP>	20	PASS	SUPP=1;SUPP_VEC=01;SVLEN=56;SVTYPE=DUP;SVMETHOD=SURVIVOR1.0.7;CHR2=chr1;END=98046232;CIPOS=0,0;CIEND=0,0;STRANDS=-+	GT:PSV:LN:DR:ST:QV:TY:ID:RAL:AAL:CO	./.:NaN:0:0,0:--:NaN:NaN:NaN:NAN:NAN:NAN	1|1:NA:56:0,0:-+:20:DUP:volcanosv.DUP.recover.82:NA:NA:chr1_98046176-chr1_98046232
chr1	153243908	volcanosv.DUP.recover.100	.	<DUP>	20	PASS	SUPP=1;SUPP_VEC=01;SVLEN=94;SVTYPE=DUP;SVMETHOD=SURVIVOR1.0.7;CHR2=chr1;END=153244002;CIPOS=0,0;CIEND=0,0;STRANDS=-+	GT:PSV:LN:DR:ST:QV:TY:ID:RAL:AAL:CO	./.:NaN:0:0,0:--:NaN:NaN:NaN:NAN:NAN:NAN	0|1:NA:94:0,0:-+:20:DUP:volcanosv.DUP.recover.100:NA:NA:chr1_153243908-chr1_153244002
chr1	162868640	volcanosv.DUP.recover.103	.	<DUP>	20	PASS	SUPP=1;SUPP_VEC=01;SVLEN=90;SVTYPE=DUP;SVMETHOD=SURVIVOR1.0.7;CHR2=chr1;END=162868730;CIPOS=0,0;CIEND=0,0;STRANDS=-+	GT:PSV:LN:DR:ST:QV:TY:ID:RAL:AAL:CO	./.:NaN:0:0,0:--:NaN:NaN:NaN:NAN:NAN:NAN	1|1:NA:90:0,0:-+:20:DUP:volcanosv.DUP.recover.103:NA:NA:chr1_162868640-chr1_162868730
chr1	186878084	volcanosv.DUP.recover.116	.	<DUP>	20	PASS	SUPP=1;SUPP_VEC=01;SVLEN=79;SVTYPE=DUP;SVMETHOD=SURVIVOR1.0.7;CHR2=chr1;END=186878163;CIPOS=0,0;CIEND=0,0;STRANDS=-+	GT:PSV:LN:DR:ST:QV:TY:ID:RAL:AAL:CO	./.:NaN:0:0,0:--:NaN:NaN:NaN:NAN:NAN:NAN	1|1:NA:79:0,0:-+:20:DUP:volcanosv.DUP.recover.116:NA:NA:chr1_186878084-chr1_186878163
chr1	240184948	volcanosv.DUP.recover.158	.	<DUP>	20	PASS	SUPP=1;SUPP_VEC=01;SVLEN=85;SVTYPE=DUP;SVMETHOD=SURVIVOR1.0.7;CHR2=chr1;END=240185033;CIPOS=0,0;CIEND=0,0;STRANDS=-+	GT:PSV:LN:DR:ST:QV:TY:ID:RAL:AAL:CO	./.:NaN:0:0,0:--:NaN:NaN:NaN:NAN:NAN:NAN	1|1:NA:85:0,0:-+:20:DUP:volcanosv.DUP.recover.158:NA:NA:chr1_240184948-chr1_240185033
chr1	245103436	volcanosv.DUP.recover.164	.	<DUP>	20	PASS	SUPP=1;SUPP_VEC=01;SVLEN=89;SVTYPE=DUP;SVMETHOD=SURVIVOR1.0.7;CHR2=chr1;END=245103525;CIPOS=0,0;CIEND=0,0;STRANDS=-+	GT:PSV:LN:DR:ST:QV:TY:ID:RAL:AAL:CO	./.:NaN:0:0,0:--:NaN:NaN:NaN:NAN:NAN:NAN	1|1:NA:89:0,0:-+:20:DUP:volcanosv.DUP.recover.164:NA:NA:chr1_245103436-chr1_245103525
chr1	246275527	volcanosv.DUP.recover.172	.	<DUP>	20	PASS	SUPP=1;SUPP_VEC=01;SVLEN=81;SVTYPE=DUP;SVMETHOD=SURVIVOR1.0.7;CHR2=chr1;END=246275608;CIPOS=0,0;CIEND=0,0;STRANDS=-+	GT:PSV:LN:DR:ST:QV:TY:ID:RAL:AAL:CO	./.:NaN:0:0,0:--:NaN:NaN:NaN:NAN:NAN:NAN	0|1:NA:81:0,0:-+:20:DUP:volcanosv.DUP.recover.172:NA:NA:chr1_246275527-chr1_246275608
chr1	246388885	volcanosv.DUP.recover.173	.	<DUP>	20	PASS	SUPP=1;SUPP_VEC=01;SVLEN=62;SVTYPE=DUP;SVMETHOD=SURVIVOR1.0.7;CHR2=chr1;END=246388947;CIPOS=0,0;CIEND=0,0;STRANDS=-+	GT:PSV:LN:DR:ST:QV:TY:ID:RAL:AAL:CO	./.:NaN:0:0,0:--:NaN:NaN:NaN:NAN:NAN:NAN	0|1:NA:62:0,0:-+:20:DUP:volcanosv.DUP.recover.173:NA:NA:chr1_246388885-chr1_246388947
chr1	246478648	volcanosv.DUP.recover.175	.	<DUP>	20	PASS	SUPP=1;SUPP_VEC=01;SVLEN=95;SVTYPE=DUP;SVMETHOD=SURVIVOR1.0.7;CHR2=chr1;END=246478743;CIPOS=0,0;CIEND=0,0;STRANDS=-+	GT:PSV:LN:DR:ST:QV:TY:ID:RAL:AAL:CO	./.:NaN:0:0,0:--:NaN:NaN:NaN:NAN:NAN:NAN	0|1:NA:95:0,0:-+:20:DUP:volcanosv.DUP.recover.175:NA:NA:chr1_246478648-chr1_246478743
chr1	247117745	volcanosv.DUP.recover.180	.	<DUP>	20	PASS	SUPP=1;SUPP_VEC=01;SVLEN=92;SVTYPE=DUP;SVMETHOD=SURVIVOR1.0.7;CHR2=chr1;END=247117837;CIPOS=0,0;CIEND=0,0;STRANDS=-+	GT:PSV:LN:DR:ST:QV:TY:ID:RAL:AAL:CO	./.:NaN:0:0,0:--:NaN:NaN:NaN:NAN:NAN:NAN	0|1:NA:92:0,0:-+:20:DUP:volcanosv.DUP.recover.180:NA:NA:chr1_247117745-chr1_247117837
chr10	1015463	volcanosv.DUP.recover.1277	.	<DUP>	20	PASS	SUPP=1;SUPP_VEC=01;SVLEN=96;SVTYPE=DUP;SVMETHOD=SURVIVOR1.0.7;CHR2=chr10;END=1015559;CIPOS=0,0;CIEND=0,0;STRANDS=-+	GT:PSV:LN:DR:ST:QV:TY:ID:RAL:AAL:CO	./.:NaN:0:0,0:--:NaN:NaN:NaN:NAN:NAN:NAN	1|1:NA:96:0,0:-+:20:DUP:volcanosv.DUP.recover.1277:NA:NA:chr10_1015463-chr10_1015559
chr10	11284331	volcanosv.DUP.recover.1301	.	<DUP>	20	PASS	SUPP=1;SUPP_VEC=01;SVLEN=55;SVTYPE=DUP;SVMETHOD=SURVIVOR1.0.7;CHR2=chr10;END=11284386;CIPOS=0,0;CIEND=0,0;STRANDS=-+	GT:PSV:LN:DR:ST:QV:TY:ID:RAL:AAL:CO	./.:NaN:0:0,0:--:NaN:NaN:NaN:NAN:NAN:NAN	1|0:NA:55:0,0:-+:20:DUP:volcanosv.DUP.recover.1301:NA:NA:chr10_11284331-chr10_11284386
chr10	38869617	volcanosv.DUP.recover.1316	.	<DUP>	20	PASS	SUPP=1;SUPP_VEC=01;SVLEN=61;SVTYPE=DUP;SVMETHOD=SURVIVOR1.0.7;CHR2=chr10;END=38869678;CIPOS=0,0;CIEND=0,0;STRANDS=-+	GT:PSV:LN:DR:ST:QV:TY:ID:RAL:AAL:CO	./.:NaN:0:0,0:--:NaN:NaN:NaN:NAN:NAN:NAN	1|0:NA:61:0,0:-+:20:DUP:volcanosv.DUP.recover.1316:NA:NA:chr10_38869617-chr10_38869678
chr10	132221632	volcanosv.DUP.recover.1373	.	<DUP>	20	PASS	SUPP=1;SUPP_VEC=01;SVLEN=64;SVTYPE=DUP;SVMETHOD=SURVIVOR1.0.7;CHR2=chr10;END=132221696;CIPOS=0,0;CIEND=0,0;STRANDS=-+	GT:PSV:LN:DR:ST:QV:TY:ID:RAL:AAL:CO	./.:NaN:0:0,0:--:NaN:NaN:NaN:NAN:NAN:NAN	1|1:NA:64:0,0:-+:20:DUP:volcanosv.DUP.recover.1373:NA:NA:chr10_132221632-chr10_132221696
chr10	132622673	volcanosv.DUP.recover.1379	.	<DUP>	20	PASS	SUPP=1;SUPP_VEC=01;SVLEN=58;SVTYPE=DUP;SVMETHOD=SURVIVOR1.0.7;CHR2=chr10;END=132622731;CIPOS=0,0;CIEND=0,0;STRANDS=-+	GT:PSV:LN:DR:ST:QV:TY:ID:RAL:AAL:CO	./.:NaN:0:0,0:--:NaN:NaN:NaN:NAN:NAN:NAN	0|1:NA:58:0,0:-+:20:DUP:volcanosv.DUP.recover.1379:NA:NA:chr10_132622673-chr10_132622731
chr10	132822755	volcanosv.DUP.recover.1381	.	<DUP>	20	PASS	SUPP=1;SUPP_VEC=01;SVLEN=69;SVTYPE=DUP;SVMETHOD=SURVIVOR1.0.7;CHR2=chr10;END=132822824;CIPOS=0,0;CIEND=0,0;STRANDS=-+	GT:PSV:LN:DR:ST:QV:TY:ID:RAL:AAL:CO	./.:NaN:0:0,0:--:NaN:NaN:NaN:NAN:NAN:NAN	1|1:NA:69:0,0:-+:20:DUP:volcanosv.DUP.recover.1381:NA:NA:chr10_132822755-chr10_132822824
chr10	133077839	volcanosv.DUP.recover.1386	.	<DUP>	20	PASS	SUPP=1;SUPP_VEC=01;SVLEN=91;SVTYPE=DUP;SVMETHOD=SURVIVOR1.0.7;CHR2=chr10;END=133077930;CIPOS=0,0;CIEND=0,0;STRANDS=-+	GT:PSV:LN:DR:ST:QV:TY:ID:RAL:AAL:CO	./.:NaN:0:0,0:--:NaN:NaN:NaN:NAN:NAN:NAN	1|1:NA:91:0,0:-+:20:DUP:volcanosv.DUP.recover.1386:NA:NA:chr10_133077839-chr10_133077930
chr12	163200	volcanosv.DUP.recover.1496	.	<DUP>	20	PASS	SUPP=1;SUPP_VEC=01;SVLEN=98;SVTYPE=DUP;SVMETHOD=SURVIVOR1.0.7;CHR2=chr12;END=163298;CIPOS=0,0;CIEND=0,0;STRANDS=-+	GT:PSV:LN:DR:ST:QV:TY:ID:RAL:AAL:CO	./.:NaN:0:0,0:--:NaN:NaN:NaN:NAN:NAN:NAN	1|0:NA:98:0,0:-+:20:DUP:volcanosv.DUP.recover.1496:NA:NA:chr12_163200-chr12_163298
chr12	420016	volcanosv.DUP.recover.1499	.	<DUP>	20	PASS	SUPP=1;SUPP_VEC=01;SVLEN=73;SVTYPE=DUP;SVMETHOD=SURVIVOR1.0.7;CHR2=chr12;END=420089;CIPOS=0,0;CIEND=0,0;STRANDS=-+	GT:PSV:LN:DR:ST:QV:TY:ID:RAL:AAL:CO	./.:NaN:0:0,0:--:NaN:NaN:NaN:NAN:NAN:NAN	1|1:NA:73:0,0:-+:20:DUP:volcanosv.DUP.recover.1499:NA:NA:chr12_420016-chr12_420089
chr12	1122522	volcanosv.DUP.recover.1503	.	<DUP>	20	PASS	SUPP=1;SUPP_VEC=01;SVLEN=79;SVTYPE=DUP;SVMETHOD=SURVIVOR1.0.7;CHR2=chr12;END=1122601;CIPOS=0,0;CIEND=0,0;STRANDS=-+	GT:PSV:LN:DR:ST:QV:TY:ID:RAL:AAL:CO	./.:NaN:0:0,0:--:NaN:NaN:NaN:NAN:NAN:NAN	1|1:NA:79:0,0:-+:20:DUP:volcanosv.DUP.recover.1503:NA:NA:chr12_1122522-chr12_1122601
chr12	26795398	volcanosv.DUP.recover.1519	.	<DUP>	20	PASS	SUPP=1;SUPP_VEC=01;SVLEN=84;SVTYPE=DUP;SVMETHOD=SURVIVOR1.0.7;CHR2=chr12;END=26795482;CIPOS=0,0;CIEND=0,0;STRANDS=-+	GT:PSV:LN:DR:ST:QV:TY:ID:RAL:AAL:CO	./.:NaN:0:0,0:--:NaN:NaN:NaN:NAN:NAN:NAN	1|1:NA:84:0,0:-+:20:DUP:volcanosv.DUP.recover.1519:NA:NA:chr12_26795398-chr12_26795482
chr12	128385201	volcanosv.DUP.recover.1565	.	<DUP>	20	PASS	SUPP=1;SUPP_VEC=01;SVLEN=56;SVTYPE=DUP;SVMETHOD=SURVIVOR1.0.7;CHR2=chr12;END=128385257;CIPOS=0,0;CIEND=0,0;STRANDS=-+	GT:PSV:LN:DR:ST:QV:TY:ID:RAL:AAL:CO	./.:NaN:0:0,0:--:NaN:NaN:NaN:NAN:NAN:NAN	1|1:NA:56:0,0:-+:20:DUP:volcanosv.DUP.recover.1565:NA:NA:chr12_128385201-chr12_128385257
chr12	128708579	volcanosv.DUP.recover.1568	.	<DUP>	20	PASS	SUPP=1;SUPP_VEC=01;SVLEN=59;SVTYPE=DUP;SVMETHOD=SURVIVOR1.0.7;CHR2=chr12;END=128708638;CIPOS=0,0;CIEND=0,0;STRANDS=-+	GT:PSV:LN:DR:ST:QV:TY:ID:RAL:AAL:CO	./.:NaN:0:0,0:--:NaN:NaN:NaN:NAN:NAN:NAN	1|1:NA:59:0,0:-+:20:DUP:volcanosv.DUP.recover.1568:NA:NA:chr12_128708579-chr12_128708638
chr12	131588485	volcanosv.DUP.recover.1585	.	<DUP>	20	PASS	SUPP=1;SUPP_VEC=01;SVLEN=81;SVTYPE=DUP;SVMETHOD=SURVIVOR1.0.7;CHR2=chr12;END=131588566;CIPOS=0,0;CIEND=0,0;STRANDS=-+	GT:PSV:LN:DR:ST:QV:TY:ID:RAL:AAL:CO	./.:NaN:0:0,0:--:NaN:NaN:NaN:NAN:NAN:NAN	1|0:NA:81:0,0:-+:20:DUP:volcanosv.DUP.recover.1585:NA:NA:chr12_131588485-chr12_131588566
chr12	132239339	volcanosv.DUP.recover.1597	.	<DUP>	20	PASS	SUPP=1;SUPP_VEC=01;SVLEN=81;SVTYPE=DUP;SVMETHOD=SURVIVOR1.0.7;CHR2=chr12;END=132239420;CIPOS=0,0;CIEND=0,0;STRANDS=-+	GT:PSV:LN:DR:ST:QV:TY:ID:RAL:AAL:CO	./.:NaN:0:0,0:--:NaN:NaN:NaN:NAN:NAN:NAN	1|0:NA:81:0,0:-+:20:DUP:volcanosv.DUP.recover.1597:NA:NA:chr12_132239339-chr12_132239420
chr13	48427312	volcanosv.DUP.recover.1632	.	<DUP>	20	PASS	SUPP=1;SUPP_VEC=01;SVLEN=53;SVTYPE=DUP;SVMETHOD=SURVIVOR1.0.7;CHR2=chr13;END=48427365;CIPOS=0,0;CIEND=0,0;STRANDS=-+	GT:PSV:LN:DR:ST:QV:TY:ID:RAL:AAL:CO	./.:NaN:0:0,0:--:NaN:NaN:NaN:NAN:NAN:NAN	0|1:NA:53:0,0:-+:20:DUP:volcanosv.DUP.recover.1632:NA:NA:chr13_48427312-chr13_48427365
chr13	110385492	volcanosv.DUP.recover.1650	.	<DUP>	20	PASS	SUPP=1;SUPP_VEC=01;SVLEN=96;SVTYPE=DUP;SVMETHOD=SURVIVOR1.0.7;CHR2=chr13;END=110385588;CIPOS=0,0;CIEND=0,0;STRANDS=-+	GT:PSV:LN:DR:ST:QV:TY:ID:RAL:AAL:CO	./.:NaN:0:0,0:--:NaN:NaN:NaN:NAN:NAN:NAN	1|1:NA:96:0,0:-+:20:DUP:volcanosv.DUP.recover.1650:NA:NA:chr13_110385492-chr13_110385588
chr13	110456883	volcanosv.DUP.recover.1651	.	<DUP>	20	PASS	SUPP=1;SUPP_VEC=01;SVLEN=84;SVTYPE=DUP;SVMETHOD=SURVIVOR1.0.7;CHR2=chr13;END=110456967;CIPOS=0,0;CIEND=0,0;STRANDS=-+	GT:PSV:LN:DR:ST:QV:TY:ID:RAL:AAL:CO	./.:NaN:0:0,0:--:NaN:NaN:NaN:NAN:NAN:NAN	0|1:NA:84:0,0:-+:20:DUP:volcanosv.DUP.recover.1651:NA:NA:chr13_110456883-chr13_110456967
chr13	113089243	volcanosv.DUP.recover.1679	.	<DUP>	20	PASS	SUPP=1;SUPP_VEC=01;SVLEN=70;SVTYPE=DUP;SVMETHOD=SURVIVOR1.0.7;CHR2=chr13;END=113089313;CIPOS=0,0;CIEND=0,0;STRANDS=-+	GT:PSV:LN:DR:ST:QV:TY:ID:RAL:AAL:CO	./.:NaN:0:0,0:--:NaN:NaN:NaN:NAN:NAN:NAN	1|1:NA:70:0,0:-+:20:DUP:volcanosv.DUP.recover.1679:NA:NA:chr13_113089243-chr13_113089313
chr13	113375850	volcanosv.DUP.recover.1684	.	<DUP>	20	PASS	SUPP=1;SUPP_VEC=01;SVLEN=81;SVTYPE=DUP;SVMETHOD=SURVIVOR1.0.7;CHR2=chr13;END=113375931;CIPOS=0,0;CIEND=0,0;STRANDS=-+	GT:PSV:LN:DR:ST:QV:TY:ID:RAL:AAL:CO	./.:NaN:0:0,0:--:NaN:NaN:NaN:NAN:NAN:NAN	0|1:NA:81:0,0:-+:20:DUP:volcanosv.DUP.recover.1684:NA:NA:chr13_113375850-chr13_113375931
chr13	114070753	volcanosv.DUP.recover.1689	.	<DUP>	20	PASS	SUPP=1;SUPP_VEC=01;SVLEN=99;SVTYPE=DUP;SVMETHOD=SURVIVOR1.0.7;CHR2=chr13;END=114070852;CIPOS=0,0;CIEND=0,0;STRANDS=-+	GT:PSV:LN:DR:ST:QV:TY:ID:RAL:AAL:CO	./.:NaN:0:0,0:--:NaN:NaN:NaN:NAN:NAN:NAN	1|1:NA:99:0,0:-+:20:DUP:volcanosv.DUP.recover.1689:NA:NA:chr13_114070753-chr13_114070852
chr13	114113947	volcanosv.DUP.recover.1691	.	<DUP>	20	PASS	SUPP=1;SUPP_VEC=01;SVLEN=55;SVTYPE=DUP;SVMETHOD=SURVIVOR1.0.7;CHR2=chr13;END=114114002;CIPOS=0,0;CIEND=0,0;STRANDS=-+	GT:PSV:LN:DR:ST:QV:TY:ID:RAL:AAL:CO	./.:NaN:0:0,0:--:NaN:NaN:NaN:NAN:NAN:NAN	1|1:NA:55:0,0:-+:20:DUP:volcanosv.DUP.recover.1691:NA:NA:chr13_114113947-chr13_114114002
chr14	24696281	volcanosv.DUP.recover.1702	.	<DUP>	20	PASS	SUPP=1;SUPP_VEC=01;SVLEN=72;SVTYPE=DUP;SVMETHOD=SURVIVOR1.0.7;CHR2=chr14;END=24696353;CIPOS=0,0;CIEND=0,0;STRANDS=-+	GT:PSV:LN:DR:ST:QV:TY:ID:RAL:AAL:CO	./.:NaN:0:0,0:--:NaN:NaN:NaN:NAN:NAN:NAN	1|0:NA:72:0,0:-+:20:DUP:volcanosv.DUP.recover.1702:NA:NA:chr14_24696281-chr14_24696353
chr14	29526531	volcanosv.DUP.recover.1703	.	<DUP>	20	PASS	SUPP=1;SUPP_VEC=01;SVLEN=97;SVTYPE=DUP;SVMETHOD=SURVIVOR1.0.7;CHR2=chr14;END=29526628;CIPOS=0,0;CIEND=0,0;STRANDS=-+	GT:PSV:LN:DR:ST:QV:TY:ID:RAL:AAL:CO	./.:NaN:0:0,0:--:NaN:NaN:NaN:NAN:NAN:NAN	1|0:NA:97:0,0:-+:20:DUP:volcanosv.DUP.recover.1703:NA:NA:chr14_29526531-chr14_29526628
chr14	35948245	volcanosv.DUP.recover.1707	.	<DUP>	20	PASS	SUPP=1;SUPP_VEC=01;SVLEN=73;SVTYPE=DUP;SVMETHOD=SURVIVOR1.0.7;CHR2=chr14;END=35948318;CIPOS=0,0;CIEND=0,0;STRANDS=-+	GT:PSV:LN:DR:ST:QV:TY:ID:RAL:AAL:CO	./.:NaN:0:0,0:--:NaN:NaN:NaN:NAN:NAN:NAN	1|0:NA:73:0,0:-+:20:DUP:volcanosv.DUP.recover.1707:NA:NA:chr14_35948245-chr14_35948318
chr14	101358100	volcanosv.DUP.recover.1741	.	<DUP>	20	PASS	SUPP=1;SUPP_VEC=01;SVLEN=72;SVTYPE=DUP;SVMETHOD=SURVIVOR1.0.7;CHR2=chr14;END=101358172;CIPOS=0,0;CIEND=0,0;STRANDS=-+	GT:PSV:LN:DR:ST:QV:TY:ID:RAL:AAL:CO	./.:NaN:0:0,0:--:NaN:NaN:NaN:NAN:NAN:NAN	1|1:NA:72:0,0:-+:20:DUP:volcanosv.DUP.recover.1741:NA:NA:chr14_101358100-chr14_101358172
chr14	101712692	volcanosv.DUP.recover.1742	.	<DUP>	20	PASS	SUPP=1;SUPP_VEC=01;SVLEN=60;SVTYPE=DUP;SVMETHOD=SURVIVOR1.0.7;CHR2=chr14;END=101712752;CIPOS=0,0;CIEND=0,0;STRANDS=-+	GT:PSV:LN:DR:ST:QV:TY:ID:RAL:AAL:CO	./.:NaN:0:0,0:--:NaN:NaN:NaN:NAN:NAN:NAN	1|1:NA:60:0,0:-+:20:DUP:volcanosv.DUP.recover.1742:NA:NA:chr14_101712692-chr14_101712752
chr14	101725164	volcanosv.DUP.recover.1743	.	<DUP>	20	PASS	SUPP=1;SUPP_VEC=01;SVLEN=56;SVTYPE=DUP;SVMETHOD=SURVIVOR1.0.7;CHR2=chr14;END=101725220;CIPOS=0,0;CIEND=0,0;STRANDS=-+	GT:PSV:LN:DR:ST:QV:TY:ID:RAL:AAL:CO	./.:NaN:0:0,0:--:NaN:NaN:NaN:NAN:NAN:NAN	1|1:NA:56:0,0:-+:20:DUP:volcanosv.DUP.recover.1743:NA:NA:chr14_101725164-chr14_101725220
chr14	104526190	volcanosv.DUP.recover.1747	.	<DUP>	20	PASS	SUPP=1;SUPP_VEC=01;SVLEN=92;SVTYPE=DUP;SVMETHOD=SURVIVOR1.0.7;CHR2=chr14;END=104526282;CIPOS=0,0;CIEND=0,0;STRANDS=-+	GT:PSV:LN:DR:ST:QV:TY:ID:RAL:AAL:CO	./.:NaN:0:0,0:--:NaN:NaN:NaN:NAN:NAN:NAN	1|1:NA:92:0,0:-+:20:DUP:volcanosv.DUP.recover.1747:NA:NA:chr14_104526190-chr14_104526282
chr14	105646372	volcanosv.DUP.recover.1749	.	<DUP>	20	PASS	SUPP=1;SUPP_VEC=01;SVLEN=71;SVTYPE=DUP;SVMETHOD=SURVIVOR1.0.7;CHR2=chr14;END=105646443;CIPOS=0,0;CIEND=0,0;STRANDS=-+	GT:PSV:LN:DR:ST:QV:TY:ID:RAL:AAL:CO	./.:NaN:0:0,0:--:NaN:NaN:NaN:NAN:NAN:NAN	1|1:NA:71:0,0:-+:20:DUP:volcanosv.DUP.recover.1749:NA:NA:chr14_105646372-chr14_105646443
chr14	105859684	volcanosv.DUP.recover.1751	.	<DUP>	20	PASS	SUPP=1;SUPP_VEC=01;SVLEN=52;SVTYPE=DUP;SVMETHOD=SURVIVOR1.0.7;CHR2=chr14;END=105859736;CIPOS=0,0;CIEND=0,0;STRANDS=-+	GT:PSV:LN:DR:ST:QV:TY:ID:RAL:AAL:CO	./.:NaN:0:0,0:--:NaN:NaN:NaN:NAN:NAN:NAN	1|1:NA:52:0,0:-+:20:DUP:volcanosv.DUP.recover.1751:NA:NA:chr14_105859684-chr14_105859736
chr15	85245076	volcanosv.DUP.recover.1773	.	<DUP>	20	PASS	SUPP=1;SUPP_VEC=01;SVLEN=71;SVTYPE=DUP;SVMETHOD=SURVIVOR1.0.7;CHR2=chr15;END=85245147;CIPOS=0,0;CIEND=0,0;STRANDS=-+	GT:PSV:LN:DR:ST:QV:TY:ID:RAL:AAL:CO	./.:NaN:0:0,0:--:NaN:NaN:NaN:NAN:NAN:NAN	1|0:NA:71:0,0:-+:20:DUP:volcanosv.DUP.recover.1773:NA:NA:chr15_85245076-chr15_85245147
chr15	96823355	volcanosv.DUP.recover.1781	.	<DUP>	20	PASS	SUPP=1;SUPP_VEC=01;SVLEN=88;SVTYPE=DUP;SVMETHOD=SURVIVOR1.0.7;CHR2=chr15;END=96823443;CIPOS=0,0;CIEND=0,0;STRANDS=-+	GT:PSV:LN:DR:ST:QV:TY:ID:RAL:AAL:CO	./.:NaN:0:0,0:--:NaN:NaN:NaN:NAN:NAN:NAN	1|1:NA:88:0,0:-+:20:DUP:volcanosv.DUP.recover.1781:NA:NA:chr15_96823355-chr15_96823443
chr16	65865470	volcanosv.DUP.recover.1861	.	<DUP>	20	PASS	SUPP=1;SUPP_VEC=01;SVLEN=81;SVTYPE=DUP;SVMETHOD=SURVIVOR1.0.7;CHR2=chr16;END=65865551;CIPOS=0,0;CIEND=0,0;STRANDS=-+	GT:PSV:LN:DR:ST:QV:TY:ID:RAL:AAL:CO	./.:NaN:0:0,0:--:NaN:NaN:NaN:NAN:NAN:NAN	1|0:NA:81:0,0:-+:20:DUP:volcanosv.DUP.recover.1861:NA:NA:chr16_65865470-chr16_65865551
chr16	70483063	volcanosv.DUP.recover.1864	.	<DUP>	20	PASS	SUPP=1;SUPP_VEC=01;SVLEN=97;SVTYPE=DUP;SVMETHOD=SURVIVOR1.0.7;CHR2=chr16;END=70483160;CIPOS=0,0;CIEND=0,0;STRANDS=-+	GT:PSV:LN:DR:ST:QV:TY:ID:RAL:AAL:CO	./.:NaN:0:0,0:--:NaN:NaN:NaN:NAN:NAN:NAN	1|1:NA:97:0,0:-+:20:DUP:volcanosv.DUP.recover.1864:NA:NA:chr16_70483063-chr16_70483160
chr16	76420195	volcanosv.DUP.recover.1867	.	<DUP>	20	PASS	SUPP=1;SUPP_VEC=01;SVLEN=91;SVTYPE=DUP;SVMETHOD=SURVIVOR1.0.7;CHR2=chr16;END=76420286;CIPOS=0,0;CIEND=0,0;STRANDS=-+	GT:PSV:LN:DR:ST:QV:TY:ID:RAL:AAL:CO	./.:NaN:0:0,0:--:NaN:NaN:NaN:NAN:NAN:NAN	0|1:NA:91:0,0:-+:20:DUP:volcanosv.DUP.recover.1867:NA:NA:chr16_76420195-chr16_76420286
chr16	87049344	volcanosv.DUP.recover.1886	.	<DUP>	20	PASS	SUPP=1;SUPP_VEC=01;SVLEN=73;SVTYPE=DUP;SVMETHOD=SURVIVOR1.0.7;CHR2=chr16;END=87049417;CIPOS=0,0;CIEND=0,0;STRANDS=-+	GT:PSV:LN:DR:ST:QV:TY:ID:RAL:AAL:CO	./.:NaN:0:0,0:--:NaN:NaN:NaN:NAN:NAN:NAN	0|1:NA:73:0,0:-+:20:DUP:volcanosv.DUP.recover.1886:NA:NA:chr16_87049344-chr16_87049417
chr16	88729228	volcanosv.DUP.recover.1898	.	<DUP>	20	PASS	SUPP=1;SUPP_VEC=01;SVLEN=87;SVTYPE=DUP;SVMETHOD=SURVIVOR1.0.7;CHR2=chr16;END=88729315;CIPOS=0,0;CIEND=0,0;STRANDS=-+	GT:PSV:LN:DR:ST:QV:TY:ID:RAL:AAL:CO	./.:NaN:0:0,0:--:NaN:NaN:NaN:NAN:NAN:NAN	1|1:NA:87:0,0:-+:20:DUP:volcanosv.DUP.recover.1898:NA:NA:chr16_88729228-chr16_88729315
chr16	88933251	volcanosv.DUP.recover.1901	.	<DUP>	20	PASS	SUPP=1;SUPP_VEC=01;SVLEN=64;SVTYPE=DUP;SVMETHOD=SURVIVOR1.0.7;CHR2=chr16;END=88933315;CIPOS=0,0;CIEND=0,0;STRANDS=-+	GT:PSV:LN:DR:ST:QV:TY:ID:RAL:AAL:CO	./.:NaN:0:0,0:--:NaN:NaN:NaN:NAN:NAN:NAN	0|1:NA:64:0,0:-+:20:DUP:volcanosv.DUP.recover.1901:NA:NA:chr16_88933251-chr16_88933315
chr16	88975134	volcanosv.DUP.recover.1902	.	<DUP>	20	PASS	SUPP=1;SUPP_VEC=01;SVLEN=87;SVTYPE=DUP;SVMETHOD=SURVIVOR1.0.7;CHR2=chr16;END=88975221;CIPOS=0,0;CIEND=0,0;STRANDS=-+	GT:PSV:LN:DR:ST:QV:TY:ID:RAL:AAL:CO	./.:NaN:0:0,0:--:NaN:NaN:NaN:NAN:NAN:NAN	1|1:NA:87:0,0:-+:20:DUP:volcanosv.DUP.recover.1902:NA:NA:chr16_88975134-chr16_88975221
chr16	89566205	volcanosv.DUP.recover.1915	.	<DUP>	20	PASS	SUPP=1;SUPP_VEC=01;SVLEN=85;SVTYPE=DUP;SVMETHOD=SURVIVOR1.0.7;CHR2=chr16;END=89566290;CIPOS=0,0;CIEND=0,0;STRANDS=-+	GT:PSV:LN:DR:ST:QV:TY:ID:RAL:AAL:CO	./.:NaN:0:0,0:--:NaN:NaN:NaN:NAN:NAN:NAN	1|0:NA:85:0,0:-+:20:DUP:volcanosv.DUP.recover.1915:NA:NA:chr16_89566205-chr16_89566290
chr17	646487	volcanosv.DUP.recover.1939	.	<DUP>	20	PASS	SUPP=1;SUPP_VEC=01;SVLEN=85;SVTYPE=DUP;SVMETHOD=SURVIVOR1.0.7;CHR2=chr17;END=646572;CIPOS=0,0;CIEND=0,0;STRANDS=-+	GT:PSV:LN:DR:ST:QV:TY:ID:RAL:AAL:CO	./.:NaN:0:0,0:--:NaN:NaN:NaN:NAN:NAN:NAN	0|1:NA:85:0,0:-+:20:DUP:volcanosv.DUP.recover.1939:NA:NA:chr17_646487-chr17_646572
chr17	649070	volcanosv.DUP.recover.1940	.	<DUP>	20	PASS	SUPP=1;SUPP_VEC=01;SVLEN=82;SVTYPE=DUP;SVMETHOD=SURVIVOR1.0.7;CHR2=chr17;END=649152;CIPOS=0,0;CIEND=0,0;STRANDS=-+	GT:PSV:LN:DR:ST:QV:TY:ID:RAL:AAL:CO	./.:NaN:0:0,0:--:NaN:NaN:NaN:NAN:NAN:NAN	1|1:NA:82:0,0:-+:20:DUP:volcanosv.DUP.recover.1940:NA:NA:chr17_649070-chr17_649152
chr17	952697	volcanosv.DUP.recover.1943	.	<DUP>	20	PASS	SUPP=1;SUPP_VEC=01;SVLEN=65;SVTYPE=DUP;SVMETHOD=SURVIVOR1.0.7;CHR2=chr17;END=952762;CIPOS=0,0;CIEND=0,0;STRANDS=-+	GT:PSV:LN:DR:ST:QV:TY:ID:RAL:AAL:CO	./.:NaN:0:0,0:--:NaN:NaN:NaN:NAN:NAN:NAN	1|1:NA:65:0,0:-+:20:DUP:volcanosv.DUP.recover.1943:NA:NA:chr17_952697-chr17_952762
chr17	37023570	volcanosv.DUP.recover.1969	.	<DUP>	20	PASS	SUPP=1;SUPP_VEC=01;SVLEN=90;SVTYPE=DUP;SVMETHOD=SURVIVOR1.0.7;CHR2=chr17;END=37023660;CIPOS=0,0;CIEND=0,0;STRANDS=-+	GT:PSV:LN:DR:ST:QV:TY:ID:RAL:AAL:CO	./.:NaN:0:0,0:--:NaN:NaN:NaN:NAN:NAN:NAN	1|1:NA:90:0,0:-+:20:DUP:volcanosv.DUP.recover.1969:NA:NA:chr17_37023570-chr17_37023660
chr17	73269131	volcanosv.DUP.recover.37	.	<DUP>	20	PASS	SUPP=1;SUPP_VEC=01;SVLEN=53;SVTYPE=DUP;SVMETHOD=SURVIVOR1.0.7;CHR2=chr17;END=73269184;CIPOS=0,0;CIEND=0,0;STRANDS=-+	GT:PSV:LN:DR:ST:QV:TY:ID:RAL:AAL:CO	./.:NaN:0:0,0:--:NaN:NaN:NaN:NAN:NAN:NAN	1|1:NA:53:0,0:-+:20:DUP:volcanosv.DUP.recover.37:NA:NA:chr17_73269131-chr17_73269184
chr17	78550342	volcanosv.DUP.recover.1981	.	<DUP>	20	PASS	SUPP=1;SUPP_VEC=01;SVLEN=68;SVTYPE=DUP;SVMETHOD=SURVIVOR1.0.7;CHR2=chr17;END=78550410;CIPOS=0,0;CIEND=0,0;STRANDS=-+	GT:PSV:LN:DR:ST:QV:TY:ID:RAL:AAL:CO	./.:NaN:0:0,0:--:NaN:NaN:NaN:NAN:NAN:NAN	1|1:NA:68:0,0:-+:20:DUP:volcanosv.DUP.recover.1981:NA:NA:chr17_78550342-chr17_78550410
chr17	80748728	volcanosv.DUP.recover.1986	.	<DUP>	20	PASS	SUPP=1;SUPP_VEC=01;SVLEN=57;SVTYPE=DUP;SVMETHOD=SURVIVOR1.0.7;CHR2=chr17;END=80748785;CIPOS=0,0;CIEND=0,0;STRANDS=-+	GT:PSV:LN:DR:ST:QV:TY:ID:RAL:AAL:CO	./.:NaN:0:0,0:--:NaN:NaN:NaN:NAN:NAN:NAN	1|1:NA:57:0,0:-+:20:DUP:volcanosv.DUP.recover.1986:NA:NA:chr17_80748728-chr17_80748785
chr17	82360841	volcanosv.DUP.recover.1992	.	<DUP>	20	PASS	SUPP=1;SUPP_VEC=01;SVLEN=64;SVTYPE=DUP;SVMETHOD=SURVIVOR1.0.7;CHR2=chr17;END=82360905;CIPOS=0,0;CIEND=0,0;STRANDS=-+	GT:PSV:LN:DR:ST:QV:TY:ID:RAL:AAL:CO	./.:NaN:0:0,0:--:NaN:NaN:NaN:NAN:NAN:NAN	1|1:NA:64:0,0:-+:20:DUP:volcanosv.DUP.recover.1992:NA:NA:chr17_82360841-chr17_82360905
chr18	219362	volcanosv.DUP.recover.2003	.	<DUP>	20	PASS	SUPP=1;SUPP_VEC=01;SVLEN=95;SVTYPE=DUP;SVMETHOD=SURVIVOR1.0.7;CHR2=chr18;END=219457;CIPOS=0,0;CIEND=0,0;STRANDS=-+	GT:PSV:LN:DR:ST:QV:TY:ID:RAL:AAL:CO	./.:NaN:0:0,0:--:NaN:NaN:NaN:NAN:NAN:NAN	1|0:NA:95:0,0:-+:20:DUP:volcanosv.DUP.recover.2003:NA:NA:chr18_219362-chr18_219457
chr18	22232309	volcanosv.DUP.recover.2017	.	<DUP>	20	PASS	SUPP=1;SUPP_VEC=01;SVLEN=96;SVTYPE=DUP;SVMETHOD=SURVIVOR1.0.7;CHR2=chr18;END=22232405;CIPOS=0,0;CIEND=0,0;STRANDS=-+	GT:PSV:LN:DR:ST:QV:TY:ID:RAL:AAL:CO	./.:NaN:0:0,0:--:NaN:NaN:NaN:NAN:NAN:NAN	1|0:NA:96:0,0:-+:20:DUP:volcanosv.DUP.recover.2017:NA:NA:chr18_22232309-chr18_22232405
chr18	74503925	volcanosv.DUP.recover.2035	.	<DUP>	20	PASS	SUPP=1;SUPP_VEC=01;SVLEN=56;SVTYPE=DUP;SVMETHOD=SURVIVOR1.0.7;CHR2=chr18;END=74503981;CIPOS=0,0;CIEND=0,0;STRANDS=-+	GT:PSV:LN:DR:ST:QV:TY:ID:RAL:AAL:CO	./.:NaN:0:0,0:--:NaN:NaN:NaN:NAN:NAN:NAN	1|1:NA:56:0,0:-+:20:DUP:volcanosv.DUP.recover.2035:NA:NA:chr18_74503925-chr18_74503981
chr18	76401775	volcanosv.DUP.recover.2037	.	<DUP>	20	PASS	SUPP=1;SUPP_VEC=01;SVLEN=88;SVTYPE=DUP;SVMETHOD=SURVIVOR1.0.7;CHR2=chr18;END=76401863;CIPOS=0,0;CIEND=0,0;STRANDS=-+	GT:PSV:LN:DR:ST:QV:TY:ID:RAL:AAL:CO	./.:NaN:0:0,0:--:NaN:NaN:NaN:NAN:NAN:NAN	1|0:NA:88:0,0:-+:20:DUP:volcanosv.DUP.recover.2037:NA:NA:chr18_76401775-chr18_76401863
chr18	77198839	volcanosv.DUP.recover.2043	.	<DUP>	20	PASS	SUPP=1;SUPP_VEC=01;SVLEN=84;SVTYPE=DUP;SVMETHOD=SURVIVOR1.0.7;CHR2=chr18;END=77198923;CIPOS=0,0;CIEND=0,0;STRANDS=-+	GT:PSV:LN:DR:ST:QV:TY:ID:RAL:AAL:CO	./.:NaN:0:0,0:--:NaN:NaN:NaN:NAN:NAN:NAN	1|0:NA:84:0,0:-+:20:DUP:volcanosv.DUP.recover.2043:NA:NA:chr18_77198839-chr18_77198923
chr18	78438282	volcanosv.DUP.recover.2049	.	<DUP>	20	PASS	SUPP=1;SUPP_VEC=01;SVLEN=70;SVTYPE=DUP;SVMETHOD=SURVIVOR1.0.7;CHR2=chr18;END=78438352;CIPOS=0,0;CIEND=0,0;STRANDS=-+	GT:PSV:LN:DR:ST:QV:TY:ID:RAL:AAL:CO	./.:NaN:0:0,0:--:NaN:NaN:NaN:NAN:NAN:NAN	0|1:NA:70:0,0:-+:20:DUP:volcanosv.DUP.recover.2049:NA:NA:chr18_78438282-chr18_78438352
chr18	78513986	volcanosv.DUP.recover.2051	.	<DUP>	20	PASS	SUPP=1;SUPP_VEC=01;SVLEN=53;SVTYPE=DUP;SVMETHOD=SURVIVOR1.0.7;CHR2=chr18;END=78514039;CIPOS=0,0;CIEND=0,0;STRANDS=-+	GT:PSV:LN:DR:ST:QV:TY:ID:RAL:AAL:CO	./.:NaN:0:0,0:--:NaN:NaN:NaN:NAN:NAN:NAN	0|1:NA:53:0,0:-+:20:DUP:volcanosv.DUP.recover.2051:NA:NA:chr18_78513986-chr18_78514039
chr18	78916926	volcanosv.DUP.recover.2061	.	<DUP>	20	PASS	SUPP=1;SUPP_VEC=01;SVLEN=96;SVTYPE=DUP;SVMETHOD=SURVIVOR1.0.7;CHR2=chr18;END=78917022;CIPOS=0,0;CIEND=0,0;STRANDS=-+	GT:PSV:LN:DR:ST:QV:TY:ID:RAL:AAL:CO	./.:NaN:0:0,0:--:NaN:NaN:NaN:NAN:NAN:NAN	1|0:NA:96:0,0:-+:20:DUP:volcanosv.DUP.recover.2061:NA:NA:chr18_78916926-chr18_78917022
chr19	8085973	volcanosv.DUP.recover.2128	.	<DUP>	20	PASS	SUPP=1;SUPP_VEC=01;SVLEN=79;SVTYPE=DUP;SVMETHOD=SURVIVOR1.0.7;CHR2=chr19;END=8086052;CIPOS=0,0;CIEND=0,0;STRANDS=-+	GT:PSV:LN:DR:ST:QV:TY:ID:RAL:AAL:CO	./.:NaN:0:0,0:--:NaN:NaN:NaN:NAN:NAN:NAN	1|1:NA:79:0,0:-+:20:DUP:volcanosv.DUP.recover.2128:NA:NA:chr19_8085973-chr19_8086052
chr19	31506973	volcanosv.DUP.recover.2151	.	<DUP>	20	PASS	SUPP=1;SUPP_VEC=01;SVLEN=67;SVTYPE=DUP;SVMETHOD=SURVIVOR1.0.7;CHR2=chr19;END=31507040;CIPOS=0,0;CIEND=0,0;STRANDS=-+	GT:PSV:LN:DR:ST:QV:TY:ID:RAL:AAL:CO	./.:NaN:0:0,0:--:NaN:NaN:NaN:NAN:NAN:NAN	1|0:NA:67:0,0:-+:20:DUP:volcanosv.DUP.recover.2151:NA:NA:chr19_31506973-chr19_31507040
chr2	2034763	volcanosv.DUP.recover.211	.	<DUP>	20	PASS	SUPP=1;SUPP_VEC=01;SVLEN=53;SVTYPE=DUP;SVMETHOD=SURVIVOR1.0.7;CHR2=chr2;END=2034816;CIPOS=0,0;CIEND=0,0;STRANDS=-+	GT:PSV:LN:DR:ST:QV:TY:ID:RAL:AAL:CO	./.:NaN:0:0,0:--:NaN:NaN:NaN:NAN:NAN:NAN	0|1:NA:53:0,0:-+:20:DUP:volcanosv.DUP.recover.211:NA:NA:chr2_2034763-chr2_2034816
chr2	18294590	volcanosv.DUP.recover.231	.	<DUP>	20	PASS	SUPP=1;SUPP_VEC=01;SVLEN=82;SVTYPE=DUP;SVMETHOD=SURVIVOR1.0.7;CHR2=chr2;END=18294672;CIPOS=0,0;CIEND=0,0;STRANDS=-+	GT:PSV:LN:DR:ST:QV:TY:ID:RAL:AAL:CO	./.:NaN:0:0,0:--:NaN:NaN:NaN:NAN:NAN:NAN	1|1:NA:82:0,0:-+:20:DUP:volcanosv.DUP.recover.231:NA:NA:chr2_18294590-chr2_18294672
chr2	90285591	volcanosv.DUP.recover.256	.	<DUP>	20	PASS	SUPP=1;SUPP_VEC=01;SVLEN=53;SVTYPE=DUP;SVMETHOD=SURVIVOR1.0.7;CHR2=chr2;END=90285644;CIPOS=0,0;CIEND=0,0;STRANDS=-+	GT:PSV:LN:DR:ST:QV:TY:ID:RAL:AAL:CO	./.:NaN:0:0,0:--:NaN:NaN:NaN:NAN:NAN:NAN	0|1:NA:53:0,0:-+:20:DUP:volcanosv.DUP.recover.256:NA:NA:chr2_90285591-chr2_90285644
chr2	106467242	volcanosv.DUP.recover.255	.	<DUP>	20	PASS	SUPP=1;SUPP_VEC=01;SVLEN=92;SVTYPE=DUP;SVMETHOD=SURVIVOR1.0.7;CHR2=chr2;END=106467334;CIPOS=0,0;CIEND=0,0;STRANDS=-+	GT:PSV:LN:DR:ST:QV:TY:ID:RAL:AAL:CO	./.:NaN:0:0,0:--:NaN:NaN:NaN:NAN:NAN:NAN	0|1:NA:92:0,0:-+:20:DUP:volcanosv.DUP.recover.255:NA:NA:chr2_106467242-chr2_106467334
chr2	123955894	volcanosv.DUP.recover.278	.	<DUP>	20	PASS	SUPP=1;SUPP_VEC=01;SVLEN=84;SVTYPE=DUP;SVMETHOD=SURVIVOR1.0.7;CHR2=chr2;END=123955978;CIPOS=0,0;CIEND=0,0;STRANDS=-+	GT:PSV:LN:DR:ST:QV:TY:ID:RAL:AAL:CO	./.:NaN:0:0,0:--:NaN:NaN:NaN:NAN:NAN:NAN	1|1:NA:84:0,0:-+:20:DUP:volcanosv.DUP.recover.278:NA:NA:chr2_123955894-chr2_123955978
chr2	231823186	volcanosv.DUP.recover.320	.	<DUP>	20	PASS	SUPP=1;SUPP_VEC=01;SVLEN=90;SVTYPE=DUP;SVMETHOD=SURVIVOR1.0.7;CHR2=chr2;END=231823276;CIPOS=0,0;CIEND=0,0;STRANDS=-+	GT:PSV:LN:DR:ST:QV:TY:ID:RAL:AAL:CO	./.:NaN:0:0,0:--:NaN:NaN:NaN:NAN:NAN:NAN	0|1:NA:90:0,0:-+:20:DUP:volcanosv.DUP.recover.320:NA:NA:chr2_231823186-chr2_231823276
chr2	239150553	volcanosv.DUP.recover.334	.	<DUP>	20	PASS	SUPP=1;SUPP_VEC=01;SVLEN=61;SVTYPE=DUP;SVMETHOD=SURVIVOR1.0.7;CHR2=chr2;END=239150614;CIPOS=0,0;CIEND=0,0;STRANDS=-+	GT:PSV:LN:DR:ST:QV:TY:ID:RAL:AAL:CO	./.:NaN:0:0,0:--:NaN:NaN:NaN:NAN:NAN:NAN	1|1:NA:61:0,0:-+:20:DUP:volcanosv.DUP.recover.334:NA:NA:chr2_239150553-chr2_239150614
chr2	239476832	volcanosv.DUP.recover.336	.	<DUP>	20	PASS	SUPP=1;SUPP_VEC=01;SVLEN=88;SVTYPE=DUP;SVMETHOD=SURVIVOR1.0.7;CHR2=chr2;END=239476920;CIPOS=0,0;CIEND=0,0;STRANDS=-+	GT:PSV:LN:DR:ST:QV:TY:ID:RAL:AAL:CO	./.:NaN:0:0,0:--:NaN:NaN:NaN:NAN:NAN:NAN	1|0:NA:88:0,0:-+:20:DUP:volcanosv.DUP.recover.336:NA:NA:chr2_239476832-chr2_239476920
chr2	240158226	volcanosv.DUP.recover.343	.	<DUP>	20	PASS	SUPP=1;SUPP_VEC=01;SVLEN=56;SVTYPE=DUP;SVMETHOD=SURVIVOR1.0.7;CHR2=chr2;END=240158282;CIPOS=0,0;CIEND=0,0;STRANDS=-+	GT:PSV:LN:DR:ST:QV:TY:ID:RAL:AAL:CO	./.:NaN:0:0,0:--:NaN:NaN:NaN:NAN:NAN:NAN	0|1:NA:56:0,0:-+:20:DUP:volcanosv.DUP.recover.343:NA:NA:chr2_240158226-chr2_240158282
chr2	240625643	volcanosv.DUP.recover.347	.	<DUP>	20	PASS	SUPP=1;SUPP_VEC=01;SVLEN=57;SVTYPE=DUP;SVMETHOD=SURVIVOR1.0.7;CHR2=chr2;END=240625700;CIPOS=0,0;CIEND=0,0;STRANDS=-+	GT:PSV:LN:DR:ST:QV:TY:ID:RAL:AAL:CO	./.:NaN:0:0,0:--:NaN:NaN:NaN:NAN:NAN:NAN	1|1:NA:57:0,0:-+:20:DUP:volcanosv.DUP.recover.347:NA:NA:chr2_240625643-chr2_240625700
chr2	241902316	volcanosv.DUP.recover.360	.	<DUP>	20	PASS	SUPP=1;SUPP_VEC=01;SVLEN=86;SVTYPE=DUP;SVMETHOD=SURVIVOR1.0.7;CHR2=chr2;END=241902402;CIPOS=0,0;CIEND=0,0;STRANDS=-+	GT:PSV:LN:DR:ST:QV:TY:ID:RAL:AAL:CO	./.:NaN:0:0,0:--:NaN:NaN:NaN:NAN:NAN:NAN	1|0:NA:86:0,0:-+:20:DUP:volcanosv.DUP.recover.360:NA:NA:chr2_241902316-chr2_241902402
chr20	46656373	volcanosv.DUP.recover.2208	.	<DUP>	20	PASS	SUPP=1;SUPP_VEC=01;SVLEN=98;SVTYPE=DUP;SVMETHOD=SURVIVOR1.0.7;CHR2=chr20;END=46656471;CIPOS=0,0;CIEND=0,0;STRANDS=-+	GT:PSV:LN:DR:ST:QV:TY:ID:RAL:AAL:CO	./.:NaN:0:0,0:--:NaN:NaN:NaN:NAN:NAN:NAN	1|0:NA:98:0,0:-+:20:DUP:volcanosv.DUP.recover.2208:NA:NA:chr20_46656373-chr20_46656471
chr20	58309452	volcanosv.DUP.recover.2220	.	<DUP>	20	PASS	SUPP=1;SUPP_VEC=01;SVLEN=61;SVTYPE=DUP;SVMETHOD=SURVIVOR1.0.7;CHR2=chr20;END=58309513;CIPOS=0,0;CIEND=0,0;STRANDS=-+	GT:PSV:LN:DR:ST:QV:TY:ID:RAL:AAL:CO	./.:NaN:0:0,0:--:NaN:NaN:NaN:NAN:NAN:NAN	1|1:NA:61:0,0:-+:20:DUP:volcanosv.DUP.recover.2220:NA:NA:chr20_58309452-chr20_58309513
chr20	61982586	volcanosv.DUP.recover.2239	.	<DUP>	20	PASS	SUPP=1;SUPP_VEC=01;SVLEN=59;SVTYPE=DUP;SVMETHOD=SURVIVOR1.0.7;CHR2=chr20;END=61982645;CIPOS=0,0;CIEND=0,0;STRANDS=-+	GT:PSV:LN:DR:ST:QV:TY:ID:RAL:AAL:CO	./.:NaN:0:0,0:--:NaN:NaN:NaN:NAN:NAN:NAN	1|1:NA:59:0,0:-+:20:DUP:volcanosv.DUP.recover.2239:NA:NA:chr20_61982586-chr20_61982645
chr20	63029130	volcanosv.DUP.recover.2250	.	<DUP>	20	PASS	SUPP=1;SUPP_VEC=01;SVLEN=98;SVTYPE=DUP;SVMETHOD=SURVIVOR1.0.7;CHR2=chr20;END=63029228;CIPOS=0,0;CIEND=0,0;STRANDS=-+	GT:PSV:LN:DR:ST:QV:TY:ID:RAL:AAL:CO	./.:NaN:0:0,0:--:NaN:NaN:NaN:NAN:NAN:NAN	1|1:NA:98:0,0:-+:20:DUP:volcanosv.DUP.recover.2250:NA:NA:chr20_63029130-chr20_63029228
chr20	64094179	volcanosv.DUP.recover.2265	.	<DUP>	20	PASS	SUPP=1;SUPP_VEC=01;SVLEN=92;SVTYPE=DUP;SVMETHOD=SURVIVOR1.0.7;CHR2=chr20;END=64094271;CIPOS=0,0;CIEND=0,0;STRANDS=-+	GT:PSV:LN:DR:ST:QV:TY:ID:RAL:AAL:CO	./.:NaN:0:0,0:--:NaN:NaN:NaN:NAN:NAN:NAN	1|1:NA:92:0,0:-+:20:DUP:volcanosv.DUP.recover.2265:NA:NA:chr20_64094179-chr20_64094271
chr21	7945457	volcanosv.DUP.recover.2271	.	<DUP>	20	PASS	SUPP=1;SUPP_VEC=01;SVLEN=56;SVTYPE=DUP;SVMETHOD=SURVIVOR1.0.7;CHR2=chr21;END=7945513;CIPOS=0,0;CIEND=0,0;STRANDS=-+	GT:PSV:LN:DR:ST:QV:TY:ID:RAL:AAL:CO	./.:NaN:0:0,0:--:NaN:NaN:NaN:NAN:NAN:NAN	1|0:NA:56:0,0:-+:20:DUP:volcanosv.DUP.recover.2271:NA:NA:chr21_7945457-chr21_7945513
chr21	9620834	volcanosv.DUP.recover.624	.	<DUP>	20	PASS	SUPP=1;SUPP_VEC=01;SVLEN=71;SVTYPE=DUP;SVMETHOD=SURVIVOR1.0.7;CHR2=chr21;END=9620905;CIPOS=0,0;CIEND=0,0;STRANDS=-+	GT:PSV:LN:DR:ST:QV:TY:ID:RAL:AAL:CO	./.:NaN:0:0,0:--:NaN:NaN:NaN:NAN:NAN:NAN	1|1:NA:71:0,0:-+:20:DUP:volcanosv.DUP.recover.624:NA:NA:chr21_9620834-chr21_9620905
chr21	10385359	volcanosv.DUP.recover.2274	.	<DUP>	20	PASS	SUPP=1;SUPP_VEC=01;SVLEN=76;SVTYPE=DUP;SVMETHOD=SURVIVOR1.0.7;CHR2=chr21;END=10385435;CIPOS=0,0;CIEND=0,0;STRANDS=-+	GT:PSV:LN:DR:ST:QV:TY:ID:RAL:AAL:CO	./.:NaN:0:0,0:--:NaN:NaN:NaN:NAN:NAN:NAN	0|1:NA:76:0,0:-+:20:DUP:volcanosv.DUP.recover.2274:NA:NA:chr21_10385359-chr21_10385435
chr21	40149424	volcanosv.DUP.recover.2291	.	<DUP>	20	PASS	SUPP=1;SUPP_VEC=01;SVLEN=51;SVTYPE=DUP;SVMETHOD=SURVIVOR1.0.7;CHR2=chr21;END=40149475;CIPOS=0,0;CIEND=0,0;STRANDS=-+	GT:PSV:LN:DR:ST:QV:TY:ID:RAL:AAL:CO	./.:NaN:0:0,0:--:NaN:NaN:NaN:NAN:NAN:NAN	1|1:NA:51:0,0:-+:20:DUP:volcanosv.DUP.recover.2291:NA:NA:chr21_40149424-chr21_40149475
chr21	45988047	volcanosv.DUP.recover.2317	.	<DUP>	20	PASS	SUPP=1;SUPP_VEC=01;SVLEN=95;SVTYPE=DUP;SVMETHOD=SURVIVOR1.0.7;CHR2=chr21;END=45988142;CIPOS=0,0;CIEND=0,0;STRANDS=-+	GT:PSV:LN:DR:ST:QV:TY:ID:RAL:AAL:CO	./.:NaN:0:0,0:--:NaN:NaN:NaN:NAN:NAN:NAN	1|1:NA:95:0,0:-+:20:DUP:volcanosv.DUP.recover.2317:NA:NA:chr21_45988047-chr21_45988142
chr22	29120421	volcanosv.DUP.recover.2342	.	<DUP>	20	PASS	SUPP=1;SUPP_VEC=01;SVLEN=85;SVTYPE=DUP;SVMETHOD=SURVIVOR1.0.7;CHR2=chr22;END=29120506;CIPOS=0,0;CIEND=0,0;STRANDS=-+	GT:PSV:LN:DR:ST:QV:TY:ID:RAL:AAL:CO	./.:NaN:0:0,0:--:NaN:NaN:NaN:NAN:NAN:NAN	1|0:NA:85:0,0:-+:20:DUP:volcanosv.DUP.recover.2342:NA:NA:chr22_29120421-chr22_29120506
chr22	43078813	volcanosv.DUP.recover.2359	.	<DUP>	20	PASS	SUPP=1;SUPP_VEC=01;SVLEN=64;SVTYPE=DUP;SVMETHOD=SURVIVOR1.0.7;CHR2=chr22;END=43078877;CIPOS=0,0;CIEND=0,0;STRANDS=-+	GT:PSV:LN:DR:ST:QV:TY:ID:RAL:AAL:CO	./.:NaN:0:0,0:--:NaN:NaN:NaN:NAN:NAN:NAN	1|1:NA:64:0,0:-+:20:DUP:volcanosv.DUP.recover.2359:NA:NA:chr22_43078813-chr22_43078877
chr22	49973527	volcanosv.DUP.recover.2378	.	<DUP>	20	PASS	SUPP=1;SUPP_VEC=01;SVLEN=71;SVTYPE=DUP;SVMETHOD=SURVIVOR1.0.7;CHR2=chr22;END=49973598;CIPOS=0,0;CIEND=0,0;STRANDS=-+	GT:PSV:LN:DR:ST:QV:TY:ID:RAL:AAL:CO	./.:NaN:0:0,0:--:NaN:NaN:NaN:NAN:NAN:NAN	1|1:NA:71:0,0:-+:20:DUP:volcanosv.DUP.recover.2378:NA:NA:chr22_49973527-chr22_49973598
chr3	2746091	volcanosv.DUP.recover.373	.	<DUP>	20	PASS	SUPP=1;SUPP_VEC=01;SVLEN=53;SVTYPE=DUP;SVMETHOD=SURVIVOR1.0.7;CHR2=chr3;END=2746144;CIPOS=0,0;CIEND=0,0;STRANDS=-+	GT:PSV:LN:DR:ST:QV:TY:ID:RAL:AAL:CO	./.:NaN:0:0,0:--:NaN:NaN:NaN:NAN:NAN:NAN	1|1:NA:53:0,0:-+:20:DUP:volcanosv.DUP.recover.373:NA:NA:chr3_2746091-chr3_2746144
chr3	8655058	volcanosv.DUP.recover.378	.	<DUP>	20	PASS	SUPP=1;SUPP_VEC=01;SVLEN=99;SVTYPE=DUP;SVMETHOD=SURVIVOR1.0.7;CHR2=chr3;END=8655157;CIPOS=0,0;CIEND=0,0;STRANDS=-+	GT:PSV:LN:DR:ST:QV:TY:ID:RAL:AAL:CO	./.:NaN:0:0,0:--:NaN:NaN:NaN:NAN:NAN:NAN	1|1:NA:99:0,0:-+:20:DUP:volcanosv.DUP.recover.378:NA:NA:chr3_8655058-chr3_8655157
chr3	51738781	volcanosv.DUP.recover.390	.	<DUP>	20	PASS	SUPP=1;SUPP_VEC=01;SVLEN=71;SVTYPE=DUP;SVMETHOD=SURVIVOR1.0.7;CHR2=chr3;END=51738852;CIPOS=0,0;CIEND=0,0;STRANDS=-+	GT:PSV:LN:DR:ST:QV:TY:ID:RAL:AAL:CO	./.:NaN:0:0,0:--:NaN:NaN:NaN:NAN:NAN:NAN	1|1:NA:71:0,0:-+:20:DUP:volcanosv.DUP.recover.390:NA:NA:chr3_51738781-chr3_51738852
chr3	60860248	volcanosv.DUP.recover.396	.	<DUP>	20	PASS	SUPP=1;SUPP_VEC=01;SVLEN=58;SVTYPE=DUP;SVMETHOD=SURVIVOR1.0.7;CHR2=chr3;END=60860306;CIPOS=0,0;CIEND=0,0;STRANDS=-+	GT:PSV:LN:DR:ST:QV:TY:ID:RAL:AAL:CO	./.:NaN:0:0,0:--:NaN:NaN:NaN:NAN:NAN:NAN	1|1:NA:58:0,0:-+:20:DUP:volcanosv.DUP.recover.396:NA:NA:chr3_60860248-chr3_60860306
chr3	171502853	volcanosv.DUP.recover.437	.	<DUP>	20	PASS	SUPP=1;SUPP_VEC=01;SVLEN=88;SVTYPE=DUP;SVMETHOD=SURVIVOR1.0.7;CHR2=chr3;END=171502941;CIPOS=0,0;CIEND=0,0;STRANDS=-+	GT:PSV:LN:DR:ST:QV:TY:ID:RAL:AAL:CO	./.:NaN:0:0,0:--:NaN:NaN:NaN:NAN:NAN:NAN	0|1:NA:88:0,0:-+:20:DUP:volcanosv.DUP.recover.437:NA:NA:chr3_171502853-chr3_171502941
chr3	186355179	volcanosv.DUP.recover.447	.	<DUP>	20	PASS	SUPP=1;SUPP_VEC=01;SVLEN=76;SVTYPE=DUP;SVMETHOD=SURVIVOR1.0.7;CHR2=chr3;END=186355255;CIPOS=0,0;CIEND=0,0;STRANDS=-+	GT:PSV:LN:DR:ST:QV:TY:ID:RAL:AAL:CO	./.:NaN:0:0,0:--:NaN:NaN:NaN:NAN:NAN:NAN	1|0:NA:76:0,0:-+:20:DUP:volcanosv.DUP.recover.447:NA:NA:chr3_186355179-chr3_186355255
chr3	195648093	volcanosv.DUP.recover.456	.	<DUP>	20	PASS	SUPP=1;SUPP_VEC=01;SVLEN=95;SVTYPE=DUP;SVMETHOD=SURVIVOR1.0.7;CHR2=chr3;END=195648188;CIPOS=0,0;CIEND=0,0;STRANDS=-+	GT:PSV:LN:DR:ST:QV:TY:ID:RAL:AAL:CO	./.:NaN:0:0,0:--:NaN:NaN:NaN:NAN:NAN:NAN	0|1:NA:95:0,0:-+:20:DUP:volcanosv.DUP.recover.456:NA:NA:chr3_195648093-chr3_195648188
chr3	195710972	volcanosv.DUP.recover.459	.	<DUP>	20	PASS	SUPP=1;SUPP_VEC=01;SVLEN=90;SVTYPE=DUP;SVMETHOD=SURVIVOR1.0.7;CHR2=chr3;END=195711062;CIPOS=0,0;CIEND=0,0;STRANDS=-+	GT:PSV:LN:DR:ST:QV:TY:ID:RAL:AAL:CO	./.:NaN:0:0,0:--:NaN:NaN:NaN:NAN:NAN:NAN	0|1:NA:90:0,0:-+:20:DUP:volcanosv.DUP.recover.459:NA:NA:chr3_195710972-chr3_195711062
chr3	195780370	volcanosv.DUP.recover.463	.	<DUP>	20	PASS	SUPP=1;SUPP_VEC=01;SVLEN=97;SVTYPE=DUP;SVMETHOD=SURVIVOR1.0.7;CHR2=chr3;END=195780467;CIPOS=0,0;CIEND=0,0;STRANDS=-+	GT:PSV:LN:DR:ST:QV:TY:ID:RAL:AAL:CO	./.:NaN:0:0,0:--:NaN:NaN:NaN:NAN:NAN:NAN	1|0:NA:97:0,0:-+:20:DUP:volcanosv.DUP.recover.463:NA:NA:chr3_195780370-chr3_195780467
chr3	198220296	volcanosv.DUP.recover.473	.	<DUP>	20	PASS	SUPP=1;SUPP_VEC=01;SVLEN=96;SVTYPE=DUP;SVMETHOD=SURVIVOR1.0.7;CHR2=chr3;END=198220392;CIPOS=0,0;CIEND=0,0;STRANDS=-+	GT:PSV:LN:DR:ST:QV:TY:ID:RAL:AAL:CO	./.:NaN:0:0,0:--:NaN:NaN:NaN:NAN:NAN:NAN	1|0:NA:96:0,0:-+:20:DUP:volcanosv.DUP.recover.473:NA:NA:chr3_198220296-chr3_198220392
chr4	1398391	volcanosv.DUP.recover.485	.	<DUP>	20	PASS	SUPP=1;SUPP_VEC=01;SVLEN=90;SVTYPE=DUP;SVMETHOD=SURVIVOR1.0.7;CHR2=chr4;END=1398481;CIPOS=0,0;CIEND=0,0;STRANDS=-+	GT:PSV:LN:DR:ST:QV:TY:ID:RAL:AAL:CO	./.:NaN:0:0,0:--:NaN:NaN:NaN:NAN:NAN:NAN	1|1:NA:90:0,0:-+:20:DUP:volcanosv.DUP.recover.485:NA:NA:chr4_1398391-chr4_1398481
chr4	9580998	volcanosv.DUP.recover.404	.	<DUP>	20	PASS	SUPP=1;SUPP_VEC=01;SVLEN=62;SVTYPE=DUP;SVMETHOD=SURVIVOR1.0.7;CHR2=chr4;END=9581060;CIPOS=0,0;CIEND=0,0;STRANDS=-+	GT:PSV:LN:DR:ST:QV:TY:ID:RAL:AAL:CO	./.:NaN:0:0,0:--:NaN:NaN:NaN:NAN:NAN:NAN	1|1:NA:62:0,0:-+:20:DUP:volcanosv.DUP.recover.404:NA:NA:chr4_9580998-chr4_9581060
chr4	49189330	volcanosv.DUP.recover.533	.	<DUP>	20	PASS	SUPP=1;SUPP_VEC=01;SVLEN=63;SVTYPE=DUP;SVMETHOD=SURVIVOR1.0.7;CHR2=chr4;END=49189393;CIPOS=0,0;CIEND=0,0;STRANDS=-+	GT:PSV:LN:DR:ST:QV:TY:ID:RAL:AAL:CO	./.:NaN:0:0,0:--:NaN:NaN:NaN:NAN:NAN:NAN	0|1:NA:63:0,0:-+:20:DUP:volcanosv.DUP.recover.533:NA:NA:chr4_49189330-chr4_49189393
chr4	58921726	volcanosv.DUP.recover.540	.	<DUP>	20	PASS	SUPP=1;SUPP_VEC=01;SVLEN=75;SVTYPE=DUP;SVMETHOD=SURVIVOR1.0.7;CHR2=chr4;END=58921801;CIPOS=0,0;CIEND=0,0;STRANDS=-+	GT:PSV:LN:DR:ST:QV:TY:ID:RAL:AAL:CO	./.:NaN:0:0,0:--:NaN:NaN:NaN:NAN:NAN:NAN	1|0:NA:75:0,0:-+:20:DUP:volcanosv.DUP.recover.540:NA:NA:chr4_58921726-chr4_58921801
chr4	129222174	volcanosv.DUP.recover.566	.	<DUP>	20	PASS	SUPP=1;SUPP_VEC=01;SVLEN=79;SVTYPE=DUP;SVMETHOD=SURVIVOR1.0.7;CHR2=chr4;END=129222253;CIPOS=0,0;CIEND=0,0;STRANDS=-+	GT:PSV:LN:DR:ST:QV:TY:ID:RAL:AAL:CO	./.:NaN:0:0,0:--:NaN:NaN:NaN:NAN:NAN:NAN	1|1:NA:79:0,0:-+:20:DUP:volcanosv.DUP.recover.566:NA:NA:chr4_129222174-chr4_129222253
chr4	140779903	volcanosv.DUP.recover.572	.	<DUP>	20	PASS	SUPP=1;SUPP_VEC=01;SVLEN=90;SVTYPE=DUP;SVMETHOD=SURVIVOR1.0.7;CHR2=chr4;END=140779993;CIPOS=0,0;CIEND=0,0;STRANDS=-+	GT:PSV:LN:DR:ST:QV:TY:ID:RAL:AAL:CO	./.:NaN:0:0,0:--:NaN:NaN:NaN:NAN:NAN:NAN	1|1:NA:90:0,0:-+:20:DUP:volcanosv.DUP.recover.572:NA:NA:chr4_140779903-chr4_140779993
chr4	183852294	volcanosv.DUP.recover.590	.	<DUP>	20	PASS	SUPP=1;SUPP_VEC=01;SVLEN=86;SVTYPE=DUP;SVMETHOD=SURVIVOR1.0.7;CHR2=chr4;END=183852380;CIPOS=0,0;CIEND=0,0;STRANDS=-+	GT:PSV:LN:DR:ST:QV:TY:ID:RAL:AAL:CO	./.:NaN:0:0,0:--:NaN:NaN:NaN:NAN:NAN:NAN	1|0:NA:86:0,0:-+:20:DUP:volcanosv.DUP.recover.590:NA:NA:chr4_183852294-chr4_183852380
chr5	101008	volcanosv.DUP.recover.632	.	<DUP>	20	PASS	SUPP=1;SUPP_VEC=01;SVLEN=52;SVTYPE=DUP;SVMETHOD=SURVIVOR1.0.7;CHR2=chr5;END=101060;CIPOS=0,0;CIEND=0,0;STRANDS=-+	GT:PSV:LN:DR:ST:QV:TY:ID:RAL:AAL:CO	./.:NaN:0:0,0:--:NaN:NaN:NaN:NAN:NAN:NAN	1|1:NA:52:0,0:-+:20:DUP:volcanosv.DUP.recover.632:NA:NA:chr5_101008-chr5_101060
chr5	809528	volcanosv.DUP.recover.650	.	<DUP>	20	PASS	SUPP=1;SUPP_VEC=01;SVLEN=97;SVTYPE=DUP;SVMETHOD=SURVIVOR1.0.7;CHR2=chr5;END=809625;CIPOS=0,0;CIEND=0,0;STRANDS=-+	GT:PSV:LN:DR:ST:QV:TY:ID:RAL:AAL:CO	./.:NaN:0:0,0:--:NaN:NaN:NaN:NAN:NAN:NAN	0|1:NA:97:0,0:-+:20:DUP:volcanosv.DUP.recover.650:NA:NA:chr5_809528-chr5_809625
chr5	1603967	volcanosv.DUP.recover.637	.	<DUP>	20	PASS	SUPP=1;SUPP_VEC=01;SVLEN=96;SVTYPE=DUP;SVMETHOD=SURVIVOR1.0.7;CHR2=chr5;END=1604063;CIPOS=0,0;CIEND=0,0;STRANDS=-+	GT:PSV:LN:DR:ST:QV:TY:ID:RAL:AAL:CO	./.:NaN:0:0,0:--:NaN:NaN:NaN:NAN:NAN:NAN	1|0:NA:96:0,0:-+:20:DUP:volcanosv.DUP.recover.637:NA:NA:chr5_1603967-chr5_1604063
chr5	58597460	volcanosv.DUP.recover.702	.	<DUP>	20	PASS	SUPP=1;SUPP_VEC=01;SVLEN=65;SVTYPE=DUP;SVMETHOD=SURVIVOR1.0.7;CHR2=chr5;END=58597525;CIPOS=0,0;CIEND=0,0;STRANDS=-+	GT:PSV:LN:DR:ST:QV:TY:ID:RAL:AAL:CO	./.:NaN:0:0,0:--:NaN:NaN:NaN:NAN:NAN:NAN	1|1:NA:65:0,0:-+:20:DUP:volcanosv.DUP.recover.702:NA:NA:chr5_58597460-chr5_58597525
chr5	59762270	volcanosv.DUP.recover.706	.	<DUP>	20	PASS	SUPP=1;SUPP_VEC=01;SVLEN=53;SVTYPE=DUP;SVMETHOD=SURVIVOR1.0.7;CHR2=chr5;END=59762323;CIPOS=0,0;CIEND=0,0;STRANDS=-+	GT:PSV:LN:DR:ST:QV:TY:ID:RAL:AAL:CO	./.:NaN:0:0,0:--:NaN:NaN:NaN:NAN:NAN:NAN	0|1:NA:53:0,0:-+:20:DUP:volcanosv.DUP.recover.706:NA:NA:chr5_59762270-chr5_59762323
chr5	69463479	volcanosv.DUP.recover.709	.	<DUP>	20	PASS	SUPP=1;SUPP_VEC=01;SVLEN=56;SVTYPE=DUP;SVMETHOD=SURVIVOR1.0.7;CHR2=chr5;END=69463535;CIPOS=0,0;CIEND=0,0;STRANDS=-+	GT:PSV:LN:DR:ST:QV:TY:ID:RAL:AAL:CO	./.:NaN:0:0,0:--:NaN:NaN:NaN:NAN:NAN:NAN	1|1:NA:56:0,0:-+:20:DUP:volcanosv.DUP.recover.709:NA:NA:chr5_69463479-chr5_69463535
chr5	178395619	volcanosv.DUP.recover.742	.	<DUP>	20	PASS	SUPP=1;SUPP_VEC=01;SVLEN=88;SVTYPE=DUP;SVMETHOD=SURVIVOR1.0.7;CHR2=chr5;END=178395707;CIPOS=0,0;CIEND=0,0;STRANDS=-+	GT:PSV:LN:DR:ST:QV:TY:ID:RAL:AAL:CO	./.:NaN:0:0,0:--:NaN:NaN:NaN:NAN:NAN:NAN	1|1:NA:88:0,0:-+:20:DUP:volcanosv.DUP.recover.742:NA:NA:chr5_178395619-chr5_178395707
chr5	179646584	volcanosv.DUP.recover.745	.	<DUP>	20	PASS	SUPP=1;SUPP_VEC=01;SVLEN=51;SVTYPE=DUP;SVMETHOD=SURVIVOR1.0.7;CHR2=chr5;END=179646635;CIPOS=0,0;CIEND=0,0;STRANDS=-+	GT:PSV:LN:DR:ST:QV:TY:ID:RAL:AAL:CO	./.:NaN:0:0,0:--:NaN:NaN:NaN:NAN:NAN:NAN	1|1:NA:51:0,0:-+:20:DUP:volcanosv.DUP.recover.745:NA:NA:chr5_179646584-chr5_179646635
chr6	325710	volcanosv.DUP.recover.750	.	<DUP>	20	PASS	SUPP=1;SUPP_VEC=01;SVLEN=64;SVTYPE=DUP;SVMETHOD=SURVIVOR1.0.7;CHR2=chr6;END=325774;CIPOS=0,0;CIEND=0,0;STRANDS=-+	GT:PSV:LN:DR:ST:QV:TY:ID:RAL:AAL:CO	./.:NaN:0:0,0:--:NaN:NaN:NaN:NAN:NAN:NAN	1|1:NA:64:0,0:-+:20:DUP:volcanosv.DUP.recover.750:NA:NA:chr6_325710-chr6_325774
chr6	1123999	volcanosv.DUP.recover.762	.	<DUP>	20	PASS	SUPP=1;SUPP_VEC=01;SVLEN=76;SVTYPE=DUP;SVMETHOD=SURVIVOR1.0.7;CHR2=chr6;END=1124075;CIPOS=0,0;CIEND=0,0;STRANDS=-+	GT:PSV:LN:DR:ST:QV:TY:ID:RAL:AAL:CO	./.:NaN:0:0,0:--:NaN:NaN:NaN:NAN:NAN:NAN	0|1:NA:76:0,0:-+:20:DUP:volcanosv.DUP.recover.762:NA:NA:chr6_1123999-chr6_1124075
chr6	4254735	volcanosv.DUP.recover.774	.	<DUP>	20	PASS	SUPP=1;SUPP_VEC=01;SVLEN=98;SVTYPE=DUP;SVMETHOD=SURVIVOR1.0.7;CHR2=chr6;END=4254833;CIPOS=0,0;CIEND=0,0;STRANDS=-+	GT:PSV:LN:DR:ST:QV:TY:ID:RAL:AAL:CO	./.:NaN:0:0,0:--:NaN:NaN:NaN:NAN:NAN:NAN	0|1:NA:98:0,0:-+:20:DUP:volcanosv.DUP.recover.774:NA:NA:chr6_4254735-chr6_4254833
chr6	4259989	volcanosv.DUP.recover.775	.	<DUP>	20	PASS	SUPP=1;SUPP_VEC=01;SVLEN=80;SVTYPE=DUP;SVMETHOD=SURVIVOR1.0.7;CHR2=chr6;END=4260069;CIPOS=0,0;CIEND=0,0;STRANDS=-+	GT:PSV:LN:DR:ST:QV:TY:ID:RAL:AAL:CO	./.:NaN:0:0,0:--:NaN:NaN:NaN:NAN:NAN:NAN	0|1:NA:80:0,0:-+:20:DUP:volcanosv.DUP.recover.775:NA:NA:chr6_4259989-chr6_4260069
chr6	8597222	volcanosv.DUP.recover.777	.	<DUP>	20	PASS	SUPP=1;SUPP_VEC=01;SVLEN=69;SVTYPE=DUP;SVMETHOD=SURVIVOR1.0.7;CHR2=chr6;END=8597291;CIPOS=0,0;CIEND=0,0;STRANDS=-+	GT:PSV:LN:DR:ST:QV:TY:ID:RAL:AAL:CO	./.:NaN:0:0,0:--:NaN:NaN:NaN:NAN:NAN:NAN	1|0:NA:69:0,0:-+:20:DUP:volcanosv.DUP.recover.777:NA:NA:chr6_8597222-chr6_8597291
chr6	18888473	volcanosv.DUP.recover.781	.	<DUP>	20	PASS	SUPP=1;SUPP_VEC=01;SVLEN=73;SVTYPE=DUP;SVMETHOD=SURVIVOR1.0.7;CHR2=chr6;END=18888546;CIPOS=0,0;CIEND=0,0;STRANDS=-+	GT:PSV:LN:DR:ST:QV:TY:ID:RAL:AAL:CO	./.:NaN:0:0,0:--:NaN:NaN:NaN:NAN:NAN:NAN	0|1:NA:73:0,0:-+:20:DUP:volcanosv.DUP.recover.781:NA:NA:chr6_18888473-chr6_18888546
chr6	19045737	volcanosv.DUP.recover.782	.	<DUP>	20	PASS	SUPP=1;SUPP_VEC=01;SVLEN=63;SVTYPE=DUP;SVMETHOD=SURVIVOR1.0.7;CHR2=chr6;END=19045800;CIPOS=0,0;CIEND=0,0;STRANDS=-+	GT:PSV:LN:DR:ST:QV:TY:ID:RAL:AAL:CO	./.:NaN:0:0,0:--:NaN:NaN:NaN:NAN:NAN:NAN	0|1:NA:63:0,0:-+:20:DUP:volcanosv.DUP.recover.782:NA:NA:chr6_19045737-chr6_19045800
chr6	30448572	volcanosv.DUP.recover.788	.	<DUP>	20	PASS	SUPP=1;SUPP_VEC=01;SVLEN=53;SVTYPE=DUP;SVMETHOD=SURVIVOR1.0.7;CHR2=chr6;END=30448625;CIPOS=0,0;CIEND=0,0;STRANDS=-+	GT:PSV:LN:DR:ST:QV:TY:ID:RAL:AAL:CO	./.:NaN:0:0,0:--:NaN:NaN:NaN:NAN:NAN:NAN	1|1:NA:53:0,0:-+:20:DUP:volcanosv.DUP.recover.788:NA:NA:chr6_30448572-chr6_30448625
chr6	44182041	volcanosv.DUP.recover.797	.	<DUP>	20	PASS	SUPP=1;SUPP_VEC=01;SVLEN=74;SVTYPE=DUP;SVMETHOD=SURVIVOR1.0.7;CHR2=chr6;END=44182115;CIPOS=0,0;CIEND=0,0;STRANDS=-+	GT:PSV:LN:DR:ST:QV:TY:ID:RAL:AAL:CO	./.:NaN:0:0,0:--:NaN:NaN:NaN:NAN:NAN:NAN	1|0:NA:74:0,0:-+:20:DUP:volcanosv.DUP.recover.797:NA:NA:chr6_44182041-chr6_44182115
chr6	49701612	volcanosv.DUP.recover.799	.	<DUP>	20	PASS	SUPP=1;SUPP_VEC=01;SVLEN=73;SVTYPE=DUP;SVMETHOD=SURVIVOR1.0.7;CHR2=chr6;END=49701685;CIPOS=0,0;CIEND=0,0;STRANDS=-+	GT:PSV:LN:DR:ST:QV:TY:ID:RAL:AAL:CO	./.:NaN:0:0,0:--:NaN:NaN:NaN:NAN:NAN:NAN	0|1:NA:73:0,0:-+:20:DUP:volcanosv.DUP.recover.799:NA:NA:chr6_49701612-chr6_49701685
chr6	167547330	volcanosv.DUP.recover.832	.	<DUP>	20	PASS	SUPP=1;SUPP_VEC=01;SVLEN=78;SVTYPE=DUP;SVMETHOD=SURVIVOR1.0.7;CHR2=chr6;END=167547408;CIPOS=0,0;CIEND=0,0;STRANDS=-+	GT:PSV:LN:DR:ST:QV:TY:ID:RAL:AAL:CO	./.:NaN:0:0,0:--:NaN:NaN:NaN:NAN:NAN:NAN	1|1:NA:78:0,0:-+:20:DUP:volcanosv.DUP.recover.832:NA:NA:chr6_167547330-chr6_167547408
chr6	167562495	volcanosv.DUP.recover.834	.	<DUP>	20	PASS	SUPP=1;SUPP_VEC=01;SVLEN=98;SVTYPE=DUP;SVMETHOD=SURVIVOR1.0.7;CHR2=chr6;END=167562593;CIPOS=0,0;CIEND=0,0;STRANDS=-+	GT:PSV:LN:DR:ST:QV:TY:ID:RAL:AAL:CO	./.:NaN:0:0,0:--:NaN:NaN:NaN:NAN:NAN:NAN	0|1:NA:98:0,0:-+:20:DUP:volcanosv.DUP.recover.834:NA:NA:chr6_167562495-chr6_167562593
chr6	170146259	volcanosv.DUP.recover.884	.	<DUP>	20	PASS	SUPP=1;SUPP_VEC=01;SVLEN=87;SVTYPE=DUP;SVMETHOD=SURVIVOR1.0.7;CHR2=chr6;END=170146346;CIPOS=0,0;CIEND=0,0;STRANDS=-+	GT:PSV:LN:DR:ST:QV:TY:ID:RAL:AAL:CO	./.:NaN:0:0,0:--:NaN:NaN:NaN:NAN:NAN:NAN	1|0:NA:87:0,0:-+:20:DUP:volcanosv.DUP.recover.884:NA:NA:chr6_170146259-chr6_170146346
chr6	170466230	volcanosv.DUP.recover.894	.	<DUP>	20	PASS	SUPP=1;SUPP_VEC=01;SVLEN=59;SVTYPE=DUP;SVMETHOD=SURVIVOR1.0.7;CHR2=chr6;END=170466289;CIPOS=0,0;CIEND=0,0;STRANDS=-+	GT:PSV:LN:DR:ST:QV:TY:ID:RAL:AAL:CO	./.:NaN:0:0,0:--:NaN:NaN:NaN:NAN:NAN:NAN	1|0:NA:59:0,0:-+:20:DUP:volcanosv.DUP.recover.894:NA:NA:chr6_170466230-chr6_170466289
chr7	420052	volcanosv.DUP.recover.908	.	<DUP>	20	PASS	SUPP=1;SUPP_VEC=01;SVLEN=67;SVTYPE=DUP;SVMETHOD=SURVIVOR1.0.7;CHR2=chr7;END=420119;CIPOS=0,0;CIEND=0,0;STRANDS=-+	GT:PSV:LN:DR:ST:QV:TY:ID:RAL:AAL:CO	./.:NaN:0:0,0:--:NaN:NaN:NaN:NAN:NAN:NAN	1|1:NA:67:0,0:-+:20:DUP:volcanosv.DUP.recover.908:NA:NA:chr7_420052-chr7_420119
chr7	937057	volcanosv.DUP.recover.914	.	<DUP>	20	PASS	SUPP=1;SUPP_VEC=01;SVLEN=79;SVTYPE=DUP;SVMETHOD=SURVIVOR1.0.7;CHR2=chr7;END=937136;CIPOS=0,0;CIEND=0,0;STRANDS=-+	GT:PSV:LN:DR:ST:QV:TY:ID:RAL:AAL:CO	./.:NaN:0:0,0:--:NaN:NaN:NaN:NAN:NAN:NAN	1|0:NA:79:0,0:-+:20:DUP:volcanosv.DUP.recover.914:NA:NA:chr7_937057-chr7_937136
chr7	1861394	volcanosv.DUP.recover.918	.	<DUP>	20	PASS	SUPP=1;SUPP_VEC=01;SVLEN=94;SVTYPE=DUP;SVMETHOD=SURVIVOR1.0.7;CHR2=chr7;END=1861488;CIPOS=0,0;CIEND=0,0;STRANDS=-+	GT:PSV:LN:DR:ST:QV:TY:ID:RAL:AAL:CO	./.:NaN:0:0,0:--:NaN:NaN:NaN:NAN:NAN:NAN	1|1:NA:94:0,0:-+:20:DUP:volcanosv.DUP.recover.918:NA:NA:chr7_1861394-chr7_1861488
chr7	5930752	volcanosv.DUP.recover.923	.	<DUP>	20	PASS	SUPP=1;SUPP_VEC=01;SVLEN=93;SVTYPE=DUP;SVMETHOD=SURVIVOR1.0.7;CHR2=chr7;END=5930845;CIPOS=0,0;CIEND=0,0;STRANDS=-+	GT:PSV:LN:DR:ST:QV:TY:ID:RAL:AAL:CO	./.:NaN:0:0,0:--:NaN:NaN:NaN:NAN:NAN:NAN	0|1:NA:93:0,0:-+:20:DUP:volcanosv.DUP.recover.923:NA:NA:chr7_5930752-chr7_5930845
chr7	79976862	volcanosv.DUP.recover.961	.	<DUP>	20	PASS	SUPP=1;SUPP_VEC=01;SVLEN=70;SVTYPE=DUP;SVMETHOD=SURVIVOR1.0.7;CHR2=chr7;END=79976932;CIPOS=0,0;CIEND=0,0;STRANDS=-+	GT:PSV:LN:DR:ST:QV:TY:ID:RAL:AAL:CO	./.:NaN:0:0,0:--:NaN:NaN:NaN:NAN:NAN:NAN	0|1:NA:70:0,0:-+:20:DUP:volcanosv.DUP.recover.961:NA:NA:chr7_79976862-chr7_79976932
chr7	87626245	volcanosv.DUP.recover.966	.	<DUP>	20	PASS	SUPP=1;SUPP_VEC=01;SVLEN=62;SVTYPE=DUP;SVMETHOD=SURVIVOR1.0.7;CHR2=chr7;END=87626307;CIPOS=0,0;CIEND=0,0;STRANDS=-+	GT:PSV:LN:DR:ST:QV:TY:ID:RAL:AAL:CO	./.:NaN:0:0,0:--:NaN:NaN:NaN:NAN:NAN:NAN	1|1:NA:62:0,0:-+:20:DUP:volcanosv.DUP.recover.966:NA:NA:chr7_87626245-chr7_87626307
chr7	134190877	volcanosv.DUP.recover.987	.	<DUP>	20	PASS	SUPP=1;SUPP_VEC=01;SVLEN=69;SVTYPE=DUP;SVMETHOD=SURVIVOR1.0.7;CHR2=chr7;END=134190946;CIPOS=0,0;CIEND=0,0;STRANDS=-+	GT:PSV:LN:DR:ST:QV:TY:ID:RAL:AAL:CO	./.:NaN:0:0,0:--:NaN:NaN:NaN:NAN:NAN:NAN	1|1:NA:69:0,0:-+:20:DUP:volcanosv.DUP.recover.987:NA:NA:chr7_134190877-chr7_134190946
chr7	156348032	volcanosv.DUP.recover.1008	.	<DUP>	20	PASS	SUPP=1;SUPP_VEC=01;SVLEN=57;SVTYPE=DUP;SVMETHOD=SURVIVOR1.0.7;CHR2=chr7;END=156348089;CIPOS=0,0;CIEND=0,0;STRANDS=-+	GT:PSV:LN:DR:ST:QV:TY:ID:RAL:AAL:CO	./.:NaN:0:0,0:--:NaN:NaN:NaN:NAN:NAN:NAN	1|1:NA:57:0,0:-+:20:DUP:volcanosv.DUP.recover.1008:NA:NA:chr7_156348032-chr7_156348089
chr7	157984270	volcanosv.DUP.recover.1019	.	<DUP>	20	PASS	SUPP=1;SUPP_VEC=01;SVLEN=63;SVTYPE=DUP;SVMETHOD=SURVIVOR1.0.7;CHR2=chr7;END=157984333;CIPOS=0,0;CIEND=0,0;STRANDS=-+	GT:PSV:LN:DR:ST:QV:TY:ID:RAL:AAL:CO	./.:NaN:0:0,0:--:NaN:NaN:NaN:NAN:NAN:NAN	1|1:NA:63:0,0:-+:20:DUP:volcanosv.DUP.recover.1019:NA:NA:chr7_157984270-chr7_157984333
chr7	158158530	volcanosv.DUP.recover.1024	.	<DUP>	20	PASS	SUPP=1;SUPP_VEC=01;SVLEN=69;SVTYPE=DUP;SVMETHOD=SURVIVOR1.0.7;CHR2=chr7;END=158158599;CIPOS=0,0;CIEND=0,0;STRANDS=-+	GT:PSV:LN:DR:ST:QV:TY:ID:RAL:AAL:CO	./.:NaN:0:0,0:--:NaN:NaN:NaN:NAN:NAN:NAN	1|1:NA:69:0,0:-+:20:DUP:volcanosv.DUP.recover.1024:NA:NA:chr7_158158530-chr7_158158599
chr8	744504	volcanosv.DUP.recover.1060	.	<DUP>	20	PASS	SUPP=1;SUPP_VEC=01;SVLEN=60;SVTYPE=DUP;SVMETHOD=SURVIVOR1.0.7;CHR2=chr8;END=744564;CIPOS=0,0;CIEND=0,0;STRANDS=-+	GT:PSV:LN:DR:ST:QV:TY:ID:RAL:AAL:CO	./.:NaN:0:0,0:--:NaN:NaN:NaN:NAN:NAN:NAN	1|1:NA:60:0,0:-+:20:DUP:volcanosv.DUP.recover.1060:NA:NA:chr8_744504-chr8_744564
chr8	882263	volcanosv.DUP.recover.1062	.	<DUP>	20	PASS	SUPP=1;SUPP_VEC=01;SVLEN=52;SVTYPE=DUP;SVMETHOD=SURVIVOR1.0.7;CHR2=chr8;END=882315;CIPOS=0,0;CIEND=0,0;STRANDS=-+	GT:PSV:LN:DR:ST:QV:TY:ID:RAL:AAL:CO	./.:NaN:0:0,0:--:NaN:NaN:NaN:NAN:NAN:NAN	1|1:NA:52:0,0:-+:20:DUP:volcanosv.DUP.recover.1062:NA:NA:chr8_882263-chr8_882315
chr8	1582246	volcanosv.DUP.recover.1079	.	<DUP>	20	PASS	SUPP=1;SUPP_VEC=01;SVLEN=65;SVTYPE=DUP;SVMETHOD=SURVIVOR1.0.7;CHR2=chr8;END=1582311;CIPOS=0,0;CIEND=0,0;STRANDS=-+	GT:PSV:LN:DR:ST:QV:TY:ID:RAL:AAL:CO	./.:NaN:0:0,0:--:NaN:NaN:NaN:NAN:NAN:NAN	1|1:NA:65:0,0:-+:20:DUP:volcanosv.DUP.recover.1079:NA:NA:chr8_1582246-chr8_1582311
chr8	37403585	volcanosv.DUP.recover.1108	.	<DUP>	20	PASS	SUPP=1;SUPP_VEC=01;SVLEN=88;SVTYPE=DUP;SVMETHOD=SURVIVOR1.0.7;CHR2=chr8;END=37403673;CIPOS=0,0;CIEND=0,0;STRANDS=-+	GT:PSV:LN:DR:ST:QV:TY:ID:RAL:AAL:CO	./.:NaN:0:0,0:--:NaN:NaN:NaN:NAN:NAN:NAN	1|1:NA:88:0,0:-+:20:DUP:volcanosv.DUP.recover.1108:NA:NA:chr8_37403585-chr8_37403673
chr8	42347248	volcanosv.DUP.recover.1111	.	<DUP>	20	PASS	SUPP=1;SUPP_VEC=01;SVLEN=69;SVTYPE=DUP;SVMETHOD=SURVIVOR1.0.7;CHR2=chr8;END=42347317;CIPOS=0,0;CIEND=0,0;STRANDS=-+	GT:PSV:LN:DR:ST:QV:TY:ID:RAL:AAL:CO	./.:NaN:0:0,0:--:NaN:NaN:NaN:NAN:NAN:NAN	1|1:NA:69:0,0:-+:20:DUP:volcanosv.DUP.recover.1111:NA:NA:chr8_42347248-chr8_42347317
chr8	95080619	volcanosv.DUP.recover.1120	.	<DUP>	20	PASS	SUPP=1;SUPP_VEC=01;SVLEN=77;SVTYPE=DUP;SVMETHOD=SURVIVOR1.0.7;CHR2=chr8;END=95080696;CIPOS=0,0;CIEND=0,0;STRANDS=-+	GT:PSV:LN:DR:ST:QV:TY:ID:RAL:AAL:CO	./.:NaN:0:0,0:--:NaN:NaN:NaN:NAN:NAN:NAN	1|1:NA:77:0,0:-+:20:DUP:volcanosv.DUP.recover.1120:NA:NA:chr8_95080619-chr8_95080696
chr8	109065149	volcanosv.DUP.recover.1124	.	<DUP>	20	PASS	SUPP=1;SUPP_VEC=01;SVLEN=97;SVTYPE=DUP;SVMETHOD=SURVIVOR1.0.7;CHR2=chr8;END=109065246;CIPOS=0,0;CIEND=0,0;STRANDS=-+	GT:PSV:LN:DR:ST:QV:TY:ID:RAL:AAL:CO	./.:NaN:0:0,0:--:NaN:NaN:NaN:NAN:NAN:NAN	1|1:NA:97:0,0:-+:20:DUP:volcanosv.DUP.recover.1124:NA:NA:chr8_109065149-chr8_109065246
chr8	139959016	volcanosv.DUP.recover.1135	.	<DUP>	20	PASS	SUPP=1;SUPP_VEC=01;SVLEN=55;SVTYPE=DUP;SVMETHOD=SURVIVOR1.0.7;CHR2=chr8;END=139959071;CIPOS=0,0;CIEND=0,0;STRANDS=-+	GT:PSV:LN:DR:ST:QV:TY:ID:RAL:AAL:CO	./.:NaN:0:0,0:--:NaN:NaN:NaN:NAN:NAN:NAN	1|1:NA:55:0,0:-+:20:DUP:volcanosv.DUP.recover.1135:NA:NA:chr8_139959016-chr8_139959071
chr8	144838975	volcanosv.DUP.recover.1162	.	<DUP>	20	PASS	SUPP=1;SUPP_VEC=01;SVLEN=71;SVTYPE=DUP;SVMETHOD=SURVIVOR1.0.7;CHR2=chr8;END=144839046;CIPOS=0,0;CIEND=0,0;STRANDS=-+	GT:PSV:LN:DR:ST:QV:TY:ID:RAL:AAL:CO	./.:NaN:0:0,0:--:NaN:NaN:NaN:NAN:NAN:NAN	1|1:NA:71:0,0:-+:20:DUP:volcanosv.DUP.recover.1162:NA:NA:chr8_144838975-chr8_144839046
chr9	25285527	volcanosv.DUP.recover.1172	.	<DUP>	20	PASS	SUPP=1;SUPP_VEC=01;SVLEN=89;SVTYPE=DUP;SVMETHOD=SURVIVOR1.0.7;CHR2=chr9;END=25285616;CIPOS=0,0;CIEND=0,0;STRANDS=-+	GT:PSV:LN:DR:ST:QV:TY:ID:RAL:AAL:CO	./.:NaN:0:0,0:--:NaN:NaN:NaN:NAN:NAN:NAN	1|1:NA:89:0,0:-+:20:DUP:volcanosv.DUP.recover.1172:NA:NA:chr9_25285527-chr9_25285616
chr9	63829021	volcanosv.DUP.recover.613	.	<DUP>	20	PASS	SUPP=1;SUPP_VEC=01;SVLEN=76;SVTYPE=DUP;SVMETHOD=SURVIVOR1.0.7;CHR2=chr9;END=63829097;CIPOS=0,0;CIEND=0,0;STRANDS=-+	GT:PSV:LN:DR:ST:QV:TY:ID:RAL:AAL:CO	./.:NaN:0:0,0:--:NaN:NaN:NaN:NAN:NAN:NAN	0|1:NA:76:0,0:-+:20:DUP:volcanosv.DUP.recover.613:NA:NA:chr9_63829021-chr9_63829097
chr9	74246004	volcanosv.DUP.recover.1183	.	<DUP>	20	PASS	SUPP=1;SUPP_VEC=01;SVLEN=69;SVTYPE=DUP;SVMETHOD=SURVIVOR1.0.7;CHR2=chr9;END=74246073;CIPOS=0,0;CIEND=0,0;STRANDS=-+	GT:PSV:LN:DR:ST:QV:TY:ID:RAL:AAL:CO	./.:NaN:0:0,0:--:NaN:NaN:NaN:NAN:NAN:NAN	1|1:NA:69:0,0:-+:20:DUP:volcanosv.DUP.recover.1183:NA:NA:chr9_74246004-chr9_74246073
chr9	134644435	volcanosv.DUP.recover.1221	.	<DUP>	20	PASS	SUPP=1;SUPP_VEC=01;SVLEN=75;SVTYPE=DUP;SVMETHOD=SURVIVOR1.0.7;CHR2=chr9;END=134644510;CIPOS=0,0;CIEND=0,0;STRANDS=-+	GT:PSV:LN:DR:ST:QV:TY:ID:RAL:AAL:CO	./.:NaN:0:0,0:--:NaN:NaN:NaN:NAN:NAN:NAN	1|1:NA:75:0,0:-+:20:DUP:volcanosv.DUP.recover.1221:NA:NA:chr9_134644435-chr9_134644510
chr9	137323154	volcanosv.DUP.recover.1248	.	<DUP>	20	PASS	SUPP=1;SUPP_VEC=01;SVLEN=72;SVTYPE=DUP;SVMETHOD=SURVIVOR1.0.7;CHR2=chr9;END=137323226;CIPOS=0,0;CIEND=0,0;STRANDS=-+	GT:PSV:LN:DR:ST:QV:TY:ID:RAL:AAL:CO	./.:NaN:0:0,0:--:NaN:NaN:NaN:NAN:NAN:NAN	1|1:NA:72:0,0:-+:20:DUP:volcanosv.DUP.recover.1248:NA:NA:chr9_137323154-chr9_137323226
chr9	137342163	volcanosv.DUP.recover.1250	.	<DUP>	20	PASS	SUPP=1;SUPP_VEC=01;SVLEN=91;SVTYPE=DUP;SVMETHOD=SURVIVOR1.0.7;CHR2=chr9;END=137342254;CIPOS=0,0;CIEND=0,0;STRANDS=-+	GT:PSV:LN:DR:ST:QV:TY:ID:RAL:AAL:CO	./.:NaN:0:0,0:--:NaN:NaN:NaN:NAN:NAN:NAN	1|1:NA:91:0,0:-+:20:DUP:volcanosv.DUP.recover.1250:NA:NA:chr9_137342163-chr9_137342254
chr9	137716160	volcanosv.DUP.recover.1259	.	<DUP>	20	PASS	SUPP=1;SUPP_VEC=01;SVLEN=86;SVTYPE=DUP;SVMETHOD=SURVIVOR1.0.7;CHR2=chr9;END=137716246;CIPOS=0,0;CIEND=0,0;STRANDS=-+	GT:PSV:LN:DR:ST:QV:TY:ID:RAL:AAL:CO	./.:NaN:0:0,0:--:NaN:NaN:NaN:NAN:NAN:NAN	1|1:NA:86:0,0:-+:20:DUP:volcanosv.DUP.recover.1259:NA:NA:chr9_137716160-chr9_137716246
chr1	136884	volcanosv.DUP.recover.1	.	<DUP>	20	PASS	SUPP=1;SUPP_VEC=01;SVLEN=293;SVTYPE=DUP;SVMETHOD=SURVIVOR1.0.7;CHR2=chr1;END=137177;CIPOS=0,0;CIEND=0,0;STRANDS=-+	GT:PSV:LN:DR:ST:QV:TY:ID:RAL:AAL:CO	./.:NaN:0:0,0:--:NaN:NaN:NaN:NAN:NAN:NAN	1|1:NA:293:0,0:-+:20:DUP:volcanosv.DUP.recover.1:NA:NA:chr1_136884-chr1_137177
chr1	996596	volcanosv.DUP.recover.7	.	<DUP>	20	PASS	SUPP=1;SUPP_VEC=01;SVLEN=133;SVTYPE=DUP;SVMETHOD=SURVIVOR1.0.7;CHR2=chr1;END=996729;CIPOS=0,0;CIEND=0,0;STRANDS=-+	GT:PSV:LN:DR:ST:QV:TY:ID:RAL:AAL:CO	./.:NaN:0:0,0:--:NaN:NaN:NaN:NAN:NAN:NAN	1|1:NA:133:0,0:-+:20:DUP:volcanosv.DUP.recover.7:NA:NA:chr1_996596-chr1_996729
chr1	1543586	volcanosv.DUP.recover.14	.	<DUP>	20	PASS	SUPP=1;SUPP_VEC=01;SVLEN=223;SVTYPE=DUP;SVMETHOD=SURVIVOR1.0.7;CHR2=chr1;END=1543809;CIPOS=0,0;CIEND=0,0;STRANDS=-+	GT:PSV:LN:DR:ST:QV:TY:ID:RAL:AAL:CO	./.:NaN:0:0,0:--:NaN:NaN:NaN:NAN:NAN:NAN	1|1:NA:223:0,0:-+:20:DUP:volcanosv.DUP.recover.14:NA:NA:chr1_1543586-chr1_1543809
chr1	1605595	volcanosv.DUP.recover.15	.	<DUP>	20	PASS	SUPP=1;SUPP_VEC=01;SVLEN=285;SVTYPE=DUP;SVMETHOD=SURVIVOR1.0.7;CHR2=chr1;END=1605880;CIPOS=0,0;CIEND=0,0;STRANDS=-+	GT:PSV:LN:DR:ST:QV:TY:ID:RAL:AAL:CO	./.:NaN:0:0,0:--:NaN:NaN:NaN:NAN:NAN:NAN	1|0:NA:285:0,0:-+:20:DUP:volcanosv.DUP.recover.15:NA:NA:chr1_1605595-chr1_1605880
chr1	7115145	volcanosv.DUP.recover.32	.	<DUP>	20	PASS	SUPP=1;SUPP_VEC=01;SVLEN=196;SVTYPE=DUP;SVMETHOD=SURVIVOR1.0.7;CHR2=chr1;END=7115341;CIPOS=0,0;CIEND=0,0;STRANDS=-+	GT:PSV:LN:DR:ST:QV:TY:ID:RAL:AAL:CO	./.:NaN:0:0,0:--:NaN:NaN:NaN:NAN:NAN:NAN	0|1:NA:196:0,0:-+:20:DUP:volcanosv.DUP.recover.32:NA:NA:chr1_7115145-chr1_7115341
chr1	13658329	volcanosv.DUP.recover.39	.	<DUP>	20	PASS	SUPP=1;SUPP_VEC=01;SVLEN=128;SVTYPE=DUP;SVMETHOD=SURVIVOR1.0.7;CHR2=chr1;END=13658457;CIPOS=0,0;CIEND=0,0;STRANDS=-+	GT:PSV:LN:DR:ST:QV:TY:ID:RAL:AAL:CO	./.:NaN:0:0,0:--:NaN:NaN:NaN:NAN:NAN:NAN	1|1:NA:128:0,0:-+:20:DUP:volcanosv.DUP.recover.39:NA:NA:chr1_13658329-chr1_13658457
chr1	31431775	volcanosv.DUP.recover.48	.	<DUP>	20	PASS	SUPP=1;SUPP_VEC=01;SVLEN=226;SVTYPE=DUP;SVMETHOD=SURVIVOR1.0.7;CHR2=chr1;END=31432001;CIPOS=0,0;CIEND=0,0;STRANDS=-+	GT:PSV:LN:DR:ST:QV:TY:ID:RAL:AAL:CO	./.:NaN:0:0,0:--:NaN:NaN:NaN:NAN:NAN:NAN	1|0:NA:226:0,0:-+:20:DUP:volcanosv.DUP.recover.48:NA:NA:chr1_31431775-chr1_31432001
chr1	36688597	volcanosv.DUP.recover.52	.	<DUP>	20	PASS	SUPP=1;SUPP_VEC=01;SVLEN=326;SVTYPE=DUP;SVMETHOD=SURVIVOR1.0.7;CHR2=chr1;END=36688923;CIPOS=0,0;CIEND=0,0;STRANDS=-+	GT:PSV:LN:DR:ST:QV:TY:ID:RAL:AAL:CO	./.:NaN:0:0,0:--:NaN:NaN:NaN:NAN:NAN:NAN	1|1:NA:326:0,0:-+:20:DUP:volcanosv.DUP.recover.52:NA:NA:chr1_36688597-chr1_36688923
chr1	39504515	volcanosv.DUP.recover.54	.	<DUP>	20	PASS	SUPP=1;SUPP_VEC=01;SVLEN=461;SVTYPE=DUP;SVMETHOD=SURVIVOR1.0.7;CHR2=chr1;END=39504976;CIPOS=0,0;CIEND=0,0;STRANDS=-+	GT:PSV:LN:DR:ST:QV:TY:ID:RAL:AAL:CO	./.:NaN:0:0,0:--:NaN:NaN:NaN:NAN:NAN:NAN	1|1:NA:461:0,0:-+:20:DUP:volcanosv.DUP.recover.54:NA:NA:chr1_39504515-chr1_39504976
chr1	41544850	volcanosv.DUP.recover.56	.	<DUP>	20	PASS	SUPP=1;SUPP_VEC=01;SVLEN=463;SVTYPE=DUP;SVMETHOD=SURVIVOR1.0.7;CHR2=chr1;END=41545313;CIPOS=0,0;CIEND=0,0;STRANDS=-+	GT:PSV:LN:DR:ST:QV:TY:ID:RAL:AAL:CO	./.:NaN:0:0,0:--:NaN:NaN:NaN:NAN:NAN:NAN	1|0:NA:463:0,0:-+:20:DUP:volcanosv.DUP.recover.56:NA:NA:chr1_41544850-chr1_41545313
chr1	118319206	volcanosv.DUP.recover.86	.	<DUP>	20	PASS	SUPP=1;SUPP_VEC=01;SVLEN=193;SVTYPE=DUP;SVMETHOD=SURVIVOR1.0.7;CHR2=chr1;END=118319399;CIPOS=0,0;CIEND=0,0;STRANDS=-+	GT:PSV:LN:DR:ST:QV:TY:ID:RAL:AAL:CO	./.:NaN:0:0,0:--:NaN:NaN:NaN:NAN:NAN:NAN	1|0:NA:193:0,0:-+:20:DUP:volcanosv.DUP.recover.86:NA:NA:chr1_118319206-chr1_118319399
chr1	118364670	volcanosv.DUP.recover.87	.	<DUP>	20	PASS	SUPP=1;SUPP_VEC=01;SVLEN=357;SVTYPE=DUP;SVMETHOD=SURVIVOR1.0.7;CHR2=chr1;END=118365027;CIPOS=0,0;CIEND=0,0;STRANDS=-+	GT:PSV:LN:DR:ST:QV:TY:ID:RAL:AAL:CO	./.:NaN:0:0,0:--:NaN:NaN:NaN:NAN:NAN:NAN	1|0:NA:357:0,0:-+:20:DUP:volcanosv.DUP.recover.87:NA:NA:chr1_118364670-chr1_118365027
chr1	144813609	volcanosv.DUP.recover.89	.	<DUP>	20	PASS	SUPP=1;SUPP_VEC=01;SVLEN=147;SVTYPE=DUP;SVMETHOD=SURVIVOR1.0.7;CHR2=chr1;END=144813756;CIPOS=0,0;CIEND=0,0;STRANDS=-+	GT:PSV:LN:DR:ST:QV:TY:ID:RAL:AAL:CO	./.:NaN:0:0,0:--:NaN:NaN:NaN:NAN:NAN:NAN	0|1:NA:147:0,0:-+:20:DUP:volcanosv.DUP.recover.89:NA:NA:chr1_144813609-chr1_144813756
chr1	147920462	volcanosv.DUP.recover.94	.	<DUP>	20	PASS	SUPP=1;SUPP_VEC=01;SVLEN=109;SVTYPE=DUP;SVMETHOD=SURVIVOR1.0.7;CHR2=chr1;END=147920571;CIPOS=0,0;CIEND=0,0;STRANDS=-+	GT:PSV:LN:DR:ST:QV:TY:ID:RAL:AAL:CO	./.:NaN:0:0,0:--:NaN:NaN:NaN:NAN:NAN:NAN	0|1:NA:109:0,0:-+:20:DUP:volcanosv.DUP.recover.94:NA:NA:chr1_147920462-chr1_147920571
chr1	154755825	volcanosv.DUP.recover.101	.	<DUP>	20	PASS	SUPP=1;SUPP_VEC=01;SVLEN=249;SVTYPE=DUP;SVMETHOD=SURVIVOR1.0.7;CHR2=chr1;END=154756074;CIPOS=0,0;CIEND=0,0;STRANDS=-+	GT:PSV:LN:DR:ST:QV:TY:ID:RAL:AAL:CO	./.:NaN:0:0,0:--:NaN:NaN:NaN:NAN:NAN:NAN	0|1:NA:249:0,0:-+:20:DUP:volcanosv.DUP.recover.101:NA:NA:chr1_154755825-chr1_154756074
chr1	161061313	volcanosv.DUP.recover.40	.	<DUP>	20	PASS	SUPP=1;SUPP_VEC=01;SVLEN=123;SVTYPE=DUP;SVMETHOD=SURVIVOR1.0.7;CHR2=chr1;END=161061436;CIPOS=0,0;CIEND=0,0;STRANDS=-+	GT:PSV:LN:DR:ST:QV:TY:ID:RAL:AAL:CO	./.:NaN:0:0,0:--:NaN:NaN:NaN:NAN:NAN:NAN	0|1:NA:123:0,0:-+:20:DUP:volcanosv.DUP.recover.40:NA:NA:chr1_161061313-chr1_161061436
chr1	163715155	volcanosv.DUP.recover.104	.	<DUP>	20	PASS	SUPP=1;SUPP_VEC=01;SVLEN=111;SVTYPE=DUP;SVMETHOD=SURVIVOR1.0.7;CHR2=chr1;END=163715266;CIPOS=0,0;CIEND=0,0;STRANDS=-+	GT:PSV:LN:DR:ST:QV:TY:ID:RAL:AAL:CO	./.:NaN:0:0,0:--:NaN:NaN:NaN:NAN:NAN:NAN	1|1:NA:111:0,0:-+:20:DUP:volcanosv.DUP.recover.104:NA:NA:chr1_163715155-chr1_163715266
chr1	202205325	volcanosv.DUP.recover.123	.	<DUP>	20	PASS	SUPP=1;SUPP_VEC=01;SVLEN=144;SVTYPE=DUP;SVMETHOD=SURVIVOR1.0.7;CHR2=chr1;END=202205469;CIPOS=0,0;CIEND=0,0;STRANDS=-+	GT:PSV:LN:DR:ST:QV:TY:ID:RAL:AAL:CO	./.:NaN:0:0,0:--:NaN:NaN:NaN:NAN:NAN:NAN	0|1:NA:144:0,0:-+:20:DUP:volcanosv.DUP.recover.123:NA:NA:chr1_202205325-chr1_202205469
chr1	205973073	volcanosv.DUP.recover.125	.	<DUP>	20	PASS	SUPP=1;SUPP_VEC=01;SVLEN=211;SVTYPE=DUP;SVMETHOD=SURVIVOR1.0.7;CHR2=chr1;END=205973284;CIPOS=0,0;CIEND=0,0;STRANDS=-+	GT:PSV:LN:DR:ST:QV:TY:ID:RAL:AAL:CO	./.:NaN:0:0,0:--:NaN:NaN:NaN:NAN:NAN:NAN	1|1:NA:211:0,0:-+:20:DUP:volcanosv.DUP.recover.125:NA:NA:chr1_205973073-chr1_205973284
chr1	226612652	volcanosv.DUP.recover.141	.	<DUP>	20	PASS	SUPP=1;SUPP_VEC=01;SVLEN=481;SVTYPE=DUP;SVMETHOD=SURVIVOR1.0.7;CHR2=chr1;END=226613133;CIPOS=0,0;CIEND=0,0;STRANDS=-+	GT:PSV:LN:DR:ST:QV:TY:ID:RAL:AAL:CO	./.:NaN:0:0,0:--:NaN:NaN:NaN:NAN:NAN:NAN	0|1:NA:481:0,0:-+:20:DUP:volcanosv.DUP.recover.141:NA:NA:chr1_226612652-chr1_226613133
chr1	226960096	volcanosv.DUP.recover.143	.	<DUP>	20	PASS	SUPP=1;SUPP_VEC=01;SVLEN=416;SVTYPE=DUP;SVMETHOD=SURVIVOR1.0.7;CHR2=chr1;END=226960512;CIPOS=0,0;CIEND=0,0;STRANDS=-+	GT:PSV:LN:DR:ST:QV:TY:ID:RAL:AAL:CO	./.:NaN:0:0,0:--:NaN:NaN:NaN:NAN:NAN:NAN	1|1:NA:416:0,0:-+:20:DUP:volcanosv.DUP.recover.143:NA:NA:chr1_226960096-chr1_226960512
chr1	231202107	volcanosv.DUP.recover.147	.	<DUP>	20	PASS	SUPP=1;SUPP_VEC=01;SVLEN=116;SVTYPE=DUP;SVMETHOD=SURVIVOR1.0.7;CHR2=chr1;END=231202223;CIPOS=0,0;CIEND=0,0;STRANDS=-+	GT:PSV:LN:DR:ST:QV:TY:ID:RAL:AAL:CO	./.:NaN:0:0,0:--:NaN:NaN:NaN:NAN:NAN:NAN	1|1:NA:116:0,0:-+:20:DUP:volcanosv.DUP.recover.147:NA:NA:chr1_231202107-chr1_231202223
chr10	556161	volcanosv.DUP.recover.1271	.	<DUP>	20	PASS	SUPP=1;SUPP_VEC=01;SVLEN=150;SVTYPE=DUP;SVMETHOD=SURVIVOR1.0.7;CHR2=chr10;END=556311;CIPOS=0,0;CIEND=0,0;STRANDS=-+	GT:PSV:LN:DR:ST:QV:TY:ID:RAL:AAL:CO	./.:NaN:0:0,0:--:NaN:NaN:NaN:NAN:NAN:NAN	1|1:NA:150:0,0:-+:20:DUP:volcanosv.DUP.recover.1271:NA:NA:chr10_556161-chr10_556311
chr10	639173	volcanosv.DUP.recover.1272	.	<DUP>	20	PASS	SUPP=1;SUPP_VEC=01;SVLEN=144;SVTYPE=DUP;SVMETHOD=SURVIVOR1.0.7;CHR2=chr10;END=639317;CIPOS=0,0;CIEND=0,0;STRANDS=-+	GT:PSV:LN:DR:ST:QV:TY:ID:RAL:AAL:CO	./.:NaN:0:0,0:--:NaN:NaN:NaN:NAN:NAN:NAN	1|1:NA:144:0,0:-+:20:DUP:volcanosv.DUP.recover.1272:NA:NA:chr10_639173-chr10_639317
chr10	2232012	volcanosv.DUP.recover.1287	.	<DUP>	20	PASS	SUPP=1;SUPP_VEC=01;SVLEN=336;SVTYPE=DUP;SVMETHOD=SURVIVOR1.0.7;CHR2=chr10;END=2232348;CIPOS=0,0;CIEND=0,0;STRANDS=-+	GT:PSV:LN:DR:ST:QV:TY:ID:RAL:AAL:CO	./.:NaN:0:0,0:--:NaN:NaN:NaN:NAN:NAN:NAN	1|1:NA:336:0,0:-+:20:DUP:volcanosv.DUP.recover.1287:NA:NA:chr10_2232012-chr10_2232348
chr10	2392245	volcanosv.DUP.recover.1289	.	<DUP>	20	PASS	SUPP=1;SUPP_VEC=01;SVLEN=390;SVTYPE=DUP;SVMETHOD=SURVIVOR1.0.7;CHR2=chr10;END=2392635;CIPOS=0,0;CIEND=0,0;STRANDS=-+	GT:PSV:LN:DR:ST:QV:TY:ID:RAL:AAL:CO	./.:NaN:0:0,0:--:NaN:NaN:NaN:NAN:NAN:NAN	1|1:NA:390:0,0:-+:20:DUP:volcanosv.DUP.recover.1289:NA:NA:chr10_2392245-chr10_2392635
chr10	3648647	volcanosv.DUP.recover.1296	.	<DUP>	20	PASS	SUPP=1;SUPP_VEC=01;SVLEN=102;SVTYPE=DUP;SVMETHOD=SURVIVOR1.0.7;CHR2=chr10;END=3648749;CIPOS=0,0;CIEND=0,0;STRANDS=-+	GT:PSV:LN:DR:ST:QV:TY:ID:RAL:AAL:CO	./.:NaN:0:0,0:--:NaN:NaN:NaN:NAN:NAN:NAN	1|1:NA:102:0,0:-+:20:DUP:volcanosv.DUP.recover.1296:NA:NA:chr10_3648647-chr10_3648749
chr10	42072727	volcanosv.DUP.recover.1320	.	<DUP>	20	PASS	SUPP=1;SUPP_VEC=01;SVLEN=468;SVTYPE=DUP;SVMETHOD=SURVIVOR1.0.7;CHR2=chr10;END=42073195;CIPOS=0,0;CIEND=0,0;STRANDS=-+	GT:PSV:LN:DR:ST:QV:TY:ID:RAL:AAL:CO	./.:NaN:0:0,0:--:NaN:NaN:NaN:NAN:NAN:NAN	0|1:NA:468:0,0:-+:20:DUP:volcanosv.DUP.recover.1320:NA:NA:chr10_42072727-chr10_42073195
chr10	44662653	volcanosv.DUP.recover.1327	.	<DUP>	20	PASS	SUPP=1;SUPP_VEC=01;SVLEN=293;SVTYPE=DUP;SVMETHOD=SURVIVOR1.0.7;CHR2=chr10;END=44662946;CIPOS=0,0;CIEND=0,0;STRANDS=-+	GT:PSV:LN:DR:ST:QV:TY:ID:RAL:AAL:CO	./.:NaN:0:0,0:--:NaN:NaN:NaN:NAN:NAN:NAN	0|1:NA:293:0,0:-+:20:DUP:volcanosv.DUP.recover.1327:NA:NA:chr10_44662653-chr10_44662946
chr10	59882165	volcanosv.DUP.recover.1333	.	<DUP>	20	PASS	SUPP=1;SUPP_VEC=01;SVLEN=377;SVTYPE=DUP;SVMETHOD=SURVIVOR1.0.7;CHR2=chr10;END=59882542;CIPOS=0,0;CIEND=0,0;STRANDS=-+	GT:PSV:LN:DR:ST:QV:TY:ID:RAL:AAL:CO	./.:NaN:0:0,0:--:NaN:NaN:NaN:NAN:NAN:NAN	1|1:NA:377:0,0:-+:20:DUP:volcanosv.DUP.recover.1333:NA:NA:chr10_59882165-chr10_59882542
chr10	118197885	volcanosv.DUP.recover.303	.	<DUP>	20	PASS	SUPP=1;SUPP_VEC=01;SVLEN=384;SVTYPE=DUP;SVMETHOD=SURVIVOR1.0.7;CHR2=chr10;END=118198269;CIPOS=0,0;CIEND=0,0;STRANDS=-+	GT:PSV:LN:DR:ST:QV:TY:ID:RAL:AAL:CO	./.:NaN:0:0,0:--:NaN:NaN:NaN:NAN:NAN:NAN	1|1:NA:384:0,0:-+:20:DUP:volcanosv.DUP.recover.303:NA:NA:chr10_118197885-chr10_118198269
chr10	124610785	volcanosv.DUP.recover.1351	.	<DUP>	20	PASS	SUPP=1;SUPP_VEC=01;SVLEN=210;SVTYPE=DUP;SVMETHOD=SURVIVOR1.0.7;CHR2=chr10;END=124610995;CIPOS=0,0;CIEND=0,0;STRANDS=-+	GT:PSV:LN:DR:ST:QV:TY:ID:RAL:AAL:CO	./.:NaN:0:0,0:--:NaN:NaN:NaN:NAN:NAN:NAN	0|1:NA:210:0,0:-+:20:DUP:volcanosv.DUP.recover.1351:NA:NA:chr10_124610785-chr10_124610995
chr10	126947976	volcanosv.DUP.recover.1354	.	<DUP>	20	PASS	SUPP=1;SUPP_VEC=01;SVLEN=298;SVTYPE=DUP;SVMETHOD=SURVIVOR1.0.7;CHR2=chr10;END=126948274;CIPOS=0,0;CIEND=0,0;STRANDS=-+	GT:PSV:LN:DR:ST:QV:TY:ID:RAL:AAL:CO	./.:NaN:0:0,0:--:NaN:NaN:NaN:NAN:NAN:NAN	0|1:NA:298:0,0:-+:20:DUP:volcanosv.DUP.recover.1354:NA:NA:chr10_126947976-chr10_126948274
chr10	130051220	volcanosv.DUP.recover.1359	.	<DUP>	20	PASS	SUPP=1;SUPP_VEC=01;SVLEN=102;SVTYPE=DUP;SVMETHOD=SURVIVOR1.0.7;CHR2=chr10;END=130051322;CIPOS=0,0;CIEND=0,0;STRANDS=-+	GT:PSV:LN:DR:ST:QV:TY:ID:RAL:AAL:CO	./.:NaN:0:0,0:--:NaN:NaN:NaN:NAN:NAN:NAN	1|1:NA:102:0,0:-+:20:DUP:volcanosv.DUP.recover.1359:NA:NA:chr10_130051220-chr10_130051322
chr10	131512437	volcanosv.DUP.recover.1363	.	<DUP>	20	PASS	SUPP=1;SUPP_VEC=01;SVLEN=147;SVTYPE=DUP;SVMETHOD=SURVIVOR1.0.7;CHR2=chr10;END=131512584;CIPOS=0,0;CIEND=0,0;STRANDS=-+	GT:PSV:LN:DR:ST:QV:TY:ID:RAL:AAL:CO	./.:NaN:0:0,0:--:NaN:NaN:NaN:NAN:NAN:NAN	1|0:NA:147:0,0:-+:20:DUP:volcanosv.DUP.recover.1363:NA:NA:chr10_131512437-chr10_131512584
chr10	131884301	volcanosv.DUP.recover.1369	.	<DUP>	20	PASS	SUPP=1;SUPP_VEC=01;SVLEN=190;SVTYPE=DUP;SVMETHOD=SURVIVOR1.0.7;CHR2=chr10;END=131884491;CIPOS=0,0;CIEND=0,0;STRANDS=-+	GT:PSV:LN:DR:ST:QV:TY:ID:RAL:AAL:CO	./.:NaN:0:0,0:--:NaN:NaN:NaN:NAN:NAN:NAN	0|1:NA:190:0,0:-+:20:DUP:volcanosv.DUP.recover.1369:NA:NA:chr10_131884301-chr10_131884491
chr10	131939087	volcanosv.DUP.recover.1371	.	<DUP>	20	PASS	SUPP=1;SUPP_VEC=01;SVLEN=112;SVTYPE=DUP;SVMETHOD=SURVIVOR1.0.7;CHR2=chr10;END=131939199;CIPOS=0,0;CIEND=0,0;STRANDS=-+	GT:PSV:LN:DR:ST:QV:TY:ID:RAL:AAL:CO	./.:NaN:0:0,0:--:NaN:NaN:NaN:NAN:NAN:NAN	1|1:NA:112:0,0:-+:20:DUP:volcanosv.DUP.recover.1371:NA:NA:chr10_131939087-chr10_131939199
chr10	132158597	volcanosv.DUP.recover.1372	.	<DUP>	20	PASS	SUPP=1;SUPP_VEC=01;SVLEN=352;SVTYPE=DUP;SVMETHOD=SURVIVOR1.0.7;CHR2=chr10;END=132158949;CIPOS=0,0;CIEND=0,0;STRANDS=-+	GT:PSV:LN:DR:ST:QV:TY:ID:RAL:AAL:CO	./.:NaN:0:0,0:--:NaN:NaN:NaN:NAN:NAN:NAN	1|1:NA:352:0,0:-+:20:DUP:volcanosv.DUP.recover.1372:NA:NA:chr10_132158597-chr10_132158949
chr10	132622289	volcanosv.DUP.recover.1378	.	<DUP>	20	PASS	SUPP=1;SUPP_VEC=01;SVLEN=499;SVTYPE=DUP;SVMETHOD=SURVIVOR1.0.7;CHR2=chr10;END=132622788;CIPOS=0,0;CIEND=0,0;STRANDS=-+	GT:PSV:LN:DR:ST:QV:TY:ID:RAL:AAL:CO	./.:NaN:0:0,0:--:NaN:NaN:NaN:NAN:NAN:NAN	1|1:NA:499:0,0:-+:20:DUP:volcanosv.DUP.recover.1378:NA:NA:chr10_132622289-chr10_132622788
chr10	132622662	volcanosv.DUP.recover.1380	.	<DUP>	20	PASS	SUPP=1;SUPP_VEC=01;SVLEN=232;SVTYPE=DUP;SVMETHOD=SURVIVOR1.0.7;CHR2=chr10;END=132622894;CIPOS=0,0;CIEND=0,0;STRANDS=-+	GT:PSV:LN:DR:ST:QV:TY:ID:RAL:AAL:CO	./.:NaN:0:0,0:--:NaN:NaN:NaN:NAN:NAN:NAN	1|1:NA:232:0,0:-+:20:DUP:volcanosv.DUP.recover.1380:NA:NA:chr10_132622662-chr10_132622894
chr10	132851868	volcanosv.DUP.recover.1383	.	<DUP>	20	PASS	SUPP=1;SUPP_VEC=01;SVLEN=205;SVTYPE=DUP;SVMETHOD=SURVIVOR1.0.7;CHR2=chr10;END=132852073;CIPOS=0,0;CIEND=0,0;STRANDS=-+	GT:PSV:LN:DR:ST:QV:TY:ID:RAL:AAL:CO	./.:NaN:0:0,0:--:NaN:NaN:NaN:NAN:NAN:NAN	1|1:NA:205:0,0:-+:20:DUP:volcanosv.DUP.recover.1383:NA:NA:chr10_132851868-chr10_132852073
chr10	133441131	volcanosv.DUP.recover.1394	.	<DUP>	20	PASS	SUPP=1;SUPP_VEC=01;SVLEN=352;SVTYPE=DUP;SVMETHOD=SURVIVOR1.0.7;CHR2=chr10;END=133441483;CIPOS=0,0;CIEND=0,0;STRANDS=-+	GT:PSV:LN:DR:ST:QV:TY:ID:RAL:AAL:CO	./.:NaN:0:0,0:--:NaN:NaN:NaN:NAN:NAN:NAN	1|1:NA:352:0,0:-+:20:DUP:volcanosv.DUP.recover.1394:NA:NA:chr10_133441131-chr10_133441483
chr11	585258	volcanosv.DUP.recover.1399	.	<DUP>	20	PASS	SUPP=1;SUPP_VEC=01;SVLEN=138;SVTYPE=DUP;SVMETHOD=SURVIVOR1.0.7;CHR2=chr11;END=585396;CIPOS=0,0;CIEND=0,0;STRANDS=-+	GT:PSV:LN:DR:ST:QV:TY:ID:RAL:AAL:CO	./.:NaN:0:0,0:--:NaN:NaN:NaN:NAN:NAN:NAN	1|1:NA:138:0,0:-+:20:DUP:volcanosv.DUP.recover.1399:NA:NA:chr11_585258-chr11_585396
chr11	1294489	volcanosv.DUP.recover.1407	.	<DUP>	20	PASS	SUPP=1;SUPP_VEC=01;SVLEN=283;SVTYPE=DUP;SVMETHOD=SURVIVOR1.0.7;CHR2=chr11;END=1294772;CIPOS=0,0;CIEND=0,0;STRANDS=-+	GT:PSV:LN:DR:ST:QV:TY:ID:RAL:AAL:CO	./.:NaN:0:0,0:--:NaN:NaN:NaN:NAN:NAN:NAN	0|1:NA:283:0,0:-+:20:DUP:volcanosv.DUP.recover.1407:NA:NA:chr11_1294489-chr11_1294772
chr11	45101777	volcanosv.DUP.recover.1425	.	<DUP>	20	PASS	SUPP=1;SUPP_VEC=01;SVLEN=484;SVTYPE=DUP;SVMETHOD=SURVIVOR1.0.7;CHR2=chr11;END=45102261;CIPOS=0,0;CIEND=0,0;STRANDS=-+	GT:PSV:LN:DR:ST:QV:TY:ID:RAL:AAL:CO	./.:NaN:0:0,0:--:NaN:NaN:NaN:NAN:NAN:NAN	1|0:NA:484:0,0:-+:20:DUP:volcanosv.DUP.recover.1425:NA:NA:chr11_45101777-chr11_45102261
chr11	69069315	volcanosv.DUP.recover.1436	.	<DUP>	20	PASS	SUPP=1;SUPP_VEC=01;SVLEN=274;SVTYPE=DUP;SVMETHOD=SURVIVOR1.0.7;CHR2=chr11;END=69069589;CIPOS=0,0;CIEND=0,0;STRANDS=-+	GT:PSV:LN:DR:ST:QV:TY:ID:RAL:AAL:CO	./.:NaN:0:0,0:--:NaN:NaN:NaN:NAN:NAN:NAN	1|1:NA:274:0,0:-+:20:DUP:volcanosv.DUP.recover.1436:NA:NA:chr11_69069315-chr11_69069589
chr11	69497877	volcanosv.DUP.recover.1439	.	<DUP>	20	PASS	SUPP=1;SUPP_VEC=01;SVLEN=214;SVTYPE=DUP;SVMETHOD=SURVIVOR1.0.7;CHR2=chr11;END=69498091;CIPOS=0,0;CIEND=0,0;STRANDS=-+	GT:PSV:LN:DR:ST:QV:TY:ID:RAL:AAL:CO	./.:NaN:0:0,0:--:NaN:NaN:NaN:NAN:NAN:NAN	1|1:NA:214:0,0:-+:20:DUP:volcanosv.DUP.recover.1439:NA:NA:chr11_69497877-chr11_69498091
chr11	82625432	volcanosv.DUP.recover.1452	.	<DUP>	20	PASS	SUPP=1;SUPP_VEC=01;SVLEN=229;SVTYPE=DUP;SVMETHOD=SURVIVOR1.0.7;CHR2=chr11;END=82625661;CIPOS=0,0;CIEND=0,0;STRANDS=-+	GT:PSV:LN:DR:ST:QV:TY:ID:RAL:AAL:CO	./.:NaN:0:0,0:--:NaN:NaN:NaN:NAN:NAN:NAN	1|1:NA:229:0,0:-+:20:DUP:volcanosv.DUP.recover.1452:NA:NA:chr11_82625432-chr11_82625661
chr11	118330904	volcanosv.DUP.recover.1463	.	<DUP>	20	PASS	SUPP=1;SUPP_VEC=01;SVLEN=322;SVTYPE=DUP;SVMETHOD=SURVIVOR1.0.7;CHR2=chr11;END=118331226;CIPOS=0,0;CIEND=0,0;STRANDS=-+	GT:PSV:LN:DR:ST:QV:TY:ID:RAL:AAL:CO	./.:NaN:0:0,0:--:NaN:NaN:NaN:NAN:NAN:NAN	0|1:NA:322:0,0:-+:20:DUP:volcanosv.DUP.recover.1463:NA:NA:chr11_118330904-chr11_118331226
chr11	122017396	volcanosv.DUP.recover.1469	.	<DUP>	20	PASS	SUPP=1;SUPP_VEC=01;SVLEN=214;SVTYPE=DUP;SVMETHOD=SURVIVOR1.0.7;CHR2=chr11;END=122017610;CIPOS=0,0;CIEND=0,0;STRANDS=-+	GT:PSV:LN:DR:ST:QV:TY:ID:RAL:AAL:CO	./.:NaN:0:0,0:--:NaN:NaN:NaN:NAN:NAN:NAN	1|1:NA:214:0,0:-+:20:DUP:volcanosv.DUP.recover.1469:NA:NA:chr11_122017396-chr11_122017610
chr11	122017635	volcanosv.DUP.recover.1470	.	<DUP>	20	PASS	SUPP=1;SUPP_VEC=01;SVLEN=103;SVTYPE=DUP;SVMETHOD=SURVIVOR1.0.7;CHR2=chr11;END=122017738;CIPOS=0,0;CIEND=0,0;STRANDS=-+	GT:PSV:LN:DR:ST:QV:TY:ID:RAL:AAL:CO	./.:NaN:0:0,0:--:NaN:NaN:NaN:NAN:NAN:NAN	0|1:NA:103:0,0:-+:20:DUP:volcanosv.DUP.recover.1470:NA:NA:chr11_122017635-chr11_122017738
chr11	126472983	volcanosv.DUP.recover.1475	.	<DUP>	20	PASS	SUPP=1;SUPP_VEC=01;SVLEN=119;SVTYPE=DUP;SVMETHOD=SURVIVOR1.0.7;CHR2=chr11;END=126473102;CIPOS=0,0;CIEND=0,0;STRANDS=-+	GT:PSV:LN:DR:ST:QV:TY:ID:RAL:AAL:CO	./.:NaN:0:0,0:--:NaN:NaN:NaN:NAN:NAN:NAN	1|1:NA:119:0,0:-+:20:DUP:volcanosv.DUP.recover.1475:NA:NA:chr11_126472983-chr11_126473102
chr11	128930665	volcanosv.DUP.recover.1476	.	<DUP>	20	PASS	SUPP=1;SUPP_VEC=01;SVLEN=210;SVTYPE=DUP;SVMETHOD=SURVIVOR1.0.7;CHR2=chr11;END=128930875;CIPOS=0,0;CIEND=0,0;STRANDS=-+	GT:PSV:LN:DR:ST:QV:TY:ID:RAL:AAL:CO	./.:NaN:0:0,0:--:NaN:NaN:NaN:NAN:NAN:NAN	1|0:NA:210:0,0:-+:20:DUP:volcanosv.DUP.recover.1476:NA:NA:chr11_128930665-chr11_128930875
chr11	129585420	volcanosv.DUP.recover.1460	.	<DUP>	20	PASS	SUPP=1;SUPP_VEC=01;SVLEN=229;SVTYPE=DUP;SVMETHOD=SURVIVOR1.0.7;CHR2=chr11;END=129585649;CIPOS=0,0;CIEND=0,0;STRANDS=-+	GT:PSV:LN:DR:ST:QV:TY:ID:RAL:AAL:CO	./.:NaN:0:0,0:--:NaN:NaN:NaN:NAN:NAN:NAN	1|1:NA:229:0,0:-+:20:DUP:volcanosv.DUP.recover.1460:NA:NA:chr11_129585420-chr11_129585649
chr11	131342161	volcanosv.DUP.recover.1479	.	<DUP>	20	PASS	SUPP=1;SUPP_VEC=01;SVLEN=145;SVTYPE=DUP;SVMETHOD=SURVIVOR1.0.7;CHR2=chr11;END=131342306;CIPOS=0,0;CIEND=0,0;STRANDS=-+	GT:PSV:LN:DR:ST:QV:TY:ID:RAL:AAL:CO	./.:NaN:0:0,0:--:NaN:NaN:NaN:NAN:NAN:NAN	0|1:NA:145:0,0:-+:20:DUP:volcanosv.DUP.recover.1479:NA:NA:chr11_131342161-chr11_131342306
chr11	134565545	volcanosv.DUP.recover.1485	.	<DUP>	20	PASS	SUPP=1;SUPP_VEC=01;SVLEN=205;SVTYPE=DUP;SVMETHOD=SURVIVOR1.0.7;CHR2=chr11;END=134565750;CIPOS=0,0;CIEND=0,0;STRANDS=-+	GT:PSV:LN:DR:ST:QV:TY:ID:RAL:AAL:CO	./.:NaN:0:0,0:--:NaN:NaN:NaN:NAN:NAN:NAN	1|1:NA:205:0,0:-+:20:DUP:volcanosv.DUP.recover.1485:NA:NA:chr11_134565545-chr11_134565750
chr11	134839586	volcanosv.DUP.recover.1489	.	<DUP>	20	PASS	SUPP=1;SUPP_VEC=01;SVLEN=483;SVTYPE=DUP;SVMETHOD=SURVIVOR1.0.7;CHR2=chr11;END=134840069;CIPOS=0,0;CIEND=0,0;STRANDS=-+	GT:PSV:LN:DR:ST:QV:TY:ID:RAL:AAL:CO	./.:NaN:0:0,0:--:NaN:NaN:NaN:NAN:NAN:NAN	1|1:NA:483:0,0:-+:20:DUP:volcanosv.DUP.recover.1489:NA:NA:chr11_134839586-chr11_134840069
chr12	1662318	volcanosv.DUP.recover.1504	.	<DUP>	20	PASS	SUPP=1;SUPP_VEC=01;SVLEN=327;SVTYPE=DUP;SVMETHOD=SURVIVOR1.0.7;CHR2=chr12;END=1662645;CIPOS=0,0;CIEND=0,0;STRANDS=-+	GT:PSV:LN:DR:ST:QV:TY:ID:RAL:AAL:CO	./.:NaN:0:0,0:--:NaN:NaN:NaN:NAN:NAN:NAN	0|1:NA:327:0,0:-+:20:DUP:volcanosv.DUP.recover.1504:NA:NA:chr12_1662318-chr12_1662645
chr12	2768337	volcanosv.DUP.recover.1508	.	<DUP>	20	PASS	SUPP=1;SUPP_VEC=01;SVLEN=135;SVTYPE=DUP;SVMETHOD=SURVIVOR1.0.7;CHR2=chr12;END=2768472;CIPOS=0,0;CIEND=0,0;STRANDS=-+	GT:PSV:LN:DR:ST:QV:TY:ID:RAL:AAL:CO	./.:NaN:0:0,0:--:NaN:NaN:NaN:NAN:NAN:NAN	1|1:NA:135:0,0:-+:20:DUP:volcanosv.DUP.recover.1508:NA:NA:chr12_2768337-chr12_2768472
chr12	4732920	volcanosv.DUP.recover.1511	.	<DUP>	20	PASS	SUPP=1;SUPP_VEC=01;SVLEN=172;SVTYPE=DUP;SVMETHOD=SURVIVOR1.0.7;CHR2=chr12;END=4733092;CIPOS=0,0;CIEND=0,0;STRANDS=-+	GT:PSV:LN:DR:ST:QV:TY:ID:RAL:AAL:CO	./.:NaN:0:0,0:--:NaN:NaN:NaN:NAN:NAN:NAN	1|1:NA:172:0,0:-+:20:DUP:volcanosv.DUP.recover.1511:NA:NA:chr12_4732920-chr12_4733092
chr12	20612625	volcanosv.DUP.recover.1518	.	<DUP>	20	PASS	SUPP=1;SUPP_VEC=01;SVLEN=140;SVTYPE=DUP;SVMETHOD=SURVIVOR1.0.7;CHR2=chr12;END=20612765;CIPOS=0,0;CIEND=0,0;STRANDS=-+	GT:PSV:LN:DR:ST:QV:TY:ID:RAL:AAL:CO	./.:NaN:0:0,0:--:NaN:NaN:NaN:NAN:NAN:NAN	1|1:NA:140:0,0:-+:20:DUP:volcanosv.DUP.recover.1518:NA:NA:chr12_20612625-chr12_20612765
chr12	37614841	volcanosv.DUP.recover.1524	.	<DUP>	20	PASS	SUPP=1;SUPP_VEC=01;SVLEN=339;SVTYPE=DUP;SVMETHOD=SURVIVOR1.0.7;CHR2=chr12;END=37615180;CIPOS=0,0;CIEND=0,0;STRANDS=-+	GT:PSV:LN:DR:ST:QV:TY:ID:RAL:AAL:CO	./.:NaN:0:0,0:--:NaN:NaN:NaN:NAN:NAN:NAN	1|1:NA:339:0,0:-+:20:DUP:volcanosv.DUP.recover.1524:NA:NA:chr12_37614841-chr12_37615180
chr12	51197043	volcanosv.DUP.recover.1529	.	<DUP>	20	PASS	SUPP=1;SUPP_VEC=01;SVLEN=128;SVTYPE=DUP;SVMETHOD=SURVIVOR1.0.7;CHR2=chr12;END=51197171;CIPOS=0,0;CIEND=0,0;STRANDS=-+	GT:PSV:LN:DR:ST:QV:TY:ID:RAL:AAL:CO	./.:NaN:0:0,0:--:NaN:NaN:NaN:NAN:NAN:NAN	1|1:NA:128:0,0:-+:20:DUP:volcanosv.DUP.recover.1529:NA:NA:chr12_51197043-chr12_51197171
chr12	120928143	volcanosv.DUP.recover.1554	.	<DUP>	20	PASS	SUPP=1;SUPP_VEC=01;SVLEN=301;SVTYPE=DUP;SVMETHOD=SURVIVOR1.0.7;CHR2=chr12;END=120928444;CIPOS=0,0;CIEND=0,0;STRANDS=-+	GT:PSV:LN:DR:ST:QV:TY:ID:RAL:AAL:CO	./.:NaN:0:0,0:--:NaN:NaN:NaN:NAN:NAN:NAN	0|1:NA:301:0,0:-+:20:DUP:volcanosv.DUP.recover.1554:NA:NA:chr12_120928143-chr12_120928444
chr12	121747407	volcanosv.DUP.recover.1555	.	<DUP>	20	PASS	SUPP=1;SUPP_VEC=01;SVLEN=459;SVTYPE=DUP;SVMETHOD=SURVIVOR1.0.7;CHR2=chr12;END=121747866;CIPOS=0,0;CIEND=0,0;STRANDS=-+	GT:PSV:LN:DR:ST:QV:TY:ID:RAL:AAL:CO	./.:NaN:0:0,0:--:NaN:NaN:NaN:NAN:NAN:NAN	0|1:NA:459:0,0:-+:20:DUP:volcanosv.DUP.recover.1555:NA:NA:chr12_121747407-chr12_121747866
chr12	129303171	volcanosv.DUP.recover.1570	.	<DUP>	20	PASS	SUPP=1;SUPP_VEC=01;SVLEN=175;SVTYPE=DUP;SVMETHOD=SURVIVOR1.0.7;CHR2=chr12;END=129303346;CIPOS=0,0;CIEND=0,0;STRANDS=-+	GT:PSV:LN:DR:ST:QV:TY:ID:RAL:AAL:CO	./.:NaN:0:0,0:--:NaN:NaN:NaN:NAN:NAN:NAN	1|1:NA:175:0,0:-+:20:DUP:volcanosv.DUP.recover.1570:NA:NA:chr12_129303171-chr12_129303346
chr12	132136141	volcanosv.DUP.recover.1591	.	<DUP>	20	PASS	SUPP=1;SUPP_VEC=01;SVLEN=105;SVTYPE=DUP;SVMETHOD=SURVIVOR1.0.7;CHR2=chr12;END=132136246;CIPOS=0,0;CIEND=0,0;STRANDS=-+	GT:PSV:LN:DR:ST:QV:TY:ID:RAL:AAL:CO	./.:NaN:0:0,0:--:NaN:NaN:NaN:NAN:NAN:NAN	1|1:NA:105:0,0:-+:20:DUP:volcanosv.DUP.recover.1591:NA:NA:chr12_132136141-chr12_132136246
chr12	132150277	volcanosv.DUP.recover.1595	.	<DUP>	20	PASS	SUPP=1;SUPP_VEC=01;SVLEN=137;SVTYPE=DUP;SVMETHOD=SURVIVOR1.0.7;CHR2=chr12;END=132150414;CIPOS=0,0;CIEND=0,0;STRANDS=-+	GT:PSV:LN:DR:ST:QV:TY:ID:RAL:AAL:CO	./.:NaN:0:0,0:--:NaN:NaN:NaN:NAN:NAN:NAN	1|0:NA:137:0,0:-+:20:DUP:volcanosv.DUP.recover.1595:NA:NA:chr12_132150277-chr12_132150414
chr12	132241236	volcanosv.DUP.recover.1598	.	<DUP>	20	PASS	SUPP=1;SUPP_VEC=01;SVLEN=135;SVTYPE=DUP;SVMETHOD=SURVIVOR1.0.7;CHR2=chr12;END=132241371;CIPOS=0,0;CIEND=0,0;STRANDS=-+	GT:PSV:LN:DR:ST:QV:TY:ID:RAL:AAL:CO	./.:NaN:0:0,0:--:NaN:NaN:NaN:NAN:NAN:NAN	1|0:NA:135:0,0:-+:20:DUP:volcanosv.DUP.recover.1598:NA:NA:chr12_132241236-chr12_132241371
chr12	132242444	volcanosv.DUP.recover.1599	.	<DUP>	20	PASS	SUPP=1;SUPP_VEC=01;SVLEN=222;SVTYPE=DUP;SVMETHOD=SURVIVOR1.0.7;CHR2=chr12;END=132242666;CIPOS=0,0;CIEND=0,0;STRANDS=-+	GT:PSV:LN:DR:ST:QV:TY:ID:RAL:AAL:CO	./.:NaN:0:0,0:--:NaN:NaN:NaN:NAN:NAN:NAN	0|1:NA:222:0,0:-+:20:DUP:volcanosv.DUP.recover.1599:NA:NA:chr12_132242444-chr12_132242666
chr13	18457812	volcanosv.DUP.recover.1607	.	<DUP>	20	PASS	SUPP=1;SUPP_VEC=01;SVLEN=134;SVTYPE=DUP;SVMETHOD=SURVIVOR1.0.7;CHR2=chr13;END=18457946;CIPOS=0,0;CIEND=0,0;STRANDS=-+	GT:PSV:LN:DR:ST:QV:TY:ID:RAL:AAL:CO	./.:NaN:0:0,0:--:NaN:NaN:NaN:NAN:NAN:NAN	1|1:NA:134:0,0:-+:20:DUP:volcanosv.DUP.recover.1607:NA:NA:chr13_18457812-chr13_18457946
chr13	67608409	volcanosv.DUP.recover.431	.	<DUP>	20	PASS	SUPP=1;SUPP_VEC=01;SVLEN=173;SVTYPE=DUP;SVMETHOD=SURVIVOR1.0.7;CHR2=chr13;END=67608582;CIPOS=0,0;CIEND=0,0;STRANDS=-+	GT:PSV:LN:DR:ST:QV:TY:ID:RAL:AAL:CO	./.:NaN:0:0,0:--:NaN:NaN:NaN:NAN:NAN:NAN	1|0:NA:173:0,0:-+:20:DUP:volcanosv.DUP.recover.431:NA:NA:chr13_67608409-chr13_67608582
chr13	111341164	volcanosv.DUP.recover.1660	.	<DUP>	20	PASS	SUPP=1;SUPP_VEC=01;SVLEN=430;SVTYPE=DUP;SVMETHOD=SURVIVOR1.0.7;CHR2=chr13;END=111341594;CIPOS=0,0;CIEND=0,0;STRANDS=-+	GT:PSV:LN:DR:ST:QV:TY:ID:RAL:AAL:CO	./.:NaN:0:0,0:--:NaN:NaN:NaN:NAN:NAN:NAN	1|1:NA:430:0,0:-+:20:DUP:volcanosv.DUP.recover.1660:NA:NA:chr13_111341164-chr13_111341594
chr13	111517943	volcanosv.DUP.recover.1662	.	<DUP>	20	PASS	SUPP=1;SUPP_VEC=01;SVLEN=196;SVTYPE=DUP;SVMETHOD=SURVIVOR1.0.7;CHR2=chr13;END=111518139;CIPOS=0,0;CIEND=0,0;STRANDS=-+	GT:PSV:LN:DR:ST:QV:TY:ID:RAL:AAL:CO	./.:NaN:0:0,0:--:NaN:NaN:NaN:NAN:NAN:NAN	1|0:NA:196:0,0:-+:20:DUP:volcanosv.DUP.recover.1662:NA:NA:chr13_111517943-chr13_111518139
chr14	20236926	volcanosv.DUP.recover.1699	.	<DUP>	20	PASS	SUPP=1;SUPP_VEC=01;SVLEN=138;SVTYPE=DUP;SVMETHOD=SURVIVOR1.0.7;CHR2=chr14;END=20237064;CIPOS=0,0;CIEND=0,0;STRANDS=-+	GT:PSV:LN:DR:ST:QV:TY:ID:RAL:AAL:CO	./.:NaN:0:0,0:--:NaN:NaN:NaN:NAN:NAN:NAN	1|0:NA:138:0,0:-+:20:DUP:volcanosv.DUP.recover.1699:NA:NA:chr14_20236926-chr14_20237064
chr14	35948111	volcanosv.DUP.recover.1705	.	<DUP>	20	PASS	SUPP=1;SUPP_VEC=01;SVLEN=349;SVTYPE=DUP;SVMETHOD=SURVIVOR1.0.7;CHR2=chr14;END=35948460;CIPOS=0,0;CIEND=0,0;STRANDS=-+	GT:PSV:LN:DR:ST:QV:TY:ID:RAL:AAL:CO	./.:NaN:0:0,0:--:NaN:NaN:NaN:NAN:NAN:NAN	1|1:NA:349:0,0:-+:20:DUP:volcanosv.DUP.recover.1705:NA:NA:chr14_35948111-chr14_35948460
chr14	94519630	volcanosv.DUP.recover.1733	.	<DUP>	20	PASS	SUPP=1;SUPP_VEC=01;SVLEN=205;SVTYPE=DUP;SVMETHOD=SURVIVOR1.0.7;CHR2=chr14;END=94519835;CIPOS=0,0;CIEND=0,0;STRANDS=-+	GT:PSV:LN:DR:ST:QV:TY:ID:RAL:AAL:CO	./.:NaN:0:0,0:--:NaN:NaN:NaN:NAN:NAN:NAN	1|0:NA:205:0,0:-+:20:DUP:volcanosv.DUP.recover.1733:NA:NA:chr14_94519630-chr14_94519835
chr14	104085460	volcanosv.DUP.recover.1745	.	<DUP>	20	PASS	SUPP=1;SUPP_VEC=01;SVLEN=201;SVTYPE=DUP;SVMETHOD=SURVIVOR1.0.7;CHR2=chr14;END=104085661;CIPOS=0,0;CIEND=0,0;STRANDS=-+	GT:PSV:LN:DR:ST:QV:TY:ID:RAL:AAL:CO	./.:NaN:0:0,0:--:NaN:NaN:NaN:NAN:NAN:NAN	1|1:NA:201:0,0:-+:20:DUP:volcanosv.DUP.recover.1745:NA:NA:chr14_104085460-chr14_104085661
chr14	105850677	volcanosv.DUP.recover.1750	.	<DUP>	20	PASS	SUPP=1;SUPP_VEC=01;SVLEN=105;SVTYPE=DUP;SVMETHOD=SURVIVOR1.0.7;CHR2=chr14;END=105850782;CIPOS=0,0;CIEND=0,0;STRANDS=-+	GT:PSV:LN:DR:ST:QV:TY:ID:RAL:AAL:CO	./.:NaN:0:0,0:--:NaN:NaN:NaN:NAN:NAN:NAN	1|1:NA:105:0,0:-+:20:DUP:volcanosv.DUP.recover.1750:NA:NA:chr14_105850677-chr14_105850782
chr14	105952383	volcanosv.DUP.recover.1752	.	<DUP>	20	PASS	SUPP=1;SUPP_VEC=01;SVLEN=105;SVTYPE=DUP;SVMETHOD=SURVIVOR1.0.7;CHR2=chr14;END=105952488;CIPOS=0,0;CIEND=0,0;STRANDS=-+	GT:PSV:LN:DR:ST:QV:TY:ID:RAL:AAL:CO	./.:NaN:0:0,0:--:NaN:NaN:NaN:NAN:NAN:NAN	1|1:NA:105:0,0:-+:20:DUP:volcanosv.DUP.recover.1752:NA:NA:chr14_105952383-chr14_105952488
chr14	106206290	volcanosv.DUP.recover.1754	.	<DUP>	20	PASS	SUPP=1;SUPP_VEC=01;SVLEN=258;SVTYPE=DUP;SVMETHOD=SURVIVOR1.0.7;CHR2=chr14;END=106206548;CIPOS=0,0;CIEND=0,0;STRANDS=-+	GT:PSV:LN:DR:ST:QV:TY:ID:RAL:AAL:CO	./.:NaN:0:0,0:--:NaN:NaN:NaN:NAN:NAN:NAN	1|1:NA:258:0,0:-+:20:DUP:volcanosv.DUP.recover.1754:NA:NA:chr14_106206290-chr14_106206548
chr15	22770524	volcanosv.DUP.recover.1757	.	<DUP>	20	PASS	SUPP=1;SUPP_VEC=01;SVLEN=192;SVTYPE=DUP;SVMETHOD=SURVIVOR1.0.7;CHR2=chr15;END=22770716;CIPOS=0,0;CIEND=0,0;STRANDS=-+	GT:PSV:LN:DR:ST:QV:TY:ID:RAL:AAL:CO	./.:NaN:0:0,0:--:NaN:NaN:NaN:NAN:NAN:NAN	1|0:NA:192:0,0:-+:20:DUP:volcanosv.DUP.recover.1757:NA:NA:chr15_22770524-chr15_22770716
chr15	100556285	volcanosv.DUP.recover.1786	.	<DUP>	20	PASS	SUPP=1;SUPP_VEC=01;SVLEN=477;SVTYPE=DUP;SVMETHOD=SURVIVOR1.0.7;CHR2=chr15;END=100556762;CIPOS=0,0;CIEND=0,0;STRANDS=-+	GT:PSV:LN:DR:ST:QV:TY:ID:RAL:AAL:CO	./.:NaN:0:0,0:--:NaN:NaN:NaN:NAN:NAN:NAN	0|1:NA:477:0,0:-+:20:DUP:volcanosv.DUP.recover.1786:NA:NA:chr15_100556285-chr15_100556762
chr15	101311936	volcanosv.DUP.recover.1790	.	<DUP>	20	PASS	SUPP=1;SUPP_VEC=01;SVLEN=127;SVTYPE=DUP;SVMETHOD=SURVIVOR1.0.7;CHR2=chr15;END=101312063;CIPOS=0,0;CIEND=0,0;STRANDS=-+	GT:PSV:LN:DR:ST:QV:TY:ID:RAL:AAL:CO	./.:NaN:0:0,0:--:NaN:NaN:NaN:NAN:NAN:NAN	1|0:NA:127:0,0:-+:20:DUP:volcanosv.DUP.recover.1790:NA:NA:chr15_101311936-chr15_101312063
chr16	571183	volcanosv.DUP.recover.1801	.	<DUP>	20	PASS	SUPP=1;SUPP_VEC=01;SVLEN=429;SVTYPE=DUP;SVMETHOD=SURVIVOR1.0.7;CHR2=chr16;END=571612;CIPOS=0,0;CIEND=0,0;STRANDS=-+	GT:PSV:LN:DR:ST:QV:TY:ID:RAL:AAL:CO	./.:NaN:0:0,0:--:NaN:NaN:NaN:NAN:NAN:NAN	1|1:NA:429:0,0:-+:20:DUP:volcanosv.DUP.recover.1801:NA:NA:chr16_571183-chr16_571612
chr16	1102706	volcanosv.DUP.recover.1816	.	<DUP>	20	PASS	SUPP=1;SUPP_VEC=01;SVLEN=159;SVTYPE=DUP;SVMETHOD=SURVIVOR1.0.7;CHR2=chr16;END=1102865;CIPOS=0,0;CIEND=0,0;STRANDS=-+	GT:PSV:LN:DR:ST:QV:TY:ID:RAL:AAL:CO	./.:NaN:0:0,0:--:NaN:NaN:NaN:NAN:NAN:NAN	1|1:NA:159:0,0:-+:20:DUP:volcanosv.DUP.recover.1816:NA:NA:chr16_1102706-chr16_1102865
chr16	9848822	volcanosv.DUP.recover.1831	.	<DUP>	20	PASS	SUPP=1;SUPP_VEC=01;SVLEN=341;SVTYPE=DUP;SVMETHOD=SURVIVOR1.0.7;CHR2=chr16;END=9849163;CIPOS=0,0;CIEND=0,0;STRANDS=-+	GT:PSV:LN:DR:ST:QV:TY:ID:RAL:AAL:CO	./.:NaN:0:0,0:--:NaN:NaN:NaN:NAN:NAN:NAN	1|1:NA:341:0,0:-+:20:DUP:volcanosv.DUP.recover.1831:NA:NA:chr16_9848822-chr16_9849163
chr16	52248855	volcanosv.DUP.recover.1857	.	<DUP>	20	PASS	SUPP=1;SUPP_VEC=01;SVLEN=131;SVTYPE=DUP;SVMETHOD=SURVIVOR1.0.7;CHR2=chr16;END=52248986;CIPOS=0,0;CIEND=0,0;STRANDS=-+	GT:PSV:LN:DR:ST:QV:TY:ID:RAL:AAL:CO	./.:NaN:0:0,0:--:NaN:NaN:NaN:NAN:NAN:NAN	0|1:NA:131:0,0:-+:20:DUP:volcanosv.DUP.recover.1857:NA:NA:chr16_52248855-chr16_52248986
chr16	55798355	volcanosv.DUP.recover.1858	.	<DUP>	20	PASS	SUPP=1;SUPP_VEC=01;SVLEN=295;SVTYPE=DUP;SVMETHOD=SURVIVOR1.0.7;CHR2=chr16;END=55798650;CIPOS=0,0;CIEND=0,0;STRANDS=-+	GT:PSV:LN:DR:ST:QV:TY:ID:RAL:AAL:CO	./.:NaN:0:0,0:--:NaN:NaN:NaN:NAN:NAN:NAN	1|0:NA:295:0,0:-+:20:DUP:volcanosv.DUP.recover.1858:NA:NA:chr16_55798355-chr16_55798650
chr16	70051807	volcanosv.DUP.recover.1863	.	<DUP>	20	PASS	SUPP=1;SUPP_VEC=01;SVLEN=304;SVTYPE=DUP;SVMETHOD=SURVIVOR1.0.7;CHR2=chr16;END=70052111;CIPOS=0,0;CIEND=0,0;STRANDS=-+	GT:PSV:LN:DR:ST:QV:TY:ID:RAL:AAL:CO	./.:NaN:0:0,0:--:NaN:NaN:NaN:NAN:NAN:NAN	0|1:NA:304:0,0:-+:20:DUP:volcanosv.DUP.recover.1863:NA:NA:chr16_70051807-chr16_70052111
chr16	82757475	volcanosv.DUP.recover.1871	.	<DUP>	20	PASS	SUPP=1;SUPP_VEC=01;SVLEN=138;SVTYPE=DUP;SVMETHOD=SURVIVOR1.0.7;CHR2=chr16;END=82757613;CIPOS=0,0;CIEND=0,0;STRANDS=-+	GT:PSV:LN:DR:ST:QV:TY:ID:RAL:AAL:CO	./.:NaN:0:0,0:--:NaN:NaN:NaN:NAN:NAN:NAN	0|1:NA:138:0,0:-+:20:DUP:volcanosv.DUP.recover.1871:NA:NA:chr16_82757475-chr16_82757613
chr16	83658433	volcanosv.DUP.recover.1873	.	<DUP>	20	PASS	SUPP=1;SUPP_VEC=01;SVLEN=367;SVTYPE=DUP;SVMETHOD=SURVIVOR1.0.7;CHR2=chr16;END=83658800;CIPOS=0,0;CIEND=0,0;STRANDS=-+	GT:PSV:LN:DR:ST:QV:TY:ID:RAL:AAL:CO	./.:NaN:0:0,0:--:NaN:NaN:NaN:NAN:NAN:NAN	1|1:NA:367:0,0:-+:20:DUP:volcanosv.DUP.recover.1873:NA:NA:chr16_83658433-chr16_83658800
chr16	83950514	volcanosv.DUP.recover.1874	.	<DUP>	20	PASS	SUPP=1;SUPP_VEC=01;SVLEN=133;SVTYPE=DUP;SVMETHOD=SURVIVOR1.0.7;CHR2=chr16;END=83950647;CIPOS=0,0;CIEND=0,0;STRANDS=-+	GT:PSV:LN:DR:ST:QV:TY:ID:RAL:AAL:CO	./.:NaN:0:0,0:--:NaN:NaN:NaN:NAN:NAN:NAN	1|0:NA:133:0,0:-+:20:DUP:volcanosv.DUP.recover.1874:NA:NA:chr16_83950514-chr16_83950647
chr16	84930386	volcanosv.DUP.recover.959	.	<DUP>	20	PASS	SUPP=1;SUPP_VEC=01;SVLEN=449;SVTYPE=DUP;SVMETHOD=SURVIVOR1.0.7;CHR2=chr16;END=84930835;CIPOS=0,0;CIEND=0,0;STRANDS=-+	GT:PSV:LN:DR:ST:QV:TY:ID:RAL:AAL:CO	./.:NaN:0:0,0:--:NaN:NaN:NaN:NAN:NAN:NAN	0|1:NA:449:0,0:-+:20:DUP:volcanosv.DUP.recover.959:NA:NA:chr16_84930386-chr16_84930835
chr16	85519225	volcanosv.DUP.recover.1879	.	<DUP>	20	PASS	SUPP=1;SUPP_VEC=01;SVLEN=391;SVTYPE=DUP;SVMETHOD=SURVIVOR1.0.7;CHR2=chr16;END=85519616;CIPOS=0,0;CIEND=0,0;STRANDS=-+	GT:PSV:LN:DR:ST:QV:TY:ID:RAL:AAL:CO	./.:NaN:0:0,0:--:NaN:NaN:NaN:NAN:NAN:NAN	1|1:NA:391:0,0:-+:20:DUP:volcanosv.DUP.recover.1879:NA:NA:chr16_85519225-chr16_85519616
chr16	85972939	volcanosv.DUP.recover.1882	.	<DUP>	20	PASS	SUPP=1;SUPP_VEC=01;SVLEN=189;SVTYPE=DUP;SVMETHOD=SURVIVOR1.0.7;CHR2=chr16;END=85973128;CIPOS=0,0;CIEND=0,0;STRANDS=-+	GT:PSV:LN:DR:ST:QV:TY:ID:RAL:AAL:CO	./.:NaN:0:0,0:--:NaN:NaN:NaN:NAN:NAN:NAN	0|1:NA:189:0,0:-+:20:DUP:volcanosv.DUP.recover.1882:NA:NA:chr16_85972939-chr16_85973128
chr16	86522734	volcanosv.DUP.recover.1884	.	<DUP>	20	PASS	SUPP=1;SUPP_VEC=01;SVLEN=121;SVTYPE=DUP;SVMETHOD=SURVIVOR1.0.7;CHR2=chr16;END=86522855;CIPOS=0,0;CIEND=0,0;STRANDS=-+	GT:PSV:LN:DR:ST:QV:TY:ID:RAL:AAL:CO	./.:NaN:0:0,0:--:NaN:NaN:NaN:NAN:NAN:NAN	0|1:NA:121:0,0:-+:20:DUP:volcanosv.DUP.recover.1884:NA:NA:chr16_86522734-chr16_86522855
chr16	87218341	volcanosv.DUP.recover.1887	.	<DUP>	20	PASS	SUPP=1;SUPP_VEC=01;SVLEN=147;SVTYPE=DUP;SVMETHOD=SURVIVOR1.0.7;CHR2=chr16;END=87218488;CIPOS=0,0;CIEND=0,0;STRANDS=-+	GT:PSV:LN:DR:ST:QV:TY:ID:RAL:AAL:CO	./.:NaN:0:0,0:--:NaN:NaN:NaN:NAN:NAN:NAN	1|1:NA:147:0,0:-+:20:DUP:volcanosv.DUP.recover.1887:NA:NA:chr16_87218341-chr16_87218488
chr16	87706052	volcanosv.DUP.recover.1889	.	<DUP>	20	PASS	SUPP=1;SUPP_VEC=01;SVLEN=173;SVTYPE=DUP;SVMETHOD=SURVIVOR1.0.7;CHR2=chr16;END=87706225;CIPOS=0,0;CIEND=0,0;STRANDS=-+	GT:PSV:LN:DR:ST:QV:TY:ID:RAL:AAL:CO	./.:NaN:0:0,0:--:NaN:NaN:NaN:NAN:NAN:NAN	1|0:NA:173:0,0:-+:20:DUP:volcanosv.DUP.recover.1889:NA:NA:chr16_87706052-chr16_87706225
chr16	88460953	volcanosv.DUP.recover.1897	.	<DUP>	20	PASS	SUPP=1;SUPP_VEC=01;SVLEN=174;SVTYPE=DUP;SVMETHOD=SURVIVOR1.0.7;CHR2=chr16;END=88461127;CIPOS=0,0;CIEND=0,0;STRANDS=-+	GT:PSV:LN:DR:ST:QV:TY:ID:RAL:AAL:CO	./.:NaN:0:0,0:--:NaN:NaN:NaN:NAN:NAN:NAN	1|0:NA:174:0,0:-+:20:DUP:volcanosv.DUP.recover.1897:NA:NA:chr16_88460953-chr16_88461127
chr16	89603958	volcanosv.DUP.recover.1916	.	<DUP>	20	PASS	SUPP=1;SUPP_VEC=01;SVLEN=347;SVTYPE=DUP;SVMETHOD=SURVIVOR1.0.7;CHR2=chr16;END=89604305;CIPOS=0,0;CIEND=0,0;STRANDS=-+	GT:PSV:LN:DR:ST:QV:TY:ID:RAL:AAL:CO	./.:NaN:0:0,0:--:NaN:NaN:NaN:NAN:NAN:NAN	1|0:NA:347:0,0:-+:20:DUP:volcanosv.DUP.recover.1916:NA:NA:chr16_89603958-chr16_89604305
chr16	89852542	volcanosv.DUP.recover.1919	.	<DUP>	20	PASS	SUPP=1;SUPP_VEC=01;SVLEN=483;SVTYPE=DUP;SVMETHOD=SURVIVOR1.0.7;CHR2=chr16;END=89853025;CIPOS=0,0;CIEND=0,0;STRANDS=-+	GT:PSV:LN:DR:ST:QV:TY:ID:RAL:AAL:CO	./.:NaN:0:0,0:--:NaN:NaN:NaN:NAN:NAN:NAN	1|0:NA:483:0,0:-+:20:DUP:volcanosv.DUP.recover.1919:NA:NA:chr16_89852542-chr16_89853025
chr16	90008276	volcanosv.DUP.recover.1922	.	<DUP>	20	PASS	SUPP=1;SUPP_VEC=01;SVLEN=244;SVTYPE=DUP;SVMETHOD=SURVIVOR1.0.7;CHR2=chr16;END=90008520;CIPOS=0,0;CIEND=0,0;STRANDS=-+	GT:PSV:LN:DR:ST:QV:TY:ID:RAL:AAL:CO	./.:NaN:0:0,0:--:NaN:NaN:NaN:NAN:NAN:NAN	1|1:NA:244:0,0:-+:20:DUP:volcanosv.DUP.recover.1922:NA:NA:chr16_90008276-chr16_90008520
chr17	217421	volcanosv.DUP.recover.1926	.	<DUP>	20	PASS	SUPP=1;SUPP_VEC=01;SVLEN=340;SVTYPE=DUP;SVMETHOD=SURVIVOR1.0.7;CHR2=chr17;END=217761;CIPOS=0,0;CIEND=0,0;STRANDS=-+	GT:PSV:LN:DR:ST:QV:TY:ID:RAL:AAL:CO	./.:NaN:0:0,0:--:NaN:NaN:NaN:NAN:NAN:NAN	1|0:NA:340:0,0:-+:20:DUP:volcanosv.DUP.recover.1926:NA:NA:chr17_217421-chr17_217761
chr17	221793	volcanosv.DUP.recover.1929	.	<DUP>	20	PASS	SUPP=1;SUPP_VEC=01;SVLEN=271;SVTYPE=DUP;SVMETHOD=SURVIVOR1.0.7;CHR2=chr17;END=222064;CIPOS=0,0;CIEND=0,0;STRANDS=-+	GT:PSV:LN:DR:ST:QV:TY:ID:RAL:AAL:CO	./.:NaN:0:0,0:--:NaN:NaN:NaN:NAN:NAN:NAN	1|1:NA:271:0,0:-+:20:DUP:volcanosv.DUP.recover.1929:NA:NA:chr17_221793-chr17_222064
chr17	598804	volcanosv.DUP.recover.574	.	<DUP>	20	PASS	SUPP=1;SUPP_VEC=01;SVLEN=340;SVTYPE=DUP;SVMETHOD=SURVIVOR1.0.7;CHR2=chr17;END=599144;CIPOS=0,0;CIEND=0,0;STRANDS=-+	GT:PSV:LN:DR:ST:QV:TY:ID:RAL:AAL:CO	./.:NaN:0:0,0:--:NaN:NaN:NaN:NAN:NAN:NAN	1|1:NA:340:0,0:-+:20:DUP:volcanosv.DUP.recover.574:NA:NA:chr17_598804-chr17_599144
chr17	810151	volcanosv.DUP.recover.1941	.	<DUP>	20	PASS	SUPP=1;SUPP_VEC=01;SVLEN=131;SVTYPE=DUP;SVMETHOD=SURVIVOR1.0.7;CHR2=chr17;END=810282;CIPOS=0,0;CIEND=0,0;STRANDS=-+	GT:PSV:LN:DR:ST:QV:TY:ID:RAL:AAL:CO	./.:NaN:0:0,0:--:NaN:NaN:NaN:NAN:NAN:NAN	1|0:NA:131:0,0:-+:20:DUP:volcanosv.DUP.recover.1941:NA:NA:chr17_810151-chr17_810282
chr17	952415	volcanosv.DUP.recover.1942	.	<DUP>	20	PASS	SUPP=1;SUPP_VEC=01;SVLEN=192;SVTYPE=DUP;SVMETHOD=SURVIVOR1.0.7;CHR2=chr17;END=952607;CIPOS=0,0;CIEND=0,0;STRANDS=-+	GT:PSV:LN:DR:ST:QV:TY:ID:RAL:AAL:CO	./.:NaN:0:0,0:--:NaN:NaN:NaN:NAN:NAN:NAN	1|1:NA:192:0,0:-+:20:DUP:volcanosv.DUP.recover.1942:NA:NA:chr17_952415-chr17_952607
chr17	7077316	volcanosv.DUP.recover.1959	.	<DUP>	20	PASS	SUPP=1;SUPP_VEC=01;SVLEN=458;SVTYPE=DUP;SVMETHOD=SURVIVOR1.0.7;CHR2=chr17;END=7077774;CIPOS=0,0;CIEND=0,0;STRANDS=-+	GT:PSV:LN:DR:ST:QV:TY:ID:RAL:AAL:CO	./.:NaN:0:0,0:--:NaN:NaN:NaN:NAN:NAN:NAN	1|1:NA:458:0,0:-+:20:DUP:volcanosv.DUP.recover.1959:NA:NA:chr17_7077316-chr17_7077774
chr17	10846470	volcanosv.DUP.recover.1960	.	<DUP>	20	PASS	SUPP=1;SUPP_VEC=01;SVLEN=408;SVTYPE=DUP;SVMETHOD=SURVIVOR1.0.7;CHR2=chr17;END=10846878;CIPOS=0,0;CIEND=0,0;STRANDS=-+	GT:PSV:LN:DR:ST:QV:TY:ID:RAL:AAL:CO	./.:NaN:0:0,0:--:NaN:NaN:NaN:NAN:NAN:NAN	1|1:NA:408:0,0:-+:20:DUP:volcanosv.DUP.recover.1960:NA:NA:chr17_10846470-chr17_10846878
chr17	10846785	volcanosv.DUP.recover.1961	.	<DUP>	20	PASS	SUPP=1;SUPP_VEC=01;SVLEN=184;SVTYPE=DUP;SVMETHOD=SURVIVOR1.0.7;CHR2=chr17;END=10846969;CIPOS=0,0;CIEND=0,0;STRANDS=-+	GT:PSV:LN:DR:ST:QV:TY:ID:RAL:AAL:CO	./.:NaN:0:0,0:--:NaN:NaN:NaN:NAN:NAN:NAN	1|1:NA:184:0,0:-+:20:DUP:volcanosv.DUP.recover.1961:NA:NA:chr17_10846785-chr17_10846969
chr17	21863485	volcanosv.DUP.recover.1967	.	<DUP>	20	PASS	SUPP=1;SUPP_VEC=01;SVLEN=153;SVTYPE=DUP;SVMETHOD=SURVIVOR1.0.7;CHR2=chr17;END=21863638;CIPOS=0,0;CIEND=0,0;STRANDS=-+	GT:PSV:LN:DR:ST:QV:TY:ID:RAL:AAL:CO	./.:NaN:0:0,0:--:NaN:NaN:NaN:NAN:NAN:NAN	0|1:NA:153:0,0:-+:20:DUP:volcanosv.DUP.recover.1967:NA:NA:chr17_21863485-chr17_21863638
chr17	69406430	volcanosv.DUP.recover.1974	.	<DUP>	20	PASS	SUPP=1;SUPP_VEC=01;SVLEN=167;SVTYPE=DUP;SVMETHOD=SURVIVOR1.0.7;CHR2=chr17;END=69406597;CIPOS=0,0;CIEND=0,0;STRANDS=-+	GT:PSV:LN:DR:ST:QV:TY:ID:RAL:AAL:CO	./.:NaN:0:0,0:--:NaN:NaN:NaN:NAN:NAN:NAN	1|1:NA:167:0,0:-+:20:DUP:volcanosv.DUP.recover.1974:NA:NA:chr17_69406430-chr17_69406597
chr17	70531150	volcanosv.DUP.recover.1975	.	<DUP>	20	PASS	SUPP=1;SUPP_VEC=01;SVLEN=123;SVTYPE=DUP;SVMETHOD=SURVIVOR1.0.7;CHR2=chr17;END=70531273;CIPOS=0,0;CIEND=0,0;STRANDS=-+	GT:PSV:LN:DR:ST:QV:TY:ID:RAL:AAL:CO	./.:NaN:0:0,0:--:NaN:NaN:NaN:NAN:NAN:NAN	1|1:NA:123:0,0:-+:20:DUP:volcanosv.DUP.recover.1975:NA:NA:chr17_70531150-chr17_70531273
chr17	70858351	volcanosv.DUP.recover.1976	.	<DUP>	20	PASS	SUPP=1;SUPP_VEC=01;SVLEN=109;SVTYPE=DUP;SVMETHOD=SURVIVOR1.0.7;CHR2=chr17;END=70858460;CIPOS=0,0;CIEND=0,0;STRANDS=-+	GT:PSV:LN:DR:ST:QV:TY:ID:RAL:AAL:CO	./.:NaN:0:0,0:--:NaN:NaN:NaN:NAN:NAN:NAN	1|1:NA:109:0,0:-+:20:DUP:volcanosv.DUP.recover.1976:NA:NA:chr17_70858351-chr17_70858460
chr17	78115605	volcanosv.DUP.recover.1980	.	<DUP>	20	PASS	SUPP=1;SUPP_VEC=01;SVLEN=328;SVTYPE=DUP;SVMETHOD=SURVIVOR1.0.7;CHR2=chr17;END=78115933;CIPOS=0,0;CIEND=0,0;STRANDS=-+	GT:PSV:LN:DR:ST:QV:TY:ID:RAL:AAL:CO	./.:NaN:0:0,0:--:NaN:NaN:NaN:NAN:NAN:NAN	1|1:NA:328:0,0:-+:20:DUP:volcanosv.DUP.recover.1980:NA:NA:chr17_78115605-chr17_78115933
chr17	81535254	volcanosv.DUP.recover.1988	.	<DUP>	20	PASS	SUPP=1;SUPP_VEC=01;SVLEN=160;SVTYPE=DUP;SVMETHOD=SURVIVOR1.0.7;CHR2=chr17;END=81535414;CIPOS=0,0;CIEND=0,0;STRANDS=-+	GT:PSV:LN:DR:ST:QV:TY:ID:RAL:AAL:CO	./.:NaN:0:0,0:--:NaN:NaN:NaN:NAN:NAN:NAN	1|1:NA:160:0,0:-+:20:DUP:volcanosv.DUP.recover.1988:NA:NA:chr17_81535254-chr17_81535414
chr17	82360490	volcanosv.DUP.recover.1991	.	<DUP>	20	PASS	SUPP=1;SUPP_VEC=01;SVLEN=171;SVTYPE=DUP;SVMETHOD=SURVIVOR1.0.7;CHR2=chr17;END=82360661;CIPOS=0,0;CIEND=0,0;STRANDS=-+	GT:PSV:LN:DR:ST:QV:TY:ID:RAL:AAL:CO	./.:NaN:0:0,0:--:NaN:NaN:NaN:NAN:NAN:NAN	1|0:NA:171:0,0:-+:20:DUP:volcanosv.DUP.recover.1991:NA:NA:chr17_82360490-chr17_82360661
chr17	83100666	volcanosv.DUP.recover.1999	.	<DUP>	20	PASS	SUPP=1;SUPP_VEC=01;SVLEN=223;SVTYPE=DUP;SVMETHOD=SURVIVOR1.0.7;CHR2=chr17;END=83100889;CIPOS=0,0;CIEND=0,0;STRANDS=-+	GT:PSV:LN:DR:ST:QV:TY:ID:RAL:AAL:CO	./.:NaN:0:0,0:--:NaN:NaN:NaN:NAN:NAN:NAN	1|1:NA:223:0,0:-+:20:DUP:volcanosv.DUP.recover.1999:NA:NA:chr17_83100666-chr17_83100889
chr18	219029	volcanosv.DUP.recover.2002	.	<DUP>	20	PASS	SUPP=1;SUPP_VEC=01;SVLEN=190;SVTYPE=DUP;SVMETHOD=SURVIVOR1.0.7;CHR2=chr18;END=219219;CIPOS=0,0;CIEND=0,0;STRANDS=-+	GT:PSV:LN:DR:ST:QV:TY:ID:RAL:AAL:CO	./.:NaN:0:0,0:--:NaN:NaN:NaN:NAN:NAN:NAN	1|0:NA:190:0,0:-+:20:DUP:volcanosv.DUP.recover.2002:NA:NA:chr18_219029-chr18_219219
chr18	1629175	volcanosv.DUP.recover.1298	.	<DUP>	20	PASS	SUPP=1;SUPP_VEC=01;SVLEN=373;SVTYPE=DUP;SVMETHOD=SURVIVOR1.0.7;CHR2=chr18;END=1629548;CIPOS=0,0;CIEND=0,0;STRANDS=-+	GT:PSV:LN:DR:ST:QV:TY:ID:RAL:AAL:CO	./.:NaN:0:0,0:--:NaN:NaN:NaN:NAN:NAN:NAN	1|1:NA:373:0,0:-+:20:DUP:volcanosv.DUP.recover.1298:NA:NA:chr18_1629175-chr18_1629548
chr18	57642304	volcanosv.DUP.recover.2029	.	<DUP>	20	PASS	SUPP=1;SUPP_VEC=01;SVLEN=306;SVTYPE=DUP;SVMETHOD=SURVIVOR1.0.7;CHR2=chr18;END=57642610;CIPOS=0,0;CIEND=0,0;STRANDS=-+	GT:PSV:LN:DR:ST:QV:TY:ID:RAL:AAL:CO	./.:NaN:0:0,0:--:NaN:NaN:NaN:NAN:NAN:NAN	1|1:NA:306:0,0:-+:20:DUP:volcanosv.DUP.recover.2029:NA:NA:chr18_57642304-chr18_57642610
chr18	62898251	volcanosv.DUP.recover.2030	.	<DUP>	20	PASS	SUPP=1;SUPP_VEC=01;SVLEN=333;SVTYPE=DUP;SVMETHOD=SURVIVOR1.0.7;CHR2=chr18;END=62898584;CIPOS=0,0;CIEND=0,0;STRANDS=-+	GT:PSV:LN:DR:ST:QV:TY:ID:RAL:AAL:CO	./.:NaN:0:0,0:--:NaN:NaN:NaN:NAN:NAN:NAN	1|0:NA:333:0,0:-+:20:DUP:volcanosv.DUP.recover.2030:NA:NA:chr18_62898251-chr18_62898584
chr18	74616943	volcanosv.DUP.recover.2036	.	<DUP>	20	PASS	SUPP=1;SUPP_VEC=01;SVLEN=242;SVTYPE=DUP;SVMETHOD=SURVIVOR1.0.7;CHR2=chr18;END=74617185;CIPOS=0,0;CIEND=0,0;STRANDS=-+	GT:PSV:LN:DR:ST:QV:TY:ID:RAL:AAL:CO	./.:NaN:0:0,0:--:NaN:NaN:NaN:NAN:NAN:NAN	0|1:NA:242:0,0:-+:20:DUP:volcanosv.DUP.recover.2036:NA:NA:chr18_74616943-chr18_74617185
chr18	76611679	volcanosv.DUP.recover.2038	.	<DUP>	20	PASS	SUPP=1;SUPP_VEC=01;SVLEN=402;SVTYPE=DUP;SVMETHOD=SURVIVOR1.0.7;CHR2=chr18;END=76612081;CIPOS=0,0;CIEND=0,0;STRANDS=-+	GT:PSV:LN:DR:ST:QV:TY:ID:RAL:AAL:CO	./.:NaN:0:0,0:--:NaN:NaN:NaN:NAN:NAN:NAN	1|1:NA:402:0,0:-+:20:DUP:volcanosv.DUP.recover.2038:NA:NA:chr18_76611679-chr18_76612081
chr18	76792615	volcanosv.DUP.recover.2039	.	<DUP>	20	PASS	SUPP=1;SUPP_VEC=01;SVLEN=240;SVTYPE=DUP;SVMETHOD=SURVIVOR1.0.7;CHR2=chr18;END=76792855;CIPOS=0,0;CIEND=0,0;STRANDS=-+	GT:PSV:LN:DR:ST:QV:TY:ID:RAL:AAL:CO	./.:NaN:0:0,0:--:NaN:NaN:NaN:NAN:NAN:NAN	1|1:NA:240:0,0:-+:20:DUP:volcanosv.DUP.recover.2039:NA:NA:chr18_76792615-chr18_76792855
chr18	78879399	volcanosv.DUP.recover.2059	.	<DUP>	20	PASS	SUPP=1;SUPP_VEC=01;SVLEN=230;SVTYPE=DUP;SVMETHOD=SURVIVOR1.0.7;CHR2=chr18;END=78879629;CIPOS=0,0;CIEND=0,0;STRANDS=-+	GT:PSV:LN:DR:ST:QV:TY:ID:RAL:AAL:CO	./.:NaN:0:0,0:--:NaN:NaN:NaN:NAN:NAN:NAN	1|1:NA:230:0,0:-+:20:DUP:volcanosv.DUP.recover.2059:NA:NA:chr18_78879399-chr18_78879629
chr18	78916374	volcanosv.DUP.recover.2060	.	<DUP>	20	PASS	SUPP=1;SUPP_VEC=01;SVLEN=359;SVTYPE=DUP;SVMETHOD=SURVIVOR1.0.7;CHR2=chr18;END=78916733;CIPOS=0,0;CIEND=0,0;STRANDS=-+	GT:PSV:LN:DR:ST:QV:TY:ID:RAL:AAL:CO	./.:NaN:0:0,0:--:NaN:NaN:NaN:NAN:NAN:NAN	0|1:NA:359:0,0:-+:20:DUP:volcanosv.DUP.recover.2060:NA:NA:chr18_78916374-chr18_78916733
chr18	79014800	volcanosv.DUP.recover.2064	.	<DUP>	20	PASS	SUPP=1;SUPP_VEC=01;SVLEN=468;SVTYPE=DUP;SVMETHOD=SURVIVOR1.0.7;CHR2=chr18;END=79015268;CIPOS=0,0;CIEND=0,0;STRANDS=-+	GT:PSV:LN:DR:ST:QV:TY:ID:RAL:AAL:CO	./.:NaN:0:0,0:--:NaN:NaN:NaN:NAN:NAN:NAN	0|1:NA:468:0,0:-+:20:DUP:volcanosv.DUP.recover.2064:NA:NA:chr18_79014800-chr18_79015268
chr18	79494230	volcanosv.DUP.recover.2071	.	<DUP>	20	PASS	SUPP=1;SUPP_VEC=01;SVLEN=430;SVTYPE=DUP;SVMETHOD=SURVIVOR1.0.7;CHR2=chr18;END=79494660;CIPOS=0,0;CIEND=0,0;STRANDS=-+	GT:PSV:LN:DR:ST:QV:TY:ID:RAL:AAL:CO	./.:NaN:0:0,0:--:NaN:NaN:NaN:NAN:NAN:NAN	1|1:NA:430:0,0:-+:20:DUP:volcanosv.DUP.recover.2071:NA:NA:chr18_79494230-chr18_79494660
chr18	79600704	volcanosv.DUP.recover.2078	.	<DUP>	20	PASS	SUPP=1;SUPP_VEC=01;SVLEN=117;SVTYPE=DUP;SVMETHOD=SURVIVOR1.0.7;CHR2=chr18;END=79600821;CIPOS=0,0;CIEND=0,0;STRANDS=-+	GT:PSV:LN:DR:ST:QV:TY:ID:RAL:AAL:CO	./.:NaN:0:0,0:--:NaN:NaN:NaN:NAN:NAN:NAN	0|1:NA:117:0,0:-+:20:DUP:volcanosv.DUP.recover.2078:NA:NA:chr18_79600704-chr18_79600821
chr18	79619002	volcanosv.DUP.recover.2081	.	<DUP>	20	PASS	SUPP=1;SUPP_VEC=01;SVLEN=458;SVTYPE=DUP;SVMETHOD=SURVIVOR1.0.7;CHR2=chr18;END=79619460;CIPOS=0,0;CIEND=0,0;STRANDS=-+	GT:PSV:LN:DR:ST:QV:TY:ID:RAL:AAL:CO	./.:NaN:0:0,0:--:NaN:NaN:NaN:NAN:NAN:NAN	1|0:NA:458:0,0:-+:20:DUP:volcanosv.DUP.recover.2081:NA:NA:chr18_79619002-chr18_79619460
chr18	79633658	volcanosv.DUP.recover.2085	.	<DUP>	20	PASS	SUPP=1;SUPP_VEC=01;SVLEN=359;SVTYPE=DUP;SVMETHOD=SURVIVOR1.0.7;CHR2=chr18;END=79634017;CIPOS=0,0;CIEND=0,0;STRANDS=-+	GT:PSV:LN:DR:ST:QV:TY:ID:RAL:AAL:CO	./.:NaN:0:0,0:--:NaN:NaN:NaN:NAN:NAN:NAN	1|0:NA:359:0,0:-+:20:DUP:volcanosv.DUP.recover.2085:NA:NA:chr18_79633658-chr18_79634017
chr18	79952497	volcanosv.DUP.recover.2092	.	<DUP>	20	PASS	SUPP=1;SUPP_VEC=01;SVLEN=215;SVTYPE=DUP;SVMETHOD=SURVIVOR1.0.7;CHR2=chr18;END=79952712;CIPOS=0,0;CIEND=0,0;STRANDS=-+	GT:PSV:LN:DR:ST:QV:TY:ID:RAL:AAL:CO	./.:NaN:0:0,0:--:NaN:NaN:NaN:NAN:NAN:NAN	0|1:NA:215:0,0:-+:20:DUP:volcanosv.DUP.recover.2092:NA:NA:chr18_79952497-chr18_79952712
chr19	312991	volcanosv.DUP.recover.2095	.	<DUP>	20	PASS	SUPP=1;SUPP_VEC=01;SVLEN=140;SVTYPE=DUP;SVMETHOD=SURVIVOR1.0.7;CHR2=chr19;END=313131;CIPOS=0,0;CIEND=0,0;STRANDS=-+	GT:PSV:LN:DR:ST:QV:TY:ID:RAL:AAL:CO	./.:NaN:0:0,0:--:NaN:NaN:NaN:NAN:NAN:NAN	1|1:NA:140:0,0:-+:20:DUP:volcanosv.DUP.recover.2095:NA:NA:chr19_312991-chr19_313131
chr19	377370	volcanosv.DUP.recover.2097	.	<DUP>	20	PASS	SUPP=1;SUPP_VEC=01;SVLEN=211;SVTYPE=DUP;SVMETHOD=SURVIVOR1.0.7;CHR2=chr19;END=377581;CIPOS=0,0;CIEND=0,0;STRANDS=-+	GT:PSV:LN:DR:ST:QV:TY:ID:RAL:AAL:CO	./.:NaN:0:0,0:--:NaN:NaN:NaN:NAN:NAN:NAN	1|1:NA:211:0,0:-+:20:DUP:volcanosv.DUP.recover.2097:NA:NA:chr19_377370-chr19_377581
chr19	400792	volcanosv.DUP.recover.2098	.	<DUP>	20	PASS	SUPP=1;SUPP_VEC=01;SVLEN=116;SVTYPE=DUP;SVMETHOD=SURVIVOR1.0.7;CHR2=chr19;END=400908;CIPOS=0,0;CIEND=0,0;STRANDS=-+	GT:PSV:LN:DR:ST:QV:TY:ID:RAL:AAL:CO	./.:NaN:0:0,0:--:NaN:NaN:NaN:NAN:NAN:NAN	1|1:NA:116:0,0:-+:20:DUP:volcanosv.DUP.recover.2098:NA:NA:chr19_400792-chr19_400908
chr19	534418	volcanosv.DUP.recover.2103	.	<DUP>	20	PASS	SUPP=1;SUPP_VEC=01;SVLEN=179;SVTYPE=DUP;SVMETHOD=SURVIVOR1.0.7;CHR2=chr19;END=534597;CIPOS=0,0;CIEND=0,0;STRANDS=-+	GT:PSV:LN:DR:ST:QV:TY:ID:RAL:AAL:CO	./.:NaN:0:0,0:--:NaN:NaN:NaN:NAN:NAN:NAN	1|1:NA:179:0,0:-+:20:DUP:volcanosv.DUP.recover.2103:NA:NA:chr19_534418-chr19_534597
chr19	550456	volcanosv.DUP.recover.2104	.	<DUP>	20	PASS	SUPP=1;SUPP_VEC=01;SVLEN=106;SVTYPE=DUP;SVMETHOD=SURVIVOR1.0.7;CHR2=chr19;END=550562;CIPOS=0,0;CIEND=0,0;STRANDS=-+	GT:PSV:LN:DR:ST:QV:TY:ID:RAL:AAL:CO	./.:NaN:0:0,0:--:NaN:NaN:NaN:NAN:NAN:NAN	1|1:NA:106:0,0:-+:20:DUP:volcanosv.DUP.recover.2104:NA:NA:chr19_550456-chr19_550562
chr19	879403	volcanosv.DUP.recover.2108	.	<DUP>	20	PASS	SUPP=1;SUPP_VEC=01;SVLEN=305;SVTYPE=DUP;SVMETHOD=SURVIVOR1.0.7;CHR2=chr19;END=879708;CIPOS=0,0;CIEND=0,0;STRANDS=-+	GT:PSV:LN:DR:ST:QV:TY:ID:RAL:AAL:CO	./.:NaN:0:0,0:--:NaN:NaN:NaN:NAN:NAN:NAN	1|0:NA:305:0,0:-+:20:DUP:volcanosv.DUP.recover.2108:NA:NA:chr19_879403-chr19_879708
chr19	1049441	volcanosv.DUP.recover.2109	.	<DUP>	20	PASS	SUPP=1;SUPP_VEC=01;SVLEN=458;SVTYPE=DUP;SVMETHOD=SURVIVOR1.0.7;CHR2=chr19;END=1049899;CIPOS=0,0;CIEND=0,0;STRANDS=-+	GT:PSV:LN:DR:ST:QV:TY:ID:RAL:AAL:CO	./.:NaN:0:0,0:--:NaN:NaN:NaN:NAN:NAN:NAN	1|0:NA:458:0,0:-+:20:DUP:volcanosv.DUP.recover.2109:NA:NA:chr19_1049441-chr19_1049899
chr19	1959504	volcanosv.DUP.recover.2115	.	<DUP>	20	PASS	SUPP=1;SUPP_VEC=01;SVLEN=230;SVTYPE=DUP;SVMETHOD=SURVIVOR1.0.7;CHR2=chr19;END=1959734;CIPOS=0,0;CIEND=0,0;STRANDS=-+	GT:PSV:LN:DR:ST:QV:TY:ID:RAL:AAL:CO	./.:NaN:0:0,0:--:NaN:NaN:NaN:NAN:NAN:NAN	1|0:NA:230:0,0:-+:20:DUP:volcanosv.DUP.recover.2115:NA:NA:chr19_1959504-chr19_1959734
chr19	4511210	volcanosv.DUP.recover.2121	.	<DUP>	20	PASS	SUPP=1;SUPP_VEC=01;SVLEN=397;SVTYPE=DUP;SVMETHOD=SURVIVOR1.0.7;CHR2=chr19;END=4511607;CIPOS=0,0;CIEND=0,0;STRANDS=-+	GT:PSV:LN:DR:ST:QV:TY:ID:RAL:AAL:CO	./.:NaN:0:0,0:--:NaN:NaN:NaN:NAN:NAN:NAN	0|1:NA:397:0,0:-+:20:DUP:volcanosv.DUP.recover.2121:NA:NA:chr19_4511210-chr19_4511607
chr19	4663603	volcanosv.DUP.recover.2122	.	<DUP>	20	PASS	SUPP=1;SUPP_VEC=01;SVLEN=253;SVTYPE=DUP;SVMETHOD=SURVIVOR1.0.7;CHR2=chr19;END=4663856;CIPOS=0,0;CIEND=0,0;STRANDS=-+	GT:PSV:LN:DR:ST:QV:TY:ID:RAL:AAL:CO	./.:NaN:0:0,0:--:NaN:NaN:NaN:NAN:NAN:NAN	1|0:NA:253:0,0:-+:20:DUP:volcanosv.DUP.recover.2122:NA:NA:chr19_4663603-chr19_4663856
chr19	11424596	volcanosv.DUP.recover.2130	.	<DUP>	20	PASS	SUPP=1;SUPP_VEC=01;SVLEN=103;SVTYPE=DUP;SVMETHOD=SURVIVOR1.0.7;CHR2=chr19;END=11424699;CIPOS=0,0;CIEND=0,0;STRANDS=-+	GT:PSV:LN:DR:ST:QV:TY:ID:RAL:AAL:CO	./.:NaN:0:0,0:--:NaN:NaN:NaN:NAN:NAN:NAN	1|1:NA:103:0,0:-+:20:DUP:volcanosv.DUP.recover.2130:NA:NA:chr19_11424596-chr19_11424699
chr19	14749630	volcanosv.DUP.recover.2134	.	<DUP>	20	PASS	SUPP=1;SUPP_VEC=01;SVLEN=161;SVTYPE=DUP;SVMETHOD=SURVIVOR1.0.7;CHR2=chr19;END=14749791;CIPOS=0,0;CIEND=0,0;STRANDS=-+	GT:PSV:LN:DR:ST:QV:TY:ID:RAL:AAL:CO	./.:NaN:0:0,0:--:NaN:NaN:NaN:NAN:NAN:NAN	0|1:NA:161:0,0:-+:20:DUP:volcanosv.DUP.recover.2134:NA:NA:chr19_14749630-chr19_14749791
chr19	15932187	volcanosv.DUP.recover.2139	.	<DUP>	20	PASS	SUPP=1;SUPP_VEC=01;SVLEN=478;SVTYPE=DUP;SVMETHOD=SURVIVOR1.0.7;CHR2=chr19;END=15932665;CIPOS=0,0;CIEND=0,0;STRANDS=-+	GT:PSV:LN:DR:ST:QV:TY:ID:RAL:AAL:CO	./.:NaN:0:0,0:--:NaN:NaN:NaN:NAN:NAN:NAN	0|1:NA:478:0,0:-+:20:DUP:volcanosv.DUP.recover.2139:NA:NA:chr19_15932187-chr19_15932665
chr19	21914272	volcanosv.DUP.recover.573	.	<DUP>	20	PASS	SUPP=1;SUPP_VEC=01;SVLEN=125;SVTYPE=DUP;SVMETHOD=SURVIVOR1.0.7;CHR2=chr19;END=21914397;CIPOS=0,0;CIEND=0,0;STRANDS=-+	GT:PSV:LN:DR:ST:QV:TY:ID:RAL:AAL:CO	./.:NaN:0:0,0:--:NaN:NaN:NaN:NAN:NAN:NAN	1|1:NA:125:0,0:-+:20:DUP:volcanosv.DUP.recover.573:NA:NA:chr19_21914272-chr19_21914397
chr19	31476080	volcanosv.DUP.recover.2150	.	<DUP>	20	PASS	SUPP=1;SUPP_VEC=01;SVLEN=481;SVTYPE=DUP;SVMETHOD=SURVIVOR1.0.7;CHR2=chr19;END=31476561;CIPOS=0,0;CIEND=0,0;STRANDS=-+	GT:PSV:LN:DR:ST:QV:TY:ID:RAL:AAL:CO	./.:NaN:0:0,0:--:NaN:NaN:NaN:NAN:NAN:NAN	1|0:NA:481:0,0:-+:20:DUP:volcanosv.DUP.recover.2150:NA:NA:chr19_31476080-chr19_31476561
chr2	671751	volcanosv.DUP.recover.197	.	<DUP>	20	PASS	SUPP=1;SUPP_VEC=01;SVLEN=106;SVTYPE=DUP;SVMETHOD=SURVIVOR1.0.7;CHR2=chr2;END=671857;CIPOS=0,0;CIEND=0,0;STRANDS=-+	GT:PSV:LN:DR:ST:QV:TY:ID:RAL:AAL:CO	./.:NaN:0:0,0:--:NaN:NaN:NaN:NAN:NAN:NAN	1|0:NA:106:0,0:-+:20:DUP:volcanosv.DUP.recover.197:NA:NA:chr2_671751-chr2_671857
chr2	910050	volcanosv.DUP.recover.198	.	<DUP>	20	PASS	SUPP=1;SUPP_VEC=01;SVLEN=166;SVTYPE=DUP;SVMETHOD=SURVIVOR1.0.7;CHR2=chr2;END=910216;CIPOS=0,0;CIEND=0,0;STRANDS=-+	GT:PSV:LN:DR:ST:QV:TY:ID:RAL:AAL:CO	./.:NaN:0:0,0:--:NaN:NaN:NaN:NAN:NAN:NAN	1|0:NA:166:0,0:-+:20:DUP:volcanosv.DUP.recover.198:NA:NA:chr2_910050-chr2_910216
chr2	1222631	volcanosv.DUP.recover.203	.	<DUP>	20	PASS	SUPP=1;SUPP_VEC=01;SVLEN=421;SVTYPE=DUP;SVMETHOD=SURVIVOR1.0.7;CHR2=chr2;END=1223052;CIPOS=0,0;CIEND=0,0;STRANDS=-+	GT:PSV:LN:DR:ST:QV:TY:ID:RAL:AAL:CO	./.:NaN:0:0,0:--:NaN:NaN:NaN:NAN:NAN:NAN	1|1:NA:421:0,0:-+:20:DUP:volcanosv.DUP.recover.203:NA:NA:chr2_1222631-chr2_1223052
chr2	1720252	volcanosv.DUP.recover.210	.	<DUP>	20	PASS	SUPP=1;SUPP_VEC=01;SVLEN=138;SVTYPE=DUP;SVMETHOD=SURVIVOR1.0.7;CHR2=chr2;END=1720390;CIPOS=0,0;CIEND=0,0;STRANDS=-+	GT:PSV:LN:DR:ST:QV:TY:ID:RAL:AAL:CO	./.:NaN:0:0,0:--:NaN:NaN:NaN:NAN:NAN:NAN	1|1:NA:138:0,0:-+:20:DUP:volcanosv.DUP.recover.210:NA:NA:chr2_1720252-chr2_1720390
chr2	2837436	volcanosv.DUP.recover.212	.	<DUP>	20	PASS	SUPP=1;SUPP_VEC=01;SVLEN=350;SVTYPE=DUP;SVMETHOD=SURVIVOR1.0.7;CHR2=chr2;END=2837786;CIPOS=0,0;CIEND=0,0;STRANDS=-+	GT:PSV:LN:DR:ST:QV:TY:ID:RAL:AAL:CO	./.:NaN:0:0,0:--:NaN:NaN:NaN:NAN:NAN:NAN	1|1:NA:350:0,0:-+:20:DUP:volcanosv.DUP.recover.212:NA:NA:chr2_2837436-chr2_2837786
chr2	3221039	volcanosv.DUP.recover.215	.	<DUP>	20	PASS	SUPP=1;SUPP_VEC=01;SVLEN=378;SVTYPE=DUP;SVMETHOD=SURVIVOR1.0.7;CHR2=chr2;END=3221417;CIPOS=0,0;CIEND=0,0;STRANDS=-+	GT:PSV:LN:DR:ST:QV:TY:ID:RAL:AAL:CO	./.:NaN:0:0,0:--:NaN:NaN:NaN:NAN:NAN:NAN	1|1:NA:378:0,0:-+:20:DUP:volcanosv.DUP.recover.215:NA:NA:chr2_3221039-chr2_3221417
chr2	3530692	volcanosv.DUP.recover.217	.	<DUP>	20	PASS	SUPP=1;SUPP_VEC=01;SVLEN=413;SVTYPE=DUP;SVMETHOD=SURVIVOR1.0.7;CHR2=chr2;END=3531105;CIPOS=0,0;CIEND=0,0;STRANDS=-+	GT:PSV:LN:DR:ST:QV:TY:ID:RAL:AAL:CO	./.:NaN:0:0,0:--:NaN:NaN:NaN:NAN:NAN:NAN	1|1:NA:413:0,0:-+:20:DUP:volcanosv.DUP.recover.217:NA:NA:chr2_3530692-chr2_3531105
chr2	4108472	volcanosv.DUP.recover.219	.	<DUP>	20	PASS	SUPP=1;SUPP_VEC=01;SVLEN=219;SVTYPE=DUP;SVMETHOD=SURVIVOR1.0.7;CHR2=chr2;END=4108691;CIPOS=0,0;CIEND=0,0;STRANDS=-+	GT:PSV:LN:DR:ST:QV:TY:ID:RAL:AAL:CO	./.:NaN:0:0,0:--:NaN:NaN:NaN:NAN:NAN:NAN	1|1:NA:219:0,0:-+:20:DUP:volcanosv.DUP.recover.219:NA:NA:chr2_4108472-chr2_4108691
chr2	9305502	volcanosv.DUP.recover.224	.	<DUP>	20	PASS	SUPP=1;SUPP_VEC=01;SVLEN=335;SVTYPE=DUP;SVMETHOD=SURVIVOR1.0.7;CHR2=chr2;END=9305837;CIPOS=0,0;CIEND=0,0;STRANDS=-+	GT:PSV:LN:DR:ST:QV:TY:ID:RAL:AAL:CO	./.:NaN:0:0,0:--:NaN:NaN:NaN:NAN:NAN:NAN	1|1:NA:335:0,0:-+:20:DUP:volcanosv.DUP.recover.224:NA:NA:chr2_9305502-chr2_9305837
chr2	18295921	volcanosv.DUP.recover.232	.	<DUP>	20	PASS	SUPP=1;SUPP_VEC=01;SVLEN=163;SVTYPE=DUP;SVMETHOD=SURVIVOR1.0.7;CHR2=chr2;END=18296084;CIPOS=0,0;CIEND=0,0;STRANDS=-+	GT:PSV:LN:DR:ST:QV:TY:ID:RAL:AAL:CO	./.:NaN:0:0,0:--:NaN:NaN:NaN:NAN:NAN:NAN	0|1:NA:163:0,0:-+:20:DUP:volcanosv.DUP.recover.232:NA:NA:chr2_18295921-chr2_18296084
chr2	74061105	volcanosv.DUP.recover.237	.	<DUP>	20	PASS	SUPP=1;SUPP_VEC=01;SVLEN=318;SVTYPE=DUP;SVMETHOD=SURVIVOR1.0.7;CHR2=chr2;END=74061423;CIPOS=0,0;CIEND=0,0;STRANDS=-+	GT:PSV:LN:DR:ST:QV:TY:ID:RAL:AAL:CO	./.:NaN:0:0,0:--:NaN:NaN:NaN:NAN:NAN:NAN	1|1:NA:318:0,0:-+:20:DUP:volcanosv.DUP.recover.237:NA:NA:chr2_74061105-chr2_74061423
chr2	87395945	volcanosv.DUP.recover.257	.	<DUP>	20	PASS	SUPP=1;SUPP_VEC=01;SVLEN=122;SVTYPE=DUP;SVMETHOD=SURVIVOR1.0.7;CHR2=chr2;END=87396067;CIPOS=0,0;CIEND=0,0;STRANDS=-+	GT:PSV:LN:DR:ST:QV:TY:ID:RAL:AAL:CO	./.:NaN:0:0,0:--:NaN:NaN:NaN:NAN:NAN:NAN	1|1:NA:122:0,0:-+:20:DUP:volcanosv.DUP.recover.257:NA:NA:chr2_87395945-chr2_87396067
chr2	89874217	volcanosv.DUP.recover.259	.	<DUP>	20	PASS	SUPP=1;SUPP_VEC=01;SVLEN=138;SVTYPE=DUP;SVMETHOD=SURVIVOR1.0.7;CHR2=chr2;END=89874355;CIPOS=0,0;CIEND=0,0;STRANDS=-+	GT:PSV:LN:DR:ST:QV:TY:ID:RAL:AAL:CO	./.:NaN:0:0,0:--:NaN:NaN:NaN:NAN:NAN:NAN	1|1:NA:138:0,0:-+:20:DUP:volcanosv.DUP.recover.259:NA:NA:chr2_89874217-chr2_89874355
chr2	114084436	volcanosv.DUP.recover.272	.	<DUP>	20	PASS	SUPP=1;SUPP_VEC=01;SVLEN=104;SVTYPE=DUP;SVMETHOD=SURVIVOR1.0.7;CHR2=chr2;END=114084540;CIPOS=0,0;CIEND=0,0;STRANDS=-+	GT:PSV:LN:DR:ST:QV:TY:ID:RAL:AAL:CO	./.:NaN:0:0,0:--:NaN:NaN:NaN:NAN:NAN:NAN	0|1:NA:104:0,0:-+:20:DUP:volcanosv.DUP.recover.272:NA:NA:chr2_114084436-chr2_114084540
chr2	114084535	volcanosv.DUP.recover.271	.	<DUP>	20	PASS	SUPP=1;SUPP_VEC=01;SVLEN=215;SVTYPE=DUP;SVMETHOD=SURVIVOR1.0.7;CHR2=chr2;END=114084750;CIPOS=0,0;CIEND=0,0;STRANDS=-+	GT:PSV:LN:DR:ST:QV:TY:ID:RAL:AAL:CO	./.:NaN:0:0,0:--:NaN:NaN:NaN:NAN:NAN:NAN	1|1:NA:215:0,0:-+:20:DUP:volcanosv.DUP.recover.271:NA:NA:chr2_114084535-chr2_114084750
chr2	114085072	volcanosv.DUP.recover.273	.	<DUP>	20	PASS	SUPP=1;SUPP_VEC=01;SVLEN=106;SVTYPE=DUP;SVMETHOD=SURVIVOR1.0.7;CHR2=chr2;END=114085178;CIPOS=0,0;CIEND=0,0;STRANDS=-+	GT:PSV:LN:DR:ST:QV:TY:ID:RAL:AAL:CO	./.:NaN:0:0,0:--:NaN:NaN:NaN:NAN:NAN:NAN	1|1:NA:106:0,0:-+:20:DUP:volcanosv.DUP.recover.273:NA:NA:chr2_114085072-chr2_114085178
chr2	120391355	volcanosv.DUP.recover.277	.	<DUP>	20	PASS	SUPP=1;SUPP_VEC=01;SVLEN=479;SVTYPE=DUP;SVMETHOD=SURVIVOR1.0.7;CHR2=chr2;END=120391834;CIPOS=0,0;CIEND=0,0;STRANDS=-+	GT:PSV:LN:DR:ST:QV:TY:ID:RAL:AAL:CO	./.:NaN:0:0,0:--:NaN:NaN:NaN:NAN:NAN:NAN	1|0:NA:479:0,0:-+:20:DUP:volcanosv.DUP.recover.277:NA:NA:chr2_120391355-chr2_120391834
chr2	155411825	volcanosv.DUP.recover.289	.	<DUP>	20	PASS	SUPP=1;SUPP_VEC=01;SVLEN=357;SVTYPE=DUP;SVMETHOD=SURVIVOR1.0.7;CHR2=chr2;END=155412182;CIPOS=0,0;CIEND=0,0;STRANDS=-+	GT:PSV:LN:DR:ST:QV:TY:ID:RAL:AAL:CO	./.:NaN:0:0,0:--:NaN:NaN:NaN:NAN:NAN:NAN	1|1:NA:357:0,0:-+:20:DUP:volcanosv.DUP.recover.289:NA:NA:chr2_155411825-chr2_155412182
chr2	159873805	volcanosv.DUP.recover.290	.	<DUP>	20	PASS	SUPP=1;SUPP_VEC=01;SVLEN=117;SVTYPE=DUP;SVMETHOD=SURVIVOR1.0.7;CHR2=chr2;END=159873922;CIPOS=0,0;CIEND=0,0;STRANDS=-+	GT:PSV:LN:DR:ST:QV:TY:ID:RAL:AAL:CO	./.:NaN:0:0,0:--:NaN:NaN:NaN:NAN:NAN:NAN	1|1:NA:117:0,0:-+:20:DUP:volcanosv.DUP.recover.290:NA:NA:chr2_159873805-chr2_159873922
chr2	198849081	volcanosv.DUP.recover.302	.	<DUP>	20	PASS	SUPP=1;SUPP_VEC=01;SVLEN=151;SVTYPE=DUP;SVMETHOD=SURVIVOR1.0.7;CHR2=chr2;END=198849232;CIPOS=0,0;CIEND=0,0;STRANDS=-+	GT:PSV:LN:DR:ST:QV:TY:ID:RAL:AAL:CO	./.:NaN:0:0,0:--:NaN:NaN:NaN:NAN:NAN:NAN	1|0:NA:151:0,0:-+:20:DUP:volcanosv.DUP.recover.302:NA:NA:chr2_198849081-chr2_198849232
chr2	238783316	volcanosv.DUP.recover.333	.	<DUP>	20	PASS	SUPP=1;SUPP_VEC=01;SVLEN=201;SVTYPE=DUP;SVMETHOD=SURVIVOR1.0.7;CHR2=chr2;END=238783517;CIPOS=0,0;CIEND=0,0;STRANDS=-+	GT:PSV:LN:DR:ST:QV:TY:ID:RAL:AAL:CO	./.:NaN:0:0,0:--:NaN:NaN:NaN:NAN:NAN:NAN	1|1:NA:201:0,0:-+:20:DUP:volcanosv.DUP.recover.333:NA:NA:chr2_238783316-chr2_238783517
chr2	240158057	volcanosv.DUP.recover.344	.	<DUP>	20	PASS	SUPP=1;SUPP_VEC=01;SVLEN=225;SVTYPE=DUP;SVMETHOD=SURVIVOR1.0.7;CHR2=chr2;END=240158282;CIPOS=0,0;CIEND=0,0;STRANDS=-+	GT:PSV:LN:DR:ST:QV:TY:ID:RAL:AAL:CO	./.:NaN:0:0,0:--:NaN:NaN:NaN:NAN:NAN:NAN	0|1:NA:225:0,0:-+:20:DUP:volcanosv.DUP.recover.344:NA:NA:chr2_240158057-chr2_240158282
chr2	241457584	volcanosv.DUP.recover.354	.	<DUP>	20	PASS	SUPP=1;SUPP_VEC=01;SVLEN=162;SVTYPE=DUP;SVMETHOD=SURVIVOR1.0.7;CHR2=chr2;END=241457746;CIPOS=0,0;CIEND=0,0;STRANDS=-+	GT:PSV:LN:DR:ST:QV:TY:ID:RAL:AAL:CO	./.:NaN:0:0,0:--:NaN:NaN:NaN:NAN:NAN:NAN	0|1:NA:162:0,0:-+:20:DUP:volcanosv.DUP.recover.354:NA:NA:chr2_241457584-chr2_241457746
chr2	242046739	volcanosv.DUP.recover.366	.	<DUP>	20	PASS	SUPP=1;SUPP_VEC=01;SVLEN=115;SVTYPE=DUP;SVMETHOD=SURVIVOR1.0.7;CHR2=chr2;END=242046854;CIPOS=0,0;CIEND=0,0;STRANDS=-+	GT:PSV:LN:DR:ST:QV:TY:ID:RAL:AAL:CO	./.:NaN:0:0,0:--:NaN:NaN:NaN:NAN:NAN:NAN	1|1:NA:115:0,0:-+:20:DUP:volcanosv.DUP.recover.366:NA:NA:chr2_242046739-chr2_242046854
chr20	2842786	volcanosv.DUP.recover.2187	.	<DUP>	20	PASS	SUPP=1;SUPP_VEC=01;SVLEN=121;SVTYPE=DUP;SVMETHOD=SURVIVOR1.0.7;CHR2=chr20;END=2842907;CIPOS=0,0;CIEND=0,0;STRANDS=-+	GT:PSV:LN:DR:ST:QV:TY:ID:RAL:AAL:CO	./.:NaN:0:0,0:--:NaN:NaN:NaN:NAN:NAN:NAN	1|1:NA:121:0,0:-+:20:DUP:volcanosv.DUP.recover.2187:NA:NA:chr20_2842786-chr20_2842907
chr20	22083904	volcanosv.DUP.recover.81	.	<DUP>	20	PASS	SUPP=1;SUPP_VEC=01;SVLEN=121;SVTYPE=DUP;SVMETHOD=SURVIVOR1.0.7;CHR2=chr20;END=22084025;CIPOS=0,0;CIEND=0,0;STRANDS=-+	GT:PSV:LN:DR:ST:QV:TY:ID:RAL:AAL:CO	./.:NaN:0:0,0:--:NaN:NaN:NaN:NAN:NAN:NAN	1|1:NA:121:0,0:-+:20:DUP:volcanosv.DUP.recover.81:NA:NA:chr20_22083904-chr20_22084025
chr20	29223990	volcanosv.DUP.recover.2199	.	<DUP>	20	PASS	SUPP=1;SUPP_VEC=01;SVLEN=339;SVTYPE=DUP;SVMETHOD=SURVIVOR1.0.7;CHR2=chr20;END=29224329;CIPOS=0,0;CIEND=0,0;STRANDS=-+	GT:PSV:LN:DR:ST:QV:TY:ID:RAL:AAL:CO	./.:NaN:0:0,0:--:NaN:NaN:NaN:NAN:NAN:NAN	1|1:NA:339:0,0:-+:20:DUP:volcanosv.DUP.recover.2199:NA:NA:chr20_29223990-chr20_29224329
chr20	31073460	volcanosv.DUP_TANDEM.67	N	<DUP:TANDEM>	.	PASS	SUPP=1;SUPP_VEC=01;SVLEN=274;SVTYPE=DUP;SVMETHOD=SURVIVOR1.0.7;CHR2=chr20;END=31073733;CIPOS=0,0;CIEND=0,0;STRANDS=-+	GT:PSV:LN:DR:ST:QV:TY:ID:RAL:AAL:CO	./.:NaN:0:0,0:--:NaN:NaN:NaN:NAN:NAN:NAN	0/1:NA:274:0,0:-+:.:DUP:volcanosv.DUP_TANDEM.67:NA:NA:chr20_31073460-chr20_31073733
chr20	62986446	volcanosv.DUP.recover.2246	.	<DUP>	20	PASS	SUPP=1;SUPP_VEC=01;SVLEN=207;SVTYPE=DUP;SVMETHOD=SURVIVOR1.0.7;CHR2=chr20;END=62986653;CIPOS=0,0;CIEND=0,0;STRANDS=-+	GT:PSV:LN:DR:ST:QV:TY:ID:RAL:AAL:CO	./.:NaN:0:0,0:--:NaN:NaN:NaN:NAN:NAN:NAN	1|1:NA:207:0,0:-+:20:DUP:volcanosv.DUP.recover.2246:NA:NA:chr20_62986446-chr20_62986653
chr20	63432206	volcanosv.DUP.recover.2252	.	<DUP>	20	PASS	SUPP=1;SUPP_VEC=01;SVLEN=234;SVTYPE=DUP;SVMETHOD=SURVIVOR1.0.7;CHR2=chr20;END=63432440;CIPOS=0,0;CIEND=0,0;STRANDS=-+	GT:PSV:LN:DR:ST:QV:TY:ID:RAL:AAL:CO	./.:NaN:0:0,0:--:NaN:NaN:NaN:NAN:NAN:NAN	0|1:NA:234:0,0:-+:20:DUP:volcanosv.DUP.recover.2252:NA:NA:chr20_63432206-chr20_63432440
chr20	63442546	volcanosv.DUP.recover.1148	.	<DUP>	20	PASS	SUPP=1;SUPP_VEC=01;SVLEN=344;SVTYPE=DUP;SVMETHOD=SURVIVOR1.0.7;CHR2=chr20;END=63442890;CIPOS=0,0;CIEND=0,0;STRANDS=-+	GT:PSV:LN:DR:ST:QV:TY:ID:RAL:AAL:CO	./.:NaN:0:0,0:--:NaN:NaN:NaN:NAN:NAN:NAN	1|0:NA:344:0,0:-+:20:DUP:volcanosv.DUP.recover.1148:NA:NA:chr20_63442546-chr20_63442890
chr20	64173492	volcanosv.DUP.recover.2267	.	<DUP>	20	PASS	SUPP=1;SUPP_VEC=01;SVLEN=103;SVTYPE=DUP;SVMETHOD=SURVIVOR1.0.7;CHR2=chr20;END=64173595;CIPOS=0,0;CIEND=0,0;STRANDS=-+	GT:PSV:LN:DR:ST:QV:TY:ID:RAL:AAL:CO	./.:NaN:0:0,0:--:NaN:NaN:NaN:NAN:NAN:NAN	1|0:NA:103:0,0:-+:20:DUP:volcanosv.DUP.recover.2267:NA:NA:chr20_64173492-chr20_64173595
chr21	5114269	volcanosv.DUP.recover.2269	.	<DUP>	20	PASS	SUPP=1;SUPP_VEC=01;SVLEN=120;SVTYPE=DUP;SVMETHOD=SURVIVOR1.0.7;CHR2=chr21;END=5114389;CIPOS=0,0;CIEND=0,0;STRANDS=-+	GT:PSV:LN:DR:ST:QV:TY:ID:RAL:AAL:CO	./.:NaN:0:0,0:--:NaN:NaN:NaN:NAN:NAN:NAN	1|1:NA:120:0,0:-+:20:DUP:volcanosv.DUP.recover.2269:NA:NA:chr21_5114269-chr21_5114389
chr21	10660996	volcanosv.DUP.recover.2276	.	<DUP>	20	PASS	SUPP=1;SUPP_VEC=01;SVLEN=166;SVTYPE=DUP;SVMETHOD=SURVIVOR1.0.7;CHR2=chr21;END=10661162;CIPOS=0,0;CIEND=0,0;STRANDS=-+	GT:PSV:LN:DR:ST:QV:TY:ID:RAL:AAL:CO	./.:NaN:0:0,0:--:NaN:NaN:NaN:NAN:NAN:NAN	0|1:NA:166:0,0:-+:20:DUP:volcanosv.DUP.recover.2276:NA:NA:chr21_10660996-chr21_10661162
chr21	10811494	volcanosv.DUP.recover.2277	.	<DUP>	20	PASS	SUPP=1;SUPP_VEC=01;SVLEN=343;SVTYPE=DUP;SVMETHOD=SURVIVOR1.0.7;CHR2=chr21;END=10811837;CIPOS=0,0;CIEND=0,0;STRANDS=-+	GT:PSV:LN:DR:ST:QV:TY:ID:RAL:AAL:CO	./.:NaN:0:0,0:--:NaN:NaN:NaN:NAN:NAN:NAN	0|1:NA:343:0,0:-+:20:DUP:volcanosv.DUP.recover.2277:NA:NA:chr21_10811494-chr21_10811837
chr21	16971008	volcanosv.DUP.recover.2281	.	<DUP>	20	PASS	SUPP=1;SUPP_VEC=01;SVLEN=141;SVTYPE=DUP;SVMETHOD=SURVIVOR1.0.7;CHR2=chr21;END=16971149;CIPOS=0,0;CIEND=0,0;STRANDS=-+	GT:PSV:LN:DR:ST:QV:TY:ID:RAL:AAL:CO	./.:NaN:0:0,0:--:NaN:NaN:NaN:NAN:NAN:NAN	0|1:NA:141:0,0:-+:20:DUP:volcanosv.DUP.recover.2281:NA:NA:chr21_16971008-chr21_16971149
chr21	33187121	volcanosv.DUP.recover.582	.	<DUP>	20	PASS	SUPP=1;SUPP_VEC=01;SVLEN=158;SVTYPE=DUP;SVMETHOD=SURVIVOR1.0.7;CHR2=chr21;END=33187279;CIPOS=0,0;CIEND=0,0;STRANDS=-+	GT:PSV:LN:DR:ST:QV:TY:ID:RAL:AAL:CO	./.:NaN:0:0,0:--:NaN:NaN:NaN:NAN:NAN:NAN	1|0:NA:158:0,0:-+:20:DUP:volcanosv.DUP.recover.582:NA:NA:chr21_33187121-chr21_33187279
chr21	41313469	volcanosv.DUP.recover.2296	.	<DUP>	20	PASS	SUPP=1;SUPP_VEC=01;SVLEN=188;SVTYPE=DUP;SVMETHOD=SURVIVOR1.0.7;CHR2=chr21;END=41313657;CIPOS=0,0;CIEND=0,0;STRANDS=-+	GT:PSV:LN:DR:ST:QV:TY:ID:RAL:AAL:CO	./.:NaN:0:0,0:--:NaN:NaN:NaN:NAN:NAN:NAN	0|1:NA:188:0,0:-+:20:DUP:volcanosv.DUP.recover.2296:NA:NA:chr21_41313469-chr21_41313657
chr21	45388903	volcanosv.DUP.recover.2305	.	<DUP>	20	PASS	SUPP=1;SUPP_VEC=01;SVLEN=151;SVTYPE=DUP;SVMETHOD=SURVIVOR1.0.7;CHR2=chr21;END=45389054;CIPOS=0,0;CIEND=0,0;STRANDS=-+	GT:PSV:LN:DR:ST:QV:TY:ID:RAL:AAL:CO	./.:NaN:0:0,0:--:NaN:NaN:NaN:NAN:NAN:NAN	1|0:NA:151:0,0:-+:20:DUP:volcanosv.DUP.recover.2305:NA:NA:chr21_45388903-chr21_45389054
chr21	45633334	volcanosv.DUP.recover.2310	.	<DUP>	20	PASS	SUPP=1;SUPP_VEC=01;SVLEN=344;SVTYPE=DUP;SVMETHOD=SURVIVOR1.0.7;CHR2=chr21;END=45633678;CIPOS=0,0;CIEND=0,0;STRANDS=-+	GT:PSV:LN:DR:ST:QV:TY:ID:RAL:AAL:CO	./.:NaN:0:0,0:--:NaN:NaN:NaN:NAN:NAN:NAN	1|1:NA:344:0,0:-+:20:DUP:volcanosv.DUP.recover.2310:NA:NA:chr21_45633334-chr21_45633678
chr21	45633589	volcanosv.DUP.recover.2311	.	<DUP>	20	PASS	SUPP=1;SUPP_VEC=01;SVLEN=139;SVTYPE=DUP;SVMETHOD=SURVIVOR1.0.7;CHR2=chr21;END=45633728;CIPOS=0,0;CIEND=0,0;STRANDS=-+	GT:PSV:LN:DR:ST:QV:TY:ID:RAL:AAL:CO	./.:NaN:0:0,0:--:NaN:NaN:NaN:NAN:NAN:NAN	0|1:NA:139:0,0:-+:20:DUP:volcanosv.DUP.recover.2311:NA:NA:chr21_45633589-chr21_45633728
chr21	45633796	volcanosv.DUP.recover.2309	.	<DUP>	20	PASS	SUPP=1;SUPP_VEC=01;SVLEN=479;SVTYPE=DUP;SVMETHOD=SURVIVOR1.0.7;CHR2=chr21;END=45634275;CIPOS=0,0;CIEND=0,0;STRANDS=-+	GT:PSV:LN:DR:ST:QV:TY:ID:RAL:AAL:CO	./.:NaN:0:0,0:--:NaN:NaN:NaN:NAN:NAN:NAN	1|1:NA:479:0,0:-+:20:DUP:volcanosv.DUP.recover.2309:NA:NA:chr21_45633796-chr21_45634275
chr21	45987979	volcanosv.DUP.recover.2318	.	<DUP>	20	PASS	SUPP=1;SUPP_VEC=01;SVLEN=395;SVTYPE=DUP;SVMETHOD=SURVIVOR1.0.7;CHR2=chr21;END=45988374;CIPOS=0,0;CIEND=0,0;STRANDS=-+	GT:PSV:LN:DR:ST:QV:TY:ID:RAL:AAL:CO	./.:NaN:0:0,0:--:NaN:NaN:NaN:NAN:NAN:NAN	0|1:NA:395:0,0:-+:20:DUP:volcanosv.DUP.recover.2318:NA:NA:chr21_45987979-chr21_45988374
chr22	21309139	volcanosv.DUP.recover.2337	.	<DUP>	20	PASS	SUPP=1;SUPP_VEC=01;SVLEN=377;SVTYPE=DUP;SVMETHOD=SURVIVOR1.0.7;CHR2=chr22;END=21309516;CIPOS=0,0;CIEND=0,0;STRANDS=-+	GT:PSV:LN:DR:ST:QV:TY:ID:RAL:AAL:CO	./.:NaN:0:0,0:--:NaN:NaN:NaN:NAN:NAN:NAN	0|1:NA:377:0,0:-+:20:DUP:volcanosv.DUP.recover.2337:NA:NA:chr22_21309139-chr22_21309516
chr22	35343328	volcanosv.DUP.recover.2350	.	<DUP>	20	PASS	SUPP=1;SUPP_VEC=01;SVLEN=131;SVTYPE=DUP;SVMETHOD=SURVIVOR1.0.7;CHR2=chr22;END=35343459;CIPOS=0,0;CIEND=0,0;STRANDS=-+	GT:PSV:LN:DR:ST:QV:TY:ID:RAL:AAL:CO	./.:NaN:0:0,0:--:NaN:NaN:NaN:NAN:NAN:NAN	1|0:NA:131:0,0:-+:20:DUP:volcanosv.DUP.recover.2350:NA:NA:chr22_35343328-chr22_35343459
chr22	37097752	volcanosv.DUP.recover.2353	.	<DUP>	20	PASS	SUPP=1;SUPP_VEC=01;SVLEN=383;SVTYPE=DUP;SVMETHOD=SURVIVOR1.0.7;CHR2=chr22;END=37098135;CIPOS=0,0;CIEND=0,0;STRANDS=-+	GT:PSV:LN:DR:ST:QV:TY:ID:RAL:AAL:CO	./.:NaN:0:0,0:--:NaN:NaN:NaN:NAN:NAN:NAN	1|1:NA:383:0,0:-+:20:DUP:volcanosv.DUP.recover.2353:NA:NA:chr22_37097752-chr22_37098135
chr22	46859788	volcanosv.DUP.recover.2368	.	<DUP>	20	PASS	SUPP=1;SUPP_VEC=01;SVLEN=309;SVTYPE=DUP;SVMETHOD=SURVIVOR1.0.7;CHR2=chr22;END=46860097;CIPOS=0,0;CIEND=0,0;STRANDS=-+	GT:PSV:LN:DR:ST:QV:TY:ID:RAL:AAL:CO	./.:NaN:0:0,0:--:NaN:NaN:NaN:NAN:NAN:NAN	1|0:NA:309:0,0:-+:20:DUP:volcanosv.DUP.recover.2368:NA:NA:chr22_46859788-chr22_46860097
chr22	50212706	volcanosv.DUP.recover.2382	.	<DUP>	20	PASS	SUPP=1;SUPP_VEC=01;SVLEN=124;SVTYPE=DUP;SVMETHOD=SURVIVOR1.0.7;CHR2=chr22;END=50212830;CIPOS=0,0;CIEND=0,0;STRANDS=-+	GT:PSV:LN:DR:ST:QV:TY:ID:RAL:AAL:CO	./.:NaN:0:0,0:--:NaN:NaN:NaN:NAN:NAN:NAN	1|1:NA:124:0,0:-+:20:DUP:volcanosv.DUP.recover.2382:NA:NA:chr22_50212706-chr22_50212830
chr3	26414197	volcanosv.DUP.recover.381	.	<DUP>	20	PASS	SUPP=1;SUPP_VEC=01;SVLEN=232;SVTYPE=DUP;SVMETHOD=SURVIVOR1.0.7;CHR2=chr3;END=26414429;CIPOS=0,0;CIEND=0,0;STRANDS=-+	GT:PSV:LN:DR:ST:QV:TY:ID:RAL:AAL:CO	./.:NaN:0:0,0:--:NaN:NaN:NaN:NAN:NAN:NAN	0|1:NA:232:0,0:-+:20:DUP:volcanosv.DUP.recover.381:NA:NA:chr3_26414197-chr3_26414429
chr3	41890843	volcanosv.DUP.recover.385	.	<DUP>	20	PASS	SUPP=1;SUPP_VEC=01;SVLEN=403;SVTYPE=DUP;SVMETHOD=SURVIVOR1.0.7;CHR2=chr3;END=41891246;CIPOS=0,0;CIEND=0,0;STRANDS=-+	GT:PSV:LN:DR:ST:QV:TY:ID:RAL:AAL:CO	./.:NaN:0:0,0:--:NaN:NaN:NaN:NAN:NAN:NAN	1|1:NA:403:0,0:-+:20:DUP:volcanosv.DUP.recover.385:NA:NA:chr3_41890843-chr3_41891246
chr3	93470372	volcanosv.DUP_TANDEM.14	N	<DUP:TANDEM>	.	PASS	SUPP=1;SUPP_VEC=01;SVLEN=373;SVTYPE=DUP;SVMETHOD=SURVIVOR1.0.7;CHR2=chr3;END=93470744;CIPOS=0,0;CIEND=0,0;STRANDS=-+	GT:PSV:LN:DR:ST:QV:TY:ID:RAL:AAL:CO	./.:NaN:0:0,0:--:NaN:NaN:NaN:NAN:NAN:NAN	1/1:NA:373:0,0:-+:.:DUP:volcanosv.DUP_TANDEM.14:NA:NA:chr3_93470372-chr3_93470744
chr3	178141290	volcanosv.DUP.recover.440	.	<DUP>	20	PASS	SUPP=1;SUPP_VEC=01;SVLEN=229;SVTYPE=DUP;SVMETHOD=SURVIVOR1.0.7;CHR2=chr3;END=178141519;CIPOS=0,0;CIEND=0,0;STRANDS=-+	GT:PSV:LN:DR:ST:QV:TY:ID:RAL:AAL:CO	./.:NaN:0:0,0:--:NaN:NaN:NaN:NAN:NAN:NAN	0|1:NA:229:0,0:-+:20:DUP:volcanosv.DUP.recover.440:NA:NA:chr3_178141290-chr3_178141519
chr3	194324953	volcanosv.DUP.recover.450	.	<DUP>	20	PASS	SUPP=1;SUPP_VEC=01;SVLEN=116;SVTYPE=DUP;SVMETHOD=SURVIVOR1.0.7;CHR2=chr3;END=194325069;CIPOS=0,0;CIEND=0,0;STRANDS=-+	GT:PSV:LN:DR:ST:QV:TY:ID:RAL:AAL:CO	./.:NaN:0:0,0:--:NaN:NaN:NaN:NAN:NAN:NAN	0|1:NA:116:0,0:-+:20:DUP:volcanosv.DUP.recover.450:NA:NA:chr3_194324953-chr3_194325069
chr3	195493029	volcanosv.DUP.recover.452	.	<DUP>	20	PASS	SUPP=1;SUPP_VEC=01;SVLEN=293;SVTYPE=DUP;SVMETHOD=SURVIVOR1.0.7;CHR2=chr3;END=195493322;CIPOS=0,0;CIEND=0,0;STRANDS=-+	GT:PSV:LN:DR:ST:QV:TY:ID:RAL:AAL:CO	./.:NaN:0:0,0:--:NaN:NaN:NaN:NAN:NAN:NAN	1|0:NA:293:0,0:-+:20:DUP:volcanosv.DUP.recover.452:NA:NA:chr3_195493029-chr3_195493322
chr3	195493858	volcanosv.DUP.recover.453	.	<DUP>	20	PASS	SUPP=1;SUPP_VEC=01;SVLEN=266;SVTYPE=DUP;SVMETHOD=SURVIVOR1.0.7;CHR2=chr3;END=195494124;CIPOS=0,0;CIEND=0,0;STRANDS=-+	GT:PSV:LN:DR:ST:QV:TY:ID:RAL:AAL:CO	./.:NaN:0:0,0:--:NaN:NaN:NaN:NAN:NAN:NAN	1|0:NA:266:0,0:-+:20:DUP:volcanosv.DUP.recover.453:NA:NA:chr3_195493858-chr3_195494124
chr3	195710646	volcanosv.DUP.recover.458	.	<DUP>	20	PASS	SUPP=1;SUPP_VEC=01;SVLEN=405;SVTYPE=DUP;SVMETHOD=SURVIVOR1.0.7;CHR2=chr3;END=195711051;CIPOS=0,0;CIEND=0,0;STRANDS=-+	GT:PSV:LN:DR:ST:QV:TY:ID:RAL:AAL:CO	./.:NaN:0:0,0:--:NaN:NaN:NaN:NAN:NAN:NAN	0|1:NA:405:0,0:-+:20:DUP:volcanosv.DUP.recover.458:NA:NA:chr3_195710646-chr3_195711051
chr3	195717110	volcanosv.DUP.recover.460	.	<DUP>	20	PASS	SUPP=1;SUPP_VEC=01;SVLEN=113;SVTYPE=DUP;SVMETHOD=SURVIVOR1.0.7;CHR2=chr3;END=195717223;CIPOS=0,0;CIEND=0,0;STRANDS=-+	GT:PSV:LN:DR:ST:QV:TY:ID:RAL:AAL:CO	./.:NaN:0:0,0:--:NaN:NaN:NaN:NAN:NAN:NAN	1|0:NA:113:0,0:-+:20:DUP:volcanosv.DUP.recover.460:NA:NA:chr3_195717110-chr3_195717223
chr3	197727989	volcanosv.DUP.recover.471	.	<DUP>	20	PASS	SUPP=1;SUPP_VEC=01;SVLEN=198;SVTYPE=DUP;SVMETHOD=SURVIVOR1.0.7;CHR2=chr3;END=197728187;CIPOS=0,0;CIEND=0,0;STRANDS=-+	GT:PSV:LN:DR:ST:QV:TY:ID:RAL:AAL:CO	./.:NaN:0:0,0:--:NaN:NaN:NaN:NAN:NAN:NAN	1|1:NA:198:0,0:-+:20:DUP:volcanosv.DUP.recover.471:NA:NA:chr3_197727989-chr3_197728187
chr4	559767	volcanosv.DUP.recover.474	.	<DUP>	20	PASS	SUPP=1;SUPP_VEC=01;SVLEN=313;SVTYPE=DUP;SVMETHOD=SURVIVOR1.0.7;CHR2=chr4;END=560080;CIPOS=0,0;CIEND=0,0;STRANDS=-+	GT:PSV:LN:DR:ST:QV:TY:ID:RAL:AAL:CO	./.:NaN:0:0,0:--:NaN:NaN:NaN:NAN:NAN:NAN	1|1:NA:313:0,0:-+:20:DUP:volcanosv.DUP.recover.474:NA:NA:chr4_559767-chr4_560080
chr4	1046478	volcanosv.DUP.recover.480	.	<DUP>	20	PASS	SUPP=1;SUPP_VEC=01;SVLEN=119;SVTYPE=DUP;SVMETHOD=SURVIVOR1.0.7;CHR2=chr4;END=1046597;CIPOS=0,0;CIEND=0,0;STRANDS=-+	GT:PSV:LN:DR:ST:QV:TY:ID:RAL:AAL:CO	./.:NaN:0:0,0:--:NaN:NaN:NaN:NAN:NAN:NAN	0|1:NA:119:0,0:-+:20:DUP:volcanosv.DUP.recover.480:NA:NA:chr4_1046478-chr4_1046597
chr4	1193708	volcanosv.DUP.recover.481	.	<DUP>	20	PASS	SUPP=1;SUPP_VEC=01;SVLEN=255;SVTYPE=DUP;SVMETHOD=SURVIVOR1.0.7;CHR2=chr4;END=1193963;CIPOS=0,0;CIEND=0,0;STRANDS=-+	GT:PSV:LN:DR:ST:QV:TY:ID:RAL:AAL:CO	./.:NaN:0:0,0:--:NaN:NaN:NaN:NAN:NAN:NAN	0|1:NA:255:0,0:-+:20:DUP:volcanosv.DUP.recover.481:NA:NA:chr4_1193708-chr4_1193963
chr4	1295626	volcanosv.DUP.recover.483	.	<DUP>	20	PASS	SUPP=1;SUPP_VEC=01;SVLEN=121;SVTYPE=DUP;SVMETHOD=SURVIVOR1.0.7;CHR2=chr4;END=1295747;CIPOS=0,0;CIEND=0,0;STRANDS=-+	GT:PSV:LN:DR:ST:QV:TY:ID:RAL:AAL:CO	./.:NaN:0:0,0:--:NaN:NaN:NaN:NAN:NAN:NAN	1|1:NA:121:0,0:-+:20:DUP:volcanosv.DUP.recover.483:NA:NA:chr4_1295626-chr4_1295747
chr4	3542665	volcanosv.DUP.recover.495	.	<DUP>	20	PASS	SUPP=1;SUPP_VEC=01;SVLEN=272;SVTYPE=DUP;SVMETHOD=SURVIVOR1.0.7;CHR2=chr4;END=3542937;CIPOS=0,0;CIEND=0,0;STRANDS=-+	GT:PSV:LN:DR:ST:QV:TY:ID:RAL:AAL:CO	./.:NaN:0:0,0:--:NaN:NaN:NaN:NAN:NAN:NAN	0|1:NA:272:0,0:-+:20:DUP:volcanosv.DUP.recover.495:NA:NA:chr4_3542665-chr4_3542937
chr4	7724234	volcanosv.DUP.recover.507	.	<DUP>	20	PASS	SUPP=1;SUPP_VEC=01;SVLEN=363;SVTYPE=DUP;SVMETHOD=SURVIVOR1.0.7;CHR2=chr4;END=7724597;CIPOS=0,0;CIEND=0,0;STRANDS=-+	GT:PSV:LN:DR:ST:QV:TY:ID:RAL:AAL:CO	./.:NaN:0:0,0:--:NaN:NaN:NaN:NAN:NAN:NAN	1|1:NA:363:0,0:-+:20:DUP:volcanosv.DUP.recover.507:NA:NA:chr4_7724234-chr4_7724597
chr4	26109474	volcanosv.DUP.recover.515	.	<DUP>	20	PASS	SUPP=1;SUPP_VEC=01;SVLEN=106;SVTYPE=DUP;SVMETHOD=SURVIVOR1.0.7;CHR2=chr4;END=26109580;CIPOS=0,0;CIEND=0,0;STRANDS=-+	GT:PSV:LN:DR:ST:QV:TY:ID:RAL:AAL:CO	./.:NaN:0:0,0:--:NaN:NaN:NaN:NAN:NAN:NAN	1|0:NA:106:0,0:-+:20:DUP:volcanosv.DUP.recover.515:NA:NA:chr4_26109474-chr4_26109580
chr4	27069530	volcanosv.DUP.recover.516	.	<DUP>	20	PASS	SUPP=1;SUPP_VEC=01;SVLEN=137;SVTYPE=DUP;SVMETHOD=SURVIVOR1.0.7;CHR2=chr4;END=27069667;CIPOS=0,0;CIEND=0,0;STRANDS=-+	GT:PSV:LN:DR:ST:QV:TY:ID:RAL:AAL:CO	./.:NaN:0:0,0:--:NaN:NaN:NaN:NAN:NAN:NAN	0|1:NA:137:0,0:-+:20:DUP:volcanosv.DUP.recover.516:NA:NA:chr4_27069530-chr4_27069667
chr4	37585321	volcanosv.DUP.recover.524	.	<DUP>	20	PASS	SUPP=1;SUPP_VEC=01;SVLEN=228;SVTYPE=DUP;SVMETHOD=SURVIVOR1.0.7;CHR2=chr4;END=37585549;CIPOS=0,0;CIEND=0,0;STRANDS=-+	GT:PSV:LN:DR:ST:QV:TY:ID:RAL:AAL:CO	./.:NaN:0:0,0:--:NaN:NaN:NaN:NAN:NAN:NAN	0|1:NA:228:0,0:-+:20:DUP:volcanosv.DUP.recover.524:NA:NA:chr4_37585321-chr4_37585549
chr4	49205421	volcanosv.DUP.recover.534	.	<DUP>	20	PASS	SUPP=1;SUPP_VEC=01;SVLEN=138;SVTYPE=DUP;SVMETHOD=SURVIVOR1.0.7;CHR2=chr4;END=49205559;CIPOS=0,0;CIEND=0,0;STRANDS=-+	GT:PSV:LN:DR:ST:QV:TY:ID:RAL:AAL:CO	./.:NaN:0:0,0:--:NaN:NaN:NaN:NAN:NAN:NAN	1|0:NA:138:0,0:-+:20:DUP:volcanosv.DUP.recover.534:NA:NA:chr4_49205421-chr4_49205559
chr4	59518938	volcanosv.DUP.recover.542	.	<DUP>	20	PASS	SUPP=1;SUPP_VEC=01;SVLEN=439;SVTYPE=DUP;SVMETHOD=SURVIVOR1.0.7;CHR2=chr4;END=59519377;CIPOS=0,0;CIEND=0,0;STRANDS=-+	GT:PSV:LN:DR:ST:QV:TY:ID:RAL:AAL:CO	./.:NaN:0:0,0:--:NaN:NaN:NaN:NAN:NAN:NAN	0|1:NA:439:0,0:-+:20:DUP:volcanosv.DUP.recover.542:NA:NA:chr4_59518938-chr4_59519377
chr4	72456203	volcanosv.DUP.recover.538	.	<DUP>	20	PASS	SUPP=1;SUPP_VEC=01;SVLEN=140;SVTYPE=DUP;SVMETHOD=SURVIVOR1.0.7;CHR2=chr4;END=72456343;CIPOS=0,0;CIEND=0,0;STRANDS=-+	GT:PSV:LN:DR:ST:QV:TY:ID:RAL:AAL:CO	./.:NaN:0:0,0:--:NaN:NaN:NaN:NAN:NAN:NAN	1|0:NA:140:0,0:-+:20:DUP:volcanosv.DUP.recover.538:NA:NA:chr4_72456203-chr4_72456343
chr4	136374063	volcanosv.DUP.recover.570	.	<DUP>	20	PASS	SUPP=1;SUPP_VEC=01;SVLEN=135;SVTYPE=DUP;SVMETHOD=SURVIVOR1.0.7;CHR2=chr4;END=136374198;CIPOS=0,0;CIEND=0,0;STRANDS=-+	GT:PSV:LN:DR:ST:QV:TY:ID:RAL:AAL:CO	./.:NaN:0:0,0:--:NaN:NaN:NaN:NAN:NAN:NAN	1|1:NA:135:0,0:-+:20:DUP:volcanosv.DUP.recover.570:NA:NA:chr4_136374063-chr4_136374198
chr4	186057697	volcanosv.DUP.recover.594	.	<DUP>	20	PASS	SUPP=1;SUPP_VEC=01;SVLEN=154;SVTYPE=DUP;SVMETHOD=SURVIVOR1.0.7;CHR2=chr4;END=186057851;CIPOS=0,0;CIEND=0,0;STRANDS=-+	GT:PSV:LN:DR:ST:QV:TY:ID:RAL:AAL:CO	./.:NaN:0:0,0:--:NaN:NaN:NaN:NAN:NAN:NAN	1|1:NA:154:0,0:-+:20:DUP:volcanosv.DUP.recover.594:NA:NA:chr4_186057697-chr4_186057851
chr4	186371495	volcanosv.DUP.recover.599	.	<DUP>	20	PASS	SUPP=1;SUPP_VEC=01;SVLEN=362;SVTYPE=DUP;SVMETHOD=SURVIVOR1.0.7;CHR2=chr4;END=186371857;CIPOS=0,0;CIEND=0,0;STRANDS=-+	GT:PSV:LN:DR:ST:QV:TY:ID:RAL:AAL:CO	./.:NaN:0:0,0:--:NaN:NaN:NaN:NAN:NAN:NAN	1|1:NA:362:0,0:-+:20:DUP:volcanosv.DUP.recover.599:NA:NA:chr4_186371495-chr4_186371857
chr4	186477766	volcanosv.DUP.recover.601	.	<DUP>	20	PASS	SUPP=1;SUPP_VEC=01;SVLEN=113;SVTYPE=DUP;SVMETHOD=SURVIVOR1.0.7;CHR2=chr4;END=186477879;CIPOS=0,0;CIEND=0,0;STRANDS=-+	GT:PSV:LN:DR:ST:QV:TY:ID:RAL:AAL:CO	./.:NaN:0:0,0:--:NaN:NaN:NaN:NAN:NAN:NAN	0|1:NA:113:0,0:-+:20:DUP:volcanosv.DUP.recover.601:NA:NA:chr4_186477766-chr4_186477879
chr4	186821280	volcanosv.DUP.recover.604	.	<DUP>	20	PASS	SUPP=1;SUPP_VEC=01;SVLEN=111;SVTYPE=DUP;SVMETHOD=SURVIVOR1.0.7;CHR2=chr4;END=186821391;CIPOS=0,0;CIEND=0,0;STRANDS=-+	GT:PSV:LN:DR:ST:QV:TY:ID:RAL:AAL:CO	./.:NaN:0:0,0:--:NaN:NaN:NaN:NAN:NAN:NAN	1|1:NA:111:0,0:-+:20:DUP:volcanosv.DUP.recover.604:NA:NA:chr4_186821280-chr4_186821391
chr4	187304818	volcanosv.DUP.recover.605	.	<DUP>	20	PASS	SUPP=1;SUPP_VEC=01;SVLEN=102;SVTYPE=DUP;SVMETHOD=SURVIVOR1.0.7;CHR2=chr4;END=187304920;CIPOS=0,0;CIEND=0,0;STRANDS=-+	GT:PSV:LN:DR:ST:QV:TY:ID:RAL:AAL:CO	./.:NaN:0:0,0:--:NaN:NaN:NaN:NAN:NAN:NAN	1|1:NA:102:0,0:-+:20:DUP:volcanosv.DUP.recover.605:NA:NA:chr4_187304818-chr4_187304920
chr4	189848776	volcanosv.DUP.recover.627	.	<DUP>	20	PASS	SUPP=1;SUPP_VEC=01;SVLEN=429;SVTYPE=DUP;SVMETHOD=SURVIVOR1.0.7;CHR2=chr4;END=189849205;CIPOS=0,0;CIEND=0,0;STRANDS=-+	GT:PSV:LN:DR:ST:QV:TY:ID:RAL:AAL:CO	./.:NaN:0:0,0:--:NaN:NaN:NaN:NAN:NAN:NAN	1|1:NA:429:0,0:-+:20:DUP:volcanosv.DUP.recover.627:NA:NA:chr4_189848776-chr4_189849205
chr4	190203756	volcanosv.DUP.recover.367	.	<DUP>	20	PASS	SUPP=1;SUPP_VEC=01;SVLEN=202;SVTYPE=DUP;SVMETHOD=SURVIVOR1.0.7;CHR2=chr4;END=190203958;CIPOS=0,0;CIEND=0,0;STRANDS=-+	GT:PSV:LN:DR:ST:QV:TY:ID:RAL:AAL:CO	./.:NaN:0:0,0:--:NaN:NaN:NaN:NAN:NAN:NAN	1|0:NA:202:0,0:-+:20:DUP:volcanosv.DUP.recover.367:NA:NA:chr4_190203756-chr4_190203958
chr5	309635	volcanosv.DUP.recover.639	.	<DUP>	20	PASS	SUPP=1;SUPP_VEC=01;SVLEN=227;SVTYPE=DUP;SVMETHOD=SURVIVOR1.0.7;CHR2=chr5;END=309862;CIPOS=0,0;CIEND=0,0;STRANDS=-+	GT:PSV:LN:DR:ST:QV:TY:ID:RAL:AAL:CO	./.:NaN:0:0,0:--:NaN:NaN:NaN:NAN:NAN:NAN	1|1:NA:227:0,0:-+:20:DUP:volcanosv.DUP.recover.639:NA:NA:chr5_309635-chr5_309862
chr5	344452	volcanosv.DUP.recover.640	.	<DUP>	20	PASS	SUPP=1;SUPP_VEC=01;SVLEN=264;SVTYPE=DUP;SVMETHOD=SURVIVOR1.0.7;CHR2=chr5;END=344716;CIPOS=0,0;CIEND=0,0;STRANDS=-+	GT:PSV:LN:DR:ST:QV:TY:ID:RAL:AAL:CO	./.:NaN:0:0,0:--:NaN:NaN:NaN:NAN:NAN:NAN	0|1:NA:264:0,0:-+:20:DUP:volcanosv.DUP.recover.640:NA:NA:chr5_344452-chr5_344716
chr5	1290892	volcanosv.DUP.recover.657	.	<DUP>	20	PASS	SUPP=1;SUPP_VEC=01;SVLEN=165;SVTYPE=DUP;SVMETHOD=SURVIVOR1.0.7;CHR2=chr5;END=1291057;CIPOS=0,0;CIEND=0,0;STRANDS=-+	GT:PSV:LN:DR:ST:QV:TY:ID:RAL:AAL:CO	./.:NaN:0:0,0:--:NaN:NaN:NaN:NAN:NAN:NAN	0|1:NA:165:0,0:-+:20:DUP:volcanosv.DUP.recover.657:NA:NA:chr5_1290892-chr5_1291057
chr5	2490363	volcanosv.DUP.recover.671	.	<DUP>	20	PASS	SUPP=1;SUPP_VEC=01;SVLEN=205;SVTYPE=DUP;SVMETHOD=SURVIVOR1.0.7;CHR2=chr5;END=2490568;CIPOS=0,0;CIEND=0,0;STRANDS=-+	GT:PSV:LN:DR:ST:QV:TY:ID:RAL:AAL:CO	./.:NaN:0:0,0:--:NaN:NaN:NaN:NAN:NAN:NAN	0|1:NA:205:0,0:-+:20:DUP:volcanosv.DUP.recover.671:NA:NA:chr5_2490363-chr5_2490568
chr5	2491154	volcanosv.DUP.recover.672	.	<DUP>	20	PASS	SUPP=1;SUPP_VEC=01;SVLEN=277;SVTYPE=DUP;SVMETHOD=SURVIVOR1.0.7;CHR2=chr5;END=2491431;CIPOS=0,0;CIEND=0,0;STRANDS=-+	GT:PSV:LN:DR:ST:QV:TY:ID:RAL:AAL:CO	./.:NaN:0:0,0:--:NaN:NaN:NaN:NAN:NAN:NAN	1|1:NA:277:0,0:-+:20:DUP:volcanosv.DUP.recover.672:NA:NA:chr5_2491154-chr5_2491431
chr5	14634097	volcanosv.DUP.recover.688	.	<DUP>	20	PASS	SUPP=1;SUPP_VEC=01;SVLEN=481;SVTYPE=DUP;SVMETHOD=SURVIVOR1.0.7;CHR2=chr5;END=14634578;CIPOS=0,0;CIEND=0,0;STRANDS=-+	GT:PSV:LN:DR:ST:QV:TY:ID:RAL:AAL:CO	./.:NaN:0:0,0:--:NaN:NaN:NaN:NAN:NAN:NAN	1|1:NA:481:0,0:-+:20:DUP:volcanosv.DUP.recover.688:NA:NA:chr5_14634097-chr5_14634578
chr5	58598068	volcanosv.DUP.recover.703	.	<DUP>	20	PASS	SUPP=1;SUPP_VEC=01;SVLEN=200;SVTYPE=DUP;SVMETHOD=SURVIVOR1.0.7;CHR2=chr5;END=58598268;CIPOS=0,0;CIEND=0,0;STRANDS=-+	GT:PSV:LN:DR:ST:QV:TY:ID:RAL:AAL:CO	./.:NaN:0:0,0:--:NaN:NaN:NaN:NAN:NAN:NAN	1|1:NA:200:0,0:-+:20:DUP:volcanosv.DUP.recover.703:NA:NA:chr5_58598068-chr5_58598268
chr5	92121370	volcanosv.DUP.recover.715	.	<DUP>	20	PASS	SUPP=1;SUPP_VEC=01;SVLEN=358;SVTYPE=DUP;SVMETHOD=SURVIVOR1.0.7;CHR2=chr5;END=92121728;CIPOS=0,0;CIEND=0,0;STRANDS=-+	GT:PSV:LN:DR:ST:QV:TY:ID:RAL:AAL:CO	./.:NaN:0:0,0:--:NaN:NaN:NaN:NAN:NAN:NAN	1|1:NA:358:0,0:-+:20:DUP:volcanosv.DUP.recover.715:NA:NA:chr5_92121370-chr5_92121728
chr5	126163952	volcanosv.DUP.recover.728	.	<DUP>	20	PASS	SUPP=1;SUPP_VEC=01;SVLEN=260;SVTYPE=DUP;SVMETHOD=SURVIVOR1.0.7;CHR2=chr5;END=126164212;CIPOS=0,0;CIEND=0,0;STRANDS=-+	GT:PSV:LN:DR:ST:QV:TY:ID:RAL:AAL:CO	./.:NaN:0:0,0:--:NaN:NaN:NaN:NAN:NAN:NAN	0|1:NA:260:0,0:-+:20:DUP:volcanosv.DUP.recover.728:NA:NA:chr5_126163952-chr5_126164212
chr5	126164062	volcanosv.DUP.recover.727	.	<DUP>	20	PASS	SUPP=1;SUPP_VEC=01;SVLEN=458;SVTYPE=DUP;SVMETHOD=SURVIVOR1.0.7;CHR2=chr5;END=126164520;CIPOS=0,0;CIEND=0,0;STRANDS=-+	GT:PSV:LN:DR:ST:QV:TY:ID:RAL:AAL:CO	./.:NaN:0:0,0:--:NaN:NaN:NaN:NAN:NAN:NAN	1|1:NA:458:0,0:-+:20:DUP:volcanosv.DUP.recover.727:NA:NA:chr5_126164062-chr5_126164520
chr5	180658493	volcanosv.DUP.recover.748	.	<DUP>	20	PASS	SUPP=1;SUPP_VEC=01;SVLEN=280;SVTYPE=DUP;SVMETHOD=SURVIVOR1.0.7;CHR2=chr5;END=180658773;CIPOS=0,0;CIEND=0,0;STRANDS=-+	GT:PSV:LN:DR:ST:QV:TY:ID:RAL:AAL:CO	./.:NaN:0:0,0:--:NaN:NaN:NaN:NAN:NAN:NAN	1|1:NA:280:0,0:-+:20:DUP:volcanosv.DUP.recover.748:NA:NA:chr5_180658493-chr5_180658773
chr5	181045836	volcanosv.DUP_TANDEM.22	N	<DUP:TANDEM>	.	PASS	SUPP=1;SUPP_VEC=01;SVLEN=457;SVTYPE=DUP;SVMETHOD=SURVIVOR1.0.7;CHR2=chr5;END=181046292;CIPOS=0,0;CIEND=0,0;STRANDS=-+	GT:PSV:LN:DR:ST:QV:TY:ID:RAL:AAL:CO	./.:NaN:0:0,0:--:NaN:NaN:NaN:NAN:NAN:NAN	0/1:NA:457:0,0:-+:.:DUP:volcanosv.DUP_TANDEM.22:NA:NA:chr5_181045836-chr5_181046292
chr6	371714	volcanosv.DUP.recover.751	.	<DUP>	20	PASS	SUPP=1;SUPP_VEC=01;SVLEN=227;SVTYPE=DUP;SVMETHOD=SURVIVOR1.0.7;CHR2=chr6;END=371941;CIPOS=0,0;CIEND=0,0;STRANDS=-+	GT:PSV:LN:DR:ST:QV:TY:ID:RAL:AAL:CO	./.:NaN:0:0,0:--:NaN:NaN:NaN:NAN:NAN:NAN	0|1:NA:227:0,0:-+:20:DUP:volcanosv.DUP.recover.751:NA:NA:chr6_371714-chr6_371941
chr6	418975	volcanosv.DUP.recover.752	.	<DUP>	20	PASS	SUPP=1;SUPP_VEC=01;SVLEN=248;SVTYPE=DUP;SVMETHOD=SURVIVOR1.0.7;CHR2=chr6;END=419223;CIPOS=0,0;CIEND=0,0;STRANDS=-+	GT:PSV:LN:DR:ST:QV:TY:ID:RAL:AAL:CO	./.:NaN:0:0,0:--:NaN:NaN:NaN:NAN:NAN:NAN	1|0:NA:248:0,0:-+:20:DUP:volcanosv.DUP.recover.752:NA:NA:chr6_418975-chr6_419223
chr6	515573	volcanosv.DUP.recover.753	.	<DUP>	20	PASS	SUPP=1;SUPP_VEC=01;SVLEN=171;SVTYPE=DUP;SVMETHOD=SURVIVOR1.0.7;CHR2=chr6;END=515744;CIPOS=0,0;CIEND=0,0;STRANDS=-+	GT:PSV:LN:DR:ST:QV:TY:ID:RAL:AAL:CO	./.:NaN:0:0,0:--:NaN:NaN:NaN:NAN:NAN:NAN	1|1:NA:171:0,0:-+:20:DUP:volcanosv.DUP.recover.753:NA:NA:chr6_515573-chr6_515744
chr6	528885	volcanosv.DUP.recover.755	.	<DUP>	20	PASS	SUPP=1;SUPP_VEC=01;SVLEN=133;SVTYPE=DUP;SVMETHOD=SURVIVOR1.0.7;CHR2=chr6;END=529018;CIPOS=0,0;CIEND=0,0;STRANDS=-+	GT:PSV:LN:DR:ST:QV:TY:ID:RAL:AAL:CO	./.:NaN:0:0,0:--:NaN:NaN:NaN:NAN:NAN:NAN	1|1:NA:133:0,0:-+:20:DUP:volcanosv.DUP.recover.755:NA:NA:chr6_528885-chr6_529018
chr6	862544	volcanosv.DUP.recover.757	.	<DUP>	20	PASS	SUPP=1;SUPP_VEC=01;SVLEN=194;SVTYPE=DUP;SVMETHOD=SURVIVOR1.0.7;CHR2=chr6;END=862738;CIPOS=0,0;CIEND=0,0;STRANDS=-+	GT:PSV:LN:DR:ST:QV:TY:ID:RAL:AAL:CO	./.:NaN:0:0,0:--:NaN:NaN:NaN:NAN:NAN:NAN	0|1:NA:194:0,0:-+:20:DUP:volcanosv.DUP.recover.757:NA:NA:chr6_862544-chr6_862738
chr6	909744	volcanosv.DUP.recover.758	.	<DUP>	20	PASS	SUPP=1;SUPP_VEC=01;SVLEN=312;SVTYPE=DUP;SVMETHOD=SURVIVOR1.0.7;CHR2=chr6;END=910056;CIPOS=0,0;CIEND=0,0;STRANDS=-+	GT:PSV:LN:DR:ST:QV:TY:ID:RAL:AAL:CO	./.:NaN:0:0,0:--:NaN:NaN:NaN:NAN:NAN:NAN	1|0:NA:312:0,0:-+:20:DUP:volcanosv.DUP.recover.758:NA:NA:chr6_909744-chr6_910056
chr6	1205116	volcanosv.DUP.recover.764	.	<DUP>	20	PASS	SUPP=1;SUPP_VEC=01;SVLEN=302;SVTYPE=DUP;SVMETHOD=SURVIVOR1.0.7;CHR2=chr6;END=1205418;CIPOS=0,0;CIEND=0,0;STRANDS=-+	GT:PSV:LN:DR:ST:QV:TY:ID:RAL:AAL:CO	./.:NaN:0:0,0:--:NaN:NaN:NaN:NAN:NAN:NAN	0|1:NA:302:0,0:-+:20:DUP:volcanosv.DUP.recover.764:NA:NA:chr6_1205116-chr6_1205418
chr6	27484955	volcanosv.DUP.recover.785	.	<DUP>	20	PASS	SUPP=1;SUPP_VEC=01;SVLEN=402;SVTYPE=DUP;SVMETHOD=SURVIVOR1.0.7;CHR2=chr6;END=27485357;CIPOS=0,0;CIEND=0,0;STRANDS=-+	GT:PSV:LN:DR:ST:QV:TY:ID:RAL:AAL:CO	./.:NaN:0:0,0:--:NaN:NaN:NaN:NAN:NAN:NAN	0|1:NA:402:0,0:-+:20:DUP:volcanosv.DUP.recover.785:NA:NA:chr6_27484955-chr6_27485357
chr6	31429718	volcanosv.DUP.recover.790	.	<DUP>	20	PASS	SUPP=1;SUPP_VEC=01;SVLEN=127;SVTYPE=DUP;SVMETHOD=SURVIVOR1.0.7;CHR2=chr6;END=31429845;CIPOS=0,0;CIEND=0,0;STRANDS=-+	GT:PSV:LN:DR:ST:QV:TY:ID:RAL:AAL:CO	./.:NaN:0:0,0:--:NaN:NaN:NaN:NAN:NAN:NAN	0|1:NA:127:0,0:-+:20:DUP:volcanosv.DUP.recover.790:NA:NA:chr6_31429718-chr6_31429845
chr6	36558628	volcanosv.DUP.recover.234	.	<DUP>	20	PASS	SUPP=1;SUPP_VEC=01;SVLEN=145;SVTYPE=DUP;SVMETHOD=SURVIVOR1.0.7;CHR2=chr6;END=36558773;CIPOS=0,0;CIEND=0,0;STRANDS=-+	GT:PSV:LN:DR:ST:QV:TY:ID:RAL:AAL:CO	./.:NaN:0:0,0:--:NaN:NaN:NaN:NAN:NAN:NAN	1|0:NA:145:0,0:-+:20:DUP:volcanosv.DUP.recover.234:NA:NA:chr6_36558628-chr6_36558773
chr6	44710970	volcanosv.DUP.recover.798	.	<DUP>	20	PASS	SUPP=1;SUPP_VEC=01;SVLEN=240;SVTYPE=DUP;SVMETHOD=SURVIVOR1.0.7;CHR2=chr6;END=44711210;CIPOS=0,0;CIEND=0,0;STRANDS=-+	GT:PSV:LN:DR:ST:QV:TY:ID:RAL:AAL:CO	./.:NaN:0:0,0:--:NaN:NaN:NaN:NAN:NAN:NAN	0|1:NA:240:0,0:-+:20:DUP:volcanosv.DUP.recover.798:NA:NA:chr6_44710970-chr6_44711210
chr6	53282873	volcanosv.DUP.recover.801	.	<DUP>	20	PASS	SUPP=1;SUPP_VEC=01;SVLEN=425;SVTYPE=DUP;SVMETHOD=SURVIVOR1.0.7;CHR2=chr6;END=53283298;CIPOS=0,0;CIEND=0,0;STRANDS=-+	GT:PSV:LN:DR:ST:QV:TY:ID:RAL:AAL:CO	./.:NaN:0:0,0:--:NaN:NaN:NaN:NAN:NAN:NAN	1|0:NA:425:0,0:-+:20:DUP:volcanosv.DUP.recover.801:NA:NA:chr6_53282873-chr6_53283298
chr6	154525020	volcanosv.DUP.recover.707	.	<DUP>	20	PASS	SUPP=1;SUPP_VEC=01;SVLEN=492;SVTYPE=DUP;SVMETHOD=SURVIVOR1.0.7;CHR2=chr6;END=154525512;CIPOS=0,0;CIEND=0,0;STRANDS=-+	GT:PSV:LN:DR:ST:QV:TY:ID:RAL:AAL:CO	./.:NaN:0:0,0:--:NaN:NaN:NaN:NAN:NAN:NAN	1|1:NA:492:0,0:-+:20:DUP:volcanosv.DUP.recover.707:NA:NA:chr6_154525020-chr6_154525512
chr6	158239432	volcanosv.DUP.recover.295	.	<DUP>	20	PASS	SUPP=1;SUPP_VEC=01;SVLEN=354;SVTYPE=DUP;SVMETHOD=SURVIVOR1.0.7;CHR2=chr6;END=158239786;CIPOS=0,0;CIEND=0,0;STRANDS=-+	GT:PSV:LN:DR:ST:QV:TY:ID:RAL:AAL:CO	./.:NaN:0:0,0:--:NaN:NaN:NaN:NAN:NAN:NAN	1|1:NA:354:0,0:-+:20:DUP:volcanosv.DUP.recover.295:NA:NA:chr6_158239432-chr6_158239786
chr6	167423514	volcanosv.DUP.recover.830	.	<DUP>	20	PASS	SUPP=1;SUPP_VEC=01;SVLEN=160;SVTYPE=DUP;SVMETHOD=SURVIVOR1.0.7;CHR2=chr6;END=167423674;CIPOS=0,0;CIEND=0,0;STRANDS=-+	GT:PSV:LN:DR:ST:QV:TY:ID:RAL:AAL:CO	./.:NaN:0:0,0:--:NaN:NaN:NaN:NAN:NAN:NAN	0|1:NA:160:0,0:-+:20:DUP:volcanosv.DUP.recover.830:NA:NA:chr6_167423514-chr6_167423674
chr6	168237555	volcanosv.DUP.recover.844	.	<DUP>	20	PASS	SUPP=1;SUPP_VEC=01;SVLEN=248;SVTYPE=DUP;SVMETHOD=SURVIVOR1.0.7;CHR2=chr6;END=168237803;CIPOS=0,0;CIEND=0,0;STRANDS=-+	GT:PSV:LN:DR:ST:QV:TY:ID:RAL:AAL:CO	./.:NaN:0:0,0:--:NaN:NaN:NaN:NAN:NAN:NAN	1|0:NA:248:0,0:-+:20:DUP:volcanosv.DUP.recover.844:NA:NA:chr6_168237555-chr6_168237803
chr6	168846814	volcanosv.DUP.recover.852	.	<DUP>	20	PASS	SUPP=1;SUPP_VEC=01;SVLEN=112;SVTYPE=DUP;SVMETHOD=SURVIVOR1.0.7;CHR2=chr6;END=168846926;CIPOS=0,0;CIEND=0,0;STRANDS=-+	GT:PSV:LN:DR:ST:QV:TY:ID:RAL:AAL:CO	./.:NaN:0:0,0:--:NaN:NaN:NaN:NAN:NAN:NAN	1|0:NA:112:0,0:-+:20:DUP:volcanosv.DUP.recover.852:NA:NA:chr6_168846814-chr6_168846926
chr6	169242539	volcanosv.DUP.recover.863	.	<DUP>	20	PASS	SUPP=1;SUPP_VEC=01;SVLEN=408;SVTYPE=DUP;SVMETHOD=SURVIVOR1.0.7;CHR2=chr6;END=169242947;CIPOS=0,0;CIEND=0,0;STRANDS=-+	GT:PSV:LN:DR:ST:QV:TY:ID:RAL:AAL:CO	./.:NaN:0:0,0:--:NaN:NaN:NaN:NAN:NAN:NAN	0|1:NA:408:0,0:-+:20:DUP:volcanosv.DUP.recover.863:NA:NA:chr6_169242539-chr6_169242947
chr6	170066318	volcanosv.DUP.recover.876	.	<DUP>	20	PASS	SUPP=1;SUPP_VEC=01;SVLEN=121;SVTYPE=DUP;SVMETHOD=SURVIVOR1.0.7;CHR2=chr6;END=170066439;CIPOS=0,0;CIEND=0,0;STRANDS=-+	GT:PSV:LN:DR:ST:QV:TY:ID:RAL:AAL:CO	./.:NaN:0:0,0:--:NaN:NaN:NaN:NAN:NAN:NAN	1|0:NA:121:0,0:-+:20:DUP:volcanosv.DUP.recover.876:NA:NA:chr6_170066318-chr6_170066439
chr6	170146006	volcanosv.DUP.recover.883	.	<DUP>	20	PASS	SUPP=1;SUPP_VEC=01;SVLEN=366;SVTYPE=DUP;SVMETHOD=SURVIVOR1.0.7;CHR2=chr6;END=170146372;CIPOS=0,0;CIEND=0,0;STRANDS=-+	GT:PSV:LN:DR:ST:QV:TY:ID:RAL:AAL:CO	./.:NaN:0:0,0:--:NaN:NaN:NaN:NAN:NAN:NAN	1|0:NA:366:0,0:-+:20:DUP:volcanosv.DUP.recover.883:NA:NA:chr6_170146006-chr6_170146372
chr6	170246200	volcanosv.DUP.recover.886	.	<DUP>	20	PASS	SUPP=1;SUPP_VEC=01;SVLEN=136;SVTYPE=DUP;SVMETHOD=SURVIVOR1.0.7;CHR2=chr6;END=170246336;CIPOS=0,0;CIEND=0,0;STRANDS=-+	GT:PSV:LN:DR:ST:QV:TY:ID:RAL:AAL:CO	./.:NaN:0:0,0:--:NaN:NaN:NaN:NAN:NAN:NAN	1|1:NA:136:0,0:-+:20:DUP:volcanosv.DUP.recover.886:NA:NA:chr6_170246200-chr6_170246336
chr6	170452773	volcanosv.DUP.recover.891	.	<DUP>	20	PASS	SUPP=1;SUPP_VEC=01;SVLEN=432;SVTYPE=DUP;SVMETHOD=SURVIVOR1.0.7;CHR2=chr6;END=170453205;CIPOS=0,0;CIEND=0,0;STRANDS=-+	GT:PSV:LN:DR:ST:QV:TY:ID:RAL:AAL:CO	./.:NaN:0:0,0:--:NaN:NaN:NaN:NAN:NAN:NAN	0|1:NA:432:0,0:-+:20:DUP:volcanosv.DUP.recover.891:NA:NA:chr6_170452773-chr6_170453205
chr7	215326	volcanosv.DUP.recover.903	.	<DUP>	20	PASS	SUPP=1;SUPP_VEC=01;SVLEN=299;SVTYPE=DUP;SVMETHOD=SURVIVOR1.0.7;CHR2=chr7;END=215625;CIPOS=0,0;CIEND=0,0;STRANDS=-+	GT:PSV:LN:DR:ST:QV:TY:ID:RAL:AAL:CO	./.:NaN:0:0,0:--:NaN:NaN:NaN:NAN:NAN:NAN	1|1:NA:299:0,0:-+:20:DUP:volcanosv.DUP.recover.903:NA:NA:chr7_215326-chr7_215625
chr7	470971	volcanosv.DUP.recover.911	.	<DUP>	20	PASS	SUPP=1;SUPP_VEC=01;SVLEN=201;SVTYPE=DUP;SVMETHOD=SURVIVOR1.0.7;CHR2=chr7;END=471172;CIPOS=0,0;CIEND=0,0;STRANDS=-+	GT:PSV:LN:DR:ST:QV:TY:ID:RAL:AAL:CO	./.:NaN:0:0,0:--:NaN:NaN:NaN:NAN:NAN:NAN	1|1:NA:201:0,0:-+:20:DUP:volcanosv.DUP.recover.911:NA:NA:chr7_470971-chr7_471172
chr7	636012	volcanosv.DUP.recover.912	.	<DUP>	20	PASS	SUPP=1;SUPP_VEC=01;SVLEN=239;SVTYPE=DUP;SVMETHOD=SURVIVOR1.0.7;CHR2=chr7;END=636251;CIPOS=0,0;CIEND=0,0;STRANDS=-+	GT:PSV:LN:DR:ST:QV:TY:ID:RAL:AAL:CO	./.:NaN:0:0,0:--:NaN:NaN:NaN:NAN:NAN:NAN	1|1:NA:239:0,0:-+:20:DUP:volcanosv.DUP.recover.912:NA:NA:chr7_636012-chr7_636251
chr7	98548191	volcanosv.DUP.recover.970	.	<DUP>	20	PASS	SUPP=1;SUPP_VEC=01;SVLEN=377;SVTYPE=DUP;SVMETHOD=SURVIVOR1.0.7;CHR2=chr7;END=98548568;CIPOS=0,0;CIEND=0,0;STRANDS=-+	GT:PSV:LN:DR:ST:QV:TY:ID:RAL:AAL:CO	./.:NaN:0:0,0:--:NaN:NaN:NaN:NAN:NAN:NAN	1|1:NA:377:0,0:-+:20:DUP:volcanosv.DUP.recover.970:NA:NA:chr7_98548191-chr7_98548568
chr7	156155051	volcanosv.DUP.recover.1004	.	<DUP>	20	PASS	SUPP=1;SUPP_VEC=01;SVLEN=431;SVTYPE=DUP;SVMETHOD=SURVIVOR1.0.7;CHR2=chr7;END=156155482;CIPOS=0,0;CIEND=0,0;STRANDS=-+	GT:PSV:LN:DR:ST:QV:TY:ID:RAL:AAL:CO	./.:NaN:0:0,0:--:NaN:NaN:NaN:NAN:NAN:NAN	1|1:NA:431:0,0:-+:20:DUP:volcanosv.DUP.recover.1004:NA:NA:chr7_156155051-chr7_156155482
chr7	157983190	volcanosv.DUP.recover.1018	.	<DUP>	20	PASS	SUPP=1;SUPP_VEC=01;SVLEN=300;SVTYPE=DUP;SVMETHOD=SURVIVOR1.0.7;CHR2=chr7;END=157983490;CIPOS=0,0;CIEND=0,0;STRANDS=-+	GT:PSV:LN:DR:ST:QV:TY:ID:RAL:AAL:CO	./.:NaN:0:0,0:--:NaN:NaN:NaN:NAN:NAN:NAN	1|1:NA:300:0,0:-+:20:DUP:volcanosv.DUP.recover.1018:NA:NA:chr7_157983190-chr7_157983490
chr7	158099315	volcanosv.DUP.recover.1021	.	<DUP>	20	PASS	SUPP=1;SUPP_VEC=01;SVLEN=280;SVTYPE=DUP;SVMETHOD=SURVIVOR1.0.7;CHR2=chr7;END=158099595;CIPOS=0,0;CIEND=0,0;STRANDS=-+	GT:PSV:LN:DR:ST:QV:TY:ID:RAL:AAL:CO	./.:NaN:0:0,0:--:NaN:NaN:NaN:NAN:NAN:NAN	1|1:NA:280:0,0:-+:20:DUP:volcanosv.DUP.recover.1021:NA:NA:chr7_158099315-chr7_158099595
chr7	158158748	volcanosv.DUP.recover.1023	.	<DUP>	20	PASS	SUPP=1;SUPP_VEC=01;SVLEN=409;SVTYPE=DUP;SVMETHOD=SURVIVOR1.0.7;CHR2=chr7;END=158159157;CIPOS=0,0;CIEND=0,0;STRANDS=-+	GT:PSV:LN:DR:ST:QV:TY:ID:RAL:AAL:CO	./.:NaN:0:0,0:--:NaN:NaN:NaN:NAN:NAN:NAN	1|1:NA:409:0,0:-+:20:DUP:volcanosv.DUP.recover.1023:NA:NA:chr7_158158748-chr7_158159157
chr7	158188160	volcanosv.DUP.recover.1027	.	<DUP>	20	PASS	SUPP=1;SUPP_VEC=01;SVLEN=493;SVTYPE=DUP;SVMETHOD=SURVIVOR1.0.7;CHR2=chr7;END=158188653;CIPOS=0,0;CIEND=0,0;STRANDS=-+	GT:PSV:LN:DR:ST:QV:TY:ID:RAL:AAL:CO	./.:NaN:0:0,0:--:NaN:NaN:NaN:NAN:NAN:NAN	1|1:NA:493:0,0:-+:20:DUP:volcanosv.DUP.recover.1027:NA:NA:chr7_158188160-chr7_158188653
chr7	158270800	volcanosv.DUP.recover.1028	.	<DUP>	20	PASS	SUPP=1;SUPP_VEC=01;SVLEN=331;SVTYPE=DUP;SVMETHOD=SURVIVOR1.0.7;CHR2=chr7;END=158271131;CIPOS=0,0;CIEND=0,0;STRANDS=-+	GT:PSV:LN:DR:ST:QV:TY:ID:RAL:AAL:CO	./.:NaN:0:0,0:--:NaN:NaN:NaN:NAN:NAN:NAN	1|1:NA:331:0,0:-+:20:DUP:volcanosv.DUP.recover.1028:NA:NA:chr7_158270800-chr7_158271131
chr7	158273822	volcanosv.DUP.recover.1029	.	<DUP>	20	PASS	SUPP=1;SUPP_VEC=01;SVLEN=436;SVTYPE=DUP;SVMETHOD=SURVIVOR1.0.7;CHR2=chr7;END=158274258;CIPOS=0,0;CIEND=0,0;STRANDS=-+	GT:PSV:LN:DR:ST:QV:TY:ID:RAL:AAL:CO	./.:NaN:0:0,0:--:NaN:NaN:NaN:NAN:NAN:NAN	1|1:NA:436:0,0:-+:20:DUP:volcanosv.DUP.recover.1029:NA:NA:chr7_158273822-chr7_158274258
chr7	158315181	volcanosv.DUP.recover.1031	.	<DUP>	20	PASS	SUPP=1;SUPP_VEC=01;SVLEN=145;SVTYPE=DUP;SVMETHOD=SURVIVOR1.0.7;CHR2=chr7;END=158315326;CIPOS=0,0;CIEND=0,0;STRANDS=-+	GT:PSV:LN:DR:ST:QV:TY:ID:RAL:AAL:CO	./.:NaN:0:0,0:--:NaN:NaN:NaN:NAN:NAN:NAN	1|0:NA:145:0,0:-+:20:DUP:volcanosv.DUP.recover.1031:NA:NA:chr7_158315181-chr7_158315326
chr7	158331119	volcanosv.DUP.recover.1033	.	<DUP>	20	PASS	SUPP=1;SUPP_VEC=01;SVLEN=231;SVTYPE=DUP;SVMETHOD=SURVIVOR1.0.7;CHR2=chr7;END=158331350;CIPOS=0,0;CIEND=0,0;STRANDS=-+	GT:PSV:LN:DR:ST:QV:TY:ID:RAL:AAL:CO	./.:NaN:0:0,0:--:NaN:NaN:NaN:NAN:NAN:NAN	0|1:NA:231:0,0:-+:20:DUP:volcanosv.DUP.recover.1033:NA:NA:chr7_158331119-chr7_158331350
chr7	158351885	volcanosv.DUP.recover.1034	.	<DUP>	20	PASS	SUPP=1;SUPP_VEC=01;SVLEN=418;SVTYPE=DUP;SVMETHOD=SURVIVOR1.0.7;CHR2=chr7;END=158352303;CIPOS=0,0;CIEND=0,0;STRANDS=-+	GT:PSV:LN:DR:ST:QV:TY:ID:RAL:AAL:CO	./.:NaN:0:0,0:--:NaN:NaN:NaN:NAN:NAN:NAN	1|1:NA:418:0,0:-+:20:DUP:volcanosv.DUP.recover.1034:NA:NA:chr7_158351885-chr7_158352303
chr7	158360705	volcanosv.DUP.recover.1037	.	<DUP>	20	PASS	SUPP=1;SUPP_VEC=01;SVLEN=207;SVTYPE=DUP;SVMETHOD=SURVIVOR1.0.7;CHR2=chr7;END=158360912;CIPOS=0,0;CIEND=0,0;STRANDS=-+	GT:PSV:LN:DR:ST:QV:TY:ID:RAL:AAL:CO	./.:NaN:0:0,0:--:NaN:NaN:NaN:NAN:NAN:NAN	1|1:NA:207:0,0:-+:20:DUP:volcanosv.DUP.recover.1037:NA:NA:chr7_158360705-chr7_158360912
chr7	158386137	volcanosv.DUP.recover.1038	.	<DUP>	20	PASS	SUPP=1;SUPP_VEC=01;SVLEN=270;SVTYPE=DUP;SVMETHOD=SURVIVOR1.0.7;CHR2=chr7;END=158386407;CIPOS=0,0;CIEND=0,0;STRANDS=-+	GT:PSV:LN:DR:ST:QV:TY:ID:RAL:AAL:CO	./.:NaN:0:0,0:--:NaN:NaN:NaN:NAN:NAN:NAN	1|1:NA:270:0,0:-+:20:DUP:volcanosv.DUP.recover.1038:NA:NA:chr7_158386137-chr7_158386407
chr7	158440891	volcanosv.DUP.recover.1040	.	<DUP>	20	PASS	SUPP=1;SUPP_VEC=01;SVLEN=288;SVTYPE=DUP;SVMETHOD=SURVIVOR1.0.7;CHR2=chr7;END=158441179;CIPOS=0,0;CIEND=0,0;STRANDS=-+	GT:PSV:LN:DR:ST:QV:TY:ID:RAL:AAL:CO	./.:NaN:0:0,0:--:NaN:NaN:NaN:NAN:NAN:NAN	1|1:NA:288:0,0:-+:20:DUP:volcanosv.DUP.recover.1040:NA:NA:chr7_158440891-chr7_158441179
chr7	158521802	volcanosv.DUP.recover.1045	.	<DUP>	20	PASS	SUPP=1;SUPP_VEC=01;SVLEN=136;SVTYPE=DUP;SVMETHOD=SURVIVOR1.0.7;CHR2=chr7;END=158521938;CIPOS=0,0;CIEND=0,0;STRANDS=-+	GT:PSV:LN:DR:ST:QV:TY:ID:RAL:AAL:CO	./.:NaN:0:0,0:--:NaN:NaN:NaN:NAN:NAN:NAN	1|1:NA:136:0,0:-+:20:DUP:volcanosv.DUP.recover.1045:NA:NA:chr7_158521802-chr7_158521938
chr7	158804055	volcanosv.DUP.recover.1048	.	<DUP>	20	PASS	SUPP=1;SUPP_VEC=01;SVLEN=103;SVTYPE=DUP;SVMETHOD=SURVIVOR1.0.7;CHR2=chr7;END=158804158;CIPOS=0,0;CIEND=0,0;STRANDS=-+	GT:PSV:LN:DR:ST:QV:TY:ID:RAL:AAL:CO	./.:NaN:0:0,0:--:NaN:NaN:NaN:NAN:NAN:NAN	1|1:NA:103:0,0:-+:20:DUP:volcanosv.DUP.recover.1048:NA:NA:chr7_158804055-chr7_158804158
chr7	158997926	volcanosv.DUP.recover.1049	.	<DUP>	20	PASS	SUPP=1;SUPP_VEC=01;SVLEN=271;SVTYPE=DUP;SVMETHOD=SURVIVOR1.0.7;CHR2=chr7;END=158998197;CIPOS=0,0;CIEND=0,0;STRANDS=-+	GT:PSV:LN:DR:ST:QV:TY:ID:RAL:AAL:CO	./.:NaN:0:0,0:--:NaN:NaN:NaN:NAN:NAN:NAN	1|1:NA:271:0,0:-+:20:DUP:volcanosv.DUP.recover.1049:NA:NA:chr7_158997926-chr7_158998197
chr7	159018305	volcanosv.DUP.recover.1050	.	<DUP>	20	PASS	SUPP=1;SUPP_VEC=01;SVLEN=499;SVTYPE=DUP;SVMETHOD=SURVIVOR1.0.7;CHR2=chr7;END=159018804;CIPOS=0,0;CIEND=0,0;STRANDS=-+	GT:PSV:LN:DR:ST:QV:TY:ID:RAL:AAL:CO	./.:NaN:0:0,0:--:NaN:NaN:NaN:NAN:NAN:NAN	1|1:NA:499:0,0:-+:20:DUP:volcanosv.DUP.recover.1050:NA:NA:chr7_159018305-chr7_159018804
chr7	159088945	volcanosv.DUP.recover.1052	.	<DUP>	20	PASS	SUPP=1;SUPP_VEC=01;SVLEN=114;SVTYPE=DUP;SVMETHOD=SURVIVOR1.0.7;CHR2=chr7;END=159089059;CIPOS=0,0;CIEND=0,0;STRANDS=-+	GT:PSV:LN:DR:ST:QV:TY:ID:RAL:AAL:CO	./.:NaN:0:0,0:--:NaN:NaN:NaN:NAN:NAN:NAN	1|1:NA:114:0,0:-+:20:DUP:volcanosv.DUP.recover.1052:NA:NA:chr7_159088945-chr7_159089059
chr8	748022	volcanosv.DUP.recover.1061	.	<DUP>	20	PASS	SUPP=1;SUPP_VEC=01;SVLEN=116;SVTYPE=DUP;SVMETHOD=SURVIVOR1.0.7;CHR2=chr8;END=748138;CIPOS=0,0;CIEND=0,0;STRANDS=-+	GT:PSV:LN:DR:ST:QV:TY:ID:RAL:AAL:CO	./.:NaN:0:0,0:--:NaN:NaN:NaN:NAN:NAN:NAN	1|1:NA:116:0,0:-+:20:DUP:volcanosv.DUP.recover.1061:NA:NA:chr8_748022-chr8_748138
chr8	977719	volcanosv.DUP.recover.1064	.	<DUP>	20	PASS	SUPP=1;SUPP_VEC=01;SVLEN=475;SVTYPE=DUP;SVMETHOD=SURVIVOR1.0.7;CHR2=chr8;END=978194;CIPOS=0,0;CIEND=0,0;STRANDS=-+	GT:PSV:LN:DR:ST:QV:TY:ID:RAL:AAL:CO	./.:NaN:0:0,0:--:NaN:NaN:NaN:NAN:NAN:NAN	1|1:NA:475:0,0:-+:20:DUP:volcanosv.DUP.recover.1064:NA:NA:chr8_977719-chr8_978194
chr8	977852	volcanosv.DUP.recover.1066	.	<DUP>	20	PASS	SUPP=1;SUPP_VEC=01;SVLEN=212;SVTYPE=DUP;SVMETHOD=SURVIVOR1.0.7;CHR2=chr8;END=978064;CIPOS=0,0;CIEND=0,0;STRANDS=-+	GT:PSV:LN:DR:ST:QV:TY:ID:RAL:AAL:CO	./.:NaN:0:0,0:--:NaN:NaN:NaN:NAN:NAN:NAN	1|0:NA:212:0,0:-+:20:DUP:volcanosv.DUP.recover.1066:NA:NA:chr8_977852-chr8_978064
chr8	1180882	volcanosv.DUP.recover.1070	.	<DUP>	20	PASS	SUPP=1;SUPP_VEC=01;SVLEN=311;SVTYPE=DUP;SVMETHOD=SURVIVOR1.0.7;CHR2=chr8;END=1181193;CIPOS=0,0;CIEND=0,0;STRANDS=-+	GT:PSV:LN:DR:ST:QV:TY:ID:RAL:AAL:CO	./.:NaN:0:0,0:--:NaN:NaN:NaN:NAN:NAN:NAN	1|1:NA:311:0,0:-+:20:DUP:volcanosv.DUP.recover.1070:NA:NA:chr8_1180882-chr8_1181193
chr8	1206321	volcanosv.DUP.recover.1071	.	<DUP>	20	PASS	SUPP=1;SUPP_VEC=01;SVLEN=365;SVTYPE=DUP;SVMETHOD=SURVIVOR1.0.7;CHR2=chr8;END=1206686;CIPOS=0,0;CIEND=0,0;STRANDS=-+	GT:PSV:LN:DR:ST:QV:TY:ID:RAL:AAL:CO	./.:NaN:0:0,0:--:NaN:NaN:NaN:NAN:NAN:NAN	0|1:NA:365:0,0:-+:20:DUP:volcanosv.DUP.recover.1071:NA:NA:chr8_1206321-chr8_1206686
chr8	1471107	volcanosv.DUP.recover.1075	.	<DUP>	20	PASS	SUPP=1;SUPP_VEC=01;SVLEN=133;SVTYPE=DUP;SVMETHOD=SURVIVOR1.0.7;CHR2=chr8;END=1471240;CIPOS=0,0;CIEND=0,0;STRANDS=-+	GT:PSV:LN:DR:ST:QV:TY:ID:RAL:AAL:CO	./.:NaN:0:0,0:--:NaN:NaN:NaN:NAN:NAN:NAN	1|1:NA:133:0,0:-+:20:DUP:volcanosv.DUP.recover.1075:NA:NA:chr8_1471107-chr8_1471240
chr8	1508267	volcanosv.DUP.recover.1077	.	<DUP>	20	PASS	SUPP=1;SUPP_VEC=01;SVLEN=260;SVTYPE=DUP;SVMETHOD=SURVIVOR1.0.7;CHR2=chr8;END=1508527;CIPOS=0,0;CIEND=0,0;STRANDS=-+	GT:PSV:LN:DR:ST:QV:TY:ID:RAL:AAL:CO	./.:NaN:0:0,0:--:NaN:NaN:NaN:NAN:NAN:NAN	1|1:NA:260:0,0:-+:20:DUP:volcanosv.DUP.recover.1077:NA:NA:chr8_1508267-chr8_1508527
chr8	1824637	volcanosv.DUP.recover.1082	.	<DUP>	20	PASS	SUPP=1;SUPP_VEC=01;SVLEN=467;SVTYPE=DUP;SVMETHOD=SURVIVOR1.0.7;CHR2=chr8;END=1825104;CIPOS=0,0;CIEND=0,0;STRANDS=-+	GT:PSV:LN:DR:ST:QV:TY:ID:RAL:AAL:CO	./.:NaN:0:0,0:--:NaN:NaN:NaN:NAN:NAN:NAN	1|1:NA:467:0,0:-+:20:DUP:volcanosv.DUP.recover.1082:NA:NA:chr8_1824637-chr8_1825104
chr8	1825104	volcanosv.DUP.recover.1083	.	<DUP>	20	PASS	SUPP=1;SUPP_VEC=01;SVLEN=134;SVTYPE=DUP;SVMETHOD=SURVIVOR1.0.7;CHR2=chr8;END=1825238;CIPOS=0,0;CIEND=0,0;STRANDS=-+	GT:PSV:LN:DR:ST:QV:TY:ID:RAL:AAL:CO	./.:NaN:0:0,0:--:NaN:NaN:NaN:NAN:NAN:NAN	0|1:NA:134:0,0:-+:20:DUP:volcanosv.DUP.recover.1083:NA:NA:chr8_1825104-chr8_1825238
chr8	1990700	volcanosv.DUP.recover.1087	.	<DUP>	20	PASS	SUPP=1;SUPP_VEC=01;SVLEN=264;SVTYPE=DUP;SVMETHOD=SURVIVOR1.0.7;CHR2=chr8;END=1990964;CIPOS=0,0;CIEND=0,0;STRANDS=-+	GT:PSV:LN:DR:ST:QV:TY:ID:RAL:AAL:CO	./.:NaN:0:0,0:--:NaN:NaN:NaN:NAN:NAN:NAN	1|1:NA:264:0,0:-+:20:DUP:volcanosv.DUP.recover.1087:NA:NA:chr8_1990700-chr8_1990964
chr8	2244262	volcanosv.DUP.recover.1091	.	<DUP>	20	PASS	SUPP=1;SUPP_VEC=01;SVLEN=214;SVTYPE=DUP;SVMETHOD=SURVIVOR1.0.7;CHR2=chr8;END=2244476;CIPOS=0,0;CIEND=0,0;STRANDS=-+	GT:PSV:LN:DR:ST:QV:TY:ID:RAL:AAL:CO	./.:NaN:0:0,0:--:NaN:NaN:NaN:NAN:NAN:NAN	0|1:NA:214:0,0:-+:20:DUP:volcanosv.DUP.recover.1091:NA:NA:chr8_2244262-chr8_2244476
chr8	2254278	volcanosv.DUP.recover.1092	.	<DUP>	20	PASS	SUPP=1;SUPP_VEC=01;SVLEN=137;SVTYPE=DUP;SVMETHOD=SURVIVOR1.0.7;CHR2=chr8;END=2254415;CIPOS=0,0;CIEND=0,0;STRANDS=-+	GT:PSV:LN:DR:ST:QV:TY:ID:RAL:AAL:CO	./.:NaN:0:0,0:--:NaN:NaN:NaN:NAN:NAN:NAN	0|1:NA:137:0,0:-+:20:DUP:volcanosv.DUP.recover.1092:NA:NA:chr8_2254278-chr8_2254415
chr8	11456255	volcanosv.DUP.recover.1101	.	<DUP>	20	PASS	SUPP=1;SUPP_VEC=01;SVLEN=403;SVTYPE=DUP;SVMETHOD=SURVIVOR1.0.7;CHR2=chr8;END=11456658;CIPOS=0,0;CIEND=0,0;STRANDS=-+	GT:PSV:LN:DR:ST:QV:TY:ID:RAL:AAL:CO	./.:NaN:0:0,0:--:NaN:NaN:NaN:NAN:NAN:NAN	1|1:NA:403:0,0:-+:20:DUP:volcanosv.DUP.recover.1101:NA:NA:chr8_11456255-chr8_11456658
chr8	116679255	volcanosv.DUP.recover.446	.	<DUP>	20	PASS	SUPP=1;SUPP_VEC=01;SVLEN=241;SVTYPE=DUP;SVMETHOD=SURVIVOR1.0.7;CHR2=chr8;END=116679496;CIPOS=0,0;CIEND=0,0;STRANDS=-+	GT:PSV:LN:DR:ST:QV:TY:ID:RAL:AAL:CO	./.:NaN:0:0,0:--:NaN:NaN:NaN:NAN:NAN:NAN	0|1:NA:241:0,0:-+:20:DUP:volcanosv.DUP.recover.446:NA:NA:chr8_116679255-chr8_116679496
chr8	138743350	volcanosv.DUP.recover.1134	.	<DUP>	20	PASS	SUPP=1;SUPP_VEC=01;SVLEN=106;SVTYPE=DUP;SVMETHOD=SURVIVOR1.0.7;CHR2=chr8;END=138743456;CIPOS=0,0;CIEND=0,0;STRANDS=-+	GT:PSV:LN:DR:ST:QV:TY:ID:RAL:AAL:CO	./.:NaN:0:0,0:--:NaN:NaN:NaN:NAN:NAN:NAN	1|1:NA:106:0,0:-+:20:DUP:volcanosv.DUP.recover.1134:NA:NA:chr8_138743350-chr8_138743456
chr8	138806032	volcanosv.DUP.recover.944	.	<DUP>	20	PASS	SUPP=1;SUPP_VEC=01;SVLEN=312;SVTYPE=DUP;SVMETHOD=SURVIVOR1.0.7;CHR2=chr8;END=138806344;CIPOS=0,0;CIEND=0,0;STRANDS=-+	GT:PSV:LN:DR:ST:QV:TY:ID:RAL:AAL:CO	./.:NaN:0:0,0:--:NaN:NaN:NaN:NAN:NAN:NAN	0|1:NA:312:0,0:-+:20:DUP:volcanosv.DUP.recover.944:NA:NA:chr8_138806032-chr8_138806344
chr8	141429706	volcanosv.DUP.recover.1137	.	<DUP>	20	PASS	SUPP=1;SUPP_VEC=01;SVLEN=460;SVTYPE=DUP;SVMETHOD=SURVIVOR1.0.7;CHR2=chr8;END=141430166;CIPOS=0,0;CIEND=0,0;STRANDS=-+	GT:PSV:LN:DR:ST:QV:TY:ID:RAL:AAL:CO	./.:NaN:0:0,0:--:NaN:NaN:NaN:NAN:NAN:NAN	1|1:NA:460:0,0:-+:20:DUP:volcanosv.DUP.recover.1137:NA:NA:chr8_141429706-chr8_141430166
chr8	142222645	volcanosv.DUP.recover.1146	.	<DUP>	20	PASS	SUPP=1;SUPP_VEC=01;SVLEN=430;SVTYPE=DUP;SVMETHOD=SURVIVOR1.0.7;CHR2=chr8;END=142223075;CIPOS=0,0;CIEND=0,0;STRANDS=-+	GT:PSV:LN:DR:ST:QV:TY:ID:RAL:AAL:CO	./.:NaN:0:0,0:--:NaN:NaN:NaN:NAN:NAN:NAN	0|1:NA:430:0,0:-+:20:DUP:volcanosv.DUP.recover.1146:NA:NA:chr8_142222645-chr8_142223075
chr9	400035	volcanosv.DUP.recover.1163	.	<DUP>	20	PASS	SUPP=1;SUPP_VEC=01;SVLEN=119;SVTYPE=DUP;SVMETHOD=SURVIVOR1.0.7;CHR2=chr9;END=400154;CIPOS=0,0;CIEND=0,0;STRANDS=-+	GT:PSV:LN:DR:ST:QV:TY:ID:RAL:AAL:CO	./.:NaN:0:0,0:--:NaN:NaN:NaN:NAN:NAN:NAN	1|1:NA:119:0,0:-+:20:DUP:volcanosv.DUP.recover.1163:NA:NA:chr9_400035-chr9_400154
chr9	3039480	volcanosv.DUP.recover.370	.	<DUP>	20	PASS	SUPP=1;SUPP_VEC=01;SVLEN=333;SVTYPE=DUP;SVMETHOD=SURVIVOR1.0.7;CHR2=chr9;END=3039813;CIPOS=0,0;CIEND=0,0;STRANDS=-+	GT:PSV:LN:DR:ST:QV:TY:ID:RAL:AAL:CO	./.:NaN:0:0,0:--:NaN:NaN:NaN:NAN:NAN:NAN	1|0:NA:333:0,0:-+:20:DUP:volcanosv.DUP.recover.370:NA:NA:chr9_3039480-chr9_3039813
chr9	41108518	volcanosv.DUP.recover.269	.	<DUP>	20	PASS	SUPP=1;SUPP_VEC=01;SVLEN=238;SVTYPE=DUP;SVMETHOD=SURVIVOR1.0.7;CHR2=chr9;END=41108756;CIPOS=0,0;CIEND=0,0;STRANDS=-+	GT:PSV:LN:DR:ST:QV:TY:ID:RAL:AAL:CO	./.:NaN:0:0,0:--:NaN:NaN:NaN:NAN:NAN:NAN	1|0:NA:238:0,0:-+:20:DUP:volcanosv.DUP.recover.269:NA:NA:chr9_41108518-chr9_41108756
chr9	64847041	volcanosv.DUP.recover.282	.	<DUP>	20	PASS	SUPP=1;SUPP_VEC=01;SVLEN=110;SVTYPE=DUP;SVMETHOD=SURVIVOR1.0.7;CHR2=chr9;END=64847151;CIPOS=0,0;CIEND=0,0;STRANDS=-+	GT:PSV:LN:DR:ST:QV:TY:ID:RAL:AAL:CO	./.:NaN:0:0,0:--:NaN:NaN:NaN:NAN:NAN:NAN	1|0:NA:110:0,0:-+:20:DUP:volcanosv.DUP.recover.282:NA:NA:chr9_64847041-chr9_64847151
chr9	112866892	volcanosv.DUP.recover.1202	.	<DUP>	20	PASS	SUPP=1;SUPP_VEC=01;SVLEN=120;SVTYPE=DUP;SVMETHOD=SURVIVOR1.0.7;CHR2=chr9;END=112867012;CIPOS=0,0;CIEND=0,0;STRANDS=-+	GT:PSV:LN:DR:ST:QV:TY:ID:RAL:AAL:CO	./.:NaN:0:0,0:--:NaN:NaN:NaN:NAN:NAN:NAN	1|1:NA:120:0,0:-+:20:DUP:volcanosv.DUP.recover.1202:NA:NA:chr9_112866892-chr9_112867012
chr9	134014227	volcanosv.DUP.recover.1213	.	<DUP>	20	PASS	SUPP=1;SUPP_VEC=01;SVLEN=332;SVTYPE=DUP;SVMETHOD=SURVIVOR1.0.7;CHR2=chr9;END=134014559;CIPOS=0,0;CIEND=0,0;STRANDS=-+	GT:PSV:LN:DR:ST:QV:TY:ID:RAL:AAL:CO	./.:NaN:0:0,0:--:NaN:NaN:NaN:NAN:NAN:NAN	1|0:NA:332:0,0:-+:20:DUP:volcanosv.DUP.recover.1213:NA:NA:chr9_134014227-chr9_134014559
chr9	135361936	volcanosv.DUP.recover.1229	.	<DUP>	20	PASS	SUPP=1;SUPP_VEC=01;SVLEN=164;SVTYPE=DUP;SVMETHOD=SURVIVOR1.0.7;CHR2=chr9;END=135362100;CIPOS=0,0;CIEND=0,0;STRANDS=-+	GT:PSV:LN:DR:ST:QV:TY:ID:RAL:AAL:CO	./.:NaN:0:0,0:--:NaN:NaN:NaN:NAN:NAN:NAN	1|1:NA:164:0,0:-+:20:DUP:volcanosv.DUP.recover.1229:NA:NA:chr9_135361936-chr9_135362100
chr9	136101468	volcanosv.DUP.recover.1233	.	<DUP>	20	PASS	SUPP=1;SUPP_VEC=01;SVLEN=394;SVTYPE=DUP;SVMETHOD=SURVIVOR1.0.7;CHR2=chr9;END=136101862;CIPOS=0,0;CIEND=0,0;STRANDS=-+	GT:PSV:LN:DR:ST:QV:TY:ID:RAL:AAL:CO	./.:NaN:0:0,0:--:NaN:NaN:NaN:NAN:NAN:NAN	0|1:NA:394:0,0:-+:20:DUP:volcanosv.DUP.recover.1233:NA:NA:chr9_136101468-chr9_136101862
chr9	136101752	volcanosv.DUP.recover.1234	.	<DUP>	20	PASS	SUPP=1;SUPP_VEC=01;SVLEN=108;SVTYPE=DUP;SVMETHOD=SURVIVOR1.0.7;CHR2=chr9;END=136101860;CIPOS=0,0;CIEND=0,0;STRANDS=-+	GT:PSV:LN:DR:ST:QV:TY:ID:RAL:AAL:CO	./.:NaN:0:0,0:--:NaN:NaN:NaN:NAN:NAN:NAN	1|1:NA:108:0,0:-+:20:DUP:volcanosv.DUP.recover.1234:NA:NA:chr9_136101752-chr9_136101860
chr9	136234722	volcanosv.DUP.recover.1237	.	<DUP>	20	PASS	SUPP=1;SUPP_VEC=01;SVLEN=155;SVTYPE=DUP;SVMETHOD=SURVIVOR1.0.7;CHR2=chr9;END=136234877;CIPOS=0,0;CIEND=0,0;STRANDS=-+	GT:PSV:LN:DR:ST:QV:TY:ID:RAL:AAL:CO	./.:NaN:0:0,0:--:NaN:NaN:NaN:NAN:NAN:NAN	1|1:NA:155:0,0:-+:20:DUP:volcanosv.DUP.recover.1237:NA:NA:chr9_136234722-chr9_136234877
chr9	137440376	volcanosv.DUP.recover.1255	.	<DUP>	20	PASS	SUPP=1;SUPP_VEC=01;SVLEN=187;SVTYPE=DUP;SVMETHOD=SURVIVOR1.0.7;CHR2=chr9;END=137440563;CIPOS=0,0;CIEND=0,0;STRANDS=-+	GT:PSV:LN:DR:ST:QV:TY:ID:RAL:AAL:CO	./.:NaN:0:0,0:--:NaN:NaN:NaN:NAN:NAN:NAN	1|0:NA:187:0,0:-+:20:DUP:volcanosv.DUP.recover.1255:NA:NA:chr9_137440376-chr9_137440563
chr9	137716160	volcanosv.DUP.recover.1258	.	<DUP>	20	PASS	SUPP=1;SUPP_VEC=01;SVLEN=230;SVTYPE=DUP;SVMETHOD=SURVIVOR1.0.7;CHR2=chr9;END=137716390;CIPOS=0,0;CIEND=0,0;STRANDS=-+	GT:PSV:LN:DR:ST:QV:TY:ID:RAL:AAL:CO	./.:NaN:0:0,0:--:NaN:NaN:NaN:NAN:NAN:NAN	1|0:NA:230:0,0:-+:20:DUP:volcanosv.DUP.recover.1258:NA:NA:chr9_137716160-chr9_137716390
chrUn_KI270442v1	174436	volcanosv.DUP_TANDEM.76	N	<DUP:TANDEM>	.	PASS	SUPP=1;SUPP_VEC=01;SVLEN=345;SVTYPE=DUP;SVMETHOD=SURVIVOR1.0.7;CHR2=chrUn_KI270442v1;END=174780;CIPOS=0,43;CIEND=0,40;STRANDS=-+	GT:PSV:LN:DR:ST:QV:TY:ID:RAL:AAL:CO	./.:NaN:0:0,0:--:NaN:NaN:NaN:NAN:NAN:NAN	1/0:NA:345:0,0:-+:.,.:DUP,DUP:volcanosv.DUP_TANDEM.76:NA:NA:chrUn_KI270442v1_174436-chrUn_KI270442v1_174780,chrUn_KI270442v1_174479-chrUn_KI270442v1_174820
chr1	153243257	volcanosv.DUP.recover.99	.	<DUP>	20	PASS	SUPP=1;SUPP_VEC=01;SVLEN=846;SVTYPE=DUP;SVMETHOD=SURVIVOR1.0.7;CHR2=chr1;END=153244103;CIPOS=0,0;CIEND=0,0;STRANDS=-+	GT:PSV:LN:DR:ST:QV:TY:ID:RAL:AAL:CO	./.:NaN:0:0,0:--:NaN:NaN:NaN:NAN:NAN:NAN	0|1:NA:846:0,0:-+:20:DUP:volcanosv.DUP.recover.99:NA:NA:chr1_153243257-chr1_153244103
chr1	248408156	volcanosv.DUP.recover.188	.	<DUP>	20	PASS	SUPP=1;SUPP_VEC=01;SVLEN=795;SVTYPE=DUP;SVMETHOD=SURVIVOR1.0.7;CHR2=chr1;END=248408951;CIPOS=0,0;CIEND=0,0;STRANDS=-+	GT:PSV:LN:DR:ST:QV:TY:ID:RAL:AAL:CO	./.:NaN:0:0,0:--:NaN:NaN:NaN:NAN:NAN:NAN	1|1:NA:795:0,0:-+:20:DUP:volcanosv.DUP.recover.188:NA:NA:chr1_248408156-chr1_248408951
chr10	38808431	volcanosv.DUP.recover.1315	.	<DUP>	20	PASS	SUPP=1;SUPP_VEC=01;SVLEN=924;SVTYPE=DUP;SVMETHOD=SURVIVOR1.0.7;CHR2=chr10;END=38809355;CIPOS=0,0;CIEND=0,0;STRANDS=-+	GT:PSV:LN:DR:ST:QV:TY:ID:RAL:AAL:CO	./.:NaN:0:0,0:--:NaN:NaN:NaN:NAN:NAN:NAN	0|1:NA:924:0,0:-+:20:DUP:volcanosv.DUP.recover.1315:NA:NA:chr10_38808431-chr10_38809355
chr10	42085483	volcanosv.DUP.recover.1323	.	<DUP>	20	PASS	SUPP=1;SUPP_VEC=01;SVLEN=595;SVTYPE=DUP;SVMETHOD=SURVIVOR1.0.7;CHR2=chr10;END=42086078;CIPOS=0,0;CIEND=0,0;STRANDS=-+	GT:PSV:LN:DR:ST:QV:TY:ID:RAL:AAL:CO	./.:NaN:0:0,0:--:NaN:NaN:NaN:NAN:NAN:NAN	1|0:NA:595:0,0:-+:20:DUP:volcanosv.DUP.recover.1323:NA:NA:chr10_42085483-chr10_42086078
chr10	123254371	volcanosv.DUP.recover.1347	.	<DUP>	20	PASS	SUPP=1;SUPP_VEC=01;SVLEN=907;SVTYPE=DUP;SVMETHOD=SURVIVOR1.0.7;CHR2=chr10;END=123255278;CIPOS=0,0;CIEND=0,0;STRANDS=-+	GT:PSV:LN:DR:ST:QV:TY:ID:RAL:AAL:CO	./.:NaN:0:0,0:--:NaN:NaN:NaN:NAN:NAN:NAN	1|1:NA:907:0,0:-+:20:DUP:volcanosv.DUP.recover.1347:NA:NA:chr10_123254371-chr10_123255278
chr10	124506938	volcanosv.DUP_TANDEM.38	N	<DUP:TANDEM>	.	PASS	SUPP=1;SUPP_VEC=01;SVLEN=908;SVTYPE=DUP;SVMETHOD=SURVIVOR1.0.7;CHR2=chr10;END=124507845;CIPOS=0,0;CIEND=0,0;STRANDS=-+	GT:PSV:LN:DR:ST:QV:TY:ID:RAL:AAL:CO	./.:NaN:0:0,0:--:NaN:NaN:NaN:NAN:NAN:NAN	1/0:NA:908:0,0:-+:.:DUP:volcanosv.DUP_TANDEM.38:NA:NA:chr10_124506938-chr10_124507845
chr10	124610356	volcanosv.DUP.recover.1350	.	<DUP>	20	PASS	SUPP=1;SUPP_VEC=01;SVLEN=543;SVTYPE=DUP;SVMETHOD=SURVIVOR1.0.7;CHR2=chr10;END=124610899;CIPOS=0,0;CIEND=0,0;STRANDS=-+	GT:PSV:LN:DR:ST:QV:TY:ID:RAL:AAL:CO	./.:NaN:0:0,0:--:NaN:NaN:NaN:NAN:NAN:NAN	1|1:NA:543:0,0:-+:20:DUP:volcanosv.DUP.recover.1350:NA:NA:chr10_124610356-chr10_124610899
chr10	131917519	volcanosv.DUP.recover.1370	.	<DUP>	20	PASS	SUPP=1;SUPP_VEC=01;SVLEN=817;SVTYPE=DUP;SVMETHOD=SURVIVOR1.0.7;CHR2=chr10;END=131918336;CIPOS=0,0;CIEND=0,0;STRANDS=-+	GT:PSV:LN:DR:ST:QV:TY:ID:RAL:AAL:CO	./.:NaN:0:0,0:--:NaN:NaN:NaN:NAN:NAN:NAN	1|1:NA:817:0,0:-+:20:DUP:volcanosv.DUP.recover.1370:NA:NA:chr10_131917519-chr10_131918336
chr11	519407	volcanosv.DUP.recover.1398	.	<DUP>	20	PASS	SUPP=1;SUPP_VEC=01;SVLEN=859;SVTYPE=DUP;SVMETHOD=SURVIVOR1.0.7;CHR2=chr11;END=520266;CIPOS=0,0;CIEND=0,0;STRANDS=-+	GT:PSV:LN:DR:ST:QV:TY:ID:RAL:AAL:CO	./.:NaN:0:0,0:--:NaN:NaN:NaN:NAN:NAN:NAN	1|1:NA:859:0,0:-+:20:DUP:volcanosv.DUP.recover.1398:NA:NA:chr11_519407-chr11_520266
chr12	81927632	volcanosv.DUP.recover.1109	.	<DUP>	20	PASS	SUPP=1;SUPP_VEC=01;SVLEN=519;SVTYPE=DUP;SVMETHOD=SURVIVOR1.0.7;CHR2=chr12;END=81928151;CIPOS=0,0;CIEND=0,0;STRANDS=-+	GT:PSV:LN:DR:ST:QV:TY:ID:RAL:AAL:CO	./.:NaN:0:0,0:--:NaN:NaN:NaN:NAN:NAN:NAN	1|1:NA:519:0,0:-+:20:DUP:volcanosv.DUP.recover.1109:NA:NA:chr12_81927632-chr12_81928151
chr12	131627107	volcanosv.DUP.recover.1586	.	<DUP>	20	PASS	SUPP=1;SUPP_VEC=01;SVLEN=612;SVTYPE=DUP;SVMETHOD=SURVIVOR1.0.7;CHR2=chr12;END=131627719;CIPOS=0,0;CIEND=0,0;STRANDS=-+	GT:PSV:LN:DR:ST:QV:TY:ID:RAL:AAL:CO	./.:NaN:0:0,0:--:NaN:NaN:NaN:NAN:NAN:NAN	1|1:NA:612:0,0:-+:20:DUP:volcanosv.DUP.recover.1586:NA:NA:chr12_131627107-chr12_131627719
chr12	132149185	volcanosv.DUP.recover.1594	.	<DUP>	20	PASS	SUPP=1;SUPP_VEC=01;SVLEN=977;SVTYPE=DUP;SVMETHOD=SURVIVOR1.0.7;CHR2=chr12;END=132150162;CIPOS=0,0;CIEND=0,0;STRANDS=-+	GT:PSV:LN:DR:ST:QV:TY:ID:RAL:AAL:CO	./.:NaN:0:0,0:--:NaN:NaN:NaN:NAN:NAN:NAN	0|1:NA:977:0,0:-+:20:DUP:volcanosv.DUP.recover.1594:NA:NA:chr12_132149185-chr12_132150162
chr12	132244284	volcanosv.DUP.recover.1600	.	<DUP>	20	PASS	SUPP=1;SUPP_VEC=01;SVLEN=561;SVTYPE=DUP;SVMETHOD=SURVIVOR1.0.7;CHR2=chr12;END=132244845;CIPOS=0,0;CIEND=0,0;STRANDS=-+	GT:PSV:LN:DR:ST:QV:TY:ID:RAL:AAL:CO	./.:NaN:0:0,0:--:NaN:NaN:NaN:NAN:NAN:NAN	1|0:NA:561:0,0:-+:20:DUP:volcanosv.DUP.recover.1600:NA:NA:chr12_132244284-chr12_132244845
chr13	110481429	volcanosv.DUP.recover.1653	.	<DUP>	20	PASS	SUPP=1;SUPP_VEC=01;SVLEN=536;SVTYPE=DUP;SVMETHOD=SURVIVOR1.0.7;CHR2=chr13;END=110481965;CIPOS=0,0;CIEND=0,0;STRANDS=-+	GT:PSV:LN:DR:ST:QV:TY:ID:RAL:AAL:CO	./.:NaN:0:0,0:--:NaN:NaN:NaN:NAN:NAN:NAN	1|1:NA:536:0,0:-+:20:DUP:volcanosv.DUP.recover.1653:NA:NA:chr13_110481429-chr13_110481965
chr14	96708908	volcanosv.DUP.recover.1738	.	<DUP>	20	PASS	SUPP=1;SUPP_VEC=01;SVLEN=561;SVTYPE=DUP;SVMETHOD=SURVIVOR1.0.7;CHR2=chr14;END=96709469;CIPOS=0,0;CIEND=0,0;STRANDS=-+	GT:PSV:LN:DR:ST:QV:TY:ID:RAL:AAL:CO	./.:NaN:0:0,0:--:NaN:NaN:NaN:NAN:NAN:NAN	1|0:NA:561:0,0:-+:20:DUP:volcanosv.DUP.recover.1738:NA:NA:chr14_96708908-chr14_96709469
chr15	101311684	volcanosv.DUP.recover.1789	.	<DUP>	20	PASS	SUPP=1;SUPP_VEC=01;SVLEN=514;SVTYPE=DUP;SVMETHOD=SURVIVOR1.0.7;CHR2=chr15;END=101312198;CIPOS=0,0;CIEND=0,0;STRANDS=-+	GT:PSV:LN:DR:ST:QV:TY:ID:RAL:AAL:CO	./.:NaN:0:0,0:--:NaN:NaN:NaN:NAN:NAN:NAN	1|1:NA:514:0,0:-+:20:DUP:volcanosv.DUP.recover.1789:NA:NA:chr15_101311684-chr15_101312198
chr16	504039	volcanosv.DUP.recover.1799	.	<DUP>	20	PASS	SUPP=1;SUPP_VEC=01;SVLEN=505;SVTYPE=DUP;SVMETHOD=SURVIVOR1.0.7;CHR2=chr16;END=504544;CIPOS=0,0;CIEND=0,0;STRANDS=-+	GT:PSV:LN:DR:ST:QV:TY:ID:RAL:AAL:CO	./.:NaN:0:0,0:--:NaN:NaN:NaN:NAN:NAN:NAN	1|1:NA:505:0,0:-+:20:DUP:volcanosv.DUP.recover.1799:NA:NA:chr16_504039-chr16_504544
chr16	32646010	volcanosv.DUP.recover.1845	.	<DUP>	20	PASS	SUPP=1;SUPP_VEC=01;SVLEN=837;SVTYPE=DUP;SVMETHOD=SURVIVOR1.0.7;CHR2=chr16;END=32646847;CIPOS=0,0;CIEND=0,0;STRANDS=-+	GT:PSV:LN:DR:ST:QV:TY:ID:RAL:AAL:CO	./.:NaN:0:0,0:--:NaN:NaN:NaN:NAN:NAN:NAN	1|0:NA:837:0,0:-+:20:DUP:volcanosv.DUP.recover.1845:NA:NA:chr16_32646010-chr16_32646847
chr16	81704110	volcanosv.DUP.recover.551	.	<DUP>	20	PASS	SUPP=1;SUPP_VEC=01;SVLEN=588;SVTYPE=DUP;SVMETHOD=SURVIVOR1.0.7;CHR2=chr16;END=81704698;CIPOS=0,0;CIEND=0,0;STRANDS=-+	GT:PSV:LN:DR:ST:QV:TY:ID:RAL:AAL:CO	./.:NaN:0:0,0:--:NaN:NaN:NaN:NAN:NAN:NAN	1|0:NA:588:0,0:-+:20:DUP:volcanosv.DUP.recover.551:NA:NA:chr16_81704110-chr16_81704698
chr16	84051335	volcanosv.DUP.recover.1875	.	<DUP>	20	PASS	SUPP=1;SUPP_VEC=01;SVLEN=654;SVTYPE=DUP;SVMETHOD=SURVIVOR1.0.7;CHR2=chr16;END=84051989;CIPOS=0,0;CIEND=0,0;STRANDS=-+	GT:PSV:LN:DR:ST:QV:TY:ID:RAL:AAL:CO	./.:NaN:0:0,0:--:NaN:NaN:NaN:NAN:NAN:NAN	1|0:NA:654:0,0:-+:20:DUP:volcanosv.DUP.recover.1875:NA:NA:chr16_84051335-chr16_84051989
chr16	89002349	volcanosv.DUP.recover.1903	.	<DUP>	20	PASS	SUPP=1;SUPP_VEC=01;SVLEN=675;SVTYPE=DUP;SVMETHOD=SURVIVOR1.0.7;CHR2=chr16;END=89003024;CIPOS=0,0;CIEND=0,0;STRANDS=-+	GT:PSV:LN:DR:ST:QV:TY:ID:RAL:AAL:CO	./.:NaN:0:0,0:--:NaN:NaN:NaN:NAN:NAN:NAN	0|1:NA:675:0,0:-+:20:DUP:volcanosv.DUP.recover.1903:NA:NA:chr16_89002349-chr16_89003024
chr16	89647763	volcanosv.DUP.recover.1918	.	<DUP>	20	PASS	SUPP=1;SUPP_VEC=01;SVLEN=630;SVTYPE=DUP;SVMETHOD=SURVIVOR1.0.7;CHR2=chr16;END=89648309;CIPOS=-98,0;CIEND=-14,0;STRANDS=-+	GT:PSV:LN:DR:ST:QV:TY:ID:RAL:AAL:CO	./.:NaN:0:0,0:--:NaN:NaN:NaN:NAN:NAN:NAN	1|0:NA:630:0,0:-+:20,20:DUP,DUP:volcanosv.DUP.recover.1918:NA:NA:chr16_89647763-chr16_89648309,chr16_89647665-chr16_89648295
chr17	220398	volcanosv.DUP.recover.1928	.	<DUP>	20	PASS	SUPP=1;SUPP_VEC=01;SVLEN=765;SVTYPE=DUP;SVMETHOD=SURVIVOR1.0.7;CHR2=chr17;END=221163;CIPOS=0,0;CIEND=0,0;STRANDS=-+	GT:PSV:LN:DR:ST:QV:TY:ID:RAL:AAL:CO	./.:NaN:0:0,0:--:NaN:NaN:NaN:NAN:NAN:NAN	1|1:NA:765:0,0:-+:20:DUP:volcanosv.DUP.recover.1928:NA:NA:chr17_220398-chr17_221163
chr17	77484864	volcanosv.DUP.recover.1979	.	<DUP>	20	PASS	SUPP=1;SUPP_VEC=01;SVLEN=688;SVTYPE=DUP;SVMETHOD=SURVIVOR1.0.7;CHR2=chr17;END=77485552;CIPOS=0,0;CIEND=0,0;STRANDS=-+	GT:PSV:LN:DR:ST:QV:TY:ID:RAL:AAL:CO	./.:NaN:0:0,0:--:NaN:NaN:NaN:NAN:NAN:NAN	1|0:NA:688:0,0:-+:20:DUP:volcanosv.DUP.recover.1979:NA:NA:chr17_77484864-chr17_77485552
chr18	20815352	volcanosv.DUP.recover.2016	.	<DUP>	20	PASS	SUPP=1;SUPP_VEC=01;SVLEN=674;SVTYPE=DUP;SVMETHOD=SURVIVOR1.0.7;CHR2=chr18;END=20816026;CIPOS=0,0;CIEND=0,0;STRANDS=-+	GT:PSV:LN:DR:ST:QV:TY:ID:RAL:AAL:CO	./.:NaN:0:0,0:--:NaN:NaN:NaN:NAN:NAN:NAN	1|0:NA:674:0,0:-+:20:DUP:volcanosv.DUP.recover.2016:NA:NA:chr18_20815352-chr18_20816026
chr18	63469254	volcanosv.DUP.recover.2032	.	<DUP>	20	PASS	SUPP=1;SUPP_VEC=01;SVLEN=792;SVTYPE=DUP;SVMETHOD=SURVIVOR1.0.7;CHR2=chr18;END=63470046;CIPOS=0,0;CIEND=0,0;STRANDS=-+	GT:PSV:LN:DR:ST:QV:TY:ID:RAL:AAL:CO	./.:NaN:0:0,0:--:NaN:NaN:NaN:NAN:NAN:NAN	0|1:NA:792:0,0:-+:20:DUP:volcanosv.DUP.recover.2032:NA:NA:chr18_63469254-chr18_63470046
chr18	78514255	volcanosv.DUP.recover.2050	.	<DUP>	20	PASS	SUPP=1;SUPP_VEC=01;SVLEN=611;SVTYPE=DUP;SVMETHOD=SURVIVOR1.0.7;CHR2=chr18;END=78514866;CIPOS=0,0;CIEND=0,0;STRANDS=-+	GT:PSV:LN:DR:ST:QV:TY:ID:RAL:AAL:CO	./.:NaN:0:0,0:--:NaN:NaN:NaN:NAN:NAN:NAN	0|1:NA:611:0,0:-+:20:DUP:volcanosv.DUP.recover.2050:NA:NA:chr18_78514255-chr18_78514866
chr18	79687074	volcanosv.DUP.recover.2086	.	<DUP>	20	PASS	SUPP=1;SUPP_VEC=01;SVLEN=653;SVTYPE=DUP;SVMETHOD=SURVIVOR1.0.7;CHR2=chr18;END=79687727;CIPOS=0,0;CIEND=0,0;STRANDS=-+	GT:PSV:LN:DR:ST:QV:TY:ID:RAL:AAL:CO	./.:NaN:0:0,0:--:NaN:NaN:NaN:NAN:NAN:NAN	1|1:NA:653:0,0:-+:20:DUP:volcanosv.DUP.recover.2086:NA:NA:chr18_79687074-chr18_79687727
chr18	79691550	volcanosv.DUP.recover.2087	.	<DUP>	20	PASS	SUPP=1;SUPP_VEC=01;SVLEN=526;SVTYPE=DUP;SVMETHOD=SURVIVOR1.0.7;CHR2=chr18;END=79692076;CIPOS=0,0;CIEND=0,0;STRANDS=-+	GT:PSV:LN:DR:ST:QV:TY:ID:RAL:AAL:CO	./.:NaN:0:0,0:--:NaN:NaN:NaN:NAN:NAN:NAN	1|1:NA:526:0,0:-+:20:DUP:volcanosv.DUP.recover.2087:NA:NA:chr18_79691550-chr18_79692076
chr19	198342	volcanosv.DUP.recover.2094	.	<DUP>	20	PASS	SUPP=1;SUPP_VEC=01;SVLEN=583;SVTYPE=DUP;SVMETHOD=SURVIVOR1.0.7;CHR2=chr19;END=198925;CIPOS=0,0;CIEND=0,0;STRANDS=-+	GT:PSV:LN:DR:ST:QV:TY:ID:RAL:AAL:CO	./.:NaN:0:0,0:--:NaN:NaN:NaN:NAN:NAN:NAN	0|1:NA:583:0,0:-+:20:DUP:volcanosv.DUP.recover.2094:NA:NA:chr19_198342-chr19_198925
chr19	15778530	volcanosv.DUP.recover.2137	.	<DUP>	20	PASS	SUPP=1;SUPP_VEC=01;SVLEN=941;SVTYPE=DUP;SVMETHOD=SURVIVOR1.0.7;CHR2=chr19;END=15779471;CIPOS=0,0;CIEND=0,0;STRANDS=-+	GT:PSV:LN:DR:ST:QV:TY:ID:RAL:AAL:CO	./.:NaN:0:0,0:--:NaN:NaN:NaN:NAN:NAN:NAN	1|0:NA:941:0,0:-+:20:DUP:volcanosv.DUP.recover.2137:NA:NA:chr19_15778530-chr19_15779471
chr19	27308219	volcanosv.DUP.recover.2146	.	<DUP>	20	PASS	SUPP=1;SUPP_VEC=01;SVLEN=855;SVTYPE=DUP;SVMETHOD=SURVIVOR1.0.7;CHR2=chr19;END=27309074;CIPOS=0,0;CIEND=0,0;STRANDS=-+	GT:PSV:LN:DR:ST:QV:TY:ID:RAL:AAL:CO	./.:NaN:0:0,0:--:NaN:NaN:NaN:NAN:NAN:NAN	0|1:NA:855:0,0:-+:20:DUP:volcanosv.DUP.recover.2146:NA:NA:chr19_27308219-chr19_27309074
chr19	54349157	volcanosv.DUP.recover.2165	.	<DUP>	20	PASS	SUPP=1;SUPP_VEC=01;SVLEN=749;SVTYPE=DUP;SVMETHOD=SURVIVOR1.0.7;CHR2=chr19;END=54349906;CIPOS=0,0;CIEND=0,0;STRANDS=-+	GT:PSV:LN:DR:ST:QV:TY:ID:RAL:AAL:CO	./.:NaN:0:0,0:--:NaN:NaN:NaN:NAN:NAN:NAN	1|1:NA:749:0,0:-+:20:DUP:volcanosv.DUP.recover.2165:NA:NA:chr19_54349157-chr19_54349906
chr2	130559916	volcanosv.INV.17	TACTCGGGAGGCCGAGGCAGGAGAATCACTTGAACCAGGGTGTCGAAGGTTACAGTGAGCCGAGATTGCACCACTGCACTCCAGCCTGGCAACAGAGTGAGACTTGTCTAAAAAAAAAAAAAAGATTAATTTACAGCAAACGCTTTGTAAGCACTCTTGTATTAGCACTGTGACCTATCTGAAATATACTGAAAAGGCCGGGCACAGCGGTTCACACCTGTAATCCCAGCACTTTGGAAGCCCAAAGCAGGAGGATCACTTGAGGCCAGAAGTTTGAGGTTATAAGTCTGAGAATAGCCTGGACAACATAGTGAGACTCTGTCTCTCCAAAAAAATTTTTAAAATTAAAACCTTAGCCGTGCCTGGTGATGCATGCCTGTAGTCCCAGCTACTTGGGAGGCTGAGGCAGGAGGATCGCTTGAGCCCAGGAGGTTGGGGTTGACTCCAACCTGGGTGACAGAGTGAGACTCCATCTCTAGAAAAAAATAATTTATAGCAAACACTTTGTTCTTTTACTAGCACTGTGCAGTATTTGAAATACACTGAGAAATGCAGACCAGGATTAGCAGACACTCATGGACCCACTATCCAGGATTAGCGAATGTTCACATTTTGCCATATTTGCTTCCAATTATTATTATTATTATTATTATTATTATTATTAGAGACGGAGTCTTGCTCTGTCGCCCAGGCTGGAGTGCAGTGGTGCAATCTTGGTTCACTGCAACCTCCGCCTCCCGGGTTCAAGCGATTCTCCTGCCTCAGCCTCCCAAGTAGTTGGGATTACAGGTGCGTGCCACCACGCCCAGCTAAGTTTTGTATTTTTAGTAGAAACAGGGTTTTGCCATGTTGGCCAGGCTGGTCTTGAACTCCTGACCTCAACTGACCCACCTGCCTTGGCCTCCCAAAGT	ACTTTGGGAGGCCAAGGCAGGTGGGTCAGTTGAGGTCAGGAGTTCAAGACCAGCCTGGCCAACATGGCAAAACCCTGTTTCTACTAAAAATACAAAACTTAGCTGGGCGTGGTGGCACGCACCTGTAATCCCAACTACTTGGGAGGCTGAGGCAGGAGAATCGCTTGAACCCGGGAGGCGGAGGTTGCAGTGAACCAAGATTGCACCACTGCACTCCAGCCTGGGCGACAGAGCAAGACTCCGTCTCTAATAATAATAATAATAATAATAATAATAATAATTGGAAGCAAATATGGCAAAATGTGAACATTCGCTAATCCTGGATAGTGGGTCCATGAGTGTCTGCTAATCCTGGTCTGCATTTCTCAGTGTATTTCAAATACTGCACAGTGCTAGTAAAAGAACAAAGTGTTTGCTATAAATTATTTTTTTCTAGAGATGGAGTCTCACTCTGTCACCCAGGTTGGAGTCAACCCCAACCTCCTGGGCTCAAGCGATCCTCCTGCCTCAGCCTCCCAAGTAGCTGGGACTACAGGCATGCATCACCAGGCACGGCTAAGGTTTTAATTTTAAAAATTTTTTTGGAGAGACAGAGTCTCACTATGTTGTCCAGGCTATTCTCAGACTTATAACCTCAAACTTCTGGCCTCAAGTGATCCTCCTGCTTTGGGCTTCCAAAGTGCTGGGATTACAGGTGTGAACCGCTGTGCCCGGCCTTTTCAGTATATTTCAGATAGGTCACAGTGCTAATACAAGAGTGCTTACAAAGCGTTTGCTGTAAATTAATCTTTTTTTTTTTTTTAGACAAGTCTCACTCTGTTGCCAGGCTGGAGTGCAGTGGTGCAATCTCGGCTCACTGTAACCTTCGACACCCTGGTTCAAGTGATTCTCCTGCCTCGGCCTCCCGAGTA	.	PASS	SUPP=1;SUPP_VEC=01;SVLEN=910;SVTYPE=INV;SVMETHOD=SURVIVOR1.0.7;CHR2=chr2;END=130560826;CIPOS=0,0;CIEND=0,0;STRANDS=++	GT:PSV:LN:DR:ST:QV:TY:ID:RAL:AAL:CO	./.:NaN:0:0,0:--:NaN:NaN:NaN:NAN:NAN:NAN	0/1:NA:910:0,0:++:.:INV:volcanosv.INV.17:TACTCGGGAGGCCGAGGCAGGAGAATCACTTGAACCAGGGTGTCGAAGGTTACAGTGAGCCGAGATTGCACCACTGCACTCCAGCCTGGCAACAGAGTGAGACTTGTCTAAAAAAAAAAAAAAGATTAATTTACAGCAAACGCTTTGTAAGCACTCTTGTATTAGCACTGTGACCTATCTGAAATATACTGAAAAGGCCGGGCACAGCGGTTCACACCTGTAATCCCAGCACTTTGGAAGCCCAAAGCAGGAGGATCACTTGAGGCCAGAAGTTTGAGGTTATAAGTCTGAGAATAGCCTGGACAACATAGTGAGACTCTGTCTCTCCAAAAAAATTTTTAAAATTAAAACCTTAGCCGTGCCTGGTGATGCATGCCTGTAGTCCCAGCTACTTGGGAGGCTGAGGCAGGAGGATCGCTTGAGCCCAGGAGGTTGGGGTTGACTCCAACCTGGGTGACAGAGTGAGACTCCATCTCTAGAAAAAAATAATTTATAGCAAACACTTTGTTCTTTTACTAGCACTGTGCAGTATTTGAAATACACTGAGAAATGCAGACCAGGATTAGCAGACACTCATGGACCCACTATCCAGGATTAGCGAATGTTCACATTTTGCCATATTTGCTTCCAATTATTATTATTATTATTATTATTATTATTATTAGAGACGGAGTCTTGCTCTGTCGCCCAGGCTGGAGTGCAGTGGTGCAATCTTGGTTCACTGCAACCTCCGCCTCCCGGGTTCAAGCGATTCTCCTGCCTCAGCCTCCCAAGTAGTTGGGATTACAGGTGCGTGCCACCACGCCCAGCTAAGTTTTGTATTTTTAGTAGAAACAGGGTTTTGCCATGTTGGCCAGGCTGGTCTTGAACTCCTGACCTCAACTGACCCACCTGCCTTGGCCTCCCAAAGT:ACTTTGGGAGGCCAAGGCAGGTGGGTCAGTTGAGGTCAGGAGTTCAAGACCAGCCTGGCCAACATGGCAAAACCCTGTTTCTACTAAAAATACAAAACTTAGCTGGGCGTGGTGGCACGCACCTGTAATCCCAACTACTTGGGAGGCTGAGGCAGGAGAATCGCTTGAACCCGGGAGGCGGAGGTTGCAGTGAACCAAGATTGCACCACTGCACTCCAGCCTGGGCGACAGAGCAAGACTCCGTCTCTAATAATAATAATAATAATAATAATAATAATAATTGGAAGCAAATATGGCAAAATGTGAACATTCGCTAATCCTGGATAGTGGGTCCATGAGTGTCTGCTAATCCTGGTCTGCATTTCTCAGTGTATTTCAAATACTGCACAGTGCTAGTAAAAGAACAAAGTGTTTGCTATAAATTATTTTTTTCTAGAGATGGAGTCTCACTCTGTCACCCAGGTTGGAGTCAACCCCAACCTCCTGGGCTCAAGCGATCCTCCTGCCTCAGCCTCCCAAGTAGCTGGGACTACAGGCATGCATCACCAGGCACGGCTAAGGTTTTAATTTTAAAAATTTTTTTGGAGAGACAGAGTCTCACTATGTTGTCCAGGCTATTCTCAGACTTATAACCTCAAACTTCTGGCCTCAAGTGATCCTCCTGCTTTGGGCTTCCAAAGTGCTGGGATTACAGGTGTGAACCGCTGTGCCCGGCCTTTTCAGTATATTTCAGATAGGTCACAGTGCTAATACAAGAGTGCTTACAAAGCGTTTGCTGTAAATTAATCTTTTTTTTTTTTTTAGACAAGTCTCACTCTGTTGCCAGGCTGGAGTGCAGTGGTGCAATCTCGGCTCACTGTAACCTTCGACACCCTGGTTCAAGTGATTCTCCTGCCTCGGCCTCCCGAGTA:chr2_130559916-chr2_130560826
chr2	235802625	volcanosv.DUP.recover.266	.	<DUP>	20	PASS	SUPP=1;SUPP_VEC=01;SVLEN=549;SVTYPE=DUP;SVMETHOD=SURVIVOR1.0.7;CHR2=chr2;END=235803174;CIPOS=0,0;CIEND=0,0;STRANDS=-+	GT:PSV:LN:DR:ST:QV:TY:ID:RAL:AAL:CO	./.:NaN:0:0,0:--:NaN:NaN:NaN:NAN:NAN:NAN	1|1:NA:549:0,0:-+:20:DUP:volcanosv.DUP.recover.266:NA:NA:chr2_235802625-chr2_235803174
chr2	240640260	volcanosv.DUP.recover.348	.	<DUP>	20	PASS	SUPP=1;SUPP_VEC=01;SVLEN=511;SVTYPE=DUP;SVMETHOD=SURVIVOR1.0.7;CHR2=chr2;END=240640771;CIPOS=0,0;CIEND=0,0;STRANDS=-+	GT:PSV:LN:DR:ST:QV:TY:ID:RAL:AAL:CO	./.:NaN:0:0,0:--:NaN:NaN:NaN:NAN:NAN:NAN	1|1:NA:511:0,0:-+:20:DUP:volcanosv.DUP.recover.348:NA:NA:chr2_240640260-chr2_240640771
chr2	240923815	volcanosv.DUP.recover.351	.	<DUP>	20	PASS	SUPP=1;SUPP_VEC=01;SVLEN=508;SVTYPE=DUP;SVMETHOD=SURVIVOR1.0.7;CHR2=chr2;END=240924323;CIPOS=0,0;CIEND=0,0;STRANDS=-+	GT:PSV:LN:DR:ST:QV:TY:ID:RAL:AAL:CO	./.:NaN:0:0,0:--:NaN:NaN:NaN:NAN:NAN:NAN	0|1:NA:508:0,0:-+:20:DUP:volcanosv.DUP.recover.351:NA:NA:chr2_240923815-chr2_240924323
chr20	61375526	volcanosv.DUP.recover.2232	.	<DUP>	20	PASS	SUPP=1;SUPP_VEC=01;SVLEN=578;SVTYPE=DUP;SVMETHOD=SURVIVOR1.0.7;CHR2=chr20;END=61376104;CIPOS=0,0;CIEND=0,0;STRANDS=-+	GT:PSV:LN:DR:ST:QV:TY:ID:RAL:AAL:CO	./.:NaN:0:0,0:--:NaN:NaN:NaN:NAN:NAN:NAN	1|1:NA:578:0,0:-+:20:DUP:volcanosv.DUP.recover.2232:NA:NA:chr20_61375526-chr20_61376104
chr20	63353798	volcanosv.DUP.recover.2251	.	<DUP>	20	PASS	SUPP=1;SUPP_VEC=01;SVLEN=603;SVTYPE=DUP;SVMETHOD=SURVIVOR1.0.7;CHR2=chr20;END=63354401;CIPOS=0,0;CIEND=0,0;STRANDS=-+	GT:PSV:LN:DR:ST:QV:TY:ID:RAL:AAL:CO	./.:NaN:0:0,0:--:NaN:NaN:NaN:NAN:NAN:NAN	1|1:NA:603:0,0:-+:20:DUP:volcanosv.DUP.recover.2251:NA:NA:chr20_63353798-chr20_63354401
chr21	7226423	volcanosv.DUP.recover.2270	.	<DUP>	20	PASS	SUPP=1;SUPP_VEC=01;SVLEN=680;SVTYPE=DUP;SVMETHOD=SURVIVOR1.0.7;CHR2=chr21;END=7227103;CIPOS=0,0;CIEND=0,0;STRANDS=-+	GT:PSV:LN:DR:ST:QV:TY:ID:RAL:AAL:CO	./.:NaN:0:0,0:--:NaN:NaN:NaN:NAN:NAN:NAN	0|1:NA:680:0,0:-+:20:DUP:volcanosv.DUP.recover.2270:NA:NA:chr21_7226423-chr21_7227103
chr21	26364755	volcanosv.DUP.recover.2284	.	<DUP>	20	PASS	SUPP=1;SUPP_VEC=01;SVLEN=619;SVTYPE=DUP;SVMETHOD=SURVIVOR1.0.7;CHR2=chr21;END=26365374;CIPOS=0,0;CIEND=0,0;STRANDS=-+	GT:PSV:LN:DR:ST:QV:TY:ID:RAL:AAL:CO	./.:NaN:0:0,0:--:NaN:NaN:NaN:NAN:NAN:NAN	0|1:NA:619:0,0:-+:20:DUP:volcanosv.DUP.recover.2284:NA:NA:chr21_26364755-chr21_26365374
chr21	26648359	volcanosv.INV.95	TGTGAGCCACTGTGTCCGACGTTTCACACTAATCCGAGATCCAATGAGATTGCAATAAAAATACCGTTAGGATTTAGGCATTTATTTATTTCAAAAGTCACCAAGCTGAATTTAAAGTCCATTAGGAAAGGCAAAGGTCCAAGGATAGGCAAGACAATCTTGAAAAGAAAAAAATCTGAAAGACATTTACTCTCTTCACAGATTATTATAGAGCTAGAGTAATCAAGACAGTGTGATATTGGTACAAAAATAAACAAATAGATTAATGAAATAGAATATAGTGTACCAAAATAAACCAGCATATATATTGCCACATTATTTGTAATAGGAAACATAGCAATTCAATAATAGAAAAAGGGTGTTGTTAATAAATAGTCCTAGGCCATTTGGATATTCACATGGAAAAAAATTATCTTGATCCCTAACTCCTCACACACCCCCCCACACACACAGTTTCCATTTCATTTGCAATCTAATTGTTAAAAGTAAAATAATAAAGATATTAGAGGAAAATGTGATTATCGTCATGATTTTGATGTAAATAAGACAAAAAGCACTAACCACAAAAGAAACTGTTTTTCAAAATACATATCAAGTCTTCTGTTATAATTACGGTAGAATAACTAAAGAGGTTTCCTCCAGTTAGAATACTGGACAAAGTCACAATGGTTTTCAGATTTTAGAATGCAGATCACATAGAACTTTGATTCACGAAACAAGAGAAACAAAAGAGGAGAGGTGAAAGAATACCTTGGCTATCTGTAGGAAAACGCCTTTCTGGACTATGGCAGGGAATGGAATCACAAGGAGAACATGGTTGTCCTCCTGACTTGAGGAGACTGACTCTCGTTTTGGAAAAATGAGGCAGCTACAGTATTCAAGGAAGAGTACTGGGGAGGAGAGAATTGCAGAGAAAGAGCTCTAGAAACCCACATAGGGGGCTGGGCGTGGTGGCTCACG	CGTGAGCCACCACGCCCAGCCCCCTATGTGGGTTTCTAGAGCTCTTTCTCTGCAATTCTCTCCTCCCCAGTACTCTTCCTTGAATACTGTAGCTGCCTCATTTTTCCAAAACGAGAGTCAGTCTCCTCAAGTCAGGAGGACAACCATGTTCTCCTTGTGATTCCATTCCCTGCCATAGTCCAGAAAGGCGTTTTCCTACAGATAGCCAAGGTATTCTTTCACCTCTCCTCTTTTGTTTCTCTTGTTTCGTGAATCAAAGTTCTATGTGATCTGCATTCTAAAATCTGAAAACCATTGTGACTTTGTCCAGTATTCTAACTGGAGGAAACCTCTTTAGTTATTCTACCGTAATTATAACAGAAGACTTGATATGTATTTTGAAAAACAGTTTCTTTTGTGGTTAGTGCTTTTTGTCTTATTTACATCAAAATCATGACGATAATCACATTTTCCTCTAATATCTTTATTATTTTACTTTTAACAATTAGATTGCAAATGAAATGGAAACTGTGTGTGTGGGGGGGTGTGTGAGGAGTTAGGGATCAAGATAATTTTTTTCCATGTGAATATCCAAATGGCCTAGGACTATTTATTAACAACACCCTTTTTCTATTATTGAATTGCTATGTTTCCTATTACAAATAATGTGGCAATATATATGCTGGTTTATTTTGGTACACTATATTCTATTTCATTAATCTATTTGTTTATTTTTGTACCAATATCACACTGTCTTGATTACTCTAGCTCTATAATAATCTGTGAAGAGAGTAAATGTCTTTCAGATTTTTTTCTTTTCAAGATTGTCTTGCCTATCCTTGGACCTTTGCCTTTCCTAATGGACTTTAAATTCAGCTTGGTGACTTTTGAAATAAATAAATGCCTAAATCCTAACGGTATTTTTATTGCAATCTCATTGGATCTCGGATTAGTGTGAAACGTCGGACACAGTGGCTCACA	.	PASS	SUPP=1;SUPP_VEC=01;SVLEN=959;SVTYPE=INV;SVMETHOD=SURVIVOR1.0.7;CHR2=chr21;END=26649318;CIPOS=0,0;CIEND=0,0;STRANDS=++	GT:PSV:LN:DR:ST:QV:TY:ID:RAL:AAL:CO	./.:NaN:0:0,0:--:NaN:NaN:NaN:NAN:NAN:NAN	1/1:NA:959:0,0:++:.:INV:volcanosv.INV.95:TGTGAGCCACTGTGTCCGACGTTTCACACTAATCCGAGATCCAATGAGATTGCAATAAAAATACCGTTAGGATTTAGGCATTTATTTATTTCAAAAGTCACCAAGCTGAATTTAAAGTCCATTAGGAAAGGCAAAGGTCCAAGGATAGGCAAGACAATCTTGAAAAGAAAAAAATCTGAAAGACATTTACTCTCTTCACAGATTATTATAGAGCTAGAGTAATCAAGACAGTGTGATATTGGTACAAAAATAAACAAATAGATTAATGAAATAGAATATAGTGTACCAAAATAAACCAGCATATATATTGCCACATTATTTGTAATAGGAAACATAGCAATTCAATAATAGAAAAAGGGTGTTGTTAATAAATAGTCCTAGGCCATTTGGATATTCACATGGAAAAAAATTATCTTGATCCCTAACTCCTCACACACCCCCCCACACACACAGTTTCCATTTCATTTGCAATCTAATTGTTAAAAGTAAAATAATAAAGATATTAGAGGAAAATGTGATTATCGTCATGATTTTGATGTAAATAAGACAAAAAGCACTAACCACAAAAGAAACTGTTTTTCAAAATACATATCAAGTCTTCTGTTATAATTACGGTAGAATAACTAAAGAGGTTTCCTCCAGTTAGAATACTGGACAAAGTCACAATGGTTTTCAGATTTTAGAATGCAGATCACATAGAACTTTGATTCACGAAACAAGAGAAACAAAAGAGGAGAGGTGAAAGAATACCTTGGCTATCTGTAGGAAAACGCCTTTCTGGACTATGGCAGGGAATGGAATCACAAGGAGAACATGGTTGTCCTCCTGACTTGAGGAGACTGACTCTCGTTTTGGAAAAATGAGGCAGCTACAGTATTCAAGGAAGAGTACTGGGGAGGAGAGAATTGCAGAGAAAGAGCTCTAGAAACCCACATAGGGGGCTGGGCGTGGTGGCTCACG:CGTGAGCCACCACGCCCAGCCCCCTATGTGGGTTTCTAGAGCTCTTTCTCTGCAATTCTCTCCTCCCCAGTACTCTTCCTTGAATACTGTAGCTGCCTCATTTTTCCAAAACGAGAGTCAGTCTCCTCAAGTCAGGAGGACAACCATGTTCTCCTTGTGATTCCATTCCCTGCCATAGTCCAGAAAGGCGTTTTCCTACAGATAGCCAAGGTATTCTTTCACCTCTCCTCTTTTGTTTCTCTTGTTTCGTGAATCAAAGTTCTATGTGATCTGCATTCTAAAATCTGAAAACCATTGTGACTTTGTCCAGTATTCTAACTGGAGGAAACCTCTTTAGTTATTCTACCGTAATTATAACAGAAGACTTGATATGTATTTTGAAAAACAGTTTCTTTTGTGGTTAGTGCTTTTTGTCTTATTTACATCAAAATCATGACGATAATCACATTTTCCTCTAATATCTTTATTATTTTACTTTTAACAATTAGATTGCAAATGAAATGGAAACTGTGTGTGTGGGGGGGTGTGTGAGGAGTTAGGGATCAAGATAATTTTTTTCCATGTGAATATCCAAATGGCCTAGGACTATTTATTAACAACACCCTTTTTCTATTATTGAATTGCTATGTTTCCTATTACAAATAATGTGGCAATATATATGCTGGTTTATTTTGGTACACTATATTCTATTTCATTAATCTATTTGTTTATTTTTGTACCAATATCACACTGTCTTGATTACTCTAGCTCTATAATAATCTGTGAAGAGAGTAAATGTCTTTCAGATTTTTTTCTTTTCAAGATTGTCTTGCCTATCCTTGGACCTTTGCCTTTCCTAATGGACTTTAAATTCAGCTTGGTGACTTTTGAAATAAATAAATGCCTAAATCCTAACGGTATTTTTATTGCAATCTCATTGGATCTCGGATTAGTGTGAAACGTCGGACACAGTGGCTCACA:chr21_26648359-chr21_26649318
chr21	33321367	volcanosv.DUP.recover.2287	.	<DUP>	20	PASS	SUPP=1;SUPP_VEC=01;SVLEN=584;SVTYPE=DUP;SVMETHOD=SURVIVOR1.0.7;CHR2=chr21;END=33321951;CIPOS=0,0;CIEND=0,0;STRANDS=-+	GT:PSV:LN:DR:ST:QV:TY:ID:RAL:AAL:CO	./.:NaN:0:0,0:--:NaN:NaN:NaN:NAN:NAN:NAN	1|0:NA:584:0,0:-+:20:DUP:volcanosv.DUP.recover.2287:NA:NA:chr21_33321367-chr21_33321951
chr21	45345535	volcanosv.DUP.recover.2304	.	<DUP>	20	PASS	SUPP=1;SUPP_VEC=01;SVLEN=646;SVTYPE=DUP;SVMETHOD=SURVIVOR1.0.7;CHR2=chr21;END=45346181;CIPOS=0,0;CIEND=0,0;STRANDS=-+	GT:PSV:LN:DR:ST:QV:TY:ID:RAL:AAL:CO	./.:NaN:0:0,0:--:NaN:NaN:NaN:NAN:NAN:NAN	0|1:NA:646:0,0:-+:20:DUP:volcanosv.DUP.recover.2304:NA:NA:chr21_45345535-chr21_45346181
chr21	45923772	volcanosv.DUP.recover.2316	.	<DUP>	20	PASS	SUPP=1;SUPP_VEC=01;SVLEN=940;SVTYPE=DUP;SVMETHOD=SURVIVOR1.0.7;CHR2=chr21;END=45924712;CIPOS=0,0;CIEND=0,0;STRANDS=-+	GT:PSV:LN:DR:ST:QV:TY:ID:RAL:AAL:CO	./.:NaN:0:0,0:--:NaN:NaN:NaN:NAN:NAN:NAN	1|0:NA:940:0,0:-+:20:DUP:volcanosv.DUP.recover.2316:NA:NA:chr21_45923772-chr21_45924712
chr21	46292563	volcanosv.DUP.recover.2330	.	<DUP>	20	PASS	SUPP=1;SUPP_VEC=01;SVLEN=932;SVTYPE=DUP;SVMETHOD=SURVIVOR1.0.7;CHR2=chr21;END=46293495;CIPOS=0,0;CIEND=0,0;STRANDS=-+	GT:PSV:LN:DR:ST:QV:TY:ID:RAL:AAL:CO	./.:NaN:0:0,0:--:NaN:NaN:NaN:NAN:NAN:NAN	0|1:NA:932:0,0:-+:20:DUP:volcanosv.DUP.recover.2330:NA:NA:chr21_46292563-chr21_46293495
chr3	1175224	volcanosv.DUP.recover.369	.	<DUP>	20	PASS	SUPP=1;SUPP_VEC=01;SVLEN=541;SVTYPE=DUP;SVMETHOD=SURVIVOR1.0.7;CHR2=chr3;END=1175765;CIPOS=0,0;CIEND=0,0;STRANDS=-+	GT:PSV:LN:DR:ST:QV:TY:ID:RAL:AAL:CO	./.:NaN:0:0,0:--:NaN:NaN:NaN:NAN:NAN:NAN	1|1:NA:541:0,0:-+:20:DUP:volcanosv.DUP.recover.369:NA:NA:chr3_1175224-chr3_1175765
chr3	183017723	volcanosv.DUP.recover.444	.	<DUP>	20	PASS	SUPP=1;SUPP_VEC=01;SVLEN=813;SVTYPE=DUP;SVMETHOD=SURVIVOR1.0.7;CHR2=chr3;END=183018536;CIPOS=0,0;CIEND=0,0;STRANDS=-+	GT:PSV:LN:DR:ST:QV:TY:ID:RAL:AAL:CO	./.:NaN:0:0,0:--:NaN:NaN:NaN:NAN:NAN:NAN	1|1:NA:813:0,0:-+:20:DUP:volcanosv.DUP.recover.444:NA:NA:chr3_183017723-chr3_183018536
chr4	926948	volcanosv.DUP.recover.477	.	<DUP>	20	PASS	SUPP=1;SUPP_VEC=01;SVLEN=531;SVTYPE=DUP;SVMETHOD=SURVIVOR1.0.7;CHR2=chr4;END=927479;CIPOS=0,0;CIEND=0,0;STRANDS=-+	GT:PSV:LN:DR:ST:QV:TY:ID:RAL:AAL:CO	./.:NaN:0:0,0:--:NaN:NaN:NaN:NAN:NAN:NAN	0|1:NA:531:0,0:-+:20:DUP:volcanosv.DUP.recover.477:NA:NA:chr4_926948-chr4_927479
chr4	6512107	volcanosv.DUP.recover.501	.	<DUP>	20	PASS	SUPP=1;SUPP_VEC=01;SVLEN=596;SVTYPE=DUP;SVMETHOD=SURVIVOR1.0.7;CHR2=chr4;END=6512703;CIPOS=0,0;CIEND=0,0;STRANDS=-+	GT:PSV:LN:DR:ST:QV:TY:ID:RAL:AAL:CO	./.:NaN:0:0,0:--:NaN:NaN:NaN:NAN:NAN:NAN	0|1:NA:596:0,0:-+:20:DUP:volcanosv.DUP.recover.501:NA:NA:chr4_6512107-chr4_6512703
chr4	38753741	volcanosv.DUP.recover.525	.	<DUP>	20	PASS	SUPP=1;SUPP_VEC=01;SVLEN=655;SVTYPE=DUP;SVMETHOD=SURVIVOR1.0.7;CHR2=chr4;END=38754396;CIPOS=0,0;CIEND=0,0;STRANDS=-+	GT:PSV:LN:DR:ST:QV:TY:ID:RAL:AAL:CO	./.:NaN:0:0,0:--:NaN:NaN:NaN:NAN:NAN:NAN	1|1:NA:655:0,0:-+:20:DUP:volcanosv.DUP.recover.525:NA:NA:chr4_38753741-chr4_38754396
chr4	181241015	volcanosv.DUP.recover.588	.	<DUP>	20	PASS	SUPP=1;SUPP_VEC=01;SVLEN=630;SVTYPE=DUP;SVMETHOD=SURVIVOR1.0.7;CHR2=chr4;END=181241645;CIPOS=0,0;CIEND=0,0;STRANDS=-+	GT:PSV:LN:DR:ST:QV:TY:ID:RAL:AAL:CO	./.:NaN:0:0,0:--:NaN:NaN:NaN:NAN:NAN:NAN	1|0:NA:630:0,0:-+:20:DUP:volcanosv.DUP.recover.588:NA:NA:chr4_181241015-chr4_181241645
chr4	186056915	volcanosv.DUP.recover.595	.	<DUP>	20	PASS	SUPP=1;SUPP_VEC=01;SVLEN=612;SVTYPE=DUP;SVMETHOD=SURVIVOR1.0.7;CHR2=chr4;END=186057527;CIPOS=0,0;CIEND=0,0;STRANDS=-+	GT:PSV:LN:DR:ST:QV:TY:ID:RAL:AAL:CO	./.:NaN:0:0,0:--:NaN:NaN:NaN:NAN:NAN:NAN	1|0:NA:612:0,0:-+:20:DUP:volcanosv.DUP.recover.595:NA:NA:chr4_186056915-chr4_186057527
chr4	188973832	volcanosv.DUP.recover.608	.	<DUP>	20	PASS	SUPP=1;SUPP_VEC=01;SVLEN=776;SVTYPE=DUP;SVMETHOD=SURVIVOR1.0.7;CHR2=chr4;END=188974608;CIPOS=0,171;CIEND=-81,0;STRANDS=-+	GT:PSV:LN:DR:ST:QV:TY:ID:RAL:AAL:CO	./.:NaN:0:0,0:--:NaN:NaN:NaN:NAN:NAN:NAN	1|1:NA:776:0,0:-+:20,20:DUP,DUP:volcanosv.DUP.recover.608:NA:NA:chr4_188973832-chr4_188974608,chr4_188974003-chr4_188974527
chr4	189234916	volcanosv.DUP.recover.611	.	<DUP>	20	PASS	SUPP=1;SUPP_VEC=01;SVLEN=507;SVTYPE=DUP;SVMETHOD=SURVIVOR1.0.7;CHR2=chr4;END=189235423;CIPOS=0,0;CIEND=0,0;STRANDS=-+	GT:PSV:LN:DR:ST:QV:TY:ID:RAL:AAL:CO	./.:NaN:0:0,0:--:NaN:NaN:NaN:NAN:NAN:NAN	1|1:NA:507:0,0:-+:20:DUP:volcanosv.DUP.recover.611:NA:NA:chr4_189234916-chr4_189235423
chr5	649873	volcanosv.DUP.recover.648	.	<DUP>	20	PASS	SUPP=1;SUPP_VEC=01;SVLEN=826;SVTYPE=DUP;SVMETHOD=SURVIVOR1.0.7;CHR2=chr5;END=650699;CIPOS=0,0;CIEND=0,0;STRANDS=-+	GT:PSV:LN:DR:ST:QV:TY:ID:RAL:AAL:CO	./.:NaN:0:0,0:--:NaN:NaN:NaN:NAN:NAN:NAN	1|1:NA:826:0,0:-+:20:DUP:volcanosv.DUP.recover.648:NA:NA:chr5_649873-chr5_650699
chr5	754087	volcanosv.DUP.recover.651	.	<DUP>	20	PASS	SUPP=1;SUPP_VEC=01;SVLEN=505;SVTYPE=DUP;SVMETHOD=SURVIVOR1.0.7;CHR2=chr5;END=754592;CIPOS=0,0;CIEND=0,0;STRANDS=-+	GT:PSV:LN:DR:ST:QV:TY:ID:RAL:AAL:CO	./.:NaN:0:0,0:--:NaN:NaN:NaN:NAN:NAN:NAN	0|1:NA:505:0,0:-+:20:DUP:volcanosv.DUP.recover.651:NA:NA:chr5_754087-chr5_754592
chr6	34072530	volcanosv.DUP.recover.791	.	<DUP>	20	PASS	SUPP=1;SUPP_VEC=01;SVLEN=760;SVTYPE=DUP;SVMETHOD=SURVIVOR1.0.7;CHR2=chr6;END=34073290;CIPOS=0,0;CIEND=0,0;STRANDS=-+	GT:PSV:LN:DR:ST:QV:TY:ID:RAL:AAL:CO	./.:NaN:0:0,0:--:NaN:NaN:NaN:NAN:NAN:NAN	0|1:NA:760:0,0:-+:20:DUP:volcanosv.DUP.recover.791:NA:NA:chr6_34072530-chr6_34073290
chr6	44181414	volcanosv.DUP.recover.796	.	<DUP>	20	PASS	SUPP=1;SUPP_VEC=01;SVLEN=799;SVTYPE=DUP;SVMETHOD=SURVIVOR1.0.7;CHR2=chr6;END=44182213;CIPOS=0,5;CIEND=-235,0;STRANDS=-+	GT:PSV:LN:DR:ST:QV:TY:ID:RAL:AAL:CO	./.:NaN:0:0,0:--:NaN:NaN:NaN:NAN:NAN:NAN	1|0:NA:799:0,0:-+:20,20:DUP,DUP:volcanosv.DUP.recover.796:NA:NA:chr6_44181414-chr6_44182213,chr6_44181419-chr6_44181978
chr6	166783795	volcanosv.DUP.recover.827	.	<DUP>	20	PASS	SUPP=1;SUPP_VEC=01;SVLEN=764;SVTYPE=DUP;SVMETHOD=SURVIVOR1.0.7;CHR2=chr6;END=166784559;CIPOS=0,0;CIEND=0,0;STRANDS=-+	GT:PSV:LN:DR:ST:QV:TY:ID:RAL:AAL:CO	./.:NaN:0:0,0:--:NaN:NaN:NaN:NAN:NAN:NAN	1|1:NA:764:0,0:-+:20:DUP:volcanosv.DUP.recover.827:NA:NA:chr6_166783795-chr6_166784559
chr6	168236651	volcanosv.DUP.recover.843	.	<DUP>	20	PASS	SUPP=1;SUPP_VEC=01;SVLEN=547;SVTYPE=DUP;SVMETHOD=SURVIVOR1.0.7;CHR2=chr6;END=168237198;CIPOS=0,0;CIEND=0,0;STRANDS=-+	GT:PSV:LN:DR:ST:QV:TY:ID:RAL:AAL:CO	./.:NaN:0:0,0:--:NaN:NaN:NaN:NAN:NAN:NAN	1|1:NA:547:0,0:-+:20:DUP:volcanosv.DUP.recover.843:NA:NA:chr6_168236651-chr6_168237198
chr6	170087431	volcanosv.DUP.recover.877	.	<DUP>	20	PASS	SUPP=1;SUPP_VEC=01;SVLEN=590;SVTYPE=DUP;SVMETHOD=SURVIVOR1.0.7;CHR2=chr6;END=170088021;CIPOS=0,0;CIEND=0,0;STRANDS=-+	GT:PSV:LN:DR:ST:QV:TY:ID:RAL:AAL:CO	./.:NaN:0:0,0:--:NaN:NaN:NaN:NAN:NAN:NAN	1|0:NA:590:0,0:-+:20:DUP:volcanosv.DUP.recover.877:NA:NA:chr6_170087431-chr6_170088021
chr7	14211359	volcanosv.DUP.recover.927	.	<DUP>	20	PASS	SUPP=1;SUPP_VEC=01;SVLEN=752;SVTYPE=DUP;SVMETHOD=SURVIVOR1.0.7;CHR2=chr7;END=14212111;CIPOS=0,0;CIEND=0,0;STRANDS=-+	GT:PSV:LN:DR:ST:QV:TY:ID:RAL:AAL:CO	./.:NaN:0:0,0:--:NaN:NaN:NaN:NAN:NAN:NAN	1|0:NA:752:0,0:-+:20:DUP:volcanosv.DUP.recover.927:NA:NA:chr7_14211359-chr7_14212111
chr7	158360320	volcanosv.DUP.recover.1036	.	<DUP>	20	PASS	SUPP=1;SUPP_VEC=01;SVLEN=968;SVTYPE=DUP;SVMETHOD=SURVIVOR1.0.7;CHR2=chr7;END=158361288;CIPOS=0,0;CIEND=0,0;STRANDS=-+	GT:PSV:LN:DR:ST:QV:TY:ID:RAL:AAL:CO	./.:NaN:0:0,0:--:NaN:NaN:NaN:NAN:NAN:NAN	1|1:NA:968:0,0:-+:20:DUP:volcanosv.DUP.recover.1036:NA:NA:chr7_158360320-chr7_158361288
chr8	99034442	volcanosv.DUP.recover.1121	.	<DUP>	20	PASS	SUPP=1;SUPP_VEC=01;SVLEN=531;SVTYPE=DUP;SVMETHOD=SURVIVOR1.0.7;CHR2=chr8;END=99034973;CIPOS=0,0;CIEND=0,0;STRANDS=-+	GT:PSV:LN:DR:ST:QV:TY:ID:RAL:AAL:CO	./.:NaN:0:0,0:--:NaN:NaN:NaN:NAN:NAN:NAN	1|1:NA:531:0,0:-+:20:DUP:volcanosv.DUP.recover.1121:NA:NA:chr8_99034442-chr8_99034973
chr8	142501429	volcanosv.DUP.recover.992	.	<DUP>	20	PASS	SUPP=1;SUPP_VEC=01;SVLEN=904;SVTYPE=DUP;SVMETHOD=SURVIVOR1.0.7;CHR2=chr8;END=142502333;CIPOS=0,0;CIEND=0,0;STRANDS=-+	GT:PSV:LN:DR:ST:QV:TY:ID:RAL:AAL:CO	./.:NaN:0:0,0:--:NaN:NaN:NaN:NAN:NAN:NAN	1|1:NA:904:0,0:-+:20:DUP:volcanosv.DUP.recover.992:NA:NA:chr8_142501429-chr8_142502333
chr9	400240	volcanosv.DUP.recover.1164	.	<DUP>	20	PASS	SUPP=1;SUPP_VEC=01;SVLEN=616;SVTYPE=DUP;SVMETHOD=SURVIVOR1.0.7;CHR2=chr9;END=400856;CIPOS=0,0;CIEND=0,0;STRANDS=-+	GT:PSV:LN:DR:ST:QV:TY:ID:RAL:AAL:CO	./.:NaN:0:0,0:--:NaN:NaN:NaN:NAN:NAN:NAN	0|1:NA:616:0,0:-+:20:DUP:volcanosv.DUP.recover.1164:NA:NA:chr9_400240-chr9_400856
chr9	134475970	volcanosv.DUP.recover.1217	.	<DUP>	20	PASS	SUPP=1;SUPP_VEC=01;SVLEN=553;SVTYPE=DUP;SVMETHOD=SURVIVOR1.0.7;CHR2=chr9;END=134476523;CIPOS=0,0;CIEND=0,0;STRANDS=-+	GT:PSV:LN:DR:ST:QV:TY:ID:RAL:AAL:CO	./.:NaN:0:0,0:--:NaN:NaN:NaN:NAN:NAN:NAN	1|0:NA:553:0,0:-+:20:DUP:volcanosv.DUP.recover.1217:NA:NA:chr9_134475970-chr9_134476523
chr9	138231819	volcanosv.DUP.recover.1265	.	<DUP>	20	PASS	SUPP=1;SUPP_VEC=01;SVLEN=847;SVTYPE=DUP;SVMETHOD=SURVIVOR1.0.7;CHR2=chr9;END=138232666;CIPOS=0,0;CIEND=0,0;STRANDS=-+	GT:PSV:LN:DR:ST:QV:TY:ID:RAL:AAL:CO	./.:NaN:0:0,0:--:NaN:NaN:NaN:NAN:NAN:NAN	0|1:NA:847:0,0:-+:20:DUP:volcanosv.DUP.recover.1265:NA:NA:chr9_138231819-chr9_138232666
chr1	2756014	volcanosv.DUP.recover.19	.	<DUP>	20	PASS	SUPP=1;SUPP_VEC=01;SVLEN=2253;SVTYPE=DUP;SVMETHOD=SURVIVOR1.0.7;CHR2=chr1;END=2758267;CIPOS=0,0;CIEND=0,0;STRANDS=-+	GT:PSV:LN:DR:ST:QV:TY:ID:RAL:AAL:CO	./.:NaN:0:0,0:--:NaN:NaN:NaN:NAN:NAN:NAN	0|1:NA:2253:0,0:-+:20:DUP:volcanosv.DUP.recover.19:NA:NA:chr1_2756014-chr1_2758267
chr1	13054712	volcanosv.DUP.recover.38	.	<DUP>	20	PASS	SUPP=1;SUPP_VEC=01;SVLEN=1587;SVTYPE=DUP;SVMETHOD=SURVIVOR1.0.7;CHR2=chr1;END=13056299;CIPOS=0,0;CIEND=0,0;STRANDS=-+	GT:PSV:LN:DR:ST:QV:TY:ID:RAL:AAL:CO	./.:NaN:0:0,0:--:NaN:NaN:NaN:NAN:NAN:NAN	0|1:NA:1587:0,0:-+:20:DUP:volcanosv.DUP.recover.38:NA:NA:chr1_13054712-chr1_13056299
chr1	16565588	volcanosv.DUP.recover.41	.	<DUP>	20	PASS	SUPP=1;SUPP_VEC=01;SVLEN=1542;SVTYPE=DUP;SVMETHOD=SURVIVOR1.0.7;CHR2=chr1;END=16567130;CIPOS=0,0;CIEND=0,0;STRANDS=-+	GT:PSV:LN:DR:ST:QV:TY:ID:RAL:AAL:CO	./.:NaN:0:0,0:--:NaN:NaN:NaN:NAN:NAN:NAN	0|1:NA:1542:0,0:-+:20:DUP:volcanosv.DUP.recover.41:NA:NA:chr1_16565588-chr1_16567130
chr1	25906229	volcanosv.DUP_TANDEM.2	N	<DUP:TANDEM>	.	PASS	SUPP=1;SUPP_VEC=01;SVLEN=6806;SVTYPE=DUP;SVMETHOD=SURVIVOR1.0.7;CHR2=chr1;END=25913034;CIPOS=0,0;CIEND=0,0;STRANDS=-+	GT:PSV:LN:DR:ST:QV:TY:ID:RAL:AAL:CO	./.:NaN:0:0,0:--:NaN:NaN:NaN:NAN:NAN:NAN	0/1:NA:6806:0,0:-+:.:DUP:volcanosv.DUP_TANDEM.2:NA:NA:chr1_25906229-chr1_25913034
chr1	33050733	volcanosv.DUP_INT.1	N	<DUP:INT>	.	PASS	SUPP=1;SUPP_VEC=01;SVLEN=2763;SVTYPE=DUP;SVMETHOD=SURVIVOR1.0.7;CHR2=chr1;END=33053495;CIPOS=0,0;CIEND=0,0;STRANDS=-+	GT:PSV:LN:DR:ST:QV:TY:ID:RAL:AAL:CO	./.:NaN:0:0,0:--:NaN:NaN:NaN:NAN:NAN:NAN	1/0:NA:2763:0,0:-+:.:DUP:volcanosv.DUP_INT.1:NA:NA:chr1_33050733-chr1_33053495
chr1	109419140	volcanosv.DUP.recover.85	.	<DUP>	20	PASS	SUPP=1;SUPP_VEC=01;SVLEN=2678;SVTYPE=DUP;SVMETHOD=SURVIVOR1.0.7;CHR2=chr1;END=109421818;CIPOS=0,0;CIEND=0,0;STRANDS=-+	GT:PSV:LN:DR:ST:QV:TY:ID:RAL:AAL:CO	./.:NaN:0:0,0:--:NaN:NaN:NaN:NAN:NAN:NAN	0|1:NA:2678:0,0:-+:20:DUP:volcanosv.DUP.recover.85:NA:NA:chr1_109419140-chr1_109421818
chr1	146989881	volcanosv.DUP.recover.92	.	<DUP>	20	PASS	SUPP=1;SUPP_VEC=01;SVLEN=1539;SVTYPE=DUP;SVMETHOD=SURVIVOR1.0.7;CHR2=chr1;END=146991420;CIPOS=0,0;CIEND=0,0;STRANDS=-+	GT:PSV:LN:DR:ST:QV:TY:ID:RAL:AAL:CO	./.:NaN:0:0,0:--:NaN:NaN:NaN:NAN:NAN:NAN	0|1:NA:1539:0,0:-+:20:DUP:volcanosv.DUP.recover.92:NA:NA:chr1_146989881-chr1_146991420
chr1	156918007	volcanosv.DUP_TANDEM.4	N	<DUP:TANDEM>	.	PASS	SUPP=1;SUPP_VEC=01;SVLEN=12472;SVTYPE=DUP;SVMETHOD=SURVIVOR1.0.7;CHR2=chr1;END=156930478;CIPOS=0,0;CIEND=0,0;STRANDS=-+	GT:PSV:LN:DR:ST:QV:TY:ID:RAL:AAL:CO	./.:NaN:0:0,0:--:NaN:NaN:NaN:NAN:NAN:NAN	0/1:NA:12472:0,0:-+:.:DUP:volcanosv.DUP_TANDEM.4:NA:NA:chr1_156918007-chr1_156930478
chr1	220082868	volcanosv.DUP.recover.136	.	<DUP>	20	PASS	SUPP=1;SUPP_VEC=01;SVLEN=1617;SVTYPE=DUP;SVMETHOD=SURVIVOR1.0.7;CHR2=chr1;END=220084485;CIPOS=0,0;CIEND=0,0;STRANDS=-+	GT:PSV:LN:DR:ST:QV:TY:ID:RAL:AAL:CO	./.:NaN:0:0,0:--:NaN:NaN:NaN:NAN:NAN:NAN	0|1:NA:1617:0,0:-+:20:DUP:volcanosv.DUP.recover.136:NA:NA:chr1_220082868-chr1_220084485
chr10	92370217	volcanosv.DUP_TANDEM.37	N	<DUP:TANDEM>	.	PASS	SUPP=1;SUPP_VEC=01;SVLEN=23561;SVTYPE=DUP;SVMETHOD=SURVIVOR1.0.7;CHR2=chr10;END=92393777;CIPOS=0,0;CIEND=0,0;STRANDS=-+	GT:PSV:LN:DR:ST:QV:TY:ID:RAL:AAL:CO	./.:NaN:0:0,0:--:NaN:NaN:NaN:NAN:NAN:NAN	1/1:NA:23561:0,0:-+:.:DUP:volcanosv.DUP_TANDEM.37:NA:NA:chr10_92370217-chr10_92393777
chr11	4341077	volcanosv.DUP.recover.1418	.	<DUP>	20	PASS	SUPP=1;SUPP_VEC=01;SVLEN=4903;SVTYPE=DUP;SVMETHOD=SURVIVOR1.0.7;CHR2=chr11;END=4345980;CIPOS=0,0;CIEND=0,0;STRANDS=-+	GT:PSV:LN:DR:ST:QV:TY:ID:RAL:AAL:CO	./.:NaN:0:0,0:--:NaN:NaN:NaN:NAN:NAN:NAN	1|0:NA:4903:0,0:-+:20:DUP:volcanosv.DUP.recover.1418:NA:NA:chr11_4341077-chr11_4345980
chr11	57959635	volcanosv.DUP.recover.1428	.	<DUP>	20	PASS	SUPP=1;SUPP_VEC=01;SVLEN=3457;SVTYPE=DUP;SVMETHOD=SURVIVOR1.0.7;CHR2=chr11;END=57963092;CIPOS=0,0;CIEND=0,0;STRANDS=-+	GT:PSV:LN:DR:ST:QV:TY:ID:RAL:AAL:CO	./.:NaN:0:0,0:--:NaN:NaN:NaN:NAN:NAN:NAN	0|1:NA:3457:0,0:-+:20:DUP:volcanosv.DUP.recover.1428:NA:NA:chr11_57959635-chr11_57963092
chr11	118421955	volcanosv.DUP.recover.1464	.	<DUP>	20	PASS	SUPP=1;SUPP_VEC=01;SVLEN=1336;SVTYPE=DUP;SVMETHOD=SURVIVOR1.0.7;CHR2=chr11;END=118423291;CIPOS=0,0;CIEND=0,0;STRANDS=-+	GT:PSV:LN:DR:ST:QV:TY:ID:RAL:AAL:CO	./.:NaN:0:0,0:--:NaN:NaN:NaN:NAN:NAN:NAN	1|1:NA:1336:0,0:-+:20:DUP:volcanosv.DUP.recover.1464:NA:NA:chr11_118421955-chr11_118423291
chr12	76684834	volcanosv.DUP_TANDEM.45	N	<DUP:TANDEM>	.	PASS	SUPP=1;SUPP_VEC=01;SVLEN=11700;SVTYPE=DUP;SVMETHOD=SURVIVOR1.0.7;CHR2=chr12;END=76696533;CIPOS=0,0;CIEND=0,0;STRANDS=-+	GT:PSV:LN:DR:ST:QV:TY:ID:RAL:AAL:CO	./.:NaN:0:0,0:--:NaN:NaN:NaN:NAN:NAN:NAN	0/1:NA:11700:0,0:-+:.:DUP:volcanosv.DUP_TANDEM.45:NA:NA:chr12_76684834-chr12_76696533
chr12	78860512	volcanosv.DUP.recover.1537	.	<DUP>	20	PASS	SUPP=1;SUPP_VEC=01;SVLEN=2372;SVTYPE=DUP;SVMETHOD=SURVIVOR1.0.7;CHR2=chr12;END=78862884;CIPOS=0,0;CIEND=0,0;STRANDS=-+	GT:PSV:LN:DR:ST:QV:TY:ID:RAL:AAL:CO	./.:NaN:0:0,0:--:NaN:NaN:NaN:NAN:NAN:NAN	1|1:NA:2372:0,0:-+:20:DUP:volcanosv.DUP.recover.1537:NA:NA:chr12_78860512-chr12_78862884
chr12	132149299	volcanosv.DUP.recover.1593	.	<DUP>	20	PASS	SUPP=1;SUPP_VEC=01;SVLEN=1420;SVTYPE=DUP;SVMETHOD=SURVIVOR1.0.7;CHR2=chr12;END=132150528;CIPOS=-135,0;CIEND=0,56;STRANDS=-+	GT:PSV:LN:DR:ST:QV:TY:ID:RAL:AAL:CO	./.:NaN:0:0,0:--:NaN:NaN:NaN:NAN:NAN:NAN	1|0:NA:1420:0,0:-+:20,20:DUP,DUP:volcanosv.DUP.recover.1593:NA:NA:chr12_132149299-chr12_132150528,chr12_132149164-chr12_132150584
chr13	16248435	volcanosv.DUP.recover.1606	.	<DUP>	20	PASS	SUPP=1;SUPP_VEC=01;SVLEN=5526;SVTYPE=DUP;SVMETHOD=SURVIVOR1.0.7;CHR2=chr13;END=16253961;CIPOS=0,0;CIEND=0,0;STRANDS=-+	GT:PSV:LN:DR:ST:QV:TY:ID:RAL:AAL:CO	./.:NaN:0:0,0:--:NaN:NaN:NaN:NAN:NAN:NAN	1|1:NA:5526:0,0:-+:20:DUP:volcanosv.DUP.recover.1606:NA:NA:chr13_16248435-chr13_16253961
chr13	45968951	volcanosv.DUP.recover.1630	.	<DUP>	20	PASS	SUPP=1;SUPP_VEC=01;SVLEN=4454;SVTYPE=DUP;SVMETHOD=SURVIVOR1.0.7;CHR2=chr13;END=45973405;CIPOS=0,0;CIEND=0,0;STRANDS=-+	GT:PSV:LN:DR:ST:QV:TY:ID:RAL:AAL:CO	./.:NaN:0:0,0:--:NaN:NaN:NaN:NAN:NAN:NAN	0|1:NA:4454:0,0:-+:20:DUP:volcanosv.DUP.recover.1630:NA:NA:chr13_45968951-chr13_45973405
chr13	112283612	volcanosv.DUP.recover.1668	.	<DUP>	20	PASS	SUPP=1;SUPP_VEC=01;SVLEN=1350;SVTYPE=DUP;SVMETHOD=SURVIVOR1.0.7;CHR2=chr13;END=112284962;CIPOS=0,0;CIEND=0,0;STRANDS=-+	GT:PSV:LN:DR:ST:QV:TY:ID:RAL:AAL:CO	./.:NaN:0:0,0:--:NaN:NaN:NaN:NAN:NAN:NAN	0|1:NA:1350:0,0:-+:20:DUP:volcanosv.DUP.recover.1668:NA:NA:chr13_112283612-chr13_112284962
chr14	36125548	volcanosv.DUP.recover.1708	.	<DUP>	20	PASS	SUPP=1;SUPP_VEC=01;SVLEN=1462;SVTYPE=DUP;SVMETHOD=SURVIVOR1.0.7;CHR2=chr14;END=36127010;CIPOS=0,0;CIEND=0,0;STRANDS=-+	GT:PSV:LN:DR:ST:QV:TY:ID:RAL:AAL:CO	./.:NaN:0:0,0:--:NaN:NaN:NaN:NAN:NAN:NAN	1|0:NA:1462:0,0:-+:20:DUP:volcanosv.DUP.recover.1708:NA:NA:chr14_36125548-chr14_36127010
chr14	48955243	volcanosv.DUP.recover.75	.	<DUP>	20	PASS	SUPP=1;SUPP_VEC=01;SVLEN=1919;SVTYPE=DUP;SVMETHOD=SURVIVOR1.0.7;CHR2=chr14;END=48957162;CIPOS=0,0;CIEND=0,0;STRANDS=-+	GT:PSV:LN:DR:ST:QV:TY:ID:RAL:AAL:CO	./.:NaN:0:0,0:--:NaN:NaN:NaN:NAN:NAN:NAN	0|1:NA:1919:0,0:-+:20:DUP:volcanosv.DUP.recover.75:NA:NA:chr14_48955243-chr14_48957162
chr15	71050542	volcanosv.DUP.recover.1770	.	<DUP>	20	PASS	SUPP=1;SUPP_VEC=01;SVLEN=4445;SVTYPE=DUP;SVMETHOD=SURVIVOR1.0.7;CHR2=chr15;END=71054987;CIPOS=0,0;CIEND=0,0;STRANDS=-+	GT:PSV:LN:DR:ST:QV:TY:ID:RAL:AAL:CO	./.:NaN:0:0,0:--:NaN:NaN:NaN:NAN:NAN:NAN	1|1:NA:4445:0,0:-+:20:DUP:volcanosv.DUP.recover.1770:NA:NA:chr15_71050542-chr15_71054987
chr15	97764820	volcanosv.DUP.recover.1782	.	<DUP>	20	PASS	SUPP=1;SUPP_VEC=01;SVLEN=4521;SVTYPE=DUP;SVMETHOD=SURVIVOR1.0.7;CHR2=chr15;END=97769341;CIPOS=0,0;CIEND=0,0;STRANDS=-+	GT:PSV:LN:DR:ST:QV:TY:ID:RAL:AAL:CO	./.:NaN:0:0,0:--:NaN:NaN:NaN:NAN:NAN:NAN	0|1:NA:4521:0,0:-+:20:DUP:volcanosv.DUP.recover.1782:NA:NA:chr15_97764820-chr15_97769341
chr16	159849	volcanosv.DUP.recover.1794	.	<DUP>	20	PASS	SUPP=1;SUPP_VEC=01;SVLEN=1032;SVTYPE=DUP;SVMETHOD=SURVIVOR1.0.7;CHR2=chr16;END=160881;CIPOS=0,0;CIEND=0,0;STRANDS=-+	GT:PSV:LN:DR:ST:QV:TY:ID:RAL:AAL:CO	./.:NaN:0:0,0:--:NaN:NaN:NaN:NAN:NAN:NAN	0|1:NA:1032:0,0:-+:20:DUP:volcanosv.DUP.recover.1794:NA:NA:chr16_159849-chr16_160881
chr16	10767124	volcanosv.DUP.recover.1833	.	<DUP>	20	PASS	SUPP=1;SUPP_VEC=01;SVLEN=4554;SVTYPE=DUP;SVMETHOD=SURVIVOR1.0.7;CHR2=chr16;END=10771678;CIPOS=0,0;CIEND=0,0;STRANDS=-+	GT:PSV:LN:DR:ST:QV:TY:ID:RAL:AAL:CO	./.:NaN:0:0,0:--:NaN:NaN:NaN:NAN:NAN:NAN	1|0:NA:4554:0,0:-+:20:DUP:volcanosv.DUP.recover.1833:NA:NA:chr16_10767124-chr16_10771678
chr16	33336084	volcanosv.DUP.recover.1846	.	<DUP>	20	PASS	SUPP=1;SUPP_VEC=01;SVLEN=3913;SVTYPE=DUP;SVMETHOD=SURVIVOR1.0.7;CHR2=chr16;END=33339997;CIPOS=0,0;CIEND=0,0;STRANDS=-+	GT:PSV:LN:DR:ST:QV:TY:ID:RAL:AAL:CO	./.:NaN:0:0,0:--:NaN:NaN:NaN:NAN:NAN:NAN	0|1:NA:3913:0,0:-+:20:DUP:volcanosv.DUP.recover.1846:NA:NA:chr16_33336084-chr16_33339997
chr16	33337377	volcanosv.DUP_TANDEM.51	N	<DUP:TANDEM>	.	PASS	SUPP=1;SUPP_VEC=01;SVLEN=2237;SVTYPE=DUP;SVMETHOD=SURVIVOR1.0.7;CHR2=chr16;END=33339613;CIPOS=0,0;CIEND=0,0;STRANDS=-+	GT:PSV:LN:DR:ST:QV:TY:ID:RAL:AAL:CO	./.:NaN:0:0,0:--:NaN:NaN:NaN:NAN:NAN:NAN	1/0:NA:2237:0,0:-+:.:DUP:volcanosv.DUP_TANDEM.51:NA:NA:chr16_33337377-chr16_33339613
chr16	33952565	volcanosv.DUP_INT.2	N	<DUP:INT>	.	PASS	SUPP=1;SUPP_VEC=01;SVLEN=6048;SVTYPE=DUP;SVMETHOD=SURVIVOR1.0.7;CHR2=chr16;END=33958612;CIPOS=0,0;CIEND=0,0;STRANDS=-+	GT:PSV:LN:DR:ST:QV:TY:ID:RAL:AAL:CO	./.:NaN:0:0,0:--:NaN:NaN:NaN:NAN:NAN:NAN	1/0:NA:6048:0,0:-+:.:DUP:volcanosv.DUP_INT.2:NA:NA:chr16_33952565-chr16_33958612
chr16	68895488	volcanosv.DUP.recover.1862	.	<DUP>	20	PASS	SUPP=1;SUPP_VEC=01;SVLEN=2954;SVTYPE=DUP;SVMETHOD=SURVIVOR1.0.7;CHR2=chr16;END=68898442;CIPOS=0,0;CIEND=0,0;STRANDS=-+	GT:PSV:LN:DR:ST:QV:TY:ID:RAL:AAL:CO	./.:NaN:0:0,0:--:NaN:NaN:NaN:NAN:NAN:NAN	0|1:NA:2954:0,0:-+:20:DUP:volcanosv.DUP.recover.1862:NA:NA:chr16_68895488-chr16_68898442
chr16	75840054	volcanosv.DUP.recover.1866	.	<DUP>	20	PASS	SUPP=1;SUPP_VEC=01;SVLEN=2225;SVTYPE=DUP;SVMETHOD=SURVIVOR1.0.7;CHR2=chr16;END=75842279;CIPOS=0,0;CIEND=0,0;STRANDS=-+	GT:PSV:LN:DR:ST:QV:TY:ID:RAL:AAL:CO	./.:NaN:0:0,0:--:NaN:NaN:NaN:NAN:NAN:NAN	1|0:NA:2225:0,0:-+:20:DUP:volcanosv.DUP.recover.1866:NA:NA:chr16_75840054-chr16_75842279
chr16	81577040	volcanosv.DUP.recover.1868	.	<DUP>	20	PASS	SUPP=1;SUPP_VEC=01;SVLEN=1082;SVTYPE=DUP;SVMETHOD=SURVIVOR1.0.7;CHR2=chr16;END=81578122;CIPOS=0,0;CIEND=0,0;STRANDS=-+	GT:PSV:LN:DR:ST:QV:TY:ID:RAL:AAL:CO	./.:NaN:0:0,0:--:NaN:NaN:NaN:NAN:NAN:NAN	0|1:NA:1082:0,0:-+:20:DUP:volcanosv.DUP.recover.1868:NA:NA:chr16_81577040-chr16_81578122
chr16	85972580	volcanosv.DUP.recover.1880	.	<DUP>	20	PASS	SUPP=1;SUPP_VEC=01;SVLEN=1548;SVTYPE=DUP;SVMETHOD=SURVIVOR1.0.7;CHR2=chr16;END=85974128;CIPOS=0,0;CIEND=0,0;STRANDS=-+	GT:PSV:LN:DR:ST:QV:TY:ID:RAL:AAL:CO	./.:NaN:0:0,0:--:NaN:NaN:NaN:NAN:NAN:NAN	1|0:NA:1548:0,0:-+:20:DUP:volcanosv.DUP.recover.1880:NA:NA:chr16_85972580-chr16_85974128
chr16	90116808	volcanosv.DUP.recover.1266	.	<DUP>	20	PASS	SUPP=1;SUPP_VEC=01;SVLEN=1514;SVTYPE=DUP;SVMETHOD=SURVIVOR1.0.7;CHR2=chr16;END=90118322;CIPOS=0,0;CIEND=0,0;STRANDS=-+	GT:PSV:LN:DR:ST:QV:TY:ID:RAL:AAL:CO	./.:NaN:0:0,0:--:NaN:NaN:NaN:NAN:NAN:NAN	1|0:NA:1514:0,0:-+:20:DUP:volcanosv.DUP.recover.1266:NA:NA:chr16_90116808-chr16_90118322
chr17	68194	volcanosv.DUP.recover.3	.	<DUP>	20	PASS	SUPP=1;SUPP_VEC=01;SVLEN=3406;SVTYPE=DUP;SVMETHOD=SURVIVOR1.0.7;CHR2=chr17;END=71600;CIPOS=0,0;CIEND=0,0;STRANDS=-+	GT:PSV:LN:DR:ST:QV:TY:ID:RAL:AAL:CO	./.:NaN:0:0,0:--:NaN:NaN:NaN:NAN:NAN:NAN	1|1:NA:3406:0,0:-+:20:DUP:volcanosv.DUP.recover.3:NA:NA:chr17_68194-chr17_71600
chr17	216962	volcanosv.DUP.recover.1925	.	<DUP>	20	PASS	SUPP=1;SUPP_VEC=01;SVLEN=1349;SVTYPE=DUP;SVMETHOD=SURVIVOR1.0.7;CHR2=chr17;END=218311;CIPOS=0,0;CIEND=0,0;STRANDS=-+	GT:PSV:LN:DR:ST:QV:TY:ID:RAL:AAL:CO	./.:NaN:0:0,0:--:NaN:NaN:NaN:NAN:NAN:NAN	1|1:NA:1349:0,0:-+:20:DUP:volcanosv.DUP.recover.1925:NA:NA:chr17_216962-chr17_218311
chr17	51081867	volcanosv.DUP_TANDEM.56	N	<DUP:TANDEM>	.	PASS	SUPP=1;SUPP_VEC=01;SVLEN=4287;SVTYPE=DUP;SVMETHOD=SURVIVOR1.0.7;CHR2=chr17;END=51086153;CIPOS=0,0;CIEND=0,0;STRANDS=-+	GT:PSV:LN:DR:ST:QV:TY:ID:RAL:AAL:CO	./.:NaN:0:0,0:--:NaN:NaN:NaN:NAN:NAN:NAN	0/1:NA:4287:0,0:-+:.:DUP:volcanosv.DUP_TANDEM.56:NA:NA:chr17_51081867-chr17_51086153
chr17	57170874	volcanosv.DUP.recover.1971	.	<DUP>	20	PASS	SUPP=1;SUPP_VEC=01;SVLEN=2197;SVTYPE=DUP;SVMETHOD=SURVIVOR1.0.7;CHR2=chr17;END=57173071;CIPOS=0,0;CIEND=0,0;STRANDS=-+	GT:PSV:LN:DR:ST:QV:TY:ID:RAL:AAL:CO	./.:NaN:0:0,0:--:NaN:NaN:NaN:NAN:NAN:NAN	1|1:NA:2197:0,0:-+:20:DUP:volcanosv.DUP.recover.1971:NA:NA:chr17_57170874-chr17_57173071
chr17	81424762	volcanosv.DUP.recover.1987	.	<DUP>	20	PASS	SUPP=1;SUPP_VEC=01;SVLEN=1542;SVTYPE=DUP;SVMETHOD=SURVIVOR1.0.7;CHR2=chr17;END=81426304;CIPOS=0,0;CIEND=0,0;STRANDS=-+	GT:PSV:LN:DR:ST:QV:TY:ID:RAL:AAL:CO	./.:NaN:0:0,0:--:NaN:NaN:NaN:NAN:NAN:NAN	1|0:NA:1542:0,0:-+:20:DUP:volcanosv.DUP.recover.1987:NA:NA:chr17_81424762-chr17_81426304
chr17_KI270729v1_random	2925	volcanosv.DUP_TANDEM.58	N	<DUP:TANDEM>	.	PASS	SUPP=1;SUPP_VEC=01;SVLEN=2883;SVTYPE=DUP;SVMETHOD=SURVIVOR1.0.7;CHR2=chr17_KI270729v1_random;END=5807;CIPOS=0,0;CIEND=0,0;STRANDS=-+	GT:PSV:LN:DR:ST:QV:TY:ID:RAL:AAL:CO	./.:NaN:0:0,0:--:NaN:NaN:NaN:NAN:NAN:NAN	0/1:NA:2883:0,0:-+:.:DUP:volcanosv.DUP_TANDEM.58:NA:NA:chr17_KI270729v1_random_2925-chr17_KI270729v1_random_5807
chr18	10409161	volcanosv.DUP_TANDEM.59	N	<DUP:TANDEM>	.	PASS	SUPP=1;SUPP_VEC=01;SVLEN=8208;SVTYPE=DUP;SVMETHOD=SURVIVOR1.0.7;CHR2=chr18;END=10417368;CIPOS=0,0;CIEND=0,0;STRANDS=-+	GT:PSV:LN:DR:ST:QV:TY:ID:RAL:AAL:CO	./.:NaN:0:0,0:--:NaN:NaN:NaN:NAN:NAN:NAN	1/0:NA:8208:0,0:-+:.:DUP:volcanosv.DUP_TANDEM.59:NA:NA:chr18_10409161-chr18_10417368
chr18	79014315	volcanosv.DUP.recover.2065	.	<DUP>	20	PASS	SUPP=1;SUPP_VEC=01;SVLEN=1870;SVTYPE=DUP;SVMETHOD=SURVIVOR1.0.7;CHR2=chr18;END=79016047;CIPOS=-6,828;CIEND=0,132;STRANDS=-+	GT:PSV:LN:DR:ST:QV:TY:ID:RAL:AAL:CO	./.:NaN:0:0,0:--:NaN:NaN:NaN:NAN:NAN:NAN	1|0:NA:1870:0,0:-+:20,20,20:DUP,DUP,DUP:volcanosv.DUP.recover.2065:NA:NA:chr18_79014315-chr18_79016047,chr18_79014309-chr18_79016179,chr18_79015143-chr18_79016154
chr18	79619753	volcanosv.DUP.recover.2079	.	<DUP>	20	PASS	SUPP=1;SUPP_VEC=01;SVLEN=1003;SVTYPE=DUP;SVMETHOD=SURVIVOR1.0.7;CHR2=chr18;END=79620756;CIPOS=0,0;CIEND=0,0;STRANDS=-+	GT:PSV:LN:DR:ST:QV:TY:ID:RAL:AAL:CO	./.:NaN:0:0,0:--:NaN:NaN:NaN:NAN:NAN:NAN	1|0:NA:1003:0,0:-+:20:DUP:volcanosv.DUP.recover.2079:NA:NA:chr18_79619753-chr18_79620756
chr19	15932323	volcanosv.DUP.recover.2138	.	<DUP>	20	PASS	SUPP=1;SUPP_VEC=01;SVLEN=1757;SVTYPE=DUP;SVMETHOD=SURVIVOR1.0.7;CHR2=chr19;END=15934080;CIPOS=0,0;CIEND=0,0;STRANDS=-+	GT:PSV:LN:DR:ST:QV:TY:ID:RAL:AAL:CO	./.:NaN:0:0,0:--:NaN:NaN:NaN:NAN:NAN:NAN	0|1:NA:1757:0,0:-+:20:DUP:volcanosv.DUP.recover.2138:NA:NA:chr19_15932323-chr19_15934080
chr19	27310536	volcanosv.DUP_TANDEM.64	N	<DUP:TANDEM>	20	PASS	SUPP=1;SUPP_VEC=01;SVLEN=5121;SVTYPE=DUP;SVMETHOD=SURVIVOR1.0.7;CHR2=chr19;END=27315657;CIPOS=0,2;CIEND=0,0;STRANDS=-+	GT:PSV:LN:DR:ST:QV:TY:ID:RAL:AAL:CO	./.:NaN:0:0,0:--:NaN:NaN:NaN:NAN:NAN:NAN	1/0:NA:5121:0,0:-+:20,.:DUP,DUP:volcanosv.DUP_TANDEM.64:NA:NA:chr19_27310536-chr19_27315657,chr19_27310538-chr19_27315657
chr2	25550822	volcanosv.DUP.recover.236	.	<DUP>	20	PASS	SUPP=1;SUPP_VEC=01;SVLEN=1020;SVTYPE=DUP;SVMETHOD=SURVIVOR1.0.7;CHR2=chr2;END=25551842;CIPOS=0,0;CIEND=0,0;STRANDS=-+	GT:PSV:LN:DR:ST:QV:TY:ID:RAL:AAL:CO	./.:NaN:0:0,0:--:NaN:NaN:NaN:NAN:NAN:NAN	1|0:NA:1020:0,0:-+:20:DUP:volcanosv.DUP.recover.236:NA:NA:chr2_25550822-chr2_25551842
chr2	25898508	volcanosv.DUP_TANDEM.5	N	<DUP:TANDEM>	.	PASS	SUPP=1;SUPP_VEC=01;SVLEN=8404;SVTYPE=DUP;SVMETHOD=SURVIVOR1.0.7;CHR2=chr2;END=25906911;CIPOS=0,0;CIEND=0,0;STRANDS=-+	GT:PSV:LN:DR:ST:QV:TY:ID:RAL:AAL:CO	./.:NaN:0:0,0:--:NaN:NaN:NaN:NAN:NAN:NAN	1/1:NA:8404:0,0:-+:.:DUP:volcanosv.DUP_TANDEM.5:NA:NA:chr2_25898508-chr2_25906911
chr2	32554571	volcanosv.DUP_TANDEM.6	N	<DUP:TANDEM>	.	PASS	SUPP=1;SUPP_VEC=01;SVLEN=18222;SVTYPE=DUP;SVMETHOD=SURVIVOR1.0.7;CHR2=chr2;END=32572792;CIPOS=0,0;CIEND=0,0;STRANDS=-+	GT:PSV:LN:DR:ST:QV:TY:ID:RAL:AAL:CO	./.:NaN:0:0,0:--:NaN:NaN:NaN:NAN:NAN:NAN	0/1:NA:18222:0,0:-+:.:DUP:volcanosv.DUP_TANDEM.6:NA:NA:chr2_32554571-chr2_32572792
chr2	46833166	volcanosv.DUP.recover.243	.	<DUP>	20	PASS	SUPP=1;SUPP_VEC=01;SVLEN=6578;SVTYPE=DUP;SVMETHOD=SURVIVOR1.0.7;CHR2=chr2;END=46839744;CIPOS=0,0;CIEND=0,0;STRANDS=-+	GT:PSV:LN:DR:ST:QV:TY:ID:RAL:AAL:CO	./.:NaN:0:0,0:--:NaN:NaN:NaN:NAN:NAN:NAN	0|1:NA:6578:0,0:-+:20:DUP:volcanosv.DUP.recover.243:NA:NA:chr2_46833166-chr2_46839744
chr2	46833161	volcanosv.DUP_TANDEM.7	N	<DUP:TANDEM>	.	PASS	SUPP=1;SUPP_VEC=01;SVLEN=8397;SVTYPE=DUP;SVMETHOD=SURVIVOR1.0.7;CHR2=chr2;END=46841557;CIPOS=0,0;CIEND=0,0;STRANDS=-+	GT:PSV:LN:DR:ST:QV:TY:ID:RAL:AAL:CO	./.:NaN:0:0,0:--:NaN:NaN:NaN:NAN:NAN:NAN	0/1:NA:8397:0,0:-+:.:DUP:volcanosv.DUP_TANDEM.7:NA:NA:chr2_46833161-chr2_46841557
chr2	75293471	volcanosv.DUP_TANDEM.9	N	<DUP:TANDEM>	20	PASS	SUPP=1;SUPP_VEC=01;SVLEN=4074;SVTYPE=DUP;SVMETHOD=SURVIVOR1.0.7;CHR2=chr2;END=75297545;CIPOS=0,2;CIEND=0,0;STRANDS=-+	GT:PSV:LN:DR:ST:QV:TY:ID:RAL:AAL:CO	./.:NaN:0:0,0:--:NaN:NaN:NaN:NAN:NAN:NAN	0/1:NA:4074:0,0:-+:20,.:DUP,DUP:volcanosv.DUP_TANDEM.9:NA:NA:chr2_75293471-chr2_75297545,chr2_75293473-chr2_75297545
chr2	90390352	volcanosv.DUP_TANDEM.11	N	<DUP:TANDEM>	.	PASS	SUPP=1;SUPP_VEC=01;SVLEN=2585;SVTYPE=DUP;SVMETHOD=SURVIVOR1.0.7;CHR2=chr2;END=90392936;CIPOS=0,0;CIEND=0,0;STRANDS=-+	GT:PSV:LN:DR:ST:QV:TY:ID:RAL:AAL:CO	./.:NaN:0:0,0:--:NaN:NaN:NaN:NAN:NAN:NAN	0/1:NA:2585:0,0:-+:.:DUP:volcanosv.DUP_TANDEM.11:NA:NA:chr2_90390352-chr2_90392936
chr2	90389859	volcanosv.DUP_TANDEM.10	N	<DUP:TANDEM>	.	PASS	SUPP=1;SUPP_VEC=01;SVLEN=9122;SVTYPE=DUP;SVMETHOD=SURVIVOR1.0.7;CHR2=chr2;END=90398980;CIPOS=0,0;CIEND=0,0;STRANDS=-+	GT:PSV:LN:DR:ST:QV:TY:ID:RAL:AAL:CO	./.:NaN:0:0,0:--:NaN:NaN:NaN:NAN:NAN:NAN	0/1:NA:9122:0,0:-+:.:DUP:volcanosv.DUP_TANDEM.10:NA:NA:chr2_90389859-chr2_90398980
chr2	99409853	volcanosv.DUP.recover.263	.	<DUP>	20	PASS	SUPP=1;SUPP_VEC=01;SVLEN=5632;SVTYPE=DUP;SVMETHOD=SURVIVOR1.0.7;CHR2=chr2;END=99415485;CIPOS=0,0;CIEND=0,0;STRANDS=-+	GT:PSV:LN:DR:ST:QV:TY:ID:RAL:AAL:CO	./.:NaN:0:0,0:--:NaN:NaN:NaN:NAN:NAN:NAN	1|0:NA:5632:0,0:-+:20:DUP:volcanosv.DUP.recover.263:NA:NA:chr2_99409853-chr2_99415485
chr2	218721037	volcanosv.DUP.recover.311	.	<DUP>	20	PASS	SUPP=1;SUPP_VEC=01;SVLEN=4166;SVTYPE=DUP;SVMETHOD=SURVIVOR1.0.7;CHR2=chr2;END=218725203;CIPOS=0,0;CIEND=0,0;STRANDS=-+	GT:PSV:LN:DR:ST:QV:TY:ID:RAL:AAL:CO	./.:NaN:0:0,0:--:NaN:NaN:NaN:NAN:NAN:NAN	1|0:NA:4166:0,0:-+:20:DUP:volcanosv.DUP.recover.311:NA:NA:chr2_218721037-chr2_218725203
chr2	221242429	volcanosv.INV.21	GACACTGAATATTTAGTCTTAATTTCCTATTTTAATGATGAGAAGTTGAGACTCAGAAAGGTTCAGTAAACTTACTCATAGATGGGAACTGAACAATGAGAACACTTGGACACAGGAAGAGGAACATAACATACTGGGGCCTGTTGTGTGGTGGGGGAGAGGGGAGGGATAGCATTAGGAGATATACCCAATGTAAATGACGAGTTAATGGGTGCAGCACACCAACATGGCACATGTATACATATGTAACAAACCTGCACATTGTGCACGTCTACCCTAGAACTTAAAGTATAATAAAAAAAAAAAAAAAAAAAAAAAAGATTCTTGATTCCCAGGCCAGCAATCTTGGTAAAGAACCAACCTATATTAACATTCCACCCCTGATATAATTAAATTAAAAATAAAAGCAGTCTTTAGCCAACATAAATAGTGGATTGGCCCCCAAAATTAACAATGCACACTTACAAGCATGACCCAGAATGTATAAAGTTATAGTTCTATTTAATTTCAGAAAACAAAATAGAAATGTTAATATAGAACGTGGAAGAGGGGAGAAATGATATTACCTGGAAATCATGAAGATAATGGAAATTAGAAAATCTACAAAAAGGAATATGGAAACTTGAAAAGTTGAGTGGAAGAAAAGATCACTGTTATTTATTAGTTGGGCAAAGCAATGAAGGAGAAGACTGTATAAACAGGGTACCAAGAAAGCGAGAAAGGTTTTCCAAAAAGCTCTGGGGAAAAAATAGCCAGTAATTCTGAGCCCTTATTTATGACTTCACATTCACTATGCAATTTAGATATTCATTTGGTTTCATAATAGGTTTCCACTATAAAATCTCTGAGGGTGGTCTTCCAGGCACCAGTTGTACAATGATAACTCCTCCTATTGTAAAACTTTTCTGGATCCTGCCAGAGACCCAGTGCCTTAGGCTTGTGAGACTGGTTTCCTAGGGAGCAGCCCTGCTGTAGATTGAGGAATTGGCATCCTATCCTGGCATAAGCATACCTGTGGGGTTGATATTCATGTTCAGTTGAATAGTAGACCTGGGTGTCCAGACCTAGGGACAGAAGTGAGCTTTGTTAAAGTGCTTTTAACAAAGCAGGGCATGTTAAATTCTCCCAAATCATTGTGGACAAAACTATCTTAAGCTAAAATTGTAATCTTAGTGTACAATGACAAGCTTAGGTTGCTTCTCTTGGCGTTGGACATTTTACAAGAAAGGTAGAAATGAGTACTCCAGAAAAGAGAAGGAAAGGGTGGCTTCCACGTATATGGAATATGGAAATGTACACGGTAGGTGATATTAACAAACACACCCCTATGATACATCAAGGATGACCAATGTTTGATGGTCAGAGAGCTGTGTATTCCCCCTTACTTTTCTTTTTACCTTCCTCCCAGTATATGTAAGAAAACTCACAAATGTGCAGTGACCGGAAAAACCACATGAACTATTAAATAAGCCAGACCCTTCATGCATATCTTATGGGAGGAAGCGATGAGATTAAAGATATGCAAGATTGATATTCAGTAGTTGTGCACAAGTGTGGATCTACTGAGACAAAGAGGTGATTAGCTATTTTAACACTACCCCTGGGTATGTGCATACTGTGAACAGTTCCCTAAAGTGATTCTGATATGCTCCTTTACCTTAGGAGAGACTCCTAGAAGACAGGACTCTGACTTAGTACAGAAATAAAATAGTCAATAGGTAGTGTGGCACCTATTGTTGCAGCATGATATTTAAAGTCAGCCATGTTGGGAGGCAGGAGGATCACTTGAGGCCAGGAGTTGGAGAGCAGCCTGGCCAACATGGTAAAACCCCGTCTCTACTAAAAATACAAAAATTAGCCAGGCTTGGTGGTGGGCACCTGTAATCTCAGCTACTCAGGAGGCCAAGGCAGGAGAATCACTTGAACCTGGGAGGTGGAGGTTGCAGTGAGCCAAGACTGGGCCACTGTACTCCAAACTGGGTGACAAACCGAGACTCCGTCTTAAAAAAAAAAAAAAAAAAAGAAAAGAAAAGTTAAATTCAGGTACGTTGGTTTTAAAATATAAACTAGACACTATGAATTTGGGGTAATAATCACTGCGAAACTCAGTTTTCTCATCTGTCAAATGGTTATAATAATTCATATAACAGAGGATTTTGTGACTATTAAATGAGACTGTATGTAAAAGGACCAAAATACGACTATTTAATAAATGTTAAAGAAAAAAAATTATTCTTGGCCGGGCGCGGTGGCTCACGCCTGTAATCCCAGCACTTTGGGAGGCCGAGGAGGGTGGATCACGAGGTCAGGAGATCAAGACCATCCTGGCTAACATGGTGAAACCCTATCTCTACTAAAAATACAAAAAAATTAGCCGGGCGTAGTGGTGGGCGCCTGTAGTCCCAGCTACTCGCGAGGCTAAGGCAGGAGAATGGCGTGAACCCGGGAGGCAGAGCTTGCAGTGAACTGAGATCTCGCGACTGCACTCCAGCCTGGGCAACAGAGAGAGACTCCGTCTTAAAAAAAAGAAAAAAAGAAAAAAAATTATTAACCTCCGTAATGATTTAAAAAACTTACAGCGTCAATAGGAATTTTTGGAGGTGTAGATACCAGAGTTGGGATAAAATTGAGTTCTCATCGTAAGAATACAATTTTCCCATTTACACATTTAACTATCAATATCTAAAAATTCCATCAGACAGGTTTTGTTTCTCATGTGTATCATGCTTAGAATAACAAAGCTTAAAATGTCTCAATTACTTCCTTTATTTAAGTGTGAGAAACGGGGGAGTAGGAATGCAGGGTGGAGTTATGTAAAGTCATCTTCCACTGACTCAATTAAAAGTATCCTTGCATAACAACAACAGCAAATTTATAACACTTTGCAGGTACATGAGCATCTTTTGTGTCAAAGTCTACCTCTGAGGTATCTGTAAAGTCTTCCTCCTGCTTTTAGCGATAGTCTAGAACAAGGATTGAAATCAAATAATACCATTAGTTTAATTCATATACTTAAAATGTACTAATTATATTATTTTGTTCAGATAAACAAACCTTCCTCTCTAAGAAAAATGGTTACGGGATTTTCAGACACATGGGAGTAAATTTAACCTCAGTTGTCTTTTAAAATGTAATCTGAGAAAACAATATAACACAACTTTTATTTACCTTTAAACGTAATTTTCTTAGTTTCTCTGCCACCATAAAAGATTTTCAATACCAATCTCTATCTTATACAATGTGTGTCTAAGAAAAGAAAAACTGATAATTACCAATTCTGTTTTATGAGGTTATACCATAAAGCCAAATGGGACAAGAAGAATATGTTAACATAACTTTGGGCCAGTGCAGTAGCTCATGCCTGTAATCCCAGCACTTTAGGGGGCCGAGGCTGGAGGATCGCCTGAGCCCAGAAATTCAAGACCAGCCTGAGCAACATAGGGAAACCCTGTCTCTCCAAAAAATACAAAAATTAGGTAGGTGTGGTGGGGCATGCCTGTAGCCTCAGCTACTCCAAAGGCTGAGGTGGGAGGATTGCTTGAGGCTGGGAGGTTGAGACTACATGAGCCATGAACATGCCACTGCTCTCCAGCCTGGGCAACAGAGCAAGACCCTGTCTCAATTTTTTTTTTTTTAAATCTATAAACACATTTATTTTTTAAAAATCCACAAACATACCTTTGGAGGTTGTATCAGTCAAGATCCCCTTAGGAAGACAGAAACTACTTTAGGTGCTCCAAACACAGGGAATTCAATACAAACAATTTATAATACAGATGATTAAAAAATGTGTTTTTGTTGTTTTTGTTTTTTGAGACATAGTCTTGCTCTGTCACCCAGACTGGAGTGCAGTGGCGTGATTTCAGCTCATTTCAACCTCTGCCTCCCGAATTTTTTAAGCGATTCTCCTATCTTAGCCTCCTGAGTAGCTGGGACTACAGGTGCATGCCACCATGCCTGGGTAATCTTTGAATTTTTTTTTTTTTTTAGTAGAGACGGGGTTTCACCGTGTTAGCCAGGATAGTCTTACAGGTATTACAGGCGTGAGCCACCAAGCAATGGAGAGATTAGCAATAGCAGACAGCCAATACCAGCCCTAGGGCAAAAAGTACAATGACAAAAGGTGGTTTTACTGGACCCCAGGATTAGGTACCACACAGCCGGGGCAGGGAGGATGGTGAGTTGTCTGGTAGGATCTGAGAAGCATGAGGTGAGGAAAGTCTTGGAAATGGGGCTAGAGAGGTGATGTGGCCACCCCCAGACACTCAGTCGGGGCAGGAGGGAGAAGTTATAATACCCTCATGTTTCCTTTTTCCCACCCTTCACTCCACAACCAGTGGTGCTTCTCTTGACCAGACCTACTCAGAAGCCAGTGGTCCATAAAGAATAGAAAATGTAGGCTGGGAGTAGTGGATCACGCCTGTAATCCCAGTGCATTGGGAGGCTGAGGGACATGGATTGCTTAAGATCAGGAGTTCAAGGCCAGCCTGGGCAACATGGCAAAACCCCATCTCTACGAAAAATACACAAATTAGCCAAGTGTGGTGGCGTGTGCCTATAGTCCTAGCTAGTTGGGAGGCTGATGTGGGAGGACAACTTGAGCCCAGGAGGTGAAGGTTGCAGTGAGCTATGATCGTGCCACTGCATTTCAGCCTGGGTGACAGAGCCAGACCCTGTCTCAAAAAAGAAAAACAAACAAACAAACAAACAAAAAAGAGTTTTTTGTAATACACAACAAAGCAGAAGGAATAGATCAGACAGTGAACAAGTGTGTAACTGAAATTATGAACATGCAAAAACTCTCAATATAATATGTGTAATTAATCTAGCAATATATTTTAAAACATCATAATCAAGTCACTTGATTAAGGAGTGCTACAGTTATTCCACATCAAAAAACCAGTAAATTTAATTTAAAAACAGTAACAGTAAAAAATCTATACATGCAGAAAAGTCATTTGATAAAATTCCTGACAAACTAAGAATAAAAAGGAATGTTCTTAACCCAATGAAGAGCACCAGCTAAGCCTAGAACAAGCATAATAAATTATTAATGATGTAATTTTCAAAGATTTCCCATTCAATCTGGAATGTTATAAAGATGTCCTCTATTTCCCATTTATTCAGCATTATAAAACAGACTCTAATCACTTTTTTAAGAAAATAAATAAGCATATGATTTTAAAAGGAAGAAGTGTTATAATTTACAGATGTCTTACATTTTTTACAGAAAAACCTAGAGATTCTACAGATAAACCATTAAAACGGGTTAGAAAGTTCAGCGCATTTACATAATATAGATAAAGATAAAAATTTAATAGCTCTCTTATACACTAGCAATAACTGACTGAAAAACAGAACTGTCAAAAGAGAAATTCATAATAGCCATGAAAATGTAAAATATCTAGAAGTTAGTTATCAAAATTATACAAGTATTTTAGGCAGAGAATTTTAAAAGTTGCCGTAAAATGAGACCTCAGTAAATGTTTGTGTATTCCATTTTCATGGAAGGAAAAATTCAATAAGTTGTCAATTCCCCACCAAAAACAATGCAACTCAAAAAAAACATAATGAATATGATTCTTCATCAGATTAACAAAGAGATTCTAAAATTTACATGAAGATAGACATGAACAAGAACACACAAGACTATTTAGAAGAAGATGGGGAAAACTTGTCCTATAAGATACCAATGCTTACTATGCTTTAGTAATTAAAACTACACAGTACTGGCACAGCGATAGTCAAATATGTAAGTGGGACAAAATAGATGGTCCCCAAATAAGTAGTAAATGCTATTATATATAATAGGGAAGAAATTACTAAATTGGGAAAATGAAATGGACTAGTCAATAAATGTTGTTAGGACAACTGGCTTTCCATATGGAAGGAAATATAATTATATACCGACTTCACACCATGCATGAAATTAAACTCCAGATGGATTAAAAAACAAACAATGAAAAAGAAGAATTTAAGTTATTAAAAGAAACTGCAGAATAATATACAAAATTTTTACAGCTTGAGCATACTGGATTTCCCTAGCTCACTTCACTTAGGTATCTGCTGAAATGCCCAACTCCTTGGTCAAGTTTTCATGAAGAATTTATCTGTGGCTATGCACCCCTGTCATCTGATTTCATCTCATTGTATTCTATAAATTATATTTAAATGCTTATGCAGTGCTTACTATGTGCTAGGCAGTTTATATACTATATATACTTTGTGTGTGTGTGTGTGTGTGTGTGTGTGTATATATATATATATACATATACATATAGTCATTTAATTCTTCCAAATTATTGAAAACATTTCATATCTAGTCAAGTGTGTTAGTCTGTTCTTATGCTGCTAATAAAGACATATCCAAAACTGGGTAATTTATAAAGAAAAAGAGGTTTAATTGACTCACAATTCCATGTAGCTGAGGAGGTATCATAATCATGATGGAAGGCAAGGAGGAGCAAGGCACATCTTACATGGTGGCTGGCAAGAAAGAGCATGTGCAGGGGAACTCCCCTTTATAAAACCATCAGATCTCCTGAGACTTATTCACTATCACAAGAACAGCTTGGGAAAGACCTGCCTCCGTGGTTCAATTACCTCCCACCAAATCCTTCCCACAATAAATGGGAATTATAGGAGCTACAATTCAAGATGAGATTTGGGTAGGAACACAGCCAAACAATATCATTGACATTATTAAGATTTCTACTTTATAAGTGAGGAAACTGAGGCACAGAGCAGATAATGAGTAACTGCCCTCAGCTATTAAGTGGCAGAGCCAGGATGCAAACCCAGGCGATCCAGCTGCAAATGCTGTGCCCTTAATTTTGTTGCTATGTTGTCCTTTCTGTTTTATTTTTTCTCTATAGTAGTTATCAATACCTGAGATTAAGTTTGCAATGAGTATGGTTATCTGTATCTTGCCTAAATTTGCAATGAGTATGGTTATCTGCATCTTGCCTATCTTTCCCATTACGTTTTAACCACTATAATCTTAAGTGCCTGGAAGAATGCCTGTAGCATAACAGATGTTCAAAAACTATTTTTGAATGAATCGTGTAAAAAAAGAGAAAGAGATTTCTTAAAGAAATTATCAAAACTAGAAACCATACAGTAAAATGTGATAAACTTGACTCCATCAAAATATAAAATTTCATTATTAGAAACTATAGCATGAATAAAGTTAAAAAGTAAGCAAAAAAATGAAAGAAGGTATTTGCAATGCAGGTGATTAGAAATCAGGAAATATATGAAGCGTTTCTACAAATCAATAAGAAAAAAACCGTTTAATAGAAGAATGGAAGAAAACAAACTATGAATACACAACTCACAGGAGAGGTGGAAAAGAGTCAATAAACATGAAAATTTGCTTGACCTCTCTAGTAATTAGGGAATTGAAAATAAAAACAGTAACCAGATAATATTCCCCACATTAGAACACTAAAAAAACTTAAATAACTGAGAATATCAAATTAGAATGTGGAGACGGGGGAAGTTGCAAAACTGCTGATGGAAGTACAATTGCTTCAAACATGTTAAAGAATAATTTAGGAATATCTAGTAAAGTTGAAGATGTGTATACCTTATGACCCAAAATTTCTATTTCTTGGTGCATACTCACCAATACAAATACAGAAAGACATAGGTGTAACTGAAATTTACTGTACATTTTTTGTATAGTTAAAAATTTTAGAAAAAGAAAACTAAAGGTCTCTCAGTAGATGAACAAATAAATAAGAATATGGACAGTCCATAGGAATACTGTACAACAGTTAAAATGAAAAAGTAAGCACATGGATGAGTATGTGCCTAACGAACTGATCCATAAATGACAGCCATCAGCTCAAGATAAAATACAAAGACAACTACTGGAGGACTCTGGAGATTTATCGAAAGCGAGGAGACTTAAGAGGAGTCAAAACTTGAAGAAGATGATGAGCATAAAATGAGGCCCCTGTGTTTTGGAGGCTGTGTCCTGAAAGCAGTCAGTCATGGTGGCAACTGCCGTGGTGTGGGCAGCTAAATTTCTGGATGAAGCAAGCATGAAAGGAGCTGCCAGAGAGCAAGAAGGACCCCAGCAATGAAAGAGCAACAGAAGAGGAACCCCTGACCATGCATAAACTCATCCTACTTCTGGCTGATCCCTGAACCAAGCAGGCACCGGACAAACTGAACATACTAGGAACCAAGGTTTATACACTGTTGGTGGAAGTGTAAATTCAGCCATTGTGGAAAGCTGTGTGGTGATTCCTCAAAGAACAAAGATAGAATTACCATTCAACCTAGCAATCCTATTATTGGGTATATACCCCAAGGAATATAAATTGTCCCATCATAAAAACACATGCACATGTATGTTCATTGCAGCACTATTCACAATAGCAAAAACATGGAATCCACCTGTTTCCAGGTTGATGGACTCAACCATGCCCATCAATAGTAGACTGGATAAAGAAAATGCAAT	ATTGCATTTTCTTTATCCAGTCTACTATTGATGGGCATGGTTGAGTCCATCAACCTGGAAACAGGTGGATTCCATGTTTTTGCTATTGTGAATAGTGCTGCAATGAACATACATGTGCATGTGTTTTTATGATGGGACAATTTATATTCCTTGGGGTATATACCCAATAATAGGATTGCTAGGTTGAATGGTAATTCTATCTTTGTTCTTTGAGGAATCACCACACAGCTTTCCACAATGGCTGAATTTACACTTCCACCAACAGTGTATAAACCTTGGTTCCTAGTATGTTCAGTTTGTCCGGTGCCTGCTTGGTTCAGGGATCAGCCAGAAGTAGGATGAGTTTATGCATGGTCAGGGGTTCCTCTTCTGTTGCTCTTTCATTGCTGGGGTCCTTCTTGCTCTCTGGCAGCTCCTTTCATGCTTGCTTCATCCAGAAATTTAGCTGCCCACACCACGGCAGTTGCCACCATGACTGACTGCTTTCAGGACACAGCCTCCAAAACACAGGGGCCTCATTTTATGCTCATCATCTTCTTCAAGTTTTGACTCCTCTTAAGTCTCCTCGCTTTCGATAAATCTCCAGAGTCCTCCAGTAGTTGTCTTTGTATTTTATCTTGAGCTGATGGCTGTCATTTATGGATCAGTTCGTTAGGCACATACTCATCCATGTGCTTACTTTTTCATTTTAACTGTTGTACAGTATTCCTATGGACTGTCCATATTCTTATTTATTTGTTCATCTACTGAGAGACCTTTAGTTTTCTTTTTCTAAAATTTTTAACTATACAAAAAATGTACAGTAAATTTCAGTTACACCTATGTCTTTCTGTATTTGTATTGGTGAGTATGCACCAAGAAATAGAAATTTTGGGTCATAAGGTATACACATCTTCAACTTTACTAGATATTCCTAAATTATTCTTTAACATGTTTGAAGCAATTGTACTTCCATCAGCAGTTTTGCAACTTCCCCCGTCTCCACATTCTAATTTGATATTCTCAGTTATTTAAGTTTTTTTAGTGTTCTAATGTGGGGAATATTATCTGGTTACTGTTTTTATTTTCAATTCCCTAATTACTAGAGAGGTCAAGCAAATTTTCATGTTTATTGACTCTTTTCCACCTCTCCTGTGAGTTGTGTATTCATAGTTTGTTTTCTTCCATTCTTCTATTAAACGGTTTTTTTCTTATTGATTTGTAGAAACGCTTCATATATTTCCTGATTTCTAATCACCTGCATTGCAAATACCTTCTTTCATTTTTTTGCTTACTTTTTAACTTTATTCATGCTATAGTTTCTAATAATGAAATTTTATATTTTGATGGAGTCAAGTTTATCACATTTTACTGTATGGTTTCTAGTTTTGATAATTTCTTTAAGAAATCTCTTTCTCTTTTTTTACACGATTCATTCAAAAATAGTTTTTGAACATCTGTTATGCTACAGGCATTCTTCCAGGCACTTAAGATTATAGTGGTTAAAACGTAATGGGAAAGATAGGCAAGATGCAGATAACCATACTCATTGCAAATTTAGGCAAGATACAGATAACCATACTCATTGCAAACTTAATCTCAGGTATTGATAACTACTATAGAGAAAAAATAAAACAGAAAGGACAACATAGCAACAAAATTAAGGGCACAGCATTTGCAGCTGGATCGCCTGGGTTTGCATCCTGGCTCTGCCACTTAATAGCTGAGGGCAGTTACTCATTATCTGCTCTGTGCCTCAGTTTCCTCACTTATAAAGTAGAAATCTTAATAATGTCAATGATATTGTTTGGCTGTGTTCCTACCCAAATCTCATCTTGAATTGTAGCTCCTATAATTCCCATTTATTGTGGGAAGGATTTGGTGGGAGGTAATTGAACCACGGAGGCAGGTCTTTCCCAAGCTGTTCTTGTGATAGTGAATAAGTCTCAGGAGATCTGATGGTTTTATAAAGGGGAGTTCCCCTGCACATGCTCTTTCTTGCCAGCCACCATGTAAGATGTGCCTTGCTCCTCCTTGCCTTCCATCATGATTATGATACCTCCTCAGCTACATGGAATTGTGAGTCAATTAAACCTCTTTTTCTTTATAAATTACCCAGTTTTGGATATGTCTTTATTAGCAGCATAAGAACAGACTAACACACTTGACTAGATATGAAATGTTTTCAATAATTTGGAAGAATTAAATGACTATATGTATATGTATATATATATATATACACACACACACACACACACACACACACAAAGTATATATAGTATATAAACTGCCTAGCACATAGTAAGCACTGCATAAGCATTTAAATATAATTTATAGAATACAATGAGATGAAATCAGATGACAGGGGTGCATAGCCACAGATAAATTCTTCATGAAAACTTGACCAAGGAGTTGGGCATTTCAGCAGATACCTAAGTGAAGTGAGCTAGGGAAATCCAGTATGCTCAAGCTGTAAAAATTTTGTATATTATTCTGCAGTTTCTTTTAATAACTTAAATTCTTCTTTTTCATTGTTTGTTTTTTAATCCATCTGGAGTTTAATTTCATGCATGGTGTGAAGTCGGTATATAATTATATTTCCTTCCATATGGAAAGCCAGTTGTCCTAACAACATTTATTGACTAGTCCATTTCATTTTCCCAATTTAGTAATTTCTTCCCTATTATATATAATAGCATTTACTACTTATTTGGGGACCATCTATTTTGTCCCACTTACATATTTGACTATCGCTGTGCCAGTACTGTGTAGTTTTAATTACTAAAGCATAGTAAGCATTGGTATCTTATAGGACAAGTTTTCCCCATCTTCTTCTAAATAGTCTTGTGTGTTCTTGTTCATGTCTATCTTCATGTAAATTTTAGAATCTCTTTGTTAATCTGATGAAGAATCATATTCATTATGTTTTTTTTGAGTTGCATTGTTTTTGGTGGGGAATTGACAACTTATTGAATTTTTCCTTCCATGAAAATGGAATACACAAACATTTACTGAGGTCTCATTTTACGGCAACTTTTAAAATTCTCTGCCTAAAATACTTGTATAATTTTGATAACTAACTTCTAGATATTTTACATTTTCATGGCTATTATGAATTTCTCTTTTGACAGTTCTGTTTTTCAGTCAGTTATTGCTAGTGTATAAGAGAGCTATTAAATTTTTATCTTTATCTATATTATGTAAATGCGCTGAACTTTCTAACCCGTTTTAATGGTTTATCTGTAGAATCTCTAGGTTTTTCTGTAAAAAATGTAAGACATCTGTAAATTATAACACTTCTTCCTTTTAAAATCATATGCTTATTTATTTTCTTAAAAAAGTGATTAGAGTCTGTTTTATAATGCTGAATAAATGGGAAATAGAGGACATCTTTATAACATTCCAGATTGAATGGGAAATCTTTGAAAATTACATCATTAATAATTTATTATGCTTGTTCTAGGCTTAGCTGGTGCTCTTCATTGGGTTAAGAACATTCCTTTTTATTCTTAGTTTGTCAGGAATTTTATCAAATGACTTTTCTGCATGTATAGATTTTTTACTGTTACTGTTTTTAAATTAAATTTACTGGTTTTTTGATGTGGAATAACTGTAGCACTCCTTAATCAAGTGACTTGATTATGATGTTTTAAAATATATTGCTAGATTAATTACACATATTATATTGAGAGTTTTTGCATGTTCATAATTTCAGTTACACACTTGTTCACTGTCTGATCTATTCCTTCTGCTTTGTTGTGTATTACAAAAAACTCTTTTTTGTTTGTTTGTTTGTTTGTTTTTCTTTTTTGAGACAGGGTCTGGCTCTGTCACCCAGGCTGAAATGCAGTGGCACGATCATAGCTCACTGCAACCTTCACCTCCTGGGCTCAAGTTGTCCTCCCACATCAGCCTCCCAACTAGCTAGGACTATAGGCACACGCCACCACACTTGGCTAATTTGTGTATTTTTCGTAGAGATGGGGTTTTGCCATGTTGCCCAGGCTGGCCTTGAACTCCTGATCTTAAGCAATCCATGTCCCTCAGCCTCCCAATGCACTGGGATTACAGGCGTGATCCACTACTCCCAGCCTACATTTTCTATTCTTTATGGACCACTGGCTTCTGAGTAGGTCTGGTCAAGAGAAGCACCACTGGTTGTGGAGTGAAGGGTGGGAAAAAGGAAACATGAGGGTATTATAACTTCTCCCTCCTGCCCCGACTGAGTGTCTGGGGGTGGCCACATCACCTCTCTAGCCCCATTTCCAAGACTTTCCTCACCTCATGCTTCTCAGATCCTACCAGACAACTCACCATCCTCCCTGCCCCGGCTGTGTGGTACCTAATCCTGGGGTCCAGTAAAACCACCTTTTGTCATTGTACTTTTTGCCCTAGGGCTGGTATTGGCTGTCTGCTATTGCTAATCTCTCCATTGCTTGGTGGCTCACGCCTGTAATACCTGTAAGACTATCCTGGCTAACACGGTGAAACCCCGTCTCTACTAAAAAAAAAAAAAAATTCAAAGATTACCCAGGCATGGTGGCATGCACCTGTAGTCCCAGCTACTCAGGAGGCTAAGATAGGAGAATCGCTTAAAAAATTCGGGAGGCAGAGGTTGAAATGAGCTGAAATCACGCCACTGCACTCCAGTCTGGGTGACAGAGCAAGACTATGTCTCAAAAAACAAAAACAACAAAAACACATTTTTTAATCATCTGTATTATAAATTGTTTGTATTGAATTCCCTGTGTTTGGAGCACCTAAAGTAGTTTCTGTCTTCCTAAGGGGATCTTGACTGATACAACCTCCAAAGGTATGTTTGTGGATTTTTAAAAAATAAATGTGTTTATAGATTTAAAAAAAAAAAAATTGAGACAGGGTCTTGCTCTGTTGCCCAGGCTGGAGAGCAGTGGCATGTTCATGGCTCATGTAGTCTCAACCTCCCAGCCTCAAGCAATCCTCCCACCTCAGCCTTTGGAGTAGCTGAGGCTACAGGCATGCCCCACCACACCTACCTAATTTTTGTATTTTTTGGAGAGACAGGGTTTCCCTATGTTGCTCAGGCTGGTCTTGAATTTCTGGGCTCAGGCGATCCTCCAGCCTCGGCCCCCTAAAGTGCTGGGATTACAGGCATGAGCTACTGCACTGGCCCAAAGTTATGTTAACATATTCTTCTTGTCCCATTTGGCTTTATGGTATAACCTCATAAAACAGAATTGGTAATTATCAGTTTTTCTTTTCTTAGACACACATTGTATAAGATAGAGATTGGTATTGAAAATCTTTTATGGTGGCAGAGAAACTAAGAAAATTACGTTTAAAGGTAAATAAAAGTTGTGTTATATTGTTTTCTCAGATTACATTTTAAAAGACAACTGAGGTTAAATTTACTCCCATGTGTCTGAAAATCCCGTAACCATTTTTCTTAGAGAGGAAGGTTTGTTTATCTGAACAAAATAATATAATTAGTACATTTTAAGTATATGAATTAAACTAATGGTATTATTTGATTTCAATCCTTGTTCTAGACTATCGCTAAAAGCAGGAGGAAGACTTTACAGATACCTCAGAGGTAGACTTTGACACAAAAGATGCTCATGTACCTGCAAAGTGTTATAAATTTGCTGTTGTTGTTATGCAAGGATACTTTTAATTGAGTCAGTGGAAGATGACTTTACATAACTCCACCCTGCATTCCTACTCCCCCGTTTCTCACACTTAAATAAAGGAAGTAATTGAGACATTTTAAGCTTTGTTATTCTAAGCATGATACACATGAGAAACAAAACCTGTCTGATGGAATTTTTAGATATTGATAGTTAAATGTGTAAATGGGAAAATTGTATTCTTACGATGAGAACTCAATTTTATCCCAACTCTGGTATCTACACCTCCAAAAATTCCTATTGACGCTGTAAGTTTTTTAAATCATTACGGAGGTTAATAATTTTTTTTCTTTTTTTCTTTTTTTTAAGACGGAGTCTCTCTCTGTTGCCCAGGCTGGAGTGCAGTCGCGAGATCTCAGTTCACTGCAAGCTCTGCCTCCCGGGTTCACGCCATTCTCCTGCCTTAGCCTCGCGAGTAGCTGGGACTACAGGCGCCCACCACTACGCCCGGCTAATTTTTTTGTATTTTTAGTAGAGATAGGGTTTCACCATGTTAGCCAGGATGGTCTTGATCTCCTGACCTCGTGATCCACCCTCCTCGGCCTCCCAAAGTGCTGGGATTACAGGCGTGAGCCACCGCGCCCGGCCAAGAATAATTTTTTTTCTTTAACATTTATTAAATAGTCGTATTTTGGTCCTTTTACATACAGTCTCATTTAATAGTCACAAAATCCTCTGTTATATGAATTATTATAACCATTTGACAGATGAGAAAACTGAGTTTCGCAGTGATTATTACCCCAAATTCATAGTGTCTAGTTTATATTTTAAAACCAACGTACCTGAATTTAACTTTTCTTTTCTTTTTTTTTTTTTTTTTTTAAGACGGAGTCTCGGTTTGTCACCCAGTTTGGAGTACAGTGGCCCAGTCTTGGCTCACTGCAACCTCCACCTCCCAGGTTCAAGTGATTCTCCTGCCTTGGCCTCCTGAGTAGCTGAGATTACAGGTGCCCACCACCAAGCCTGGCTAATTTTTGTATTTTTAGTAGAGACGGGGTTTTACCATGTTGGCCAGGCTGCTCTCCAACTCCTGGCCTCAAGTGATCCTCCTGCCTCCCAACATGGCTGACTTTAAATATCATGCTGCAACAATAGGTGCCACACTACCTATTGACTATTTTATTTCTGTACTAAGTCAGAGTCCTGTCTTCTAGGAGTCTCTCCTAAGGTAAAGGAGCATATCAGAATCACTTTAGGGAACTGTTCACAGTATGCACATACCCAGGGGTAGTGTTAAAATAGCTAATCACCTCTTTGTCTCAGTAGATCCACACTTGTGCACAACTACTGAATATCAATCTTGCATATCTTTAATCTCATCGCTTCCTCCCATAAGATATGCATGAAGGGTCTGGCTTATTTAATAGTTCATGTGGTTTTTCCGGTCACTGCACATTTGTGAGTTTTCTTACATATACTGGGAGGAAGGTAAAAAGAAAAGTAAGGGGGAATACACAGCTCTCTGACCATCAAACATTGGTCATCCTTGATGTATCATAGGGGTGTGTTTGTTAATATCACCTACCGTGTACATTTCCATATTCCATATACGTGGAAGCCACCCTTTCCTTCTCTTTTCTGGAGTACTCATTTCTACCTTTCTTGTAAAATGTCCAACGCCAAGAGAAGCAACCTAAGCTTGTCATTGTACACTAAGATTACAATTTTAGCTTAAGATAGTTTTGTCCACAATGATTTGGGAGAATTTAACATGCCCTGCTTTGTTAAAAGCACTTTAACAAAGCTCACTTCTGTCCCTAGGTCTGGACACCCAGGTCTACTATTCAACTGAACATGAATATCAACCCCACAGGTATGCTTATGCCAGGATAGGATGCCAATTCCTCAATCTACAGCAGGGCTGCTCCCTAGGAAACCAGTCTCACAAGCCTAAGGCACTGGGTCTCTGGCAGGATCCAGAAAAGTTTTACAATAGGAGGAGTTATCATTGTACAACTGGTGCCTGGAAGACCACCCTCAGAGATTTTATAGTGGAAACCTATTATGAAACCAAATGAATATCTAAATTGCATAGTGAATGTGAAGTCATAAATAAGGGCTCAGAATTACTGGCTATTTTTTCCCCAGAGCTTTTTGGAAAACCTTTCTCGCTTTCTTGGTACCCTGTTTATACAGTCTTCTCCTTCATTGCTTTGCCCAACTAATAAATAACAGTGATCTTTTCTTCCACTCAACTTTTCAAGTTTCCATATTCCTTTTTGTAGATTTTCTAATTTCCATTATCTTCATGATTTCCAGGTAATATCATTTCTCCCCTCTTCCACGTTCTATATTAACATTTCTATTTTGTTTTCTGAAATTAAATAGAACTATAACTTTATACATTCTGGGTCATGCTTGTAAGTGTGCATTGTTAATTTTGGGGGCCAATCCACTATTTATGTTGGCTAAAGACTGCTTTTATTTTTAATTTAATTATATCAGGGGTGGAATGTTAATATAGGTTGGTTCTTTACCAAGATTGCTGGCCTGGGAATCAAGAATCTTTTTTTTTTTTTTTTTTTTTTTTATTATACTTTAAGTTCTAGGGTAGACGTGCACAATGTGCAGGTTTGTTACATATGTATACATGTGCCATGTTGGTGTGCTGCACCCATTAACTCGTCATTTACATTGGGTATATCTCCTAATGCTATCCCTCCCCTCTCCCCCACCACACAACAGGCCCCAGTATGTTATGTTCCTCTTCCTGTGTCCAAGTGTTCTCATTGTTCAGTTCCCATCTATGAGTAAGTTTACTGAACCTTTCTGAGTCTCAACTTCTCATCATTAAAATAGGAAATTAAGACTAAATATTCAGTGTC	.	PASS	SUPP=1;SUPP_VEC=01;SVLEN=8469;SVTYPE=INV;SVMETHOD=SURVIVOR1.0.7;CHR2=chr2;END=221250898;CIPOS=0,0;CIEND=0,0;STRANDS=++	GT:PSV:LN:DR:ST:QV:TY:ID:RAL:AAL:CO	./.:NaN:0:0,0:--:NaN:NaN:NaN:NAN:NAN:NAN	1/0:NA:8469:0,0:++:.:INV:volcanosv.INV.21:GACACTGAATATTTAGTCTTAATTTCCTATTTTAATGATGAGAAGTTGAGACTCAGAAAGGTTCAGTAAACTTACTCATAGATGGGAACTGAACAATGAGAACACTTGGACACAGGAAGAGGAACATAACATACTGGGGCCTGTTGTGTGGTGGGGGAGAGGGGAGGGATAGCATTAGGAGATATACCCAATGTAAATGACGAGTTAATGGGTGCAGCACACCAACATGGCACATGTATACATATGTAACAAACCTGCACATTGTGCACGTCTACCCTAGAACTTAAAGTATAATAAAAAAAAAAAAAAAAAAAAAAAAGATTCTTGATTCCCAGGCCAGCAATCTTGGTAAAGAACCAACCTATATTAACATTCCACCCCTGATATAATTAAATTAAAAATAAAAGCAGTCTTTAGCCAACATAAATAGTGGATTGGCCCCCAAAATTAACAATGCACACTTACAAGCATGACCCAGAATGTATAAAGTTATAGTTCTATTTAATTTCAGAAAACAAAATAGAAATGTTAATATAGAACGTGGAAGAGGGGAGAAATGATATTACCTGGAAATCATGAAGATAATGGAAATTAGAAAATCTACAAAAAGGAATATGGAAACTTGAAAAGTTGAGTGGAAGAAAAGATCACTGTTATTTATTAGTTGGGCAAAGCAATGAAGGAGAAGACTGTATAAACAGGGTACCAAGAAAGCGAGAAAGGTTTTCCAAAAAGCTCTGGGGAAAAAATAGCCAGTAATTCTGAGCCCTTATTTATGACTTCACATTCACTATGCAATTTAGATATTCATTTGGTTTCATAATAGGTTTCCACTATAAAATCTCTGAGGGTGGTCTTCCAGGCACCAGTTGTACAATGATAACTCCTCCTATTGTAAAACTTTTCTGGATCCTGCCAGAGACCCAGTGCCTTAGGCTTGTGAGACTGGTTTCCTAGGGAGCAGCCCTGCTGTAGATTGAGGAATTGGCATCCTATCCTGGCATAAGCATACCTGTGGGGTTGATATTCATGTTCAGTTGAATAGTAGACCTGGGTGTCCAGACCTAGGGACAGAAGTGAGCTTTGTTAAAGTGCTTTTAACAAAGCAGGGCATGTTAAATTCTCCCAAATCATTGTGGACAAAACTATCTTAAGCTAAAATTGTAATCTTAGTGTACAATGACAAGCTTAGGTTGCTTCTCTTGGCGTTGGACATTTTACAAGAAAGGTAGAAATGAGTACTCCAGAAAAGAGAAGGAAAGGGTGGCTTCCACGTATATGGAATATGGAAATGTACACGGTAGGTGATATTAACAAACACACCCCTATGATACATCAAGGATGACCAATGTTTGATGGTCAGAGAGCTGTGTATTCCCCCTTACTTTTCTTTTTACCTTCCTCCCAGTATATGTAAGAAAACTCACAAATGTGCAGTGACCGGAAAAACCACATGAACTATTAAATAAGCCAGACCCTTCATGCATATCTTATGGGAGGAAGCGATGAGATTAAAGATATGCAAGATTGATATTCAGTAGTTGTGCACAAGTGTGGATCTACTGAGACAAAGAGGTGATTAGCTATTTTAACACTACCCCTGGGTATGTGCATACTGTGAACAGTTCCCTAAAGTGATTCTGATATGCTCCTTTACCTTAGGAGAGACTCCTAGAAGACAGGACTCTGACTTAGTACAGAAATAAAATAGTCAATAGGTAGTGTGGCACCTATTGTTGCAGCATGATATTTAAAGTCAGCCATGTTGGGAGGCAGGAGGATCACTTGAGGCCAGGAGTTGGAGAGCAGCCTGGCCAACATGGTAAAACCCCGTCTCTACTAAAAATACAAAAATTAGCCAGGCTTGGTGGTGGGCACCTGTAATCTCAGCTACTCAGGAGGCCAAGGCAGGAGAATCACTTGAACCTGGGAGGTGGAGGTTGCAGTGAGCCAAGACTGGGCCACTGTACTCCAAACTGGGTGACAAACCGAGACTCCGTCTTAAAAAAAAAAAAAAAAAAAGAAAAGAAAAGTTAAATTCAGGTACGTTGGTTTTAAAATATAAACTAGACACTATGAATTTGGGGTAATAATCACTGCGAAACTCAGTTTTCTCATCTGTCAAATGGTTATAATAATTCATATAACAGAGGATTTTGTGACTATTAAATGAGACTGTATGTAAAAGGACCAAAATACGACTATTTAATAAATGTTAAAGAAAAAAAATTATTCTTGGCCGGGCGCGGTGGCTCACGCCTGTAATCCCAGCACTTTGGGAGGCCGAGGAGGGTGGATCACGAGGTCAGGAGATCAAGACCATCCTGGCTAACATGGTGAAACCCTATCTCTACTAAAAATACAAAAAAATTAGCCGGGCGTAGTGGTGGGCGCCTGTAGTCCCAGCTACTCGCGAGGCTAAGGCAGGAGAATGGCGTGAACCCGGGAGGCAGAGCTTGCAGTGAACTGAGATCTCGCGACTGCACTCCAGCCTGGGCAACAGAGAGAGACTCCGTCTTAAAAAAAAGAAAAAAAGAAAAAAAATTATTAACCTCCGTAATGATTTAAAAAACTTACAGCGTCAATAGGAATTTTTGGAGGTGTAGATACCAGAGTTGGGATAAAATTGAGTTCTCATCGTAAGAATACAATTTTCCCATTTACACATTTAACTATCAATATCTAAAAATTCCATCAGACAGGTTTTGTTTCTCATGTGTATCATGCTTAGAATAACAAAGCTTAAAATGTCTCAATTACTTCCTTTATTTAAGTGTGAGAAACGGGGGAGTAGGAATGCAGGGTGGAGTTATGTAAAGTCATCTTCCACTGACTCAATTAAAAGTATCCTTGCATAACAACAACAGCAAATTTATAACACTTTGCAGGTACATGAGCATCTTTTGTGTCAAAGTCTACCTCTGAGGTATCTGTAAAGTCTTCCTCCTGCTTTTAGCGATAGTCTAGAACAAGGATTGAAATCAAATAATACCATTAGTTTAATTCATATACTTAAAATGTACTAATTATATTATTTTGTTCAGATAAACAAACCTTCCTCTCTAAGAAAAATGGTTACGGGATTTTCAGACACATGGGAGTAAATTTAACCTCAGTTGTCTTTTAAAATGTAATCTGAGAAAACAATATAACACAACTTTTATTTACCTTTAAACGTAATTTTCTTAGTTTCTCTGCCACCATAAAAGATTTTCAATACCAATCTCTATCTTATACAATGTGTGTCTAAGAAAAGAAAAACTGATAATTACCAATTCTGTTTTATGAGGTTATACCATAAAGCCAAATGGGACAAGAAGAATATGTTAACATAACTTTGGGCCAGTGCAGTAGCTCATGCCTGTAATCCCAGCACTTTAGGGGGCCGAGGCTGGAGGATCGCCTGAGCCCAGAAATTCAAGACCAGCCTGAGCAACATAGGGAAACCCTGTCTCTCCAAAAAATACAAAAATTAGGTAGGTGTGGTGGGGCATGCCTGTAGCCTCAGCTACTCCAAAGGCTGAGGTGGGAGGATTGCTTGAGGCTGGGAGGTTGAGACTACATGAGCCATGAACATGCCACTGCTCTCCAGCCTGGGCAACAGAGCAAGACCCTGTCTCAATTTTTTTTTTTTTAAATCTATAAACACATTTATTTTTTAAAAATCCACAAACATACCTTTGGAGGTTGTATCAGTCAAGATCCCCTTAGGAAGACAGAAACTACTTTAGGTGCTCCAAACACAGGGAATTCAATACAAACAATTTATAATACAGATGATTAAAAAATGTGTTTTTGTTGTTTTTGTTTTTTGAGACATAGTCTTGCTCTGTCACCCAGACTGGAGTGCAGTGGCGTGATTTCAGCTCATTTCAACCTCTGCCTCCCGAATTTTTTAAGCGATTCTCCTATCTTAGCCTCCTGAGTAGCTGGGACTACAGGTGCATGCCACCATGCCTGGGTAATCTTTGAATTTTTTTTTTTTTTTAGTAGAGACGGGGTTTCACCGTGTTAGCCAGGATAGTCTTACAGGTATTACAGGCGTGAGCCACCAAGCAATGGAGAGATTAGCAATAGCAGACAGCCAATACCAGCCCTAGGGCAAAAAGTACAATGACAAAAGGTGGTTTTACTGGACCCCAGGATTAGGTACCACACAGCCGGGGCAGGGAGGATGGTGAGTTGTCTGGTAGGATCTGAGAAGCATGAGGTGAGGAAAGTCTTGGAAATGGGGCTAGAGAGGTGATGTGGCCACCCCCAGACACTCAGTCGGGGCAGGAGGGAGAAGTTATAATACCCTCATGTTTCCTTTTTCCCACCCTTCACTCCACAACCAGTGGTGCTTCTCTTGACCAGACCTACTCAGAAGCCAGTGGTCCATAAAGAATAGAAAATGTAGGCTGGGAGTAGTGGATCACGCCTGTAATCCCAGTGCATTGGGAGGCTGAGGGACATGGATTGCTTAAGATCAGGAGTTCAAGGCCAGCCTGGGCAACATGGCAAAACCCCATCTCTACGAAAAATACACAAATTAGCCAAGTGTGGTGGCGTGTGCCTATAGTCCTAGCTAGTTGGGAGGCTGATGTGGGAGGACAACTTGAGCCCAGGAGGTGAAGGTTGCAGTGAGCTATGATCGTGCCACTGCATTTCAGCCTGGGTGACAGAGCCAGACCCTGTCTCAAAAAAGAAAAACAAACAAACAAACAAACAAAAAAGAGTTTTTTGTAATACACAACAAAGCAGAAGGAATAGATCAGACAGTGAACAAGTGTGTAACTGAAATTATGAACATGCAAAAACTCTCAATATAATATGTGTAATTAATCTAGCAATATATTTTAAAACATCATAATCAAGTCACTTGATTAAGGAGTGCTACAGTTATTCCACATCAAAAAACCAGTAAATTTAATTTAAAAACAGTAACAGTAAAAAATCTATACATGCAGAAAAGTCATTTGATAAAATTCCTGACAAACTAAGAATAAAAAGGAATGTTCTTAACCCAATGAAGAGCACCAGCTAAGCCTAGAACAAGCATAATAAATTATTAATGATGTAATTTTCAAAGATTTCCCATTCAATCTGGAATGTTATAAAGATGTCCTCTATTTCCCATTTATTCAGCATTATAAAACAGACTCTAATCACTTTTTTAAGAAAATAAATAAGCATATGATTTTAAAAGGAAGAAGTGTTATAATTTACAGATGTCTTACATTTTTTACAGAAAAACCTAGAGATTCTACAGATAAACCATTAAAACGGGTTAGAAAGTTCAGCGCATTTACATAATATAGATAAAGATAAAAATTTAATAGCTCTCTTATACACTAGCAATAACTGACTGAAAAACAGAACTGTCAAAAGAGAAATTCATAATAGCCATGAAAATGTAAAATATCTAGAAGTTAGTTATCAAAATTATACAAGTATTTTAGGCAGAGAATTTTAAAAGTTGCCGTAAAATGAGACCTCAGTAAATGTTTGTGTATTCCATTTTCATGGAAGGAAAAATTCAATAAGTTGTCAATTCCCCACCAAAAACAATGCAACTCAAAAAAAACATAATGAATATGATTCTTCATCAGATTAACAAAGAGATTCTAAAATTTACATGAAGATAGACATGAACAAGAACACACAAGACTATTTAGAAGAAGATGGGGAAAACTTGTCCTATAAGATACCAATGCTTACTATGCTTTAGTAATTAAAACTACACAGTACTGGCACAGCGATAGTCAAATATGTAAGTGGGACAAAATAGATGGTCCCCAAATAAGTAGTAAATGCTATTATATATAATAGGGAAGAAATTACTAAATTGGGAAAATGAAATGGACTAGTCAATAAATGTTGTTAGGACAACTGGCTTTCCATATGGAAGGAAATATAATTATATACCGACTTCACACCATGCATGAAATTAAACTCCAGATGGATTAAAAAACAAACAATGAAAAAGAAGAATTTAAGTTATTAAAAGAAACTGCAGAATAATATACAAAATTTTTACAGCTTGAGCATACTGGATTTCCCTAGCTCACTTCACTTAGGTATCTGCTGAAATGCCCAACTCCTTGGTCAAGTTTTCATGAAGAATTTATCTGTGGCTATGCACCCCTGTCATCTGATTTCATCTCATTGTATTCTATAAATTATATTTAAATGCTTATGCAGTGCTTACTATGTGCTAGGCAGTTTATATACTATATATACTTTGTGTGTGTGTGTGTGTGTGTGTGTGTGTATATATATATATATACATATACATATAGTCATTTAATTCTTCCAAATTATTGAAAACATTTCATATCTAGTCAAGTGTGTTAGTCTGTTCTTATGCTGCTAATAAAGACATATCCAAAACTGGGTAATTTATAAAGAAAAAGAGGTTTAATTGACTCACAATTCCATGTAGCTGAGGAGGTATCATAATCATGATGGAAGGCAAGGAGGAGCAAGGCACATCTTACATGGTGGCTGGCAAGAAAGAGCATGTGCAGGGGAACTCCCCTTTATAAAACCATCAGATCTCCTGAGACTTATTCACTATCACAAGAACAGCTTGGGAAAGACCTGCCTCCGTGGTTCAATTACCTCCCACCAAATCCTTCCCACAATAAATGGGAATTATAGGAGCTACAATTCAAGATGAGATTTGGGTAGGAACACAGCCAAACAATATCATTGACATTATTAAGATTTCTACTTTATAAGTGAGGAAACTGAGGCACAGAGCAGATAATGAGTAACTGCCCTCAGCTATTAAGTGGCAGAGCCAGGATGCAAACCCAGGCGATCCAGCTGCAAATGCTGTGCCCTTAATTTTGTTGCTATGTTGTCCTTTCTGTTTTATTTTTTCTCTATAGTAGTTATCAATACCTGAGATTAAGTTTGCAATGAGTATGGTTATCTGTATCTTGCCTAAATTTGCAATGAGTATGGTTATCTGCATCTTGCCTATCTTTCCCATTACGTTTTAACCACTATAATCTTAAGTGCCTGGAAGAATGCCTGTAGCATAACAGATGTTCAAAAACTATTTTTGAATGAATCGTGTAAAAAAAGAGAAAGAGATTTCTTAAAGAAATTATCAAAACTAGAAACCATACAGTAAAATGTGATAAACTTGACTCCATCAAAATATAAAATTTCATTATTAGAAACTATAGCATGAATAAAGTTAAAAAGTAAGCAAAAAAATGAAAGAAGGTATTTGCAATGCAGGTGATTAGAAATCAGGAAATATATGAAGCGTTTCTACAAATCAATAAGAAAAAAACCGTTTAATAGAAGAATGGAAGAAAACAAACTATGAATACACAACTCACAGGAGAGGTGGAAAAGAGTCAATAAACATGAAAATTTGCTTGACCTCTCTAGTAATTAGGGAATTGAAAATAAAAACAGTAACCAGATAATATTCCCCACATTAGAACACTAAAAAAACTTAAATAACTGAGAATATCAAATTAGAATGTGGAGACGGGGGAAGTTGCAAAACTGCTGATGGAAGTACAATTGCTTCAAACATGTTAAAGAATAATTTAGGAATATCTAGTAAAGTTGAAGATGTGTATACCTTATGACCCAAAATTTCTATTTCTTGGTGCATACTCACCAATACAAATACAGAAAGACATAGGTGTAACTGAAATTTACTGTACATTTTTTGTATAGTTAAAAATTTTAGAAAAAGAAAACTAAAGGTCTCTCAGTAGATGAACAAATAAATAAGAATATGGACAGTCCATAGGAATACTGTACAACAGTTAAAATGAAAAAGTAAGCACATGGATGAGTATGTGCCTAACGAACTGATCCATAAATGACAGCCATCAGCTCAAGATAAAATACAAAGACAACTACTGGAGGACTCTGGAGATTTATCGAAAGCGAGGAGACTTAAGAGGAGTCAAAACTTGAAGAAGATGATGAGCATAAAATGAGGCCCCTGTGTTTTGGAGGCTGTGTCCTGAAAGCAGTCAGTCATGGTGGCAACTGCCGTGGTGTGGGCAGCTAAATTTCTGGATGAAGCAAGCATGAAAGGAGCTGCCAGAGAGCAAGAAGGACCCCAGCAATGAAAGAGCAACAGAAGAGGAACCCCTGACCATGCATAAACTCATCCTACTTCTGGCTGATCCCTGAACCAAGCAGGCACCGGACAAACTGAACATACTAGGAACCAAGGTTTATACACTGTTGGTGGAAGTGTAAATTCAGCCATTGTGGAAAGCTGTGTGGTGATTCCTCAAAGAACAAAGATAGAATTACCATTCAACCTAGCAATCCTATTATTGGGTATATACCCCAAGGAATATAAATTGTCCCATCATAAAAACACATGCACATGTATGTTCATTGCAGCACTATTCACAATAGCAAAAACATGGAATCCACCTGTTTCCAGGTTGATGGACTCAACCATGCCCATCAATAGTAGACTGGATAAAGAAAATGCAAT:ATTGCATTTTCTTTATCCAGTCTACTATTGATGGGCATGGTTGAGTCCATCAACCTGGAAACAGGTGGATTCCATGTTTTTGCTATTGTGAATAGTGCTGCAATGAACATACATGTGCATGTGTTTTTATGATGGGACAATTTATATTCCTTGGGGTATATACCCAATAATAGGATTGCTAGGTTGAATGGTAATTCTATCTTTGTTCTTTGAGGAATCACCACACAGCTTTCCACAATGGCTGAATTTACACTTCCACCAACAGTGTATAAACCTTGGTTCCTAGTATGTTCAGTTTGTCCGGTGCCTGCTTGGTTCAGGGATCAGCCAGAAGTAGGATGAGTTTATGCATGGTCAGGGGTTCCTCTTCTGTTGCTCTTTCATTGCTGGGGTCCTTCTTGCTCTCTGGCAGCTCCTTTCATGCTTGCTTCATCCAGAAATTTAGCTGCCCACACCACGGCAGTTGCCACCATGACTGACTGCTTTCAGGACACAGCCTCCAAAACACAGGGGCCTCATTTTATGCTCATCATCTTCTTCAAGTTTTGACTCCTCTTAAGTCTCCTCGCTTTCGATAAATCTCCAGAGTCCTCCAGTAGTTGTCTTTGTATTTTATCTTGAGCTGATGGCTGTCATTTATGGATCAGTTCGTTAGGCACATACTCATCCATGTGCTTACTTTTTCATTTTAACTGTTGTACAGTATTCCTATGGACTGTCCATATTCTTATTTATTTGTTCATCTACTGAGAGACCTTTAGTTTTCTTTTTCTAAAATTTTTAACTATACAAAAAATGTACAGTAAATTTCAGTTACACCTATGTCTTTCTGTATTTGTATTGGTGAGTATGCACCAAGAAATAGAAATTTTGGGTCATAAGGTATACACATCTTCAACTTTACTAGATATTCCTAAATTATTCTTTAACATGTTTGAAGCAATTGTACTTCCATCAGCAGTTTTGCAACTTCCCCCGTCTCCACATTCTAATTTGATATTCTCAGTTATTTAAGTTTTTTTAGTGTTCTAATGTGGGGAATATTATCTGGTTACTGTTTTTATTTTCAATTCCCTAATTACTAGAGAGGTCAAGCAAATTTTCATGTTTATTGACTCTTTTCCACCTCTCCTGTGAGTTGTGTATTCATAGTTTGTTTTCTTCCATTCTTCTATTAAACGGTTTTTTTCTTATTGATTTGTAGAAACGCTTCATATATTTCCTGATTTCTAATCACCTGCATTGCAAATACCTTCTTTCATTTTTTTGCTTACTTTTTAACTTTATTCATGCTATAGTTTCTAATAATGAAATTTTATATTTTGATGGAGTCAAGTTTATCACATTTTACTGTATGGTTTCTAGTTTTGATAATTTCTTTAAGAAATCTCTTTCTCTTTTTTTACACGATTCATTCAAAAATAGTTTTTGAACATCTGTTATGCTACAGGCATTCTTCCAGGCACTTAAGATTATAGTGGTTAAAACGTAATGGGAAAGATAGGCAAGATGCAGATAACCATACTCATTGCAAATTTAGGCAAGATACAGATAACCATACTCATTGCAAACTTAATCTCAGGTATTGATAACTACTATAGAGAAAAAATAAAACAGAAAGGACAACATAGCAACAAAATTAAGGGCACAGCATTTGCAGCTGGATCGCCTGGGTTTGCATCCTGGCTCTGCCACTTAATAGCTGAGGGCAGTTACTCATTATCTGCTCTGTGCCTCAGTTTCCTCACTTATAAAGTAGAAATCTTAATAATGTCAATGATATTGTTTGGCTGTGTTCCTACCCAAATCTCATCTTGAATTGTAGCTCCTATAATTCCCATTTATTGTGGGAAGGATTTGGTGGGAGGTAATTGAACCACGGAGGCAGGTCTTTCCCAAGCTGTTCTTGTGATAGTGAATAAGTCTCAGGAGATCTGATGGTTTTATAAAGGGGAGTTCCCCTGCACATGCTCTTTCTTGCCAGCCACCATGTAAGATGTGCCTTGCTCCTCCTTGCCTTCCATCATGATTATGATACCTCCTCAGCTACATGGAATTGTGAGTCAATTAAACCTCTTTTTCTTTATAAATTACCCAGTTTTGGATATGTCTTTATTAGCAGCATAAGAACAGACTAACACACTTGACTAGATATGAAATGTTTTCAATAATTTGGAAGAATTAAATGACTATATGTATATGTATATATATATATATACACACACACACACACACACACACACACAAAGTATATATAGTATATAAACTGCCTAGCACATAGTAAGCACTGCATAAGCATTTAAATATAATTTATAGAATACAATGAGATGAAATCAGATGACAGGGGTGCATAGCCACAGATAAATTCTTCATGAAAACTTGACCAAGGAGTTGGGCATTTCAGCAGATACCTAAGTGAAGTGAGCTAGGGAAATCCAGTATGCTCAAGCTGTAAAAATTTTGTATATTATTCTGCAGTTTCTTTTAATAACTTAAATTCTTCTTTTTCATTGTTTGTTTTTTAATCCATCTGGAGTTTAATTTCATGCATGGTGTGAAGTCGGTATATAATTATATTTCCTTCCATATGGAAAGCCAGTTGTCCTAACAACATTTATTGACTAGTCCATTTCATTTTCCCAATTTAGTAATTTCTTCCCTATTATATATAATAGCATTTACTACTTATTTGGGGACCATCTATTTTGTCCCACTTACATATTTGACTATCGCTGTGCCAGTACTGTGTAGTTTTAATTACTAAAGCATAGTAAGCATTGGTATCTTATAGGACAAGTTTTCCCCATCTTCTTCTAAATAGTCTTGTGTGTTCTTGTTCATGTCTATCTTCATGTAAATTTTAGAATCTCTTTGTTAATCTGATGAAGAATCATATTCATTATGTTTTTTTTGAGTTGCATTGTTTTTGGTGGGGAATTGACAACTTATTGAATTTTTCCTTCCATGAAAATGGAATACACAAACATTTACTGAGGTCTCATTTTACGGCAACTTTTAAAATTCTCTGCCTAAAATACTTGTATAATTTTGATAACTAACTTCTAGATATTTTACATTTTCATGGCTATTATGAATTTCTCTTTTGACAGTTCTGTTTTTCAGTCAGTTATTGCTAGTGTATAAGAGAGCTATTAAATTTTTATCTTTATCTATATTATGTAAATGCGCTGAACTTTCTAACCCGTTTTAATGGTTTATCTGTAGAATCTCTAGGTTTTTCTGTAAAAAATGTAAGACATCTGTAAATTATAACACTTCTTCCTTTTAAAATCATATGCTTATTTATTTTCTTAAAAAAGTGATTAGAGTCTGTTTTATAATGCTGAATAAATGGGAAATAGAGGACATCTTTATAACATTCCAGATTGAATGGGAAATCTTTGAAAATTACATCATTAATAATTTATTATGCTTGTTCTAGGCTTAGCTGGTGCTCTTCATTGGGTTAAGAACATTCCTTTTTATTCTTAGTTTGTCAGGAATTTTATCAAATGACTTTTCTGCATGTATAGATTTTTTACTGTTACTGTTTTTAAATTAAATTTACTGGTTTTTTGATGTGGAATAACTGTAGCACTCCTTAATCAAGTGACTTGATTATGATGTTTTAAAATATATTGCTAGATTAATTACACATATTATATTGAGAGTTTTTGCATGTTCATAATTTCAGTTACACACTTGTTCACTGTCTGATCTATTCCTTCTGCTTTGTTGTGTATTACAAAAAACTCTTTTTTGTTTGTTTGTTTGTTTGTTTTTCTTTTTTGAGACAGGGTCTGGCTCTGTCACCCAGGCTGAAATGCAGTGGCACGATCATAGCTCACTGCAACCTTCACCTCCTGGGCTCAAGTTGTCCTCCCACATCAGCCTCCCAACTAGCTAGGACTATAGGCACACGCCACCACACTTGGCTAATTTGTGTATTTTTCGTAGAGATGGGGTTTTGCCATGTTGCCCAGGCTGGCCTTGAACTCCTGATCTTAAGCAATCCATGTCCCTCAGCCTCCCAATGCACTGGGATTACAGGCGTGATCCACTACTCCCAGCCTACATTTTCTATTCTTTATGGACCACTGGCTTCTGAGTAGGTCTGGTCAAGAGAAGCACCACTGGTTGTGGAGTGAAGGGTGGGAAAAAGGAAACATGAGGGTATTATAACTTCTCCCTCCTGCCCCGACTGAGTGTCTGGGGGTGGCCACATCACCTCTCTAGCCCCATTTCCAAGACTTTCCTCACCTCATGCTTCTCAGATCCTACCAGACAACTCACCATCCTCCCTGCCCCGGCTGTGTGGTACCTAATCCTGGGGTCCAGTAAAACCACCTTTTGTCATTGTACTTTTTGCCCTAGGGCTGGTATTGGCTGTCTGCTATTGCTAATCTCTCCATTGCTTGGTGGCTCACGCCTGTAATACCTGTAAGACTATCCTGGCTAACACGGTGAAACCCCGTCTCTACTAAAAAAAAAAAAAAATTCAAAGATTACCCAGGCATGGTGGCATGCACCTGTAGTCCCAGCTACTCAGGAGGCTAAGATAGGAGAATCGCTTAAAAAATTCGGGAGGCAGAGGTTGAAATGAGCTGAAATCACGCCACTGCACTCCAGTCTGGGTGACAGAGCAAGACTATGTCTCAAAAAACAAAAACAACAAAAACACATTTTTTAATCATCTGTATTATAAATTGTTTGTATTGAATTCCCTGTGTTTGGAGCACCTAAAGTAGTTTCTGTCTTCCTAAGGGGATCTTGACTGATACAACCTCCAAAGGTATGTTTGTGGATTTTTAAAAAATAAATGTGTTTATAGATTTAAAAAAAAAAAAATTGAGACAGGGTCTTGCTCTGTTGCCCAGGCTGGAGAGCAGTGGCATGTTCATGGCTCATGTAGTCTCAACCTCCCAGCCTCAAGCAATCCTCCCACCTCAGCCTTTGGAGTAGCTGAGGCTACAGGCATGCCCCACCACACCTACCTAATTTTTGTATTTTTTGGAGAGACAGGGTTTCCCTATGTTGCTCAGGCTGGTCTTGAATTTCTGGGCTCAGGCGATCCTCCAGCCTCGGCCCCCTAAAGTGCTGGGATTACAGGCATGAGCTACTGCACTGGCCCAAAGTTATGTTAACATATTCTTCTTGTCCCATTTGGCTTTATGGTATAACCTCATAAAACAGAATTGGTAATTATCAGTTTTTCTTTTCTTAGACACACATTGTATAAGATAGAGATTGGTATTGAAAATCTTTTATGGTGGCAGAGAAACTAAGAAAATTACGTTTAAAGGTAAATAAAAGTTGTGTTATATTGTTTTCTCAGATTACATTTTAAAAGACAACTGAGGTTAAATTTACTCCCATGTGTCTGAAAATCCCGTAACCATTTTTCTTAGAGAGGAAGGTTTGTTTATCTGAACAAAATAATATAATTAGTACATTTTAAGTATATGAATTAAACTAATGGTATTATTTGATTTCAATCCTTGTTCTAGACTATCGCTAAAAGCAGGAGGAAGACTTTACAGATACCTCAGAGGTAGACTTTGACACAAAAGATGCTCATGTACCTGCAAAGTGTTATAAATTTGCTGTTGTTGTTATGCAAGGATACTTTTAATTGAGTCAGTGGAAGATGACTTTACATAACTCCACCCTGCATTCCTACTCCCCCGTTTCTCACACTTAAATAAAGGAAGTAATTGAGACATTTTAAGCTTTGTTATTCTAAGCATGATACACATGAGAAACAAAACCTGTCTGATGGAATTTTTAGATATTGATAGTTAAATGTGTAAATGGGAAAATTGTATTCTTACGATGAGAACTCAATTTTATCCCAACTCTGGTATCTACACCTCCAAAAATTCCTATTGACGCTGTAAGTTTTTTAAATCATTACGGAGGTTAATAATTTTTTTTCTTTTTTTCTTTTTTTTAAGACGGAGTCTCTCTCTGTTGCCCAGGCTGGAGTGCAGTCGCGAGATCTCAGTTCACTGCAAGCTCTGCCTCCCGGGTTCACGCCATTCTCCTGCCTTAGCCTCGCGAGTAGCTGGGACTACAGGCGCCCACCACTACGCCCGGCTAATTTTTTTGTATTTTTAGTAGAGATAGGGTTTCACCATGTTAGCCAGGATGGTCTTGATCTCCTGACCTCGTGATCCACCCTCCTCGGCCTCCCAAAGTGCTGGGATTACAGGCGTGAGCCACCGCGCCCGGCCAAGAATAATTTTTTTTCTTTAACATTTATTAAATAGTCGTATTTTGGTCCTTTTACATACAGTCTCATTTAATAGTCACAAAATCCTCTGTTATATGAATTATTATAACCATTTGACAGATGAGAAAACTGAGTTTCGCAGTGATTATTACCCCAAATTCATAGTGTCTAGTTTATATTTTAAAACCAACGTACCTGAATTTAACTTTTCTTTTCTTTTTTTTTTTTTTTTTTTAAGACGGAGTCTCGGTTTGTCACCCAGTTTGGAGTACAGTGGCCCAGTCTTGGCTCACTGCAACCTCCACCTCCCAGGTTCAAGTGATTCTCCTGCCTTGGCCTCCTGAGTAGCTGAGATTACAGGTGCCCACCACCAAGCCTGGCTAATTTTTGTATTTTTAGTAGAGACGGGGTTTTACCATGTTGGCCAGGCTGCTCTCCAACTCCTGGCCTCAAGTGATCCTCCTGCCTCCCAACATGGCTGACTTTAAATATCATGCTGCAACAATAGGTGCCACACTACCTATTGACTATTTTATTTCTGTACTAAGTCAGAGTCCTGTCTTCTAGGAGTCTCTCCTAAGGTAAAGGAGCATATCAGAATCACTTTAGGGAACTGTTCACAGTATGCACATACCCAGGGGTAGTGTTAAAATAGCTAATCACCTCTTTGTCTCAGTAGATCCACACTTGTGCACAACTACTGAATATCAATCTTGCATATCTTTAATCTCATCGCTTCCTCCCATAAGATATGCATGAAGGGTCTGGCTTATTTAATAGTTCATGTGGTTTTTCCGGTCACTGCACATTTGTGAGTTTTCTTACATATACTGGGAGGAAGGTAAAAAGAAAAGTAAGGGGGAATACACAGCTCTCTGACCATCAAACATTGGTCATCCTTGATGTATCATAGGGGTGTGTTTGTTAATATCACCTACCGTGTACATTTCCATATTCCATATACGTGGAAGCCACCCTTTCCTTCTCTTTTCTGGAGTACTCATTTCTACCTTTCTTGTAAAATGTCCAACGCCAAGAGAAGCAACCTAAGCTTGTCATTGTACACTAAGATTACAATTTTAGCTTAAGATAGTTTTGTCCACAATGATTTGGGAGAATTTAACATGCCCTGCTTTGTTAAAAGCACTTTAACAAAGCTCACTTCTGTCCCTAGGTCTGGACACCCAGGTCTACTATTCAACTGAACATGAATATCAACCCCACAGGTATGCTTATGCCAGGATAGGATGCCAATTCCTCAATCTACAGCAGGGCTGCTCCCTAGGAAACCAGTCTCACAAGCCTAAGGCACTGGGTCTCTGGCAGGATCCAGAAAAGTTTTACAATAGGAGGAGTTATCATTGTACAACTGGTGCCTGGAAGACCACCCTCAGAGATTTTATAGTGGAAACCTATTATGAAACCAAATGAATATCTAAATTGCATAGTGAATGTGAAGTCATAAATAAGGGCTCAGAATTACTGGCTATTTTTTCCCCAGAGCTTTTTGGAAAACCTTTCTCGCTTTCTTGGTACCCTGTTTATACAGTCTTCTCCTTCATTGCTTTGCCCAACTAATAAATAACAGTGATCTTTTCTTCCACTCAACTTTTCAAGTTTCCATATTCCTTTTTGTAGATTTTCTAATTTCCATTATCTTCATGATTTCCAGGTAATATCATTTCTCCCCTCTTCCACGTTCTATATTAACATTTCTATTTTGTTTTCTGAAATTAAATAGAACTATAACTTTATACATTCTGGGTCATGCTTGTAAGTGTGCATTGTTAATTTTGGGGGCCAATCCACTATTTATGTTGGCTAAAGACTGCTTTTATTTTTAATTTAATTATATCAGGGGTGGAATGTTAATATAGGTTGGTTCTTTACCAAGATTGCTGGCCTGGGAATCAAGAATCTTTTTTTTTTTTTTTTTTTTTTTTATTATACTTTAAGTTCTAGGGTAGACGTGCACAATGTGCAGGTTTGTTACATATGTATACATGTGCCATGTTGGTGTGCTGCACCCATTAACTCGTCATTTACATTGGGTATATCTCCTAATGCTATCCCTCCCCTCTCCCCCACCACACAACAGGCCCCAGTATGTTATGTTCCTCTTCCTGTGTCCAAGTGTTCTCATTGTTCAGTTCCCATCTATGAGTAAGTTTACTGAACCTTTCTGAGTCTCAACTTCTCATCATTAAAATAGGAAATTAAGACTAAATATTCAGTGTC:chr2_221242429-chr2_221250898
chr20	30933246	volcanosv.DUP.recover.1848	.	<DUP>	20	PASS	SUPP=1;SUPP_VEC=01;SVLEN=1478;SVTYPE=DUP;SVMETHOD=SURVIVOR1.0.7;CHR2=chr20;END=30934724;CIPOS=0,0;CIEND=0,0;STRANDS=-+	GT:PSV:LN:DR:ST:QV:TY:ID:RAL:AAL:CO	./.:NaN:0:0,0:--:NaN:NaN:NaN:NAN:NAN:NAN	0|1:NA:1478:0,0:-+:20:DUP:volcanosv.DUP.recover.1848:NA:NA:chr20_30933246-chr20_30934724
chr20	31055341	volcanosv.DUP_TANDEM.66	N	<DUP:TANDEM>	.	PASS	SUPP=1;SUPP_VEC=01;SVLEN=19506;SVTYPE=DUP;SVMETHOD=SURVIVOR1.0.7;CHR2=chr20;END=31074846;CIPOS=0,0;CIEND=0,0;STRANDS=-+	GT:PSV:LN:DR:ST:QV:TY:ID:RAL:AAL:CO	./.:NaN:0:0,0:--:NaN:NaN:NaN:NAN:NAN:NAN	0/1:NA:19506:0,0:-+:.:DUP:volcanosv.DUP_TANDEM.66:NA:NA:chr20_31055341-chr20_31074846
chr20	62509005	volcanosv.DUP.recover.1563	.	<DUP>	20	PASS	SUPP=1;SUPP_VEC=01;SVLEN=1435;SVTYPE=DUP;SVMETHOD=SURVIVOR1.0.7;CHR2=chr20;END=62510440;CIPOS=0,0;CIEND=0,0;STRANDS=-+	GT:PSV:LN:DR:ST:QV:TY:ID:RAL:AAL:CO	./.:NaN:0:0,0:--:NaN:NaN:NaN:NAN:NAN:NAN	1|1:NA:1435:0,0:-+:20:DUP:volcanosv.DUP.recover.1563:NA:NA:chr20_62509005-chr20_62510440
chr22	15950492	volcanosv.DUP.recover.2333	.	<DUP>	20	PASS	SUPP=1;SUPP_VEC=01;SVLEN=1022;SVTYPE=DUP;SVMETHOD=SURVIVOR1.0.7;CHR2=chr22;END=15951514;CIPOS=0,0;CIEND=0,0;STRANDS=-+	GT:PSV:LN:DR:ST:QV:TY:ID:RAL:AAL:CO	./.:NaN:0:0,0:--:NaN:NaN:NaN:NAN:NAN:NAN	0|1:NA:1022:0,0:-+:20:DUP:volcanosv.DUP.recover.2333:NA:NA:chr22_15950492-chr22_15951514
chr22	24895685	volcanosv.DUP.recover.2338	.	<DUP>	20	PASS	SUPP=1;SUPP_VEC=01;SVLEN=3336;SVTYPE=DUP;SVMETHOD=SURVIVOR1.0.7;CHR2=chr22;END=24899021;CIPOS=0,0;CIEND=0,0;STRANDS=-+	GT:PSV:LN:DR:ST:QV:TY:ID:RAL:AAL:CO	./.:NaN:0:0,0:--:NaN:NaN:NaN:NAN:NAN:NAN	1|0:NA:3336:0,0:-+:20:DUP:volcanosv.DUP.recover.2338:NA:NA:chr22_24895685-chr22_24899021
chr3	57889664	volcanosv.DUP_TANDEM.13	N	<DUP:TANDEM>	.	PASS	SUPP=1;SUPP_VEC=01;SVLEN=15141;SVTYPE=DUP;SVMETHOD=SURVIVOR1.0.7;CHR2=chr3;END=57904804;CIPOS=0,0;CIEND=0,0;STRANDS=-+	GT:PSV:LN:DR:ST:QV:TY:ID:RAL:AAL:CO	./.:NaN:0:0,0:--:NaN:NaN:NaN:NAN:NAN:NAN	0/1:NA:15141:0,0:-+:.:DUP:volcanosv.DUP_TANDEM.13:NA:NA:chr3_57889664-chr3_57904804
chr3	155287866	volcanosv.DUP_TANDEM.15	N	<DUP:TANDEM>	.	PASS	SUPP=1;SUPP_VEC=01;SVLEN=6230;SVTYPE=DUP;SVMETHOD=SURVIVOR1.0.7;CHR2=chr3;END=155294095;CIPOS=0,0;CIEND=0,0;STRANDS=-+	GT:PSV:LN:DR:ST:QV:TY:ID:RAL:AAL:CO	./.:NaN:0:0,0:--:NaN:NaN:NaN:NAN:NAN:NAN	1/0:NA:6230:0,0:-+:.:DUP:volcanosv.DUP_TANDEM.15:NA:NA:chr3_155287866-chr3_155294095
chr3	195710404	volcanosv.DUP.recover.457	.	<DUP>	20	PASS	SUPP=1;SUPP_VEC=01;SVLEN=1088;SVTYPE=DUP;SVMETHOD=SURVIVOR1.0.7;CHR2=chr3;END=195711492;CIPOS=0,0;CIEND=0,0;STRANDS=-+	GT:PSV:LN:DR:ST:QV:TY:ID:RAL:AAL:CO	./.:NaN:0:0,0:--:NaN:NaN:NaN:NAN:NAN:NAN	0|1:NA:1088:0,0:-+:20:DUP:volcanosv.DUP.recover.457:NA:NA:chr3_195710404-chr3_195711492
chr4	45024598	volcanosv.DUP.recover.528	.	<DUP>	20	PASS	SUPP=1;SUPP_VEC=01;SVLEN=1487;SVTYPE=DUP;SVMETHOD=SURVIVOR1.0.7;CHR2=chr4;END=45026085;CIPOS=0,0;CIEND=0,0;STRANDS=-+	GT:PSV:LN:DR:ST:QV:TY:ID:RAL:AAL:CO	./.:NaN:0:0,0:--:NaN:NaN:NaN:NAN:NAN:NAN	1|0:NA:1487:0,0:-+:20:DUP:volcanosv.DUP.recover.528:NA:NA:chr4_45024598-chr4_45026085
chr4	49102536	volcanosv.DUP_TANDEM.16	N	<DUP:TANDEM>	.	PASS	SUPP=1;SUPP_VEC=01;SVLEN=18760;SVTYPE=DUP;SVMETHOD=SURVIVOR1.0.7;CHR2=chr4;END=49121295;CIPOS=0,0;CIEND=0,0;STRANDS=-+	GT:PSV:LN:DR:ST:QV:TY:ID:RAL:AAL:CO	./.:NaN:0:0,0:--:NaN:NaN:NaN:NAN:NAN:NAN	1/0:NA:18760:0,0:-+:.:DUP:volcanosv.DUP_TANDEM.16:NA:NA:chr4_49102536-chr4_49121295
chr4	49117948	volcanosv.DUP_TANDEM.17	N	<DUP:TANDEM>	.	PASS	SUPP=1;SUPP_VEC=01;SVLEN=16245;SVTYPE=DUP;SVMETHOD=SURVIVOR1.0.7;CHR2=chr4;END=49134192;CIPOS=0,0;CIEND=0,0;STRANDS=-+	GT:PSV:LN:DR:ST:QV:TY:ID:RAL:AAL:CO	./.:NaN:0:0,0:--:NaN:NaN:NaN:NAN:NAN:NAN	1/0:NA:16245:0,0:-+:.:DUP:volcanosv.DUP_TANDEM.17:NA:NA:chr4_49117948-chr4_49134192
chr4	57551693	volcanosv.DUP.recover.537	.	<DUP>	20	PASS	SUPP=1;SUPP_VEC=01;SVLEN=3915;SVTYPE=DUP;SVMETHOD=SURVIVOR1.0.7;CHR2=chr4;END=57555608;CIPOS=0,0;CIEND=0,0;STRANDS=-+	GT:PSV:LN:DR:ST:QV:TY:ID:RAL:AAL:CO	./.:NaN:0:0,0:--:NaN:NaN:NaN:NAN:NAN:NAN	0|1:NA:3915:0,0:-+:20:DUP:volcanosv.DUP.recover.537:NA:NA:chr4_57551693-chr4_57555608
chr4	189234464	volcanosv.DUP.recover.612	.	<DUP>	20	PASS	SUPP=1;SUPP_VEC=01;SVLEN=1044;SVTYPE=DUP;SVMETHOD=SURVIVOR1.0.7;CHR2=chr4;END=189235508;CIPOS=0,0;CIEND=0,0;STRANDS=-+	GT:PSV:LN:DR:ST:QV:TY:ID:RAL:AAL:CO	./.:NaN:0:0,0:--:NaN:NaN:NaN:NAN:NAN:NAN	1|0:NA:1044:0,0:-+:20:DUP:volcanosv.DUP.recover.612:NA:NA:chr4_189234464-chr4_189235508
chr5	146838715	volcanosv.DUP.recover.735	.	<DUP>	20	PASS	SUPP=1;SUPP_VEC=01;SVLEN=3766;SVTYPE=DUP;SVMETHOD=SURVIVOR1.0.7;CHR2=chr5;END=146842481;CIPOS=0,0;CIEND=0,0;STRANDS=-+	GT:PSV:LN:DR:ST:QV:TY:ID:RAL:AAL:CO	./.:NaN:0:0,0:--:NaN:NaN:NaN:NAN:NAN:NAN	0|1:NA:3766:0,0:-+:20:DUP:volcanosv.DUP.recover.735:NA:NA:chr5_146838715-chr5_146842481
chr6	2364484	volcanosv.DUP.recover.768	.	<DUP>	20	PASS	SUPP=1;SUPP_VEC=01;SVLEN=6453;SVTYPE=DUP;SVMETHOD=SURVIVOR1.0.7;CHR2=chr6;END=2370937;CIPOS=0,0;CIEND=0,0;STRANDS=-+	GT:PSV:LN:DR:ST:QV:TY:ID:RAL:AAL:CO	./.:NaN:0:0,0:--:NaN:NaN:NaN:NAN:NAN:NAN	1|0:NA:6453:0,0:-+:20:DUP:volcanosv.DUP.recover.768:NA:NA:chr6_2364484-chr6_2370937
[truncated: 1,000,348 more chars]
