# Supplementary material for: VolcanoSV enables accurate and robust structural variant calling in diploid genomes from single-molecule long read sequencing
Source: Nat Commun. 2024 Aug 13;15:6956. doi: 10.1038/s41467-024-51282-0 (PMC11322167; doi:10.1038/s41467-024-51282-0)
Supplement: Supplementary file 4 — Source Data [file 41467_2024_51282_MOESM4_ESM.zip › Source Data/SupplementaryFigure4/Data/HCC1395_Pacbio_Somatic_Complex_SV_PBSV.vcf]

##fileformat=VCFv4.2
##fileDate=2023-03-16T09:00:34.223Z
##source=pbsv 2.6.2 (commit SL-release-10.1.0-175-g866ef3c)
##PG="pbsv call /data/maiziezhou_lab/Softwares/refdata-GRCh38.d1.vd1/GRCh38.d1.vd1.fa pbsv_DATA_ALN.svsig.gz pbsv_DATA_ALN.vcf"
##INFO=<ID=SVTYPE,Number=1,Type=String,Description="Type of structural variant">
##INFO=<ID=END,Number=1,Type=Integer,Description="End position of the structural variant described in this record">
##INFO=<ID=SVLEN,Number=.,Type=Integer,Description="Difference in length between REF and ALT alleles">
##INFO=<ID=SVANN,Number=.,Type=String,Description="Repeat annotation of structural variant">
##INFO=<ID=CIPOS,Number=2,Type=Integer,Description="Confidence interval around POS for imprecise variants">
##INFO=<ID=MATEID,Number=.,Type=String,Description="ID of mate breakends">
##INFO=<ID=MATEDIST,Number=1,Type=Integer,Description="Distance to the mate breakend for mates on the same contig">
##INFO=<ID=IMPRECISE,Number=0,Type=Flag,Description="Imprecise structural variation">
##INFO=<ID=SHADOWED,Number=0,Type=Flag,Description="CNV overlaps with or is encapsulated by deletion">
##ALT=<ID=INV,Description="Inversion">
##ALT=<ID=DUP,Description="Duplication">
##ALT=<ID=CNV,Description="Copy number variable region">
##FILTER=<ID=Decoy,Description="Variant involves a decoy sequence">
##FILTER=<ID=NearReferenceGap,Description="Variant is near (< 1000 bp) from a gap (run of >= 50 Ns) in the reference assembly">
##FILTER=<ID=NearContigEnd,Description="Variant is near (< 1000 bp) from the end of a contig">
##FILTER=<ID=InsufficientStrandEvidence,Description="Variant has insufficient number of reads per strand (< 1).">
##FORMAT=<ID=GT,Number=1,Type=String,Description="Genotype">
##FORMAT=<ID=AD,Number=R,Type=Integer,Description="Read depth per allele">
##FORMAT=<ID=DP,Number=1,Type=Integer,Description="Read depth at this position for this sample">
##FORMAT=<ID=SAC,Number=.,Type=Integer,Description="Number of reads on the forward and reverse strand supporting each allele including reference">
##FORMAT=<ID=CN,Number=1,Type=Integer,Description="Copy number genotype for imprecise events">
##INFO=<ID=NotFullySpanned,Number=0,Type=Flag,Description="Duplication variant does not have any fully spanning reads">
##reference=file:///data/maiziezhou_lab/Softwares/refdata-GRCh38.d1.vd1/GRCh38.d1.vd1.fa
##contig=<ID=CMV,length=235646>
##contig=<ID=HBV,length=3215>
##contig=<ID=HCV-1,length=9646>
##contig=<ID=HCV-2,length=9711>
##contig=<ID=HIV-1,length=9181>
##contig=<ID=HIV-2,length=10359>
##contig=<ID=HPV-mCG2,length=7152>
##contig=<ID=HPV-mCG3,length=7095>
##contig=<ID=HPV-mCH2,length=7190>
##contig=<ID=HPV-mFD1,length=7286>
##contig=<ID=HPV-mFD2,length=7219>
##contig=<ID=HPV-mFS1,length=7167>
##contig=<ID=HPV-mFi864,length=7247>
##contig=<ID=HPV-mKC5,length=7143>
##contig=<ID=HPV-mKN1,length=7300>
##contig=<ID=HPV-mKN2,length=7299>
##contig=<ID=HPV-mKN3,length=7251>
##contig=<ID=HPV-mL55,length=7177>
##contig=<ID=HPV-mRTRX7,length=7731>
##contig=<ID=HPV-mSD2,length=7300>
##contig=<ID=HPV1,length=7816>
##contig=<ID=HPV10,length=7919>
##contig=<ID=HPV100,length=7380>
##contig=<ID=HPV101,length=7259>
##contig=<ID=HPV102,length=8078>
##contig=<ID=HPV103,length=7263>
##contig=<ID=HPV104,length=7386>
##contig=<ID=HPV105,length=7667>
##contig=<ID=HPV106,length=8035>
##contig=<ID=HPV107,length=7562>
##contig=<ID=HPV108,length=7150>
##contig=<ID=HPV109,length=7346>
##contig=<ID=HPV11,length=7931>
##contig=<ID=HPV110,length=7423>
##contig=<ID=HPV111,length=7386>
##contig=<ID=HPV112,length=7227>
##contig=<ID=HPV113,length=7412>
##contig=<ID=HPV114,length=8070>
##contig=<ID=HPV115,length=7476>
##contig=<ID=HPV116,length=7184>
##contig=<ID=HPV117,length=7895>
##contig=<ID=HPV118,length=7597>
##contig=<ID=HPV119,length=7251>
##contig=<ID=HPV12,length=7673>
##contig=<ID=HPV120,length=7304>
##contig=<ID=HPV121,length=7342>
##contig=<ID=HPV122,length=7397>
##contig=<ID=HPV123,length=7329>
##contig=<ID=HPV124,length=7489>
##contig=<ID=HPV125,length=7809>
##contig=<ID=HPV126,length=7326>
##contig=<ID=HPV127,length=7181>
##contig=<ID=HPV128,length=7259>
##contig=<ID=HPV129,length=7219>
##contig=<ID=HPV13,length=7880>
##contig=<ID=HPV130,length=7388>
##contig=<ID=HPV131,length=7182>
##contig=<ID=HPV132,length=7125>
##contig=<ID=HPV133,length=7358>
##contig=<ID=HPV134,length=7309>
##contig=<ID=HPV135,length=7293>
##contig=<ID=HPV136,length=7319>
##contig=<ID=HPV137,length=7236>
##contig=<ID=HPV138,length=7353>
##contig=<ID=HPV139,length=7360>
##contig=<ID=HPV14,length=7713>
##contig=<ID=HPV140,length=7341>
##contig=<ID=HPV141,length=7384>
##contig=<ID=HPV142,length=7374>
##contig=<ID=HPV143,length=7715>
##contig=<ID=HPV144,length=7271>
##contig=<ID=HPV145,length=7375>
##contig=<ID=HPV146,length=7265>
##contig=<ID=HPV147,length=7224>
##contig=<ID=HPV148,length=7164>
##contig=<ID=HPV149,length=7333>
##contig=<ID=HPV15,length=7413>
##contig=<ID=HPV150,length=7436>
##contig=<ID=HPV151,length=7386>
##contig=<ID=HPV152,length=7480>
##contig=<ID=HPV153,length=7240>
##contig=<ID=HPV154,length=7286>
##contig=<ID=HPV155,length=7352>
##contig=<ID=HPV156,length=7329>
##contig=<ID=HPV159,length=7443>
##contig=<ID=HPV16,length=7906>
##contig=<ID=HPV160,length=7779>
##contig=<ID=HPV161,length=7238>
##contig=<ID=HPV162,length=7214>
##contig=<ID=HPV163,length=7233>
##contig=<ID=HPV164,length=7233>
##contig=<ID=HPV165,length=7129>
##contig=<ID=HPV166,length=7212>
##contig=<ID=HPV167,length=7228>
##contig=<ID=HPV168,length=7204>
##contig=<ID=HPV169,length=7252>
##contig=<ID=HPV17,length=7426>
##contig=<ID=HPV170,length=7417>
##contig=<ID=HPV171,length=7261>
##contig=<ID=HPV172,length=7203>
##contig=<ID=HPV173,length=7297>
##contig=<ID=HPV174,length=7359>
##contig=<ID=HPV175,length=7226>
##contig=<ID=HPV178,length=7314>
##contig=<ID=HPV179,length=7228>
##contig=<ID=HPV18,length=7857>
##contig=<ID=HPV180,length=7356>
##contig=<ID=HPV184,length=7324>
##contig=<ID=HPV19,length=7685>
##contig=<ID=HPV197,length=7278>
##contig=<ID=HPV199,length=7184>
##contig=<ID=HPV2,length=7860>
##contig=<ID=HPV20,length=7757>
##contig=<ID=HPV21,length=7779>
##contig=<ID=HPV22,length=7368>
##contig=<ID=HPV23,length=7324>
##contig=<ID=HPV24,length=7452>
##contig=<ID=HPV25,length=7713>
##contig=<ID=HPV26,length=7855>
##contig=<ID=HPV27,length=7823>
##contig=<ID=HPV28,length=7959>
##contig=<ID=HPV29,length=7916>
##contig=<ID=HPV3,length=7820>
##contig=<ID=HPV30,length=7852>
##contig=<ID=HPV31,length=7912>
##contig=<ID=HPV32,length=7961>
##contig=<ID=HPV33,length=7909>
##contig=<ID=HPV34,length=7723>
##contig=<ID=HPV35,length=7879>
##contig=<ID=HPV36,length=7722>
##contig=<ID=HPV37,length=7421>
##contig=<ID=HPV38,length=7400>
##contig=<ID=HPV39,length=7833>
##contig=<ID=HPV4,length=7353>
##contig=<ID=HPV40,length=7909>
##contig=<ID=HPV41,length=7614>
##contig=<ID=HPV42,length=7917>
##contig=<ID=HPV43,length=7975>
##contig=<ID=HPV44,length=7833>
##contig=<ID=HPV45,length=7858>
##contig=<ID=HPV47,length=7726>
##contig=<ID=HPV48,length=7100>
##contig=<ID=HPV49,length=7560>
##contig=<ID=HPV5,length=7746>
##contig=<ID=HPV50,length=7184>
##contig=<ID=HPV51,length=7808>
##contig=<ID=HPV52,length=7942>
##contig=<ID=HPV53,length=7859>
##contig=<ID=HPV54,length=7759>
##contig=<ID=HPV56,length=7845>
##contig=<ID=HPV57,length=7861>
##contig=<ID=HPV58,length=7824>
##contig=<ID=HPV59,length=7896>
##contig=<ID=HPV6,length=7996>
##contig=<ID=HPV60,length=7313>
##contig=<ID=HPV61,length=7989>
##contig=<ID=HPV62,length=8092>
##contig=<ID=HPV63,length=7348>
##contig=<ID=HPV65,length=7308>
##contig=<ID=HPV66,length=7824>
##contig=<ID=HPV67,length=7801>
##contig=<ID=HPV68,length=7822>
##contig=<ID=HPV69,length=7700>
##contig=<ID=HPV7,length=8027>
##contig=<ID=HPV70,length=7905>
##contig=<ID=HPV71,length=8037>
##contig=<ID=HPV72,length=7989>
##contig=<ID=HPV73,length=7700>
##contig=<ID=HPV74,length=7887>
##contig=<ID=HPV75,length=7537>
##contig=<ID=HPV76,length=7549>
##contig=<ID=HPV77,length=7887>
##contig=<ID=HPV78,length=7830>
##contig=<ID=HPV8,length=7654>
##contig=<ID=HPV80,length=7427>
##contig=<ID=HPV81,length=8070>
##contig=<ID=HPV82,length=7870>
##contig=<ID=HPV83,length=8104>
##contig=<ID=HPV84,length=7948>
##contig=<ID=HPV85,length=7812>
##contig=<ID=HPV86,length=7983>
##contig=<ID=HPV87,length=7999>
##contig=<ID=HPV88,length=7326>
##contig=<ID=HPV89,length=8078>
##contig=<ID=HPV9,length=7434>
##contig=<ID=HPV90,length=8033>
##contig=<ID=HPV91,length=7966>
##contig=<ID=HPV92,length=7461>
##contig=<ID=HPV93,length=7450>
##contig=<ID=HPV94,length=7881>
##contig=<ID=HPV95,length=7337>
##contig=<ID=HPV96,length=7438>
##contig=<ID=HPV97,length=7843>
##contig=<ID=HPV98,length=7466>
##contig=<ID=HPV99,length=7698>
##contig=<ID=HTLV-1,length=8507>
##contig=<ID=KSHV,length=137969>
##contig=<ID=MCV,length=5387>
##contig=<ID=SV40,length=5243>
##contig=<ID=chr1,length=248956422>
##contig=<ID=chr10,length=133797422>
##contig=<ID=chr11,length=135086622>
##contig=<ID=chr11_KI270721v1_random,length=100316>
##contig=<ID=chr12,length=133275309>
##contig=<ID=chr13,length=114364328>
##contig=<ID=chr14,length=107043718>
##contig=<ID=chr14_GL000009v2_random,length=201709>
##contig=<ID=chr14_GL000194v1_random,length=191469>
##contig=<ID=chr14_GL000225v1_random,length=211173>
##contig=<ID=chr14_KI270722v1_random,length=194050>
##contig=<ID=chr14_KI270723v1_random,length=38115>
##contig=<ID=chr14_KI270724v1_random,length=39555>
##contig=<ID=chr14_KI270725v1_random,length=172810>
##contig=<ID=chr14_KI270726v1_random,length=43739>
##contig=<ID=chr15,length=101991189>
##contig=<ID=chr15_KI270727v1_random,length=448248>
##contig=<ID=chr16,length=90338345>
##contig=<ID=chr16_KI270728v1_random,length=1872759>
##contig=<ID=chr17,length=83257441>
##contig=<ID=chr17_GL000205v2_random,length=185591>
##contig=<ID=chr17_KI270729v1_random,length=280839>
##contig=<ID=chr17_KI270730v1_random,length=112551>
##contig=<ID=chr18,length=80373285>
##contig=<ID=chr19,length=58617616>
##contig=<ID=chr1_KI270706v1_random,length=175055>
##contig=<ID=chr1_KI270707v1_random,length=32032>
##contig=<ID=chr1_KI270708v1_random,length=127682>
##contig=<ID=chr1_KI270709v1_random,length=66860>
##contig=<ID=chr1_KI270710v1_random,length=40176>
##contig=<ID=chr1_KI270711v1_random,length=42210>
##contig=<ID=chr1_KI270712v1_random,length=176043>
##contig=<ID=chr1_KI270713v1_random,length=40745>
##contig=<ID=chr1_KI270714v1_random,length=41717>
##contig=<ID=chr2,length=242193529>
##contig=<ID=chr20,length=64444167>
##contig=<ID=chr21,length=46709983>
##contig=<ID=chr22,length=50818468>
##contig=<ID=chr22_KI270731v1_random,length=150754>
##contig=<ID=chr22_KI270732v1_random,length=41543>
##contig=<ID=chr22_KI270733v1_random,length=179772>
##contig=<ID=chr22_KI270734v1_random,length=165050>
##contig=<ID=chr22_KI270735v1_random,length=42811>
##contig=<ID=chr22_KI270736v1_random,length=181920>
##contig=<ID=chr22_KI270737v1_random,length=103838>
##contig=<ID=chr22_KI270738v1_random,length=99375>
##contig=<ID=chr22_KI270739v1_random,length=73985>
##contig=<ID=chr2_KI270715v1_random,length=161471>
##contig=<ID=chr2_KI270716v1_random,length=153799>
##contig=<ID=chr3,length=198295559>
##contig=<ID=chr3_GL000221v1_random,length=155397>
##contig=<ID=chr4,length=190214555>
##contig=<ID=chr4_GL000008v2_random,length=209709>
##contig=<ID=chr5,length=181538259>
##contig=<ID=chr5_GL000208v1_random,length=92689>
##contig=<ID=chr6,length=170805979>
##contig=<ID=chr7,length=159345973>
##contig=<ID=chr8,length=145138636>
##contig=<ID=chr9,length=138394717>
##contig=<ID=chr9_KI270717v1_random,length=40062>
##contig=<ID=chr9_KI270718v1_random,length=38054>
##contig=<ID=chr9_KI270719v1_random,length=176845>
##contig=<ID=chr9_KI270720v1_random,length=39050>
##contig=<ID=chrEBV,length=171823>
##contig=<ID=chrM,length=16569>
##contig=<ID=chrUn_GL000195v1,length=182896>
##contig=<ID=chrUn_GL000213v1,length=164239>
##contig=<ID=chrUn_GL000214v1,length=137718>
##contig=<ID=chrUn_GL000216v2,length=176608>
##contig=<ID=chrUn_GL000218v1,length=161147>
##contig=<ID=chrUn_GL000219v1,length=179198>
##contig=<ID=chrUn_GL000220v1,length=161802>
##contig=<ID=chrUn_GL000224v1,length=179693>
##contig=<ID=chrUn_GL000226v1,length=15008>
##contig=<ID=chrUn_JTFH01000001v1_decoy,length=25139>
##contig=<ID=chrUn_JTFH01000002v1_decoy,length=18532>
##contig=<ID=chrUn_JTFH01000003v1_decoy,length=15240>
##contig=<ID=chrUn_JTFH01000004v1_decoy,length=13739>
##contig=<ID=chrUn_JTFH01000005v1_decoy,length=11297>
##contig=<ID=chrUn_JTFH01000006v1_decoy,length=10074>
##contig=<ID=chrUn_JTFH01000007v1_decoy,length=9891>
##contig=<ID=chrUn_JTFH01000008v1_decoy,length=9774>
##contig=<ID=chrUn_JTFH01000009v1_decoy,length=9727>
##contig=<ID=chrUn_JTFH01000010v1_decoy,length=9358>
##contig=<ID=chrUn_JTFH01000011v1_decoy,length=8920>
##contig=<ID=chrUn_JTFH01000012v1_decoy,length=8479>
##contig=<ID=chrUn_JTFH01000013v1_decoy,length=8312>
##contig=<ID=chrUn_JTFH01000014v1_decoy,length=8261>
##contig=<ID=chrUn_JTFH01000015v1_decoy,length=8131>
##contig=<ID=chrUn_JTFH01000016v1_decoy,length=8051>
##contig=<ID=chrUn_JTFH01000017v1_decoy,length=7832>
##contig=<ID=chrUn_JTFH01000018v1_decoy,length=7710>
##contig=<ID=chrUn_JTFH01000019v1_decoy,length=7702>
##contig=<ID=chrUn_JTFH01000020v1_decoy,length=7479>
##contig=<ID=chrUn_JTFH01000021v1_decoy,length=7368>
##contig=<ID=chrUn_JTFH01000022v1_decoy,length=7162>
##contig=<ID=chrUn_JTFH01000023v1_decoy,length=7065>
##contig=<ID=chrUn_JTFH01000024v1_decoy,length=7019>
##contig=<ID=chrUn_JTFH01000025v1_decoy,length=6997>
##contig=<ID=chrUn_JTFH01000026v1_decoy,length=6994>
##contig=<ID=chrUn_JTFH01000027v1_decoy,length=6979>
##contig=<ID=chrUn_JTFH01000028v1_decoy,length=6797>
##contig=<ID=chrUn_JTFH01000029v1_decoy,length=6525>
##contig=<ID=chrUn_JTFH01000030v1_decoy,length=6246>
##contig=<ID=chrUn_JTFH01000031v1_decoy,length=5926>
##contig=<ID=chrUn_JTFH01000032v1_decoy,length=5914>
##contig=<ID=chrUn_JTFH01000033v1_decoy,length=5898>
##contig=<ID=chrUn_JTFH01000034v1_decoy,length=5879>
##contig=<ID=chrUn_JTFH01000035v1_decoy,length=5834>
##contig=<ID=chrUn_JTFH01000036v1_decoy,length=5743>
##contig=<ID=chrUn_JTFH01000037v1_decoy,length=5577>
##contig=<ID=chrUn_JTFH01000038v1_decoy,length=5413>
##contig=<ID=chrUn_JTFH01000039v1_decoy,length=5250>
##contig=<ID=chrUn_JTFH01000040v1_decoy,length=5246>
##contig=<ID=chrUn_JTFH01000041v1_decoy,length=5118>
##contig=<ID=chrUn_JTFH01000042v1_decoy,length=5058>
##contig=<ID=chrUn_JTFH01000043v1_decoy,length=4959>
##contig=<ID=chrUn_JTFH01000044v1_decoy,length=4853>
##contig=<ID=chrUn_JTFH01000045v1_decoy,length=4828>
##contig=<ID=chrUn_JTFH01000046v1_decoy,length=4819>
##contig=<ID=chrUn_JTFH01000047v1_decoy,length=4809>
##contig=<ID=chrUn_JTFH01000048v1_decoy,length=4710>
##contig=<ID=chrUn_JTFH01000049v1_decoy,length=4680>
##contig=<ID=chrUn_JTFH01000050v1_decoy,length=4645>
##contig=<ID=chrUn_JTFH01000051v1_decoy,length=4514>
##contig=<ID=chrUn_JTFH01000052v1_decoy,length=4439>
##contig=<ID=chrUn_JTFH01000053v1_decoy,length=4416>
##contig=<ID=chrUn_JTFH01000054v1_decoy,length=4409>
##contig=<ID=chrUn_JTFH01000055v1_decoy,length=4392>
##contig=<ID=chrUn_JTFH01000056v1_decoy,length=4359>
##contig=<ID=chrUn_JTFH01000057v1_decoy,length=4319>
##contig=<ID=chrUn_JTFH01000058v1_decoy,length=4290>
##contig=<ID=chrUn_JTFH01000059v1_decoy,length=4242>
##contig=<ID=chrUn_JTFH01000060v1_decoy,length=4228>
##contig=<ID=chrUn_JTFH01000061v1_decoy,length=4222>
##contig=<ID=chrUn_JTFH01000062v1_decoy,length=4216>
##contig=<ID=chrUn_JTFH01000063v1_decoy,length=4210>
##contig=<ID=chrUn_JTFH01000064v1_decoy,length=4206>
##contig=<ID=chrUn_JTFH01000065v1_decoy,length=4102>
##contig=<ID=chrUn_JTFH01000066v1_decoy,length=4101>
##contig=<ID=chrUn_JTFH01000067v1_decoy,length=4083>
##contig=<ID=chrUn_JTFH01000068v1_decoy,length=3967>
##contig=<ID=chrUn_JTFH01000069v1_decoy,length=3955>
##contig=<ID=chrUn_JTFH01000070v1_decoy,length=3945>
##contig=<ID=chrUn_JTFH01000071v1_decoy,length=3930>
##contig=<ID=chrUn_JTFH01000072v1_decoy,length=3929>
##contig=<ID=chrUn_JTFH01000073v1_decoy,length=3924>
##contig=<ID=chrUn_JTFH01000074v1_decoy,length=3919>
##contig=<ID=chrUn_JTFH01000075v1_decoy,length=3908>
##contig=<ID=chrUn_JTFH01000076v1_decoy,length=3892>
##contig=<ID=chrUn_JTFH01000077v1_decoy,length=3890>
##contig=<ID=chrUn_JTFH01000078v1_decoy,length=3859>
##contig=<ID=chrUn_JTFH01000079v1_decoy,length=3846>
##contig=<ID=chrUn_JTFH01000080v1_decoy,length=3835>
##contig=<ID=chrUn_JTFH01000081v1_decoy,length=3830>
##contig=<ID=chrUn_JTFH01000082v1_decoy,length=3828>
##contig=<ID=chrUn_JTFH01000083v1_decoy,length=3825>
##contig=<ID=chrUn_JTFH01000084v1_decoy,length=3821>
##contig=<ID=chrUn_JTFH01000085v1_decoy,length=3809>
##contig=<ID=chrUn_JTFH01000086v1_decoy,length=3801>
##contig=<ID=chrUn_JTFH01000087v1_decoy,length=3799>
##contig=<ID=chrUn_JTFH01000088v1_decoy,length=3737>
##contig=<ID=chrUn_JTFH01000089v1_decoy,length=3701>
##contig=<ID=chrUn_JTFH01000090v1_decoy,length=3698>
##contig=<ID=chrUn_JTFH01000091v1_decoy,length=3692>
##contig=<ID=chrUn_JTFH01000092v1_decoy,length=3686>
##contig=<ID=chrUn_JTFH01000093v1_decoy,length=3677>
##contig=<ID=chrUn_JTFH01000094v1_decoy,length=3664>
##contig=<ID=chrUn_JTFH01000095v1_decoy,length=3613>
##contig=<ID=chrUn_JTFH01000096v1_decoy,length=3611>
##contig=<ID=chrUn_JTFH01000097v1_decoy,length=3606>
##contig=<ID=chrUn_JTFH01000098v1_decoy,length=3584>
##contig=<ID=chrUn_JTFH01000099v1_decoy,length=3581>
##contig=<ID=chrUn_JTFH01000100v1_decoy,length=3543>
##contig=<ID=chrUn_JTFH01000101v1_decoy,length=3528>
##contig=<ID=chrUn_JTFH01000102v1_decoy,length=3527>
##contig=<ID=chrUn_JTFH01000103v1_decoy,length=3496>
##contig=<ID=chrUn_JTFH01000104v1_decoy,length=3493>
##contig=<ID=chrUn_JTFH01000105v1_decoy,length=3484>
##contig=<ID=chrUn_JTFH01000106v1_decoy,length=3435>
##contig=<ID=chrUn_JTFH01000107v1_decoy,length=3391>
##contig=<ID=chrUn_JTFH01000108v1_decoy,length=3374>
##contig=<ID=chrUn_JTFH01000109v1_decoy,length=3371>
##contig=<ID=chrUn_JTFH01000110v1_decoy,length=3361>
##contig=<ID=chrUn_JTFH01000111v1_decoy,length=3351>
##contig=<ID=chrUn_JTFH01000112v1_decoy,length=3340>
##contig=<ID=chrUn_JTFH01000113v1_decoy,length=3320>
##contig=<ID=chrUn_JTFH01000114v1_decoy,length=3282>
##contig=<ID=chrUn_JTFH01000115v1_decoy,length=3278>
##contig=<ID=chrUn_JTFH01000116v1_decoy,length=3260>
##contig=<ID=chrUn_JTFH01000117v1_decoy,length=3258>
##contig=<ID=chrUn_JTFH01000118v1_decoy,length=3253>
##contig=<ID=chrUn_JTFH01000119v1_decoy,length=3247>
##contig=<ID=chrUn_JTFH01000120v1_decoy,length=3230>
##contig=<ID=chrUn_JTFH01000121v1_decoy,length=3224>
##contig=<ID=chrUn_JTFH01000122v1_decoy,length=3216>
##contig=<ID=chrUn_JTFH01000123v1_decoy,length=3212>
##contig=<ID=chrUn_JTFH01000124v1_decoy,length=3194>
##contig=<ID=chrUn_JTFH01000125v1_decoy,length=3189>
##contig=<ID=chrUn_JTFH01000126v1_decoy,length=3177>
##contig=<ID=chrUn_JTFH01000127v1_decoy,length=3176>
##contig=<ID=chrUn_JTFH01000128v1_decoy,length=3173>
##contig=<ID=chrUn_JTFH01000129v1_decoy,length=3170>
##contig=<ID=chrUn_JTFH01000130v1_decoy,length=3166>
##contig=<ID=chrUn_JTFH01000131v1_decoy,length=3163>
##contig=<ID=chrUn_JTFH01000132v1_decoy,length=3143>
##contig=<ID=chrUn_JTFH01000133v1_decoy,length=3137>
##contig=<ID=chrUn_JTFH01000134v1_decoy,length=3116>
##contig=<ID=chrUn_JTFH01000135v1_decoy,length=3106>
##contig=<ID=chrUn_JTFH01000136v1_decoy,length=3093>
##contig=<ID=chrUn_JTFH01000137v1_decoy,length=3079>
##contig=<ID=chrUn_JTFH01000138v1_decoy,length=3053>
##contig=<ID=chrUn_JTFH01000139v1_decoy,length=3051>
##contig=<ID=chrUn_JTFH01000140v1_decoy,length=3015>
##contig=<ID=chrUn_JTFH01000141v1_decoy,length=3012>
##contig=<ID=chrUn_JTFH01000142v1_decoy,length=3009>
##contig=<ID=chrUn_JTFH01000143v1_decoy,length=2997>
##contig=<ID=chrUn_JTFH01000144v1_decoy,length=2997>
##contig=<ID=chrUn_JTFH01000145v1_decoy,length=2983>
##contig=<ID=chrUn_JTFH01000146v1_decoy,length=2979>
##contig=<ID=chrUn_JTFH01000147v1_decoy,length=2967>
##contig=<ID=chrUn_JTFH01000148v1_decoy,length=2967>
##contig=<ID=chrUn_JTFH01000149v1_decoy,length=2966>
##contig=<ID=chrUn_JTFH01000150v1_decoy,length=2954>
##contig=<ID=chrUn_JTFH01000151v1_decoy,length=2952>
##contig=<ID=chrUn_JTFH01000152v1_decoy,length=2934>
##contig=<ID=chrUn_JTFH01000153v1_decoy,length=2918>
##contig=<ID=chrUn_JTFH01000154v1_decoy,length=2895>
##contig=<ID=chrUn_JTFH01000155v1_decoy,length=2887>
##contig=<ID=chrUn_JTFH01000156v1_decoy,length=2879>
##contig=<ID=chrUn_JTFH01000157v1_decoy,length=2878>
##contig=<ID=chrUn_JTFH01000158v1_decoy,length=2872>
##contig=<ID=chrUn_JTFH01000159v1_decoy,length=2868>
##contig=<ID=chrUn_JTFH01000160v1_decoy,length=2866>
##contig=<ID=chrUn_JTFH01000161v1_decoy,length=2865>
##contig=<ID=chrUn_JTFH01000162v1_decoy,length=2864>
##contig=<ID=chrUn_JTFH01000163v1_decoy,length=2859>
##contig=<ID=chrUn_JTFH01000164v1_decoy,length=2854>
##contig=<ID=chrUn_JTFH01000165v1_decoy,length=2830>
##contig=<ID=chrUn_JTFH01000166v1_decoy,length=2828>
##contig=<ID=chrUn_JTFH01000167v1_decoy,length=2824>
##contig=<ID=chrUn_JTFH01000168v1_decoy,length=2819>
##contig=<ID=chrUn_JTFH01000169v1_decoy,length=2813>
##contig=<ID=chrUn_JTFH01000170v1_decoy,length=2809>
##contig=<ID=chrUn_JTFH01000171v1_decoy,length=2802>
##contig=<ID=chrUn_JTFH01000172v1_decoy,length=2791>
##contig=<ID=chrUn_JTFH01000173v1_decoy,length=2783>
##contig=<ID=chrUn_JTFH01000174v1_decoy,length=2778>
##contig=<ID=chrUn_JTFH01000175v1_decoy,length=2777>
##contig=<ID=chrUn_JTFH01000176v1_decoy,length=2770>
##contig=<ID=chrUn_JTFH01000177v1_decoy,length=2769>
##contig=<ID=chrUn_JTFH01000178v1_decoy,length=2767>
##contig=<ID=chrUn_JTFH01000179v1_decoy,length=2763>
##contig=<ID=chrUn_JTFH01000180v1_decoy,length=2745>
##contig=<ID=chrUn_JTFH01000181v1_decoy,length=2742>
##contig=<ID=chrUn_JTFH01000182v1_decoy,length=2736>
##contig=<ID=chrUn_JTFH01000183v1_decoy,length=2729>
##contig=<ID=chrUn_JTFH01000184v1_decoy,length=2726>
##contig=<ID=chrUn_JTFH01000185v1_decoy,length=2719>
##contig=<ID=chrUn_JTFH01000186v1_decoy,length=2715>
##contig=<ID=chrUn_JTFH01000187v1_decoy,length=2708>
##contig=<ID=chrUn_JTFH01000188v1_decoy,length=2704>
##contig=<ID=chrUn_JTFH01000189v1_decoy,length=2692>
##contig=<ID=chrUn_JTFH01000190v1_decoy,length=2691>
##contig=<ID=chrUn_JTFH01000191v1_decoy,length=2690>
##contig=<ID=chrUn_JTFH01000192v1_decoy,length=2687>
##contig=<ID=chrUn_JTFH01000193v1_decoy,length=2677>
##contig=<ID=chrUn_JTFH01000194v1_decoy,length=2668>
##contig=<ID=chrUn_JTFH01000195v1_decoy,length=2668>
##contig=<ID=chrUn_JTFH01000196v1_decoy,length=2663>
##contig=<ID=chrUn_JTFH01000197v1_decoy,length=2655>
##contig=<ID=chrUn_JTFH01000198v1_decoy,length=2644>
##contig=<ID=chrUn_JTFH01000199v1_decoy,length=2642>
##contig=<ID=chrUn_JTFH01000200v1_decoy,length=2632>
##contig=<ID=chrUn_JTFH01000201v1_decoy,length=2632>
##contig=<ID=chrUn_JTFH01000202v1_decoy,length=2628>
##contig=<ID=chrUn_JTFH01000203v1_decoy,length=2623>
##contig=<ID=chrUn_JTFH01000204v1_decoy,length=2622>
##contig=<ID=chrUn_JTFH01000205v1_decoy,length=2619>
##contig=<ID=chrUn_JTFH01000206v1_decoy,length=2605>
##contig=<ID=chrUn_JTFH01000207v1_decoy,length=2603>
##contig=<ID=chrUn_JTFH01000208v1_decoy,length=2601>
##contig=<ID=chrUn_JTFH01000209v1_decoy,length=2598>
##contig=<ID=chrUn_JTFH01000210v1_decoy,length=2597>
##contig=<ID=chrUn_JTFH01000211v1_decoy,length=2596>
##contig=<ID=chrUn_JTFH01000212v1_decoy,length=2594>
##contig=<ID=chrUn_JTFH01000213v1_decoy,length=2586>
##contig=<ID=chrUn_JTFH01000214v1_decoy,length=2585>
##contig=<ID=chrUn_JTFH01000215v1_decoy,length=2583>
##contig=<ID=chrUn_JTFH01000216v1_decoy,length=2578>
##contig=<ID=chrUn_JTFH01000217v1_decoy,length=2569>
##contig=<ID=chrUn_JTFH01000218v1_decoy,length=2569>
##contig=<ID=chrUn_JTFH01000219v1_decoy,length=2551>
##contig=<ID=chrUn_JTFH01000220v1_decoy,length=2548>
##contig=<ID=chrUn_JTFH01000221v1_decoy,length=2548>
##contig=<ID=chrUn_JTFH01000222v1_decoy,length=2546>
##contig=<ID=chrUn_JTFH01000223v1_decoy,length=2545>
##contig=<ID=chrUn_JTFH01000224v1_decoy,length=2534>
##contig=<ID=chrUn_JTFH01000225v1_decoy,length=2533>
##contig=<ID=chrUn_JTFH01000226v1_decoy,length=2522>
##contig=<ID=chrUn_JTFH01000227v1_decoy,length=2522>
##contig=<ID=chrUn_JTFH01000228v1_decoy,length=2515>
##contig=<ID=chrUn_JTFH01000229v1_decoy,length=2513>
##contig=<ID=chrUn_JTFH01000230v1_decoy,length=2507>
##contig=<ID=chrUn_JTFH01000231v1_decoy,length=2504>
##contig=<ID=chrUn_JTFH01000232v1_decoy,length=2497>
##contig=<ID=chrUn_JTFH01000233v1_decoy,length=2471>
##contig=<ID=chrUn_JTFH01000234v1_decoy,length=2465>
##contig=<ID=chrUn_JTFH01000235v1_decoy,length=2464>
##contig=<ID=chrUn_JTFH01000236v1_decoy,length=2459>
##contig=<ID=chrUn_JTFH01000237v1_decoy,length=2457>
##contig=<ID=chrUn_JTFH01000238v1_decoy,length=2450>
##contig=<ID=chrUn_JTFH01000239v1_decoy,length=2435>
##contig=<ID=chrUn_JTFH01000240v1_decoy,length=2434>
##contig=<ID=chrUn_JTFH01000241v1_decoy,length=2432>
##contig=<ID=chrUn_JTFH01000242v1_decoy,length=2427>
##contig=<ID=chrUn_JTFH01000243v1_decoy,length=2421>
##contig=<ID=chrUn_JTFH01000244v1_decoy,length=2420>
##contig=<ID=chrUn_JTFH01000245v1_decoy,length=2414>
##contig=<ID=chrUn_JTFH01000246v1_decoy,length=2404>
##contig=<ID=chrUn_JTFH01000247v1_decoy,length=2403>
##contig=<ID=chrUn_JTFH01000248v1_decoy,length=2402>
##contig=<ID=chrUn_JTFH01000249v1_decoy,length=2397>
##contig=<ID=chrUn_JTFH01000250v1_decoy,length=2395>
##contig=<ID=chrUn_JTFH01000251v1_decoy,length=2394>
##contig=<ID=chrUn_JTFH01000252v1_decoy,length=2388>
##contig=<ID=chrUn_JTFH01000253v1_decoy,length=2382>
##contig=<ID=chrUn_JTFH01000254v1_decoy,length=2381>
##contig=<ID=chrUn_JTFH01000255v1_decoy,length=2380>
##contig=<ID=chrUn_JTFH01000256v1_decoy,length=2368>
##contig=<ID=chrUn_JTFH01000257v1_decoy,length=2364>
##contig=<ID=chrUn_JTFH01000258v1_decoy,length=2363>
##contig=<ID=chrUn_JTFH01000259v1_decoy,length=2348>
##contig=<ID=chrUn_JTFH01000260v1_decoy,length=2339>
##contig=<ID=chrUn_JTFH01000261v1_decoy,length=2335>
##contig=<ID=chrUn_JTFH01000262v1_decoy,length=2332>
##contig=<ID=chrUn_JTFH01000263v1_decoy,length=2331>
##contig=<ID=chrUn_JTFH01000264v1_decoy,length=2330>
##contig=<ID=chrUn_JTFH01000265v1_decoy,length=2323>
##contig=<ID=chrUn_JTFH01000266v1_decoy,length=2319>
##contig=<ID=chrUn_JTFH01000267v1_decoy,length=2314>
##contig=<ID=chrUn_JTFH01000268v1_decoy,length=2308>
##contig=<ID=chrUn_JTFH01000269v1_decoy,length=2306>
##contig=<ID=chrUn_JTFH01000270v1_decoy,length=2296>
##contig=<ID=chrUn_JTFH01000271v1_decoy,length=2287>
##contig=<ID=chrUn_JTFH01000272v1_decoy,length=2279>
##contig=<ID=chrUn_JTFH01000273v1_decoy,length=2276>
##contig=<ID=chrUn_JTFH01000274v1_decoy,length=2273>
##contig=<ID=chrUn_JTFH01000275v1_decoy,length=2262>
##contig=<ID=chrUn_JTFH01000276v1_decoy,length=2254>
##contig=<ID=chrUn_JTFH01000277v1_decoy,length=2252>
##contig=<ID=chrUn_JTFH01000278v1_decoy,length=2245>
##contig=<ID=chrUn_JTFH01000279v1_decoy,length=2239>
##contig=<ID=chrUn_JTFH01000280v1_decoy,length=2223>
##contig=<ID=chrUn_JTFH01000281v1_decoy,length=2220>
##contig=<ID=chrUn_JTFH01000282v1_decoy,length=2218>
##contig=<ID=chrUn_JTFH01000283v1_decoy,length=2215>
##contig=<ID=chrUn_JTFH01000284v1_decoy,length=2213>
##contig=<ID=chrUn_JTFH01000285v1_decoy,length=2203>
##contig=<ID=chrUn_JTFH01000286v1_decoy,length=2200>
##contig=<ID=chrUn_JTFH01000287v1_decoy,length=2197>
##contig=<ID=chrUn_JTFH01000288v1_decoy,length=2194>
##contig=<ID=chrUn_JTFH01000289v1_decoy,length=2183>
##contig=<ID=chrUn_JTFH01000290v1_decoy,length=2179>
##contig=<ID=chrUn_JTFH01000291v1_decoy,length=2177>
##contig=<ID=chrUn_JTFH01000292v1_decoy,length=2177>
##contig=<ID=chrUn_JTFH01000293v1_decoy,length=2177>
##contig=<ID=chrUn_JTFH01000294v1_decoy,length=2168>
##contig=<ID=chrUn_JTFH01000295v1_decoy,length=2160>
##contig=<ID=chrUn_JTFH01000296v1_decoy,length=2155>
##contig=<ID=chrUn_JTFH01000297v1_decoy,length=2144>
##contig=<ID=chrUn_JTFH01000298v1_decoy,length=2143>
##contig=<ID=chrUn_JTFH01000299v1_decoy,length=2136>
##contig=<ID=chrUn_JTFH01000300v1_decoy,length=2134>
##contig=<ID=chrUn_JTFH01000301v1_decoy,length=2129>
##contig=<ID=chrUn_JTFH01000302v1_decoy,length=2128>
##contig=<ID=chrUn_JTFH01000303v1_decoy,length=2125>
##contig=<ID=chrUn_JTFH01000304v1_decoy,length=2125>
##contig=<ID=chrUn_JTFH01000305v1_decoy,length=2122>
##contig=<ID=chrUn_JTFH01000306v1_decoy,length=2111>
##contig=<ID=chrUn_JTFH01000307v1_decoy,length=2106>
##contig=<ID=chrUn_JTFH01000308v1_decoy,length=2094>
##contig=<ID=chrUn_JTFH01000309v1_decoy,length=2093>
##contig=<ID=chrUn_JTFH01000310v1_decoy,length=2088>
##contig=<ID=chrUn_JTFH01000311v1_decoy,length=2086>
##contig=<ID=chrUn_JTFH01000312v1_decoy,length=2086>
##contig=<ID=chrUn_JTFH01000313v1_decoy,length=2084>
##contig=<ID=chrUn_JTFH01000314v1_decoy,length=2080>
##contig=<ID=chrUn_JTFH01000315v1_decoy,length=2079>
##contig=<ID=chrUn_JTFH01000316v1_decoy,length=2076>
##contig=<ID=chrUn_JTFH01000317v1_decoy,length=2071>
##contig=<ID=chrUn_JTFH01000318v1_decoy,length=2066>
##contig=<ID=chrUn_JTFH01000319v1_decoy,length=2061>
##contig=<ID=chrUn_JTFH01000320v1_decoy,length=2055>
##contig=<ID=chrUn_JTFH01000321v1_decoy,length=2053>
##contig=<ID=chrUn_JTFH01000322v1_decoy,length=2040>
##contig=<ID=chrUn_JTFH01000323v1_decoy,length=2036>
##contig=<ID=chrUn_JTFH01000324v1_decoy,length=2035>
##contig=<ID=chrUn_JTFH01000325v1_decoy,length=2034>
##contig=<ID=chrUn_JTFH01000326v1_decoy,length=2032>
##contig=<ID=chrUn_JTFH01000327v1_decoy,length=2029>
##contig=<ID=chrUn_JTFH01000328v1_decoy,length=2025>
##contig=<ID=chrUn_JTFH01000329v1_decoy,length=2021>
##contig=<ID=chrUn_JTFH01000330v1_decoy,length=2018>
##contig=<ID=chrUn_JTFH01000331v1_decoy,length=2015>
##contig=<ID=chrUn_JTFH01000332v1_decoy,length=2009>
##contig=<ID=chrUn_JTFH01000333v1_decoy,length=2007>
##contig=<ID=chrUn_JTFH01000334v1_decoy,length=2005>
##contig=<ID=chrUn_JTFH01000335v1_decoy,length=2003>
##contig=<ID=chrUn_JTFH01000336v1_decoy,length=2001>
##contig=<ID=chrUn_JTFH01000337v1_decoy,length=2001>
##contig=<ID=chrUn_JTFH01000338v1_decoy,length=2000>
##contig=<ID=chrUn_JTFH01000339v1_decoy,length=1996>
##contig=<ID=chrUn_JTFH01000340v1_decoy,length=1992>
##contig=<ID=chrUn_JTFH01000341v1_decoy,length=1985>
##contig=<ID=chrUn_JTFH01000342v1_decoy,length=1981>
##contig=<ID=chrUn_JTFH01000343v1_decoy,length=1977>
##contig=<ID=chrUn_JTFH01000344v1_decoy,length=1971>
##contig=<ID=chrUn_JTFH01000345v1_decoy,length=1968>
##contig=<ID=chrUn_JTFH01000346v1_decoy,length=1962>
##contig=<ID=chrUn_JTFH01000347v1_decoy,length=1961>
##contig=<ID=chrUn_JTFH01000348v1_decoy,length=1960>
##contig=<ID=chrUn_JTFH01000349v1_decoy,length=1960>
##contig=<ID=chrUn_JTFH01000350v1_decoy,length=1954>
##contig=<ID=chrUn_JTFH01000351v1_decoy,length=1952>
##contig=<ID=chrUn_JTFH01000352v1_decoy,length=1947>
##contig=<ID=chrUn_JTFH01000353v1_decoy,length=1944>
##contig=<ID=chrUn_JTFH01000354v1_decoy,length=1943>
##contig=<ID=chrUn_JTFH01000355v1_decoy,length=1941>
##contig=<ID=chrUn_JTFH01000356v1_decoy,length=1937>
##contig=<ID=chrUn_JTFH01000357v1_decoy,length=1934>
##contig=<ID=chrUn_JTFH01000358v1_decoy,length=1929>
##contig=<ID=chrUn_JTFH01000359v1_decoy,length=1924>
##contig=<ID=chrUn_JTFH01000360v1_decoy,length=1924>
##contig=<ID=chrUn_JTFH01000361v1_decoy,length=1923>
##contig=<ID=chrUn_JTFH01000362v1_decoy,length=1921>
##contig=<ID=chrUn_JTFH01000363v1_decoy,length=1918>
##contig=<ID=chrUn_JTFH01000364v1_decoy,length=1915>
##contig=<ID=chrUn_JTFH01000365v1_decoy,length=1915>
##contig=<ID=chrUn_JTFH01000366v1_decoy,length=1914>
##contig=<ID=chrUn_JTFH01000367v1_decoy,length=1912>
##contig=<ID=chrUn_JTFH01000368v1_decoy,length=1910>
##contig=<ID=chrUn_JTFH01000369v1_decoy,length=1907>
##contig=<ID=chrUn_JTFH01000370v1_decoy,length=1904>
##contig=<ID=chrUn_JTFH01000371v1_decoy,length=1897>
##contig=<ID=chrUn_JTFH01000372v1_decoy,length=1891>
##contig=<ID=chrUn_JTFH01000373v1_decoy,length=1890>
##contig=<ID=chrUn_JTFH01000374v1_decoy,length=1888>
##contig=<ID=chrUn_JTFH01000375v1_decoy,length=1888>
##contig=<ID=chrUn_JTFH01000376v1_decoy,length=1885>
##contig=<ID=chrUn_JTFH01000377v1_decoy,length=1881>
##contig=<ID=chrUn_JTFH01000378v1_decoy,length=1879>
##contig=<ID=chrUn_JTFH01000379v1_decoy,length=1877>
##contig=<ID=chrUn_JTFH01000380v1_decoy,length=1876>
##contig=<ID=chrUn_JTFH01000381v1_decoy,length=1876>
##contig=<ID=chrUn_JTFH01000382v1_decoy,length=1874>
##contig=<ID=chrUn_JTFH01000383v1_decoy,length=1872>
##contig=<ID=chrUn_JTFH01000384v1_decoy,length=1869>
##contig=<ID=chrUn_JTFH01000385v1_decoy,length=1866>
##contig=<ID=chrUn_JTFH01000386v1_decoy,length=1865>
##contig=<ID=chrUn_JTFH01000387v1_decoy,length=1865>
##contig=<ID=chrUn_JTFH01000388v1_decoy,length=1865>
##contig=<ID=chrUn_JTFH01000389v1_decoy,length=1862>
##contig=<ID=chrUn_JTFH01000390v1_decoy,length=1862>
##contig=<ID=chrUn_JTFH01000391v1_decoy,length=1859>
##contig=<ID=chrUn_JTFH01000392v1_decoy,length=1856>
##contig=<ID=chrUn_JTFH01000393v1_decoy,length=1856>
##contig=<ID=chrUn_JTFH01000394v1_decoy,length=1854>
##contig=<ID=chrUn_JTFH01000395v1_decoy,length=1850>
##contig=<ID=chrUn_JTFH01000396v1_decoy,length=1849>
##contig=<ID=chrUn_JTFH01000397v1_decoy,length=1849>
##contig=<ID=chrUn_JTFH01000398v1_decoy,length=1847>
##contig=<ID=chrUn_JTFH01000399v1_decoy,length=1839>
##contig=<ID=chrUn_JTFH01000400v1_decoy,length=1834>
##contig=<ID=chrUn_JTFH01000401v1_decoy,length=1821>
##contig=<ID=chrUn_JTFH01000402v1_decoy,length=1815>
##contig=<ID=chrUn_JTFH01000403v1_decoy,length=1811>
##contig=<ID=chrUn_JTFH01000404v1_decoy,length=1808>
##contig=<ID=chrUn_JTFH01000405v1_decoy,length=1808>
##contig=<ID=chrUn_JTFH01000406v1_decoy,length=1807>
##contig=<ID=chrUn_JTFH01000407v1_decoy,length=1807>
##contig=<ID=chrUn_JTFH01000408v1_decoy,length=1802>
##contig=<ID=chrUn_JTFH01000409v1_decoy,length=1801>
##contig=<ID=chrUn_JTFH01000410v1_decoy,length=1800>
##contig=<ID=chrUn_JTFH01000411v1_decoy,length=1795>
##contig=<ID=chrUn_JTFH01000412v1_decoy,length=1794>
##contig=<ID=chrUn_JTFH01000413v1_decoy,length=1792>
##contig=<ID=chrUn_JTFH01000414v1_decoy,length=1788>
##contig=<ID=chrUn_JTFH01000415v1_decoy,length=1786>
##contig=<ID=chrUn_JTFH01000416v1_decoy,length=1782>
##contig=<ID=chrUn_JTFH01000417v1_decoy,length=1782>
##contig=<ID=chrUn_JTFH01000418v1_decoy,length=1781>
##contig=<ID=chrUn_JTFH01000419v1_decoy,length=1781>
##contig=<ID=chrUn_JTFH01000420v1_decoy,length=1779>
##contig=<ID=chrUn_JTFH01000421v1_decoy,length=1777>
##contig=<ID=chrUn_JTFH01000422v1_decoy,length=1764>
##contig=<ID=chrUn_JTFH01000423v1_decoy,length=1762>
##contig=<ID=chrUn_JTFH01000424v1_decoy,length=1755>
##contig=<ID=chrUn_JTFH01000425v1_decoy,length=1749>
##contig=<ID=chrUn_JTFH01000426v1_decoy,length=1747>
##contig=<ID=chrUn_JTFH01000427v1_decoy,length=1746>
##contig=<ID=chrUn_JTFH01000428v1_decoy,length=1745>
##contig=<ID=chrUn_JTFH01000429v1_decoy,length=1744>
##contig=<ID=chrUn_JTFH01000430v1_decoy,length=1742>
##contig=<ID=chrUn_JTFH01000431v1_decoy,length=1740>
##contig=<ID=chrUn_JTFH01000432v1_decoy,length=1740>
##contig=<ID=chrUn_JTFH01000433v1_decoy,length=1736>
##contig=<ID=chrUn_JTFH01000434v1_decoy,length=1735>
##contig=<ID=chrUn_JTFH01000435v1_decoy,length=1732>
##contig=<ID=chrUn_JTFH01000436v1_decoy,length=1732>
##contig=<ID=chrUn_JTFH01000437v1_decoy,length=1730>
##contig=<ID=chrUn_JTFH01000438v1_decoy,length=1727>
##contig=<ID=chrUn_JTFH01000439v1_decoy,length=1722>
##contig=<ID=chrUn_JTFH01000440v1_decoy,length=1718>
##contig=<ID=chrUn_JTFH01000441v1_decoy,length=1716>
##contig=<ID=chrUn_JTFH01000442v1_decoy,length=1710>
##contig=<ID=chrUn_JTFH01000443v1_decoy,length=1708>
##contig=<ID=chrUn_JTFH01000444v1_decoy,length=1707>
##contig=<ID=chrUn_JTFH01000445v1_decoy,length=1706>
##contig=<ID=chrUn_JTFH01000446v1_decoy,length=1705>
##contig=<ID=chrUn_JTFH01000447v1_decoy,length=1704>
##contig=<ID=chrUn_JTFH01000448v1_decoy,length=1699>
##contig=<ID=chrUn_JTFH01000449v1_decoy,length=1698>
##contig=<ID=chrUn_JTFH01000450v1_decoy,length=1697>
##contig=<ID=chrUn_JTFH01000451v1_decoy,length=1697>
##contig=<ID=chrUn_JTFH01000452v1_decoy,length=1695>
##contig=<ID=chrUn_JTFH01000453v1_decoy,length=1695>
##contig=<ID=chrUn_JTFH01000454v1_decoy,length=1693>
##contig=<ID=chrUn_JTFH01000455v1_decoy,length=1687>
##contig=<ID=chrUn_JTFH01000456v1_decoy,length=1686>
##contig=<ID=chrUn_JTFH01000457v1_decoy,length=1680>
##contig=<ID=chrUn_JTFH01000458v1_decoy,length=1679>
##contig=<ID=chrUn_JTFH01000459v1_decoy,length=1679>
##contig=<ID=chrUn_JTFH01000460v1_decoy,length=1678>
##contig=<ID=chrUn_JTFH01000461v1_decoy,length=1674>
##contig=<ID=chrUn_JTFH01000462v1_decoy,length=1674>
##contig=<ID=chrUn_JTFH01000463v1_decoy,length=1671>
##contig=<ID=chrUn_JTFH01000464v1_decoy,length=1669>
##contig=<ID=chrUn_JTFH01000465v1_decoy,length=1665>
##contig=<ID=chrUn_JTFH01000466v1_decoy,length=1663>
##contig=<ID=chrUn_JTFH01000467v1_decoy,length=1657>
##contig=<ID=chrUn_JTFH01000468v1_decoy,length=1653>
##contig=<ID=chrUn_JTFH01000469v1_decoy,length=1652>
##contig=<ID=chrUn_JTFH01000470v1_decoy,length=1650>
##contig=<ID=chrUn_JTFH01000471v1_decoy,length=1649>
##contig=<ID=chrUn_JTFH01000472v1_decoy,length=1649>
##contig=<ID=chrUn_JTFH01000473v1_decoy,length=1640>
##contig=<ID=chrUn_JTFH01000474v1_decoy,length=1638>
##contig=<ID=chrUn_JTFH01000475v1_decoy,length=1636>
##contig=<ID=chrUn_JTFH01000476v1_decoy,length=1632>
##contig=<ID=chrUn_JTFH01000477v1_decoy,length=1631>
##contig=<ID=chrUn_JTFH01000478v1_decoy,length=1630>
##contig=<ID=chrUn_JTFH01000479v1_decoy,length=1627>
##contig=<ID=chrUn_JTFH01000480v1_decoy,length=1624>
##contig=<ID=chrUn_JTFH01000481v1_decoy,length=1617>
##contig=<ID=chrUn_JTFH01000482v1_decoy,length=1616>
##contig=<ID=chrUn_JTFH01000483v1_decoy,length=1615>
##contig=<ID=chrUn_JTFH01000484v1_decoy,length=1611>
##contig=<ID=chrUn_JTFH01000485v1_decoy,length=1611>
##contig=<ID=chrUn_JTFH01000486v1_decoy,length=1606>
##contig=<ID=chrUn_JTFH01000487v1_decoy,length=1605>
##contig=<ID=chrUn_JTFH01000488v1_decoy,length=1605>
##contig=<ID=chrUn_JTFH01000489v1_decoy,length=1600>
##contig=<ID=chrUn_JTFH01000490v1_decoy,length=1598>
##contig=<ID=chrUn_JTFH01000491v1_decoy,length=1598>
##contig=<ID=chrUn_JTFH01000492v1_decoy,length=1597>
##contig=<ID=chrUn_JTFH01000493v1_decoy,length=1596>
##contig=<ID=chrUn_JTFH01000494v1_decoy,length=1595>
##contig=<ID=chrUn_JTFH01000495v1_decoy,length=1592>
##contig=<ID=chrUn_JTFH01000496v1_decoy,length=1589>
##contig=<ID=chrUn_JTFH01000497v1_decoy,length=1585>
##contig=<ID=chrUn_JTFH01000498v1_decoy,length=1579>
##contig=<ID=chrUn_JTFH01000499v1_decoy,length=1578>
##contig=<ID=chrUn_JTFH01000500v1_decoy,length=1577>
##contig=<ID=chrUn_JTFH01000501v1_decoy,length=1577>
##contig=<ID=chrUn_JTFH01000502v1_decoy,length=1577>
##contig=<ID=chrUn_JTFH01000503v1_decoy,length=1576>
##contig=<ID=chrUn_JTFH01000504v1_decoy,length=1575>
##contig=<ID=chrUn_JTFH01000505v1_decoy,length=1574>
##contig=<ID=chrUn_JTFH01000506v1_decoy,length=1572>
##contig=<ID=chrUn_JTFH01000507v1_decoy,length=1571>
##contig=<ID=chrUn_JTFH01000508v1_decoy,length=1563>
##contig=<ID=chrUn_JTFH01000509v1_decoy,length=1561>
##contig=<ID=chrUn_JTFH01000510v1_decoy,length=1561>
##contig=<ID=chrUn_JTFH01000511v1_decoy,length=1560>
##contig=<ID=chrUn_JTFH01000512v1_decoy,length=1560>
##contig=<ID=chrUn_JTFH01000513v1_decoy,length=1554>
##contig=<ID=chrUn_JTFH01000514v1_decoy,length=1552>
##contig=<ID=chrUn_JTFH01000515v1_decoy,length=1548>
##contig=<ID=chrUn_JTFH01000516v1_decoy,length=1546>
##contig=<ID=chrUn_JTFH01000517v1_decoy,length=1541>
##contig=<ID=chrUn_JTFH01000518v1_decoy,length=1536>
##contig=<ID=chrUn_JTFH01000519v1_decoy,length=1533>
##contig=<ID=chrUn_JTFH01000520v1_decoy,length=1532>
##contig=<ID=chrUn_JTFH01000521v1_decoy,length=1532>
##contig=<ID=chrUn_JTFH01000522v1_decoy,length=1530>
##contig=<ID=chrUn_JTFH01000523v1_decoy,length=1527>
##contig=<ID=chrUn_JTFH01000524v1_decoy,length=1526>
##contig=<ID=chrUn_JTFH01000525v1_decoy,length=1524>
##contig=<ID=chrUn_JTFH01000526v1_decoy,length=1523>
##contig=<ID=chrUn_JTFH01000527v1_decoy,length=1523>
##contig=<ID=chrUn_JTFH01000528v1_decoy,length=1522>
##contig=<ID=chrUn_JTFH01000529v1_decoy,length=1522>
##contig=<ID=chrUn_JTFH01000530v1_decoy,length=1519>
##contig=<ID=chrUn_JTFH01000531v1_decoy,length=1513>
##contig=<ID=chrUn_JTFH01000532v1_decoy,length=1508>
##contig=<ID=chrUn_JTFH01000533v1_decoy,length=1508>
##contig=<ID=chrUn_JTFH01000534v1_decoy,length=1505>
##contig=<ID=chrUn_JTFH01000535v1_decoy,length=1503>
##contig=<ID=chrUn_JTFH01000536v1_decoy,length=1496>
##contig=<ID=chrUn_JTFH01000537v1_decoy,length=1491>
##contig=<ID=chrUn_JTFH01000538v1_decoy,length=1490>
##contig=<ID=chrUn_JTFH01000539v1_decoy,length=1490>
##contig=<ID=chrUn_JTFH01000540v1_decoy,length=1487>
##contig=<ID=chrUn_JTFH01000541v1_decoy,length=1486>
##contig=<ID=chrUn_JTFH01000542v1_decoy,length=1485>
##contig=<ID=chrUn_JTFH01000543v1_decoy,length=1484>
##contig=<ID=chrUn_JTFH01000544v1_decoy,length=1483>
##contig=<ID=chrUn_JTFH01000545v1_decoy,length=1479>
##contig=<ID=chrUn_JTFH01000546v1_decoy,length=1479>
##contig=<ID=chrUn_JTFH01000547v1_decoy,length=1476>
##contig=<ID=chrUn_JTFH01000548v1_decoy,length=1475>
##contig=<ID=chrUn_JTFH01000549v1_decoy,length=1472>
##contig=<ID=chrUn_JTFH01000550v1_decoy,length=1469>
##contig=<ID=chrUn_JTFH01000551v1_decoy,length=1468>
##contig=<ID=chrUn_JTFH01000552v1_decoy,length=1467>
##contig=<ID=chrUn_JTFH01000553v1_decoy,length=1465>
##contig=<ID=chrUn_JTFH01000554v1_decoy,length=1464>
##contig=<ID=chrUn_JTFH01000555v1_decoy,length=1463>
##contig=<ID=chrUn_JTFH01000556v1_decoy,length=1463>
##contig=<ID=chrUn_JTFH01000557v1_decoy,length=1459>
##contig=<ID=chrUn_JTFH01000558v1_decoy,length=1459>
##contig=<ID=chrUn_JTFH01000559v1_decoy,length=1458>
##contig=<ID=chrUn_JTFH01000560v1_decoy,length=1458>
##contig=<ID=chrUn_JTFH01000561v1_decoy,length=1454>
##contig=<ID=chrUn_JTFH01000562v1_decoy,length=1449>
##contig=<ID=chrUn_JTFH01000563v1_decoy,length=1449>
##contig=<ID=chrUn_JTFH01000564v1_decoy,length=1448>
##contig=<ID=chrUn_JTFH01000565v1_decoy,length=1446>
##contig=<ID=chrUn_JTFH01000566v1_decoy,length=1442>
##contig=<ID=chrUn_JTFH01000567v1_decoy,length=1441>
##contig=<ID=chrUn_JTFH01000568v1_decoy,length=1440>
##contig=<ID=chrUn_JTFH01000569v1_decoy,length=1439>
##contig=<ID=chrUn_JTFH01000570v1_decoy,length=1437>
##contig=<ID=chrUn_JTFH01000571v1_decoy,length=1436>
##contig=<ID=chrUn_JTFH01000572v1_decoy,length=1429>
##contig=<ID=chrUn_JTFH01000573v1_decoy,length=1429>
##contig=<ID=chrUn_JTFH01000574v1_decoy,length=1427>
##contig=<ID=chrUn_JTFH01000575v1_decoy,length=1426>
##contig=<ID=chrUn_JTFH01000576v1_decoy,length=1425>
##contig=<ID=chrUn_JTFH01000577v1_decoy,length=1424>
##contig=<ID=chrUn_JTFH01000578v1_decoy,length=1424>
##contig=<ID=chrUn_JTFH01000579v1_decoy,length=1423>
##contig=<ID=chrUn_JTFH01000580v1_decoy,length=1423>
##contig=<ID=chrUn_JTFH01000581v1_decoy,length=1423>
##contig=<ID=chrUn_JTFH01000582v1_decoy,length=1414>
##contig=<ID=chrUn_JTFH01000583v1_decoy,length=1414>
##contig=<ID=chrUn_JTFH01000584v1_decoy,length=1413>
##contig=<ID=chrUn_JTFH01000585v1_decoy,length=1413>
##contig=<ID=chrUn_JTFH01000586v1_decoy,length=1410>
##contig=<ID=chrUn_JTFH01000587v1_decoy,length=1409>
##contig=<ID=chrUn_JTFH01000588v1_decoy,length=1409>
##contig=<ID=chrUn_JTFH01000589v1_decoy,length=1406>
##contig=<ID=chrUn_JTFH01000590v1_decoy,length=1405>
##contig=<ID=chrUn_JTFH01000591v1_decoy,length=1405>
##contig=<ID=chrUn_JTFH01000592v1_decoy,length=1404>
##contig=<ID=chrUn_JTFH01000593v1_decoy,length=1404>
##contig=<ID=chrUn_JTFH01000594v1_decoy,length=1402>
##contig=<ID=chrUn_JTFH01000595v1_decoy,length=1402>
##contig=<ID=chrUn_JTFH01000596v1_decoy,length=1402>
##contig=<ID=chrUn_JTFH01000597v1_decoy,length=1402>
##contig=<ID=chrUn_JTFH01000598v1_decoy,length=1400>
##contig=<ID=chrUn_JTFH01000599v1_decoy,length=1398>
##contig=<ID=chrUn_JTFH01000600v1_decoy,length=1396>
##contig=<ID=chrUn_JTFH01000601v1_decoy,length=1395>
##contig=<ID=chrUn_JTFH01000602v1_decoy,length=1394>
##contig=<ID=chrUn_JTFH01000603v1_decoy,length=1393>
##contig=<ID=chrUn_JTFH01000604v1_decoy,length=1391>
##contig=<ID=chrUn_JTFH01000605v1_decoy,length=1389>
##contig=<ID=chrUn_JTFH01000606v1_decoy,length=1389>
##contig=<ID=chrUn_JTFH01000607v1_decoy,length=1388>
##contig=<ID=chrUn_JTFH01000608v1_decoy,length=1387>
##contig=<ID=chrUn_JTFH01000609v1_decoy,length=1384>
##contig=<ID=chrUn_JTFH01000610v1_decoy,length=1381>
##contig=<ID=chrUn_JTFH01000611v1_decoy,length=1381>
##contig=<ID=chrUn_JTFH01000612v1_decoy,length=1379>
##contig=<ID=chrUn_JTFH01000613v1_decoy,length=1377>
##contig=<ID=chrUn_JTFH01000614v1_decoy,length=1376>
##contig=<ID=chrUn_JTFH01000615v1_decoy,length=1376>
##contig=<ID=chrUn_JTFH01000616v1_decoy,length=1375>
##contig=<ID=chrUn_JTFH01000617v1_decoy,length=1374>
##contig=<ID=chrUn_JTFH01000618v1_decoy,length=1372>
##contig=<ID=chrUn_JTFH01000619v1_decoy,length=1371>
##contig=<ID=chrUn_JTFH01000620v1_decoy,length=1370>
##contig=<ID=chrUn_JTFH01000621v1_decoy,length=1370>
##contig=<ID=chrUn_JTFH01000622v1_decoy,length=1366>
##contig=<ID=chrUn_JTFH01000623v1_decoy,length=1363>
##contig=<ID=chrUn_JTFH01000624v1_decoy,length=1360>
##contig=<ID=chrUn_JTFH01000625v1_decoy,length=1356>
##contig=<ID=chrUn_JTFH01000626v1_decoy,length=1355>
##contig=<ID=chrUn_JTFH01000627v1_decoy,length=1355>
##contig=<ID=chrUn_JTFH01000628v1_decoy,length=1352>
##contig=<ID=chrUn_JTFH01000629v1_decoy,length=1345>
##contig=<ID=chrUn_JTFH01000630v1_decoy,length=1344>
##contig=<ID=chrUn_JTFH01000631v1_decoy,length=1344>
##contig=<ID=chrUn_JTFH01000632v1_decoy,length=1342>
##contig=<ID=chrUn_JTFH01000633v1_decoy,length=1342>
##contig=<ID=chrUn_JTFH01000634v1_decoy,length=1336>
##contig=<ID=chrUn_JTFH01000635v1_decoy,length=1334>
##contig=<ID=chrUn_JTFH01000636v1_decoy,length=1334>
##contig=<ID=chrUn_JTFH01000637v1_decoy,length=1333>
##contig=<ID=chrUn_JTFH01000638v1_decoy,length=1332>
##contig=<ID=chrUn_JTFH01000639v1_decoy,length=1328>
##contig=<ID=chrUn_JTFH01000640v1_decoy,length=1328>
##contig=<ID=chrUn_JTFH01000641v1_decoy,length=1328>
##contig=<ID=chrUn_JTFH01000642v1_decoy,length=1327>
##contig=<ID=chrUn_JTFH01000643v1_decoy,length=1325>
##contig=<ID=chrUn_JTFH01000644v1_decoy,length=1322>
##contig=<ID=chrUn_JTFH01000645v1_decoy,length=1320>
##contig=<ID=chrUn_JTFH01000646v1_decoy,length=1319>
##contig=<ID=chrUn_JTFH01000647v1_decoy,length=1318>
##contig=<ID=chrUn_JTFH01000648v1_decoy,length=1315>
##contig=<ID=chrUn_JTFH01000649v1_decoy,length=1314>
##contig=<ID=chrUn_JTFH01000650v1_decoy,length=1313>
##contig=<ID=chrUn_JTFH01000651v1_decoy,length=1313>
##contig=<ID=chrUn_JTFH01000652v1_decoy,length=1312>
##contig=<ID=chrUn_JTFH01000653v1_decoy,length=1310>
##contig=<ID=chrUn_JTFH01000654v1_decoy,length=1309>
##contig=<ID=chrUn_JTFH01000655v1_decoy,length=1309>
##contig=<ID=chrUn_JTFH01000656v1_decoy,length=1307>
##contig=<ID=chrUn_JTFH01000657v1_decoy,length=1307>
##contig=<ID=chrUn_JTFH01000658v1_decoy,length=1305>
##contig=<ID=chrUn_JTFH01000659v1_decoy,length=1304>
##contig=<ID=chrUn_JTFH01000660v1_decoy,length=1303>
##contig=<ID=chrUn_JTFH01000661v1_decoy,length=1302>
##contig=<ID=chrUn_JTFH01000662v1_decoy,length=1302>
##contig=<ID=chrUn_JTFH01000663v1_decoy,length=1301>
##contig=<ID=chrUn_JTFH01000664v1_decoy,length=1301>
##contig=<ID=chrUn_JTFH01000665v1_decoy,length=1300>
##contig=<ID=chrUn_JTFH01000666v1_decoy,length=1299>
##contig=<ID=chrUn_JTFH01000667v1_decoy,length=1297>
##contig=<ID=chrUn_JTFH01000668v1_decoy,length=1295>
##contig=<ID=chrUn_JTFH01000669v1_decoy,length=1294>
##contig=<ID=chrUn_JTFH01000670v1_decoy,length=1293>
##contig=<ID=chrUn_JTFH01000671v1_decoy,length=1291>
##contig=<ID=chrUn_JTFH01000672v1_decoy,length=1291>
##contig=<ID=chrUn_JTFH01000673v1_decoy,length=1289>
##contig=<ID=chrUn_JTFH01000674v1_decoy,length=1288>
##contig=<ID=chrUn_JTFH01000675v1_decoy,length=1288>
##contig=<ID=chrUn_JTFH01000676v1_decoy,length=1287>
##contig=<ID=chrUn_JTFH01000677v1_decoy,length=1287>
##contig=<ID=chrUn_JTFH01000678v1_decoy,length=1287>
##contig=<ID=chrUn_JTFH01000679v1_decoy,length=1286>
##contig=<ID=chrUn_JTFH01000680v1_decoy,length=1283>
##contig=<ID=chrUn_JTFH01000681v1_decoy,length=1281>
##contig=<ID=chrUn_JTFH01000682v1_decoy,length=1277>
##contig=<ID=chrUn_JTFH01000683v1_decoy,length=1274>
##contig=<ID=chrUn_JTFH01000684v1_decoy,length=1270>
##contig=<ID=chrUn_JTFH01000685v1_decoy,length=1267>
##contig=<ID=chrUn_JTFH01000686v1_decoy,length=1266>
##contig=<ID=chrUn_JTFH01000687v1_decoy,length=1260>
##contig=<ID=chrUn_JTFH01000688v1_decoy,length=1259>
##contig=<ID=chrUn_JTFH01000689v1_decoy,length=1258>
##contig=<ID=chrUn_JTFH01000690v1_decoy,length=1258>
##contig=<ID=chrUn_JTFH01000691v1_decoy,length=1258>
##contig=<ID=chrUn_JTFH01000692v1_decoy,length=1256>
##contig=<ID=chrUn_JTFH01000693v1_decoy,length=1255>
##contig=<ID=chrUn_JTFH01000694v1_decoy,length=1254>
##contig=<ID=chrUn_JTFH01000695v1_decoy,length=1254>
##contig=<ID=chrUn_JTFH01000696v1_decoy,length=1253>
##contig=<ID=chrUn_JTFH01000697v1_decoy,length=1250>
##contig=<ID=chrUn_JTFH01000698v1_decoy,length=1249>
##contig=<ID=chrUn_JTFH01000699v1_decoy,length=1248>
##contig=<ID=chrUn_JTFH01000700v1_decoy,length=1248>
##contig=<ID=chrUn_JTFH01000701v1_decoy,length=1247>
##contig=<ID=chrUn_JTFH01000702v1_decoy,length=1242>
##contig=<ID=chrUn_JTFH01000703v1_decoy,length=1242>
##contig=<ID=chrUn_JTFH01000704v1_decoy,length=1241>
##contig=<ID=chrUn_JTFH01000705v1_decoy,length=1241>
##contig=<ID=chrUn_JTFH01000706v1_decoy,length=1241>
##contig=<ID=chrUn_JTFH01000707v1_decoy,length=1239>
##contig=<ID=chrUn_JTFH01000708v1_decoy,length=1238>
##contig=<ID=chrUn_JTFH01000709v1_decoy,length=1237>
##contig=<ID=chrUn_JTFH01000710v1_decoy,length=1236>
##contig=<ID=chrUn_JTFH01000711v1_decoy,length=1235>
##contig=<ID=chrUn_JTFH01000712v1_decoy,length=1234>
##contig=<ID=chrUn_JTFH01000713v1_decoy,length=1234>
##contig=<ID=chrUn_JTFH01000714v1_decoy,length=1234>
##contig=<ID=chrUn_JTFH01000715v1_decoy,length=1233>
##contig=<ID=chrUn_JTFH01000716v1_decoy,length=1232>
##contig=<ID=chrUn_JTFH01000717v1_decoy,length=1232>
##contig=<ID=chrUn_JTFH01000718v1_decoy,length=1231>
##contig=<ID=chrUn_JTFH01000719v1_decoy,length=1230>
##contig=<ID=chrUn_JTFH01000720v1_decoy,length=1228>
##contig=<ID=chrUn_JTFH01000721v1_decoy,length=1227>
##contig=<ID=chrUn_JTFH01000722v1_decoy,length=1227>
##contig=<ID=chrUn_JTFH01000723v1_decoy,length=1226>
##contig=<ID=chrUn_JTFH01000724v1_decoy,length=1224>
##contig=<ID=chrUn_JTFH01000725v1_decoy,length=1224>
##contig=<ID=chrUn_JTFH01000726v1_decoy,length=1220>
##contig=<ID=chrUn_JTFH01000727v1_decoy,length=1220>
##contig=<ID=chrUn_JTFH01000728v1_decoy,length=1219>
##contig=<ID=chrUn_JTFH01000729v1_decoy,length=1217>
##contig=<ID=chrUn_JTFH01000730v1_decoy,length=1216>
##contig=<ID=chrUn_JTFH01000731v1_decoy,length=1215>
##contig=<ID=chrUn_JTFH01000732v1_decoy,length=1214>
##contig=<ID=chrUn_JTFH01000733v1_decoy,length=1214>
##contig=<ID=chrUn_JTFH01000734v1_decoy,length=1214>
##contig=<ID=chrUn_JTFH01000735v1_decoy,length=1213>
##contig=<ID=chrUn_JTFH01000736v1_decoy,length=1212>
##contig=<ID=chrUn_JTFH01000737v1_decoy,length=1209>
##contig=<ID=chrUn_JTFH01000738v1_decoy,length=1208>
##contig=<ID=chrUn_JTFH01000739v1_decoy,length=1207>
##contig=<ID=chrUn_JTFH01000740v1_decoy,length=1207>
##contig=<ID=chrUn_JTFH01000741v1_decoy,length=1207>
##contig=<ID=chrUn_JTFH01000742v1_decoy,length=1206>
##contig=<ID=chrUn_JTFH01000743v1_decoy,length=1206>
##contig=<ID=chrUn_JTFH01000744v1_decoy,length=1205>
##contig=<ID=chrUn_JTFH01000745v1_decoy,length=1205>
##contig=<ID=chrUn_JTFH01000746v1_decoy,length=1204>
##contig=<ID=chrUn_JTFH01000747v1_decoy,length=1204>
##contig=<ID=chrUn_JTFH01000748v1_decoy,length=1204>
##contig=<ID=chrUn_JTFH01000749v1_decoy,length=1203>
##contig=<ID=chrUn_JTFH01000750v1_decoy,length=1201>
##contig=<ID=chrUn_JTFH01000751v1_decoy,length=1201>
##contig=<ID=chrUn_JTFH01000752v1_decoy,length=1200>
##contig=<ID=chrUn_JTFH01000753v1_decoy,length=1200>
##contig=<ID=chrUn_JTFH01000754v1_decoy,length=1199>
##contig=<ID=chrUn_JTFH01000755v1_decoy,length=1198>
##contig=<ID=chrUn_JTFH01000756v1_decoy,length=1197>
##contig=<ID=chrUn_JTFH01000757v1_decoy,length=1196>
##contig=<ID=chrUn_JTFH01000758v1_decoy,length=1195>
##contig=<ID=chrUn_JTFH01000759v1_decoy,length=1194>
##contig=<ID=chrUn_JTFH01000760v1_decoy,length=1194>
##contig=<ID=chrUn_JTFH01000761v1_decoy,length=1191>
##contig=<ID=chrUn_JTFH01000762v1_decoy,length=1189>
##contig=<ID=chrUn_JTFH01000763v1_decoy,length=1186>
##contig=<ID=chrUn_JTFH01000764v1_decoy,length=1186>
##contig=<ID=chrUn_JTFH01000765v1_decoy,length=1184>
##contig=<ID=chrUn_JTFH01000766v1_decoy,length=1183>
##contig=<ID=chrUn_JTFH01000767v1_decoy,length=1183>
##contig=<ID=chrUn_JTFH01000768v1_decoy,length=1182>
##contig=<ID=chrUn_JTFH01000769v1_decoy,length=1181>
##contig=<ID=chrUn_JTFH01000770v1_decoy,length=1181>
##contig=<ID=chrUn_JTFH01000771v1_decoy,length=1181>
##contig=<ID=chrUn_JTFH01000772v1_decoy,length=1181>
##contig=<ID=chrUn_JTFH01000773v1_decoy,length=1179>
##contig=<ID=chrUn_JTFH01000774v1_decoy,length=1178>
##contig=<ID=chrUn_JTFH01000775v1_decoy,length=1178>
##contig=<ID=chrUn_JTFH01000776v1_decoy,length=1177>
##contig=<ID=chrUn_JTFH01000777v1_decoy,length=1177>
##contig=<ID=chrUn_JTFH01000778v1_decoy,length=1171>
##contig=<ID=chrUn_JTFH01000779v1_decoy,length=1171>
##contig=<ID=chrUn_JTFH01000780v1_decoy,length=1171>
##contig=<ID=chrUn_JTFH01000781v1_decoy,length=1170>
##contig=<ID=chrUn_JTFH01000782v1_decoy,length=1170>
##contig=<ID=chrUn_JTFH01000783v1_decoy,length=1167>
##contig=<ID=chrUn_JTFH01000784v1_decoy,length=1167>
##contig=<ID=chrUn_JTFH01000785v1_decoy,length=1167>
##contig=<ID=chrUn_JTFH01000786v1_decoy,length=1165>
##contig=<ID=chrUn_JTFH01000787v1_decoy,length=1165>
##contig=<ID=chrUn_JTFH01000788v1_decoy,length=1162>
##contig=<ID=chrUn_JTFH01000789v1_decoy,length=1157>
##contig=<ID=chrUn_JTFH01000790v1_decoy,length=1156>
##contig=<ID=chrUn_JTFH01000791v1_decoy,length=1156>
##contig=<ID=chrUn_JTFH01000792v1_decoy,length=1154>
##contig=<ID=chrUn_JTFH01000793v1_decoy,length=1154>
##contig=<ID=chrUn_JTFH01000794v1_decoy,length=1151>
##contig=<ID=chrUn_JTFH01000795v1_decoy,length=1151>
##contig=<ID=chrUn_JTFH01000796v1_decoy,length=1150>
##contig=<ID=chrUn_JTFH01000797v1_decoy,length=1150>
##contig=<ID=chrUn_JTFH01000798v1_decoy,length=1147>
##contig=<ID=chrUn_JTFH01000799v1_decoy,length=1147>
##contig=<ID=chrUn_JTFH01000800v1_decoy,length=1146>
##contig=<ID=chrUn_JTFH01000801v1_decoy,length=1144>
##contig=<ID=chrUn_JTFH01000802v1_decoy,length=1144>
##contig=<ID=chrUn_JTFH01000803v1_decoy,length=1143>
##contig=<ID=chrUn_JTFH01000804v1_decoy,length=1142>
##contig=<ID=chrUn_JTFH01000805v1_decoy,length=1141>
##contig=<ID=chrUn_JTFH01000806v1_decoy,length=1141>
##contig=<ID=chrUn_JTFH01000807v1_decoy,length=1140>
##contig=<ID=chrUn_JTFH01000808v1_decoy,length=1138>
##contig=<ID=chrUn_JTFH01000809v1_decoy,length=1134>
##contig=<ID=chrUn_JTFH01000810v1_decoy,length=1134>
##contig=<ID=chrUn_JTFH01000811v1_decoy,length=1132>
##contig=<ID=chrUn_JTFH01000812v1_decoy,length=1131>
##contig=<ID=chrUn_JTFH01000813v1_decoy,length=1131>
##contig=<ID=chrUn_JTFH01000814v1_decoy,length=1130>
##contig=<ID=chrUn_JTFH01000815v1_decoy,length=1127>
##contig=<ID=chrUn_JTFH01000816v1_decoy,length=1126>
##contig=<ID=chrUn_JTFH01000817v1_decoy,length=1124>
##contig=<ID=chrUn_JTFH01000818v1_decoy,length=1122>
##contig=<ID=chrUn_JTFH01000819v1_decoy,length=1122>
##contig=<ID=chrUn_JTFH01000820v1_decoy,length=1121>
##contig=<ID=chrUn_JTFH01000821v1_decoy,length=1119>
##contig=<ID=chrUn_JTFH01000822v1_decoy,length=1119>
##contig=<ID=chrUn_JTFH01000823v1_decoy,length=1119>
##contig=<ID=chrUn_JTFH01000824v1_decoy,length=1119>
##contig=<ID=chrUn_JTFH01000825v1_decoy,length=1118>
##contig=<ID=chrUn_JTFH01000826v1_decoy,length=1116>
##contig=<ID=chrUn_JTFH01000827v1_decoy,length=1116>
##contig=<ID=chrUn_JTFH01000828v1_decoy,length=1115>
##contig=<ID=chrUn_JTFH01000829v1_decoy,length=1115>
##contig=<ID=chrUn_JTFH01000830v1_decoy,length=1115>
##contig=<ID=chrUn_JTFH01000831v1_decoy,length=1114>
##contig=<ID=chrUn_JTFH01000832v1_decoy,length=1113>
##contig=<ID=chrUn_JTFH01000833v1_decoy,length=1113>
##contig=<ID=chrUn_JTFH01000834v1_decoy,length=1110>
##contig=<ID=chrUn_JTFH01000835v1_decoy,length=1110>
##contig=<ID=chrUn_JTFH01000836v1_decoy,length=1109>
##contig=<ID=chrUn_JTFH01000837v1_decoy,length=1108>
##contig=<ID=chrUn_JTFH01000838v1_decoy,length=1107>
##contig=<ID=chrUn_JTFH01000839v1_decoy,length=1107>
##contig=<ID=chrUn_JTFH01000840v1_decoy,length=1107>
##contig=<ID=chrUn_JTFH01000841v1_decoy,length=1107>
##contig=<ID=chrUn_JTFH01000842v1_decoy,length=1106>
##contig=<ID=chrUn_JTFH01000843v1_decoy,length=1103>
##contig=<ID=chrUn_JTFH01000844v1_decoy,length=1103>
##contig=<ID=chrUn_JTFH01000845v1_decoy,length=1103>
##contig=<ID=chrUn_JTFH01000846v1_decoy,length=1100>
##contig=<ID=chrUn_JTFH01000847v1_decoy,length=1099>
##contig=<ID=chrUn_JTFH01000848v1_decoy,length=1098>
##contig=<ID=chrUn_JTFH01000849v1_decoy,length=1097>
##contig=<ID=chrUn_JTFH01000850v1_decoy,length=1096>
##contig=<ID=chrUn_JTFH01000851v1_decoy,length=1096>
##contig=<ID=chrUn_JTFH01000852v1_decoy,length=1094>
##contig=<ID=chrUn_JTFH01000853v1_decoy,length=1093>
##contig=<ID=chrUn_JTFH01000854v1_decoy,length=1090>
##contig=<ID=chrUn_JTFH01000855v1_decoy,length=1088>
##contig=<ID=chrUn_JTFH01000856v1_decoy,length=1087>
##contig=<ID=chrUn_JTFH01000857v1_decoy,length=1086>
##contig=<ID=chrUn_JTFH01000858v1_decoy,length=1085>
##contig=<ID=chrUn_JTFH01000859v1_decoy,length=1084>
##contig=<ID=chrUn_JTFH01000860v1_decoy,length=1084>
##contig=<ID=chrUn_JTFH01000861v1_decoy,length=1084>
##contig=<ID=chrUn_JTFH01000862v1_decoy,length=1084>
##contig=<ID=chrUn_JTFH01000863v1_decoy,length=1083>
##contig=<ID=chrUn_JTFH01000864v1_decoy,length=1083>
##contig=<ID=chrUn_JTFH01000865v1_decoy,length=1082>
##contig=<ID=chrUn_JTFH01000866v1_decoy,length=1082>
##contig=<ID=chrUn_JTFH01000867v1_decoy,length=1081>
##contig=<ID=chrUn_JTFH01000868v1_decoy,length=1081>
##contig=<ID=chrUn_JTFH01000869v1_decoy,length=1079>
##contig=<ID=chrUn_JTFH01000870v1_decoy,length=1076>
##contig=<ID=chrUn_JTFH01000871v1_decoy,length=1074>
##contig=<ID=chrUn_JTFH01000872v1_decoy,length=1073>
##contig=<ID=chrUn_JTFH01000873v1_decoy,length=1073>
##contig=<ID=chrUn_JTFH01000874v1_decoy,length=1071>
##contig=<ID=chrUn_JTFH01000875v1_decoy,length=1069>
##contig=<ID=chrUn_JTFH01000876v1_decoy,length=1067>
##contig=<ID=chrUn_JTFH01000877v1_decoy,length=1067>
##contig=<ID=chrUn_JTFH01000878v1_decoy,length=1067>
##contig=<ID=chrUn_JTFH01000879v1_decoy,length=1066>
##contig=<ID=chrUn_JTFH01000880v1_decoy,length=1065>
##contig=<ID=chrUn_JTFH01000881v1_decoy,length=1065>
##contig=<ID=chrUn_JTFH01000882v1_decoy,length=1065>
##contig=<ID=chrUn_JTFH01000883v1_decoy,length=1065>
##contig=<ID=chrUn_JTFH01000884v1_decoy,length=1065>
##contig=<ID=chrUn_JTFH01000885v1_decoy,length=1064>
##contig=<ID=chrUn_JTFH01000886v1_decoy,length=1064>
##contig=<ID=chrUn_JTFH01000887v1_decoy,length=1064>
##contig=<ID=chrUn_JTFH01000888v1_decoy,length=1063>
##contig=<ID=chrUn_JTFH01000889v1_decoy,length=1062>
##contig=<ID=chrUn_JTFH01000890v1_decoy,length=1062>
##contig=<ID=chrUn_JTFH01000891v1_decoy,length=1062>
##contig=<ID=chrUn_JTFH01000892v1_decoy,length=1061>
##contig=<ID=chrUn_JTFH01000893v1_decoy,length=1060>
##contig=<ID=chrUn_JTFH01000894v1_decoy,length=1057>
##contig=<ID=chrUn_JTFH01000895v1_decoy,length=1057>
##contig=<ID=chrUn_JTFH01000896v1_decoy,length=1056>
##contig=<ID=chrUn_JTFH01000897v1_decoy,length=1055>
##contig=<ID=chrUn_JTFH01000898v1_decoy,length=1055>
##contig=<ID=chrUn_JTFH01000899v1_decoy,length=1055>
##contig=<ID=chrUn_JTFH01000900v1_decoy,length=1055>
##contig=<ID=chrUn_JTFH01000901v1_decoy,length=1054>
##contig=<ID=chrUn_JTFH01000902v1_decoy,length=1051>
##contig=<ID=chrUn_JTFH01000903v1_decoy,length=1050>
##contig=<ID=chrUn_JTFH01000904v1_decoy,length=1050>
##contig=<ID=chrUn_JTFH01000905v1_decoy,length=1049>
##contig=<ID=chrUn_JTFH01000906v1_decoy,length=1048>
##contig=<ID=chrUn_JTFH01000907v1_decoy,length=1047>
##contig=<ID=chrUn_JTFH01000908v1_decoy,length=1046>
##contig=<ID=chrUn_JTFH01000909v1_decoy,length=1046>
##contig=<ID=chrUn_JTFH01000910v1_decoy,length=1046>
##contig=<ID=chrUn_JTFH01000911v1_decoy,length=1045>
##contig=<ID=chrUn_JTFH01000912v1_decoy,length=1045>
##contig=<ID=chrUn_JTFH01000913v1_decoy,length=1045>
##contig=<ID=chrUn_JTFH01000914v1_decoy,length=1044>
##contig=<ID=chrUn_JTFH01000915v1_decoy,length=1042>
##contig=<ID=chrUn_JTFH01000916v1_decoy,length=1041>
##contig=<ID=chrUn_JTFH01000917v1_decoy,length=1039>
##contig=<ID=chrUn_JTFH01000918v1_decoy,length=1039>
##contig=<ID=chrUn_JTFH01000919v1_decoy,length=1038>
##contig=<ID=chrUn_JTFH01000920v1_decoy,length=1036>
##contig=<ID=chrUn_JTFH01000921v1_decoy,length=1036>
##contig=<ID=chrUn_JTFH01000922v1_decoy,length=1035>
##contig=<ID=chrUn_JTFH01000923v1_decoy,length=1035>
##contig=<ID=chrUn_JTFH01000924v1_decoy,length=1033>
##contig=<ID=chrUn_JTFH01000925v1_decoy,length=1032>
##contig=<ID=chrUn_JTFH01000926v1_decoy,length=1031>
##contig=<ID=chrUn_JTFH01000927v1_decoy,length=1031>
##contig=<ID=chrUn_JTFH01000928v1_decoy,length=1031>
##contig=<ID=chrUn_JTFH01000929v1_decoy,length=1027>
##contig=<ID=chrUn_JTFH01000930v1_decoy,length=1027>
##contig=<ID=chrUn_JTFH01000931v1_decoy,length=1026>
##contig=<ID=chrUn_JTFH01000932v1_decoy,length=1026>
##contig=<ID=chrUn_JTFH01000933v1_decoy,length=1024>
##contig=<ID=chrUn_JTFH01000934v1_decoy,length=1024>
##contig=<ID=chrUn_JTFH01000935v1_decoy,length=1022>
##contig=<ID=chrUn_JTFH01000936v1_decoy,length=1022>
##contig=<ID=chrUn_JTFH01000937v1_decoy,length=1021>
##contig=<ID=chrUn_JTFH01000938v1_decoy,length=1020>
##contig=<ID=chrUn_JTFH01000939v1_decoy,length=1019>
##contig=<ID=chrUn_JTFH01000940v1_decoy,length=1018>
##contig=<ID=chrUn_JTFH01000941v1_decoy,length=1018>
##contig=<ID=chrUn_JTFH01000942v1_decoy,length=1018>
##contig=<ID=chrUn_JTFH01000943v1_decoy,length=1016>
##contig=<ID=chrUn_JTFH01000944v1_decoy,length=1010>
##contig=<ID=chrUn_JTFH01000945v1_decoy,length=1010>
##contig=<ID=chrUn_JTFH01000946v1_decoy,length=1009>
##contig=<ID=chrUn_JTFH01000947v1_decoy,length=1008>
##contig=<ID=chrUn_JTFH01000948v1_decoy,length=1007>
##contig=<ID=chrUn_JTFH01000949v1_decoy,length=1006>
##contig=<ID=chrUn_JTFH01000950v1_decoy,length=1005>
##contig=<ID=chrUn_JTFH01000951v1_decoy,length=1005>
##contig=<ID=chrUn_JTFH01000952v1_decoy,length=1004>
##contig=<ID=chrUn_JTFH01000953v1_decoy,length=1004>
##contig=<ID=chrUn_JTFH01000954v1_decoy,length=1003>
##contig=<ID=chrUn_JTFH01000955v1_decoy,length=1003>
##contig=<ID=chrUn_JTFH01000956v1_decoy,length=1003>
##contig=<ID=chrUn_JTFH01000957v1_decoy,length=1003>
##contig=<ID=chrUn_JTFH01000958v1_decoy,length=1002>
##contig=<ID=chrUn_JTFH01000959v1_decoy,length=1002>
##contig=<ID=chrUn_JTFH01000960v1_decoy,length=1000>
##contig=<ID=chrUn_JTFH01000961v1_decoy,length=1000>
##contig=<ID=chrUn_JTFH01000962v1_decoy,length=8358>
##contig=<ID=chrUn_JTFH01000963v1_decoy,length=7932>
##contig=<ID=chrUn_JTFH01000964v1_decoy,length=6846>
##contig=<ID=chrUn_JTFH01000965v1_decoy,length=4591>
##contig=<ID=chrUn_JTFH01000966v1_decoy,length=4041>
##contig=<ID=chrUn_JTFH01000967v1_decoy,length=3841>
##contig=<ID=chrUn_JTFH01000968v1_decoy,length=3754>
##contig=<ID=chrUn_JTFH01000969v1_decoy,length=3743>
##contig=<ID=chrUn_JTFH01000970v1_decoy,length=3702>
##contig=<ID=chrUn_JTFH01000971v1_decoy,length=3625>
##contig=<ID=chrUn_JTFH01000972v1_decoy,length=3529>
##contig=<ID=chrUn_JTFH01000973v1_decoy,length=3508>
##contig=<ID=chrUn_JTFH01000974v1_decoy,length=3359>
##contig=<ID=chrUn_JTFH01000975v1_decoy,length=3320>
##contig=<ID=chrUn_JTFH01000976v1_decoy,length=3231>
##contig=<ID=chrUn_JTFH01000977v1_decoy,length=3220>
##contig=<ID=chrUn_JTFH01000978v1_decoy,length=3212>
##contig=<ID=chrUn_JTFH01000979v1_decoy,length=3192>
##contig=<ID=chrUn_JTFH01000980v1_decoy,length=3092>
##contig=<ID=chrUn_JTFH01000981v1_decoy,length=3087>
##contig=<ID=chrUn_JTFH01000982v1_decoy,length=3048>
##contig=<ID=chrUn_JTFH01000983v1_decoy,length=3005>
##contig=<ID=chrUn_JTFH01000984v1_decoy,length=3004>
##contig=<ID=chrUn_JTFH01000985v1_decoy,length=2959>
##contig=<ID=chrUn_JTFH01000986v1_decoy,length=2934>
##contig=<ID=chrUn_JTFH01000987v1_decoy,length=2933>
##contig=<ID=chrUn_JTFH01000988v1_decoy,length=2827>
##contig=<ID=chrUn_JTFH01000989v1_decoy,length=2794>
##contig=<ID=chrUn_JTFH01000990v1_decoy,length=2749>
##contig=<ID=chrUn_JTFH01000991v1_decoy,length=2745>
##contig=<ID=chrUn_JTFH01000992v1_decoy,length=2733>
##contig=<ID=chrUn_JTFH01000993v1_decoy,length=2698>
##contig=<ID=chrUn_JTFH01000994v1_decoy,length=2665>
##contig=<ID=chrUn_JTFH01000995v1_decoy,length=2634>
##contig=<ID=chrUn_JTFH01000996v1_decoy,length=2492>
##contig=<ID=chrUn_JTFH01000997v1_decoy,length=2489>
##contig=<ID=chrUn_JTFH01000998v1_decoy,length=2468>
##contig=<ID=chrUn_JTFH01000999v1_decoy,length=2414>
##contig=<ID=chrUn_JTFH01001000v1_decoy,length=2395>
##contig=<ID=chrUn_JTFH01001001v1_decoy,length=2356>
##contig=<ID=chrUn_JTFH01001002v1_decoy,length=2339>
##contig=<ID=chrUn_JTFH01001003v1_decoy,length=2310>
##contig=<ID=chrUn_JTFH01001004v1_decoy,length=2288>
##contig=<ID=chrUn_JTFH01001005v1_decoy,length=2285>
##contig=<ID=chrUn_JTFH01001006v1_decoy,length=2269>
##contig=<ID=chrUn_JTFH01001007v1_decoy,length=2253>
##contig=<ID=chrUn_JTFH01001008v1_decoy,length=2203>
##contig=<ID=chrUn_JTFH01001009v1_decoy,length=2176>
##contig=<ID=chrUn_JTFH01001010v1_decoy,length=2159>
##contig=<ID=chrUn_JTFH01001011v1_decoy,length=2155>
##contig=<ID=chrUn_JTFH01001012v1_decoy,length=2149>
##contig=<ID=chrUn_JTFH01001013v1_decoy,length=2129>
##contig=<ID=chrUn_JTFH01001014v1_decoy,length=2116>
##contig=<ID=chrUn_JTFH01001015v1_decoy,length=2113>
##contig=<ID=chrUn_JTFH01001016v1_decoy,length=2098>
##contig=<ID=chrUn_JTFH01001017v1_decoy,length=2066>
##contig=<ID=chrUn_JTFH01001018v1_decoy,length=2066>
##contig=<ID=chrUn_JTFH01001019v1_decoy,length=2059>
##contig=<ID=chrUn_JTFH01001020v1_decoy,length=2047>
##contig=<ID=chrUn_JTFH01001021v1_decoy,length=2040>
##contig=<ID=chrUn_JTFH01001022v1_decoy,length=2030>
##contig=<ID=chrUn_JTFH01001023v1_decoy,length=2024>
##contig=<ID=chrUn_JTFH01001024v1_decoy,length=2001>
##contig=<ID=chrUn_JTFH01001025v1_decoy,length=1992>
##contig=<ID=chrUn_JTFH01001026v1_decoy,length=1981>
##contig=<ID=chrUn_JTFH01001027v1_decoy,length=1979>
##contig=<ID=chrUn_JTFH01001028v1_decoy,length=1957>
##contig=<ID=chrUn_JTFH01001029v1_decoy,length=1953>
##contig=<ID=chrUn_JTFH01001030v1_decoy,length=1944>
##contig=<ID=chrUn_JTFH01001031v1_decoy,length=1936>
##contig=<ID=chrUn_JTFH01001032v1_decoy,length=1932>
##contig=<ID=chrUn_JTFH01001033v1_decoy,length=1882>
##contig=<ID=chrUn_JTFH01001034v1_decoy,length=1878>
##contig=<ID=chrUn_JTFH01001035v1_decoy,length=1870>
##contig=<ID=chrUn_JTFH01001036v1_decoy,length=1821>
##contig=<ID=chrUn_JTFH01001037v1_decoy,length=1813>
##contig=<ID=chrUn_JTFH01001038v1_decoy,length=1809>
##contig=<ID=chrUn_JTFH01001039v1_decoy,length=1804>
##contig=<ID=chrUn_JTFH01001040v1_decoy,length=1797>
##contig=<ID=chrUn_JTFH01001041v1_decoy,length=1791>
##contig=<ID=chrUn_JTFH01001042v1_decoy,length=1781>
##contig=<ID=chrUn_JTFH01001043v1_decoy,length=1766>
##contig=<ID=chrUn_JTFH01001044v1_decoy,length=1764>
##contig=<ID=chrUn_JTFH01001045v1_decoy,length=1743>
##contig=<ID=chrUn_JTFH01001046v1_decoy,length=1741>
##contig=<ID=chrUn_JTFH01001047v1_decoy,length=1709>
##contig=<ID=chrUn_JTFH01001048v1_decoy,length=1706>
##contig=<ID=chrUn_JTFH01001049v1_decoy,length=1701>
##contig=<ID=chrUn_JTFH01001050v1_decoy,length=1689>
##contig=<ID=chrUn_JTFH01001051v1_decoy,length=1646>
##contig=<ID=chrUn_JTFH01001052v1_decoy,length=1641>
##contig=<ID=chrUn_JTFH01001053v1_decoy,length=1639>
##contig=<ID=chrUn_JTFH01001054v1_decoy,length=1636>
##contig=<ID=chrUn_JTFH01001055v1_decoy,length=1632>
##contig=<ID=chrUn_JTFH01001056v1_decoy,length=1629>
##contig=<ID=chrUn_JTFH01001057v1_decoy,length=1623>
##contig=<ID=chrUn_JTFH01001058v1_decoy,length=1622>
##contig=<ID=chrUn_JTFH01001059v1_decoy,length=1622>
##contig=<ID=chrUn_JTFH01001060v1_decoy,length=1619>
##contig=<ID=chrUn_JTFH01001061v1_decoy,length=1606>
##contig=<ID=chrUn_JTFH01001062v1_decoy,length=1593>
##contig=<ID=chrUn_JTFH01001063v1_decoy,length=1592>
##contig=<ID=chrUn_JTFH01001064v1_decoy,length=1558>
##contig=<ID=chrUn_JTFH01001065v1_decoy,length=1545>
##contig=<ID=chrUn_JTFH01001066v1_decoy,length=1542>
##contig=<ID=chrUn_JTFH01001067v1_decoy,length=1540>
##contig=<ID=chrUn_JTFH01001068v1_decoy,length=1529>
##contig=<ID=chrUn_JTFH01001069v1_decoy,length=1518>
##contig=<ID=chrUn_JTFH01001070v1_decoy,length=1515>
##contig=<ID=chrUn_JTFH01001071v1_decoy,length=1513>
##contig=<ID=chrUn_JTFH01001072v1_decoy,length=1507>
##contig=<ID=chrUn_JTFH01001073v1_decoy,length=1504>
##contig=<ID=chrUn_JTFH01001074v1_decoy,length=1499>
##contig=<ID=chrUn_JTFH01001075v1_decoy,length=1495>
##contig=<ID=chrUn_JTFH01001076v1_decoy,length=1495>
##contig=<ID=chrUn_JTFH01001077v1_decoy,length=1492>
##contig=<ID=chrUn_JTFH01001078v1_decoy,length=1492>
##contig=<ID=chrUn_JTFH01001079v1_decoy,length=1489>
##contig=<ID=chrUn_JTFH01001080v1_decoy,length=1485>
##contig=<ID=chrUn_JTFH01001081v1_decoy,length=1483>
##contig=<ID=chrUn_JTFH01001082v1_decoy,length=1473>
##contig=<ID=chrUn_JTFH01001083v1_decoy,length=1470>
##contig=<ID=chrUn_JTFH01001084v1_decoy,length=1463>
##contig=<ID=chrUn_JTFH01001085v1_decoy,length=1460>
##contig=<ID=chrUn_JTFH01001086v1_decoy,length=1458>
##contig=<ID=chrUn_JTFH01001087v1_decoy,length=1456>
##contig=<ID=chrUn_JTFH01001088v1_decoy,length=1453>
##contig=<ID=chrUn_JTFH01001089v1_decoy,length=1443>
##contig=<ID=chrUn_JTFH01001090v1_decoy,length=1441>
##contig=<ID=chrUn_JTFH01001091v1_decoy,length=1426>
##contig=<ID=chrUn_JTFH01001092v1_decoy,length=1425>
##contig=<ID=chrUn_JTFH01001093v1_decoy,length=1418>
##contig=<ID=chrUn_JTFH01001094v1_decoy,length=1413>
##contig=<ID=chrUn_JTFH01001095v1_decoy,length=1413>
##contig=<ID=chrUn_JTFH01001096v1_decoy,length=1412>
##contig=<ID=chrUn_JTFH01001097v1_decoy,length=1407>
##contig=<ID=chrUn_JTFH01001098v1_decoy,length=1406>
##contig=<ID=chrUn_JTFH01001099v1_decoy,length=1396>
##contig=<ID=chrUn_JTFH01001100v1_decoy,length=1390>
##contig=<ID=chrUn_JTFH01001101v1_decoy,length=1382>
##contig=<ID=chrUn_JTFH01001102v1_decoy,length=1376>
##contig=<ID=chrUn_JTFH01001103v1_decoy,length=1375>
##contig=<ID=chrUn_JTFH01001104v1_decoy,length=1371>
##contig=<ID=chrUn_JTFH01001105v1_decoy,length=1367>
##contig=<ID=chrUn_JTFH01001106v1_decoy,length=1364>
##contig=<ID=chrUn_JTFH01001107v1_decoy,length=1356>
##contig=<ID=chrUn_JTFH01001108v1_decoy,length=1355>
##contig=<ID=chrUn_JTFH01001109v1_decoy,length=1352>
##contig=<ID=chrUn_JTFH01001110v1_decoy,length=1350>
##contig=<ID=chrUn_JTFH01001111v1_decoy,length=1346>
##contig=<ID=chrUn_JTFH01001112v1_decoy,length=1345>
##contig=<ID=chrUn_JTFH01001113v1_decoy,length=1340>
##contig=<ID=chrUn_JTFH01001114v1_decoy,length=1330>
##contig=<ID=chrUn_JTFH01001115v1_decoy,length=1329>
##contig=<ID=chrUn_JTFH01001116v1_decoy,length=1324>
##contig=<ID=chrUn_JTFH01001117v1_decoy,length=1316>
##contig=<ID=chrUn_JTFH01001118v1_decoy,length=1307>
##contig=<ID=chrUn_JTFH01001119v1_decoy,length=1304>
##contig=<ID=chrUn_JTFH01001120v1_decoy,length=1304>
##contig=<ID=chrUn_JTFH01001121v1_decoy,length=1303>
##contig=<ID=chrUn_JTFH01001122v1_decoy,length=1301>
##contig=<ID=chrUn_JTFH01001123v1_decoy,length=1300>
##contig=<ID=chrUn_JTFH01001124v1_decoy,length=1297>
##contig=<ID=chrUn_JTFH01001125v1_decoy,length=1296>
##contig=<ID=chrUn_JTFH01001126v1_decoy,length=1290>
##contig=<ID=chrUn_JTFH01001127v1_decoy,length=1284>
##contig=<ID=chrUn_JTFH01001128v1_decoy,length=1282>
##contig=<ID=chrUn_JTFH01001129v1_decoy,length=1281>
##contig=<ID=chrUn_JTFH01001130v1_decoy,length=1280>
##contig=<ID=chrUn_JTFH01001131v1_decoy,length=1279>
##contig=<ID=chrUn_JTFH01001132v1_decoy,length=1272>
##contig=<ID=chrUn_JTFH01001133v1_decoy,length=1267>
##contig=<ID=chrUn_JTFH01001134v1_decoy,length=1267>
##contig=<ID=chrUn_JTFH01001135v1_decoy,length=1266>
##contig=<ID=chrUn_JTFH01001136v1_decoy,length=1264>
##contig=<ID=chrUn_JTFH01001137v1_decoy,length=1264>
##contig=<ID=chrUn_JTFH01001138v1_decoy,length=1264>
##contig=<ID=chrUn_JTFH01001139v1_decoy,length=1263>
##contig=<ID=chrUn_JTFH01001140v1_decoy,length=1249>
##contig=<ID=chrUn_JTFH01001141v1_decoy,length=1240>
##contig=<ID=chrUn_JTFH01001142v1_decoy,length=1239>
##contig=<ID=chrUn_JTFH01001143v1_decoy,length=1235>
##contig=<ID=chrUn_JTFH01001144v1_decoy,length=1235>
##contig=<ID=chrUn_JTFH01001145v1_decoy,length=1233>
##contig=<ID=chrUn_JTFH01001146v1_decoy,length=1232>
##contig=<ID=chrUn_JTFH01001147v1_decoy,length=1230>
##contig=<ID=chrUn_JTFH01001148v1_decoy,length=1226>
##contig=<ID=chrUn_JTFH01001149v1_decoy,length=1223>
##contig=<ID=chrUn_JTFH01001150v1_decoy,length=1214>
##contig=<ID=chrUn_JTFH01001151v1_decoy,length=1213>
##contig=<ID=chrUn_JTFH01001152v1_decoy,length=1211>
##contig=<ID=chrUn_JTFH01001153v1_decoy,length=1209>
##contig=<ID=chrUn_JTFH01001154v1_decoy,length=1202>
##contig=<ID=chrUn_JTFH01001155v1_decoy,length=1199>
##contig=<ID=chrUn_JTFH01001156v1_decoy,length=1197>
##contig=<ID=chrUn_JTFH01001157v1_decoy,length=1193>
##contig=<ID=chrUn_JTFH01001158v1_decoy,length=1191>
##contig=<ID=chrUn_JTFH01001159v1_decoy,length=1187>
##contig=<ID=chrUn_JTFH01001160v1_decoy,length=1186>
##contig=<ID=chrUn_JTFH01001161v1_decoy,length=1184>
##contig=<ID=chrUn_JTFH01001162v1_decoy,length=1184>
##contig=<ID=chrUn_JTFH01001163v1_decoy,length=1182>
##contig=<ID=chrUn_JTFH01001164v1_decoy,length=1179>
##contig=<ID=chrUn_JTFH01001165v1_decoy,length=1173>
##contig=<ID=chrUn_JTFH01001166v1_decoy,length=1169>
##contig=<ID=chrUn_JTFH01001167v1_decoy,length=1167>
##contig=<ID=chrUn_JTFH01001168v1_decoy,length=1166>
##contig=<ID=chrUn_JTFH01001169v1_decoy,length=1165>
##contig=<ID=chrUn_JTFH01001170v1_decoy,length=1164>
##contig=<ID=chrUn_JTFH01001171v1_decoy,length=1163>
##contig=<ID=chrUn_JTFH01001172v1_decoy,length=1158>
##contig=<ID=chrUn_JTFH01001173v1_decoy,length=1158>
##contig=<ID=chrUn_JTFH01001174v1_decoy,length=1157>
##contig=<ID=chrUn_JTFH01001175v1_decoy,length=1157>
##contig=<ID=chrUn_JTFH01001176v1_decoy,length=1157>
##contig=<ID=chrUn_JTFH01001177v1_decoy,length=1155>
##contig=<ID=chrUn_JTFH01001178v1_decoy,length=1154>
##contig=<ID=chrUn_JTFH01001179v1_decoy,length=1149>
##contig=<ID=chrUn_JTFH01001180v1_decoy,length=1148>
##contig=<ID=chrUn_JTFH01001181v1_decoy,length=1148>
##contig=<ID=chrUn_JTFH01001182v1_decoy,length=1146>
##contig=<ID=chrUn_JTFH01001183v1_decoy,length=1144>
##contig=<ID=chrUn_JTFH01001184v1_decoy,length=1140>
##contig=<ID=chrUn_JTFH01001185v1_decoy,length=1136>
##contig=<ID=chrUn_JTFH01001186v1_decoy,length=1134>
##contig=<ID=chrUn_JTFH01001187v1_decoy,length=1133>
##contig=<ID=chrUn_JTFH01001188v1_decoy,length=1129>
##contig=<ID=chrUn_JTFH01001189v1_decoy,length=1127>
##contig=<ID=chrUn_JTFH01001190v1_decoy,length=1127>
##contig=<ID=chrUn_JTFH01001191v1_decoy,length=1118>
##contig=<ID=chrUn_JTFH01001192v1_decoy,length=1110>
##contig=<ID=chrUn_JTFH01001193v1_decoy,length=1104>
##contig=<ID=chrUn_JTFH01001194v1_decoy,length=1104>
##contig=<ID=chrUn_JTFH01001195v1_decoy,length=1101>
##contig=<ID=chrUn_JTFH01001196v1_decoy,length=1098>
##contig=<ID=chrUn_JTFH01001197v1_decoy,length=1096>
##contig=<ID=chrUn_JTFH01001198v1_decoy,length=1094>
##contig=<ID=chrUn_JTFH01001199v1_decoy,length=1091>
##contig=<ID=chrUn_JTFH01001200v1_decoy,length=1089>
##contig=<ID=chrUn_JTFH01001201v1_decoy,length=1086>
##contig=<ID=chrUn_JTFH01001202v1_decoy,length=1085>
##contig=<ID=chrUn_JTFH01001203v1_decoy,length=1084>
##contig=<ID=chrUn_JTFH01001204v1_decoy,length=1083>
##contig=<ID=chrUn_JTFH01001205v1_decoy,length=1083>
##contig=<ID=chrUn_JTFH01001206v1_decoy,length=1079>
##contig=<ID=chrUn_JTFH01001207v1_decoy,length=1076>
##contig=<ID=chrUn_JTFH01001208v1_decoy,length=1069>
##contig=<ID=chrUn_JTFH01001209v1_decoy,length=1068>
##contig=<ID=chrUn_JTFH01001210v1_decoy,length=1067>
##contig=<ID=chrUn_JTFH01001211v1_decoy,length=1067>
##contig=<ID=chrUn_JTFH01001212v1_decoy,length=1067>
##contig=<ID=chrUn_JTFH01001213v1_decoy,length=1063>
##contig=<ID=chrUn_JTFH01001214v1_decoy,length=1062>
##contig=<ID=chrUn_JTFH01001215v1_decoy,length=1059>
##contig=<ID=chrUn_JTFH01001216v1_decoy,length=1058>
##contig=<ID=chrUn_JTFH01001217v1_decoy,length=1058>
##contig=<ID=chrUn_JTFH01001218v1_decoy,length=1055>
##contig=<ID=chrUn_JTFH01001219v1_decoy,length=1054>
##contig=<ID=chrUn_JTFH01001220v1_decoy,length=1054>
##contig=<ID=chrUn_JTFH01001221v1_decoy,length=1053>
##contig=<ID=chrUn_JTFH01001222v1_decoy,length=1053>
##contig=<ID=chrUn_JTFH01001223v1_decoy,length=1052>
##contig=<ID=chrUn_JTFH01001224v1_decoy,length=1051>
##contig=<ID=chrUn_JTFH01001225v1_decoy,length=1049>
##contig=<ID=chrUn_JTFH01001226v1_decoy,length=1047>
##contig=<ID=chrUn_JTFH01001227v1_decoy,length=1044>
##contig=<ID=chrUn_JTFH01001228v1_decoy,length=1043>
##contig=<ID=chrUn_JTFH01001229v1_decoy,length=1043>
##contig=<ID=chrUn_JTFH01001230v1_decoy,length=1042>
##contig=<ID=chrUn_JTFH01001231v1_decoy,length=1042>
##contig=<ID=chrUn_JTFH01001232v1_decoy,length=1041>
##contig=<ID=chrUn_JTFH01001233v1_decoy,length=1040>
##contig=<ID=chrUn_JTFH01001234v1_decoy,length=1039>
##contig=<ID=chrUn_JTFH01001235v1_decoy,length=1038>
##contig=<ID=chrUn_JTFH01001236v1_decoy,length=1037>
##contig=<ID=chrUn_JTFH01001237v1_decoy,length=1037>
##contig=<ID=chrUn_JTFH01001238v1_decoy,length=1035>
##contig=<ID=chrUn_JTFH01001239v1_decoy,length=1027>
##contig=<ID=chrUn_JTFH01001240v1_decoy,length=1021>
##contig=<ID=chrUn_JTFH01001241v1_decoy,length=1021>
##contig=<ID=chrUn_JTFH01001242v1_decoy,length=1019>
##contig=<ID=chrUn_JTFH01001243v1_decoy,length=1019>
##contig=<ID=chrUn_JTFH01001244v1_decoy,length=1016>
##contig=<ID=chrUn_JTFH01001245v1_decoy,length=1014>
##contig=<ID=chrUn_JTFH01001246v1_decoy,length=1013>
##contig=<ID=chrUn_JTFH01001247v1_decoy,length=1009>
##contig=<ID=chrUn_JTFH01001248v1_decoy,length=1008>
##contig=<ID=chrUn_JTFH01001249v1_decoy,length=1007>
##contig=<ID=chrUn_JTFH01001250v1_decoy,length=1004>
##contig=<ID=chrUn_JTFH01001251v1_decoy,length=1004>
##contig=<ID=chrUn_JTFH01001252v1_decoy,length=1003>
##contig=<ID=chrUn_JTFH01001253v1_decoy,length=1001>
##contig=<ID=chrUn_JTFH01001254v1_decoy,length=1000>
##contig=<ID=chrUn_JTFH01001255v1_decoy,length=1000>
##contig=<ID=chrUn_JTFH01001256v1_decoy,length=1000>
##contig=<ID=chrUn_JTFH01001257v1_decoy,length=17929>
##contig=<ID=chrUn_JTFH01001258v1_decoy,length=9749>
##contig=<ID=chrUn_JTFH01001259v1_decoy,length=8053>
##contig=<ID=chrUn_JTFH01001260v1_decoy,length=7826>
##contig=<ID=chrUn_JTFH01001261v1_decoy,length=7768>
##contig=<ID=chrUn_JTFH01001262v1_decoy,length=5691>
##contig=<ID=chrUn_JTFH01001263v1_decoy,length=5444>
##contig=<ID=chrUn_JTFH01001264v1_decoy,length=5077>
##contig=<ID=chrUn_JTFH01001265v1_decoy,length=4990>
##contig=<ID=chrUn_JTFH01001266v1_decoy,length=4545>
##contig=<ID=chrUn_JTFH01001267v1_decoy,length=4544>
##contig=<ID=chrUn_JTFH01001268v1_decoy,length=4202>
##contig=<ID=chrUn_JTFH01001269v1_decoy,length=4195>
##contig=<ID=chrUn_JTFH01001270v1_decoy,length=3807>
##contig=<ID=chrUn_JTFH01001271v1_decoy,length=3741>
##contig=<ID=chrUn_JTFH01001272v1_decoy,length=3699>
##contig=<ID=chrUn_JTFH01001273v1_decoy,length=3640>
##contig=<ID=chrUn_JTFH01001274v1_decoy,length=3531>
##contig=<ID=chrUn_JTFH01001275v1_decoy,length=3455>
##contig=<ID=chrUn_JTFH01001276v1_decoy,length=3411>
##contig=<ID=chrUn_JTFH01001277v1_decoy,length=3387>
##contig=<ID=chrUn_JTFH01001278v1_decoy,length=3358>
##contig=<ID=chrUn_JTFH01001279v1_decoy,length=3285>
##contig=<ID=chrUn_JTFH01001280v1_decoy,length=3273>
##contig=<ID=chrUn_JTFH01001281v1_decoy,length=3262>
##contig=<ID=chrUn_JTFH01001282v1_decoy,length=3259>
##contig=<ID=chrUn_JTFH01001283v1_decoy,length=3222>
##contig=<ID=chrUn_JTFH01001284v1_decoy,length=3127>
##contig=<ID=chrUn_JTFH01001285v1_decoy,length=3110>
##contig=<ID=chrUn_JTFH01001286v1_decoy,length=3104>
##contig=<ID=chrUn_JTFH01001287v1_decoy,length=3071>
##contig=<ID=chrUn_JTFH01001288v1_decoy,length=3063>
##contig=<ID=chrUn_JTFH01001289v1_decoy,length=3059>
##contig=<ID=chrUn_JTFH01001290v1_decoy,length=2990>
##contig=<ID=chrUn_JTFH01001291v1_decoy,length=2986>
##contig=<ID=chrUn_JTFH01001292v1_decoy,length=2928>
##contig=<ID=chrUn_JTFH01001293v1_decoy,length=2922>
##contig=<ID=chrUn_JTFH01001294v1_decoy,length=2875>
##contig=<ID=chrUn_JTFH01001295v1_decoy,length=2859>
##contig=<ID=chrUn_JTFH01001296v1_decoy,length=2850>
##contig=<ID=chrUn_JTFH01001297v1_decoy,length=2813>
##contig=<ID=chrUn_JTFH01001298v1_decoy,length=2785>
##contig=<ID=chrUn_JTFH01001299v1_decoy,length=2736>
##contig=<ID=chrUn_JTFH01001300v1_decoy,length=2688>
##contig=<ID=chrUn_JTFH01001301v1_decoy,length=2658>
##contig=<ID=chrUn_JTFH01001302v1_decoy,length=2643>
##contig=<ID=chrUn_JTFH01001303v1_decoy,length=2618>
##contig=<ID=chrUn_JTFH01001304v1_decoy,length=2605>
##contig=<ID=chrUn_JTFH01001305v1_decoy,length=2583>
##contig=<ID=chrUn_JTFH01001306v1_decoy,length=2534>
##contig=<ID=chrUn_JTFH01001307v1_decoy,length=2512>
##contig=<ID=chrUn_JTFH01001308v1_decoy,length=2500>
##contig=<ID=chrUn_JTFH01001309v1_decoy,length=2481>
##contig=<ID=chrUn_JTFH01001310v1_decoy,length=2478>
##contig=<ID=chrUn_JTFH01001311v1_decoy,length=2473>
##contig=<ID=chrUn_JTFH01001312v1_decoy,length=2467>
##contig=<ID=chrUn_JTFH01001313v1_decoy,length=2442>
##contig=<ID=chrUn_JTFH01001314v1_decoy,length=2430>
##contig=<ID=chrUn_JTFH01001315v1_decoy,length=2417>
##contig=<ID=chrUn_JTFH01001316v1_decoy,length=2408>
##contig=<ID=chrUn_JTFH01001317v1_decoy,length=2395>
##contig=<ID=chrUn_JTFH01001318v1_decoy,length=2352>
##contig=<ID=chrUn_JTFH01001319v1_decoy,length=2337>
##contig=<ID=chrUn_JTFH01001320v1_decoy,length=2322>
##contig=<ID=chrUn_JTFH01001321v1_decoy,length=2307>
##contig=<ID=chrUn_JTFH01001322v1_decoy,length=2306>
##contig=<ID=chrUn_JTFH01001323v1_decoy,length=2292>
##contig=<ID=chrUn_JTFH01001324v1_decoy,length=2271>
##contig=<ID=chrUn_JTFH01001325v1_decoy,length=2265>
##contig=<ID=chrUn_JTFH01001326v1_decoy,length=2260>
##contig=<ID=chrUn_JTFH01001327v1_decoy,length=2240>
##contig=<ID=chrUn_JTFH01001328v1_decoy,length=2238>
##contig=<ID=chrUn_JTFH01001329v1_decoy,length=2228>
##contig=<ID=chrUn_JTFH01001330v1_decoy,length=2215>
##contig=<ID=chrUn_JTFH01001331v1_decoy,length=2205>
##contig=<ID=chrUn_JTFH01001332v1_decoy,length=2191>
##contig=<ID=chrUn_JTFH01001333v1_decoy,length=2191>
##contig=<ID=chrUn_JTFH01001334v1_decoy,length=2190>
##contig=<ID=chrUn_JTFH01001335v1_decoy,length=2184>
##contig=<ID=chrUn_JTFH01001336v1_decoy,length=2166>
##contig=<ID=chrUn_JTFH01001337v1_decoy,length=2165>
##contig=<ID=chrUn_JTFH01001338v1_decoy,length=2162>
##contig=<ID=chrUn_JTFH01001339v1_decoy,length=2146>
##contig=<ID=chrUn_JTFH01001340v1_decoy,length=2116>
##contig=<ID=chrUn_JTFH01001341v1_decoy,length=2112>
##contig=<ID=chrUn_JTFH01001342v1_decoy,length=2108>
##contig=<ID=chrUn_JTFH01001343v1_decoy,length=2106>
##contig=<ID=chrUn_JTFH01001344v1_decoy,length=2106>
##contig=<ID=chrUn_JTFH01001345v1_decoy,length=2106>
##contig=<ID=chrUn_JTFH01001346v1_decoy,length=2097>
##contig=<ID=chrUn_JTFH01001347v1_decoy,length=2081>
##contig=<ID=chrUn_JTFH01001348v1_decoy,length=2058>
##contig=<ID=chrUn_JTFH01001349v1_decoy,length=2055>
##contig=<ID=chrUn_JTFH01001350v1_decoy,length=2054>
##contig=<ID=chrUn_JTFH01001351v1_decoy,length=2037>
##contig=<ID=chrUn_JTFH01001352v1_decoy,length=2032>
##contig=<ID=chrUn_JTFH01001353v1_decoy,length=2032>
##contig=<ID=chrUn_JTFH01001354v1_decoy,length=2020>
##contig=<ID=chrUn_JTFH01001355v1_decoy,length=2018>
##contig=<ID=chrUn_JTFH01001356v1_decoy,length=2014>
##contig=<ID=chrUn_JTFH01001357v1_decoy,length=2001>
##contig=<ID=chrUn_JTFH01001358v1_decoy,length=2001>
##contig=<ID=chrUn_JTFH01001359v1_decoy,length=1991>
##contig=<ID=chrUn_JTFH01001360v1_decoy,length=1990>
##contig=<ID=chrUn_JTFH01001361v1_decoy,length=1983>
##contig=<ID=chrUn_JTFH01001362v1_decoy,length=1981>
##contig=<ID=chrUn_JTFH01001363v1_decoy,length=1981>
##contig=<ID=chrUn_JTFH01001364v1_decoy,length=1979>
##contig=<ID=chrUn_JTFH01001365v1_decoy,length=1963>
##contig=<ID=chrUn_JTFH01001366v1_decoy,length=1932>
##contig=<ID=chrUn_JTFH01001367v1_decoy,length=1929>
##contig=<ID=chrUn_JTFH01001368v1_decoy,length=1881>
##contig=<ID=chrUn_JTFH01001369v1_decoy,length=1874>
##contig=<ID=chrUn_JTFH01001370v1_decoy,length=1849>
##contig=<ID=chrUn_JTFH01001371v1_decoy,length=1849>
##contig=<ID=chrUn_JTFH01001372v1_decoy,length=1833>
##contig=<ID=chrUn_JTFH01001373v1_decoy,length=1832>
##contig=<ID=chrUn_JTFH01001374v1_decoy,length=1826>
##contig=<ID=chrUn_JTFH01001375v1_decoy,length=1814>
##contig=<ID=chrUn_JTFH01001376v1_decoy,length=1814>
##contig=<ID=chrUn_JTFH01001377v1_decoy,length=1791>
##contig=<ID=chrUn_JTFH01001378v1_decoy,length=1789>
##contig=<ID=chrUn_JTFH01001379v1_decoy,length=1786>
##contig=<ID=chrUn_JTFH01001380v1_decoy,length=1778>
##contig=<ID=chrUn_JTFH01001381v1_decoy,length=1776>
##contig=<ID=chrUn_JTFH01001382v1_decoy,length=1762>
##contig=<ID=chrUn_JTFH01001383v1_decoy,length=1758>
##contig=<ID=chrUn_JTFH01001384v1_decoy,length=1757>
##contig=<ID=chrUn_JTFH01001385v1_decoy,length=1754>
##contig=<ID=chrUn_JTFH01001386v1_decoy,length=1752>
##contig=<ID=chrUn_JTFH01001387v1_decoy,length=1751>
##contig=<ID=chrUn_JTFH01001388v1_decoy,length=1749>
##contig=<ID=chrUn_JTFH01001389v1_decoy,length=1738>
##contig=<ID=chrUn_JTFH01001390v1_decoy,length=1729>
##contig=<ID=chrUn_JTFH01001391v1_decoy,length=1726>
##contig=<ID=chrUn_JTFH01001392v1_decoy,length=1716>
##contig=<ID=chrUn_JTFH01001393v1_decoy,length=1712>
##contig=<ID=chrUn_JTFH01001394v1_decoy,length=1711>
##contig=<ID=chrUn_JTFH01001395v1_decoy,length=1703>
##contig=<ID=chrUn_JTFH01001396v1_decoy,length=1702>
##contig=<ID=chrUn_JTFH01001397v1_decoy,length=1699>
##contig=<ID=chrUn_JTFH01001398v1_decoy,length=1686>
##contig=<ID=chrUn_JTFH01001399v1_decoy,length=1684>
##contig=<ID=chrUn_JTFH01001400v1_decoy,length=1680>
##contig=<ID=chrUn_JTFH01001401v1_decoy,length=1678>
##contig=<ID=chrUn_JTFH01001402v1_decoy,length=1678>
##contig=<ID=chrUn_JTFH01001403v1_decoy,length=1677>
##contig=<ID=chrUn_JTFH01001404v1_decoy,length=1676>
##contig=<ID=chrUn_JTFH01001405v1_decoy,length=1672>
##contig=<ID=chrUn_JTFH01001406v1_decoy,length=1669>
##contig=<ID=chrUn_JTFH01001407v1_decoy,length=1668>
##contig=<ID=chrUn_JTFH01001408v1_decoy,length=1663>
##contig=<ID=chrUn_JTFH01001409v1_decoy,length=1660>
##contig=<ID=chrUn_JTFH01001410v1_decoy,length=1660>
##contig=<ID=chrUn_JTFH01001411v1_decoy,length=1658>
##contig=<ID=chrUn_JTFH01001412v1_decoy,length=1656>
##contig=<ID=chrUn_JTFH01001413v1_decoy,length=1656>
##contig=<ID=chrUn_JTFH01001414v1_decoy,length=1652>
##contig=<ID=chrUn_JTFH01001415v1_decoy,length=1647>
##contig=<ID=chrUn_JTFH01001416v1_decoy,length=1645>
##contig=<ID=chrUn_JTFH01001417v1_decoy,length=1641>
##contig=<ID=chrUn_JTFH01001418v1_decoy,length=1638>
##contig=<ID=chrUn_JTFH01001419v1_decoy,length=1633>
##contig=<ID=chrUn_JTFH01001420v1_decoy,length=1626>
##contig=<ID=chrUn_JTFH01001421v1_decoy,length=1614>
##contig=<ID=chrUn_JTFH01001422v1_decoy,length=1612>
##contig=<ID=chrUn_JTFH01001423v1_decoy,length=1605>
##contig=<ID=chrUn_JTFH01001424v1_decoy,length=1603>
##contig=<ID=chrUn_JTFH01001425v1_decoy,length=1599>
##contig=<ID=chrUn_JTFH01001426v1_decoy,length=1589>
##contig=<ID=chrUn_JTFH01001427v1_decoy,length=1588>
##contig=<ID=chrUn_JTFH01001428v1_decoy,length=1585>
##contig=<ID=chrUn_JTFH01001429v1_decoy,length=1584>
##contig=<ID=chrUn_JTFH01001430v1_decoy,length=1584>
##contig=<ID=chrUn_JTFH01001431v1_decoy,length=1580>
##contig=<ID=chrUn_JTFH01001432v1_decoy,length=1572>
##contig=<ID=chrUn_JTFH01001433v1_decoy,length=1570>
##contig=<ID=chrUn_JTFH01001434v1_decoy,length=1569>
##contig=<ID=chrUn_JTFH01001435v1_decoy,length=1568>
##contig=<ID=chrUn_JTFH01001436v1_decoy,length=1567>
##contig=<ID=chrUn_JTFH01001437v1_decoy,length=1565>
##contig=<ID=chrUn_JTFH01001438v1_decoy,length=1559>
##contig=<ID=chrUn_JTFH01001439v1_decoy,length=1559>
##contig=<ID=chrUn_JTFH01001440v1_decoy,length=1556>
##contig=<ID=chrUn_JTFH01001441v1_decoy,length=1554>
##contig=<ID=chrUn_JTFH01001442v1_decoy,length=1549>
##contig=<ID=chrUn_JTFH01001443v1_decoy,length=1542>
##contig=<ID=chrUn_JTFH01001444v1_decoy,length=1541>
##contig=<ID=chrUn_JTFH01001445v1_decoy,length=1538>
##contig=<ID=chrUn_JTFH01001446v1_decoy,length=1537>
##contig=<ID=chrUn_JTFH01001447v1_decoy,length=1535>
##contig=<ID=chrUn_JTFH01001448v1_decoy,length=1530>
##contig=<ID=chrUn_JTFH01001449v1_decoy,length=1528>
##contig=<ID=chrUn_JTFH01001450v1_decoy,length=1522>
##contig=<ID=chrUn_JTFH01001451v1_decoy,length=1514>
##contig=<ID=chrUn_JTFH01001452v1_decoy,length=1509>
##contig=<ID=chrUn_JTFH01001453v1_decoy,length=1507>
##contig=<ID=chrUn_JTFH01001454v1_decoy,length=1500>
##contig=<ID=chrUn_JTFH01001455v1_decoy,length=1499>
##contig=<ID=chrUn_JTFH01001456v1_decoy,length=1499>
##contig=<ID=chrUn_JTFH01001457v1_decoy,length=1497>
##contig=<ID=chrUn_JTFH01001458v1_decoy,length=1496>
##contig=<ID=chrUn_JTFH01001459v1_decoy,length=1488>
##contig=<ID=chrUn_JTFH01001460v1_decoy,length=1486>
##contig=<ID=chrUn_JTFH01001461v1_decoy,length=1485>
##contig=<ID=chrUn_JTFH01001462v1_decoy,length=1481>
##contig=<ID=chrUn_JTFH01001463v1_decoy,length=1479>
##contig=<ID=chrUn_JTFH01001464v1_decoy,length=1472>
##contig=<ID=chrUn_JTFH01001465v1_decoy,length=1472>
##contig=<ID=chrUn_JTFH01001466v1_decoy,length=1470>
##contig=<ID=chrUn_JTFH01001467v1_decoy,length=1466>
##contig=<ID=chrUn_JTFH01001468v1_decoy,length=1465>
##contig=<ID=chrUn_JTFH01001469v1_decoy,length=1461>
##contig=<ID=chrUn_JTFH01001470v1_decoy,length=1458>
##contig=<ID=chrUn_JTFH01001471v1_decoy,length=1457>
##contig=<ID=chrUn_JTFH01001472v1_decoy,length=1448>
##contig=<ID=chrUn_JTFH01001473v1_decoy,length=1447>
##contig=<ID=chrUn_JTFH01001474v1_decoy,length=1444>
##contig=<ID=chrUn_JTFH01001475v1_decoy,length=1443>
##contig=<ID=chrUn_JTFH01001476v1_decoy,length=1443>
##contig=<ID=chrUn_JTFH01001477v1_decoy,length=1438>
##contig=<ID=chrUn_JTFH01001478v1_decoy,length=1432>
##contig=<ID=chrUn_JTFH01001479v1_decoy,length=1430>
##contig=<ID=chrUn_JTFH01001480v1_decoy,length=1430>
##contig=<ID=chrUn_JTFH01001481v1_decoy,length=1429>
##contig=<ID=chrUn_JTFH01001482v1_decoy,length=1429>
##contig=<ID=chrUn_JTFH01001483v1_decoy,length=1429>
##contig=<ID=chrUn_JTFH01001484v1_decoy,length=1426>
##contig=<ID=chrUn_JTFH01001485v1_decoy,length=1426>
##contig=<ID=chrUn_JTFH01001486v1_decoy,length=1420>
##contig=<ID=chrUn_JTFH01001487v1_decoy,length=1416>
##contig=<ID=chrUn_JTFH01001488v1_decoy,length=1416>
##contig=<ID=chrUn_JTFH01001489v1_decoy,length=1415>
##contig=<ID=chrUn_JTFH01001490v1_decoy,length=1415>
##contig=<ID=chrUn_JTFH01001491v1_decoy,length=1414>
##contig=<ID=chrUn_JTFH01001492v1_decoy,length=1413>
##contig=<ID=chrUn_JTFH01001493v1_decoy,length=1410>
##contig=<ID=chrUn_JTFH01001494v1_decoy,length=1405>
##contig=<ID=chrUn_JTFH01001495v1_decoy,length=1402>
##contig=<ID=chrUn_JTFH01001496v1_decoy,length=1398>
##contig=<ID=chrUn_JTFH01001497v1_decoy,length=1397>
##contig=<ID=chrUn_JTFH01001498v1_decoy,length=1395>
##contig=<ID=chrUn_JTFH01001499v1_decoy,length=1392>
##contig=<ID=chrUn_JTFH01001500v1_decoy,length=1388>
##contig=<ID=chrUn_JTFH01001501v1_decoy,length=1386>
##contig=<ID=chrUn_JTFH01001502v1_decoy,length=1382>
##contig=<ID=chrUn_JTFH01001503v1_decoy,length=1381>
##contig=<ID=chrUn_JTFH01001504v1_decoy,length=1379>
##contig=<ID=chrUn_JTFH01001505v1_decoy,length=1376>
##contig=<ID=chrUn_JTFH01001506v1_decoy,length=1374>
##contig=<ID=chrUn_JTFH01001507v1_decoy,length=1374>
##contig=<ID=chrUn_JTFH01001508v1_decoy,length=1373>
##contig=<ID=chrUn_JTFH01001509v1_decoy,length=1373>
##contig=<ID=chrUn_JTFH01001510v1_decoy,length=1372>
##contig=<ID=chrUn_JTFH01001511v1_decoy,length=1370>
##contig=<ID=chrUn_JTFH01001512v1_decoy,length=1367>
##contig=<ID=chrUn_JTFH01001513v1_decoy,length=1365>
##contig=<ID=chrUn_JTFH01001514v1_decoy,length=1364>
##contig=<ID=chrUn_JTFH01001515v1_decoy,length=1361>
##contig=<ID=chrUn_JTFH01001516v1_decoy,length=1361>
##contig=<ID=chrUn_JTFH01001517v1_decoy,length=1355>
##contig=<ID=chrUn_JTFH01001518v1_decoy,length=1355>
##contig=<ID=chrUn_JTFH01001519v1_decoy,length=1354>
##contig=<ID=chrUn_JTFH01001520v1_decoy,length=1353>
##contig=<ID=chrUn_JTFH01001521v1_decoy,length=1349>
##contig=<ID=chrUn_JTFH01001522v1_decoy,length=1345>
##contig=<ID=chrUn_JTFH01001523v1_decoy,length=1344>
##contig=<ID=chrUn_JTFH01001524v1_decoy,length=1343>
##contig=<ID=chrUn_JTFH01001525v1_decoy,length=1338>
##contig=<ID=chrUn_JTFH01001526v1_decoy,length=1338>
##contig=<ID=chrUn_JTFH01001527v1_decoy,length=1338>
##contig=<ID=chrUn_JTFH01001528v1_decoy,length=1336>
##contig=<ID=chrUn_JTFH01001529v1_decoy,length=1333>
##contig=<ID=chrUn_JTFH01001530v1_decoy,length=1333>
##contig=<ID=chrUn_JTFH01001531v1_decoy,length=1332>
##contig=<ID=chrUn_JTFH01001532v1_decoy,length=1324>
##contig=<ID=chrUn_JTFH01001533v1_decoy,length=1323>
##contig=<ID=chrUn_JTFH01001534v1_decoy,length=1323>
##contig=<ID=chrUn_JTFH01001535v1_decoy,length=1320>
##contig=<ID=chrUn_JTFH01001536v1_decoy,length=1320>
##contig=<ID=chrUn_JTFH01001537v1_decoy,length=1317>
##contig=<ID=chrUn_JTFH01001538v1_decoy,length=1316>
##contig=<ID=chrUn_JTFH01001539v1_decoy,length=1304>
##contig=<ID=chrUn_JTFH01001540v1_decoy,length=1304>
##contig=<ID=chrUn_JTFH01001541v1_decoy,length=1303>
##contig=<ID=chrUn_JTFH01001542v1_decoy,length=1302>
##contig=<ID=chrUn_JTFH01001543v1_decoy,length=1301>
##contig=<ID=chrUn_JTFH01001544v1_decoy,length=1300>
##contig=<ID=chrUn_JTFH01001545v1_decoy,length=1298>
##contig=<ID=chrUn_JTFH01001546v1_decoy,length=1297>
##contig=<ID=chrUn_JTFH01001547v1_decoy,length=1295>
##contig=<ID=chrUn_JTFH01001548v1_decoy,length=1284>
##contig=<ID=chrUn_JTFH01001549v1_decoy,length=1283>
##contig=<ID=chrUn_JTFH01001550v1_decoy,length=1283>
##contig=<ID=chrUn_JTFH01001551v1_decoy,length=1279>
##contig=<ID=chrUn_JTFH01001552v1_decoy,length=1278>
##contig=<ID=chrUn_JTFH01001553v1_decoy,length=1271>
##contig=<ID=chrUn_JTFH01001554v1_decoy,length=1271>
##contig=<ID=chrUn_JTFH01001555v1_decoy,length=1268>
##contig=<ID=chrUn_JTFH01001556v1_decoy,length=1264>
##contig=<ID=chrUn_JTFH01001557v1_decoy,length=1263>
##contig=<ID=chrUn_JTFH01001558v1_decoy,length=1262>
##contig=<ID=chrUn_JTFH01001559v1_decoy,length=1261>
##contig=<ID=chrUn_JTFH01001560v1_decoy,length=1260>
##contig=<ID=chrUn_JTFH01001561v1_decoy,length=1259>
##contig=<ID=chrUn_JTFH01001562v1_decoy,length=1259>
##contig=<ID=chrUn_JTFH01001563v1_decoy,length=1258>
##contig=<ID=chrUn_JTFH01001564v1_decoy,length=1256>
##contig=<ID=chrUn_JTFH01001565v1_decoy,length=1253>
##contig=<ID=chrUn_JTFH01001566v1_decoy,length=1248>
##contig=<ID=chrUn_JTFH01001567v1_decoy,length=1248>
##contig=<ID=chrUn_JTFH01001568v1_decoy,length=1246>
##contig=<ID=chrUn_JTFH01001569v1_decoy,length=1246>
##contig=<ID=chrUn_JTFH01001570v1_decoy,length=1244>
##contig=<ID=chrUn_JTFH01001571v1_decoy,length=1238>
##contig=<ID=chrUn_JTFH01001572v1_decoy,length=1238>
##contig=<ID=chrUn_JTFH01001573v1_decoy,length=1236>
##contig=<ID=chrUn_JTFH01001574v1_decoy,length=1234>
##contig=<ID=chrUn_JTFH01001575v1_decoy,length=1234>
##contig=<ID=chrUn_JTFH01001576v1_decoy,length=1231>
##contig=<ID=chrUn_JTFH01001577v1_decoy,length=1231>
##contig=<ID=chrUn_JTFH01001578v1_decoy,length=1230>
##contig=<ID=chrUn_JTFH01001579v1_decoy,length=1230>
##contig=<ID=chrUn_JTFH01001580v1_decoy,length=1228>
##contig=<ID=chrUn_JTFH01001581v1_decoy,length=1227>
##contig=<ID=chrUn_JTFH01001582v1_decoy,length=1222>
##contig=<ID=chrUn_JTFH01001583v1_decoy,length=1222>
##contig=<ID=chrUn_JTFH01001584v1_decoy,length=1221>
##contig=<ID=chrUn_JTFH01001585v1_decoy,length=1221>
##contig=<ID=chrUn_JTFH01001586v1_decoy,length=1220>
##contig=<ID=chrUn_JTFH01001587v1_decoy,length=1218>
##contig=<ID=chrUn_JTFH01001588v1_decoy,length=1218>
##contig=<ID=chrUn_JTFH01001589v1_decoy,length=1216>
##contig=<ID=chrUn_JTFH01001590v1_decoy,length=1216>
##contig=<ID=chrUn_JTFH01001591v1_decoy,length=1212>
##contig=<ID=chrUn_JTFH01001592v1_decoy,length=1210>
##contig=<ID=chrUn_JTFH01001593v1_decoy,length=1209>
##contig=<ID=chrUn_JTFH01001594v1_decoy,length=1208>
##contig=<ID=chrUn_JTFH01001595v1_decoy,length=1208>
##contig=<ID=chrUn_JTFH01001596v1_decoy,length=1206>
##contig=<ID=chrUn_JTFH01001597v1_decoy,length=1205>
##contig=<ID=chrUn_JTFH01001598v1_decoy,length=1205>
##contig=<ID=chrUn_JTFH01001599v1_decoy,length=1202>
##contig=<ID=chrUn_JTFH01001600v1_decoy,length=1200>
##contig=<ID=chrUn_JTFH01001601v1_decoy,length=1199>
##contig=<ID=chrUn_JTFH01001602v1_decoy,length=1198>
##contig=<ID=chrUn_JTFH01001603v1_decoy,length=1198>
##contig=<ID=chrUn_JTFH01001604v1_decoy,length=1198>
##contig=<ID=chrUn_JTFH01001605v1_decoy,length=1195>
##contig=<ID=chrUn_JTFH01001606v1_decoy,length=1194>
##contig=<ID=chrUn_JTFH01001607v1_decoy,length=1191>
##contig=<ID=chrUn_JTFH01001608v1_decoy,length=1189>
##contig=<ID=chrUn_JTFH01001609v1_decoy,length=1188>
##contig=<ID=chrUn_JTFH01001610v1_decoy,length=1180>
##contig=<ID=chrUn_JTFH01001611v1_decoy,length=1180>
##contig=<ID=chrUn_JTFH01001612v1_decoy,length=1179>
##contig=<ID=chrUn_JTFH01001613v1_decoy,length=1172>
##contig=<ID=chrUn_JTFH01001614v1_decoy,length=1168>
##contig=<ID=chrUn_JTFH01001615v1_decoy,length=1166>
##contig=<ID=chrUn_JTFH01001616v1_decoy,length=1157>
##contig=<ID=chrUn_JTFH01001617v1_decoy,length=1156>
##contig=<ID=chrUn_JTFH01001618v1_decoy,length=1156>
##contig=<ID=chrUn_JTFH01001619v1_decoy,length=1155>
##contig=<ID=chrUn_JTFH01001620v1_decoy,length=1154>
##contig=<ID=chrUn_JTFH01001621v1_decoy,length=1154>
##contig=<ID=chrUn_JTFH01001622v1_decoy,length=1149>
##contig=<ID=chrUn_JTFH01001623v1_decoy,length=1143>
##contig=<ID=chrUn_JTFH01001624v1_decoy,length=1143>
##contig=<ID=chrUn_JTFH01001625v1_decoy,length=1140>
##contig=<ID=chrUn_JTFH01001626v1_decoy,length=1137>
##contig=<ID=chrUn_JTFH01001627v1_decoy,length=1135>
##contig=<ID=chrUn_JTFH01001628v1_decoy,length=1135>
##contig=<ID=chrUn_JTFH01001629v1_decoy,length=1135>
##contig=<ID=chrUn_JTFH01001630v1_decoy,length=1127>
##contig=<ID=chrUn_JTFH01001631v1_decoy,length=1127>
##contig=<ID=chrUn_JTFH01001632v1_decoy,length=1126>
##contig=<ID=chrUn_JTFH01001633v1_decoy,length=1123>
##contig=<ID=chrUn_JTFH01001634v1_decoy,length=1123>
##contig=<ID=chrUn_JTFH01001635v1_decoy,length=1123>
##contig=<ID=chrUn_JTFH01001636v1_decoy,length=1122>
##contig=<ID=chrUn_JTFH01001637v1_decoy,length=1122>
##contig=<ID=chrUn_JTFH01001638v1_decoy,length=1121>
##contig=<ID=chrUn_JTFH01001639v1_decoy,length=1121>
##contig=<ID=chrUn_JTFH01001640v1_decoy,length=1119>
##contig=<ID=chrUn_JTFH01001641v1_decoy,length=1119>
##contig=<ID=chrUn_JTFH01001642v1_decoy,length=1119>
##contig=<ID=chrUn_JTFH01001643v1_decoy,length=1118>
##contig=<ID=chrUn_JTFH01001644v1_decoy,length=1115>
##contig=<ID=chrUn_JTFH01001645v1_decoy,length=1106>
##contig=<ID=chrUn_JTFH01001646v1_decoy,length=1106>
##contig=<ID=chrUn_JTFH01001647v1_decoy,length=1104>
##contig=<ID=chrUn_JTFH01001648v1_decoy,length=1102>
##contig=<ID=chrUn_JTFH01001649v1_decoy,length=1101>
##contig=<ID=chrUn_JTFH01001650v1_decoy,length=1098>
##contig=<ID=chrUn_JTFH01001651v1_decoy,length=1098>
##contig=<ID=chrUn_JTFH01001652v1_decoy,length=1096>
##contig=<ID=chrUn_JTFH01001653v1_decoy,length=1096>
##contig=<ID=chrUn_JTFH01001654v1_decoy,length=1095>
##contig=<ID=chrUn_JTFH01001655v1_decoy,length=1093>
##contig=<ID=chrUn_JTFH01001656v1_decoy,length=1090>
##contig=<ID=chrUn_JTFH01001657v1_decoy,length=1089>
##contig=<ID=chrUn_JTFH01001658v1_decoy,length=1087>
##contig=<ID=chrUn_JTFH01001659v1_decoy,length=1087>
##contig=<ID=chrUn_JTFH01001660v1_decoy,length=1085>
##contig=<ID=chrUn_JTFH01001661v1_decoy,length=1085>
##contig=<ID=chrUn_JTFH01001662v1_decoy,length=1085>
##contig=<ID=chrUn_JTFH01001663v1_decoy,length=1083>
##contig=<ID=chrUn_JTFH01001664v1_decoy,length=1080>
##contig=<ID=chrUn_JTFH01001665v1_decoy,length=1080>
##contig=<ID=chrUn_JTFH01001666v1_decoy,length=1079>
##contig=<ID=chrUn_JTFH01001667v1_decoy,length=1079>
##contig=<ID=chrUn_JTFH01001668v1_decoy,length=1079>
##contig=<ID=chrUn_JTFH01001669v1_decoy,length=1075>
##contig=<ID=chrUn_JTFH01001670v1_decoy,length=1074>
##contig=<ID=chrUn_JTFH01001671v1_decoy,length=1073>
##contig=<ID=chrUn_JTFH01001672v1_decoy,length=1070>
##contig=<ID=chrUn_JTFH01001673v1_decoy,length=1068>
##contig=<ID=chrUn_JTFH01001674v1_decoy,length=1067>
##contig=<ID=chrUn_JTFH01001675v1_decoy,length=1066>
##contig=<ID=chrUn_JTFH01001676v1_decoy,length=1066>
##contig=<ID=chrUn_JTFH01001677v1_decoy,length=1066>
##contig=<ID=chrUn_JTFH01001678v1_decoy,length=1063>
##contig=<ID=chrUn_JTFH01001679v1_decoy,length=1063>
##contig=<ID=chrUn_JTFH01001680v1_decoy,length=1063>
##contig=<ID=chrUn_JTFH01001681v1_decoy,length=1062>
##contig=<ID=chrUn_JTFH01001682v1_decoy,length=1058>
##contig=<ID=chrUn_JTFH01001683v1_decoy,length=1056>
##contig=<ID=chrUn_JTFH01001684v1_decoy,length=1052>
##contig=<ID=chrUn_JTFH01001685v1_decoy,length=1051>
##contig=<ID=chrUn_JTFH01001686v1_decoy,length=1051>
##contig=<ID=chrUn_JTFH01001687v1_decoy,length=1050>
##contig=<ID=chrUn_JTFH01001688v1_decoy,length=1048>
##contig=<ID=chrUn_JTFH01001689v1_decoy,length=1046>
##contig=<ID=chrUn_JTFH01001690v1_decoy,length=1046>
##contig=<ID=chrUn_JTFH01001691v1_decoy,length=1045>
##contig=<ID=chrUn_JTFH01001692v1_decoy,length=1043>
##contig=<ID=chrUn_JTFH01001693v1_decoy,length=1038>
##contig=<ID=chrUn_JTFH01001694v1_decoy,length=1036>
##contig=<ID=chrUn_JTFH01001695v1_decoy,length=1035>
##contig=<ID=chrUn_JTFH01001696v1_decoy,length=1035>
##contig=<ID=chrUn_JTFH01001697v1_decoy,length=1035>
##contig=<ID=chrUn_JTFH01001698v1_decoy,length=1033>
##contig=<ID=chrUn_JTFH01001699v1_decoy,length=1032>
##contig=<ID=chrUn_JTFH01001700v1_decoy,length=1031>
##contig=<ID=chrUn_JTFH01001701v1_decoy,length=1026>
##contig=<ID=chrUn_JTFH01001702v1_decoy,length=1026>
##contig=<ID=chrUn_JTFH01001703v1_decoy,length=1026>
##contig=<ID=chrUn_JTFH01001704v1_decoy,length=1023>
##contig=<ID=chrUn_JTFH01001705v1_decoy,length=1022>
##contig=<ID=chrUn_JTFH01001706v1_decoy,length=1020>
##contig=<ID=chrUn_JTFH01001707v1_decoy,length=1020>
##contig=<ID=chrUn_JTFH01001708v1_decoy,length=1020>
##contig=<ID=chrUn_JTFH01001709v1_decoy,length=1019>
##contig=<ID=chrUn_JTFH01001710v1_decoy,length=1018>
##contig=<ID=chrUn_JTFH01001711v1_decoy,length=1018>
##contig=<ID=chrUn_JTFH01001712v1_decoy,length=1017>
##contig=<ID=chrUn_JTFH01001713v1_decoy,length=1015>
##contig=<ID=chrUn_JTFH01001714v1_decoy,length=1015>
##contig=<ID=chrUn_JTFH01001715v1_decoy,length=1015>
##contig=<ID=chrUn_JTFH01001716v1_decoy,length=1014>
##contig=<ID=chrUn_JTFH01001717v1_decoy,length=1014>
##contig=<ID=chrUn_JTFH01001718v1_decoy,length=1013>
##contig=<ID=chrUn_JTFH01001719v1_decoy,length=1013>
##contig=<ID=chrUn_JTFH01001720v1_decoy,length=1013>
##contig=<ID=chrUn_JTFH01001721v1_decoy,length=1012>
##contig=<ID=chrUn_JTFH01001722v1_decoy,length=1011>
##contig=<ID=chrUn_JTFH01001723v1_decoy,length=1011>
##contig=<ID=chrUn_JTFH01001724v1_decoy,length=1009>
##contig=<ID=chrUn_JTFH01001725v1_decoy,length=1008>
##contig=<ID=chrUn_JTFH01001726v1_decoy,length=1008>
##contig=<ID=chrUn_JTFH01001727v1_decoy,length=1007>
##contig=<ID=chrUn_JTFH01001728v1_decoy,length=1007>
##contig=<ID=chrUn_JTFH01001729v1_decoy,length=1007>
##contig=<ID=chrUn_JTFH01001730v1_decoy,length=1006>
##contig=<ID=chrUn_JTFH01001731v1_decoy,length=1005>
##contig=<ID=chrUn_JTFH01001732v1_decoy,length=1003>
##contig=<ID=chrUn_JTFH01001733v1_decoy,length=1001>
##contig=<ID=chrUn_JTFH01001734v1_decoy,length=1000>
##contig=<ID=chrUn_JTFH01001735v1_decoy,length=19311>
##contig=<ID=chrUn_JTFH01001736v1_decoy,length=11713>
##contig=<ID=chrUn_JTFH01001737v1_decoy,length=11263>
##contig=<ID=chrUn_JTFH01001738v1_decoy,length=9779>
##contig=<ID=chrUn_JTFH01001739v1_decoy,length=9568>
##contig=<ID=chrUn_JTFH01001740v1_decoy,length=9344>
##contig=<ID=chrUn_JTFH01001741v1_decoy,length=9188>
##contig=<ID=chrUn_JTFH01001742v1_decoy,length=9100>
##contig=<ID=chrUn_JTFH01001743v1_decoy,length=8771>
##contig=<ID=chrUn_JTFH01001744v1_decoy,length=8690>
##contig=<ID=chrUn_JTFH01001745v1_decoy,length=8566>
##contig=<ID=chrUn_JTFH01001746v1_decoy,length=8058>
##contig=<ID=chrUn_JTFH01001747v1_decoy,length=7759>
##contig=<ID=chrUn_JTFH01001748v1_decoy,length=7585>
##contig=<ID=chrUn_JTFH01001749v1_decoy,length=7471>
##contig=<ID=chrUn_JTFH01001750v1_decoy,length=7461>
##contig=<ID=chrUn_JTFH01001751v1_decoy,length=7342>
##contig=<ID=chrUn_JTFH01001752v1_decoy,length=7223>
##contig=<ID=chrUn_JTFH01001753v1_decoy,length=7064>
##contig=<ID=chrUn_JTFH01001754v1_decoy,length=6916>
##contig=<ID=chrUn_JTFH01001755v1_decoy,length=6897>
##contig=<ID=chrUn_JTFH01001756v1_decoy,length=6880>
##contig=<ID=chrUn_JTFH01001757v1_decoy,length=6857>
##contig=<ID=chrUn_JTFH01001758v1_decoy,length=6840>
##contig=<ID=chrUn_JTFH01001759v1_decoy,length=6728>
##contig=<ID=chrUn_JTFH01001760v1_decoy,length=6688>
##contig=<ID=chrUn_JTFH01001761v1_decoy,length=6553>
##contig=<ID=chrUn_JTFH01001762v1_decoy,length=6396>
##contig=<ID=chrUn_JTFH01001763v1_decoy,length=6345>
##contig=<ID=chrUn_JTFH01001764v1_decoy,length=6295>
##contig=<ID=chrUn_JTFH01001765v1_decoy,length=6266>
##contig=<ID=chrUn_JTFH01001766v1_decoy,length=6173>
##contig=<ID=chrUn_JTFH01001767v1_decoy,length=6171>
##contig=<ID=chrUn_JTFH01001768v1_decoy,length=6120>
##contig=<ID=chrUn_JTFH01001769v1_decoy,length=6105>
##contig=<ID=chrUn_JTFH01001770v1_decoy,length=6099>
##contig=<ID=chrUn_JTFH01001771v1_decoy,length=5893>
##contig=<ID=chrUn_JTFH01001772v1_decoy,length=5829>
##contig=<ID=chrUn_JTFH01001773v1_decoy,length=5793>
##contig=<ID=chrUn_JTFH01001774v1_decoy,length=5776>
##contig=<ID=chrUn_JTFH01001775v1_decoy,length=5759>
##contig=<ID=chrUn_JTFH01001776v1_decoy,length=5716>
##contig=<ID=chrUn_JTFH01001777v1_decoy,length=5708>
##contig=<ID=chrUn_JTFH01001778v1_decoy,length=5590>
##contig=<ID=chrUn_JTFH01001779v1_decoy,length=5566>
##contig=<ID=chrUn_JTFH01001780v1_decoy,length=5558>
##contig=<ID=chrUn_JTFH01001781v1_decoy,length=5418>
##contig=<ID=chrUn_JTFH01001782v1_decoy,length=5375>
##contig=<ID=chrUn_JTFH01001783v1_decoy,length=5300>
##contig=<ID=chrUn_JTFH01001784v1_decoy,length=5255>
##contig=<ID=chrUn_JTFH01001785v1_decoy,length=5157>
##contig=<ID=chrUn_JTFH01001786v1_decoy,length=5130>
##contig=<ID=chrUn_JTFH01001787v1_decoy,length=4978>
##contig=<ID=chrUn_JTFH01001788v1_decoy,length=4957>
##contig=<ID=chrUn_JTFH01001789v1_decoy,length=4947>
##contig=<ID=chrUn_JTFH01001790v1_decoy,length=4897>
##contig=<ID=chrUn_JTFH01001791v1_decoy,length=4867>
##contig=<ID=chrUn_JTFH01001792v1_decoy,length=4845>
##contig=<ID=chrUn_JTFH01001793v1_decoy,length=4678>
##contig=<ID=chrUn_JTFH01001794v1_decoy,length=4641>
##contig=<ID=chrUn_JTFH01001795v1_decoy,length=4592>
##contig=<ID=chrUn_JTFH01001796v1_decoy,length=4543>
##contig=<ID=chrUn_JTFH01001797v1_decoy,length=4532>
##contig=<ID=chrUn_JTFH01001798v1_decoy,length=4503>
##contig=<ID=chrUn_JTFH01001799v1_decoy,length=4495>
##contig=<ID=chrUn_JTFH01001800v1_decoy,length=4444>
##contig=<ID=chrUn_JTFH01001801v1_decoy,length=4414>
##contig=<ID=chrUn_JTFH01001802v1_decoy,length=4409>
##contig=<ID=chrUn_JTFH01001803v1_decoy,length=4302>
##contig=<ID=chrUn_JTFH01001804v1_decoy,length=4300>
##contig=<ID=chrUn_JTFH01001805v1_decoy,length=4277>
##contig=<ID=chrUn_JTFH01001806v1_decoy,length=4173>
##contig=<ID=chrUn_JTFH01001807v1_decoy,length=4169>
##contig=<ID=chrUn_JTFH01001808v1_decoy,length=4136>
##contig=<ID=chrUn_JTFH01001809v1_decoy,length=4101>
##contig=<ID=chrUn_JTFH01001810v1_decoy,length=4089>
##contig=<ID=chrUn_JTFH01001811v1_decoy,length=4015>
##contig=<ID=chrUn_JTFH01001812v1_decoy,length=4000>
##contig=<ID=chrUn_JTFH01001813v1_decoy,length=3973>
##contig=<ID=chrUn_JTFH01001814v1_decoy,length=3732>
##contig=<ID=chrUn_JTFH01001815v1_decoy,length=3709>
##contig=<ID=chrUn_JTFH01001816v1_decoy,length=3686>
##contig=<ID=chrUn_JTFH01001817v1_decoy,length=3676>
##contig=<ID=chrUn_JTFH01001818v1_decoy,length=3673>
##contig=<ID=chrUn_JTFH01001819v1_decoy,length=3672>
##contig=<ID=chrUn_JTFH01001820v1_decoy,length=3633>
##contig=<ID=chrUn_JTFH01001821v1_decoy,length=3633>
##contig=<ID=chrUn_JTFH01001822v1_decoy,length=3613>
##contig=<ID=chrUn_JTFH01001823v1_decoy,length=3605>
##contig=<ID=chrUn_JTFH01001824v1_decoy,length=3592>
##contig=<ID=chrUn_JTFH01001825v1_decoy,length=3586>
##contig=<ID=chrUn_JTFH01001826v1_decoy,length=3584>
##contig=<ID=chrUn_JTFH01001827v1_decoy,length=3577>
##contig=<ID=chrUn_JTFH01001828v1_decoy,length=3537>
##contig=<ID=chrUn_JTFH01001829v1_decoy,length=3510>
##contig=<ID=chrUn_JTFH01001830v1_decoy,length=3509>
##contig=<ID=chrUn_JTFH01001831v1_decoy,length=3488>
##contig=<ID=chrUn_JTFH01001832v1_decoy,length=3473>
##contig=<ID=chrUn_JTFH01001833v1_decoy,length=3445>
##contig=<ID=chrUn_JTFH01001834v1_decoy,length=3427>
##contig=<ID=chrUn_JTFH01001835v1_decoy,length=3395>
##contig=<ID=chrUn_JTFH01001836v1_decoy,length=3367>
##contig=<ID=chrUn_JTFH01001837v1_decoy,length=3337>
##contig=<ID=chrUn_JTFH01001838v1_decoy,length=3324>
##contig=<ID=chrUn_JTFH01001839v1_decoy,length=3315>
##contig=<ID=chrUn_JTFH01001840v1_decoy,length=3313>
##contig=<ID=chrUn_JTFH01001841v1_decoy,length=3283>
##contig=<ID=chrUn_JTFH01001842v1_decoy,length=3250>
##contig=<ID=chrUn_JTFH01001843v1_decoy,length=3247>
##contig=<ID=chrUn_JTFH01001844v1_decoy,length=3237>
##contig=<ID=chrUn_JTFH01001845v1_decoy,length=3235>
##contig=<ID=chrUn_JTFH01001846v1_decoy,length=3200>
##contig=<ID=chrUn_JTFH01001847v1_decoy,length=3195>
##contig=<ID=chrUn_JTFH01001848v1_decoy,length=3175>
##contig=<ID=chrUn_JTFH01001849v1_decoy,length=3158>
##contig=<ID=chrUn_JTFH01001850v1_decoy,length=3143>
##contig=<ID=chrUn_JTFH01001851v1_decoy,length=3139>
##contig=<ID=chrUn_JTFH01001852v1_decoy,length=3138>
##contig=<ID=chrUn_JTFH01001853v1_decoy,length=3136>
##contig=<ID=chrUn_JTFH01001854v1_decoy,length=3132>
##contig=<ID=chrUn_JTFH01001855v1_decoy,length=3132>
##contig=<ID=chrUn_JTFH01001856v1_decoy,length=3095>
##contig=<ID=chrUn_JTFH01001857v1_decoy,length=3094>
##contig=<ID=chrUn_JTFH01001858v1_decoy,length=3093>
##contig=<ID=chrUn_JTFH01001859v1_decoy,length=3059>
##contig=<ID=chrUn_JTFH01001860v1_decoy,length=2985>
##contig=<ID=chrUn_JTFH01001861v1_decoy,length=2975>
##contig=<ID=chrUn_JTFH01001862v1_decoy,length=2967>
##contig=<ID=chrUn_JTFH01001863v1_decoy,length=2961>
##contig=<ID=chrUn_JTFH01001864v1_decoy,length=2955>
##contig=<ID=chrUn_JTFH01001865v1_decoy,length=2935>
##contig=<ID=chrUn_JTFH01001866v1_decoy,length=2933>
##contig=<ID=chrUn_JTFH01001867v1_decoy,length=2909>
##contig=<ID=chrUn_JTFH01001868v1_decoy,length=2904>
##contig=<ID=chrUn_JTFH01001869v1_decoy,length=2892>
##contig=<ID=chrUn_JTFH01001870v1_decoy,length=2886>
##contig=<ID=chrUn_JTFH01001871v1_decoy,length=2885>
##contig=<ID=chrUn_JTFH01001872v1_decoy,length=2878>
##contig=<ID=chrUn_JTFH01001873v1_decoy,length=2875>
##contig=<ID=chrUn_JTFH01001874v1_decoy,length=2861>
##contig=<ID=chrUn_JTFH01001875v1_decoy,length=2856>
##contig=<ID=chrUn_JTFH01001876v1_decoy,length=2838>
##contig=<ID=chrUn_JTFH01001877v1_decoy,length=2801>
##contig=<ID=chrUn_JTFH01001878v1_decoy,length=2797>
##contig=<ID=chrUn_JTFH01001879v1_decoy,length=2788>
##contig=<ID=chrUn_JTFH01001880v1_decoy,length=2773>
##contig=<ID=chrUn_JTFH01001881v1_decoy,length=2755>
##contig=<ID=chrUn_JTFH01001882v1_decoy,length=2754>
##contig=<ID=chrUn_JTFH01001883v1_decoy,length=2743>
##contig=<ID=chrUn_JTFH01001884v1_decoy,length=2725>
##contig=<ID=chrUn_JTFH01001885v1_decoy,length=2722>
##contig=<ID=chrUn_JTFH01001886v1_decoy,length=2682>
##contig=<ID=chrUn_JTFH01001887v1_decoy,length=2669>
##contig=<ID=chrUn_JTFH01001888v1_decoy,length=2663>
##contig=<ID=chrUn_JTFH01001889v1_decoy,length=2652>
##contig=<ID=chrUn_JTFH01001890v1_decoy,length=2647>
##contig=<ID=chrUn_JTFH01001891v1_decoy,length=2635>
##contig=<ID=chrUn_JTFH01001892v1_decoy,length=2633>
##contig=<ID=chrUn_JTFH01001893v1_decoy,length=2629>
##contig=<ID=chrUn_JTFH01001894v1_decoy,length=2612>
##contig=<ID=chrUn_JTFH01001895v1_decoy,length=2599>
##contig=<ID=chrUn_JTFH01001896v1_decoy,length=2566>
##contig=<ID=chrUn_JTFH01001897v1_decoy,length=2556>
##contig=<ID=chrUn_JTFH01001898v1_decoy,length=2551>
##contig=<ID=chrUn_JTFH01001899v1_decoy,length=2551>
##contig=<ID=chrUn_JTFH01001900v1_decoy,length=2538>
##contig=<ID=chrUn_JTFH01001901v1_decoy,length=2538>
##contig=<ID=chrUn_JTFH01001902v1_decoy,length=2525>
##contig=<ID=chrUn_JTFH01001903v1_decoy,length=2498>
##contig=<ID=chrUn_JTFH01001904v1_decoy,length=2496>
##contig=<ID=chrUn_JTFH01001905v1_decoy,length=2483>
##contig=<ID=chrUn_JTFH01001906v1_decoy,length=2475>
##contig=<ID=chrUn_JTFH01001907v1_decoy,length=2469>
##contig=<ID=chrUn_JTFH01001908v1_decoy,length=2455>
##contig=<ID=chrUn_JTFH01001909v1_decoy,length=2444>
##contig=<ID=chrUn_JTFH01001910v1_decoy,length=2437>
##contig=<ID=chrUn_JTFH01001911v1_decoy,length=2435>
##contig=<ID=chrUn_JTFH01001912v1_decoy,length=2427>
##contig=<ID=chrUn_JTFH01001913v1_decoy,length=2419>
##contig=<ID=chrUn_JTFH01001914v1_decoy,length=2413>
##contig=<ID=chrUn_JTFH01001915v1_decoy,length=2412>
##contig=<ID=chrUn_JTFH01001916v1_decoy,length=2400>
##contig=<ID=chrUn_JTFH01001917v1_decoy,length=2399>
##contig=<ID=chrUn_JTFH01001918v1_decoy,length=2396>
##contig=<ID=chrUn_JTFH01001919v1_decoy,length=2393>
##contig=<ID=chrUn_JTFH01001920v1_decoy,length=2386>
##contig=<ID=chrUn_JTFH01001921v1_decoy,length=2384>
##contig=<ID=chrUn_JTFH01001922v1_decoy,length=2382>
##contig=<ID=chrUn_JTFH01001923v1_decoy,length=2382>
##contig=<ID=chrUn_JTFH01001924v1_decoy,length=2367>
##contig=<ID=chrUn_JTFH01001925v1_decoy,length=2366>
##contig=<ID=chrUn_JTFH01001926v1_decoy,length=2362>
##contig=<ID=chrUn_JTFH01001927v1_decoy,length=2361>
##contig=<ID=chrUn_JTFH01001928v1_decoy,length=2353>
##contig=<ID=chrUn_JTFH01001929v1_decoy,length=2349>
##contig=<ID=chrUn_JTFH01001930v1_decoy,length=2348>
##contig=<ID=chrUn_JTFH01001931v1_decoy,length=2340>
##contig=<ID=chrUn_JTFH01001932v1_decoy,length=2339>
##contig=<ID=chrUn_JTFH01001933v1_decoy,length=2336>
##contig=<ID=chrUn_JTFH01001934v1_decoy,length=2333>
##contig=<ID=chrUn_JTFH01001935v1_decoy,length=2330>
##contig=<ID=chrUn_JTFH01001936v1_decoy,length=2327>
##contig=<ID=chrUn_JTFH01001937v1_decoy,length=2318>
##contig=<ID=chrUn_JTFH01001938v1_decoy,length=2293>
##contig=<ID=chrUn_JTFH01001939v1_decoy,length=2292>
##contig=<ID=chrUn_JTFH01001940v1_decoy,length=2287>
##contig=<ID=chrUn_JTFH01001941v1_decoy,length=2274>
##contig=<ID=chrUn_JTFH01001942v1_decoy,length=2274>
##contig=<ID=chrUn_JTFH01001943v1_decoy,length=2267>
##contig=<ID=chrUn_JTFH01001944v1_decoy,length=2260>
##contig=<ID=chrUn_JTFH01001945v1_decoy,length=2257>
##contig=<ID=chrUn_JTFH01001946v1_decoy,length=2240>
##contig=<ID=chrUn_JTFH01001947v1_decoy,length=2239>
##contig=<ID=chrUn_JTFH01001948v1_decoy,length=2232>
##contig=<ID=chrUn_JTFH01001949v1_decoy,length=2230>
##contig=<ID=chrUn_JTFH01001950v1_decoy,length=2230>
##contig=<ID=chrUn_JTFH01001951v1_decoy,length=2222>
##contig=<ID=chrUn_JTFH01001952v1_decoy,length=2216>
##contig=<ID=chrUn_JTFH01001953v1_decoy,length=2214>
##contig=<ID=chrUn_JTFH01001954v1_decoy,length=2210>
##contig=<ID=chrUn_JTFH01001955v1_decoy,length=2203>
##contig=<ID=chrUn_JTFH01001956v1_decoy,length=2197>
##contig=<ID=chrUn_JTFH01001957v1_decoy,length=2196>
##contig=<ID=chrUn_JTFH01001958v1_decoy,length=2196>
##contig=<ID=chrUn_JTFH01001959v1_decoy,length=2179>
##contig=<ID=chrUn_JTFH01001960v1_decoy,length=2178>
##contig=<ID=chrUn_JTFH01001961v1_decoy,length=2178>
##contig=<ID=chrUn_JTFH01001962v1_decoy,length=2172>
##contig=<ID=chrUn_JTFH01001963v1_decoy,length=2170>
##contig=<ID=chrUn_JTFH01001964v1_decoy,length=2167>
##contig=<ID=chrUn_JTFH01001965v1_decoy,length=2167>
##contig=<ID=chrUn_JTFH01001966v1_decoy,length=2157>
##contig=<ID=chrUn_JTFH01001967v1_decoy,length=2153>
##contig=<ID=chrUn_JTFH01001968v1_decoy,length=2151>
##contig=<ID=chrUn_JTFH01001969v1_decoy,length=2147>
##contig=<ID=chrUn_JTFH01001970v1_decoy,length=2145>
##contig=<ID=chrUn_JTFH01001971v1_decoy,length=2142>
##contig=<ID=chrUn_JTFH01001972v1_decoy,length=2142>
##contig=<ID=chrUn_JTFH01001973v1_decoy,length=2136>
##contig=<ID=chrUn_JTFH01001974v1_decoy,length=2130>
##contig=<ID=chrUn_JTFH01001975v1_decoy,length=2128>
##contig=<ID=chrUn_JTFH01001976v1_decoy,length=2126>
##contig=<ID=chrUn_JTFH01001977v1_decoy,length=2126>
##contig=<ID=chrUn_JTFH01001978v1_decoy,length=2119>
##contig=<ID=chrUn_JTFH01001979v1_decoy,length=2107>
##contig=<ID=chrUn_JTFH01001980v1_decoy,length=2091>
##contig=<ID=chrUn_JTFH01001981v1_decoy,length=2087>
##contig=<ID=chrUn_JTFH01001982v1_decoy,length=2086>
##contig=<ID=chrUn_JTFH01001983v1_decoy,length=2083>
##contig=<ID=chrUn_JTFH01001984v1_decoy,length=2075>
##contig=<ID=chrUn_JTFH01001985v1_decoy,length=2075>
##contig=<ID=chrUn_JTFH01001986v1_decoy,length=2072>
##contig=<ID=chrUn_JTFH01001987v1_decoy,length=2068>
##contig=<ID=chrUn_JTFH01001988v1_decoy,length=2067>
##contig=<ID=chrUn_JTFH01001989v1_decoy,length=2055>
##contig=<ID=chrUn_JTFH01001990v1_decoy,length=2051>
##contig=<ID=chrUn_JTFH01001991v1_decoy,length=2050>
##contig=<ID=chrUn_JTFH01001992v1_decoy,length=2033>
##contig=<ID=chrUn_JTFH01001993v1_decoy,length=2024>
##contig=<ID=chrUn_JTFH01001994v1_decoy,length=2016>
##contig=<ID=chrUn_JTFH01001995v1_decoy,length=2011>
##contig=<ID=chrUn_JTFH01001996v1_decoy,length=2009>
##contig=<ID=chrUn_JTFH01001997v1_decoy,length=2003>
##contig=<ID=chrUn_JTFH01001998v1_decoy,length=2001>
##contig=<ID=chrUn_KI270302v1,length=2274>
##contig=<ID=chrUn_KI270303v1,length=1942>
##contig=<ID=chrUn_KI270304v1,length=2165>
##contig=<ID=chrUn_KI270305v1,length=1472>
##contig=<ID=chrUn_KI270310v1,length=1201>
##contig=<ID=chrUn_KI270311v1,length=12399>
##contig=<ID=chrUn_KI270312v1,length=998>
##contig=<ID=chrUn_KI270315v1,length=2276>
##contig=<ID=chrUn_KI270316v1,length=1444>
##contig=<ID=chrUn_KI270317v1,length=37690>
##contig=<ID=chrUn_KI270320v1,length=4416>
##contig=<ID=chrUn_KI270322v1,length=21476>
##contig=<ID=chrUn_KI270329v1,length=1040>
##contig=<ID=chrUn_KI270330v1,length=1652>
##contig=<ID=chrUn_KI270333v1,length=2699>
##contig=<ID=chrUn_KI270334v1,length=1368>
##contig=<ID=chrUn_KI270335v1,length=1048>
##contig=<ID=chrUn_KI270336v1,length=1026>
##contig=<ID=chrUn_KI270337v1,length=1121>
##contig=<ID=chrUn_KI270338v1,length=1428>
##contig=<ID=chrUn_KI270340v1,length=1428>
##contig=<ID=chrUn_KI270362v1,length=3530>
##contig=<ID=chrUn_KI270363v1,length=1803>
##contig=<ID=chrUn_KI270364v1,length=2855>
##contig=<ID=chrUn_KI270366v1,length=8320>
##contig=<ID=chrUn_KI270371v1,length=2805>
##contig=<ID=chrUn_KI270372v1,length=1650>
##contig=<ID=chrUn_KI270373v1,length=1451>
##contig=<ID=chrUn_KI270374v1,length=2656>
##contig=<ID=chrUn_KI270375v1,length=2378>
##contig=<ID=chrUn_KI270376v1,length=1136>
##contig=<ID=chrUn_KI270378v1,length=1048>
##contig=<ID=chrUn_KI270379v1,length=1045>
##contig=<ID=chrUn_KI270381v1,length=1930>
##contig=<ID=chrUn_KI270382v1,length=4215>
##contig=<ID=chrUn_KI270383v1,length=1750>
##contig=<ID=chrUn_KI270384v1,length=1658>
##contig=<ID=chrUn_KI270385v1,length=990>
##contig=<ID=chrUn_KI270386v1,length=1788>
##contig=<ID=chrUn_KI270387v1,length=1537>
##contig=<ID=chrUn_KI270388v1,length=1216>
##contig=<ID=chrUn_KI270389v1,length=1298>
##contig=<ID=chrUn_KI270390v1,length=2387>
##contig=<ID=chrUn_KI270391v1,length=1484>
##contig=<ID=chrUn_KI270392v1,length=971>
##contig=<ID=chrUn_KI270393v1,length=1308>
##contig=<ID=chrUn_KI270394v1,length=970>
##contig=<ID=chrUn_KI270395v1,length=1143>
##contig=<ID=chrUn_KI270396v1,length=1880>
##contig=<ID=chrUn_KI270411v1,length=2646>
##contig=<ID=chrUn_KI270412v1,length=1179>
##contig=<ID=chrUn_KI270414v1,length=2489>
##contig=<ID=chrUn_KI270417v1,length=2043>
##contig=<ID=chrUn_KI270418v1,length=2145>
##contig=<ID=chrUn_KI270419v1,length=1029>
##contig=<ID=chrUn_KI270420v1,length=2321>
##contig=<ID=chrUn_KI270422v1,length=1445>
##contig=<ID=chrUn_KI270423v1,length=981>
##contig=<ID=chrUn_KI270424v1,length=2140>
##contig=<ID=chrUn_KI270425v1,length=1884>
##contig=<ID=chrUn_KI270429v1,length=1361>
##contig=<ID=chrUn_KI270435v1,length=92983>
##contig=<ID=chrUn_KI270438v1,length=112505>
##contig=<ID=chrUn_KI270442v1,length=392061>
##contig=<ID=chrUn_KI270448v1,length=7992>
##contig=<ID=chrUn_KI270465v1,length=1774>
##contig=<ID=chrUn_KI270466v1,length=1233>
##contig=<ID=chrUn_KI270467v1,length=3920>
##contig=<ID=chrUn_KI270468v1,length=4055>
##contig=<ID=chrUn_KI270507v1,length=5353>
##contig=<ID=chrUn_KI270508v1,length=1951>
##contig=<ID=chrUn_KI270509v1,length=2318>
##contig=<ID=chrUn_KI270510v1,length=2415>
##contig=<ID=chrUn_KI270511v1,length=8127>
##contig=<ID=chrUn_KI270512v1,length=22689>
##contig=<ID=chrUn_KI270515v1,length=6361>
##contig=<ID=chrUn_KI270516v1,length=1300>
##contig=<ID=chrUn_KI270517v1,length=3253>
##contig=<ID=chrUn_KI270518v1,length=2186>
##contig=<ID=chrUn_KI270519v1,length=138126>
##contig=<ID=chrUn_KI270521v1,length=7642>
##contig=<ID=chrUn_KI270522v1,length=5674>
##contig=<ID=chrUn_KI270528v1,length=2983>
##contig=<ID=chrUn_KI270529v1,length=1899>
##contig=<ID=chrUn_KI270530v1,length=2168>
##contig=<ID=chrUn_KI270538v1,length=91309>
##contig=<ID=chrUn_KI270539v1,length=993>
##contig=<ID=chrUn_KI270544v1,length=1202>
##contig=<ID=chrUn_KI270548v1,length=1599>
##contig=<ID=chrUn_KI270579v1,length=31033>
##contig=<ID=chrUn_KI270580v1,length=1553>
##contig=<ID=chrUn_KI270581v1,length=7046>
##contig=<ID=chrUn_KI270582v1,length=6504>
##contig=<ID=chrUn_KI270583v1,length=1400>
##contig=<ID=chrUn_KI270584v1,length=4513>
##contig=<ID=chrUn_KI270587v1,length=2969>
##contig=<ID=chrUn_KI270588v1,length=6158>
##contig=<ID=chrUn_KI270589v1,length=44474>
##contig=<ID=chrUn_KI270590v1,length=4685>
##contig=<ID=chrUn_KI270591v1,length=5796>
##contig=<ID=chrUn_KI270593v1,length=3041>
##contig=<ID=chrUn_KI270741v1,length=157432>
##contig=<ID=chrUn_KI270742v1,length=186739>
##contig=<ID=chrUn_KI270743v1,length=210658>
##contig=<ID=chrUn_KI270744v1,length=168472>
##contig=<ID=chrUn_KI270745v1,length=41891>
##contig=<ID=chrUn_KI270746v1,length=66486>
##contig=<ID=chrUn_KI270747v1,length=198735>
##contig=<ID=chrUn_KI270748v1,length=93321>
##contig=<ID=chrUn_KI270749v1,length=158759>
##contig=<ID=chrUn_KI270750v1,length=148850>
##contig=<ID=chrUn_KI270751v1,length=150742>
##contig=<ID=chrUn_KI270752v1,length=27745>
##contig=<ID=chrUn_KI270753v1,length=62944>
##contig=<ID=chrUn_KI270754v1,length=40191>
##contig=<ID=chrUn_KI270755v1,length=36723>
##contig=<ID=chrUn_KI270756v1,length=79590>
##contig=<ID=chrUn_KI270757v1,length=71251>
##contig=<ID=chrUn_KN707606v1_decoy,length=2200>
##contig=<ID=chrUn_KN707607v1_decoy,length=3033>
##contig=<ID=chrUn_KN707608v1_decoy,length=3112>
##contig=<ID=chrUn_KN707609v1_decoy,length=1642>
##contig=<ID=chrUn_KN707610v1_decoy,length=1393>
##contig=<ID=chrUn_KN707611v1_decoy,length=1103>
##contig=<ID=chrUn_KN707612v1_decoy,length=1039>
##contig=<ID=chrUn_KN707613v1_decoy,length=1619>
##contig=<ID=chrUn_KN707614v1_decoy,length=3122>
##contig=<ID=chrUn_KN707615v1_decoy,length=1934>
##contig=<ID=chrUn_KN707616v1_decoy,length=3111>
##contig=<ID=chrUn_KN707617v1_decoy,length=2545>
##contig=<ID=chrUn_KN707618v1_decoy,length=2295>
##contig=<ID=chrUn_KN707619v1_decoy,length=1551>
##contig=<ID=chrUn_KN707620v1_decoy,length=2046>
##contig=<ID=chrUn_KN707621v1_decoy,length=1222>
##contig=<ID=chrUn_KN707622v1_decoy,length=1535>
##contig=<ID=chrUn_KN707623v1_decoy,length=3784>
##contig=<ID=chrUn_KN707624v1_decoy,length=1329>
##contig=<ID=chrUn_KN707625v1_decoy,length=1238>
##contig=<ID=chrUn_KN707626v1_decoy,length=5623>
##contig=<ID=chrUn_KN707627v1_decoy,length=5821>
##contig=<ID=chrUn_KN707628v1_decoy,length=2960>
##contig=<ID=chrUn_KN707629v1_decoy,length=1848>
##contig=<ID=chrUn_KN707630v1_decoy,length=2315>
##contig=<ID=chrUn_KN707631v1_decoy,length=1945>
##contig=<ID=chrUn_KN707632v1_decoy,length=1424>
##contig=<ID=chrUn_KN707633v1_decoy,length=1274>
##contig=<ID=chrUn_KN707634v1_decoy,length=1007>
##contig=<ID=chrUn_KN707635v1_decoy,length=1414>
##contig=<ID=chrUn_KN707636v1_decoy,length=1725>
##contig=<ID=chrUn_KN707637v1_decoy,length=5354>
##contig=<ID=chrUn_KN707638v1_decoy,length=2189>
##contig=<ID=chrUn_KN707639v1_decoy,length=1294>
##contig=<ID=chrUn_KN707640v1_decoy,length=1831>
##contig=<ID=chrUn_KN707641v1_decoy,length=1647>
##contig=<ID=chrUn_KN707642v1_decoy,length=2943>
##contig=<ID=chrUn_KN707643v1_decoy,length=2857>
##contig=<ID=chrUn_KN707644v1_decoy,length=1030>
##contig=<ID=chrUn_KN707645v1_decoy,length=1070>
##contig=<ID=chrUn_KN707646v1_decoy,length=1735>
##contig=<ID=chrUn_KN707647v1_decoy,length=1982>
##contig=<ID=chrUn_KN707648v1_decoy,length=1564>
##contig=<ID=chrUn_KN707649v1_decoy,length=1775>
##contig=<ID=chrUn_KN707650v1_decoy,length=1540>
##contig=<ID=chrUn_KN707651v1_decoy,length=2013>
##contig=<ID=chrUn_KN707652v1_decoy,length=1176>
##contig=<ID=chrUn_KN707653v1_decoy,length=1890>
##contig=<ID=chrUn_KN707654v1_decoy,length=3644>
##contig=<ID=chrUn_KN707655v1_decoy,length=2785>
##contig=<ID=chrUn_KN707656v1_decoy,length=1017>
##contig=<ID=chrUn_KN707657v1_decoy,length=1068>
##contig=<ID=chrUn_KN707658v1_decoy,length=1007>
##contig=<ID=chrUn_KN707659v1_decoy,length=2605>
##contig=<ID=chrUn_KN707660v1_decoy,length=8410>
##contig=<ID=chrUn_KN707661v1_decoy,length=5534>
##contig=<ID=chrUn_KN707662v1_decoy,length=2173>
##contig=<ID=chrUn_KN707663v1_decoy,length=1065>
##contig=<ID=chrUn_KN707664v1_decoy,length=8683>
##contig=<ID=chrUn_KN707665v1_decoy,length=2670>
##contig=<ID=chrUn_KN707666v1_decoy,length=2420>
##contig=<ID=chrUn_KN707667v1_decoy,length=2189>
##contig=<ID=chrUn_KN707668v1_decoy,length=2093>
##contig=<ID=chrUn_KN707669v1_decoy,length=1184>
##contig=<ID=chrUn_KN707670v1_decoy,length=1205>
##contig=<ID=chrUn_KN707671v1_decoy,length=2786>
##contig=<ID=chrUn_KN707672v1_decoy,length=2794>
##contig=<ID=chrUn_KN707673v1_decoy,length=19544>
##contig=<ID=chrUn_KN707674v1_decoy,length=2848>
##contig=<ID=chrUn_KN707675v1_decoy,length=10556>
##contig=<ID=chrUn_KN707676v1_decoy,length=9066>
##contig=<ID=chrUn_KN707677v1_decoy,length=7267>
##contig=<ID=chrUn_KN707678v1_decoy,length=2462>
##contig=<ID=chrUn_KN707679v1_decoy,length=1774>
##contig=<ID=chrUn_KN707680v1_decoy,length=1297>
##contig=<ID=chrUn_KN707681v1_decoy,length=4379>
##contig=<ID=chrUn_KN707682v1_decoy,length=4208>
##contig=<ID=chrUn_KN707683v1_decoy,length=4068>
##contig=<ID=chrUn_KN707684v1_decoy,length=2940>
##contig=<ID=chrUn_KN707685v1_decoy,length=3938>
##contig=<ID=chrUn_KN707686v1_decoy,length=2072>
##contig=<ID=chrUn_KN707687v1_decoy,length=1136>
##contig=<ID=chrUn_KN707688v1_decoy,length=4248>
##contig=<ID=chrUn_KN707689v1_decoy,length=5823>
##contig=<ID=chrUn_KN707690v1_decoy,length=3715>
##contig=<ID=chrUn_KN707691v1_decoy,length=4885>
##contig=<ID=chrUn_KN707692v1_decoy,length=4813>
##contig=<ID=chrUn_KN707693v1_decoy,length=2899>
##contig=<ID=chrUn_KN707694v1_decoy,length=1228>
##contig=<ID=chrUn_KN707695v1_decoy,length=3119>
##contig=<ID=chrUn_KN707696v1_decoy,length=3828>
##contig=<ID=chrUn_KN707697v1_decoy,length=1186>
##contig=<ID=chrUn_KN707698v1_decoy,length=1908>
##contig=<ID=chrUn_KN707699v1_decoy,length=2795>
##contig=<ID=chrUn_KN707700v1_decoy,length=3703>
##contig=<ID=chrUn_KN707701v1_decoy,length=6722>
##contig=<ID=chrUn_KN707702v1_decoy,length=6466>
##contig=<ID=chrUn_KN707703v1_decoy,length=2235>
##contig=<ID=chrUn_KN707704v1_decoy,length=2871>
##contig=<ID=chrUn_KN707705v1_decoy,length=4632>
##contig=<ID=chrUn_KN707706v1_decoy,length=4225>
##contig=<ID=chrUn_KN707707v1_decoy,length=4339>
##contig=<ID=chrUn_KN707708v1_decoy,length=2305>
##contig=<ID=chrUn_KN707709v1_decoy,length=3273>
##contig=<ID=chrUn_KN707710v1_decoy,length=5701>
##contig=<ID=chrUn_KN707711v1_decoy,length=4154>
##contig=<ID=chrUn_KN707712v1_decoy,length=1243>
##contig=<ID=chrUn_KN707713v1_decoy,length=1308>
##contig=<ID=chrUn_KN707714v1_decoy,length=2922>
##contig=<ID=chrUn_KN707715v1_decoy,length=3044>
##contig=<ID=chrUn_KN707716v1_decoy,length=2888>
##contig=<ID=chrUn_KN707717v1_decoy,length=1742>
##contig=<ID=chrUn_KN707718v1_decoy,length=4969>
##contig=<ID=chrUn_KN707719v1_decoy,length=3270>
##contig=<ID=chrUn_KN707720v1_decoy,length=6028>
##contig=<ID=chrUn_KN707721v1_decoy,length=1105>
##contig=<ID=chrUn_KN707722v1_decoy,length=2884>
##contig=<ID=chrUn_KN707723v1_decoy,length=1124>
##contig=<ID=chrUn_KN707724v1_decoy,length=1454>
##contig=<ID=chrUn_KN707725v1_decoy,length=2565>
##contig=<ID=chrUn_KN707726v1_decoy,length=2149>
##contig=<ID=chrUn_KN707727v1_decoy,length=2630>
##contig=<ID=chrUn_KN707728v1_decoy,length=14625>
##contig=<ID=chrUn_KN707729v1_decoy,length=7431>
##contig=<ID=chrUn_KN707730v1_decoy,length=5776>
##contig=<ID=chrUn_KN707731v1_decoy,length=4820>
##contig=<ID=chrUn_KN707732v1_decoy,length=1227>
##contig=<ID=chrUn_KN707733v1_decoy,length=7503>
##contig=<ID=chrUn_KN707734v1_decoy,length=9652>
##contig=<ID=chrUn_KN707735v1_decoy,length=1091>
##contig=<ID=chrUn_KN707736v1_decoy,length=2467>
##contig=<ID=chrUn_KN707737v1_decoy,length=1270>
##contig=<ID=chrUn_KN707738v1_decoy,length=4365>
##contig=<ID=chrUn_KN707739v1_decoy,length=4284>
##contig=<ID=chrUn_KN707740v1_decoy,length=10282>
##contig=<ID=chrUn_KN707741v1_decoy,length=5601>
##contig=<ID=chrUn_KN707742v1_decoy,length=4758>
##contig=<ID=chrUn_KN707743v1_decoy,length=1624>
##contig=<ID=chrUn_KN707744v1_decoy,length=4024>
##contig=<ID=chrUn_KN707745v1_decoy,length=1276>
##contig=<ID=chrUn_KN707746v1_decoy,length=5083>
##contig=<ID=chrUn_KN707747v1_decoy,length=2075>
##contig=<ID=chrUn_KN707748v1_decoy,length=3553>
##contig=<ID=chrUn_KN707749v1_decoy,length=7010>
##contig=<ID=chrUn_KN707750v1_decoy,length=4718>
##contig=<ID=chrUn_KN707751v1_decoy,length=3546>
##contig=<ID=chrUn_KN707752v1_decoy,length=2873>
##contig=<ID=chrUn_KN707753v1_decoy,length=2144>
##contig=<ID=chrUn_KN707754v1_decoy,length=2243>
##contig=<ID=chrUn_KN707755v1_decoy,length=5343>
##contig=<ID=chrUn_KN707756v1_decoy,length=4877>
##contig=<ID=chrUn_KN707757v1_decoy,length=3034>
##contig=<ID=chrUn_KN707758v1_decoy,length=2826>
##contig=<ID=chrUn_KN707759v1_decoy,length=1221>
##contig=<ID=chrUn_KN707760v1_decoy,length=1169>
##contig=<ID=chrUn_KN707761v1_decoy,length=2319>
##contig=<ID=chrUn_KN707762v1_decoy,length=3450>
##contig=<ID=chrUn_KN707763v1_decoy,length=2674>
##contig=<ID=chrUn_KN707764v1_decoy,length=3912>
##contig=<ID=chrUn_KN707765v1_decoy,length=6020>
##contig=<ID=chrUn_KN707766v1_decoy,length=2303>
##contig=<ID=chrUn_KN707767v1_decoy,length=2552>
##contig=<ID=chrUn_KN707768v1_decoy,length=3656>
##contig=<ID=chrUn_KN707769v1_decoy,length=1591>
##contig=<ID=chrUn_KN707770v1_decoy,length=1209>
##contig=<ID=chrUn_KN707771v1_decoy,length=3176>
##contig=<ID=chrUn_KN707772v1_decoy,length=8915>
##contig=<ID=chrUn_KN707773v1_decoy,length=4902>
##contig=<ID=chrUn_KN707774v1_decoy,length=3324>
##contig=<ID=chrUn_KN707775v1_decoy,length=5997>
##contig=<ID=chrUn_KN707776v1_decoy,length=2618>
##contig=<ID=chrUn_KN707777v1_decoy,length=10311>
##contig=<ID=chrUn_KN707778v1_decoy,length=2440>
##contig=<ID=chrUn_KN707779v1_decoy,length=12444>
##contig=<ID=chrUn_KN707780v1_decoy,length=5691>
##contig=<ID=chrUn_KN707781v1_decoy,length=2717>
##contig=<ID=chrUn_KN707782v1_decoy,length=5277>
##contig=<ID=chrUn_KN707783v1_decoy,length=4373>
##contig=<ID=chrUn_KN707784v1_decoy,length=3224>
##contig=<ID=chrUn_KN707785v1_decoy,length=2631>
##contig=<ID=chrUn_KN707786v1_decoy,length=5385>
##contig=<ID=chrUn_KN707787v1_decoy,length=3678>
##contig=<ID=chrUn_KN707788v1_decoy,length=1412>
##contig=<ID=chrUn_KN707789v1_decoy,length=1443>
##contig=<ID=chrUn_KN707790v1_decoy,length=1098>
##contig=<ID=chrUn_KN707791v1_decoy,length=3240>
##contig=<ID=chrUn_KN707792v1_decoy,length=1915>
##contig=<ID=chrUn_KN707793v1_decoy,length=4667>
##contig=<ID=chrUn_KN707794v1_decoy,length=7219>
##contig=<ID=chrUn_KN707795v1_decoy,length=3277>
##contig=<ID=chrUn_KN707796v1_decoy,length=3473>
##contig=<ID=chrUn_KN707797v1_decoy,length=4243>
##contig=<ID=chrUn_KN707798v1_decoy,length=17599>
##contig=<ID=chrUn_KN707799v1_decoy,length=5095>
##contig=<ID=chrUn_KN707800v1_decoy,length=2237>
##contig=<ID=chrUn_KN707801v1_decoy,length=2901>
##contig=<ID=chrUn_KN707802v1_decoy,length=2666>
##contig=<ID=chrUn_KN707803v1_decoy,length=5336>
##contig=<ID=chrUn_KN707804v1_decoy,length=4383>
##contig=<ID=chrUn_KN707805v1_decoy,length=5446>
##contig=<ID=chrUn_KN707806v1_decoy,length=6252>
##contig=<ID=chrUn_KN707807v1_decoy,length=4616>
##contig=<ID=chrUn_KN707808v1_decoy,length=3021>
##contig=<ID=chrUn_KN707809v1_decoy,length=3667>
##contig=<ID=chrUn_KN707810v1_decoy,length=4563>
##contig=<ID=chrUn_KN707811v1_decoy,length=1120>
##contig=<ID=chrUn_KN707812v1_decoy,length=3845>
##contig=<ID=chrUn_KN707813v1_decoy,length=2272>
##contig=<ID=chrUn_KN707814v1_decoy,length=4764>
##contig=<ID=chrUn_KN707815v1_decoy,length=5410>
##contig=<ID=chrUn_KN707816v1_decoy,length=7150>
##contig=<ID=chrUn_KN707817v1_decoy,length=1762>
##contig=<ID=chrUn_KN707818v1_decoy,length=1207>
##contig=<ID=chrUn_KN707819v1_decoy,length=1331>
##contig=<ID=chrUn_KN707820v1_decoy,length=8307>
##contig=<ID=chrUn_KN707821v1_decoy,length=2276>
##contig=<ID=chrUn_KN707822v1_decoy,length=2575>
##contig=<ID=chrUn_KN707823v1_decoy,length=3970>
##contig=<ID=chrUn_KN707824v1_decoy,length=1352>
##contig=<ID=chrUn_KN707825v1_decoy,length=3040>
##contig=<ID=chrUn_KN707826v1_decoy,length=2070>
##contig=<ID=chrUn_KN707827v1_decoy,length=2913>
##contig=<ID=chrUn_KN707828v1_decoy,length=2389>
##contig=<ID=chrUn_KN707829v1_decoy,length=1835>
##contig=<ID=chrUn_KN707830v1_decoy,length=4807>
##contig=<ID=chrUn_KN707831v1_decoy,length=2201>
##contig=<ID=chrUn_KN707832v1_decoy,length=1265>
##contig=<ID=chrUn_KN707833v1_decoy,length=1961>
##contig=<ID=chrUn_KN707834v1_decoy,length=1064>
##contig=<ID=chrUn_KN707835v1_decoy,length=1932>
##contig=<ID=chrUn_KN707836v1_decoy,length=3213>
##contig=<ID=chrUn_KN707837v1_decoy,length=1178>
##contig=<ID=chrUn_KN707838v1_decoy,length=2926>
##contig=<ID=chrUn_KN707839v1_decoy,length=1038>
##contig=<ID=chrUn_KN707840v1_decoy,length=3298>
##contig=<ID=chrUn_KN707841v1_decoy,length=8992>
##contig=<ID=chrUn_KN707842v1_decoy,length=6698>
##contig=<ID=chrUn_KN707843v1_decoy,length=4880>
##contig=<ID=chrUn_KN707844v1_decoy,length=1766>
##contig=<ID=chrUn_KN707845v1_decoy,length=3532>
##contig=<ID=chrUn_KN707846v1_decoy,length=2297>
##contig=<ID=chrUn_KN707847v1_decoy,length=1234>
##contig=<ID=chrUn_KN707848v1_decoy,length=1205>
##contig=<ID=chrUn_KN707849v1_decoy,length=2790>
##contig=<ID=chrUn_KN707850v1_decoy,length=2006>
##contig=<ID=chrUn_KN707851v1_decoy,length=4593>
##contig=<ID=chrUn_KN707852v1_decoy,length=1579>
##contig=<ID=chrUn_KN707853v1_decoy,length=9597>
##contig=<ID=chrUn_KN707854v1_decoy,length=10451>
##contig=<ID=chrUn_KN707855v1_decoy,length=3219>
##contig=<ID=chrUn_KN707856v1_decoy,length=2300>
##contig=<ID=chrUn_KN707857v1_decoy,length=5985>
##contig=<ID=chrUn_KN707858v1_decoy,length=2959>
##contig=<ID=chrUn_KN707859v1_decoy,length=1340>
##contig=<ID=chrUn_KN707860v1_decoy,length=3148>
##contig=<ID=chrUn_KN707861v1_decoy,length=2242>
##contig=<ID=chrUn_KN707862v1_decoy,length=16513>
##contig=<ID=chrUn_KN707863v1_decoy,length=7821>
##contig=<ID=chrUn_KN707864v1_decoy,length=2159>
##contig=<ID=chrUn_KN707865v1_decoy,length=2114>
##contig=<ID=chrUn_KN707866v1_decoy,length=4109>
##contig=<ID=chrUn_KN707867v1_decoy,length=1544>
##contig=<ID=chrUn_KN707868v1_decoy,length=1005>
##contig=<ID=chrUn_KN707869v1_decoy,length=8632>
##contig=<ID=chrUn_KN707870v1_decoy,length=1012>
##contig=<ID=chrUn_KN707871v1_decoy,length=4728>
##contig=<ID=chrUn_KN707872v1_decoy,length=2165>
##contig=<ID=chrUn_KN707873v1_decoy,length=7591>
##contig=<ID=chrUn_KN707874v1_decoy,length=5202>
##contig=<ID=chrUn_KN707875v1_decoy,length=4241>
##contig=<ID=chrUn_KN707876v1_decoy,length=4131>
##contig=<ID=chrUn_KN707877v1_decoy,length=2272>
##contig=<ID=chrUn_KN707878v1_decoy,length=2085>
##contig=<ID=chrUn_KN707879v1_decoy,length=4346>
##contig=<ID=chrUn_KN707880v1_decoy,length=1208>
##contig=<ID=chrUn_KN707881v1_decoy,length=4543>
##contig=<ID=chrUn_KN707882v1_decoy,length=2772>
##contig=<ID=chrUn_KN707883v1_decoy,length=2490>
##contig=<ID=chrUn_KN707884v1_decoy,length=4568>
##contig=<ID=chrUn_KN707885v1_decoy,length=1776>
##contig=<ID=chrUn_KN707886v1_decoy,length=2699>
##contig=<ID=chrUn_KN707887v1_decoy,length=3534>
##contig=<ID=chrUn_KN707888v1_decoy,length=2424>
##contig=<ID=chrUn_KN707889v1_decoy,length=1747>
##contig=<ID=chrUn_KN707890v1_decoy,length=1088>
##contig=<ID=chrUn_KN707891v1_decoy,length=1143>
##contig=<ID=chrUn_KN707892v1_decoy,length=2530>
##contig=<ID=chrUn_KN707893v1_decoy,length=8049>
##contig=<ID=chrUn_KN707894v1_decoy,length=1366>
##contig=<ID=chrUn_KN707895v1_decoy,length=4284>
##contig=<ID=chrUn_KN707896v1_decoy,length=33125>
##contig=<ID=chrUn_KN707897v1_decoy,length=2137>
##contig=<ID=chrUn_KN707898v1_decoy,length=3840>
##contig=<ID=chrUn_KN707899v1_decoy,length=3087>
##contig=<ID=chrUn_KN707900v1_decoy,length=2041>
##contig=<ID=chrUn_KN707901v1_decoy,length=3344>
##contig=<ID=chrUn_KN707902v1_decoy,length=2921>
##contig=<ID=chrUn_KN707903v1_decoy,length=6581>
##contig=<ID=chrUn_KN707904v1_decoy,length=3968>
##contig=<ID=chrUn_KN707905v1_decoy,length=2339>
##contig=<ID=chrUn_KN707906v1_decoy,length=1243>
##contig=<ID=chrUn_KN707907v1_decoy,length=7776>
##contig=<ID=chrUn_KN707908v1_decoy,length=19837>
##contig=<ID=chrUn_KN707909v1_decoy,length=1737>
##contig=<ID=chrUn_KN707910v1_decoy,length=1098>
##contig=<ID=chrUn_KN707911v1_decoy,length=1893>
##contig=<ID=chrUn_KN707912v1_decoy,length=1281>
##contig=<ID=chrUn_KN707913v1_decoy,length=1527>
##contig=<ID=chrUn_KN707914v1_decoy,length=2055>
##contig=<ID=chrUn_KN707915v1_decoy,length=2527>
##contig=<ID=chrUn_KN707916v1_decoy,length=3275>
##contig=<ID=chrUn_KN707917v1_decoy,length=1265>
##contig=<ID=chrUn_KN707918v1_decoy,length=2623>
##contig=<ID=chrUn_KN707919v1_decoy,length=4850>
##contig=<ID=chrUn_KN707920v1_decoy,length=3584>
##contig=<ID=chrUn_KN707921v1_decoy,length=2561>
##contig=<ID=chrUn_KN707922v1_decoy,length=3041>
##contig=<ID=chrUn_KN707923v1_decoy,length=1409>
##contig=<ID=chrUn_KN707924v1_decoy,length=4596>
##contig=<ID=chrUn_KN707925v1_decoy,length=11555>
##contig=<ID=chrUn_KN707926v1_decoy,length=1266>
##contig=<ID=chrUn_KN707927v1_decoy,length=1079>
##contig=<ID=chrUn_KN707928v1_decoy,length=1087>
##contig=<ID=chrUn_KN707929v1_decoy,length=1226>
##contig=<ID=chrUn_KN707930v1_decoy,length=1131>
##contig=<ID=chrUn_KN707931v1_decoy,length=1199>
##contig=<ID=chrUn_KN707932v1_decoy,length=1084>
##contig=<ID=chrUn_KN707933v1_decoy,length=2038>
##contig=<ID=chrUn_KN707934v1_decoy,length=1070>
##contig=<ID=chrUn_KN707935v1_decoy,length=1312>
##contig=<ID=chrUn_KN707936v1_decoy,length=4031>
##contig=<ID=chrUn_KN707937v1_decoy,length=7445>
##contig=<ID=chrUn_KN707938v1_decoy,length=1770>
##contig=<ID=chrUn_KN707939v1_decoy,length=5600>
##contig=<ID=chrUn_KN707940v1_decoy,length=1882>
##contig=<ID=chrUn_KN707941v1_decoy,length=1170>
##contig=<ID=chrUn_KN707942v1_decoy,length=1300>
##contig=<ID=chrUn_KN707943v1_decoy,length=5325>
##contig=<ID=chrUn_KN707944v1_decoy,length=2043>
##contig=<ID=chrUn_KN707945v1_decoy,length=1072>
##contig=<ID=chrUn_KN707946v1_decoy,length=2463>
##contig=<ID=chrUn_KN707947v1_decoy,length=1010>
##contig=<ID=chrUn_KN707948v1_decoy,length=1432>
##contig=<ID=chrUn_KN707949v1_decoy,length=1162>
##contig=<ID=chrUn_KN707950v1_decoy,length=1095>
##contig=<ID=chrUn_KN707951v1_decoy,length=1118>
##contig=<ID=chrUn_KN707952v1_decoy,length=1383>
##contig=<ID=chrUn_KN707953v1_decoy,length=2289>
##contig=<ID=chrUn_KN707954v1_decoy,length=1648>
##contig=<ID=chrUn_KN707955v1_decoy,length=2203>
##contig=<ID=chrUn_KN707956v1_decoy,length=3270>
##contig=<ID=chrUn_KN707957v1_decoy,length=11499>
##contig=<ID=chrUn_KN707958v1_decoy,length=2474>
##contig=<ID=chrUn_KN707959v1_decoy,length=2294>
##contig=<ID=chrUn_KN707960v1_decoy,length=1238>
##contig=<ID=chrUn_KN707961v1_decoy,length=3410>
##contig=<ID=chrUn_KN707962v1_decoy,length=1523>
##contig=<ID=chrUn_KN707963v1_decoy,length=62955>
##contig=<ID=chrUn_KN707964v1_decoy,length=6282>
##contig=<ID=chrUn_KN707965v1_decoy,length=3836>
##contig=<ID=chrUn_KN707966v1_decoy,length=6486>
##contig=<ID=chrUn_KN707967v1_decoy,length=15368>
##contig=<ID=chrUn_KN707968v1_decoy,length=9572>
##contig=<ID=chrUn_KN707969v1_decoy,length=6413>
##contig=<ID=chrUn_KN707970v1_decoy,length=4104>
##contig=<ID=chrUn_KN707971v1_decoy,length=12943>
##contig=<ID=chrUn_KN707972v1_decoy,length=4650>
##contig=<ID=chrUn_KN707973v1_decoy,length=3080>
##contig=<ID=chrUn_KN707974v1_decoy,length=3134>
##contig=<ID=chrUn_KN707975v1_decoy,length=6211>
##contig=<ID=chrUn_KN707976v1_decoy,length=1126>
##contig=<ID=chrUn_KN707977v1_decoy,length=1101>
##contig=<ID=chrUn_KN707978v1_decoy,length=1101>
##contig=<ID=chrUn_KN707979v1_decoy,length=2648>
##contig=<ID=chrUn_KN707980v1_decoy,length=2973>
##contig=<ID=chrUn_KN707981v1_decoy,length=2520>
##contig=<ID=chrUn_KN707982v1_decoy,length=2318>
##contig=<ID=chrUn_KN707983v1_decoy,length=2606>
##contig=<ID=chrUn_KN707984v1_decoy,length=2205>
##contig=<ID=chrUn_KN707985v1_decoy,length=2929>
##contig=<ID=chrUn_KN707986v1_decoy,length=3869>
##contig=<ID=chrUn_KN707987v1_decoy,length=1117>
##contig=<ID=chrUn_KN707988v1_decoy,length=2960>
##contig=<ID=chrUn_KN707989v1_decoy,length=1009>
##contig=<ID=chrUn_KN707990v1_decoy,length=4048>
##contig=<ID=chrUn_KN707991v1_decoy,length=2193>
##contig=<ID=chrUn_KN707992v1_decoy,length=1830>
##contig=<ID=chrX,length=156040895>
##contig=<ID=chrY,length=57227415>
##contig=<ID=chrY_KI270740v1_random,length=37240>
#CHROM	POS	ID	REF	ALT	QUAL	FILTER	INFO	FORMAT	SAMPLE
chr1	136260	pbsv.INS.DUP.1	T	<DUP>	.	PASS	SUPP=1;SUPP_VEC=01;SVLEN=54;SVTYPE=DUP;SVMETHOD=SURVIVOR1.0.7;CHR2=chr1;END=136314;CIPOS=0,0;CIEND=0,0;STRANDS=-+	GT:PSV:LN:DR:ST:QV:TY:ID:RAL:AAL:CO	./.:NaN:0:0,0:--:NaN:NaN:NaN:NAN:NAN:NAN	0/1:NA:54:17,11:-+:.:DUP:pbsv.INS.DUP.1:NA:NA:chr1_136260-chr1_136314
chr1	597846	pbsv.INS.DUP.8	G	<DUP>	.	PASS	SUPP=1;SUPP_VEC=01;SVLEN=92;SVTYPE=DUP;SVMETHOD=SURVIVOR1.0.7;CHR2=chr1;END=597938;CIPOS=0,0;CIEND=0,0;STRANDS=-+	GT:PSV:LN:DR:ST:QV:TY:ID:RAL:AAL:CO	./.:NaN:0:0,0:--:NaN:NaN:NaN:NAN:NAN:NAN	0/1:NA:92:8,3:-+:.:DUP:pbsv.INS.DUP.8:NA:NA:chr1_597846-chr1_597938
chr1	1099032	pbsv.INS.DUP.61	T	<DUP>	.	PASS	SUPP=1;SUPP_VEC=01;SVLEN=54;SVTYPE=DUP;SVMETHOD=SURVIVOR1.0.7;CHR2=chr1;END=1099086;CIPOS=0,0;CIEND=0,0;STRANDS=-+	GT:PSV:LN:DR:ST:QV:TY:ID:RAL:AAL:CO	./.:NaN:0:0,0:--:NaN:NaN:NaN:NAN:NAN:NAN	0/1:NA:54:19,9:-+:.:DUP:pbsv.INS.DUP.61:NA:NA:chr1_1099032-chr1_1099086
chr1	1175986	pbsv.INS.DUP.70	G	<DUP>	.	PASS	SUPP=1;SUPP_VEC=01;SVLEN=97;SVTYPE=DUP;SVMETHOD=SURVIVOR1.0.7;CHR2=chr1;END=1176083;CIPOS=0,0;CIEND=0,0;STRANDS=-+	GT:PSV:LN:DR:ST:QV:TY:ID:RAL:AAL:CO	./.:NaN:0:0,0:--:NaN:NaN:NaN:NAN:NAN:NAN	0/1:NA:97:9,31:-+:.:DUP:pbsv.INS.DUP.70:NA:NA:chr1_1175986-chr1_1176083
chr1	1202478	pbsv.INS.DUP.76	G	<DUP>	.	PASS	SUPP=1;SUPP_VEC=01;SVLEN=70;SVTYPE=DUP;SVMETHOD=SURVIVOR1.0.7;CHR2=chr1;END=1202548;CIPOS=0,0;CIEND=0,0;STRANDS=-+	GT:PSV:LN:DR:ST:QV:TY:ID:RAL:AAL:CO	./.:NaN:0:0,0:--:NaN:NaN:NaN:NAN:NAN:NAN	0/1:NA:70:18,5:-+:.:DUP:pbsv.INS.DUP.76:NA:NA:chr1_1202478-chr1_1202548
chr1	1382378	pbsv.INS.DUP.92	A	<DUP>	.	PASS	SUPP=1;SUPP_VEC=01;SVLEN=70;SVTYPE=DUP;SVMETHOD=SURVIVOR1.0.7;CHR2=chr1;END=1382448;CIPOS=0,0;CIEND=0,0;STRANDS=-+	GT:PSV:LN:DR:ST:QV:TY:ID:RAL:AAL:CO	./.:NaN:0:0,0:--:NaN:NaN:NaN:NAN:NAN:NAN	0/1:NA:70:25,10:-+:.:DUP:pbsv.INS.DUP.92:NA:NA:chr1_1382378-chr1_1382448
chr1	2124269	pbsv.INS.DUP.128	T	<DUP>	.	PASS	SUPP=1;SUPP_VEC=01;SVLEN=63;SVTYPE=DUP;SVMETHOD=SURVIVOR1.0.7;CHR2=chr1;END=2124332;CIPOS=0,0;CIEND=0,0;STRANDS=-+	GT:PSV:LN:DR:ST:QV:TY:ID:RAL:AAL:CO	./.:NaN:0:0,0:--:NaN:NaN:NaN:NAN:NAN:NAN	1/1:NA:63:2,34:-+:.:DUP:pbsv.INS.DUP.128:NA:NA:chr1_2124269-chr1_2124332
chr1	3694093	pbsv.INS.DUP.215	C	<DUP>	.	PASS	SUPP=1;SUPP_VEC=01;SVLEN=69;SVTYPE=DUP;SVMETHOD=SURVIVOR1.0.7;CHR2=chr1;END=3694162;CIPOS=0,0;CIEND=0,0;STRANDS=-+	GT:PSV:LN:DR:ST:QV:TY:ID:RAL:AAL:CO	./.:NaN:0:0,0:--:NaN:NaN:NaN:NAN:NAN:NAN	1/1:NA:69:7,33:-+:.:DUP:pbsv.INS.DUP.215:NA:NA:chr1_3694093-chr1_3694162
chr1	7500298	pbsv.INS.DUP.300	G	<DUP>	.	PASS	SUPP=1;SUPP_VEC=01;SVLEN=66;SVTYPE=DUP;SVMETHOD=SURVIVOR1.0.7;CHR2=chr1;END=7500364;CIPOS=0,0;CIEND=0,0;STRANDS=-+	GT:PSV:LN:DR:ST:QV:TY:ID:RAL:AAL:CO	./.:NaN:0:0,0:--:NaN:NaN:NaN:NAN:NAN:NAN	1/1:NA:66:5,32:-+:.:DUP:pbsv.INS.DUP.300:NA:NA:chr1_7500298-chr1_7500364
chr1	11522614	pbsv.INS.DUP.354	C	<DUP>	.	PASS	SUPP=1;SUPP_VEC=01;SVLEN=84;SVTYPE=DUP;SVMETHOD=SURVIVOR1.0.7;CHR2=chr1;END=11522698;CIPOS=0,0;CIEND=0,0;STRANDS=-+	GT:PSV:LN:DR:ST:QV:TY:ID:RAL:AAL:CO	./.:NaN:0:0,0:--:NaN:NaN:NaN:NAN:NAN:NAN	0/1:NA:84:21,21:-+:.:DUP:pbsv.INS.DUP.354:NA:NA:chr1_11522614-chr1_11522698
chr1	18466061	pbsv.INS.DUP.451	T	<DUP>	.	PASS	SUPP=1;SUPP_VEC=01;SVLEN=52;SVTYPE=DUP;SVMETHOD=SURVIVOR1.0.7;CHR2=chr1;END=18466113;CIPOS=0,0;CIEND=0,0;STRANDS=-+	GT:PSV:LN:DR:ST:QV:TY:ID:RAL:AAL:CO	./.:NaN:0:0,0:--:NaN:NaN:NaN:NAN:NAN:NAN	1/1:NA:52:4,54:-+:.:DUP:pbsv.INS.DUP.451:NA:NA:chr1_18466061-chr1_18466113
chr1	26818748	pbsv.INS.DUP.574	G	<DUP>	.	PASS	SUPP=1;SUPP_VEC=01;SVLEN=78;SVTYPE=DUP;SVMETHOD=SURVIVOR1.0.7;CHR2=chr1;END=26818826;CIPOS=0,0;CIEND=0,0;STRANDS=-+	GT:PSV:LN:DR:ST:QV:TY:ID:RAL:AAL:CO	./.:NaN:0:0,0:--:NaN:NaN:NaN:NAN:NAN:NAN	0/1:NA:78:12,9:-+:.:DUP:pbsv.INS.DUP.574:NA:NA:chr1_26818748-chr1_26818826
chr1	35260244	pbsv.INS.DUP.666	T	<DUP>	.	PASS	SUPP=1;SUPP_VEC=01;SVLEN=89;SVTYPE=DUP;SVMETHOD=SURVIVOR1.0.7;CHR2=chr1;END=35260333;CIPOS=0,0;CIEND=0,0;STRANDS=-+	GT:PSV:LN:DR:ST:QV:TY:ID:RAL:AAL:CO	./.:NaN:0:0,0:--:NaN:NaN:NaN:NAN:NAN:NAN	0/1:NA:89:19,14:-+:.:DUP:pbsv.INS.DUP.666:NA:NA:chr1_35260244-chr1_35260333
chr1	53283491	pbsv.INS.DUP.839	G	<DUP>	.	PASS	SUPP=1;SUPP_VEC=01;SVLEN=94;SVTYPE=DUP;SVMETHOD=SURVIVOR1.0.7;CHR2=chr1;END=53283585;CIPOS=0,0;CIEND=0,0;STRANDS=-+	GT:PSV:LN:DR:ST:QV:TY:ID:RAL:AAL:CO	./.:NaN:0:0,0:--:NaN:NaN:NaN:NAN:NAN:NAN	0/1:NA:94:13,22:-+:.:DUP:pbsv.INS.DUP.839:NA:NA:chr1_53283491-chr1_53283585
chr1	53713254	pbsv.INS.DUP.847	C	<DUP>	.	PASS	SUPP=1;SUPP_VEC=01;SVLEN=98;SVTYPE=DUP;SVMETHOD=SURVIVOR1.0.7;CHR2=chr1;END=53713352;CIPOS=0,0;CIEND=0,0;STRANDS=-+	GT:PSV:LN:DR:ST:QV:TY:ID:RAL:AAL:CO	./.:NaN:0:0,0:--:NaN:NaN:NaN:NAN:NAN:NAN	0/1:NA:98:16,18:-+:.:DUP:pbsv.INS.DUP.847:NA:NA:chr1_53713254-chr1_53713352
chr1	84446207	pbsv.CNV.1133	A	<CNV>	.	PASS	SUPP=1;SUPP_VEC=01;SVLEN=11553939;SVTYPE=NA;SVMETHOD=SURVIVOR1.0.7;CHR2=chr1;END=96000146;CIPOS=0,0;CIEND=0,0;STRANDS=++	GT:PSV:LN:DR:ST:QV:TY:ID:RAL:AAL:CO	./.:NaN:0:0,0:--:NaN:NaN:NaN:NAN:NAN:NAN	./.:NA:11553939:0,0:++:.:NA:pbsv.CNV.1133:NA:NA:chr1_84446207-chr1_96000146
chr1	98046179	pbsv.INS.DUP.1243	C	<DUP>	.	PASS	SUPP=1;SUPP_VEC=01;SVLEN=52;SVTYPE=DUP;SVMETHOD=SURVIVOR1.0.7;CHR2=chr1;END=98046231;CIPOS=0,0;CIEND=0,0;STRANDS=-+	GT:PSV:LN:DR:ST:QV:TY:ID:RAL:AAL:CO	./.:NaN:0:0,0:--:NaN:NaN:NaN:NAN:NAN:NAN	1/1:NA:52:6,28:-+:.:DUP:pbsv.INS.DUP.1243:NA:NA:chr1_98046179-chr1_98046231
chr1	107114299	pbsv.INS.DUP.1359	T	<DUP>	.	PASS	SUPP=1;SUPP_VEC=01;SVLEN=54;SVTYPE=DUP;SVMETHOD=SURVIVOR1.0.7;CHR2=chr1;END=107114353;CIPOS=0,0;CIEND=0,0;STRANDS=-+	GT:PSV:LN:DR:ST:QV:TY:ID:RAL:AAL:CO	./.:NaN:0:0,0:--:NaN:NaN:NaN:NAN:NAN:NAN	0/1:NA:54:31,8:-+:.:DUP:pbsv.INS.DUP.1359:NA:NA:chr1_107114299-chr1_107114353
chr1	108771897	pbsv.INS.DUP.1376	T	<DUP>	.	PASS	SUPP=1;SUPP_VEC=01;SVLEN=76;SVTYPE=DUP;SVMETHOD=SURVIVOR1.0.7;CHR2=chr1;END=108771973;CIPOS=0,0;CIEND=0,0;STRANDS=-+	GT:PSV:LN:DR:ST:QV:TY:ID:RAL:AAL:CO	./.:NaN:0:0,0:--:NaN:NaN:NaN:NAN:NAN:NAN	0/1:NA:76:7,9:-+:.:DUP:pbsv.INS.DUP.1376:NA:NA:chr1_108771897-chr1_108771973
chr1	117676492	pbsv.CNV.1454	T	<CNV>	.	PASS	SUPP=1;SUPP_VEC=01;SVLEN=2469450;SVTYPE=NA;SVMETHOD=SURVIVOR1.0.7;CHR2=chr1;END=120145942;CIPOS=0,0;CIEND=0,0;STRANDS=++	GT:PSV:LN:DR:ST:QV:TY:ID:RAL:AAL:CO	./.:NaN:0:0,0:--:NaN:NaN:NaN:NAN:NAN:NAN	./.:NA:2469450:0,0:++:.:NA:pbsv.CNV.1454:NA:NA:chr1_117676492-chr1_120145942
chr1	121734759	pbsv.CNV.1503	C	<CNV>	.	PASS	SUPP=1;SUPP_VEC=01;SVLEN=29318683;SVTYPE=NA;SVMETHOD=SURVIVOR1.0.7;CHR2=chr1;END=151053442;CIPOS=0,0;CIEND=0,0;STRANDS=++	GT:PSV:LN:DR:ST:QV:TY:ID:RAL:AAL:CO	./.:NaN:0:0,0:--:NaN:NaN:NaN:NAN:NAN:NAN	./.:NA:29318683:0,0:++:.:NA:pbsv.CNV.1503:NA:NA:chr1_121734759-chr1_151053442
chr1	164235480	pbsv.INS.DUP.1847	A	<DUP>	.	PASS	SUPP=1;SUPP_VEC=01;SVLEN=54;SVTYPE=DUP;SVMETHOD=SURVIVOR1.0.7;CHR2=chr1;END=164235534;CIPOS=0,0;CIEND=0,0;STRANDS=-+	GT:PSV:LN:DR:ST:QV:TY:ID:RAL:AAL:CO	./.:NaN:0:0,0:--:NaN:NaN:NaN:NAN:NAN:NAN	0/1:NA:54:28,8:-+:.:DUP:pbsv.INS.DUP.1847:NA:NA:chr1_164235480-chr1_164235534
chr1	167434901	pbsv.INS.DUP.1890	T	<DUP>	.	PASS	SUPP=1;SUPP_VEC=01;SVLEN=62;SVTYPE=DUP;SVMETHOD=SURVIVOR1.0.7;CHR2=chr1;END=167434963;CIPOS=0,0;CIEND=0,0;STRANDS=-+	GT:PSV:LN:DR:ST:QV:TY:ID:RAL:AAL:CO	./.:NaN:0:0,0:--:NaN:NaN:NaN:NAN:NAN:NAN	0/1:NA:62:14,36:-+:.:DUP:pbsv.INS.DUP.1890:NA:NA:chr1_167434901-chr1_167434963
chr1	175240520	pbsv.INS.DUP.1974	A	<DUP>	.	PASS	SUPP=1;SUPP_VEC=01;SVLEN=60;SVTYPE=DUP;SVMETHOD=SURVIVOR1.0.7;CHR2=chr1;END=175240580;CIPOS=0,0;CIEND=0,0;STRANDS=-+	GT:PSV:LN:DR:ST:QV:TY:ID:RAL:AAL:CO	./.:NaN:0:0,0:--:NaN:NaN:NaN:NAN:NAN:NAN	1/1:NA:60:9,43:-+:.:DUP:pbsv.INS.DUP.1974:NA:NA:chr1_175240520-chr1_175240580
chr1	181703871	pbsv.INS.DUP.2025	C	<DUP>	.	PASS	SUPP=1;SUPP_VEC=01;SVLEN=57;SVTYPE=DUP;SVMETHOD=SURVIVOR1.0.7;CHR2=chr1;END=181703928;CIPOS=0,0;CIEND=0,0;STRANDS=-+	GT:PSV:LN:DR:ST:QV:TY:ID:RAL:AAL:CO	./.:NaN:0:0,0:--:NaN:NaN:NaN:NAN:NAN:NAN	0/1:NA:57:22,43:-+:.:DUP:pbsv.INS.DUP.2025:NA:NA:chr1_181703871-chr1_181703928
chr1	186878124	pbsv.INS.DUP.2079	T	<DUP>	.	PASS	SUPP=1;SUPP_VEC=01;SVLEN=66;SVTYPE=DUP;SVMETHOD=SURVIVOR1.0.7;CHR2=chr1;END=186878190;CIPOS=0,0;CIEND=0,0;STRANDS=-+	GT:PSV:LN:DR:ST:QV:TY:ID:RAL:AAL:CO	./.:NaN:0:0,0:--:NaN:NaN:NaN:NAN:NAN:NAN	0/1:NA:66:24,26:-+:.:DUP:pbsv.INS.DUP.2079:NA:NA:chr1_186878124-chr1_186878190
chr1	200816837	pbsv.INS.DUP.2243	T	<DUP>	.	PASS	SUPP=1;SUPP_VEC=01;SVLEN=93;SVTYPE=DUP;SVMETHOD=SURVIVOR1.0.7;CHR2=chr1;END=200816930;CIPOS=0,0;CIEND=0,0;STRANDS=-+	GT:PSV:LN:DR:ST:QV:TY:ID:RAL:AAL:CO	./.:NaN:0:0,0:--:NaN:NaN:NaN:NAN:NAN:NAN	0/1:NA:93:22,25:-+:.:DUP:pbsv.INS.DUP.2243:NA:NA:chr1_200816837-chr1_200816930
chr1	203608936	pbsv.CNV.2283	C	<CNV>	.	PASS	SUPP=1;SUPP_VEC=01;SVLEN=160898;SVTYPE=NA;SVMETHOD=SURVIVOR1.0.7;CHR2=chr1;END=203769834;CIPOS=0,0;CIEND=0,0;STRANDS=++	GT:PSV:LN:DR:ST:QV:TY:ID:RAL:AAL:CO	./.:NaN:0:0,0:--:NaN:NaN:NaN:NAN:NAN:NAN	./.:NA:160898:0,0:++:.:NA:pbsv.CNV.2283:NA:NA:chr1_203608936-chr1_203769834
chr1	204010624	pbsv.INS.DUP.2287	T	<DUP>	.	PASS	SUPP=1;SUPP_VEC=01;SVLEN=73;SVTYPE=DUP;SVMETHOD=SURVIVOR1.0.7;CHR2=chr1;END=204010697;CIPOS=0,0;CIEND=0,0;STRANDS=-+	GT:PSV:LN:DR:ST:QV:TY:ID:RAL:AAL:CO	./.:NaN:0:0,0:--:NaN:NaN:NaN:NAN:NAN:NAN	0/1:NA:73:10,17:-+:.:DUP:pbsv.INS.DUP.2287:NA:NA:chr1_204010624-chr1_204010697
chr1	211725036	pbsv.INS.DUP.2378	C	<DUP>	.	PASS	SUPP=1;SUPP_VEC=01;SVLEN=57;SVTYPE=DUP;SVMETHOD=SURVIVOR1.0.7;CHR2=chr1;END=211725093;CIPOS=0,0;CIEND=0,0;STRANDS=-+	GT:PSV:LN:DR:ST:QV:TY:ID:RAL:AAL:CO	./.:NaN:0:0,0:--:NaN:NaN:NaN:NAN:NAN:NAN	0/1:NA:57:35,13:-+:.:DUP:pbsv.INS.DUP.2378:NA:NA:chr1_211725036-chr1_211725093
chr1	213740937	pbsv.INS.DUP.2409	A	<DUP>	.	PASS	SUPP=1;SUPP_VEC=01;SVLEN=65;SVTYPE=DUP;SVMETHOD=SURVIVOR1.0.7;CHR2=chr1;END=213741002;CIPOS=0,0;CIEND=0,0;STRANDS=-+	GT:PSV:LN:DR:ST:QV:TY:ID:RAL:AAL:CO	./.:NaN:0:0,0:--:NaN:NaN:NaN:NAN:NAN:NAN	0/1:NA:65:31,14:-+:.:DUP:pbsv.INS.DUP.2409:NA:NA:chr1_213740937-chr1_213741002
chr1	214869287	pbsv.INS.DUP.2425	C	<DUP>	.	PASS	SUPP=1;SUPP_VEC=01;SVLEN=62;SVTYPE=DUP;SVMETHOD=SURVIVOR1.0.7;CHR2=chr1;END=214869349;CIPOS=0,0;CIEND=0,0;STRANDS=-+	GT:PSV:LN:DR:ST:QV:TY:ID:RAL:AAL:CO	./.:NaN:0:0,0:--:NaN:NaN:NaN:NAN:NAN:NAN	0/1:NA:62:15,24:-+:.:DUP:pbsv.INS.DUP.2425:NA:NA:chr1_214869287-chr1_214869349
chr1	220012783	pbsv.INS.DUP.2504	T	<DUP>	.	PASS	SUPP=1;SUPP_VEC=01;SVLEN=87;SVTYPE=DUP;SVMETHOD=SURVIVOR1.0.7;CHR2=chr1;END=220012870;CIPOS=0,0;CIEND=0,0;STRANDS=-+	GT:PSV:LN:DR:ST:QV:TY:ID:RAL:AAL:CO	./.:NaN:0:0,0:--:NaN:NaN:NaN:NAN:NAN:NAN	1/1:NA:87:5,29:-+:.:DUP:pbsv.INS.DUP.2504:NA:NA:chr1_220012783-chr1_220012870
chr1	229587053	pbsv.INS.DUP.2638	C	<DUP>	.	PASS	SUPP=1;SUPP_VEC=01;SVLEN=95;SVTYPE=DUP;SVMETHOD=SURVIVOR1.0.7;CHR2=chr1;END=229587148;CIPOS=0,0;CIEND=0,0;STRANDS=-+	GT:PSV:LN:DR:ST:QV:TY:ID:RAL:AAL:CO	./.:NaN:0:0,0:--:NaN:NaN:NaN:NAN:NAN:NAN	0/1:NA:95:28,16:-+:.:DUP:pbsv.INS.DUP.2638:NA:NA:chr1_229587053-chr1_229587148
chr1	232725279	pbsv.INS.DUP.2690	G	<DUP>	.	PASS	SUPP=1;SUPP_VEC=01;SVLEN=71;SVTYPE=DUP;SVMETHOD=SURVIVOR1.0.7;CHR2=chr1;END=232725350;CIPOS=0,0;CIEND=0,0;STRANDS=-+	GT:PSV:LN:DR:ST:QV:TY:ID:RAL:AAL:CO	./.:NaN:0:0,0:--:NaN:NaN:NaN:NAN:NAN:NAN	0/1:NA:71:19,9:-+:.:DUP:pbsv.INS.DUP.2690:NA:NA:chr1_232725279-chr1_232725350
chr1	234995862	pbsv.INS.DUP.2722	T	<DUP>	.	PASS	SUPP=1;SUPP_VEC=01;SVLEN=60;SVTYPE=DUP;SVMETHOD=SURVIVOR1.0.7;CHR2=chr1;END=234995922;CIPOS=0,0;CIEND=0,0;STRANDS=-+	GT:PSV:LN:DR:ST:QV:TY:ID:RAL:AAL:CO	./.:NaN:0:0,0:--:NaN:NaN:NaN:NAN:NAN:NAN	0/1:NA:60:17,10:-+:.:DUP:pbsv.INS.DUP.2722:NA:NA:chr1_234995862-chr1_234995922
chr1	240207713	pbsv.INS.DUP.2832	T	<DUP>	.	PASS	SUPP=1;SUPP_VEC=01;SVLEN=62;SVTYPE=DUP;SVMETHOD=SURVIVOR1.0.7;CHR2=chr1;END=240207775;CIPOS=0,0;CIEND=0,0;STRANDS=-+	GT:PSV:LN:DR:ST:QV:TY:ID:RAL:AAL:CO	./.:NaN:0:0,0:--:NaN:NaN:NaN:NAN:NAN:NAN	0/1:NA:62:29,9:-+:.:DUP:pbsv.INS.DUP.2832:NA:NA:chr1_240207713-chr1_240207775
chr1	245102892	pbsv.INS.DUP.2925	T	<DUP>	.	PASS	SUPP=1;SUPP_VEC=01;SVLEN=74;SVTYPE=DUP;SVMETHOD=SURVIVOR1.0.7;CHR2=chr1;END=245102966;CIPOS=0,0;CIEND=0,0;STRANDS=-+	GT:PSV:LN:DR:ST:QV:TY:ID:RAL:AAL:CO	./.:NaN:0:0,0:--:NaN:NaN:NaN:NAN:NAN:NAN	0/1:NA:74:7,26:-+:.:DUP:pbsv.INS.DUP.2925:NA:NA:chr1_245102892-chr1_245102966
chr1	246071837	pbsv.INS.DUP.2969	C	<DUP>	.	PASS	SUPP=1;SUPP_VEC=01;SVLEN=91;SVTYPE=DUP;SVMETHOD=SURVIVOR1.0.7;CHR2=chr1;END=246071928;CIPOS=0,0;CIEND=0,0;STRANDS=-+	GT:PSV:LN:DR:ST:QV:TY:ID:RAL:AAL:CO	./.:NaN:0:0,0:--:NaN:NaN:NaN:NAN:NAN:NAN	0/1:NA:91:41,12:-+:.:DUP:pbsv.INS.DUP.2969:NA:NA:chr1_246071837-chr1_246071928
chr1	248944960	pbsv.INS.DUP.3087	C	<DUP>	.	PASS	SUPP=1;SUPP_VEC=01;SVLEN=52;SVTYPE=DUP;SVMETHOD=SURVIVOR1.0.7;CHR2=chr1;END=248945012;CIPOS=0,0;CIEND=0,0;STRANDS=-+	GT:PSV:LN:DR:ST:QV:TY:ID:RAL:AAL:CO	./.:NaN:0:0,0:--:NaN:NaN:NaN:NAN:NAN:NAN	0/1:NA:52:40,12:-+:.:DUP:pbsv.INS.DUP.3087:NA:NA:chr1_248944960-chr1_248945012
chr10	1327600	pbsv.INS.DUP.21097	C	<DUP>	.	PASS	SUPP=1;SUPP_VEC=01;SVLEN=62;SVTYPE=DUP;SVMETHOD=SURVIVOR1.0.7;CHR2=chr10;END=1327662;CIPOS=0,0;CIEND=0,0;STRANDS=-+	GT:PSV:LN:DR:ST:QV:TY:ID:RAL:AAL:CO	./.:NaN:0:0,0:--:NaN:NaN:NaN:NAN:NAN:NAN	1/1:NA:62:2,29:-+:.:DUP:pbsv.INS.DUP.21097:NA:NA:chr10_1327600-chr10_1327662
chr10	3648660	pbsv.INS.DUP.21204	C	<DUP>	.	PASS	SUPP=1;SUPP_VEC=01;SVLEN=93;SVTYPE=DUP;SVMETHOD=SURVIVOR1.0.7;CHR2=chr10;END=3648753;CIPOS=0,0;CIEND=0,0;STRANDS=-+	GT:PSV:LN:DR:ST:QV:TY:ID:RAL:AAL:CO	./.:NaN:0:0,0:--:NaN:NaN:NaN:NAN:NAN:NAN	1/1:NA:93:5,29:-+:.:DUP:pbsv.INS.DUP.21204:NA:NA:chr10_3648660-chr10_3648753
chr10	4834360	pbsv.CNV.21226	T	<CNV>	.	PASS	SUPP=1;SUPP_VEC=01;SVLEN=292493;SVTYPE=NA;SVMETHOD=SURVIVOR1.0.7;CHR2=chr10;END=5126853;CIPOS=0,0;CIEND=0,0;STRANDS=++	GT:PSV:LN:DR:ST:QV:TY:ID:RAL:AAL:CO	./.:NaN:0:0,0:--:NaN:NaN:NaN:NAN:NAN:NAN	./.:NA:292493:0,0:++:.:NA:pbsv.CNV.21226:NA:NA:chr10_4834360-chr10_5126853
chr10	30778986	pbsv.INS.DUP.21589	G	<DUP>	.	PASS	SUPP=1;SUPP_VEC=01;SVLEN=70;SVTYPE=DUP;SVMETHOD=SURVIVOR1.0.7;CHR2=chr10;END=30779056;CIPOS=0,0;CIEND=0,0;STRANDS=-+	GT:PSV:LN:DR:ST:QV:TY:ID:RAL:AAL:CO	./.:NaN:0:0,0:--:NaN:NaN:NaN:NAN:NAN:NAN	0/1:NA:70:3,10:-+:.:DUP:pbsv.INS.DUP.21589:NA:NA:chr10_30778986-chr10_30779056
chr10	31812457	pbsv.CNV.21597	A	<CNV>	.	PASS	SUPP=1;SUPP_VEC=01;SVLEN=4631607;SVTYPE=NA;SVMETHOD=SURVIVOR1.0.7;CHR2=chr10;END=36444064;CIPOS=0,0;CIEND=0,0;STRANDS=++	GT:PSV:LN:DR:ST:QV:TY:ID:RAL:AAL:CO	./.:NaN:0:0,0:--:NaN:NaN:NaN:NAN:NAN:NAN	./.:NA:4631607:0,0:++:.:NA:pbsv.CNV.21597:NA:NA:chr10_31812457-chr10_36444064
chr10	37560900	pbsv.INS.DUP.21657	C	<DUP>	.	PASS	SUPP=1;SUPP_VEC=01;SVLEN=87;SVTYPE=DUP;SVMETHOD=SURVIVOR1.0.7;CHR2=chr10;END=37560987;CIPOS=0,0;CIEND=0,0;STRANDS=-+	GT:PSV:LN:DR:ST:QV:TY:ID:RAL:AAL:CO	./.:NaN:0:0,0:--:NaN:NaN:NaN:NAN:NAN:NAN	0/1:NA:87:32,14:-+:.:DUP:pbsv.INS.DUP.21657:NA:NA:chr10_37560900-chr10_37560987
chr10	42528659	pbsv.CNV.21863	G	<CNV>	.	PASS	SUPP=1;SUPP_VEC=01;SVLEN=2370189;SVTYPE=NA;SVMETHOD=SURVIVOR1.0.7;CHR2=chr10;END=44898848;CIPOS=0,0;CIEND=0,0;STRANDS=++	GT:PSV:LN:DR:ST:QV:TY:ID:RAL:AAL:CO	./.:NaN:0:0,0:--:NaN:NaN:NaN:NAN:NAN:NAN	./.:NA:2370189:0,0:++:.:NA:pbsv.CNV.21863:NA:NA:chr10_42528659-chr10_44898848
chr10	70239929	pbsv.INS.DUP.22196	C	<DUP>	.	PASS	SUPP=1;SUPP_VEC=01;SVLEN=92;SVTYPE=DUP;SVMETHOD=SURVIVOR1.0.7;CHR2=chr10;END=70240021;CIPOS=0,0;CIEND=0,0;STRANDS=-+	GT:PSV:LN:DR:ST:QV:TY:ID:RAL:AAL:CO	./.:NaN:0:0,0:--:NaN:NaN:NaN:NAN:NAN:NAN	1/1:NA:92:3,30:-+:.:DUP:pbsv.INS.DUP.22196:NA:NA:chr10_70239929-chr10_70240021
chr10	77520079	pbsv.INS.DUP.22250	A	<DUP>	.	PASS	SUPP=1;SUPP_VEC=01;SVLEN=95;SVTYPE=DUP;SVMETHOD=SURVIVOR1.0.7;CHR2=chr10;END=77520174;CIPOS=0,0;CIEND=0,0;STRANDS=-+	GT:PSV:LN:DR:ST:QV:TY:ID:RAL:AAL:CO	./.:NaN:0:0,0:--:NaN:NaN:NaN:NAN:NAN:NAN	0/1:NA:95:14,7:-+:.:DUP:pbsv.INS.DUP.22250:NA:NA:chr10_77520079-chr10_77520174
chr10	84793974	pbsv.INS.DUP.22302	A	<DUP>	.	PASS	SUPP=1;SUPP_VEC=01;SVLEN=55;SVTYPE=DUP;SVMETHOD=SURVIVOR1.0.7;CHR2=chr10;END=84794029;CIPOS=0,0;CIEND=0,0;STRANDS=-+	GT:PSV:LN:DR:ST:QV:TY:ID:RAL:AAL:CO	./.:NaN:0:0,0:--:NaN:NaN:NaN:NAN:NAN:NAN	0/1:NA:55:8,9:-+:.:DUP:pbsv.INS.DUP.22302:NA:NA:chr10_84793974-chr10_84794029
chr10	92974549	pbsv.INS.DUP.22385	C	<DUP>	.	PASS	SUPP=1;SUPP_VEC=01;SVLEN=56;SVTYPE=DUP;SVMETHOD=SURVIVOR1.0.7;CHR2=chr10;END=92974605;CIPOS=0,0;CIEND=0,0;STRANDS=-+	GT:PSV:LN:DR:ST:QV:TY:ID:RAL:AAL:CO	./.:NaN:0:0,0:--:NaN:NaN:NaN:NAN:NAN:NAN	1/1:NA:56:2,24:-+:.:DUP:pbsv.INS.DUP.22385:NA:NA:chr10_92974549-chr10_92974605
chr10	110411775	pbsv.INS.DUP.22558	A	<DUP>	.	PASS	SUPP=1;SUPP_VEC=01;SVLEN=61;SVTYPE=DUP;SVMETHOD=SURVIVOR1.0.7;CHR2=chr10;END=110411836;CIPOS=0,0;CIEND=0,0;STRANDS=-+	GT:PSV:LN:DR:ST:QV:TY:ID:RAL:AAL:CO	./.:NaN:0:0,0:--:NaN:NaN:NaN:NAN:NAN:NAN	1/1:NA:61:1,24:-+:.:DUP:pbsv.INS.DUP.22558:NA:NA:chr10_110411775-chr10_110411836
chr10	119996002	pbsv.CNV.22667	G	<CNV>	.	PASS	SUPP=1;SUPP_VEC=01;SVLEN=10223521;SVTYPE=NA;SVMETHOD=SURVIVOR1.0.7;CHR2=chr10;END=130219523;CIPOS=0,0;CIEND=0,0;STRANDS=++	GT:PSV:LN:DR:ST:QV:TY:ID:RAL:AAL:CO	./.:NaN:0:0,0:--:NaN:NaN:NaN:NAN:NAN:NAN	./.:NA:10223521:0,0:++:.:NA:pbsv.CNV.22667:NA:NA:chr10_119996002-chr10_130219523
chr10	121584620	pbsv.INS.DUP.22689	C	<DUP>	.	PASS	SUPP=1;SUPP_VEC=01;SVLEN=69;SVTYPE=DUP;SVMETHOD=SURVIVOR1.0.7;CHR2=chr10;END=121584689;CIPOS=0,0;CIEND=0,0;STRANDS=-+	GT:PSV:LN:DR:ST:QV:TY:ID:RAL:AAL:CO	./.:NaN:0:0,0:--:NaN:NaN:NaN:NAN:NAN:NAN	0/1:NA:69:15,27:-+:.:DUP:pbsv.INS.DUP.22689:NA:NA:chr10_121584620-chr10_121584689
chr10	128464552	pbsv.INS.DUP.22784	C	<DUP>	.	PASS	SUPP=1;SUPP_VEC=01;SVLEN=64;SVTYPE=DUP;SVMETHOD=SURVIVOR1.0.7;CHR2=chr10;END=128464616;CIPOS=0,0;CIEND=0,0;STRANDS=-+	GT:PSV:LN:DR:ST:QV:TY:ID:RAL:AAL:CO	./.:NaN:0:0,0:--:NaN:NaN:NaN:NAN:NAN:NAN	0/1:NA:64:11,28:-+:.:DUP:pbsv.INS.DUP.22784:NA:NA:chr10_128464552-chr10_128464616
chr10	131697104	pbsv.INS.DUP.22874	G	<DUP>	.	PASS	SUPP=1;SUPP_VEC=01;SVLEN=88;SVTYPE=DUP;SVMETHOD=SURVIVOR1.0.7;CHR2=chr10;END=131697192;CIPOS=0,0;CIEND=0,0;STRANDS=-+	GT:PSV:LN:DR:ST:QV:TY:ID:RAL:AAL:CO	./.:NaN:0:0,0:--:NaN:NaN:NaN:NAN:NAN:NAN	0/1:NA:88:9,34:-+:.:DUP:pbsv.INS.DUP.22874:NA:NA:chr10_131697104-chr10_131697192
chr10	133112523	pbsv.INS.DUP.22971	G	<DUP>	.	PASS	SUPP=1;SUPP_VEC=01;SVLEN=51;SVTYPE=DUP;SVMETHOD=SURVIVOR1.0.7;CHR2=chr10;END=133112574;CIPOS=0,0;CIEND=0,0;STRANDS=-+	GT:PSV:LN:DR:ST:QV:TY:ID:RAL:AAL:CO	./.:NaN:0:0,0:--:NaN:NaN:NaN:NAN:NAN:NAN	1/1:NA:51:3,38:-+:.:DUP:pbsv.INS.DUP.22971:NA:NA:chr10_133112523-chr10_133112574
chr10	133302370	pbsv.INS.DUP.22985	C	<DUP>	.	PASS	SUPP=1;SUPP_VEC=01;SVLEN=65;SVTYPE=DUP;SVMETHOD=SURVIVOR1.0.7;CHR2=chr10;END=133302435;CIPOS=0,0;CIEND=0,0;STRANDS=-+	GT:PSV:LN:DR:ST:QV:TY:ID:RAL:AAL:CO	./.:NaN:0:0,0:--:NaN:NaN:NaN:NAN:NAN:NAN	0/1:NA:65:37,12:-+:.:DUP:pbsv.INS.DUP.22985:NA:NA:chr10_133302370-chr10_133302435
chr11	519376	pbsv.INS.DUP.23063	C	<DUP>	.	PASS	SUPP=1;SUPP_VEC=01;SVLEN=82;SVTYPE=DUP;SVMETHOD=SURVIVOR1.0.7;CHR2=chr11;END=519458;CIPOS=0,0;CIEND=0,0;STRANDS=-+	GT:PSV:LN:DR:ST:QV:TY:ID:RAL:AAL:CO	./.:NaN:0:0,0:--:NaN:NaN:NaN:NAN:NAN:NAN	0/1:NA:82:18,32:-+:.:DUP:pbsv.INS.DUP.23063:NA:NA:chr11_519376-chr11_519458
chr11	1576993	pbsv.INS.DUP.23157	G	<DUP>	.	PASS	SUPP=1;SUPP_VEC=01;SVLEN=60;SVTYPE=DUP;SVMETHOD=SURVIVOR1.0.7;CHR2=chr11;END=1577053;CIPOS=0,0;CIEND=0,0;STRANDS=-+	GT:PSV:LN:DR:ST:QV:TY:ID:RAL:AAL:CO	./.:NaN:0:0,0:--:NaN:NaN:NaN:NAN:NAN:NAN	1/1:NA:60:0,25:-+:.:DUP:pbsv.INS.DUP.23157:NA:NA:chr11_1576993-chr11_1577053
chr11	3199347	pbsv.INS.DUP.23213	T	<DUP>	.	PASS	SUPP=1;SUPP_VEC=01;SVLEN=54;SVTYPE=DUP;SVMETHOD=SURVIVOR1.0.7;CHR2=chr11;END=3199401;CIPOS=0,0;CIEND=0,0;STRANDS=-+	GT:PSV:LN:DR:ST:QV:TY:ID:RAL:AAL:CO	./.:NaN:0:0,0:--:NaN:NaN:NaN:NAN:NAN:NAN	0/1:NA:54:27,7:-+:.:DUP:pbsv.INS.DUP.23213:NA:NA:chr11_3199347-chr11_3199401
chr11	3204247	pbsv.INS.DUP.23215	G	<DUP>	.	PASS	SUPP=1;SUPP_VEC=01;SVLEN=60;SVTYPE=DUP;SVMETHOD=SURVIVOR1.0.7;CHR2=chr11;END=3204307;CIPOS=0,0;CIEND=0,0;STRANDS=-+	GT:PSV:LN:DR:ST:QV:TY:ID:RAL:AAL:CO	./.:NaN:0:0,0:--:NaN:NaN:NaN:NAN:NAN:NAN	0/1:NA:60:21,9:-+:.:DUP:pbsv.INS.DUP.23215:NA:NA:chr11_3204247-chr11_3204307
chr11	3653842	pbsv.INS.DUP.23224	T	<DUP>	.	PASS	SUPP=1;SUPP_VEC=01;SVLEN=68;SVTYPE=DUP;SVMETHOD=SURVIVOR1.0.7;CHR2=chr11;END=3653910;CIPOS=0,0;CIEND=0,0;STRANDS=-+	GT:PSV:LN:DR:ST:QV:TY:ID:RAL:AAL:CO	./.:NaN:0:0,0:--:NaN:NaN:NaN:NAN:NAN:NAN	0/1:NA:68:13,11:-+:.:DUP:pbsv.INS.DUP.23224:NA:NA:chr11_3653842-chr11_3653910
chr11	26680309	pbsv.INS.DUP.23499	A	<DUP>	.	PASS	SUPP=1;SUPP_VEC=01;SVLEN=82;SVTYPE=DUP;SVMETHOD=SURVIVOR1.0.7;CHR2=chr11;END=26680391;CIPOS=0,0;CIEND=0,0;STRANDS=-+	GT:PSV:LN:DR:ST:QV:TY:ID:RAL:AAL:CO	./.:NaN:0:0,0:--:NaN:NaN:NaN:NAN:NAN:NAN	1/1:NA:82:5,27:-+:.:DUP:pbsv.INS.DUP.23499:NA:NA:chr11_26680309-chr11_26680391
chr11	56597027	pbsv.INS.DUP.23831	T	<DUP>	.	PASS	SUPP=1;SUPP_VEC=01;SVLEN=66;SVTYPE=DUP;SVMETHOD=SURVIVOR1.0.7;CHR2=chr11;END=56597093;CIPOS=0,0;CIEND=0,0;STRANDS=-+	GT:PSV:LN:DR:ST:QV:TY:ID:RAL:AAL:CO	./.:NaN:0:0,0:--:NaN:NaN:NaN:NAN:NAN:NAN	0/1:NA:66:40,11:-+:.:DUP:pbsv.INS.DUP.23831:NA:NA:chr11_56597027-chr11_56597093
chr11	56977103	pbsv.CNV.23837	A	<CNV>	.	PASS	SUPP=1;SUPP_VEC=01;SVLEN=26137555;SVTYPE=NA;SVMETHOD=SURVIVOR1.0.7;CHR2=chr11;END=83114658;CIPOS=0,0;CIEND=0,0;STRANDS=++	GT:PSV:LN:DR:ST:QV:TY:ID:RAL:AAL:CO	./.:NaN:0:0,0:--:NaN:NaN:NaN:NAN:NAN:NAN	./.:NA:26137555:0,0:++:.:NA:pbsv.CNV.23837:NA:NA:chr11_56977103-chr11_83114658
chr11	65971093	pbsv.INS.DUP.23969	A	<DUP>	.	PASS	SUPP=1;SUPP_VEC=01;SVLEN=53;SVTYPE=DUP;SVMETHOD=SURVIVOR1.0.7;CHR2=chr11;END=65971146;CIPOS=0,0;CIEND=0,0;STRANDS=-+	GT:PSV:LN:DR:ST:QV:TY:ID:RAL:AAL:CO	./.:NaN:0:0,0:--:NaN:NaN:NaN:NAN:NAN:NAN	0/1:NA:53:33,28:-+:.:DUP:pbsv.INS.DUP.23969:NA:NA:chr11_65971093-chr11_65971146
chr11	81239542	pbsv.INS.DUP.24175	C	<DUP>	.	PASS	SUPP=1;SUPP_VEC=01;SVLEN=57;SVTYPE=DUP;SVMETHOD=SURVIVOR1.0.7;CHR2=chr11;END=81239599;CIPOS=0,0;CIEND=0,0;STRANDS=-+	GT:PSV:LN:DR:ST:QV:TY:ID:RAL:AAL:CO	./.:NaN:0:0,0:--:NaN:NaN:NaN:NAN:NAN:NAN	1/1:NA:57:1,24:-+:.:DUP:pbsv.INS.DUP.24175:NA:NA:chr11_81239542-chr11_81239599
chr11	91266568	pbsv.INS.DUP.24278	A	<DUP>	.	PASS	SUPP=1;SUPP_VEC=01;SVLEN=75;SVTYPE=DUP;SVMETHOD=SURVIVOR1.0.7;CHR2=chr11;END=91266643;CIPOS=0,0;CIEND=0,0;STRANDS=-+	GT:PSV:LN:DR:ST:QV:TY:ID:RAL:AAL:CO	./.:NaN:0:0,0:--:NaN:NaN:NaN:NAN:NAN:NAN	0/1:NA:75:20,7:-+:.:DUP:pbsv.INS.DUP.24278:NA:NA:chr11_91266568-chr11_91266643
chr11	122018251	pbsv.INS.DUP.24615	A	<DUP>	.	PASS	SUPP=1;SUPP_VEC=01;SVLEN=82;SVTYPE=DUP;SVMETHOD=SURVIVOR1.0.7;CHR2=chr11;END=122018333;CIPOS=0,0;CIEND=0,0;STRANDS=-+	GT:PSV:LN:DR:ST:QV:TY:ID:RAL:AAL:CO	./.:NaN:0:0,0:--:NaN:NaN:NaN:NAN:NAN:NAN	0/1:NA:82:4,11:-+:.:DUP:pbsv.INS.DUP.24615:NA:NA:chr11_122018251-chr11_122018333
chr12	1051815	pbsv.INS.DUP.24858	G	<DUP>	.	PASS	SUPP=1;SUPP_VEC=01;SVLEN=83;SVTYPE=DUP;SVMETHOD=SURVIVOR1.0.7;CHR2=chr12;END=1051898;CIPOS=0,0;CIEND=0,0;STRANDS=-+	GT:PSV:LN:DR:ST:QV:TY:ID:RAL:AAL:CO	./.:NaN:0:0,0:--:NaN:NaN:NaN:NAN:NAN:NAN	1/1:NA:83:7,36:-+:.:DUP:pbsv.INS.DUP.24858:NA:NA:chr12_1051815-chr12_1051898
chr12	1908686	pbsv.INS.DUP.24886	C	<DUP>	.	PASS	SUPP=1;SUPP_VEC=01;SVLEN=76;SVTYPE=DUP;SVMETHOD=SURVIVOR1.0.7;CHR2=chr12;END=1908762;CIPOS=0,0;CIEND=0,0;STRANDS=-+	GT:PSV:LN:DR:ST:QV:TY:ID:RAL:AAL:CO	./.:NaN:0:0,0:--:NaN:NaN:NaN:NAN:NAN:NAN	0/1:NA:76:27,30:-+:.:DUP:pbsv.INS.DUP.24886:NA:NA:chr12_1908686-chr12_1908762
chr12	2462215	pbsv.INS.DUP.24896	G	<DUP>	.	PASS	SUPP=1;SUPP_VEC=01;SVLEN=81;SVTYPE=DUP;SVMETHOD=SURVIVOR1.0.7;CHR2=chr12;END=2462296;CIPOS=0,0;CIEND=0,0;STRANDS=-+	GT:PSV:LN:DR:ST:QV:TY:ID:RAL:AAL:CO	./.:NaN:0:0,0:--:NaN:NaN:NaN:NAN:NAN:NAN	1/1:NA:81:0,40:-+:.:DUP:pbsv.INS.DUP.24896:NA:NA:chr12_2462215-chr12_2462296
chr12	6943884	pbsv.CNV.24952	G	<CNV>	.	PASS	SUPP=1;SUPP_VEC=01;SVLEN=27291965;SVTYPE=NA;SVMETHOD=SURVIVOR1.0.7;CHR2=chr12;END=34235849;CIPOS=0,0;CIEND=0,0;STRANDS=++	GT:PSV:LN:DR:ST:QV:TY:ID:RAL:AAL:CO	./.:NaN:0:0,0:--:NaN:NaN:NaN:NAN:NAN:NAN	./.:NA:27291965:0,0:++:.:NA:pbsv.CNV.24952:NA:NA:chr12_6943884-chr12_34235849
chr12	7591133	pbsv.INS.DUP.24969	G	<DUP>	.	PASS	SUPP=1;SUPP_VEC=01;SVLEN=51;SVTYPE=DUP;SVMETHOD=SURVIVOR1.0.7;CHR2=chr12;END=7591184;CIPOS=0,0;CIEND=0,0;STRANDS=-+	GT:PSV:LN:DR:ST:QV:TY:ID:RAL:AAL:CO	./.:NaN:0:0,0:--:NaN:NaN:NaN:NAN:NAN:NAN	1/1:NA:51:5,48:-+:.:DUP:pbsv.INS.DUP.24969:NA:NA:chr12_7591133-chr12_7591184
chr12	50872797	pbsv.INS.DUP.25476	T	<DUP>	.	PASS	SUPP=1;SUPP_VEC=01;SVLEN=61;SVTYPE=DUP;SVMETHOD=SURVIVOR1.0.7;CHR2=chr12;END=50872858;CIPOS=0,0;CIEND=0,0;STRANDS=-+	GT:PSV:LN:DR:ST:QV:TY:ID:RAL:AAL:CO	./.:NaN:0:0,0:--:NaN:NaN:NaN:NAN:NAN:NAN	0/1:NA:61:11,17:-+:.:DUP:pbsv.INS.DUP.25476:NA:NA:chr12_50872797-chr12_50872858
chr12	51834020	pbsv.INS.DUP.25491	G	<DUP>	.	PASS	SUPP=1;SUPP_VEC=01;SVLEN=58;SVTYPE=DUP;SVMETHOD=SURVIVOR1.0.7;CHR2=chr12;END=51834078;CIPOS=0,0;CIEND=0,0;STRANDS=-+	GT:PSV:LN:DR:ST:QV:TY:ID:RAL:AAL:CO	./.:NaN:0:0,0:--:NaN:NaN:NaN:NAN:NAN:NAN	1/1:NA:58:0,25:-+:.:DUP:pbsv.INS.DUP.25491:NA:NA:chr12_51834020-chr12_51834078
chr12	64367222	pbsv.INS.DUP.25603	T	<DUP>	.	PASS	SUPP=1;SUPP_VEC=01;SVLEN=79;SVTYPE=DUP;SVMETHOD=SURVIVOR1.0.7;CHR2=chr12;END=64367301;CIPOS=0,0;CIEND=0,0;STRANDS=-+	GT:PSV:LN:DR:ST:QV:TY:ID:RAL:AAL:CO	./.:NaN:0:0,0:--:NaN:NaN:NaN:NAN:NAN:NAN	0/1:NA:79:17,11:-+:.:DUP:pbsv.INS.DUP.25603:NA:NA:chr12_64367222-chr12_64367301
chr12	78294219	pbsv.INS.DUP.25744	A	<DUP>	.	PASS	SUPP=1;SUPP_VEC=01;SVLEN=84;SVTYPE=DUP;SVMETHOD=SURVIVOR1.0.7;CHR2=chr12;END=78294303;CIPOS=0,0;CIEND=0,0;STRANDS=-+	GT:PSV:LN:DR:ST:QV:TY:ID:RAL:AAL:CO	./.:NaN:0:0,0:--:NaN:NaN:NaN:NAN:NAN:NAN	0/1:NA:84:9,13:-+:.:DUP:pbsv.INS.DUP.25744:NA:NA:chr12_78294219-chr12_78294303
chr12	79179394	pbsv.INS.DUP.25756	A	<DUP>	.	PASS	SUPP=1;SUPP_VEC=01;SVLEN=69;SVTYPE=DUP;SVMETHOD=SURVIVOR1.0.7;CHR2=chr12;END=79179463;CIPOS=0,0;CIEND=0,0;STRANDS=-+	GT:PSV:LN:DR:ST:QV:TY:ID:RAL:AAL:CO	./.:NaN:0:0,0:--:NaN:NaN:NaN:NAN:NAN:NAN	0/1:NA:69:13,13:-+:.:DUP:pbsv.INS.DUP.25756:NA:NA:chr12_79179394-chr12_79179463
chr12	82997367	pbsv.INS.DUP.25792	T	<DUP>	.	PASS	SUPP=1;SUPP_VEC=01;SVLEN=52;SVTYPE=DUP;SVMETHOD=SURVIVOR1.0.7;CHR2=chr12;END=82997419;CIPOS=0,0;CIEND=0,0;STRANDS=-+	GT:PSV:LN:DR:ST:QV:TY:ID:RAL:AAL:CO	./.:NaN:0:0,0:--:NaN:NaN:NaN:NAN:NAN:NAN	0/1:NA:52:24,8:-+:.:DUP:pbsv.INS.DUP.25792:NA:NA:chr12_82997367-chr12_82997419
chr12	90479418	pbsv.INS.DUP.25880	T	<DUP>	.	PASS	SUPP=1;SUPP_VEC=01;SVLEN=70;SVTYPE=DUP;SVMETHOD=SURVIVOR1.0.7;CHR2=chr12;END=90479488;CIPOS=0,0;CIEND=0,0;STRANDS=-+	GT:PSV:LN:DR:ST:QV:TY:ID:RAL:AAL:CO	./.:NaN:0:0,0:--:NaN:NaN:NaN:NAN:NAN:NAN	1/1:NA:70:1,25:-+:.:DUP:pbsv.INS.DUP.25880:NA:NA:chr12_90479418-chr12_90479488
chr12	99650290	pbsv.INS.DUP.25963	C	<DUP>	.	PASS	SUPP=1;SUPP_VEC=01;SVLEN=63;SVTYPE=DUP;SVMETHOD=SURVIVOR1.0.7;CHR2=chr12;END=99650353;CIPOS=0,0;CIEND=0,0;STRANDS=-+	GT:PSV:LN:DR:ST:QV:TY:ID:RAL:AAL:CO	./.:NaN:0:0,0:--:NaN:NaN:NaN:NAN:NAN:NAN	1/1:NA:63:2,21:-+:.:DUP:pbsv.INS.DUP.25963:NA:NA:chr12_99650290-chr12_99650353
chr12	127545162	pbsv.INS.DUP.26295	T	<DUP>	.	PASS	SUPP=1;SUPP_VEC=01;SVLEN=81;SVTYPE=DUP;SVMETHOD=SURVIVOR1.0.7;CHR2=chr12;END=127545243;CIPOS=0,0;CIEND=0,0;STRANDS=-+	GT:PSV:LN:DR:ST:QV:TY:ID:RAL:AAL:CO	./.:NaN:0:0,0:--:NaN:NaN:NaN:NAN:NAN:NAN	0/1:NA:81:28,7:-+:.:DUP:pbsv.INS.DUP.26295:NA:NA:chr12_127545162-chr12_127545243
chr12	128639067	pbsv.INS.DUP.26313	A	<DUP>	.	PASS	SUPP=1;SUPP_VEC=01;SVLEN=75;SVTYPE=DUP;SVMETHOD=SURVIVOR1.0.7;CHR2=chr12;END=128639142;CIPOS=0,0;CIEND=0,0;STRANDS=-+	GT:PSV:LN:DR:ST:QV:TY:ID:RAL:AAL:CO	./.:NaN:0:0,0:--:NaN:NaN:NaN:NAN:NAN:NAN	0/1:NA:75:25,8:-+:.:DUP:pbsv.INS.DUP.26313:NA:NA:chr12_128639067-chr12_128639142
chr12	130379392	pbsv.INS.DUP.26366	C	<DUP>	.	PASS	SUPP=1;SUPP_VEC=01;SVLEN=87;SVTYPE=DUP;SVMETHOD=SURVIVOR1.0.7;CHR2=chr12;END=130379479;CIPOS=0,0;CIEND=0,0;STRANDS=-+	GT:PSV:LN:DR:ST:QV:TY:ID:RAL:AAL:CO	./.:NaN:0:0,0:--:NaN:NaN:NaN:NAN:NAN:NAN	0/1:NA:87:21,20:-+:.:DUP:pbsv.INS.DUP.26366:NA:NA:chr12_130379392-chr12_130379479
chr12	130392326	pbsv.INS.DUP.26370	A	<DUP>	.	PASS	SUPP=1;SUPP_VEC=01;SVLEN=78;SVTYPE=DUP;SVMETHOD=SURVIVOR1.0.7;CHR2=chr12;END=130392404;CIPOS=0,0;CIEND=0,0;STRANDS=-+	GT:PSV:LN:DR:ST:QV:TY:ID:RAL:AAL:CO	./.:NaN:0:0,0:--:NaN:NaN:NaN:NAN:NAN:NAN	0/1:NA:78:15,12:-+:.:DUP:pbsv.INS.DUP.26370:NA:NA:chr12_130392326-chr12_130392404
chr12	130481106	pbsv.INS.DUP.26375	C	<DUP>	.	PASS	SUPP=1;SUPP_VEC=01;SVLEN=57;SVTYPE=DUP;SVMETHOD=SURVIVOR1.0.7;CHR2=chr12;END=130481163;CIPOS=0,0;CIEND=0,0;STRANDS=-+	GT:PSV:LN:DR:ST:QV:TY:ID:RAL:AAL:CO	./.:NaN:0:0,0:--:NaN:NaN:NaN:NAN:NAN:NAN	0/1:NA:57:16,17:-+:.:DUP:pbsv.INS.DUP.26375:NA:NA:chr12_130481106-chr12_130481163
chr12	130483063	pbsv.INS.DUP.26377	A	<DUP>	.	PASS	SUPP=1;SUPP_VEC=01;SVLEN=66;SVTYPE=DUP;SVMETHOD=SURVIVOR1.0.7;CHR2=chr12;END=130483129;CIPOS=0,0;CIEND=0,0;STRANDS=-+	GT:PSV:LN:DR:ST:QV:TY:ID:RAL:AAL:CO	./.:NaN:0:0,0:--:NaN:NaN:NaN:NAN:NAN:NAN	0/1:NA:66:12,22:-+:.:DUP:pbsv.INS.DUP.26377:NA:NA:chr12_130483063-chr12_130483129
chr12	131046204	pbsv.INS.DUP.26401	C	<DUP>	.	PASS	SUPP=1;SUPP_VEC=01;SVLEN=57;SVTYPE=DUP;SVMETHOD=SURVIVOR1.0.7;CHR2=chr12;END=131046261;CIPOS=0,0;CIEND=0,0;STRANDS=-+	GT:PSV:LN:DR:ST:QV:TY:ID:RAL:AAL:CO	./.:NaN:0:0,0:--:NaN:NaN:NaN:NAN:NAN:NAN	0/1:NA:57:15,8:-+:.:DUP:pbsv.INS.DUP.26401:NA:NA:chr12_131046204-chr12_131046261
chr12	131588434	pbsv.INS.DUP.26437	G	<DUP>	.	PASS	SUPP=1;SUPP_VEC=01;SVLEN=68;SVTYPE=DUP;SVMETHOD=SURVIVOR1.0.7;CHR2=chr12;END=131588502;CIPOS=0,0;CIEND=0,0;STRANDS=-+	GT:PSV:LN:DR:ST:QV:TY:ID:RAL:AAL:CO	./.:NaN:0:0,0:--:NaN:NaN:NaN:NAN:NAN:NAN	0/1:NA:68:16,6:-+:.:DUP:pbsv.INS.DUP.26437:NA:NA:chr12_131588434-chr12_131588502
chr12	131917092	pbsv.INS.DUP.26459	T	<DUP>	.	PASS	SUPP=1;SUPP_VEC=01;SVLEN=64;SVTYPE=DUP;SVMETHOD=SURVIVOR1.0.7;CHR2=chr12;END=131917156;CIPOS=0,0;CIEND=0,0;STRANDS=-+	GT:PSV:LN:DR:ST:QV:TY:ID:RAL:AAL:CO	./.:NaN:0:0,0:--:NaN:NaN:NaN:NAN:NAN:NAN	0/1:NA:64:17,8:-+:.:DUP:pbsv.INS.DUP.26459:NA:NA:chr12_131917092-chr12_131917156
chr12	132241299	pbsv.INS.DUP.26487	C	<DUP>	.	PASS	SUPP=1;SUPP_VEC=01;SVLEN=88;SVTYPE=DUP;SVMETHOD=SURVIVOR1.0.7;CHR2=chr12;END=132241387;CIPOS=0,0;CIEND=0,0;STRANDS=-+	GT:PSV:LN:DR:ST:QV:TY:ID:RAL:AAL:CO	./.:NaN:0:0,0:--:NaN:NaN:NaN:NAN:NAN:NAN	0/1:NA:88:17,23:-+:.:DUP:pbsv.INS.DUP.26487:NA:NA:chr12_132241299-chr12_132241387
chr12	132387806	pbsv.INS.DUP.26499	G	<DUP>	.	PASS	SUPP=1;SUPP_VEC=01;SVLEN=58;SVTYPE=DUP;SVMETHOD=SURVIVOR1.0.7;CHR2=chr12;END=132387864;CIPOS=0,0;CIEND=0,0;STRANDS=-+	GT:PSV:LN:DR:ST:QV:TY:ID:RAL:AAL:CO	./.:NaN:0:0,0:--:NaN:NaN:NaN:NAN:NAN:NAN	0/1:NA:58:14,7:-+:.:DUP:pbsv.INS.DUP.26499:NA:NA:chr12_132387806-chr12_132387864
chr12	132789683	pbsv.INS.DUP.26538	A	<DUP>	.	PASS	SUPP=1;SUPP_VEC=01;SVLEN=51;SVTYPE=DUP;SVMETHOD=SURVIVOR1.0.7;CHR2=chr12;END=132789734;CIPOS=0,0;CIEND=0,0;STRANDS=-+	GT:PSV:LN:DR:ST:QV:TY:ID:RAL:AAL:CO	./.:NaN:0:0,0:--:NaN:NaN:NaN:NAN:NAN:NAN	1/1:NA:51:0,33:-+:.:DUP:pbsv.INS.DUP.26538:NA:NA:chr12_132789683-chr12_132789734
chr12	132836495	pbsv.INS.DUP.26540	G	<DUP>	.	PASS	SUPP=1;SUPP_VEC=01;SVLEN=90;SVTYPE=DUP;SVMETHOD=SURVIVOR1.0.7;CHR2=chr12;END=132836585;CIPOS=0,0;CIEND=0,0;STRANDS=-+	GT:PSV:LN:DR:ST:QV:TY:ID:RAL:AAL:CO	./.:NaN:0:0,0:--:NaN:NaN:NaN:NAN:NAN:NAN	0/1:NA:90:11,15:-+:.:DUP:pbsv.INS.DUP.26540:NA:NA:chr12_132836495-chr12_132836585
chr12	133232256	pbsv.INS.DUP.26548	C	<DUP>	.	PASS	SUPP=1;SUPP_VEC=01;SVLEN=56;SVTYPE=DUP;SVMETHOD=SURVIVOR1.0.7;CHR2=chr12;END=133232312;CIPOS=0,0;CIEND=0,0;STRANDS=-+	GT:PSV:LN:DR:ST:QV:TY:ID:RAL:AAL:CO	./.:NaN:0:0,0:--:NaN:NaN:NaN:NAN:NAN:NAN	1/1:NA:56:2,18:-+:.:DUP:pbsv.INS.DUP.26548:NA:NA:chr12_133232256-chr12_133232312
chr13	20455443	pbsv.INS.DUP.26646	A	<DUP>	.	PASS	SUPP=1;SUPP_VEC=01;SVLEN=51;SVTYPE=DUP;SVMETHOD=SURVIVOR1.0.7;CHR2=chr13;END=20455494;CIPOS=0,0;CIEND=0,0;STRANDS=-+	GT:PSV:LN:DR:ST:QV:TY:ID:RAL:AAL:CO	./.:NaN:0:0,0:--:NaN:NaN:NaN:NAN:NAN:NAN	0/1:NA:51:6,23:-+:.:DUP:pbsv.INS.DUP.26646:NA:NA:chr13_20455443-chr13_20455494
chr13	20804357	pbsv.INS.DUP.26650	C	<DUP>	.	PASS	SUPP=1;SUPP_VEC=01;SVLEN=54;SVTYPE=DUP;SVMETHOD=SURVIVOR1.0.7;CHR2=chr13;END=20804411;CIPOS=0,0;CIEND=0,0;STRANDS=-+	GT:PSV:LN:DR:ST:QV:TY:ID:RAL:AAL:CO	./.:NaN:0:0,0:--:NaN:NaN:NaN:NAN:NAN:NAN	0/1:NA:54:19,13:-+:.:DUP:pbsv.INS.DUP.26650:NA:NA:chr13_20804357-chr13_20804411
chr13	26472657	pbsv.INS.DUP.26758	T	<DUP>	.	PASS	SUPP=1;SUPP_VEC=01;SVLEN=69;SVTYPE=DUP;SVMETHOD=SURVIVOR1.0.7;CHR2=chr13;END=26472726;CIPOS=0,0;CIEND=0,0;STRANDS=-+	GT:PSV:LN:DR:ST:QV:TY:ID:RAL:AAL:CO	./.:NaN:0:0,0:--:NaN:NaN:NaN:NAN:NAN:NAN	0/1:NA:69:30,9:-+:.:DUP:pbsv.INS.DUP.26758:NA:NA:chr13_26472657-chr13_26472726
chr13	32306298	pbsv.CNV.26852	A	<CNV>	.	PASS	SUPP=1;SUPP_VEC=01;SVLEN=3437304;SVTYPE=NA;SVMETHOD=SURVIVOR1.0.7;CHR2=chr13;END=35743602;CIPOS=0,0;CIEND=0,0;STRANDS=++	GT:PSV:LN:DR:ST:QV:TY:ID:RAL:AAL:CO	./.:NaN:0:0,0:--:NaN:NaN:NaN:NAN:NAN:NAN	./.:NA:3437304:0,0:++:.:NA:pbsv.CNV.26852:NA:NA:chr13_32306298-chr13_35743602
chr13	37196472	pbsv.CNV.26900	T	<CNV>	.	PASS	SUPP=1;SUPP_VEC=01;SVLEN=15491856;SVTYPE=NA;SVMETHOD=SURVIVOR1.0.7;CHR2=chr13;END=52688328;CIPOS=0,0;CIEND=0,0;STRANDS=++	GT:PSV:LN:DR:ST:QV:TY:ID:RAL:AAL:CO	./.:NaN:0:0,0:--:NaN:NaN:NaN:NAN:NAN:NAN	./.:NA:15491856:0,0:++:.:NA:pbsv.CNV.26900:NA:NA:chr13_37196472-chr13_52688328
chr13	41426185	pbsv.INS.DUP.26959	C	<DUP>	.	PASS	SUPP=1;SUPP_VEC=01;SVLEN=63;SVTYPE=DUP;SVMETHOD=SURVIVOR1.0.7;CHR2=chr13;END=41426248;CIPOS=0,0;CIEND=0,0;STRANDS=-+	GT:PSV:LN:DR:ST:QV:TY:ID:RAL:AAL:CO	./.:NaN:0:0,0:--:NaN:NaN:NaN:NAN:NAN:NAN	1/1:NA:63:1,52:-+:.:DUP:pbsv.INS.DUP.26959:NA:NA:chr13_41426185-chr13_41426248
chr13	46515425	pbsv.INS.DUP.27025	G	<DUP>	.	PASS	SUPP=1;SUPP_VEC=01;SVLEN=70;SVTYPE=DUP;SVMETHOD=SURVIVOR1.0.7;CHR2=chr13;END=46515495;CIPOS=0,0;CIEND=0,0;STRANDS=-+	GT:PSV:LN:DR:ST:QV:TY:ID:RAL:AAL:CO	./.:NaN:0:0,0:--:NaN:NaN:NaN:NAN:NAN:NAN	0/1:NA:70:50,34:-+:.:DUP:pbsv.INS.DUP.27025:NA:NA:chr13_46515425-chr13_46515495
chr13	48527332	pbsv.INS.DUP.27049	T	<DUP>	.	PASS	SUPP=1;SUPP_VEC=01;SVLEN=55;SVTYPE=DUP;SVMETHOD=SURVIVOR1.0.7;CHR2=chr13;END=48527387;CIPOS=0,0;CIEND=0,0;STRANDS=-+	GT:PSV:LN:DR:ST:QV:TY:ID:RAL:AAL:CO	./.:NaN:0:0,0:--:NaN:NaN:NaN:NAN:NAN:NAN	0/1:NA:55:32,17:-+:.:DUP:pbsv.INS.DUP.27049:NA:NA:chr13_48527332-chr13_48527387
chr13	77704199	pbsv.INS.DUP.27252	A	<DUP>	.	PASS	SUPP=1;SUPP_VEC=01;SVLEN=60;SVTYPE=DUP;SVMETHOD=SURVIVOR1.0.7;CHR2=chr13;END=77704259;CIPOS=0,0;CIEND=0,0;STRANDS=-+	GT:PSV:LN:DR:ST:QV:TY:ID:RAL:AAL:CO	./.:NaN:0:0,0:--:NaN:NaN:NaN:NAN:NAN:NAN	0/1:NA:60:11,16:-+:.:DUP:pbsv.INS.DUP.27252:NA:NA:chr13_77704199-chr13_77704259
chr13	77977682	pbsv.INS.DUP.27256	A	<DUP>	.	PASS	SUPP=1;SUPP_VEC=01;SVLEN=55;SVTYPE=DUP;SVMETHOD=SURVIVOR1.0.7;CHR2=chr13;END=77977737;CIPOS=0,0;CIEND=0,0;STRANDS=-+	GT:PSV:LN:DR:ST:QV:TY:ID:RAL:AAL:CO	./.:NaN:0:0,0:--:NaN:NaN:NaN:NAN:NAN:NAN	0/1:NA:55:21,8:-+:.:DUP:pbsv.INS.DUP.27256:NA:NA:chr13_77977682-chr13_77977737
chr13	110385625	pbsv.INS.DUP.27652	G	<DUP>	.	PASS	SUPP=1;SUPP_VEC=01;SVLEN=64;SVTYPE=DUP;SVMETHOD=SURVIVOR1.0.7;CHR2=chr13;END=110385689;CIPOS=0,0;CIEND=0,0;STRANDS=-+	GT:PSV:LN:DR:ST:QV:TY:ID:RAL:AAL:CO	./.:NaN:0:0,0:--:NaN:NaN:NaN:NAN:NAN:NAN	1/1:NA:64:4,25:-+:.:DUP:pbsv.INS.DUP.27652:NA:NA:chr13_110385625-chr13_110385689
chr13	111518167	pbsv.INS.DUP.27691	C	<DUP>	.	PASS	SUPP=1;SUPP_VEC=01;SVLEN=87;SVTYPE=DUP;SVMETHOD=SURVIVOR1.0.7;CHR2=chr13;END=111518254;CIPOS=0,0;CIEND=0,0;STRANDS=-+	GT:PSV:LN:DR:ST:QV:TY:ID:RAL:AAL:CO	./.:NaN:0:0,0:--:NaN:NaN:NaN:NAN:NAN:NAN	0/1:NA:87:13,3:-+:.:DUP:pbsv.INS.DUP.27691:NA:NA:chr13_111518167-chr13_111518254
chr13	113151683	pbsv.INS.DUP.27808	A	<DUP>	.	PASS	SUPP=1;SUPP_VEC=01;SVLEN=88;SVTYPE=DUP;SVMETHOD=SURVIVOR1.0.7;CHR2=chr13;END=113151771;CIPOS=0,0;CIEND=0,0;STRANDS=-+	GT:PSV:LN:DR:ST:QV:TY:ID:RAL:AAL:CO	./.:NaN:0:0,0:--:NaN:NaN:NaN:NAN:NAN:NAN	1/1:NA:88:1,22:-+:.:DUP:pbsv.INS.DUP.27808:NA:NA:chr13_113151683-chr13_113151771
chr13	113371661	pbsv.INS.DUP.27833	C	<DUP>	.	PASS	SUPP=1;SUPP_VEC=01;SVLEN=66;SVTYPE=DUP;SVMETHOD=SURVIVOR1.0.7;CHR2=chr13;END=113371727;CIPOS=0,0;CIEND=0,0;STRANDS=-+	GT:PSV:LN:DR:ST:QV:TY:ID:RAL:AAL:CO	./.:NaN:0:0,0:--:NaN:NaN:NaN:NAN:NAN:NAN	0/1:NA:66:12,5:-+:.:DUP:pbsv.INS.DUP.27833:NA:NA:chr13_113371661-chr13_113371727
chr13	114073384	pbsv.INS.DUP.27895	C	<DUP>	.	PASS	SUPP=1;SUPP_VEC=01;SVLEN=52;SVTYPE=DUP;SVMETHOD=SURVIVOR1.0.7;CHR2=chr13;END=114073436;CIPOS=0,0;CIEND=0,0;STRANDS=-+	GT:PSV:LN:DR:ST:QV:TY:ID:RAL:AAL:CO	./.:NaN:0:0,0:--:NaN:NaN:NaN:NAN:NAN:NAN	0/1:NA:52:21,23:-+:.:DUP:pbsv.INS.DUP.27895:NA:NA:chr13_114073384-chr13_114073436
chr13	114080895	pbsv.INS.DUP.27897	C	<DUP>	.	PASS	SUPP=1;SUPP_VEC=01;SVLEN=86;SVTYPE=DUP;SVMETHOD=SURVIVOR1.0.7;CHR2=chr13;END=114080981;CIPOS=0,0;CIEND=0,0;STRANDS=-+	GT:PSV:LN:DR:ST:QV:TY:ID:RAL:AAL:CO	./.:NaN:0:0,0:--:NaN:NaN:NaN:NAN:NAN:NAN	0/1:NA:86:13,7:-+:.:DUP:pbsv.INS.DUP.27897:NA:NA:chr13_114080895-chr13_114080981
chr13	114199077	pbsv.INS.DUP.27925	C	<DUP>	.	PASS	SUPP=1;SUPP_VEC=01;SVLEN=55;SVTYPE=DUP;SVMETHOD=SURVIVOR1.0.7;CHR2=chr13;END=114199132;CIPOS=0,0;CIEND=0,0;STRANDS=-+	GT:PSV:LN:DR:ST:QV:TY:ID:RAL:AAL:CO	./.:NaN:0:0,0:--:NaN:NaN:NaN:NAN:NAN:NAN	0/1:NA:55:12,6:-+:.:DUP:pbsv.INS.DUP.27925:NA:NA:chr13_114199077-chr13_114199132
chr13	114295341	pbsv.INS.DUP.27928	T	<DUP>	.	PASS	SUPP=1;SUPP_VEC=01;SVLEN=85;SVTYPE=DUP;SVMETHOD=SURVIVOR1.0.7;CHR2=chr13;END=114295426;CIPOS=0,0;CIEND=0,0;STRANDS=-+	GT:PSV:LN:DR:ST:QV:TY:ID:RAL:AAL:CO	./.:NaN:0:0,0:--:NaN:NaN:NaN:NAN:NAN:NAN	1/1:NA:85:0,26:-+:.:DUP:pbsv.INS.DUP.27928:NA:NA:chr13_114295341-chr13_114295426
chr14	16096528	pbsv.CNV.27931	T	<CNV>	.	PASS	SUPP=1;SUPP_VEC=01;SVLEN=3025971;SVTYPE=NA;SVMETHOD=SURVIVOR1.0.7;CHR2=chr14;END=19122499;CIPOS=0,0;CIEND=0,0;STRANDS=++	GT:PSV:LN:DR:ST:QV:TY:ID:RAL:AAL:CO	./.:NaN:0:0,0:--:NaN:NaN:NaN:NAN:NAN:NAN	./.:NA:3025971:0,0:++:.:NA:pbsv.CNV.27931:NA:NA:chr14_16096528-chr14_19122499
chr14	29526612	pbsv.INS.DUP.28096	A	<DUP>	.	PASS	SUPP=1;SUPP_VEC=01;SVLEN=86;SVTYPE=DUP;SVMETHOD=SURVIVOR1.0.7;CHR2=chr14;END=29526698;CIPOS=0,0;CIEND=0,0;STRANDS=-+	GT:PSV:LN:DR:ST:QV:TY:ID:RAL:AAL:CO	./.:NaN:0:0,0:--:NaN:NaN:NaN:NAN:NAN:NAN	0/1:NA:86:38,12:-+:.:DUP:pbsv.INS.DUP.28096:NA:NA:chr14_29526612-chr14_29526698
chr14	42772616	pbsv.INS.DUP.28238	G	<DUP>	.	PASS	SUPP=1;SUPP_VEC=01;SVLEN=56;SVTYPE=DUP;SVMETHOD=SURVIVOR1.0.7;CHR2=chr14;END=42772672;CIPOS=0,0;CIEND=0,0;STRANDS=-+	GT:PSV:LN:DR:ST:QV:TY:ID:RAL:AAL:CO	./.:NaN:0:0,0:--:NaN:NaN:NaN:NAN:NAN:NAN	1/1:NA:56:0,32:-+:.:DUP:pbsv.INS.DUP.28238:NA:NA:chr14_42772616-chr14_42772672
chr14	48112911	pbsv.INS.DUP.28293	T	<DUP>	.	PASS	SUPP=1;SUPP_VEC=01;SVLEN=62;SVTYPE=DUP;SVMETHOD=SURVIVOR1.0.7;CHR2=chr14;END=48112973;CIPOS=0,0;CIEND=0,0;STRANDS=-+	GT:PSV:LN:DR:ST:QV:TY:ID:RAL:AAL:CO	./.:NaN:0:0,0:--:NaN:NaN:NaN:NAN:NAN:NAN	0/1:NA:62:33,21:-+:.:DUP:pbsv.INS.DUP.28293:NA:NA:chr14_48112911-chr14_48112973
chr14	48780757	pbsv.INS.DUP.28304	A	<DUP>	.	PASS	SUPP=1;SUPP_VEC=01;SVLEN=57;SVTYPE=DUP;SVMETHOD=SURVIVOR1.0.7;CHR2=chr14;END=48780814;CIPOS=0,0;CIEND=0,0;STRANDS=-+	GT:PSV:LN:DR:ST:QV:TY:ID:RAL:AAL:CO	./.:NaN:0:0,0:--:NaN:NaN:NaN:NAN:NAN:NAN	0/1:NA:57:36,17:-+:.:DUP:pbsv.INS.DUP.28304:NA:NA:chr14_48780757-chr14_48780814
chr14	81723126	pbsv.CNV.28621	A	<CNV>	.	PASS	SUPP=1;SUPP_VEC=01;SVLEN=21868365;SVTYPE=NA;SVMETHOD=SURVIVOR1.0.7;CHR2=chr14;END=103591491;CIPOS=0,0;CIEND=0,0;STRANDS=++	GT:PSV:LN:DR:ST:QV:TY:ID:RAL:AAL:CO	./.:NaN:0:0,0:--:NaN:NaN:NaN:NAN:NAN:NAN	./.:NA:21868365:0,0:++:.:NA:pbsv.CNV.28621:NA:NA:chr14_81723126-chr14_103591491
chr14	104208612	pbsv.INS.DUP.28852	C	<DUP>	.	PASS	SUPP=1;SUPP_VEC=01;SVLEN=52;SVTYPE=DUP;SVMETHOD=SURVIVOR1.0.7;CHR2=chr14;END=104208664;CIPOS=0,0;CIEND=0,0;STRANDS=-+	GT:PSV:LN:DR:ST:QV:TY:ID:RAL:AAL:CO	./.:NaN:0:0,0:--:NaN:NaN:NaN:NAN:NAN:NAN	1/1:NA:52:3,30:-+:.:DUP:pbsv.INS.DUP.28852:NA:NA:chr14_104208612-chr14_104208664
chr14	105477762	pbsv.INS.DUP.28910	G	<DUP>	.	PASS	SUPP=1;SUPP_VEC=01;SVLEN=64;SVTYPE=DUP;SVMETHOD=SURVIVOR1.0.7;CHR2=chr14;END=105477826;CIPOS=0,0;CIEND=0,0;STRANDS=-+	GT:PSV:LN:DR:ST:QV:TY:ID:RAL:AAL:CO	./.:NaN:0:0,0:--:NaN:NaN:NaN:NAN:NAN:NAN	0/1:NA:64:20,7:-+:.:DUP:pbsv.INS.DUP.28910:NA:NA:chr14_105477762-chr14_105477826
chr14	105850788	pbsv.INS.DUP.28936	G	<DUP>	.	PASS	SUPP=1;SUPP_VEC=01;SVLEN=96;SVTYPE=DUP;SVMETHOD=SURVIVOR1.0.7;CHR2=chr14;END=105850884;CIPOS=0,0;CIEND=0,0;STRANDS=-+	GT:PSV:LN:DR:ST:QV:TY:ID:RAL:AAL:CO	./.:NaN:0:0,0:--:NaN:NaN:NaN:NAN:NAN:NAN	0/1:NA:96:16,20:-+:.:DUP:pbsv.INS.DUP.28936:NA:NA:chr14_105850788-chr14_105850884
chr14	106206385	pbsv.INS.DUP.28953	T	<DUP>	.	PASS	SUPP=1;SUPP_VEC=01;SVLEN=98;SVTYPE=DUP;SVMETHOD=SURVIVOR1.0.7;CHR2=chr14;END=106206483;CIPOS=0,0;CIEND=0,0;STRANDS=-+	GT:PSV:LN:DR:ST:QV:TY:ID:RAL:AAL:CO	./.:NaN:0:0,0:--:NaN:NaN:NaN:NAN:NAN:NAN	0/1:NA:98:23,37:-+:.:DUP:pbsv.INS.DUP.28953:NA:NA:chr14_106206385-chr14_106206483
chr14_GL000225v1_random	7408	pbsv.INS.DUP.40331	A	<DUP>	.	PASS	SUPP=1;SUPP_VEC=01;SVLEN=53;SVTYPE=DUP;SVMETHOD=SURVIVOR1.0.7;CHR2=chr14_GL000225v1_random;END=7461;CIPOS=0,0;CIEND=0,0;STRANDS=-+	GT:PSV:LN:DR:ST:QV:TY:ID:RAL:AAL:CO	./.:NaN:0:0,0:--:NaN:NaN:NaN:NAN:NAN:NAN	0/1:NA:53:112,36:-+:.:DUP:pbsv.INS.DUP.40331:NA:NA:chr14_GL000225v1_random_7408-chr14_GL000225v1_random_7461
chr14_GL000225v1_random	89465	pbsv.CNV.40358	T	<CNV>	.	PASS	SUPP=1;SUPP_VEC=01;SVLEN=34161;SVTYPE=NA;SVMETHOD=SURVIVOR1.0.7;CHR2=chr14_GL000225v1_random;END=123626;CIPOS=0,0;CIEND=0,0;STRANDS=++	GT:PSV:LN:DR:ST:QV:TY:ID:RAL:AAL:CO	./.:NaN:0:0,0:--:NaN:NaN:NaN:NAN:NAN:NAN	./.:NA:34161:0,0:++:.:NA:pbsv.CNV.40358:NA:NA:chr14_GL000225v1_random_89465-chr14_GL000225v1_random_123626
chr14_GL000225v1_random	120951	pbsv.CNV.40367	A	<CNV>	.	PASS	SUPP=1;SUPP_VEC=01;SVLEN=2675;SVTYPE=NA;SVMETHOD=SURVIVOR1.0.7;CHR2=chr14_GL000225v1_random;END=123626;CIPOS=0,0;CIEND=0,0;STRANDS=++	GT:PSV:LN:DR:ST:QV:TY:ID:RAL:AAL:CO	./.:NaN:0:0,0:--:NaN:NaN:NaN:NAN:NAN:NAN	./.:NA:2675:0,0:++:.:NA:pbsv.CNV.40367:NA:NA:chr14_GL000225v1_random_120951-chr14_GL000225v1_random_123626
chr15	23498339	pbsv.INS.DUP.29093	C	<DUP>	.	PASS	SUPP=1;SUPP_VEC=01;SVLEN=88;SVTYPE=DUP;SVMETHOD=SURVIVOR1.0.7;CHR2=chr15;END=23498427;CIPOS=0,0;CIEND=0,0;STRANDS=-+	GT:PSV:LN:DR:ST:QV:TY:ID:RAL:AAL:CO	./.:NaN:0:0,0:--:NaN:NaN:NaN:NAN:NAN:NAN	0/1:NA:88:18,5:-+:.:DUP:pbsv.INS.DUP.29093:NA:NA:chr15_23498339-chr15_23498427
chr15	36703374	pbsv.INS.DUP.29252	A	<DUP>	.	PASS	SUPP=1;SUPP_VEC=01;SVLEN=55;SVTYPE=DUP;SVMETHOD=SURVIVOR1.0.7;CHR2=chr15;END=36703429;CIPOS=0,0;CIEND=0,0;STRANDS=-+	GT:PSV:LN:DR:ST:QV:TY:ID:RAL:AAL:CO	./.:NaN:0:0,0:--:NaN:NaN:NaN:NAN:NAN:NAN	0/1:NA:55:22,15:-+:.:DUP:pbsv.INS.DUP.29252:NA:NA:chr15_36703374-chr15_36703429
chr15	55611373	pbsv.CNV.29425	T	<CNV>	.	PASS	SUPP=1;SUPP_VEC=01;SVLEN=8563467;SVTYPE=NA;SVMETHOD=SURVIVOR1.0.7;CHR2=chr15;END=64174840;CIPOS=0,0;CIEND=0,0;STRANDS=++	GT:PSV:LN:DR:ST:QV:TY:ID:RAL:AAL:CO	./.:NaN:0:0,0:--:NaN:NaN:NaN:NAN:NAN:NAN	./.:NA:8563467:0,0:++:.:NA:pbsv.CNV.29425:NA:NA:chr15_55611373-chr15_64174840
chr15	78945590	pbsv.INS.DUP.29732	C	<DUP>	.	PASS	SUPP=1;SUPP_VEC=01;SVLEN=55;SVTYPE=DUP;SVMETHOD=SURVIVOR1.0.7;CHR2=chr15;END=78945645;CIPOS=0,0;CIEND=0,0;STRANDS=-+	GT:PSV:LN:DR:ST:QV:TY:ID:RAL:AAL:CO	./.:NaN:0:0,0:--:NaN:NaN:NaN:NAN:NAN:NAN	0/1:NA:55:34,10:-+:.:DUP:pbsv.INS.DUP.29732:NA:NA:chr15_78945590-chr15_78945645
chr15	91385149	pbsv.CNV.29873	G	<CNV>	.	PASS	SUPP=1;SUPP_VEC=01;SVLEN=9882555;SVTYPE=NA;SVMETHOD=SURVIVOR1.0.7;CHR2=chr15;END=101267704;CIPOS=0,0;CIEND=0,0;STRANDS=++	GT:PSV:LN:DR:ST:QV:TY:ID:RAL:AAL:CO	./.:NaN:0:0,0:--:NaN:NaN:NaN:NAN:NAN:NAN	./.:NA:9882555:0,0:++:.:NA:pbsv.CNV.29873:NA:NA:chr15_91385149-chr15_101267704
chr15	91389764	pbsv.CNV.29874	T	<CNV>	.	PASS	SUPP=1;SUPP_VEC=01;SVLEN=9877940;SVTYPE=NA;SVMETHOD=SURVIVOR1.0.7;CHR2=chr15;END=101267704;CIPOS=0,0;CIEND=0,0;STRANDS=++	GT:PSV:LN:DR:ST:QV:TY:ID:RAL:AAL:CO	./.:NaN:0:0,0:--:NaN:NaN:NaN:NAN:NAN:NAN	./.:NA:9877940:0,0:++:.:NA:pbsv.CNV.29874:NA:NA:chr15_91389764-chr15_101267704
chr15	94599571	pbsv.CNV.29919	A	<CNV>	.	PASS	SUPP=1;SUPP_VEC=01;SVLEN=6668133;SVTYPE=NA;SVMETHOD=SURVIVOR1.0.7;CHR2=chr15;END=101267704;CIPOS=0,0;CIEND=0,0;STRANDS=++	GT:PSV:LN:DR:ST:QV:TY:ID:RAL:AAL:CO	./.:NaN:0:0,0:--:NaN:NaN:NaN:NAN:NAN:NAN	./.:NA:6668133:0,0:++:.:NA:pbsv.CNV.29919:NA:NA:chr15_94599571-chr15_101267704
chr15	96222937	pbsv.CNV.29930	T	<CNV>	.	PASS	SUPP=1;SUPP_VEC=01;SVLEN=5044767;SVTYPE=NA;SVMETHOD=SURVIVOR1.0.7;CHR2=chr15;END=101267704;CIPOS=0,0;CIEND=0,0;STRANDS=++	GT:PSV:LN:DR:ST:QV:TY:ID:RAL:AAL:CO	./.:NaN:0:0,0:--:NaN:NaN:NaN:NAN:NAN:NAN	./.:NA:5044767:0,0:++:.:NA:pbsv.CNV.29930:NA:NA:chr15_96222937-chr15_101267704
chr15	100058291	pbsv.INS.DUP.29972	T	<DUP>	.	PASS	SUPP=1;SUPP_VEC=01;SVLEN=57;SVTYPE=DUP;SVMETHOD=SURVIVOR1.0.7;CHR2=chr15;END=100058348;CIPOS=0,0;CIEND=0,0;STRANDS=-+	GT:PSV:LN:DR:ST:QV:TY:ID:RAL:AAL:CO	./.:NaN:0:0,0:--:NaN:NaN:NaN:NAN:NAN:NAN	0/1:NA:57:39,20:-+:.:DUP:pbsv.INS.DUP.29972:NA:NA:chr15_100058291-chr15_100058348
chr15	101256215	pbsv.CNV.30008	A	<CNV>	.	PASS	SUPP=1;SUPP_VEC=01;SVLEN=11489;SVTYPE=NA;SVMETHOD=SURVIVOR1.0.7;CHR2=chr15;END=101267704;CIPOS=0,0;CIEND=0,0;STRANDS=++	GT:PSV:LN:DR:ST:QV:TY:ID:RAL:AAL:CO	./.:NaN:0:0,0:--:NaN:NaN:NaN:NAN:NAN:NAN	./.:NA:11489:0,0:++:.:NA:pbsv.CNV.30008:NA:NA:chr15_101256215-chr15_101267704
chr16	553068	pbsv.INS.DUP.30077	C	<DUP>	.	PASS	SUPP=1;SUPP_VEC=01;SVLEN=51;SVTYPE=DUP;SVMETHOD=SURVIVOR1.0.7;CHR2=chr16;END=553119;CIPOS=0,0;CIEND=0,0;STRANDS=-+	GT:PSV:LN:DR:ST:QV:TY:ID:RAL:AAL:CO	./.:NaN:0:0,0:--:NaN:NaN:NaN:NAN:NAN:NAN	0/1:NA:51:29,8:-+:.:DUP:pbsv.INS.DUP.30077:NA:NA:chr16_553068-chr16_553119
chr16	2270763	pbsv.INS.DUP.30191	G	<DUP>	.	PASS	SUPP=1;SUPP_VEC=01;SVLEN=71;SVTYPE=DUP;SVMETHOD=SURVIVOR1.0.7;CHR2=chr16;END=2270834;CIPOS=0,0;CIEND=0,0;STRANDS=-+	GT:PSV:LN:DR:ST:QV:TY:ID:RAL:AAL:CO	./.:NaN:0:0,0:--:NaN:NaN:NaN:NAN:NAN:NAN	0/1:NA:71:31,31:-+:.:DUP:pbsv.INS.DUP.30191:NA:NA:chr16_2270763-chr16_2270834
chr16	9573750	pbsv.INS.DUP.30332	C	<DUP>	.	PASS	SUPP=1;SUPP_VEC=01;SVLEN=70;SVTYPE=DUP;SVMETHOD=SURVIVOR1.0.7;CHR2=chr16;END=9573820;CIPOS=0,0;CIEND=0,0;STRANDS=-+	GT:PSV:LN:DR:ST:QV:TY:ID:RAL:AAL:CO	./.:NaN:0:0,0:--:NaN:NaN:NaN:NAN:NAN:NAN	1/1:NA:70:0,45:-+:.:DUP:pbsv.INS.DUP.30332:NA:NA:chr16_9573750-chr16_9573820
chr16	26811875	pbsv.INS.DUP.30552	G	<DUP>	.	PASS	SUPP=1;SUPP_VEC=01;SVLEN=80;SVTYPE=DUP;SVMETHOD=SURVIVOR1.0.7;CHR2=chr16;END=26811955;CIPOS=0,0;CIEND=0,0;STRANDS=-+	GT:PSV:LN:DR:ST:QV:TY:ID:RAL:AAL:CO	./.:NaN:0:0,0:--:NaN:NaN:NaN:NAN:NAN:NAN	0/1:NA:80:14,39:-+:.:DUP:pbsv.INS.DUP.30552:NA:NA:chr16_26811875-chr16_26811955
chr16	27713636	pbsv.INS.DUP.30564	T	<DUP>	.	PASS	SUPP=1;SUPP_VEC=01;SVLEN=74;SVTYPE=DUP;SVMETHOD=SURVIVOR1.0.7;CHR2=chr16;END=27713710;CIPOS=0,0;CIEND=0,0;STRANDS=-+	GT:PSV:LN:DR:ST:QV:TY:ID:RAL:AAL:CO	./.:NaN:0:0,0:--:NaN:NaN:NaN:NAN:NAN:NAN	0/1:NA:74:45,21:-+:.:DUP:pbsv.INS.DUP.30564:NA:NA:chr16_27713636-chr16_27713710
chr16	74837860	pbsv.INS.DUP.31051	A	<DUP>	.	PASS	SUPP=1;SUPP_VEC=01;SVLEN=54;SVTYPE=DUP;SVMETHOD=SURVIVOR1.0.7;CHR2=chr16;END=74837914;CIPOS=0,0;CIEND=0,0;STRANDS=-+	GT:PSV:LN:DR:ST:QV:TY:ID:RAL:AAL:CO	./.:NaN:0:0,0:--:NaN:NaN:NaN:NAN:NAN:NAN	0/1:NA:54:24,10:-+:.:DUP:pbsv.INS.DUP.31051:NA:NA:chr16_74837860-chr16_74837914
chr16	76420207	pbsv.INS.DUP.31077	T	<DUP>	.	PASS	SUPP=1;SUPP_VEC=01;SVLEN=76;SVTYPE=DUP;SVMETHOD=SURVIVOR1.0.7;CHR2=chr16;END=76420283;CIPOS=0,0;CIEND=0,0;STRANDS=-+	GT:PSV:LN:DR:ST:QV:TY:ID:RAL:AAL:CO	./.:NaN:0:0,0:--:NaN:NaN:NaN:NAN:NAN:NAN	0/1:NA:76:20,18:-+:.:DUP:pbsv.INS.DUP.31077:NA:NA:chr16_76420207-chr16_76420283
chr16	86845750	pbsv.INS.DUP.31262	A	<DUP>	.	PASS	SUPP=1;SUPP_VEC=01;SVLEN=71;SVTYPE=DUP;SVMETHOD=SURVIVOR1.0.7;CHR2=chr16;END=86845821;CIPOS=0,0;CIEND=0,0;STRANDS=-+	GT:PSV:LN:DR:ST:QV:TY:ID:RAL:AAL:CO	./.:NaN:0:0,0:--:NaN:NaN:NaN:NAN:NAN:NAN	0/1:NA:71:40,36:-+:.:DUP:pbsv.INS.DUP.31262:NA:NA:chr16_86845750-chr16_86845821
chr16	87332628	pbsv.INS.DUP.31279	C	<DUP>	.	PASS	SUPP=1;SUPP_VEC=01;SVLEN=51;SVTYPE=DUP;SVMETHOD=SURVIVOR1.0.7;CHR2=chr16;END=87332679;CIPOS=0,0;CIEND=0,0;STRANDS=-+	GT:PSV:LN:DR:ST:QV:TY:ID:RAL:AAL:CO	./.:NaN:0:0,0:--:NaN:NaN:NaN:NAN:NAN:NAN	1/1:NA:51:2,61:-+:.:DUP:pbsv.INS.DUP.31279:NA:NA:chr16_87332628-chr16_87332679
chr16	88426663	pbsv.INS.DUP.31338	A	<DUP>	.	PASS	SUPP=1;SUPP_VEC=01;SVLEN=62;SVTYPE=DUP;SVMETHOD=SURVIVOR1.0.7;CHR2=chr16;END=88426725;CIPOS=0,0;CIEND=0,0;STRANDS=-+	GT:PSV:LN:DR:ST:QV:TY:ID:RAL:AAL:CO	./.:NaN:0:0,0:--:NaN:NaN:NaN:NAN:NAN:NAN	0/1:NA:62:22,41:-+:.:DUP:pbsv.INS.DUP.31338:NA:NA:chr16_88426663-chr16_88426725
chr16	89008615	pbsv.INS.DUP.31387	T	<DUP>	.	PASS	SUPP=1;SUPP_VEC=01;SVLEN=79;SVTYPE=DUP;SVMETHOD=SURVIVOR1.0.7;CHR2=chr16;END=89008694;CIPOS=0,0;CIEND=0,0;STRANDS=-+	GT:PSV:LN:DR:ST:QV:TY:ID:RAL:AAL:CO	./.:NaN:0:0,0:--:NaN:NaN:NaN:NAN:NAN:NAN	0/1:NA:79:19,25:-+:.:DUP:pbsv.INS.DUP.31387:NA:NA:chr16_89008615-chr16_89008694
chr16	89389898	pbsv.INS.DUP.31418	G	<DUP>	.	PASS	SUPP=1;SUPP_VEC=01;SVLEN=65;SVTYPE=DUP;SVMETHOD=SURVIVOR1.0.7;CHR2=chr16;END=89389963;CIPOS=0,0;CIEND=0,0;STRANDS=-+	GT:PSV:LN:DR:ST:QV:TY:ID:RAL:AAL:CO	./.:NaN:0:0,0:--:NaN:NaN:NaN:NAN:NAN:NAN	0/1:NA:65:40,42:-+:.:DUP:pbsv.INS.DUP.31418:NA:NA:chr16_89389898-chr16_89389963
chr16	89535813	pbsv.INS.DUP.31424	T	<DUP>	.	PASS	SUPP=1;SUPP_VEC=01;SVLEN=82;SVTYPE=DUP;SVMETHOD=SURVIVOR1.0.7;CHR2=chr16;END=89535895;CIPOS=0,0;CIEND=0,0;STRANDS=-+	GT:PSV:LN:DR:ST:QV:TY:ID:RAL:AAL:CO	./.:NaN:0:0,0:--:NaN:NaN:NaN:NAN:NAN:NAN	0/1:NA:82:25,31:-+:.:DUP:pbsv.INS.DUP.31424:NA:NA:chr16_89535813-chr16_89535895
chr16	89566209	pbsv.INS.DUP.31427	A	<DUP>	.	PASS	SUPP=1;SUPP_VEC=01;SVLEN=71;SVTYPE=DUP;SVMETHOD=SURVIVOR1.0.7;CHR2=chr16;END=89566280;CIPOS=0,0;CIEND=0,0;STRANDS=-+	GT:PSV:LN:DR:ST:QV:TY:ID:RAL:AAL:CO	./.:NaN:0:0,0:--:NaN:NaN:NaN:NAN:NAN:NAN	0/1:NA:71:35,13:-+:.:DUP:pbsv.INS.DUP.31427:NA:NA:chr16_89566209-chr16_89566280
chr16	89587724	pbsv.INS.DUP.31431	G	<DUP>	.	PASS	SUPP=1;SUPP_VEC=01;SVLEN=67;SVTYPE=DUP;SVMETHOD=SURVIVOR1.0.7;CHR2=chr16;END=89587791;CIPOS=0,0;CIEND=0,0;STRANDS=-+	GT:PSV:LN:DR:ST:QV:TY:ID:RAL:AAL:CO	./.:NaN:0:0,0:--:NaN:NaN:NaN:NAN:NAN:NAN	0/1:NA:67:32,15:-+:.:DUP:pbsv.INS.DUP.31431:NA:NA:chr16_89587724-chr16_89587791
chr16	89634690	pbsv.INS.DUP.31447	T	<DUP>	.	PASS	SUPP=1;SUPP_VEC=01;SVLEN=98;SVTYPE=DUP;SVMETHOD=SURVIVOR1.0.7;CHR2=chr16;END=89634788;CIPOS=0,0;CIEND=0,0;STRANDS=-+	GT:PSV:LN:DR:ST:QV:TY:ID:RAL:AAL:CO	./.:NaN:0:0,0:--:NaN:NaN:NaN:NAN:NAN:NAN	0/1:NA:98:17,17:-+:.:DUP:pbsv.INS.DUP.31447:NA:NA:chr16_89634690-chr16_89634788
chr17	314594	pbsv.INS.DUP.31534	A	<DUP>	.	PASS	SUPP=1;SUPP_VEC=01;SVLEN=85;SVTYPE=DUP;SVMETHOD=SURVIVOR1.0.7;CHR2=chr17;END=314679;CIPOS=0,0;CIEND=0,0;STRANDS=-+	GT:PSV:LN:DR:ST:QV:TY:ID:RAL:AAL:CO	./.:NaN:0:0,0:--:NaN:NaN:NaN:NAN:NAN:NAN	0/1:NA:85:52,26:-+:.:DUP:pbsv.INS.DUP.31534:NA:NA:chr17_314594-chr17_314679
chr17	355685	pbsv.INS.DUP.31547	C	<DUP>	.	PASS	SUPP=1;SUPP_VEC=01;SVLEN=69;SVTYPE=DUP;SVMETHOD=SURVIVOR1.0.7;CHR2=chr17;END=355754;CIPOS=0,0;CIEND=0,0;STRANDS=-+	GT:PSV:LN:DR:ST:QV:TY:ID:RAL:AAL:CO	./.:NaN:0:0,0:--:NaN:NaN:NaN:NAN:NAN:NAN	1/1:NA:69:10,41:-+:.:DUP:pbsv.INS.DUP.31547:NA:NA:chr17_355685-chr17_355754
chr17	646417	pbsv.INS.DUP.31578	T	<DUP>	.	PASS	SUPP=1;SUPP_VEC=01;SVLEN=78;SVTYPE=DUP;SVMETHOD=SURVIVOR1.0.7;CHR2=chr17;END=646495;CIPOS=0,0;CIEND=0,0;STRANDS=-+	GT:PSV:LN:DR:ST:QV:TY:ID:RAL:AAL:CO	./.:NaN:0:0,0:--:NaN:NaN:NaN:NAN:NAN:NAN	0/1:NA:78:37,19:-+:.:DUP:pbsv.INS.DUP.31578:NA:NA:chr17_646417-chr17_646495
chr17	1328818	pbsv.INS.DUP.31646	C	<DUP>	.	PASS	SUPP=1;SUPP_VEC=01;SVLEN=78;SVTYPE=DUP;SVMETHOD=SURVIVOR1.0.7;CHR2=chr17;END=1328896;CIPOS=0,0;CIEND=0,0;STRANDS=-+	GT:PSV:LN:DR:ST:QV:TY:ID:RAL:AAL:CO	./.:NaN:0:0,0:--:NaN:NaN:NaN:NAN:NAN:NAN	1/1:NA:78:5,31:-+:.:DUP:pbsv.INS.DUP.31646:NA:NA:chr17_1328818-chr17_1328896
chr17	2034755	pbsv.INS.DUP.31659	C	<DUP>	.	PASS	SUPP=1;SUPP_VEC=01;SVLEN=51;SVTYPE=DUP;SVMETHOD=SURVIVOR1.0.7;CHR2=chr17;END=2034806;CIPOS=0,0;CIEND=0,0;STRANDS=-+	GT:PSV:LN:DR:ST:QV:TY:ID:RAL:AAL:CO	./.:NaN:0:0,0:--:NaN:NaN:NaN:NAN:NAN:NAN	0/1:NA:51:12,9:-+:.:DUP:pbsv.INS.DUP.31659:NA:NA:chr17_2034755-chr17_2034806
chr17	3680234	pbsv.INS.DUP.31688	C	<DUP>	.	PASS	SUPP=1;SUPP_VEC=01;SVLEN=83;SVTYPE=DUP;SVMETHOD=SURVIVOR1.0.7;CHR2=chr17;END=3680317;CIPOS=0,0;CIEND=0,0;STRANDS=-+	GT:PSV:LN:DR:ST:QV:TY:ID:RAL:AAL:CO	./.:NaN:0:0,0:--:NaN:NaN:NaN:NAN:NAN:NAN	0/1:NA:83:13,23:-+:.:DUP:pbsv.INS.DUP.31688:NA:NA:chr17_3680234-chr17_3680317
chr17	3973456	pbsv.INS.DUP.31699	C	<DUP>	.	PASS	SUPP=1;SUPP_VEC=01;SVLEN=81;SVTYPE=DUP;SVMETHOD=SURVIVOR1.0.7;CHR2=chr17;END=3973537;CIPOS=0,0;CIEND=0,0;STRANDS=-+	GT:PSV:LN:DR:ST:QV:TY:ID:RAL:AAL:CO	./.:NaN:0:0,0:--:NaN:NaN:NaN:NAN:NAN:NAN	1/1:NA:81:9,40:-+:.:DUP:pbsv.INS.DUP.31699:NA:NA:chr17_3973456-chr17_3973537
chr17	7077311	pbsv.INS.DUP.31763	A	<DUP>	.	PASS	SUPP=1;SUPP_VEC=01;SVLEN=96;SVTYPE=DUP;SVMETHOD=SURVIVOR1.0.7;CHR2=chr17;END=7077407;CIPOS=0,0;CIEND=0,0;STRANDS=-+	GT:PSV:LN:DR:ST:QV:TY:ID:RAL:AAL:CO	./.:NaN:0:0,0:--:NaN:NaN:NaN:NAN:NAN:NAN	0/1:NA:96:26,14:-+:.:DUP:pbsv.INS.DUP.31763:NA:NA:chr17_7077311-chr17_7077407
chr17	11578893	pbsv.INS.DUP.31824	T	<DUP>	.	PASS	SUPP=1;SUPP_VEC=01;SVLEN=99;SVTYPE=DUP;SVMETHOD=SURVIVOR1.0.7;CHR2=chr17;END=11578992;CIPOS=0,0;CIEND=0,0;STRANDS=-+	GT:PSV:LN:DR:ST:QV:TY:ID:RAL:AAL:CO	./.:NaN:0:0,0:--:NaN:NaN:NaN:NAN:NAN:NAN	1/1:NA:99:7,41:-+:.:DUP:pbsv.INS.DUP.31824:NA:NA:chr17_11578893-chr17_11578992
chr17	13796559	pbsv.INS.DUP.31858	T	<DUP>	.	PASS	SUPP=1;SUPP_VEC=01;SVLEN=73;SVTYPE=DUP;SVMETHOD=SURVIVOR1.0.7;CHR2=chr17;END=13796632;CIPOS=0,0;CIEND=0,0;STRANDS=-+	GT:PSV:LN:DR:ST:QV:TY:ID:RAL:AAL:CO	./.:NaN:0:0,0:--:NaN:NaN:NaN:NAN:NAN:NAN	0/1:NA:73:31,8:-+:.:DUP:pbsv.INS.DUP.31858:NA:NA:chr17_13796559-chr17_13796632
chr17	19616528	pbsv.INS.DUP.31919	T	<DUP>	.	PASS	SUPP=1;SUPP_VEC=01;SVLEN=64;SVTYPE=DUP;SVMETHOD=SURVIVOR1.0.7;CHR2=chr17;END=19616592;CIPOS=0,0;CIEND=0,0;STRANDS=-+	GT:PSV:LN:DR:ST:QV:TY:ID:RAL:AAL:CO	./.:NaN:0:0,0:--:NaN:NaN:NaN:NAN:NAN:NAN	0/1:NA:64:14,16:-+:.:DUP:pbsv.INS.DUP.31919:NA:NA:chr17_19616528-chr17_19616592
chr17	21667956	pbsv.CNV.31944	G	<CNV>	.	PASS	SUPP=1;SUPP_VEC=01;SVLEN=8705870;SVTYPE=NA;SVMETHOD=SURVIVOR1.0.7;CHR2=chr17;END=30373826;CIPOS=0,0;CIEND=0,0;STRANDS=++	GT:PSV:LN:DR:ST:QV:TY:ID:RAL:AAL:CO	./.:NaN:0:0,0:--:NaN:NaN:NaN:NAN:NAN:NAN	./.:NA:8705870:0,0:++:.:NA:pbsv.CNV.31944:NA:NA:chr17_21667956-chr17_30373826
chr17	28604058	pbsv.INS.DUP.32061	A	<DUP>	.	PASS	SUPP=1;SUPP_VEC=01;SVLEN=93;SVTYPE=DUP;SVMETHOD=SURVIVOR1.0.7;CHR2=chr17;END=28604151;CIPOS=0,0;CIEND=0,0;STRANDS=-+	GT:PSV:LN:DR:ST:QV:TY:ID:RAL:AAL:CO	./.:NaN:0:0,0:--:NaN:NaN:NaN:NAN:NAN:NAN	0/1:NA:93:14,6:-+:.:DUP:pbsv.INS.DUP.32061:NA:NA:chr17_28604058-chr17_28604151
chr17	43976293	pbsv.INS.DUP.32226	A	<DUP>	.	PASS	SUPP=1;SUPP_VEC=01;SVLEN=75;SVTYPE=DUP;SVMETHOD=SURVIVOR1.0.7;CHR2=chr17;END=43976368;CIPOS=0,0;CIEND=0,0;STRANDS=-+	GT:PSV:LN:DR:ST:QV:TY:ID:RAL:AAL:CO	./.:NaN:0:0,0:--:NaN:NaN:NaN:NAN:NAN:NAN	0/1:NA:75:10,17:-+:.:DUP:pbsv.INS.DUP.32226:NA:NA:chr17_43976293-chr17_43976368
chr17	55431874	pbsv.INS.DUP.32335	G	<DUP>	.	PASS	SUPP=1;SUPP_VEC=01;SVLEN=71;SVTYPE=DUP;SVMETHOD=SURVIVOR1.0.7;CHR2=chr17;END=55431945;CIPOS=0,0;CIEND=0,0;STRANDS=-+	GT:PSV:LN:DR:ST:QV:TY:ID:RAL:AAL:CO	./.:NaN:0:0,0:--:NaN:NaN:NaN:NAN:NAN:NAN	0/1:NA:71:15,6:-+:.:DUP:pbsv.INS.DUP.32335:NA:NA:chr17_55431874-chr17_55431945
chr17	67222706	pbsv.CNV.32417	A	<CNV>	.	PASS	SUPP=1;SUPP_VEC=01;SVLEN=15462260;SVTYPE=NA;SVMETHOD=SURVIVOR1.0.7;CHR2=chr17;END=82684966;CIPOS=0,0;CIEND=0,0;STRANDS=++	GT:PSV:LN:DR:ST:QV:TY:ID:RAL:AAL:CO	./.:NaN:0:0,0:--:NaN:NaN:NaN:NAN:NAN:NAN	./.:NA:15462260:0,0:++:.:NA:pbsv.CNV.32417:NA:NA:chr17_67222706-chr17_82684966
chr17	67703803	pbsv.CNV.32422	T	<CNV>	.	PASS	SUPP=1;SUPP_VEC=01;SVLEN=14981163;SVTYPE=NA;SVMETHOD=SURVIVOR1.0.7;CHR2=chr17;END=82684966;CIPOS=0,0;CIEND=0,0;STRANDS=++	GT:PSV:LN:DR:ST:QV:TY:ID:RAL:AAL:CO	./.:NaN:0:0,0:--:NaN:NaN:NaN:NAN:NAN:NAN	./.:NA:14981163:0,0:++:.:NA:pbsv.CNV.32422:NA:NA:chr17_67703803-chr17_82684966
chr17	69356970	pbsv.CNV.32450	G	<CNV>	.	PASS	SUPP=1;SUPP_VEC=01;SVLEN=13327996;SVTYPE=NA;SVMETHOD=SURVIVOR1.0.7;CHR2=chr17;END=82684966;CIPOS=0,0;CIEND=0,0;STRANDS=++	GT:PSV:LN:DR:ST:QV:TY:ID:RAL:AAL:CO	./.:NaN:0:0,0:--:NaN:NaN:NaN:NAN:NAN:NAN	./.:NA:13327996:0,0:++:.:NA:pbsv.CNV.32450:NA:NA:chr17_69356970-chr17_82684966
chr17	70045656	pbsv.CNV.32456	A	<CNV>	.	PASS	SUPP=1;SUPP_VEC=01;SVLEN=12639310;SVTYPE=NA;SVMETHOD=SURVIVOR1.0.7;CHR2=chr17;END=82684966;CIPOS=0,0;CIEND=0,0;STRANDS=++	GT:PSV:LN:DR:ST:QV:TY:ID:RAL:AAL:CO	./.:NaN:0:0,0:--:NaN:NaN:NaN:NAN:NAN:NAN	./.:NA:12639310:0,0:++:.:NA:pbsv.CNV.32456:NA:NA:chr17_70045656-chr17_82684966
chr17	70173280	pbsv.CNV.32458	G	<CNV>	.	PASS	SUPP=1;SUPP_VEC=01;SVLEN=12511686;SVTYPE=NA;SVMETHOD=SURVIVOR1.0.7;CHR2=chr17;END=82684966;CIPOS=0,0;CIEND=0,0;STRANDS=++	GT:PSV:LN:DR:ST:QV:TY:ID:RAL:AAL:CO	./.:NaN:0:0,0:--:NaN:NaN:NaN:NAN:NAN:NAN	./.:NA:12511686:0,0:++:.:NA:pbsv.CNV.32458:NA:NA:chr17_70173280-chr17_82684966
chr17	72666722	pbsv.CNV.32497	G	<CNV>	.	PASS	SUPP=1;SUPP_VEC=01;SVLEN=10018244;SVTYPE=NA;SVMETHOD=SURVIVOR1.0.7;CHR2=chr17;END=82684966;CIPOS=0,0;CIEND=0,0;STRANDS=++	GT:PSV:LN:DR:ST:QV:TY:ID:RAL:AAL:CO	./.:NaN:0:0,0:--:NaN:NaN:NaN:NAN:NAN:NAN	./.:NA:10018244:0,0:++:.:NA:pbsv.CNV.32497:NA:NA:chr17_72666722-chr17_82684966
chr17	72716462	pbsv.CNV.32500	A	<CNV>	.	PASS	SUPP=1;SUPP_VEC=01;SVLEN=9968504;SVTYPE=NA;SVMETHOD=SURVIVOR1.0.7;CHR2=chr17;END=82684966;CIPOS=0,0;CIEND=0,0;STRANDS=++	GT:PSV:LN:DR:ST:QV:TY:ID:RAL:AAL:CO	./.:NaN:0:0,0:--:NaN:NaN:NaN:NAN:NAN:NAN	./.:NA:9968504:0,0:++:.:NA:pbsv.CNV.32500:NA:NA:chr17_72716462-chr17_82684966
chr17	73397498	pbsv.CNV.32516	C	<CNV>	.	PASS	SUPP=1;SUPP_VEC=01;SVLEN=9287468;SVTYPE=NA;SVMETHOD=SURVIVOR1.0.7;CHR2=chr17;END=82684966;CIPOS=0,0;CIEND=0,0;STRANDS=++	GT:PSV:LN:DR:ST:QV:TY:ID:RAL:AAL:CO	./.:NaN:0:0,0:--:NaN:NaN:NaN:NAN:NAN:NAN	./.:NA:9287468:0,0:++:.:NA:pbsv.CNV.32516:NA:NA:chr17_73397498-chr17_82684966
chr17	74236782	pbsv.CNV.32529	G	<CNV>	.	PASS	SUPP=1;SUPP_VEC=01;SVLEN=8448184;SVTYPE=NA;SVMETHOD=SURVIVOR1.0.7;CHR2=chr17;END=82684966;CIPOS=0,0;CIEND=0,0;STRANDS=++	GT:PSV:LN:DR:ST:QV:TY:ID:RAL:AAL:CO	./.:NaN:0:0,0:--:NaN:NaN:NaN:NAN:NAN:NAN	./.:NA:8448184:0,0:++:.:NA:pbsv.CNV.32529:NA:NA:chr17_74236782-chr17_82684966
chr17	76073585	pbsv.CNV.32557	C	<CNV>	.	PASS	SUPP=1;SUPP_VEC=01;SVLEN=6611381;SVTYPE=NA;SVMETHOD=SURVIVOR1.0.7;CHR2=chr17;END=82684966;CIPOS=0,0;CIEND=0,0;STRANDS=++	GT:PSV:LN:DR:ST:QV:TY:ID:RAL:AAL:CO	./.:NaN:0:0,0:--:NaN:NaN:NaN:NAN:NAN:NAN	./.:NA:6611381:0,0:++:.:NA:pbsv.CNV.32557:NA:NA:chr17_76073585-chr17_82684966
chr17	77426343	pbsv.CNV.32578	G	<CNV>	.	PASS	SUPP=1;SUPP_VEC=01;SVLEN=5258623;SVTYPE=NA;SVMETHOD=SURVIVOR1.0.7;CHR2=chr17;END=82684966;CIPOS=0,0;CIEND=0,0;STRANDS=++	GT:PSV:LN:DR:ST:QV:TY:ID:RAL:AAL:CO	./.:NaN:0:0,0:--:NaN:NaN:NaN:NAN:NAN:NAN	./.:NA:5258623:0,0:++:.:NA:pbsv.CNV.32578:NA:NA:chr17_77426343-chr17_82684966
chr17	77776589	pbsv.INS.DUP.32587	C	<DUP>	.	PASS	SUPP=1;SUPP_VEC=01;SVLEN=69;SVTYPE=DUP;SVMETHOD=SURVIVOR1.0.7;CHR2=chr17;END=77776658;CIPOS=0,0;CIEND=0,0;STRANDS=-+	GT:PSV:LN:DR:ST:QV:TY:ID:RAL:AAL:CO	./.:NaN:0:0,0:--:NaN:NaN:NaN:NAN:NAN:NAN	1/1:NA:69:8,43:-+:.:DUP:pbsv.INS.DUP.32587:NA:NA:chr17_77776589-chr17_77776658
chr17	78550352	pbsv.INS.DUP.32599	C	<DUP>	.	PASS	SUPP=1;SUPP_VEC=01;SVLEN=58;SVTYPE=DUP;SVMETHOD=SURVIVOR1.0.7;CHR2=chr17;END=78550410;CIPOS=0,0;CIEND=0,0;STRANDS=-+	GT:PSV:LN:DR:ST:QV:TY:ID:RAL:AAL:CO	./.:NaN:0:0,0:--:NaN:NaN:NaN:NAN:NAN:NAN	1/1:NA:58:1,40:-+:.:DUP:pbsv.INS.DUP.32599:NA:NA:chr17_78550352-chr17_78550410
chr17	79311342	pbsv.CNV.32609	A	<CNV>	.	PASS	SUPP=1;SUPP_VEC=01;SVLEN=3373624;SVTYPE=NA;SVMETHOD=SURVIVOR1.0.7;CHR2=chr17;END=82684966;CIPOS=0,0;CIEND=0,0;STRANDS=++	GT:PSV:LN:DR:ST:QV:TY:ID:RAL:AAL:CO	./.:NaN:0:0,0:--:NaN:NaN:NaN:NAN:NAN:NAN	./.:NA:3373624:0,0:++:.:NA:pbsv.CNV.32609:NA:NA:chr17_79311342-chr17_82684966
chr17	80355552	pbsv.INS.DUP.32646	G	<DUP>	.	PASS	SUPP=1;SUPP_VEC=01;SVLEN=63;SVTYPE=DUP;SVMETHOD=SURVIVOR1.0.7;CHR2=chr17;END=80355615;CIPOS=0,0;CIEND=0,0;STRANDS=-+	GT:PSV:LN:DR:ST:QV:TY:ID:RAL:AAL:CO	./.:NaN:0:0,0:--:NaN:NaN:NaN:NAN:NAN:NAN	0/1:NA:63:57,19:-+:.:DUP:pbsv.INS.DUP.32646:NA:NA:chr17_80355552-chr17_80355615
chr17	82353987	pbsv.CNV.32725	T	<CNV>	.	PASS	SUPP=1;SUPP_VEC=01;SVLEN=330979;SVTYPE=NA;SVMETHOD=SURVIVOR1.0.7;CHR2=chr17;END=82684966;CIPOS=0,0;CIEND=0,0;STRANDS=++	GT:PSV:LN:DR:ST:QV:TY:ID:RAL:AAL:CO	./.:NaN:0:0,0:--:NaN:NaN:NaN:NAN:NAN:NAN	./.:NA:330979:0,0:++:.:NA:pbsv.CNV.32725:NA:NA:chr17_82353987-chr17_82684966
chr17	83100752	pbsv.INS.DUP.32773	G	<DUP>	.	PASS	SUPP=1;SUPP_VEC=01;SVLEN=90;SVTYPE=DUP;SVMETHOD=SURVIVOR1.0.7;CHR2=chr17;END=83100842;CIPOS=0,0;CIEND=0,0;STRANDS=-+	GT:PSV:LN:DR:ST:QV:TY:ID:RAL:AAL:CO	./.:NaN:0:0,0:--:NaN:NaN:NaN:NAN:NAN:NAN	0/1:NA:90:36,10:-+:.:DUP:pbsv.INS.DUP.32773:NA:NA:chr17_83100752-chr17_83100842
chr17	83103490	pbsv.INS.DUP.32777	T	<DUP>	.	PASS	SUPP=1;SUPP_VEC=01;SVLEN=66;SVTYPE=DUP;SVMETHOD=SURVIVOR1.0.7;CHR2=chr17;END=83103556;CIPOS=0,0;CIEND=0,0;STRANDS=-+	GT:PSV:LN:DR:ST:QV:TY:ID:RAL:AAL:CO	./.:NaN:0:0,0:--:NaN:NaN:NaN:NAN:NAN:NAN	0/1:NA:66:25,14:-+:.:DUP:pbsv.INS.DUP.32777:NA:NA:chr17_83103490-chr17_83103556
chr17	83134883	pbsv.INS.DUP.32787	T	<DUP>	.	PASS	SUPP=1;SUPP_VEC=01;SVLEN=83;SVTYPE=DUP;SVMETHOD=SURVIVOR1.0.7;CHR2=chr17;END=83134966;CIPOS=0,0;CIEND=0,0;STRANDS=-+	GT:PSV:LN:DR:ST:QV:TY:ID:RAL:AAL:CO	./.:NaN:0:0,0:--:NaN:NaN:NaN:NAN:NAN:NAN	0/1:NA:83:25,33:-+:.:DUP:pbsv.INS.DUP.32787:NA:NA:chr17_83134883-chr17_83134966
chr17	83213658	pbsv.INS.DUP.32796	T	<DUP>	.	PASS	SUPP=1;SUPP_VEC=01;SVLEN=54;SVTYPE=DUP;SVMETHOD=SURVIVOR1.0.7;CHR2=chr17;END=83213712;CIPOS=0,0;CIEND=0,0;STRANDS=-+	GT:PSV:LN:DR:ST:QV:TY:ID:RAL:AAL:CO	./.:NaN:0:0,0:--:NaN:NaN:NaN:NAN:NAN:NAN	0/1:NA:54:7,2:-+:.:DUP:pbsv.INS.DUP.32796:NA:NA:chr17_83213658-chr17_83213712
chr17_GL000205v2_random	34460	pbsv.INS.DUP.40432	T	<DUP>	.	PASS	SUPP=1;SUPP_VEC=01;SVLEN=83;SVTYPE=DUP;SVMETHOD=SURVIVOR1.0.7;CHR2=chr17_GL000205v2_random;END=34543;CIPOS=0,0;CIEND=0,0;STRANDS=-+	GT:PSV:LN:DR:ST:QV:TY:ID:RAL:AAL:CO	./.:NaN:0:0,0:--:NaN:NaN:NaN:NAN:NAN:NAN	0/1:NA:83:89,23:-+:.:DUP:pbsv.INS.DUP.40432:NA:NA:chr17_GL000205v2_random_34460-chr17_GL000205v2_random_34543
chr18	1629378	pbsv.INS.DUP.32831	A	<DUP>	.	PASS	SUPP=1;SUPP_VEC=01;SVLEN=92;SVTYPE=DUP;SVMETHOD=SURVIVOR1.0.7;CHR2=chr18;END=1629470;CIPOS=0,0;CIEND=0,0;STRANDS=-+	GT:PSV:LN:DR:ST:QV:TY:ID:RAL:AAL:CO	./.:NaN:0:0,0:--:NaN:NaN:NaN:NAN:NAN:NAN	0/1:NA:92:16,11:-+:.:DUP:pbsv.INS.DUP.32831:NA:NA:chr18_1629378-chr18_1629470
chr18	1916685	pbsv.INS.DUP.32840	A	<DUP>	.	PASS	SUPP=1;SUPP_VEC=01;SVLEN=57;SVTYPE=DUP;SVMETHOD=SURVIVOR1.0.7;CHR2=chr18;END=1916742;CIPOS=0,0;CIEND=0,0;STRANDS=-+	GT:PSV:LN:DR:ST:QV:TY:ID:RAL:AAL:CO	./.:NaN:0:0,0:--:NaN:NaN:NaN:NAN:NAN:NAN	0/1:NA:57:6,21:-+:.:DUP:pbsv.INS.DUP.32840:NA:NA:chr18_1916685-chr18_1916742
chr18	3103022	pbsv.INS.DUP.32854	G	<DUP>	.	PASS	SUPP=1;SUPP_VEC=01;SVLEN=59;SVTYPE=DUP;SVMETHOD=SURVIVOR1.0.7;CHR2=chr18;END=3103081;CIPOS=0,0;CIEND=0,0;STRANDS=-+	GT:PSV:LN:DR:ST:QV:TY:ID:RAL:AAL:CO	./.:NaN:0:0,0:--:NaN:NaN:NaN:NAN:NAN:NAN	1/1:NA:59:2,26:-+:.:DUP:pbsv.INS.DUP.32854:NA:NA:chr18_3103022-chr18_3103081
chr18	11014360	pbsv.INS.DUP.32946	G	<DUP>	.	PASS	SUPP=1;SUPP_VEC=01;SVLEN=98;SVTYPE=DUP;SVMETHOD=SURVIVOR1.0.7;CHR2=chr18;END=11014458;CIPOS=0,0;CIEND=0,0;STRANDS=-+	GT:PSV:LN:DR:ST:QV:TY:ID:RAL:AAL:CO	./.:NaN:0:0,0:--:NaN:NaN:NaN:NAN:NAN:NAN	0/1:NA:98:10,23:-+:.:DUP:pbsv.INS.DUP.32946:NA:NA:chr18_11014360-chr18_11014458
chr18	12231228	pbsv.INS.DUP.32970	C	<DUP>	.	PASS	SUPP=1;SUPP_VEC=01;SVLEN=73;SVTYPE=DUP;SVMETHOD=SURVIVOR1.0.7;CHR2=chr18;END=12231301;CIPOS=0,0;CIEND=0,0;STRANDS=-+	GT:PSV:LN:DR:ST:QV:TY:ID:RAL:AAL:CO	./.:NaN:0:0,0:--:NaN:NaN:NaN:NAN:NAN:NAN	0/1:NA:73:40,31:-+:.:DUP:pbsv.INS.DUP.32970:NA:NA:chr18_12231228-chr18_12231301
chr18	13288611	pbsv.INS.DUP.32987	G	<DUP>	.	PASS	SUPP=1;SUPP_VEC=01;SVLEN=87;SVTYPE=DUP;SVMETHOD=SURVIVOR1.0.7;CHR2=chr18;END=13288698;CIPOS=0,0;CIEND=0,0;STRANDS=-+	GT:PSV:LN:DR:ST:QV:TY:ID:RAL:AAL:CO	./.:NaN:0:0,0:--:NaN:NaN:NaN:NAN:NAN:NAN	0/1:NA:87:19,37:-+:.:DUP:pbsv.INS.DUP.32987:NA:NA:chr18_13288611-chr18_13288698
chr18	44078681	pbsv.INS.DUP.33341	T	<DUP>	.	PASS	SUPP=1;SUPP_VEC=01;SVLEN=92;SVTYPE=DUP;SVMETHOD=SURVIVOR1.0.7;CHR2=chr18;END=44078773;CIPOS=0,0;CIEND=0,0;STRANDS=-+	GT:PSV:LN:DR:ST:QV:TY:ID:RAL:AAL:CO	./.:NaN:0:0,0:--:NaN:NaN:NaN:NAN:NAN:NAN	0/1:NA:92:44,24:-+:.:DUP:pbsv.INS.DUP.33341:NA:NA:chr18_44078681-chr18_44078773
chr18	48511266	pbsv.INS.DUP.33403	A	<DUP>	.	PASS	SUPP=1;SUPP_VEC=01;SVLEN=97;SVTYPE=DUP;SVMETHOD=SURVIVOR1.0.7;CHR2=chr18;END=48511363;CIPOS=0,0;CIEND=0,0;STRANDS=-+	GT:PSV:LN:DR:ST:QV:TY:ID:RAL:AAL:CO	./.:NaN:0:0,0:--:NaN:NaN:NaN:NAN:NAN:NAN	0/1:NA:97:28,33:-+:.:DUP:pbsv.INS.DUP.33403:NA:NA:chr18_48511266-chr18_48511363
chr18	53633348	pbsv.CNV.33480	A	<CNV>	.	PASS	SUPP=1;SUPP_VEC=01;SVLEN=5099850;SVTYPE=NA;SVMETHOD=SURVIVOR1.0.7;CHR2=chr18;END=58733198;CIPOS=0,0;CIEND=0,0;STRANDS=++	GT:PSV:LN:DR:ST:QV:TY:ID:RAL:AAL:CO	./.:NaN:0:0,0:--:NaN:NaN:NaN:NAN:NAN:NAN	./.:NA:5099850:0,0:++:.:NA:pbsv.CNV.33480:NA:NA:chr18_53633348-chr18_58733198
chr18	70342209	pbsv.INS.DUP.33696	T	<DUP>	.	PASS	SUPP=1;SUPP_VEC=01;SVLEN=62;SVTYPE=DUP;SVMETHOD=SURVIVOR1.0.7;CHR2=chr18;END=70342271;CIPOS=0,0;CIEND=0,0;STRANDS=-+	GT:PSV:LN:DR:ST:QV:TY:ID:RAL:AAL:CO	./.:NaN:0:0,0:--:NaN:NaN:NaN:NAN:NAN:NAN	1/1:NA:62:1,20:-+:.:DUP:pbsv.INS.DUP.33696:NA:NA:chr18_70342209-chr18_70342271
chr18	70456341	pbsv.INS.DUP.33699	A	<DUP>	.	PASS	SUPP=1;SUPP_VEC=01;SVLEN=57;SVTYPE=DUP;SVMETHOD=SURVIVOR1.0.7;CHR2=chr18;END=70456398;CIPOS=0,0;CIEND=0,0;STRANDS=-+	GT:PSV:LN:DR:ST:QV:TY:ID:RAL:AAL:CO	./.:NaN:0:0,0:--:NaN:NaN:NaN:NAN:NAN:NAN	1/1:NA:57:1,22:-+:.:DUP:pbsv.INS.DUP.33699:NA:NA:chr18_70456341-chr18_70456398
chr18	77233539	pbsv.INS.DUP.33815	A	<DUP>	.	PASS	SUPP=1;SUPP_VEC=01;SVLEN=53;SVTYPE=DUP;SVMETHOD=SURVIVOR1.0.7;CHR2=chr18;END=77233592;CIPOS=0,0;CIEND=0,0;STRANDS=-+	GT:PSV:LN:DR:ST:QV:TY:ID:RAL:AAL:CO	./.:NaN:0:0,0:--:NaN:NaN:NaN:NAN:NAN:NAN	0/1:NA:53:11,13:-+:.:DUP:pbsv.INS.DUP.33815:NA:NA:chr18_77233539-chr18_77233592
chr18	78159091	pbsv.INS.DUP.33849	C	<DUP>	.	PASS	SUPP=1;SUPP_VEC=01;SVLEN=57;SVTYPE=DUP;SVMETHOD=SURVIVOR1.0.7;CHR2=chr18;END=78159148;CIPOS=0,0;CIEND=0,0;STRANDS=-+	GT:PSV:LN:DR:ST:QV:TY:ID:RAL:AAL:CO	./.:NaN:0:0,0:--:NaN:NaN:NaN:NAN:NAN:NAN	0/1:NA:57:14,8:-+:.:DUP:pbsv.INS.DUP.33849:NA:NA:chr18_78159091-chr18_78159148
chr18	78645384	pbsv.INS.DUP.33888	C	<DUP>	.	PASS	SUPP=1;SUPP_VEC=01;SVLEN=90;SVTYPE=DUP;SVMETHOD=SURVIVOR1.0.7;CHR2=chr18;END=78645474;CIPOS=0,0;CIEND=0,0;STRANDS=-+	GT:PSV:LN:DR:ST:QV:TY:ID:RAL:AAL:CO	./.:NaN:0:0,0:--:NaN:NaN:NaN:NAN:NAN:NAN	0/1:NA:90:10,20:-+:.:DUP:pbsv.INS.DUP.33888:NA:NA:chr18_78645384-chr18_78645474
chr18	79795496	pbsv.INS.DUP.34047	A	<DUP>	.	PASS	SUPP=1;SUPP_VEC=01;SVLEN=51;SVTYPE=DUP;SVMETHOD=SURVIVOR1.0.7;CHR2=chr18;END=79795547;CIPOS=0,0;CIEND=0,0;STRANDS=-+	GT:PSV:LN:DR:ST:QV:TY:ID:RAL:AAL:CO	./.:NaN:0:0,0:--:NaN:NaN:NaN:NAN:NAN:NAN	0/1:NA:51:20,10:-+:.:DUP:pbsv.INS.DUP.34047:NA:NA:chr18_79795496-chr18_79795547
chr19	844307	pbsv.INS.DUP.34153	C	<DUP>	.	PASS	SUPP=1;SUPP_VEC=01;SVLEN=61;SVTYPE=DUP;SVMETHOD=SURVIVOR1.0.7;CHR2=chr19;END=844368;CIPOS=0,0;CIEND=0,0;STRANDS=-+	GT:PSV:LN:DR:ST:QV:TY:ID:RAL:AAL:CO	./.:NaN:0:0,0:--:NaN:NaN:NaN:NAN:NAN:NAN	0/1:NA:61:14,6:-+:.:DUP:pbsv.INS.DUP.34153:NA:NA:chr19_844307-chr19_844368
chr19	3556904	pbsv.INS.DUP.34261	T	<DUP>	.	PASS	SUPP=1;SUPP_VEC=01;SVLEN=85;SVTYPE=DUP;SVMETHOD=SURVIVOR1.0.7;CHR2=chr19;END=3556989;CIPOS=0,0;CIEND=0,0;STRANDS=-+	GT:PSV:LN:DR:ST:QV:TY:ID:RAL:AAL:CO	./.:NaN:0:0,0:--:NaN:NaN:NaN:NAN:NAN:NAN	1/1:NA:85:1,31:-+:.:DUP:pbsv.INS.DUP.34261:NA:NA:chr19_3556904-chr19_3556989
chr19	10758369	pbsv.INS.DUP.34436	C	<DUP>	.	PASS	SUPP=1;SUPP_VEC=01;SVLEN=57;SVTYPE=DUP;SVMETHOD=SURVIVOR1.0.7;CHR2=chr19;END=10758426;CIPOS=0,0;CIEND=0,0;STRANDS=-+	GT:PSV:LN:DR:ST:QV:TY:ID:RAL:AAL:CO	./.:NaN:0:0,0:--:NaN:NaN:NaN:NAN:NAN:NAN	0/1:NA:57:6,6:-+:.:DUP:pbsv.INS.DUP.34436:NA:NA:chr19_10758369-chr19_10758426
chr19	13764294	pbsv.INS.DUP.34477	A	<DUP>	.	PASS	SUPP=1;SUPP_VEC=01;SVLEN=86;SVTYPE=DUP;SVMETHOD=SURVIVOR1.0.7;CHR2=chr19;END=13764380;CIPOS=0,0;CIEND=0,0;STRANDS=-+	GT:PSV:LN:DR:ST:QV:TY:ID:RAL:AAL:CO	./.:NaN:0:0,0:--:NaN:NaN:NaN:NAN:NAN:NAN	0/1:NA:86:18,15:-+:.:DUP:pbsv.INS.DUP.34477:NA:NA:chr19_13764294-chr19_13764380
chr19	21484170	pbsv.INS.DUP.34631	C	<DUP>	.	PASS	SUPP=1;SUPP_VEC=01;SVLEN=74;SVTYPE=DUP;SVMETHOD=SURVIVOR1.0.7;CHR2=chr19;END=21484244;CIPOS=0,5;CIEND=0,1;STRANDS=-+	GT:PSV:LN:DR:ST:QV:TY:ID:RAL:AAL:CO	./.:NaN:0:0,0:--:NaN:NaN:NaN:NAN:NAN:NAN	0/1:NA:74:33,11:-+:.,.:DUP,DUP:pbsv.INS.DUP.34631:NA:NA:chr19_21484170-chr19_21484244,chr19_21484175-chr19_21484245
chr19	24330422	pbsv.CNV.34689	C	<CNV>	.	PASS	SUPP=1;SUPP_VEC=01;SVLEN=3068949;SVTYPE=NA;SVMETHOD=SURVIVOR1.0.7;CHR2=chr19;END=27399371;CIPOS=0,0;CIEND=0,0;STRANDS=++	GT:PSV:LN:DR:ST:QV:TY:ID:RAL:AAL:CO	./.:NaN:0:0,0:--:NaN:NaN:NaN:NAN:NAN:NAN	./.:NA:3068949:0,0:++:.:NA:pbsv.CNV.34689:NA:NA:chr19_24330422-chr19_27399371
chr19	46879532	pbsv.INS.DUP.34994	A	<DUP>	.	PASS	SUPP=1;SUPP_VEC=01;SVLEN=73;SVTYPE=DUP;SVMETHOD=SURVIVOR1.0.7;CHR2=chr19;END=46879605;CIPOS=0,0;CIEND=0,0;STRANDS=-+	GT:PSV:LN:DR:ST:QV:TY:ID:RAL:AAL:CO	./.:NaN:0:0,0:--:NaN:NaN:NaN:NAN:NAN:NAN	1/1:NA:73:2,27:-+:.:DUP:pbsv.INS.DUP.34994:NA:NA:chr19_46879532-chr19_46879605
chr19	49169274	pbsv.CNV.35034	A	<CNV>	.	PASS	SUPP=1;SUPP_VEC=01;SVLEN=235081;SVTYPE=NA;SVMETHOD=SURVIVOR1.0.7;CHR2=chr19;END=49404355;CIPOS=0,0;CIEND=0,0;STRANDS=++	GT:PSV:LN:DR:ST:QV:TY:ID:RAL:AAL:CO	./.:NaN:0:0,0:--:NaN:NaN:NaN:NAN:NAN:NAN	./.:NA:235081:0,0:++:.:NA:pbsv.CNV.35034:NA:NA:chr19_49169274-chr19_49404355
chr19	58326569	pbsv.INS.DUP.35256	G	<DUP>	.	PASS	SUPP=1;SUPP_VEC=01;SVLEN=83;SVTYPE=DUP;SVMETHOD=SURVIVOR1.0.7;CHR2=chr19;END=58326652;CIPOS=0,0;CIEND=0,0;STRANDS=-+	GT:PSV:LN:DR:ST:QV:TY:ID:RAL:AAL:CO	./.:NaN:0:0,0:--:NaN:NaN:NaN:NAN:NAN:NAN	1/1:NA:83:6,51:-+:.:DUP:pbsv.INS.DUP.35256:NA:NA:chr19_58326569-chr19_58326652
chr2	1422338	pbsv.INS.DUP.3159	C	<DUP>	.	PASS	SUPP=1;SUPP_VEC=01;SVLEN=52;SVTYPE=DUP;SVMETHOD=SURVIVOR1.0.7;CHR2=chr2;END=1422390;CIPOS=0,0;CIEND=0,0;STRANDS=-+	GT:PSV:LN:DR:ST:QV:TY:ID:RAL:AAL:CO	./.:NaN:0:0,0:--:NaN:NaN:NaN:NAN:NAN:NAN	1/1:NA:52:4,36:-+:.:DUP:pbsv.INS.DUP.3159:NA:NA:chr2_1422338-chr2_1422390
chr2	1703293	pbsv.INS.DUP.3183	G	<DUP>	.	PASS	SUPP=1;SUPP_VEC=01;SVLEN=54;SVTYPE=DUP;SVMETHOD=SURVIVOR1.0.7;CHR2=chr2;END=1703347;CIPOS=0,0;CIEND=0,0;STRANDS=-+	GT:PSV:LN:DR:ST:QV:TY:ID:RAL:AAL:CO	./.:NaN:0:0,0:--:NaN:NaN:NaN:NAN:NAN:NAN	0/1:NA:54:23,32:-+:.:DUP:pbsv.INS.DUP.3183:NA:NA:chr2_1703293-chr2_1703347
chr2	1861906	pbsv.INS.DUP.3198	G	<DUP>	.	PASS	SUPP=1;SUPP_VEC=01;SVLEN=69;SVTYPE=DUP;SVMETHOD=SURVIVOR1.0.7;CHR2=chr2;END=1861975;CIPOS=0,0;CIEND=0,0;STRANDS=-+	GT:PSV:LN:DR:ST:QV:TY:ID:RAL:AAL:CO	./.:NaN:0:0,0:--:NaN:NaN:NaN:NAN:NAN:NAN	0/1:NA:69:35,24:-+:.:DUP:pbsv.INS.DUP.3198:NA:NA:chr2_1861906-chr2_1861975
chr2	5705384	pbsv.INS.DUP.3302	G	<DUP>	.	PASS	SUPP=1;SUPP_VEC=01;SVLEN=61;SVTYPE=DUP;SVMETHOD=SURVIVOR1.0.7;CHR2=chr2;END=5705445;CIPOS=0,0;CIEND=0,0;STRANDS=-+	GT:PSV:LN:DR:ST:QV:TY:ID:RAL:AAL:CO	./.:NaN:0:0,0:--:NaN:NaN:NaN:NAN:NAN:NAN	0/1:NA:61:19,24:-+:.:DUP:pbsv.INS.DUP.3302:NA:NA:chr2_5705384-chr2_5705445
chr2	10174580	pbsv.CNV.3353	A	<CNV>	.	PASS	SUPP=1;SUPP_VEC=01;SVLEN=21109;SVTYPE=NA;SVMETHOD=SURVIVOR1.0.7;CHR2=chr2;END=10195689;CIPOS=0,0;CIEND=0,0;STRANDS=++	GT:PSV:LN:DR:ST:QV:TY:ID:RAL:AAL:CO	./.:NaN:0:0,0:--:NaN:NaN:NaN:NAN:NAN:NAN	./.:NA:21109:0,0:++:.:NA:pbsv.CNV.3353:NA:NA:chr2_10174580-chr2_10195689
chr2	10278105	pbsv.INS.DUP.3356	G	<DUP>	.	PASS	SUPP=1;SUPP_VEC=01;SVLEN=92;SVTYPE=DUP;SVMETHOD=SURVIVOR1.0.7;CHR2=chr2;END=10278197;CIPOS=0,0;CIEND=0,0;STRANDS=-+	GT:PSV:LN:DR:ST:QV:TY:ID:RAL:AAL:CO	./.:NaN:0:0,0:--:NaN:NaN:NaN:NAN:NAN:NAN	1/1:NA:92:3,21:-+:.:DUP:pbsv.INS.DUP.3356:NA:NA:chr2_10278105-chr2_10278197
chr2	15648591	pbsv.INS.DUP.3430	G	<DUP>	.	PASS	SUPP=1;SUPP_VEC=01;SVLEN=51;SVTYPE=DUP;SVMETHOD=SURVIVOR1.0.7;CHR2=chr2;END=15648642;CIPOS=0,0;CIEND=0,0;STRANDS=-+	GT:PSV:LN:DR:ST:QV:TY:ID:RAL:AAL:CO	./.:NaN:0:0,0:--:NaN:NaN:NaN:NAN:NAN:NAN	0/1:NA:51:13,8:-+:.:DUP:pbsv.INS.DUP.3430:NA:NA:chr2_15648591-chr2_15648642
chr2	15681070	pbsv.INS.DUP.3431	G	<DUP>	.	PASS	SUPP=1;SUPP_VEC=01;SVLEN=92;SVTYPE=DUP;SVMETHOD=SURVIVOR1.0.7;CHR2=chr2;END=15681162;CIPOS=0,0;CIEND=0,0;STRANDS=-+	GT:PSV:LN:DR:ST:QV:TY:ID:RAL:AAL:CO	./.:NaN:0:0,0:--:NaN:NaN:NaN:NAN:NAN:NAN	0/1:NA:92:12,14:-+:.:DUP:pbsv.INS.DUP.3431:NA:NA:chr2_15681070-chr2_15681162
chr2	19985279	pbsv.INS.DUP.3481	T	<DUP>	.	PASS	SUPP=1;SUPP_VEC=01;SVLEN=60;SVTYPE=DUP;SVMETHOD=SURVIVOR1.0.7;CHR2=chr2;END=19985339;CIPOS=0,0;CIEND=0,0;STRANDS=-+	GT:PSV:LN:DR:ST:QV:TY:ID:RAL:AAL:CO	./.:NaN:0:0,0:--:NaN:NaN:NaN:NAN:NAN:NAN	0/1:NA:60:16,9:-+:.:DUP:pbsv.INS.DUP.3481:NA:NA:chr2_19985279-chr2_19985339
chr2	39486820	pbsv.INS.DUP.3684	C	<DUP>	.	PASS	SUPP=1;SUPP_VEC=01;SVLEN=59;SVTYPE=DUP;SVMETHOD=SURVIVOR1.0.7;CHR2=chr2;END=39486879;CIPOS=0,0;CIEND=0,0;STRANDS=-+	GT:PSV:LN:DR:ST:QV:TY:ID:RAL:AAL:CO	./.:NaN:0:0,0:--:NaN:NaN:NaN:NAN:NAN:NAN	0/1:NA:59:20,7:-+:.:DUP:pbsv.INS.DUP.3684:NA:NA:chr2_39486820-chr2_39486879
chr2	44588769	pbsv.INS.DUP.3740	A	<DUP>	.	PASS	SUPP=1;SUPP_VEC=01;SVLEN=60;SVTYPE=DUP;SVMETHOD=SURVIVOR1.0.7;CHR2=chr2;END=44588829;CIPOS=0,0;CIEND=0,0;STRANDS=-+	GT:PSV:LN:DR:ST:QV:TY:ID:RAL:AAL:CO	./.:NaN:0:0,0:--:NaN:NaN:NaN:NAN:NAN:NAN	0/1:NA:60:5,14:-+:.:DUP:pbsv.INS.DUP.3740:NA:NA:chr2_44588769-chr2_44588829
chr2	60418341	pbsv.INS.DUP.3908	A	<DUP>	.	PASS	SUPP=1;SUPP_VEC=01;SVLEN=53;SVTYPE=DUP;SVMETHOD=SURVIVOR1.0.7;CHR2=chr2;END=60418394;CIPOS=0,0;CIEND=0,0;STRANDS=-+	GT:PSV:LN:DR:ST:QV:TY:ID:RAL:AAL:CO	./.:NaN:0:0,0:--:NaN:NaN:NaN:NAN:NAN:NAN	0/1:NA:53:23,15:-+:.:DUP:pbsv.INS.DUP.3908:NA:NA:chr2_60418341-chr2_60418394
chr2	84543714	pbsv.CNV.4115	T	<CNV>	.	PASS	SUPP=1;SUPP_VEC=01;SVLEN=336880;SVTYPE=NA;SVMETHOD=SURVIVOR1.0.7;CHR2=chr2;END=84880594;CIPOS=0,0;CIEND=0,0;STRANDS=++	GT:PSV:LN:DR:ST:QV:TY:ID:RAL:AAL:CO	./.:NaN:0:0,0:--:NaN:NaN:NaN:NAN:NAN:NAN	./.:NA:336880:0,0:++:.:NA:pbsv.CNV.4115:NA:NA:chr2_84543714-chr2_84880594
chr2	90126351	pbsv.CNV.4199	A	<CNV>	.	PASS	SUPP=1;SUPP_VEC=01;SVLEN=4434055;SVTYPE=NA;SVMETHOD=SURVIVOR1.0.7;CHR2=chr2;END=94560406;CIPOS=0,0;CIEND=0,0;STRANDS=++	GT:PSV:LN:DR:ST:QV:TY:ID:RAL:AAL:CO	./.:NaN:0:0,0:--:NaN:NaN:NaN:NAN:NAN:NAN	./.:NA:4434055:0,0:++:.:NA:pbsv.CNV.4199:NA:NA:chr2_90126351-chr2_94560406
chr2	96362001	pbsv.CNV.4286	C	<CNV>	.	PASS	SUPP=1;SUPP_VEC=01;SVLEN=57007;SVTYPE=NA;SVMETHOD=SURVIVOR1.0.7;CHR2=chr2;END=96419008;CIPOS=0,0;CIEND=0,0;STRANDS=++	GT:PSV:LN:DR:ST:QV:TY:ID:RAL:AAL:CO	./.:NaN:0:0,0:--:NaN:NaN:NaN:NAN:NAN:NAN	./.:NA:57007:0,0:++:.:NA:pbsv.CNV.4286:NA:NA:chr2_96362001-chr2_96419008
chr2	98492700	pbsv.CNV.4309	G	<CNV>	.	PASS	SUPP=1;SUPP_VEC=01;SVLEN=167501;SVTYPE=NA;SVMETHOD=SURVIVOR1.0.7;CHR2=chr2;END=98660201;CIPOS=0,0;CIEND=0,0;STRANDS=++	GT:PSV:LN:DR:ST:QV:TY:ID:RAL:AAL:CO	./.:NaN:0:0,0:--:NaN:NaN:NaN:NAN:NAN:NAN	./.:NA:167501:0,0:++:.:NA:pbsv.CNV.4309:NA:NA:chr2_98492700-chr2_98660201
chr2	98900106	pbsv.INS.DUP.4315	A	<DUP>	.	PASS	SUPP=1;SUPP_VEC=01;SVLEN=57;SVTYPE=DUP;SVMETHOD=SURVIVOR1.0.7;CHR2=chr2;END=98900163;CIPOS=0,0;CIEND=0,0;STRANDS=-+	GT:PSV:LN:DR:ST:QV:TY:ID:RAL:AAL:CO	./.:NaN:0:0,0:--:NaN:NaN:NaN:NAN:NAN:NAN	0/1:NA:57:31,12:-+:.:DUP:pbsv.INS.DUP.4315:NA:NA:chr2_98900106-chr2_98900163
chr2	102462849	pbsv.CNV.4348	A	<CNV>	.	PASS	SUPP=1;SUPP_VEC=01;SVLEN=12540651;SVTYPE=NA;SVMETHOD=SURVIVOR1.0.7;CHR2=chr2;END=115003500;CIPOS=0,0;CIEND=0,0;STRANDS=++	GT:PSV:LN:DR:ST:QV:TY:ID:RAL:AAL:CO	./.:NaN:0:0,0:--:NaN:NaN:NaN:NAN:NAN:NAN	./.:NA:12540651:0,0:++:.:NA:pbsv.CNV.4348:NA:NA:chr2_102462849-chr2_115003500
chr2	140228122	pbsv.INS.DUP.4753	T	<DUP>	.	PASS	SUPP=1;SUPP_VEC=01;SVLEN=73;SVTYPE=DUP;SVMETHOD=SURVIVOR1.0.7;CHR2=chr2;END=140228195;CIPOS=0,0;CIEND=0,0;STRANDS=-+	GT:PSV:LN:DR:ST:QV:TY:ID:RAL:AAL:CO	./.:NaN:0:0,0:--:NaN:NaN:NaN:NAN:NAN:NAN	0/1:NA:73:19,19:-+:.:DUP:pbsv.INS.DUP.4753:NA:NA:chr2_140228122-chr2_140228195
chr2	151876671	pbsv.INS.DUP.4850	T	<DUP>	.	PASS	SUPP=1;SUPP_VEC=01;SVLEN=76;SVTYPE=DUP;SVMETHOD=SURVIVOR1.0.7;CHR2=chr2;END=151876747;CIPOS=0,0;CIEND=0,0;STRANDS=-+	GT:PSV:LN:DR:ST:QV:TY:ID:RAL:AAL:CO	./.:NaN:0:0,0:--:NaN:NaN:NaN:NAN:NAN:NAN	0/1:NA:76:12,17:-+:.:DUP:pbsv.INS.DUP.4850:NA:NA:chr2_151876671-chr2_151876747
chr2	161226876	pbsv.INS.DUP.4940	A	<DUP>	.	PASS	SUPP=1;SUPP_VEC=01;SVLEN=52;SVTYPE=DUP;SVMETHOD=SURVIVOR1.0.7;CHR2=chr2;END=161226928;CIPOS=0,0;CIEND=0,0;STRANDS=-+	GT:PSV:LN:DR:ST:QV:TY:ID:RAL:AAL:CO	./.:NaN:0:0,0:--:NaN:NaN:NaN:NAN:NAN:NAN	1/1:NA:52:1,45:-+:.:DUP:pbsv.INS.DUP.4940:NA:NA:chr2_161226876-chr2_161226928
chr2	162412479	pbsv.CNV.4950	A	<CNV>	.	PASS	SUPP=1;SUPP_VEC=01;SVLEN=29385866;SVTYPE=NA;SVMETHOD=SURVIVOR1.0.7;CHR2=chr2;END=191798345;CIPOS=0,0;CIEND=0,0;STRANDS=++	GT:PSV:LN:DR:ST:QV:TY:ID:RAL:AAL:CO	./.:NaN:0:0,0:--:NaN:NaN:NaN:NAN:NAN:NAN	./.:NA:29385866:0,0:++:.:NA:pbsv.CNV.4950:NA:NA:chr2_162412479-chr2_191798345
chr2	194353947	pbsv.INS.DUP.5283	A	<DUP>	.	PASS	SUPP=1;SUPP_VEC=01;SVLEN=61;SVTYPE=DUP;SVMETHOD=SURVIVOR1.0.7;CHR2=chr2;END=194354008;CIPOS=0,0;CIEND=0,0;STRANDS=-+	GT:PSV:LN:DR:ST:QV:TY:ID:RAL:AAL:CO	./.:NaN:0:0,0:--:NaN:NaN:NaN:NAN:NAN:NAN	1/1:NA:61:0,19:-+:.:DUP:pbsv.INS.DUP.5283:NA:NA:chr2_194353947-chr2_194354008
chr2	208637433	pbsv.INS.DUP.5443	T	<DUP>	.	PASS	SUPP=1;SUPP_VEC=01;SVLEN=62;SVTYPE=DUP;SVMETHOD=SURVIVOR1.0.7;CHR2=chr2;END=208637495;CIPOS=0,0;CIEND=0,0;STRANDS=-+	GT:PSV:LN:DR:ST:QV:TY:ID:RAL:AAL:CO	./.:NaN:0:0,0:--:NaN:NaN:NaN:NAN:NAN:NAN	0/1:NA:62:11,5:-+:.:DUP:pbsv.INS.DUP.5443:NA:NA:chr2_208637433-chr2_208637495
chr2	212549024	pbsv.INS.DUP.5498	A	<DUP>	.	PASS	SUPP=1;SUPP_VEC=01;SVLEN=89;SVTYPE=DUP;SVMETHOD=SURVIVOR1.0.7;CHR2=chr2;END=212549113;CIPOS=0,0;CIEND=0,0;STRANDS=-+	GT:PSV:LN:DR:ST:QV:TY:ID:RAL:AAL:CO	./.:NaN:0:0,0:--:NaN:NaN:NaN:NAN:NAN:NAN	0/1:NA:89:13,11:-+:.:DUP:pbsv.INS.DUP.5498:NA:NA:chr2_212549024-chr2_212549113
chr2	225248389	pbsv.CNV.5673	C	<CNV>	.	PASS	SUPP=1;SUPP_VEC=01;SVLEN=13325573;SVTYPE=NA;SVMETHOD=SURVIVOR1.0.7;CHR2=chr2;END=238573962;CIPOS=0,0;CIEND=0,0;STRANDS=++	GT:PSV:LN:DR:ST:QV:TY:ID:RAL:AAL:CO	./.:NaN:0:0,0:--:NaN:NaN:NaN:NAN:NAN:NAN	./.:NA:13325573:0,0:++:.:NA:pbsv.CNV.5673:NA:NA:chr2_225248389-chr2_238573962
chr2	231823244	pbsv.INS.DUP.5766	C	<DUP>	.	PASS	SUPP=1;SUPP_VEC=01;SVLEN=78;SVTYPE=DUP;SVMETHOD=SURVIVOR1.0.7;CHR2=chr2;END=231823322;CIPOS=0,0;CIEND=0,0;STRANDS=-+	GT:PSV:LN:DR:ST:QV:TY:ID:RAL:AAL:CO	./.:NaN:0:0,0:--:NaN:NaN:NaN:NAN:NAN:NAN	0/1:NA:78:21,34:-+:.:DUP:pbsv.INS.DUP.5766:NA:NA:chr2_231823244-chr2_231823322
chr2	231837225	pbsv.INS.DUP.5775	T	<DUP>	.	PASS	SUPP=1;SUPP_VEC=01;SVLEN=83;SVTYPE=DUP;SVMETHOD=SURVIVOR1.0.7;CHR2=chr2;END=231837308;CIPOS=0,0;CIEND=0,0;STRANDS=-+	GT:PSV:LN:DR:ST:QV:TY:ID:RAL:AAL:CO	./.:NaN:0:0,0:--:NaN:NaN:NaN:NAN:NAN:NAN	0/1:NA:83:41,13:-+:.:DUP:pbsv.INS.DUP.5775:NA:NA:chr2_231837225-chr2_231837308
chr2	233144537	pbsv.INS.DUP.5806	A	<DUP>	.	PASS	SUPP=1;SUPP_VEC=01;SVLEN=54;SVTYPE=DUP;SVMETHOD=SURVIVOR1.0.7;CHR2=chr2;END=233144591;CIPOS=0,0;CIEND=0,0;STRANDS=-+	GT:PSV:LN:DR:ST:QV:TY:ID:RAL:AAL:CO	./.:NaN:0:0,0:--:NaN:NaN:NaN:NAN:NAN:NAN	0/1:NA:54:10,26:-+:.:DUP:pbsv.INS.DUP.5806:NA:NA:chr2_233144537-chr2_233144591
chr2	233397070	pbsv.INS.DUP.5818	A	<DUP>	.	PASS	SUPP=1;SUPP_VEC=01;SVLEN=64;SVTYPE=DUP;SVMETHOD=SURVIVOR1.0.7;CHR2=chr2;END=233397134;CIPOS=0,0;CIEND=0,0;STRANDS=-+	GT:PSV:LN:DR:ST:QV:TY:ID:RAL:AAL:CO	./.:NaN:0:0,0:--:NaN:NaN:NaN:NAN:NAN:NAN	0/1:NA:64:25,8:-+:.:DUP:pbsv.INS.DUP.5818:NA:NA:chr2_233397070-chr2_233397134
chr2	240625694	pbsv.INS.DUP.6005	G	<DUP>	.	PASS	SUPP=1;SUPP_VEC=01;SVLEN=68;SVTYPE=DUP;SVMETHOD=SURVIVOR1.0.7;CHR2=chr2;END=240625762;CIPOS=0,0;CIEND=0,0;STRANDS=-+	GT:PSV:LN:DR:ST:QV:TY:ID:RAL:AAL:CO	./.:NaN:0:0,0:--:NaN:NaN:NaN:NAN:NAN:NAN	0/1:NA:68:11,26:-+:.:DUP:pbsv.INS.DUP.6005:NA:NA:chr2_240625694-chr2_240625762
chr2	241590929	pbsv.INS.DUP.6045	G	<DUP>	.	PASS	SUPP=1;SUPP_VEC=01;SVLEN=69;SVTYPE=DUP;SVMETHOD=SURVIVOR1.0.7;CHR2=chr2;END=241590998;CIPOS=0,0;CIEND=0,0;STRANDS=-+	GT:PSV:LN:DR:ST:QV:TY:ID:RAL:AAL:CO	./.:NaN:0:0,0:--:NaN:NaN:NaN:NAN:NAN:NAN	0/1:NA:69:45,16:-+:.:DUP:pbsv.INS.DUP.6045:NA:NA:chr2_241590929-chr2_241590998
chr2	241878677	pbsv.INS.DUP.6070	C	<DUP>	.	PASS	SUPP=1;SUPP_VEC=01;SVLEN=57;SVTYPE=DUP;SVMETHOD=SURVIVOR1.0.7;CHR2=chr2;END=241878734;CIPOS=0,0;CIEND=0,0;STRANDS=-+	GT:PSV:LN:DR:ST:QV:TY:ID:RAL:AAL:CO	./.:NaN:0:0,0:--:NaN:NaN:NaN:NAN:NAN:NAN	0/1:NA:57:20,15:-+:.:DUP:pbsv.INS.DUP.6070:NA:NA:chr2_241878677-chr2_241878734
chr2	241945944	pbsv.INS.DUP.6084	G	<DUP>	.	PASS	SUPP=1;SUPP_VEC=01;SVLEN=86;SVTYPE=DUP;SVMETHOD=SURVIVOR1.0.7;CHR2=chr2;END=241946030;CIPOS=0,0;CIEND=0,0;STRANDS=-+	GT:PSV:LN:DR:ST:QV:TY:ID:RAL:AAL:CO	./.:NaN:0:0,0:--:NaN:NaN:NaN:NAN:NAN:NAN	0/1:NA:86:29,27:-+:.:DUP:pbsv.INS.DUP.6084:NA:NA:chr2_241945944-chr2_241946030
chr20	4224554	pbsv.INS.DUP.35341	T	<DUP>	.	PASS	SUPP=1;SUPP_VEC=01;SVLEN=97;SVTYPE=DUP;SVMETHOD=SURVIVOR1.0.7;CHR2=chr20;END=4224651;CIPOS=0,0;CIEND=0,0;STRANDS=-+	GT:PSV:LN:DR:ST:QV:TY:ID:RAL:AAL:CO	./.:NaN:0:0,0:--:NaN:NaN:NaN:NAN:NAN:NAN	0/1:NA:97:29,9:-+:.:DUP:pbsv.INS.DUP.35341:NA:NA:chr20_4224554-chr20_4224651
chr20	10703518	pbsv.INS.DUP.35427	T	<DUP>	.	PASS	SUPP=1;SUPP_VEC=01;SVLEN=70;SVTYPE=DUP;SVMETHOD=SURVIVOR1.0.7;CHR2=chr20;END=10703588;CIPOS=0,0;CIEND=0,0;STRANDS=-+	GT:PSV:LN:DR:ST:QV:TY:ID:RAL:AAL:CO	./.:NaN:0:0,0:--:NaN:NaN:NaN:NAN:NAN:NAN	0/1:NA:70:16,7:-+:.:DUP:pbsv.INS.DUP.35427:NA:NA:chr20_10703518-chr20_10703588
chr20	16395292	pbsv.INS.DUP.35512	G	<DUP>	.	PASS	SUPP=1;SUPP_VEC=01;SVLEN=55;SVTYPE=DUP;SVMETHOD=SURVIVOR1.0.7;CHR2=chr20;END=16395347;CIPOS=0,0;CIEND=0,0;STRANDS=-+	GT:PSV:LN:DR:ST:QV:TY:ID:RAL:AAL:CO	./.:NaN:0:0,0:--:NaN:NaN:NaN:NAN:NAN:NAN	0/1:NA:55:19,12:-+:.:DUP:pbsv.INS.DUP.35512:NA:NA:chr20_16395292-chr20_16395347
chr20	20337460	pbsv.INS.DUP.35574	G	<DUP>	.	PASS	SUPP=1;SUPP_VEC=01;SVLEN=82;SVTYPE=DUP;SVMETHOD=SURVIVOR1.0.7;CHR2=chr20;END=20337542;CIPOS=0,0;CIEND=0,0;STRANDS=-+	GT:PSV:LN:DR:ST:QV:TY:ID:RAL:AAL:CO	./.:NaN:0:0,0:--:NaN:NaN:NaN:NAN:NAN:NAN	0/1:NA:82:19,7:-+:.:DUP:pbsv.INS.DUP.35574:NA:NA:chr20_20337460-chr20_20337542
chr20	25601609	pbsv.CNV.35656	C	<CNV>	.	PASS	SUPP=1;SUPP_VEC=01;SVLEN=8361377;SVTYPE=NA;SVMETHOD=SURVIVOR1.0.7;CHR2=chr20;END=33962986;CIPOS=0,0;CIEND=0,0;STRANDS=++	GT:PSV:LN:DR:ST:QV:TY:ID:RAL:AAL:CO	./.:NaN:0:0,0:--:NaN:NaN:NaN:NAN:NAN:NAN	./.:NA:8361377:0,0:++:.:NA:pbsv.CNV.35656:NA:NA:chr20_25601609-chr20_33962986
chr20	31244567	pbsv.INS.DUP.35857	G	<DUP>	.	PASS	SUPP=1;SUPP_VEC=01;SVLEN=64;SVTYPE=DUP;SVMETHOD=SURVIVOR1.0.7;CHR2=chr20;END=31244631;CIPOS=0,0;CIEND=0,0;STRANDS=-+	GT:PSV:LN:DR:ST:QV:TY:ID:RAL:AAL:CO	./.:NaN:0:0,0:--:NaN:NaN:NaN:NAN:NAN:NAN	0/1:NA:64:14,27:-+:.:DUP:pbsv.INS.DUP.35857:NA:NA:chr20_31244567-chr20_31244631
chr20	39326088	pbsv.INS.DUP.35973	G	<DUP>	.	PASS	SUPP=1;SUPP_VEC=01;SVLEN=54;SVTYPE=DUP;SVMETHOD=SURVIVOR1.0.7;CHR2=chr20;END=39326142;CIPOS=0,0;CIEND=0,0;STRANDS=-+	GT:PSV:LN:DR:ST:QV:TY:ID:RAL:AAL:CO	./.:NaN:0:0,0:--:NaN:NaN:NaN:NAN:NAN:NAN	1/1:NA:54:0,62:-+:.:DUP:pbsv.INS.DUP.35973:NA:NA:chr20_39326088-chr20_39326142
chr20	50853778	pbsv.INS.DUP.36131	G	<DUP>	.	PASS	SUPP=1;SUPP_VEC=01;SVLEN=61;SVTYPE=DUP;SVMETHOD=SURVIVOR1.0.7;CHR2=chr20;END=50853839;CIPOS=0,0;CIEND=0,0;STRANDS=-+	GT:PSV:LN:DR:ST:QV:TY:ID:RAL:AAL:CO	./.:NaN:0:0,0:--:NaN:NaN:NaN:NAN:NAN:NAN	0/1:NA:61:42,17:-+:.:DUP:pbsv.INS.DUP.36131:NA:NA:chr20_50853778-chr20_50853839
chr20	56388094	pbsv.INS.DUP.36214	G	<DUP>	.	PASS	SUPP=1;SUPP_VEC=01;SVLEN=54;SVTYPE=DUP;SVMETHOD=SURVIVOR1.0.7;CHR2=chr20;END=56388148;CIPOS=0,0;CIEND=0,0;STRANDS=-+	GT:PSV:LN:DR:ST:QV:TY:ID:RAL:AAL:CO	./.:NaN:0:0,0:--:NaN:NaN:NaN:NAN:NAN:NAN	0/1:NA:54:38,10:-+:.:DUP:pbsv.INS.DUP.36214:NA:NA:chr20_56388094-chr20_56388148
chr20	62055263	pbsv.INS.DUP.36378	G	<DUP>	.	PASS	SUPP=1;SUPP_VEC=01;SVLEN=55;SVTYPE=DUP;SVMETHOD=SURVIVOR1.0.7;CHR2=chr20;END=62055318;CIPOS=0,0;CIEND=0,0;STRANDS=-+	GT:PSV:LN:DR:ST:QV:TY:ID:RAL:AAL:CO	./.:NaN:0:0,0:--:NaN:NaN:NaN:NAN:NAN:NAN	1/1:NA:55:5,44:-+:.:DUP:pbsv.INS.DUP.36378:NA:NA:chr20_62055263-chr20_62055318
chr20	63617597	pbsv.INS.DUP.36499	G	<DUP>	.	PASS	SUPP=1;SUPP_VEC=01;SVLEN=83;SVTYPE=DUP;SVMETHOD=SURVIVOR1.0.7;CHR2=chr20;END=63617680;CIPOS=0,0;CIEND=0,0;STRANDS=-+	GT:PSV:LN:DR:ST:QV:TY:ID:RAL:AAL:CO	./.:NaN:0:0,0:--:NaN:NaN:NaN:NAN:NAN:NAN	0/1:NA:83:33,16:-+:.:DUP:pbsv.INS.DUP.36499:NA:NA:chr20_63617597-chr20_63617680
chr20	63807994	pbsv.INS.DUP.36515	G	<DUP>	.	PASS	SUPP=1;SUPP_VEC=01;SVLEN=69;SVTYPE=DUP;SVMETHOD=SURVIVOR1.0.7;CHR2=chr20;END=63808063;CIPOS=0,0;CIEND=0,0;STRANDS=-+	GT:PSV:LN:DR:ST:QV:TY:ID:RAL:AAL:CO	./.:NaN:0:0,0:--:NaN:NaN:NaN:NAN:NAN:NAN	0/1:NA:69:22,10:-+:.:DUP:pbsv.INS.DUP.36515:NA:NA:chr20_63807994-chr20_63808063
chr20	63970829	pbsv.INS.DUP.36528	C	<DUP>	.	PASS	SUPP=1;SUPP_VEC=01;SVLEN=83;SVTYPE=DUP;SVMETHOD=SURVIVOR1.0.7;CHR2=chr20;END=63970912;CIPOS=0,0;CIEND=0,0;STRANDS=-+	GT:PSV:LN:DR:ST:QV:TY:ID:RAL:AAL:CO	./.:NaN:0:0,0:--:NaN:NaN:NaN:NAN:NAN:NAN	0/1:NA:83:23,15:-+:.:DUP:pbsv.INS.DUP.36528:NA:NA:chr20_63970829-chr20_63970912
chr20	64042751	pbsv.INS.DUP.36534	G	<DUP>	.	PASS	SUPP=1;SUPP_VEC=01;SVLEN=93;SVTYPE=DUP;SVMETHOD=SURVIVOR1.0.7;CHR2=chr20;END=64042844;CIPOS=0,0;CIEND=0,0;STRANDS=-+	GT:PSV:LN:DR:ST:QV:TY:ID:RAL:AAL:CO	./.:NaN:0:0,0:--:NaN:NaN:NaN:NAN:NAN:NAN	0/1:NA:93:29,22:-+:.:DUP:pbsv.INS.DUP.36534:NA:NA:chr20_64042751-chr20_64042844
chr20	64078188	pbsv.INS.DUP.36537	C	<DUP>	.	PASS	SUPP=1;SUPP_VEC=01;SVLEN=92;SVTYPE=DUP;SVMETHOD=SURVIVOR1.0.7;CHR2=chr20;END=64078280;CIPOS=0,0;CIEND=0,0;STRANDS=-+	GT:PSV:LN:DR:ST:QV:TY:ID:RAL:AAL:CO	./.:NaN:0:0,0:--:NaN:NaN:NaN:NAN:NAN:NAN	0/1:NA:92:32,19:-+:.:DUP:pbsv.INS.DUP.36537:NA:NA:chr20_64078188-chr20_64078280
chr20	64131903	pbsv.INS.DUP.36551	T	<DUP>	.	PASS	SUPP=1;SUPP_VEC=01;SVLEN=99;SVTYPE=DUP;SVMETHOD=SURVIVOR1.0.7;CHR2=chr20;END=64132002;CIPOS=0,0;CIEND=0,0;STRANDS=-+	GT:PSV:LN:DR:ST:QV:TY:ID:RAL:AAL:CO	./.:NaN:0:0,0:--:NaN:NaN:NaN:NAN:NAN:NAN	0/1:NA:99:47,12:-+:.:DUP:pbsv.INS.DUP.36551:NA:NA:chr20_64131903-chr20_64132002
chr20	64178490	pbsv.INS.DUP.36561	G	<DUP>	.	PASS	SUPP=1;SUPP_VEC=01;SVLEN=75;SVTYPE=DUP;SVMETHOD=SURVIVOR1.0.7;CHR2=chr20;END=64178565;CIPOS=0,0;CIEND=0,0;STRANDS=-+	GT:PSV:LN:DR:ST:QV:TY:ID:RAL:AAL:CO	./.:NaN:0:0,0:--:NaN:NaN:NaN:NAN:NAN:NAN	0/1:NA:75:42,12:-+:.:DUP:pbsv.INS.DUP.36561:NA:NA:chr20_64178490-chr20_64178565
chr21	10415676	pbsv.CNV.36730	G	<CNV>	.	PASS	SUPP=1;SUPP_VEC=01;SVLEN=42465;SVTYPE=NA;SVMETHOD=SURVIVOR1.0.7;CHR2=chr21;END=10458141;CIPOS=0,0;CIEND=0,0;STRANDS=++	GT:PSV:LN:DR:ST:QV:TY:ID:RAL:AAL:CO	./.:NaN:0:0,0:--:NaN:NaN:NaN:NAN:NAN:NAN	./.:NA:42465:0,0:++:.:NA:pbsv.CNV.36730:NA:NA:chr21_10415676-chr21_10458141
chr21	15031054	pbsv.INS.DUP.36824	A	<DUP>	.	PASS	SUPP=1;SUPP_VEC=01;SVLEN=93;SVTYPE=DUP;SVMETHOD=SURVIVOR1.0.7;CHR2=chr21;END=15031147;CIPOS=0,0;CIEND=0,0;STRANDS=-+	GT:PSV:LN:DR:ST:QV:TY:ID:RAL:AAL:CO	./.:NaN:0:0,0:--:NaN:NaN:NaN:NAN:NAN:NAN	0/1:NA:93:19,13:-+:.:DUP:pbsv.INS.DUP.36824:NA:NA:chr21_15031054-chr21_15031147
chr21	28438197	pbsv.INS.DUP.37024	T	<DUP>	.	PASS	SUPP=1;SUPP_VEC=01;SVLEN=59;SVTYPE=DUP;SVMETHOD=SURVIVOR1.0.7;CHR2=chr21;END=28438256;CIPOS=0,0;CIEND=0,0;STRANDS=-+	GT:PSV:LN:DR:ST:QV:TY:ID:RAL:AAL:CO	./.:NaN:0:0,0:--:NaN:NaN:NaN:NAN:NAN:NAN	0/1:NA:59:22,7:-+:.:DUP:pbsv.INS.DUP.37024:NA:NA:chr21_28438197-chr21_28438256
chr21	37756632	pbsv.INS.DUP.37161	G	<DUP>	.	PASS	SUPP=1;SUPP_VEC=01;SVLEN=91;SVTYPE=DUP;SVMETHOD=SURVIVOR1.0.7;CHR2=chr21;END=37756723;CIPOS=0,0;CIEND=0,0;STRANDS=-+	GT:PSV:LN:DR:ST:QV:TY:ID:RAL:AAL:CO	./.:NaN:0:0,0:--:NaN:NaN:NaN:NAN:NAN:NAN	0/1:NA:91:4,8:-+:.:DUP:pbsv.INS.DUP.37161:NA:NA:chr21_37756632-chr21_37756723
chr21	43313056	pbsv.INS.DUP.37310	G	<DUP>	.	PASS	SUPP=1;SUPP_VEC=01;SVLEN=80;SVTYPE=DUP;SVMETHOD=SURVIVOR1.0.7;CHR2=chr21;END=43313136;CIPOS=0,0;CIEND=0,0;STRANDS=-+	GT:PSV:LN:DR:ST:QV:TY:ID:RAL:AAL:CO	./.:NaN:0:0,0:--:NaN:NaN:NaN:NAN:NAN:NAN	1/1:NA:80:2,29:-+:.:DUP:pbsv.INS.DUP.37310:NA:NA:chr21_43313056-chr21_43313136
chr21	45437629	pbsv.INS.DUP.37397	C	<DUP>	.	PASS	SUPP=1;SUPP_VEC=01;SVLEN=67;SVTYPE=DUP;SVMETHOD=SURVIVOR1.0.7;CHR2=chr21;END=45437696;CIPOS=0,0;CIEND=0,0;STRANDS=-+	GT:PSV:LN:DR:ST:QV:TY:ID:RAL:AAL:CO	./.:NaN:0:0,0:--:NaN:NaN:NaN:NAN:NAN:NAN	0/1:NA:67:24,9:-+:.:DUP:pbsv.INS.DUP.37397:NA:NA:chr21_45437629-chr21_45437696
chr22	11953935	pbsv.INS.DUP.37547	T	<DUP>	.	PASS	SUPP=1;SUPP_VEC=01;SVLEN=96;SVTYPE=DUP;SVMETHOD=SURVIVOR1.0.7;CHR2=chr22;END=11954031;CIPOS=0,0;CIEND=0,0;STRANDS=-+	GT:PSV:LN:DR:ST:QV:TY:ID:RAL:AAL:CO	./.:NaN:0:0,0:--:NaN:NaN:NaN:NAN:NAN:NAN	0/1:NA:96:9,20:-+:.:DUP:pbsv.INS.DUP.37547:NA:NA:chr22_11953935-chr22_11954031
chr22	12189935	pbsv.CNV.37550	T	<CNV>	.	PASS	SUPP=1;SUPP_VEC=01;SVLEN=3437094;SVTYPE=NA;SVMETHOD=SURVIVOR1.0.7;CHR2=chr22;END=15627029;CIPOS=0,0;CIEND=0,0;STRANDS=++	GT:PSV:LN:DR:ST:QV:TY:ID:RAL:AAL:CO	./.:NaN:0:0,0:--:NaN:NaN:NaN:NAN:NAN:NAN	./.:NA:3437094:0,0:++:.:NA:pbsv.CNV.37550:NA:NA:chr22_12189935-chr22_15627029
chr22	36418424	pbsv.CNV.37918	G	<CNV>	.	PASS	SUPP=1;SUPP_VEC=01;SVLEN=1249736;SVTYPE=NA;SVMETHOD=SURVIVOR1.0.7;CHR2=chr22;END=37668160;CIPOS=0,0;CIEND=0,0;STRANDS=++	GT:PSV:LN:DR:ST:QV:TY:ID:RAL:AAL:CO	./.:NaN:0:0,0:--:NaN:NaN:NaN:NAN:NAN:NAN	./.:NA:1249736:0,0:++:.:NA:pbsv.CNV.37918:NA:NA:chr22_36418424-chr22_37668160
chr22	43432774	pbsv.INS.DUP.38029	G	<DUP>	.	PASS	SUPP=1;SUPP_VEC=01;SVLEN=74;SVTYPE=DUP;SVMETHOD=SURVIVOR1.0.7;CHR2=chr22;END=43432848;CIPOS=0,0;CIEND=0,0;STRANDS=-+	GT:PSV:LN:DR:ST:QV:TY:ID:RAL:AAL:CO	./.:NaN:0:0,0:--:NaN:NaN:NaN:NAN:NAN:NAN	0/1:NA:74:6,3:-+:.:DUP:pbsv.INS.DUP.38029:NA:NA:chr22_43432774-chr22_43432848
chr22	49489486	pbsv.INS.DUP.38184	C	<DUP>	.	PASS	SUPP=1;SUPP_VEC=01;SVLEN=84;SVTYPE=DUP;SVMETHOD=SURVIVOR1.0.7;CHR2=chr22;END=49489570;CIPOS=0,0;CIEND=0,0;STRANDS=-+	GT:PSV:LN:DR:ST:QV:TY:ID:RAL:AAL:CO	./.:NaN:0:0,0:--:NaN:NaN:NaN:NAN:NAN:NAN	1/1:NA:84:5,55:-+:.:DUP:pbsv.INS.DUP.38184:NA:NA:chr22_49489486-chr22_49489570
chr22	49494349	pbsv.INS.DUP.38186	T	<DUP>	.	PASS	SUPP=1;SUPP_VEC=01;SVLEN=89;SVTYPE=DUP;SVMETHOD=SURVIVOR1.0.7;CHR2=chr22;END=49494438;CIPOS=0,0;CIEND=0,0;STRANDS=-+	GT:PSV:LN:DR:ST:QV:TY:ID:RAL:AAL:CO	./.:NaN:0:0,0:--:NaN:NaN:NaN:NAN:NAN:NAN	0/1:NA:89:36,20:-+:.:DUP:pbsv.INS.DUP.38186:NA:NA:chr22_49494349-chr22_49494438
chr22	50212694	pbsv.INS.DUP.38234	G	<DUP>	.	PASS	SUPP=1;SUPP_VEC=01;SVLEN=54;SVTYPE=DUP;SVMETHOD=SURVIVOR1.0.7;CHR2=chr22;END=50212748;CIPOS=0,0;CIEND=0,0;STRANDS=-+	GT:PSV:LN:DR:ST:QV:TY:ID:RAL:AAL:CO	./.:NaN:0:0,0:--:NaN:NaN:NaN:NAN:NAN:NAN	0/1:NA:54:28,37:-+:.:DUP:pbsv.INS.DUP.38234:NA:NA:chr22_50212694-chr22_50212748
chr22	50235264	pbsv.INS.DUP.38237	G	<DUP>	.	PASS	SUPP=1;SUPP_VEC=01;SVLEN=61;SVTYPE=DUP;SVMETHOD=SURVIVOR1.0.7;CHR2=chr22;END=50235325;CIPOS=0,0;CIEND=0,0;STRANDS=-+	GT:PSV:LN:DR:ST:QV:TY:ID:RAL:AAL:CO	./.:NaN:0:0,0:--:NaN:NaN:NaN:NAN:NAN:NAN	1/1:NA:61:4,59:-+:.:DUP:pbsv.INS.DUP.38237:NA:NA:chr22_50235264-chr22_50235325
chr3	6311398	pbsv.INS.DUP.6207	C	<DUP>	.	PASS	SUPP=1;SUPP_VEC=01;SVLEN=79;SVTYPE=DUP;SVMETHOD=SURVIVOR1.0.7;CHR2=chr3;END=6311477;CIPOS=0,0;CIEND=0,0;STRANDS=-+	GT:PSV:LN:DR:ST:QV:TY:ID:RAL:AAL:CO	./.:NaN:0:0,0:--:NaN:NaN:NaN:NAN:NAN:NAN	1/1:NA:79:1,48:-+:.:DUP:pbsv.INS.DUP.6207:NA:NA:chr3_6311398-chr3_6311477
chr3	8046367	pbsv.INS.DUP.6223	A	<DUP>	.	PASS	SUPP=1;SUPP_VEC=01;SVLEN=60;SVTYPE=DUP;SVMETHOD=SURVIVOR1.0.7;CHR2=chr3;END=8046427;CIPOS=0,0;CIEND=0,0;STRANDS=-+	GT:PSV:LN:DR:ST:QV:TY:ID:RAL:AAL:CO	./.:NaN:0:0,0:--:NaN:NaN:NaN:NAN:NAN:NAN	0/1:NA:60:23,15:-+:.:DUP:pbsv.INS.DUP.6223:NA:NA:chr3_8046367-chr3_8046427
chr3	13711757	pbsv.INS.DUP.6278	A	<DUP>	.	PASS	SUPP=1;SUPP_VEC=01;SVLEN=53;SVTYPE=DUP;SVMETHOD=SURVIVOR1.0.7;CHR2=chr3;END=13711810;CIPOS=0,0;CIEND=0,0;STRANDS=-+	GT:PSV:LN:DR:ST:QV:TY:ID:RAL:AAL:CO	./.:NaN:0:0,0:--:NaN:NaN:NaN:NAN:NAN:NAN	1/1:NA:53:3,51:-+:.:DUP:pbsv.INS.DUP.6278:NA:NA:chr3_13711757-chr3_13711810
chr3	40084267	pbsv.INS.DUP.6499	A	<DUP>	.	PASS	SUPP=1;SUPP_VEC=01;SVLEN=51;SVTYPE=DUP;SVMETHOD=SURVIVOR1.0.7;CHR2=chr3;END=40084318;CIPOS=0,0;CIEND=0,0;STRANDS=-+	GT:PSV:LN:DR:ST:QV:TY:ID:RAL:AAL:CO	./.:NaN:0:0,0:--:NaN:NaN:NaN:NAN:NAN:NAN	0/1:NA:51:24,30:-+:.:DUP:pbsv.INS.DUP.6499:NA:NA:chr3_40084267-chr3_40084318
chr3	50084859	pbsv.INS.DUP.6591	G	<DUP>	.	PASS	SUPP=1;SUPP_VEC=01;SVLEN=99;SVTYPE=DUP;SVMETHOD=SURVIVOR1.0.7;CHR2=chr3;END=50084958;CIPOS=0,0;CIEND=0,0;STRANDS=-+	GT:PSV:LN:DR:ST:QV:TY:ID:RAL:AAL:CO	./.:NaN:0:0,0:--:NaN:NaN:NaN:NAN:NAN:NAN	0/1:NA:99:21,13:-+:.:DUP:pbsv.INS.DUP.6591:NA:NA:chr3_50084859-chr3_50084958
chr3	51249415	pbsv.INS.DUP.6602	G	<DUP>	.	PASS	SUPP=1;SUPP_VEC=01;SVLEN=69;SVTYPE=DUP;SVMETHOD=SURVIVOR1.0.7;CHR2=chr3;END=51249484;CIPOS=0,0;CIEND=0,0;STRANDS=-+	GT:PSV:LN:DR:ST:QV:TY:ID:RAL:AAL:CO	./.:NaN:0:0,0:--:NaN:NaN:NaN:NAN:NAN:NAN	0/1:NA:69:14,27:-+:.:DUP:pbsv.INS.DUP.6602:NA:NA:chr3_51249415-chr3_51249484
chr3	53220547	pbsv.INS.DUP.6620	C	<DUP>	.	PASS	SUPP=1;SUPP_VEC=01;SVLEN=69;SVTYPE=DUP;SVMETHOD=SURVIVOR1.0.7;CHR2=chr3;END=53220616;CIPOS=0,0;CIEND=0,0;STRANDS=-+	GT:PSV:LN:DR:ST:QV:TY:ID:RAL:AAL:CO	./.:NaN:0:0,0:--:NaN:NaN:NaN:NAN:NAN:NAN	1/1:NA:69:2,51:-+:.:DUP:pbsv.INS.DUP.6620:NA:NA:chr3_53220547-chr3_53220616
chr3	70861568	pbsv.CNV.6778	C	<CNV>	.	PASS	SUPP=1;SUPP_VEC=01;SVLEN=150271;SVTYPE=NA;SVMETHOD=SURVIVOR1.0.7;CHR2=chr3;END=71011839;CIPOS=0,0;CIEND=0,0;STRANDS=++	GT:PSV:LN:DR:ST:QV:TY:ID:RAL:AAL:CO	./.:NaN:0:0,0:--:NaN:NaN:NaN:NAN:NAN:NAN	./.:NA:150271:0,0:++:.:NA:pbsv.CNV.6778:NA:NA:chr3_70861568-chr3_71011839
chr3	75777202	pbsv.INS.DUP.6845	A	<DUP>	.	PASS	SUPP=1;SUPP_VEC=01;SVLEN=62;SVTYPE=DUP;SVMETHOD=SURVIVOR1.0.7;CHR2=chr3;END=75777264;CIPOS=0,0;CIEND=0,0;STRANDS=-+	GT:PSV:LN:DR:ST:QV:TY:ID:RAL:AAL:CO	./.:NaN:0:0,0:--:NaN:NaN:NaN:NAN:NAN:NAN	1/1:NA:62:3,27:-+:.:DUP:pbsv.INS.DUP.6845:NA:NA:chr3_75777202-chr3_75777264
chr3	76203349	pbsv.INS.DUP.6854	G	<DUP>	.	PASS	SUPP=1;SUPP_VEC=01;SVLEN=59;SVTYPE=DUP;SVMETHOD=SURVIVOR1.0.7;CHR2=chr3;END=76203408;CIPOS=0,0;CIEND=0,0;STRANDS=-+	GT:PSV:LN:DR:ST:QV:TY:ID:RAL:AAL:CO	./.:NaN:0:0,0:--:NaN:NaN:NaN:NAN:NAN:NAN	1/1:NA:59:2,29:-+:.:DUP:pbsv.INS.DUP.6854:NA:NA:chr3_76203349-chr3_76203408
chr3	78537269	pbsv.CNV.6883	C	<CNV>	.	PASS	SUPP=1;SUPP_VEC=01;SVLEN=2701;SVTYPE=NA;SVMETHOD=SURVIVOR1.0.7;CHR2=chr3;END=78539970;CIPOS=0,0;CIEND=0,0;STRANDS=++	GT:PSV:LN:DR:ST:QV:TY:ID:RAL:AAL:CO	./.:NaN:0:0,0:--:NaN:NaN:NaN:NAN:NAN:NAN	./.:NA:2701:0,0:++:.:NA:pbsv.CNV.6883:NA:NA:chr3_78537269-chr3_78539970
chr3	78657592	pbsv.CNV.6889	A	<CNV>	.	PASS	SUPP=1;SUPP_VEC=01;SVLEN=158142;SVTYPE=NA;SVMETHOD=SURVIVOR1.0.7;CHR2=chr3;END=78815734;CIPOS=0,0;CIEND=0,0;STRANDS=++	GT:PSV:LN:DR:ST:QV:TY:ID:RAL:AAL:CO	./.:NaN:0:0,0:--:NaN:NaN:NaN:NAN:NAN:NAN	./.:NA:158142:0,0:++:.:NA:pbsv.CNV.6889:NA:NA:chr3_78657592-chr3_78815734
chr3	90704278	pbsv.CNV.7037	T	<CNV>	.	PASS	SUPP=1;SUPP_VEC=01;SVLEN=36960476;SVTYPE=NA;SVMETHOD=SURVIVOR1.0.7;CHR2=chr3;END=127664754;CIPOS=0,0;CIEND=0,0;STRANDS=++	GT:PSV:LN:DR:ST:QV:TY:ID:RAL:AAL:CO	./.:NaN:0:0,0:--:NaN:NaN:NaN:NAN:NAN:NAN	./.:NA:36960476:0,0:++:.:NA:pbsv.CNV.7037:NA:NA:chr3_90704278-chr3_127664754
chr3	128186721	pbsv.CNV.7393	A	<CNV>	.	PASS	SUPP=1;SUPP_VEC=01;SVLEN=950414;SVTYPE=NA;SVMETHOD=SURVIVOR1.0.7;CHR2=chr3;END=129137135;CIPOS=0,0;CIEND=0,0;STRANDS=++	GT:PSV:LN:DR:ST:QV:TY:ID:RAL:AAL:CO	./.:NaN:0:0,0:--:NaN:NaN:NaN:NAN:NAN:NAN	./.:NA:950414:0,0:++:.:NA:pbsv.CNV.7393:NA:NA:chr3_128186721-chr3_129137135
chr3	132406521	pbsv.CNV.7438	T	<CNV>	.	PASS	SUPP=1;SUPP_VEC=01;SVLEN=31058802;SVTYPE=NA;SVMETHOD=SURVIVOR1.0.7;CHR2=chr3;END=163465323;CIPOS=0,0;CIEND=0,0;STRANDS=++	GT:PSV:LN:DR:ST:QV:TY:ID:RAL:AAL:CO	./.:NaN:0:0,0:--:NaN:NaN:NaN:NAN:NAN:NAN	./.:NA:31058802:0,0:++:.:NA:pbsv.CNV.7438:NA:NA:chr3_132406521-chr3_163465323
chr3	164363560	pbsv.CNV.7694	C	<CNV>	.	PASS	SUPP=1;SUPP_VEC=01;SVLEN=4899725;SVTYPE=NA;SVMETHOD=SURVIVOR1.0.7;CHR2=chr3;END=169263285;CIPOS=0,0;CIEND=0,0;STRANDS=++	GT:PSV:LN:DR:ST:QV:TY:ID:RAL:AAL:CO	./.:NaN:0:0,0:--:NaN:NaN:NaN:NAN:NAN:NAN	./.:NA:4899725:0,0:++:.:NA:pbsv.CNV.7694:NA:NA:chr3_164363560-chr3_169263285
chr3	176297604	pbsv.INS.DUP.7794	A	<DUP>	.	PASS	SUPP=1;SUPP_VEC=01;SVLEN=70;SVTYPE=DUP;SVMETHOD=SURVIVOR1.0.7;CHR2=chr3;END=176297674;CIPOS=0,0;CIEND=0,0;STRANDS=-+	GT:PSV:LN:DR:ST:QV:TY:ID:RAL:AAL:CO	./.:NaN:0:0,0:--:NaN:NaN:NaN:NAN:NAN:NAN	0/1:NA:70:18,13:-+:.:DUP:pbsv.INS.DUP.7794:NA:NA:chr3_176297604-chr3_176297674
chr3	179121308	pbsv.INS.DUP.7833	C	<DUP>	.	PASS	SUPP=1;SUPP_VEC=01;SVLEN=59;SVTYPE=DUP;SVMETHOD=SURVIVOR1.0.7;CHR2=chr3;END=179121367;CIPOS=0,0;CIEND=0,0;STRANDS=-+	GT:PSV:LN:DR:ST:QV:TY:ID:RAL:AAL:CO	./.:NaN:0:0,0:--:NaN:NaN:NaN:NAN:NAN:NAN	1/1:NA:59:6,32:-+:.:DUP:pbsv.INS.DUP.7833:NA:NA:chr3_179121308-chr3_179121367
chr3	182727359	pbsv.INS.DUP.7871	A	<DUP>	.	PASS	SUPP=1;SUPP_VEC=01;SVLEN=97;SVTYPE=DUP;SVMETHOD=SURVIVOR1.0.7;CHR2=chr3;END=182727456;CIPOS=0,0;CIEND=0,0;STRANDS=-+	GT:PSV:LN:DR:ST:QV:TY:ID:RAL:AAL:CO	./.:NaN:0:0,0:--:NaN:NaN:NaN:NAN:NAN:NAN	0/1:NA:97:18,18:-+:.:DUP:pbsv.INS.DUP.7871:NA:NA:chr3_182727359-chr3_182727456
chr3	195503603	pbsv.INS.DUP.8094	A	<DUP>	.	PASS	SUPP=1;SUPP_VEC=01;SVLEN=69;SVTYPE=DUP;SVMETHOD=SURVIVOR1.0.7;CHR2=chr3;END=195503672;CIPOS=0,0;CIEND=0,0;STRANDS=-+	GT:PSV:LN:DR:ST:QV:TY:ID:RAL:AAL:CO	./.:NaN:0:0,0:--:NaN:NaN:NaN:NAN:NAN:NAN	0/1:NA:69:5,11:-+:.:DUP:pbsv.INS.DUP.8094:NA:NA:chr3_195503603-chr3_195503672
chr4	869093	pbsv.INS.DUP.8258	G	<DUP>	.	PASS	SUPP=1;SUPP_VEC=01;SVLEN=90;SVTYPE=DUP;SVMETHOD=SURVIVOR1.0.7;CHR2=chr4;END=869183;CIPOS=0,0;CIEND=0,0;STRANDS=-+	GT:PSV:LN:DR:ST:QV:TY:ID:RAL:AAL:CO	./.:NaN:0:0,0:--:NaN:NaN:NaN:NAN:NAN:NAN	1/1:NA:90:4,21:-+:.:DUP:pbsv.INS.DUP.8258:NA:NA:chr4_869093-chr4_869183
chr4	1524463	pbsv.INS.DUP.8315	T	<DUP>	.	PASS	SUPP=1;SUPP_VEC=01;SVLEN=81;SVTYPE=DUP;SVMETHOD=SURVIVOR1.0.7;CHR2=chr4;END=1524544;CIPOS=0,0;CIEND=0,0;STRANDS=-+	GT:PSV:LN:DR:ST:QV:TY:ID:RAL:AAL:CO	./.:NaN:0:0,0:--:NaN:NaN:NaN:NAN:NAN:NAN	0/1:NA:81:22,10:-+:.:DUP:pbsv.INS.DUP.8315:NA:NA:chr4_1524463-chr4_1524544
chr4	6977629	pbsv.INS.DUP.8431	A	<DUP>	.	PASS	SUPP=1;SUPP_VEC=01;SVLEN=60;SVTYPE=DUP;SVMETHOD=SURVIVOR1.0.7;CHR2=chr4;END=6977689;CIPOS=0,0;CIEND=0,0;STRANDS=-+	GT:PSV:LN:DR:ST:QV:TY:ID:RAL:AAL:CO	./.:NaN:0:0,0:--:NaN:NaN:NaN:NAN:NAN:NAN	0/1:NA:60:8,25:-+:.:DUP:pbsv.INS.DUP.8431:NA:NA:chr4_6977629-chr4_6977689
chr4	10140078	pbsv.INS.DUP.8510	C	<DUP>	.	PASS	SUPP=1;SUPP_VEC=01;SVLEN=62;SVTYPE=DUP;SVMETHOD=SURVIVOR1.0.7;CHR2=chr4;END=10140140;CIPOS=0,0;CIEND=0,0;STRANDS=-+	GT:PSV:LN:DR:ST:QV:TY:ID:RAL:AAL:CO	./.:NaN:0:0,0:--:NaN:NaN:NaN:NAN:NAN:NAN	1/1:NA:62:0,34:-+:.:DUP:pbsv.INS.DUP.8510:NA:NA:chr4_10140078-chr4_10140140
chr4	27948087	pbsv.INS.DUP.8725	T	<DUP>	.	PASS	SUPP=1;SUPP_VEC=01;SVLEN=91;SVTYPE=DUP;SVMETHOD=SURVIVOR1.0.7;CHR2=chr4;END=27948178;CIPOS=0,0;CIEND=0,0;STRANDS=-+	GT:PSV:LN:DR:ST:QV:TY:ID:RAL:AAL:CO	./.:NaN:0:0,0:--:NaN:NaN:NaN:NAN:NAN:NAN	0/1:NA:91:14,23:-+:.:DUP:pbsv.INS.DUP.8725:NA:NA:chr4_27948087-chr4_27948178
chr4	49304243	pbsv.CNV.9029	G	<CNV>	.	PASS	SUPP=1;SUPP_VEC=01;SVLEN=407711;SVTYPE=NA;SVMETHOD=SURVIVOR1.0.7;CHR2=chr4;END=49711954;CIPOS=0,0;CIEND=0,0;STRANDS=++	GT:PSV:LN:DR:ST:QV:TY:ID:RAL:AAL:CO	./.:NaN:0:0,0:--:NaN:NaN:NaN:NAN:NAN:NAN	./.:NA:407711:0,0:++:.:NA:pbsv.CNV.9029:NA:NA:chr4_49304243-chr4_49711954
chr4	52288925	pbsv.INS.DUP.9082	T	<DUP>	.	PASS	SUPP=1;SUPP_VEC=01;SVLEN=74;SVTYPE=DUP;SVMETHOD=SURVIVOR1.0.7;CHR2=chr4;END=52288999;CIPOS=0,0;CIEND=0,0;STRANDS=-+	GT:PSV:LN:DR:ST:QV:TY:ID:RAL:AAL:CO	./.:NaN:0:0,0:--:NaN:NaN:NaN:NAN:NAN:NAN	1/1:NA:74:4,43:-+:.:DUP:pbsv.INS.DUP.9082:NA:NA:chr4_52288925-chr4_52288999
chr4	65238753	pbsv.INS.DUP.9269	C	<DUP>	.	PASS	SUPP=1;SUPP_VEC=01;SVLEN=54;SVTYPE=DUP;SVMETHOD=SURVIVOR1.0.7;CHR2=chr4;END=65238807;CIPOS=0,0;CIEND=0,0;STRANDS=-+	GT:PSV:LN:DR:ST:QV:TY:ID:RAL:AAL:CO	./.:NaN:0:0,0:--:NaN:NaN:NaN:NAN:NAN:NAN	0/1:NA:54:26,9:-+:.:DUP:pbsv.INS.DUP.9269:NA:NA:chr4_65238753-chr4_65238807
chr4	77501892	pbsv.CNV.9434	T	<CNV>	.	PASS	SUPP=1;SUPP_VEC=01;SVLEN=5292;SVTYPE=NA;SVMETHOD=SURVIVOR1.0.7;CHR2=chr4;END=77507184;CIPOS=0,0;CIEND=0,0;STRANDS=++	GT:PSV:LN:DR:ST:QV:TY:ID:RAL:AAL:CO	./.:NaN:0:0,0:--:NaN:NaN:NaN:NAN:NAN:NAN	./.:NA:5292:0,0:++:.:NA:pbsv.CNV.9434:NA:NA:chr4_77501892-chr4_77507184
chr4	95258758	pbsv.CNV.9629	T	<CNV>	.	PASS	SUPP=1;SUPP_VEC=01;SVLEN=1547889;SVTYPE=NA;SVMETHOD=SURVIVOR1.0.7;CHR2=chr4;END=96806647;CIPOS=0,0;CIEND=0,0;STRANDS=++	GT:PSV:LN:DR:ST:QV:TY:ID:RAL:AAL:CO	./.:NaN:0:0,0:--:NaN:NaN:NaN:NAN:NAN:NAN	./.:NA:1547889:0,0:++:.:NA:pbsv.CNV.9629:NA:NA:chr4_95258758-chr4_96806647
chr4	98045993	pbsv.INS.DUP.9651	T	<DUP>	.	PASS	SUPP=1;SUPP_VEC=01;SVLEN=51;SVTYPE=DUP;SVMETHOD=SURVIVOR1.0.7;CHR2=chr4;END=98046044;CIPOS=0,0;CIEND=0,0;STRANDS=-+	GT:PSV:LN:DR:ST:QV:TY:ID:RAL:AAL:CO	./.:NaN:0:0,0:--:NaN:NaN:NaN:NAN:NAN:NAN	1/1:NA:51:0,47:-+:.:DUP:pbsv.INS.DUP.9651:NA:NA:chr4_98045993-chr4_98046044
chr4	103482474	pbsv.INS.DUP.9710	G	<DUP>	.	PASS	SUPP=1;SUPP_VEC=01;SVLEN=57;SVTYPE=DUP;SVMETHOD=SURVIVOR1.0.7;CHR2=chr4;END=103482531;CIPOS=0,0;CIEND=0,0;STRANDS=-+	GT:PSV:LN:DR:ST:QV:TY:ID:RAL:AAL:CO	./.:NaN:0:0,0:--:NaN:NaN:NaN:NAN:NAN:NAN	0/1:NA:57:8,21:-+:.:DUP:pbsv.INS.DUP.9710:NA:NA:chr4_103482474-chr4_103482531
chr4	158106715	pbsv.INS.DUP.10255	A	<DUP>	.	PASS	SUPP=1;SUPP_VEC=01;SVLEN=54;SVTYPE=DUP;SVMETHOD=SURVIVOR1.0.7;CHR2=chr4;END=158106769;CIPOS=0,0;CIEND=0,0;STRANDS=-+	GT:PSV:LN:DR:ST:QV:TY:ID:RAL:AAL:CO	./.:NaN:0:0,0:--:NaN:NaN:NaN:NAN:NAN:NAN	0/1:NA:54:15,6:-+:.:DUP:pbsv.INS.DUP.10255:NA:NA:chr4_158106715-chr4_158106769
chr4	166665979	pbsv.INS.DUP.10379	A	<DUP>	.	PASS	SUPP=1;SUPP_VEC=01;SVLEN=57;SVTYPE=DUP;SVMETHOD=SURVIVOR1.0.7;CHR2=chr4;END=166666036;CIPOS=0,0;CIEND=0,0;STRANDS=-+	GT:PSV:LN:DR:ST:QV:TY:ID:RAL:AAL:CO	./.:NaN:0:0,0:--:NaN:NaN:NaN:NAN:NAN:NAN	0/1:NA:57:11,4:-+:.:DUP:pbsv.INS.DUP.10379:NA:NA:chr4_166665979-chr4_166666036
chr4	167905027	pbsv.INS.DUP.10395	T	<DUP>	.	PASS	SUPP=1;SUPP_VEC=01;SVLEN=52;SVTYPE=DUP;SVMETHOD=SURVIVOR1.0.7;CHR2=chr4;END=167905079;CIPOS=0,0;CIEND=0,0;STRANDS=-+	GT:PSV:LN:DR:ST:QV:TY:ID:RAL:AAL:CO	./.:NaN:0:0,0:--:NaN:NaN:NaN:NAN:NAN:NAN	1/1:NA:52:1,21:-+:.:DUP:pbsv.INS.DUP.10395:NA:NA:chr4_167905027-chr4_167905079
chr4	181804097	pbsv.INS.DUP.10555	G	<DUP>	.	PASS	SUPP=1;SUPP_VEC=01;SVLEN=62;SVTYPE=DUP;SVMETHOD=SURVIVOR1.0.7;CHR2=chr4;END=181804159;CIPOS=0,0;CIEND=0,0;STRANDS=-+	GT:PSV:LN:DR:ST:QV:TY:ID:RAL:AAL:CO	./.:NaN:0:0,0:--:NaN:NaN:NaN:NAN:NAN:NAN	0/1:NA:62:6,23:-+:.:DUP:pbsv.INS.DUP.10555:NA:NA:chr4_181804097-chr4_181804159
chr4	183852129	pbsv.INS.DUP.10594	G	<DUP>	.	PASS	SUPP=1;SUPP_VEC=01;SVLEN=98;SVTYPE=DUP;SVMETHOD=SURVIVOR1.0.7;CHR2=chr4;END=183852227;CIPOS=0,0;CIEND=0,0;STRANDS=-+	GT:PSV:LN:DR:ST:QV:TY:ID:RAL:AAL:CO	./.:NaN:0:0,0:--:NaN:NaN:NaN:NAN:NAN:NAN	0/1:NA:98:10,5:-+:.:DUP:pbsv.INS.DUP.10594:NA:NA:chr4_183852129-chr4_183852227
chr4	183886029	pbsv.INS.DUP.10596	T	<DUP>	.	PASS	SUPP=1;SUPP_VEC=01;SVLEN=89;SVTYPE=DUP;SVMETHOD=SURVIVOR1.0.7;CHR2=chr4;END=183886118;CIPOS=0,0;CIEND=0,0;STRANDS=-+	GT:PSV:LN:DR:ST:QV:TY:ID:RAL:AAL:CO	./.:NaN:0:0,0:--:NaN:NaN:NaN:NAN:NAN:NAN	0/1:NA:89:22,22:-+:.:DUP:pbsv.INS.DUP.10596:NA:NA:chr4_183886029-chr4_183886118
chr4	186057751	pbsv.INS.DUP.10629	C	<DUP>	.	PASS	SUPP=1;SUPP_VEC=01;SVLEN=92;SVTYPE=DUP;SVMETHOD=SURVIVOR1.0.7;CHR2=chr4;END=186057843;CIPOS=0,0;CIEND=0,0;STRANDS=-+	GT:PSV:LN:DR:ST:QV:TY:ID:RAL:AAL:CO	./.:NaN:0:0,0:--:NaN:NaN:NaN:NAN:NAN:NAN	0/1:NA:92:9,10:-+:.:DUP:pbsv.INS.DUP.10629:NA:NA:chr4_186057751-chr4_186057843
chr4	186540761	pbsv.INS.DUP.10646	G	<DUP>	.	PASS	SUPP=1;SUPP_VEC=01;SVLEN=70;SVTYPE=DUP;SVMETHOD=SURVIVOR1.0.7;CHR2=chr4;END=186540831;CIPOS=0,0;CIEND=0,0;STRANDS=-+	GT:PSV:LN:DR:ST:QV:TY:ID:RAL:AAL:CO	./.:NaN:0:0,0:--:NaN:NaN:NaN:NAN:NAN:NAN	1/1:NA:70:3,36:-+:.:DUP:pbsv.INS.DUP.10646:NA:NA:chr4_186540761-chr4_186540831
chr4	186821431	pbsv.INS.DUP.10650	C	<DUP>	.	PASS	SUPP=1;SUPP_VEC=01;SVLEN=76;SVTYPE=DUP;SVMETHOD=SURVIVOR1.0.7;CHR2=chr4;END=186821507;CIPOS=0,0;CIEND=0,0;STRANDS=-+	GT:PSV:LN:DR:ST:QV:TY:ID:RAL:AAL:CO	./.:NaN:0:0,0:--:NaN:NaN:NaN:NAN:NAN:NAN	1/1:NA:76:6,27:-+:.:DUP:pbsv.INS.DUP.10650:NA:NA:chr4_186821431-chr4_186821507
chr4	189400394	pbsv.INS.DUP.10749	A	<DUP>	.	PASS	SUPP=1;SUPP_VEC=01;SVLEN=65;SVTYPE=DUP;SVMETHOD=SURVIVOR1.0.7;CHR2=chr4;END=189400459;CIPOS=0,0;CIEND=0,0;STRANDS=-+	GT:PSV:LN:DR:ST:QV:TY:ID:RAL:AAL:CO	./.:NaN:0:0,0:--:NaN:NaN:NaN:NAN:NAN:NAN	0/1:NA:65:23,9:-+:.:DUP:pbsv.INS.DUP.10749:NA:NA:chr4_189400394-chr4_189400459
chr5	505590	pbsv.INS.DUP.10884	G	<DUP>	.	PASS	SUPP=1;SUPP_VEC=01;SVLEN=68;SVTYPE=DUP;SVMETHOD=SURVIVOR1.0.7;CHR2=chr5;END=505658;CIPOS=0,0;CIEND=0,0;STRANDS=-+	GT:PSV:LN:DR:ST:QV:TY:ID:RAL:AAL:CO	./.:NaN:0:0,0:--:NaN:NaN:NaN:NAN:NAN:NAN	0/1:NA:68:44,15:-+:.:DUP:pbsv.INS.DUP.10884:NA:NA:chr5_505590-chr5_505658
chr5	650474	pbsv.INS.DUP.10907	T	<DUP>	.	PASS	SUPP=1;SUPP_VEC=01;SVLEN=53;SVTYPE=DUP;SVMETHOD=SURVIVOR1.0.7;CHR2=chr5;END=650527;CIPOS=0,0;CIEND=0,0;STRANDS=-+	GT:PSV:LN:DR:ST:QV:TY:ID:RAL:AAL:CO	./.:NaN:0:0,0:--:NaN:NaN:NaN:NAN:NAN:NAN	0/1:NA:53:56,52:-+:.:DUP:pbsv.INS.DUP.10907:NA:NA:chr5_650474-chr5_650527
chr5	1070124	pbsv.INS.DUP.10944	T	<DUP>	.	PASS	SUPP=1;SUPP_VEC=01;SVLEN=63;SVTYPE=DUP;SVMETHOD=SURVIVOR1.0.7;CHR2=chr5;END=1070187;CIPOS=0,0;CIEND=0,0;STRANDS=-+	GT:PSV:LN:DR:ST:QV:TY:ID:RAL:AAL:CO	./.:NaN:0:0,0:--:NaN:NaN:NaN:NAN:NAN:NAN	0/1:NA:63:52,26:-+:.:DUP:pbsv.INS.DUP.10944:NA:NA:chr5_1070124-chr5_1070187
chr5	1272652	pbsv.INS.DUP.10963	A	<DUP>	.	PASS	SUPP=1;SUPP_VEC=01;SVLEN=98;SVTYPE=DUP;SVMETHOD=SURVIVOR1.0.7;CHR2=chr5;END=1272750;CIPOS=0,0;CIEND=0,0;STRANDS=-+	GT:PSV:LN:DR:ST:QV:TY:ID:RAL:AAL:CO	./.:NaN:0:0,0:--:NaN:NaN:NaN:NAN:NAN:NAN	0/1:NA:98:20,59:-+:.:DUP:pbsv.INS.DUP.10963:NA:NA:chr5_1272652-chr5_1272750
chr5	1291351	pbsv.INS.DUP.10968	C	<DUP>	.	PASS	SUPP=1;SUPP_VEC=01;SVLEN=99;SVTYPE=DUP;SVMETHOD=SURVIVOR1.0.7;CHR2=chr5;END=1291450;CIPOS=0,0;CIEND=0,0;STRANDS=-+	GT:PSV:LN:DR:ST:QV:TY:ID:RAL:AAL:CO	./.:NaN:0:0,0:--:NaN:NaN:NaN:NAN:NAN:NAN	0/1:NA:99:44,50:-+:.:DUP:pbsv.INS.DUP.10968:NA:NA:chr5_1291351-chr5_1291450
chr5	1539917	pbsv.INS.DUP.10988	G	<DUP>	.	PASS	SUPP=1;SUPP_VEC=01;SVLEN=98;SVTYPE=DUP;SVMETHOD=SURVIVOR1.0.7;CHR2=chr5;END=1540015;CIPOS=0,0;CIEND=0,0;STRANDS=-+	GT:PSV:LN:DR:ST:QV:TY:ID:RAL:AAL:CO	./.:NaN:0:0,0:--:NaN:NaN:NaN:NAN:NAN:NAN	0/1:NA:98:47,40:-+:.:DUP:pbsv.INS.DUP.10988:NA:NA:chr5_1539917-chr5_1540015
chr5	1540146	pbsv.CNV.10989	G	<CNV>	.	PASS	SUPP=1;SUPP_VEC=01;SVLEN=45539587;SVTYPE=NA;SVMETHOD=SURVIVOR1.0.7;CHR2=chr5;END=47079733;CIPOS=0,0;CIEND=0,0;STRANDS=++	GT:PSV:LN:DR:ST:QV:TY:ID:RAL:AAL:CO	./.:NaN:0:0,0:--:NaN:NaN:NaN:NAN:NAN:NAN	./.:NA:45539587:0,0:++:.:NA:pbsv.CNV.10989:NA:NA:chr5_1540146-chr5_47079733
chr5	1584756	pbsv.INS.DUP.10996	C	<DUP>	.	PASS	SUPP=1;SUPP_VEC=01;SVLEN=93;SVTYPE=DUP;SVMETHOD=SURVIVOR1.0.7;CHR2=chr5;END=1584849;CIPOS=0,0;CIEND=0,0;STRANDS=-+	GT:PSV:LN:DR:ST:QV:TY:ID:RAL:AAL:CO	./.:NaN:0:0,0:--:NaN:NaN:NaN:NAN:NAN:NAN	0/1:NA:93:55,24:-+:.:DUP:pbsv.INS.DUP.10996:NA:NA:chr5_1584756-chr5_1584849
chr5	1611694	pbsv.INS.DUP.11000	G	<DUP>	.	PASS	SUPP=1;SUPP_VEC=01;SVLEN=64;SVTYPE=DUP;SVMETHOD=SURVIVOR1.0.7;CHR2=chr5;END=1611758;CIPOS=0,0;CIEND=0,0;STRANDS=-+	GT:PSV:LN:DR:ST:QV:TY:ID:RAL:AAL:CO	./.:NaN:0:0,0:--:NaN:NaN:NaN:NAN:NAN:NAN	0/1:NA:64:64,28:-+:.:DUP:pbsv.INS.DUP.11000:NA:NA:chr5_1611694-chr5_1611758
chr5	1858053	pbsv.INS.DUP.11033	T	<DUP>	.	PASS	SUPP=1;SUPP_VEC=01;SVLEN=94;SVTYPE=DUP;SVMETHOD=SURVIVOR1.0.7;CHR2=chr5;END=1858147;CIPOS=0,0;CIEND=0,0;STRANDS=-+	GT:PSV:LN:DR:ST:QV:TY:ID:RAL:AAL:CO	./.:NaN:0:0,0:--:NaN:NaN:NaN:NAN:NAN:NAN	0/1:NA:94:59,16:-+:.:DUP:pbsv.INS.DUP.11033:NA:NA:chr5_1858053-chr5_1858147
chr5	6774251	pbsv.INS.DUP.11156	C	<DUP>	.	PASS	SUPP=1;SUPP_VEC=01;SVLEN=66;SVTYPE=DUP;SVMETHOD=SURVIVOR1.0.7;CHR2=chr5;END=6774317;CIPOS=0,0;CIEND=0,0;STRANDS=-+	GT:PSV:LN:DR:ST:QV:TY:ID:RAL:AAL:CO	./.:NaN:0:0,0:--:NaN:NaN:NaN:NAN:NAN:NAN	0/1:NA:66:26,33:-+:.:DUP:pbsv.INS.DUP.11156:NA:NA:chr5_6774251-chr5_6774317
chr5	14635072	pbsv.INS.DUP.11271	A	<DUP>	.	PASS	SUPP=1;SUPP_VEC=01;SVLEN=83;SVTYPE=DUP;SVMETHOD=SURVIVOR1.0.7;CHR2=chr5;END=14635155;CIPOS=0,0;CIEND=0,0;STRANDS=-+	GT:PSV:LN:DR:ST:QV:TY:ID:RAL:AAL:CO	./.:NaN:0:0,0:--:NaN:NaN:NaN:NAN:NAN:NAN	0/1:NA:83:32,16:-+:.:DUP:pbsv.INS.DUP.11271:NA:NA:chr5_14635072-chr5_14635155
chr5	31691557	pbsv.INS.DUP.11482	G	<DUP>	.	PASS	SUPP=1;SUPP_VEC=01;SVLEN=58;SVTYPE=DUP;SVMETHOD=SURVIVOR1.0.7;CHR2=chr5;END=31691615;CIPOS=0,0;CIEND=0,0;STRANDS=-+	GT:PSV:LN:DR:ST:QV:TY:ID:RAL:AAL:CO	./.:NaN:0:0,0:--:NaN:NaN:NaN:NAN:NAN:NAN	0/1:NA:58:40,27:-+:.:DUP:pbsv.INS.DUP.11482:NA:NA:chr5_31691557-chr5_31691615
chr5	44888693	pbsv.INS.DUP.11622	T	<DUP>	.	PASS	SUPP=1;SUPP_VEC=01;SVLEN=53;SVTYPE=DUP;SVMETHOD=SURVIVOR1.0.7;CHR2=chr5;END=44888746;CIPOS=0,0;CIEND=0,0;STRANDS=-+	GT:PSV:LN:DR:ST:QV:TY:ID:RAL:AAL:CO	./.:NaN:0:0,0:--:NaN:NaN:NaN:NAN:NAN:NAN	0/1:NA:53:28,15:-+:.:DUP:pbsv.INS.DUP.11622:NA:NA:chr5_44888693-chr5_44888746
chr5	52911612	pbsv.INS.DUP.11750	T	<DUP>	.	PASS	SUPP=1;SUPP_VEC=01;SVLEN=83;SVTYPE=DUP;SVMETHOD=SURVIVOR1.0.7;CHR2=chr5;END=52911695;CIPOS=0,0;CIEND=0,0;STRANDS=-+	GT:PSV:LN:DR:ST:QV:TY:ID:RAL:AAL:CO	./.:NaN:0:0,0:--:NaN:NaN:NaN:NAN:NAN:NAN	0/1:NA:83:8,15:-+:.:DUP:pbsv.INS.DUP.11750:NA:NA:chr5_52911612-chr5_52911695
chr5	53172339	pbsv.INS.DUP.11757	T	<DUP>	.	PASS	SUPP=1;SUPP_VEC=01;SVLEN=88;SVTYPE=DUP;SVMETHOD=SURVIVOR1.0.7;CHR2=chr5;END=53172427;CIPOS=0,0;CIEND=0,0;STRANDS=-+	GT:PSV:LN:DR:ST:QV:TY:ID:RAL:AAL:CO	./.:NaN:0:0,0:--:NaN:NaN:NaN:NAN:NAN:NAN	0/1:NA:88:18,9:-+:.:DUP:pbsv.INS.DUP.11757:NA:NA:chr5_53172339-chr5_53172427
chr5	59200400	pbsv.INS.DUP.11819	G	<DUP>	.	PASS	SUPP=1;SUPP_VEC=01;SVLEN=84;SVTYPE=DUP;SVMETHOD=SURVIVOR1.0.7;CHR2=chr5;END=59200484;CIPOS=0,0;CIEND=0,0;STRANDS=-+	GT:PSV:LN:DR:ST:QV:TY:ID:RAL:AAL:CO	./.:NaN:0:0,0:--:NaN:NaN:NaN:NAN:NAN:NAN	1/1:NA:84:5,34:-+:.:DUP:pbsv.INS.DUP.11819:NA:NA:chr5_59200400-chr5_59200484
chr5	78818244	pbsv.INS.DUP.12001	A	<DUP>	.	PASS	SUPP=1;SUPP_VEC=01;SVLEN=71;SVTYPE=DUP;SVMETHOD=SURVIVOR1.0.7;CHR2=chr5;END=78818315;CIPOS=0,0;CIEND=0,0;STRANDS=-+	GT:PSV:LN:DR:ST:QV:TY:ID:RAL:AAL:CO	./.:NaN:0:0,0:--:NaN:NaN:NaN:NAN:NAN:NAN	0/1:NA:71:25,10:-+:.:DUP:pbsv.INS.DUP.12001:NA:NA:chr5_78818244-chr5_78818315
chr5	95927508	pbsv.INS.DUP.12165	C	<DUP>	.	PASS	SUPP=1;SUPP_VEC=01;SVLEN=53;SVTYPE=DUP;SVMETHOD=SURVIVOR1.0.7;CHR2=chr5;END=95927561;CIPOS=0,0;CIEND=0,0;STRANDS=-+	GT:PSV:LN:DR:ST:QV:TY:ID:RAL:AAL:CO	./.:NaN:0:0,0:--:NaN:NaN:NaN:NAN:NAN:NAN	0/1:NA:53:7,21:-+:.:DUP:pbsv.INS.DUP.12165:NA:NA:chr5_95927508-chr5_95927561
chr5	104025087	pbsv.INS.DUP.12244	G	<DUP>	.	PASS	SUPP=1;SUPP_VEC=01;SVLEN=56;SVTYPE=DUP;SVMETHOD=SURVIVOR1.0.7;CHR2=chr5;END=104025143;CIPOS=0,0;CIEND=0,0;STRANDS=-+	GT:PSV:LN:DR:ST:QV:TY:ID:RAL:AAL:CO	./.:NaN:0:0,0:--:NaN:NaN:NaN:NAN:NAN:NAN	1/1:NA:56:0,22:-+:.:DUP:pbsv.INS.DUP.12244:NA:NA:chr5_104025087-chr5_104025143
chr5	109354005	pbsv.INS.DUP.12290	C	<DUP>	.	PASS	SUPP=1;SUPP_VEC=01;SVLEN=94;SVTYPE=DUP;SVMETHOD=SURVIVOR1.0.7;CHR2=chr5;END=109354099;CIPOS=0,0;CIEND=0,0;STRANDS=-+	GT:PSV:LN:DR:ST:QV:TY:ID:RAL:AAL:CO	./.:NaN:0:0,0:--:NaN:NaN:NaN:NAN:NAN:NAN	0/1:NA:94:17,25:-+:.:DUP:pbsv.INS.DUP.12290:NA:NA:chr5_109354005-chr5_109354099
chr5	132280840	pbsv.INS.DUP.12518	T	<DUP>	.	PASS	SUPP=1;SUPP_VEC=01;SVLEN=58;SVTYPE=DUP;SVMETHOD=SURVIVOR1.0.7;CHR2=chr5;END=132280898;CIPOS=0,0;CIEND=0,0;STRANDS=-+	GT:PSV:LN:DR:ST:QV:TY:ID:RAL:AAL:CO	./.:NaN:0:0,0:--:NaN:NaN:NaN:NAN:NAN:NAN	0/1:NA:58:24,10:-+:.:DUP:pbsv.INS.DUP.12518:NA:NA:chr5_132280840-chr5_132280898
chr5	138233947	pbsv.INS.DUP.12563	T	<DUP>	.	PASS	SUPP=1;SUPP_VEC=01;SVLEN=56;SVTYPE=DUP;SVMETHOD=SURVIVOR1.0.7;CHR2=chr5;END=138234003;CIPOS=0,0;CIEND=0,0;STRANDS=-+	GT:PSV:LN:DR:ST:QV:TY:ID:RAL:AAL:CO	./.:NaN:0:0,0:--:NaN:NaN:NaN:NAN:NAN:NAN	0/1:NA:56:23,8:-+:.:DUP:pbsv.INS.DUP.12563:NA:NA:chr5_138233947-chr5_138234003
chr5	140941206	pbsv.INS.DUP.12569	T	<DUP>	.	PASS	SUPP=1;SUPP_VEC=01;SVLEN=65;SVTYPE=DUP;SVMETHOD=SURVIVOR1.0.7;CHR2=chr5;END=140941271;CIPOS=0,0;CIEND=0,0;STRANDS=-+	GT:PSV:LN:DR:ST:QV:TY:ID:RAL:AAL:CO	./.:NaN:0:0,0:--:NaN:NaN:NaN:NAN:NAN:NAN	0/1:NA:65:26,12:-+:.:DUP:pbsv.INS.DUP.12569:NA:NA:chr5_140941206-chr5_140941271
chr5	177978842	pbsv.INS.DUP.12930	T	<DUP>	.	PASS	SUPP=1;SUPP_VEC=01;SVLEN=54;SVTYPE=DUP;SVMETHOD=SURVIVOR1.0.7;CHR2=chr5;END=177978896;CIPOS=0,0;CIEND=0,0;STRANDS=-+	GT:PSV:LN:DR:ST:QV:TY:ID:RAL:AAL:CO	./.:NaN:0:0,0:--:NaN:NaN:NaN:NAN:NAN:NAN	0/1:NA:54:21,14:-+:.:DUP:pbsv.INS.DUP.12930:NA:NA:chr5_177978842-chr5_177978896
chr5	177979313	pbsv.INS.DUP.12931	G	<DUP>	.	PASS	SUPP=1;SUPP_VEC=01;SVLEN=69;SVTYPE=DUP;SVMETHOD=SURVIVOR1.0.7;CHR2=chr5;END=177979382;CIPOS=0,0;CIEND=0,0;STRANDS=-+	GT:PSV:LN:DR:ST:QV:TY:ID:RAL:AAL:CO	./.:NaN:0:0,0:--:NaN:NaN:NaN:NAN:NAN:NAN	0/1:NA:69:11,32:-+:.:DUP:pbsv.INS.DUP.12931:NA:NA:chr5_177979313-chr5_177979382
chr5	179646149	pbsv.INS.DUP.12987	G	<DUP>	.	PASS	SUPP=1;SUPP_VEC=01;SVLEN=98;SVTYPE=DUP;SVMETHOD=SURVIVOR1.0.7;CHR2=chr5;END=179646247;CIPOS=0,0;CIEND=0,0;STRANDS=-+	GT:PSV:LN:DR:ST:QV:TY:ID:RAL:AAL:CO	./.:NaN:0:0,0:--:NaN:NaN:NaN:NAN:NAN:NAN	0/1:NA:98:10,32:-+:.:DUP:pbsv.INS.DUP.12987:NA:NA:chr5_179646149-chr5_179646247
chr6	204725	pbsv.CNV.13043	C	<CNV>	.	PASS	SUPP=1;SUPP_VEC=01;SVLEN=25990248;SVTYPE=NA;SVMETHOD=SURVIVOR1.0.7;CHR2=chr6;END=26194973;CIPOS=0,0;CIEND=0,0;STRANDS=++	GT:PSV:LN:DR:ST:QV:TY:ID:RAL:AAL:CO	./.:NaN:0:0,0:--:NaN:NaN:NaN:NAN:NAN:NAN	./.:NA:25990248:0,0:++:.:NA:pbsv.CNV.13043:NA:NA:chr6_204725-chr6_26194973
chr6	515568	pbsv.INS.DUP.13055	C	<DUP>	.	PASS	SUPP=1;SUPP_VEC=01;SVLEN=79;SVTYPE=DUP;SVMETHOD=SURVIVOR1.0.7;CHR2=chr6;END=515647;CIPOS=0,0;CIEND=0,0;STRANDS=-+	GT:PSV:LN:DR:ST:QV:TY:ID:RAL:AAL:CO	./.:NaN:0:0,0:--:NaN:NaN:NaN:NAN:NAN:NAN	0/1:NA:79:32,21:-+:.:DUP:pbsv.INS.DUP.13055:NA:NA:chr6_515568-chr6_515647
chr6	1124005	pbsv.INS.DUP.13087	A	<DUP>	.	PASS	SUPP=1;SUPP_VEC=01;SVLEN=64;SVTYPE=DUP;SVMETHOD=SURVIVOR1.0.7;CHR2=chr6;END=1124069;CIPOS=0,0;CIEND=0,0;STRANDS=-+	GT:PSV:LN:DR:ST:QV:TY:ID:RAL:AAL:CO	./.:NaN:0:0,0:--:NaN:NaN:NaN:NAN:NAN:NAN	0/1:NA:64:41,32:-+:.:DUP:pbsv.INS.DUP.13087:NA:NA:chr6_1124005-chr6_1124069
chr6	1927069	pbsv.INS.DUP.13131	A	<DUP>	.	PASS	SUPP=1;SUPP_VEC=01;SVLEN=58;SVTYPE=DUP;SVMETHOD=SURVIVOR1.0.7;CHR2=chr6;END=1927127;CIPOS=0,0;CIEND=0,0;STRANDS=-+	GT:PSV:LN:DR:ST:QV:TY:ID:RAL:AAL:CO	./.:NaN:0:0,0:--:NaN:NaN:NaN:NAN:NAN:NAN	0/1:NA:58:35,31:-+:.:DUP:pbsv.INS.DUP.13131:NA:NA:chr6_1927069-chr6_1927127
chr6	2853519	pbsv.INS.DUP.13152	C	<DUP>	.	PASS	SUPP=1;SUPP_VEC=01;SVLEN=81;SVTYPE=DUP;SVMETHOD=SURVIVOR1.0.7;CHR2=chr6;END=2853600;CIPOS=0,0;CIEND=0,0;STRANDS=-+	GT:PSV:LN:DR:ST:QV:TY:ID:RAL:AAL:CO	./.:NaN:0:0,0:--:NaN:NaN:NaN:NAN:NAN:NAN	0/1:NA:81:36,35:-+:.:DUP:pbsv.INS.DUP.13152:NA:NA:chr6_2853519-chr6_2853600
chr6	4254702	pbsv.INS.DUP.13184	T	<DUP>	.	PASS	SUPP=1;SUPP_VEC=01;SVLEN=95;SVTYPE=DUP;SVMETHOD=SURVIVOR1.0.7;CHR2=chr6;END=4254797;CIPOS=0,0;CIEND=0,0;STRANDS=-+	GT:PSV:LN:DR:ST:QV:TY:ID:RAL:AAL:CO	./.:NaN:0:0,0:--:NaN:NaN:NaN:NAN:NAN:NAN	0/1:NA:95:55,25:-+:.:DUP:pbsv.INS.DUP.13184:NA:NA:chr6_4254702-chr6_4254797
chr6	4260016	pbsv.INS.DUP.13187	G	<DUP>	.	PASS	SUPP=1;SUPP_VEC=01;SVLEN=68;SVTYPE=DUP;SVMETHOD=SURVIVOR1.0.7;CHR2=chr6;END=4260084;CIPOS=0,0;CIEND=0,0;STRANDS=-+	GT:PSV:LN:DR:ST:QV:TY:ID:RAL:AAL:CO	./.:NaN:0:0,0:--:NaN:NaN:NaN:NAN:NAN:NAN	0/1:NA:68:32,43:-+:.:DUP:pbsv.INS.DUP.13187:NA:NA:chr6_4260016-chr6_4260084
chr6	8597230	pbsv.INS.DUP.13257	T	<DUP>	.	PASS	SUPP=1;SUPP_VEC=01;SVLEN=61;SVTYPE=DUP;SVMETHOD=SURVIVOR1.0.7;CHR2=chr6;END=8597291;CIPOS=0,0;CIEND=0,0;STRANDS=-+	GT:PSV:LN:DR:ST:QV:TY:ID:RAL:AAL:CO	./.:NaN:0:0,0:--:NaN:NaN:NaN:NAN:NAN:NAN	0/1:NA:61:36,23:-+:.:DUP:pbsv.INS.DUP.13257:NA:NA:chr6_8597230-chr6_8597291
chr6	10616189	pbsv.INS.DUP.13288	A	<DUP>	.	PASS	SUPP=1;SUPP_VEC=01;SVLEN=95;SVTYPE=DUP;SVMETHOD=SURVIVOR1.0.7;CHR2=chr6;END=10616284;CIPOS=0,0;CIEND=0,0;STRANDS=-+	GT:PSV:LN:DR:ST:QV:TY:ID:RAL:AAL:CO	./.:NaN:0:0,0:--:NaN:NaN:NaN:NAN:NAN:NAN	0/1:NA:95:45,17:-+:.:DUP:pbsv.INS.DUP.13288:NA:NA:chr6_10616189-chr6_10616284
chr6	18888067	pbsv.INS.DUP.13373	A	<DUP>	.	PASS	SUPP=1;SUPP_VEC=01;SVLEN=62;SVTYPE=DUP;SVMETHOD=SURVIVOR1.0.7;CHR2=chr6;END=18888129;CIPOS=0,0;CIEND=0,0;STRANDS=-+	GT:PSV:LN:DR:ST:QV:TY:ID:RAL:AAL:CO	./.:NaN:0:0,0:--:NaN:NaN:NaN:NAN:NAN:NAN	0/1:NA:62:39,11:-+:.:DUP:pbsv.INS.DUP.13373:NA:NA:chr6_18888067-chr6_18888129
chr6	31021350	pbsv.INS.DUP.13531	T	<DUP>	.	PASS	SUPP=1;SUPP_VEC=01;SVLEN=69;SVTYPE=DUP;SVMETHOD=SURVIVOR1.0.7;CHR2=chr6;END=31021419;CIPOS=0,0;CIEND=0,0;STRANDS=-+	GT:PSV:LN:DR:ST:QV:TY:ID:RAL:AAL:CO	./.:NaN:0:0,0:--:NaN:NaN:NaN:NAN:NAN:NAN	0/1:NA:69:13,45:-+:.:DUP:pbsv.INS.DUP.13531:NA:NA:chr6_31021350-chr6_31021419
chr6	33389479	pbsv.CNV.13666	C	<CNV>	.	PASS	SUPP=1;SUPP_VEC=01;SVLEN=13039;SVTYPE=NA;SVMETHOD=SURVIVOR1.0.7;CHR2=chr6;END=33402518;CIPOS=0,0;CIEND=0,0;STRANDS=++	GT:PSV:LN:DR:ST:QV:TY:ID:RAL:AAL:CO	./.:NaN:0:0,0:--:NaN:NaN:NaN:NAN:NAN:NAN	./.:NA:13039:0,0:++:.:NA:pbsv.CNV.13666:NA:NA:chr6_33389479-chr6_33402518
chr6	42524291	pbsv.INS.DUP.13791	A	<DUP>	.	PASS	SUPP=1;SUPP_VEC=01;SVLEN=80;SVTYPE=DUP;SVMETHOD=SURVIVOR1.0.7;CHR2=chr6;END=42524371;CIPOS=0,0;CIEND=0,0;STRANDS=-+	GT:PSV:LN:DR:ST:QV:TY:ID:RAL:AAL:CO	./.:NaN:0:0,0:--:NaN:NaN:NaN:NAN:NAN:NAN	0/1:NA:80:11,29:-+:.:DUP:pbsv.INS.DUP.13791:NA:NA:chr6_42524291-chr6_42524371
chr6	43294351	pbsv.INS.DUP.13799	C	<DUP>	.	PASS	SUPP=1;SUPP_VEC=01;SVLEN=91;SVTYPE=DUP;SVMETHOD=SURVIVOR1.0.7;CHR2=chr6;END=43294442;CIPOS=0,0;CIEND=0,0;STRANDS=-+	GT:PSV:LN:DR:ST:QV:TY:ID:RAL:AAL:CO	./.:NaN:0:0,0:--:NaN:NaN:NaN:NAN:NAN:NAN	0/1:NA:91:21,47:-+:.:DUP:pbsv.INS.DUP.13799:NA:NA:chr6_43294351-chr6_43294442
chr6	58072067	pbsv.CNV.14014	A	<CNV>	.	PASS	SUPP=1;SUPP_VEC=01;SVLEN=3192364;SVTYPE=NA;SVMETHOD=SURVIVOR1.0.7;CHR2=chr6;END=61264431;CIPOS=0,0;CIEND=0,0;STRANDS=++	GT:PSV:LN:DR:ST:QV:TY:ID:RAL:AAL:CO	./.:NaN:0:0,0:--:NaN:NaN:NaN:NAN:NAN:NAN	./.:NA:3192364:0,0:++:.:NA:pbsv.CNV.14014:NA:NA:chr6_58072067-chr6_61264431
chr6	71198462	pbsv.INS.DUP.14185	A	<DUP>	.	PASS	SUPP=1;SUPP_VEC=01;SVLEN=58;SVTYPE=DUP;SVMETHOD=SURVIVOR1.0.7;CHR2=chr6;END=71198520;CIPOS=0,0;CIEND=0,0;STRANDS=-+	GT:PSV:LN:DR:ST:QV:TY:ID:RAL:AAL:CO	./.:NaN:0:0,0:--:NaN:NaN:NaN:NAN:NAN:NAN	0/1:NA:58:28,15:-+:.:DUP:pbsv.INS.DUP.14185:NA:NA:chr6_71198462-chr6_71198520
chr6	72002479	pbsv.CNV.14197	A	<CNV>	.	PASS	SUPP=1;SUPP_VEC=01;SVLEN=1178494;SVTYPE=NA;SVMETHOD=SURVIVOR1.0.7;CHR2=chr6;END=73180973;CIPOS=0,0;CIEND=0,0;STRANDS=++	GT:PSV:LN:DR:ST:QV:TY:ID:RAL:AAL:CO	./.:NaN:0:0,0:--:NaN:NaN:NaN:NAN:NAN:NAN	./.:NA:1178494:0,0:++:.:NA:pbsv.CNV.14197:NA:NA:chr6_72002479-chr6_73180973
chr6	78128758	pbsv.CNV.14272	A	<CNV>	.	PASS	SUPP=1;SUPP_VEC=01;SVLEN=311832;SVTYPE=NA;SVMETHOD=SURVIVOR1.0.7;CHR2=chr6;END=78440590;CIPOS=0,0;CIEND=0,0;STRANDS=++	GT:PSV:LN:DR:ST:QV:TY:ID:RAL:AAL:CO	./.:NaN:0:0,0:--:NaN:NaN:NaN:NAN:NAN:NAN	./.:NA:311832:0,0:++:.:NA:pbsv.CNV.14272:NA:NA:chr6_78128758-chr6_78440590
chr6	84216272	pbsv.CNV.14328	T	<CNV>	.	PASS	SUPP=1;SUPP_VEC=01;SVLEN=27938727;SVTYPE=NA;SVMETHOD=SURVIVOR1.0.7;CHR2=chr6;END=112154999;CIPOS=0,0;CIEND=0,0;STRANDS=++	GT:PSV:LN:DR:ST:QV:TY:ID:RAL:AAL:CO	./.:NaN:0:0,0:--:NaN:NaN:NaN:NAN:NAN:NAN	./.:NA:27938727:0,0:++:.:NA:pbsv.CNV.14328:NA:NA:chr6_84216272-chr6_112154999
chr6	115429513	pbsv.CNV.14555	A	<CNV>	.	PASS	SUPP=1;SUPP_VEC=01;SVLEN=23095;SVTYPE=NA;SVMETHOD=SURVIVOR1.0.7;CHR2=chr6;END=115452608;CIPOS=0,0;CIEND=0,0;STRANDS=++	GT:PSV:LN:DR:ST:QV:TY:ID:RAL:AAL:CO	./.:NaN:0:0,0:--:NaN:NaN:NaN:NAN:NAN:NAN	./.:NA:23095:0,0:++:.:NA:pbsv.CNV.14555:NA:NA:chr6_115429513-chr6_115452608
chr6	115803991	pbsv.CNV.14556	T	<CNV>	.	PASS	SUPP=1;SUPP_VEC=01;SVLEN=9857;SVTYPE=NA;SVMETHOD=SURVIVOR1.0.7;CHR2=chr6;END=115813848;CIPOS=0,0;CIEND=0,0;STRANDS=++	GT:PSV:LN:DR:ST:QV:TY:ID:RAL:AAL:CO	./.:NaN:0:0,0:--:NaN:NaN:NaN:NAN:NAN:NAN	./.:NA:9857:0,0:++:.:NA:pbsv.CNV.14556:NA:NA:chr6_115803991-chr6_115813848
chr6	115887816	pbsv.CNV.14557	A	<CNV>	.	PASS	SUPP=1;SUPP_VEC=01;SVLEN=6272272;SVTYPE=NA;SVMETHOD=SURVIVOR1.0.7;CHR2=chr6;END=122160088;CIPOS=0,0;CIEND=0,0;STRANDS=++	GT:PSV:LN:DR:ST:QV:TY:ID:RAL:AAL:CO	./.:NaN:0:0,0:--:NaN:NaN:NaN:NAN:NAN:NAN	./.:NA:6272272:0,0:++:.:NA:pbsv.CNV.14557:NA:NA:chr6_115887816-chr6_122160088
chr6	122171274	pbsv.CNV.14606	A	<CNV>	.	PASS	SUPP=1;SUPP_VEC=01;SVLEN=1022042;SVTYPE=NA;SVMETHOD=SURVIVOR1.0.7;CHR2=chr6;END=123193316;CIPOS=0,0;CIEND=0,0;STRANDS=++	GT:PSV:LN:DR:ST:QV:TY:ID:RAL:AAL:CO	./.:NaN:0:0,0:--:NaN:NaN:NaN:NAN:NAN:NAN	./.:NA:1022042:0,0:++:.:NA:pbsv.CNV.14606:NA:NA:chr6_122171274-chr6_123193316
chr6	125449376	pbsv.INS.DUP.14641	A	<DUP>	.	PASS	SUPP=1;SUPP_VEC=01;SVLEN=65;SVTYPE=DUP;SVMETHOD=SURVIVOR1.0.7;CHR2=chr6;END=125449441;CIPOS=0,0;CIEND=0,0;STRANDS=-+	GT:PSV:LN:DR:ST:QV:TY:ID:RAL:AAL:CO	./.:NaN:0:0,0:--:NaN:NaN:NaN:NAN:NAN:NAN	0/1:NA:65:17,10:-+:.:DUP:pbsv.INS.DUP.14641:NA:NA:chr6_125449376-chr6_125449441
chr6	129298074	pbsv.INS.DUP.14666	A	<DUP>	.	PASS	SUPP=1;SUPP_VEC=01;SVLEN=74;SVTYPE=DUP;SVMETHOD=SURVIVOR1.0.7;CHR2=chr6;END=129298148;CIPOS=0,0;CIEND=0,0;STRANDS=-+	GT:PSV:LN:DR:ST:QV:TY:ID:RAL:AAL:CO	./.:NaN:0:0,0:--:NaN:NaN:NaN:NAN:NAN:NAN	1/1:NA:74:0,22:-+:.:DUP:pbsv.INS.DUP.14666:NA:NA:chr6_129298074-chr6_129298148
chr6	134404493	pbsv.INS.DUP.14721	T	<DUP>	.	PASS	SUPP=1;SUPP_VEC=01;SVLEN=75;SVTYPE=DUP;SVMETHOD=SURVIVOR1.0.7;CHR2=chr6;END=134404568;CIPOS=0,0;CIEND=0,0;STRANDS=-+	GT:PSV:LN:DR:ST:QV:TY:ID:RAL:AAL:CO	./.:NaN:0:0,0:--:NaN:NaN:NaN:NAN:NAN:NAN	0/1:NA:75:32,9:-+:.:DUP:pbsv.INS.DUP.14721:NA:NA:chr6_134404493-chr6_134404568
chr6	141356502	pbsv.INS.DUP.14780	T	<DUP>	.	PASS	SUPP=1;SUPP_VEC=01;SVLEN=54;SVTYPE=DUP;SVMETHOD=SURVIVOR1.0.7;CHR2=chr6;END=141356556;CIPOS=0,0;CIEND=0,0;STRANDS=-+	GT:PSV:LN:DR:ST:QV:TY:ID:RAL:AAL:CO	./.:NaN:0:0,0:--:NaN:NaN:NaN:NAN:NAN:NAN	0/1:NA:54:24,8:-+:.:DUP:pbsv.INS.DUP.14780:NA:NA:chr6_141356502-chr6_141356556
chr6	154100189	pbsv.INS.DUP.14879	A	<DUP>	.	PASS	SUPP=1;SUPP_VEC=01;SVLEN=85;SVTYPE=DUP;SVMETHOD=SURVIVOR1.0.7;CHR2=chr6;END=154100274;CIPOS=0,0;CIEND=0,0;STRANDS=-+	GT:PSV:LN:DR:ST:QV:TY:ID:RAL:AAL:CO	./.:NaN:0:0,0:--:NaN:NaN:NaN:NAN:NAN:NAN	0/1:NA:85:31,8:-+:.:DUP:pbsv.INS.DUP.14879:NA:NA:chr6_154100189-chr6_154100274
chr6	168029603	pbsv.INS.DUP.15138	T	<DUP>	.	PASS	SUPP=1;SUPP_VEC=01;SVLEN=64;SVTYPE=DUP;SVMETHOD=SURVIVOR1.0.7;CHR2=chr6;END=168029667;CIPOS=0,0;CIEND=0,0;STRANDS=-+	GT:PSV:LN:DR:ST:QV:TY:ID:RAL:AAL:CO	./.:NaN:0:0,0:--:NaN:NaN:NaN:NAN:NAN:NAN	0/1:NA:64:16,29:-+:.:DUP:pbsv.INS.DUP.15138:NA:NA:chr6_168029603-chr6_168029667
chr6	168296057	pbsv.INS.DUP.15162	C	<DUP>	.	PASS	SUPP=1;SUPP_VEC=01;SVLEN=68;SVTYPE=DUP;SVMETHOD=SURVIVOR1.0.7;CHR2=chr6;END=168296125;CIPOS=0,0;CIEND=0,0;STRANDS=-+	GT:PSV:LN:DR:ST:QV:TY:ID:RAL:AAL:CO	./.:NaN:0:0,0:--:NaN:NaN:NaN:NAN:NAN:NAN	0/1:NA:68:11,17:-+:.:DUP:pbsv.INS.DUP.15162:NA:NA:chr6_168296057-chr6_168296125
chr6	168592702	pbsv.INS.DUP.15180	C	<DUP>	.	PASS	SUPP=1;SUPP_VEC=01;SVLEN=64;SVTYPE=DUP;SVMETHOD=SURVIVOR1.0.7;CHR2=chr6;END=168592766;CIPOS=0,0;CIEND=0,0;STRANDS=-+	GT:PSV:LN:DR:ST:QV:TY:ID:RAL:AAL:CO	./.:NaN:0:0,0:--:NaN:NaN:NaN:NAN:NAN:NAN	0/1:NA:64:15,43:-+:.:DUP:pbsv.INS.DUP.15180:NA:NA:chr6_168592702-chr6_168592766
chr6	169215065	pbsv.INS.DUP.15251	T	<DUP>	.	PASS	SUPP=1;SUPP_VEC=01;SVLEN=79;SVTYPE=DUP;SVMETHOD=SURVIVOR1.0.7;CHR2=chr6;END=169215144;CIPOS=0,0;CIEND=0,0;STRANDS=-+	GT:PSV:LN:DR:ST:QV:TY:ID:RAL:AAL:CO	./.:NaN:0:0,0:--:NaN:NaN:NaN:NAN:NAN:NAN	0/1:NA:79:31,14:-+:.:DUP:pbsv.INS.DUP.15251:NA:NA:chr6_169215065-chr6_169215144
chr6	169923712	pbsv.INS.DUP.15294	A	<DUP>	.	PASS	SUPP=1;SUPP_VEC=01;SVLEN=92;SVTYPE=DUP;SVMETHOD=SURVIVOR1.0.7;CHR2=chr6;END=169923804;CIPOS=0,0;CIEND=0,0;STRANDS=-+	GT:PSV:LN:DR:ST:QV:TY:ID:RAL:AAL:CO	./.:NaN:0:0,0:--:NaN:NaN:NaN:NAN:NAN:NAN	1/1:NA:92:7,38:-+:.:DUP:pbsv.INS.DUP.15294:NA:NA:chr6_169923712-chr6_169923804
chr6	169987654	pbsv.INS.DUP.15305	G	<DUP>	.	PASS	SUPP=1;SUPP_VEC=01;SVLEN=94;SVTYPE=DUP;SVMETHOD=SURVIVOR1.0.7;CHR2=chr6;END=169987748;CIPOS=0,0;CIEND=0,0;STRANDS=-+	GT:PSV:LN:DR:ST:QV:TY:ID:RAL:AAL:CO	./.:NaN:0:0,0:--:NaN:NaN:NaN:NAN:NAN:NAN	0/1:NA:94:24,12:-+:.:DUP:pbsv.INS.DUP.15305:NA:NA:chr6_169987654-chr6_169987748
chr6	170087662	pbsv.INS.DUP.15321	G	<DUP>	.	PASS	SUPP=1;SUPP_VEC=01;SVLEN=64;SVTYPE=DUP;SVMETHOD=SURVIVOR1.0.7;CHR2=chr6;END=170087726;CIPOS=0,0;CIEND=0,0;STRANDS=-+	GT:PSV:LN:DR:ST:QV:TY:ID:RAL:AAL:CO	./.:NaN:0:0,0:--:NaN:NaN:NaN:NAN:NAN:NAN	0/1:NA:64:19,20:-+:.:DUP:pbsv.INS.DUP.15321:NA:NA:chr6_170087662-chr6_170087726
chr6	170095152	pbsv.INS.DUP.15326	T	<DUP>	.	PASS	SUPP=1;SUPP_VEC=01;SVLEN=72;SVTYPE=DUP;SVMETHOD=SURVIVOR1.0.7;CHR2=chr6;END=170095224;CIPOS=0,0;CIEND=0,0;STRANDS=-+	GT:PSV:LN:DR:ST:QV:TY:ID:RAL:AAL:CO	./.:NaN:0:0,0:--:NaN:NaN:NaN:NAN:NAN:NAN	1/1:NA:72:3,32:-+:.:DUP:pbsv.INS.DUP.15326:NA:NA:chr6_170095152-chr6_170095224
chr6	170126072	pbsv.INS.DUP.15328	G	<DUP>	.	PASS	SUPP=1;SUPP_VEC=01;SVLEN=64;SVTYPE=DUP;SVMETHOD=SURVIVOR1.0.7;CHR2=chr6;END=170126136;CIPOS=0,0;CIEND=0,0;STRANDS=-+	GT:PSV:LN:DR:ST:QV:TY:ID:RAL:AAL:CO	./.:NaN:0:0,0:--:NaN:NaN:NaN:NAN:NAN:NAN	0/1:NA:64:31,27:-+:.:DUP:pbsv.INS.DUP.15328:NA:NA:chr6_170126072-chr6_170126136
chr6	170146270	pbsv.INS.DUP.15331	G	<DUP>	.	PASS	SUPP=1;SUPP_VEC=01;SVLEN=72;SVTYPE=DUP;SVMETHOD=SURVIVOR1.0.7;CHR2=chr6;END=170146342;CIPOS=0,0;CIEND=0,0;STRANDS=-+	GT:PSV:LN:DR:ST:QV:TY:ID:RAL:AAL:CO	./.:NaN:0:0,0:--:NaN:NaN:NaN:NAN:NAN:NAN	0/1:NA:72:26,11:-+:.:DUP:pbsv.INS.DUP.15331:NA:NA:chr6_170146270-chr6_170146342
chr7	225911	pbsv.INS.DUP.15424	C	<DUP>	.	PASS	SUPP=1;SUPP_VEC=01;SVLEN=85;SVTYPE=DUP;SVMETHOD=SURVIVOR1.0.7;CHR2=chr7;END=225996;CIPOS=0,0;CIEND=0,0;STRANDS=-+	GT:PSV:LN:DR:ST:QV:TY:ID:RAL:AAL:CO	./.:NaN:0:0,0:--:NaN:NaN:NaN:NAN:NAN:NAN	1/1:NA:85:10,42:-+:.:DUP:pbsv.INS.DUP.15424:NA:NA:chr7_225911-chr7_225996
chr7	357206	pbsv.INS.DUP.15436	G	<DUP>	.	PASS	SUPP=1;SUPP_VEC=01;SVLEN=58;SVTYPE=DUP;SVMETHOD=SURVIVOR1.0.7;CHR2=chr7;END=357264;CIPOS=0,0;CIEND=0,0;STRANDS=-+	GT:PSV:LN:DR:ST:QV:TY:ID:RAL:AAL:CO	./.:NaN:0:0,0:--:NaN:NaN:NaN:NAN:NAN:NAN	0/1:NA:58:23,16:-+:.:DUP:pbsv.INS.DUP.15436:NA:NA:chr7_357206-chr7_357264
chr7	483421	pbsv.INS.DUP.15450	T	<DUP>	.	PASS	SUPP=1;SUPP_VEC=01;SVLEN=57;SVTYPE=DUP;SVMETHOD=SURVIVOR1.0.7;CHR2=chr7;END=483478;CIPOS=0,0;CIEND=0,0;STRANDS=-+	GT:PSV:LN:DR:ST:QV:TY:ID:RAL:AAL:CO	./.:NaN:0:0,0:--:NaN:NaN:NaN:NAN:NAN:NAN	0/1:NA:57:15,9:-+:.:DUP:pbsv.INS.DUP.15450:NA:NA:chr7_483421-chr7_483478
chr7	1272420	pbsv.INS.DUP.15488	C	<DUP>	.	PASS	SUPP=1;SUPP_VEC=01;SVLEN=66;SVTYPE=DUP;SVMETHOD=SURVIVOR1.0.7;CHR2=chr7;END=1272486;CIPOS=0,0;CIEND=0,0;STRANDS=-+	GT:PSV:LN:DR:ST:QV:TY:ID:RAL:AAL:CO	./.:NaN:0:0,0:--:NaN:NaN:NaN:NAN:NAN:NAN	0/1:NA:66:30,37:-+:.:DUP:pbsv.INS.DUP.15488:NA:NA:chr7_1272420-chr7_1272486
chr7	2590149	pbsv.INS.DUP.15547	G	<DUP>	.	PASS	SUPP=1;SUPP_VEC=01;SVLEN=60;SVTYPE=DUP;SVMETHOD=SURVIVOR1.0.7;CHR2=chr7;END=2590209;CIPOS=0,0;CIEND=0,0;STRANDS=-+	GT:PSV:LN:DR:ST:QV:TY:ID:RAL:AAL:CO	./.:NaN:0:0,0:--:NaN:NaN:NaN:NAN:NAN:NAN	1/1:NA:60:2,41:-+:.:DUP:pbsv.INS.DUP.15547:NA:NA:chr7_2590149-chr7_2590209
chr7	3954410	pbsv.INS.DUP.15564	A	<DUP>	.	PASS	SUPP=1;SUPP_VEC=01;SVLEN=51;SVTYPE=DUP;SVMETHOD=SURVIVOR1.0.7;CHR2=chr7;END=3954461;CIPOS=0,0;CIEND=0,0;STRANDS=-+	GT:PSV:LN:DR:ST:QV:TY:ID:RAL:AAL:CO	./.:NaN:0:0,0:--:NaN:NaN:NaN:NAN:NAN:NAN	0/1:NA:51:18,15:-+:.:DUP:pbsv.INS.DUP.15564:NA:NA:chr7_3954410-chr7_3954461
chr7	17472254	pbsv.CNV.15707	G	<CNV>	.	PASS	SUPP=1;SUPP_VEC=01;SVLEN=15083016;SVTYPE=NA;SVMETHOD=SURVIVOR1.0.7;CHR2=chr7;END=32555270;CIPOS=0,0;CIEND=0,0;STRANDS=++	GT:PSV:LN:DR:ST:QV:TY:ID:RAL:AAL:CO	./.:NaN:0:0,0:--:NaN:NaN:NaN:NAN:NAN:NAN	./.:NA:15083016:0,0:++:.:NA:pbsv.CNV.15707:NA:NA:chr7_17472254-chr7_32555270
chr7	23637332	pbsv.INS.DUP.15766	C	<DUP>	.	PASS	SUPP=1;SUPP_VEC=01;SVLEN=70;SVTYPE=DUP;SVMETHOD=SURVIVOR1.0.7;CHR2=chr7;END=23637402;CIPOS=0,0;CIEND=0,0;STRANDS=-+	GT:PSV:LN:DR:ST:QV:TY:ID:RAL:AAL:CO	./.:NaN:0:0,0:--:NaN:NaN:NaN:NAN:NAN:NAN	0/1:NA:70:7,5:-+:.:DUP:pbsv.INS.DUP.15766:NA:NA:chr7_23637332-chr7_23637402
chr7	31862467	pbsv.INS.DUP.15855	A	<DUP>	.	PASS	SUPP=1;SUPP_VEC=01;SVLEN=52;SVTYPE=DUP;SVMETHOD=SURVIVOR1.0.7;CHR2=chr7;END=31862519;CIPOS=0,0;CIEND=0,0;STRANDS=-+	GT:PSV:LN:DR:ST:QV:TY:ID:RAL:AAL:CO	./.:NaN:0:0,0:--:NaN:NaN:NaN:NAN:NAN:NAN	0/1:NA:52:26,31:-+:.:DUP:pbsv.INS.DUP.15855:NA:NA:chr7_31862467-chr7_31862519
chr7	40373291	pbsv.INS.DUP.15970	A	<DUP>	.	PASS	SUPP=1;SUPP_VEC=01;SVLEN=64;SVTYPE=DUP;SVMETHOD=SURVIVOR1.0.7;CHR2=chr7;END=40373355;CIPOS=0,0;CIEND=0,0;STRANDS=-+	GT:PSV:LN:DR:ST:QV:TY:ID:RAL:AAL:CO	./.:NaN:0:0,0:--:NaN:NaN:NaN:NAN:NAN:NAN	0/1:NA:64:44,17:-+:.:DUP:pbsv.INS.DUP.15970:NA:NA:chr7_40373291-chr7_40373355
chr7	54749372	pbsv.INS.DUP.16132	A	<DUP>	.	PASS	SUPP=1;SUPP_VEC=01;SVLEN=88;SVTYPE=DUP;SVMETHOD=SURVIVOR1.0.7;CHR2=chr7;END=54749460;CIPOS=0,0;CIEND=0,0;STRANDS=-+	GT:PSV:LN:DR:ST:QV:TY:ID:RAL:AAL:CO	./.:NaN:0:0,0:--:NaN:NaN:NaN:NAN:NAN:NAN	0/1:NA:88:36,15:-+:.:DUP:pbsv.INS.DUP.16132:NA:NA:chr7_54749372-chr7_54749460
chr7	56778989	pbsv.CNV.16157	G	<CNV>	.	PASS	SUPP=1;SUPP_VEC=01;SVLEN=374354;SVTYPE=NA;SVMETHOD=SURVIVOR1.0.7;CHR2=chr7;END=57153343;CIPOS=0,0;CIEND=0,0;STRANDS=++	GT:PSV:LN:DR:ST:QV:TY:ID:RAL:AAL:CO	./.:NaN:0:0,0:--:NaN:NaN:NaN:NAN:NAN:NAN	./.:NA:374354:0,0:++:.:NA:pbsv.CNV.16157:NA:NA:chr7_56778989-chr7_57153343
chr7	57249944	pbsv.CNV.16166	T	<CNV>	.	PASS	SUPP=1;SUPP_VEC=01;SVLEN=5323647;SVTYPE=NA;SVMETHOD=SURVIVOR1.0.7;CHR2=chr7;END=62573591;CIPOS=0,0;CIEND=0,0;STRANDS=++	GT:PSV:LN:DR:ST:QV:TY:ID:RAL:AAL:CO	./.:NaN:0:0,0:--:NaN:NaN:NaN:NAN:NAN:NAN	./.:NA:5323647:0,0:++:.:NA:pbsv.CNV.16166:NA:NA:chr7_57249944-chr7_62573591
chr7	66433860	pbsv.CNV.16303	T	<CNV>	.	PASS	SUPP=1;SUPP_VEC=01;SVLEN=6099;SVTYPE=NA;SVMETHOD=SURVIVOR1.0.7;CHR2=chr7;END=66439959;CIPOS=0,0;CIEND=0,0;STRANDS=++	GT:PSV:LN:DR:ST:QV:TY:ID:RAL:AAL:CO	./.:NaN:0:0,0:--:NaN:NaN:NaN:NAN:NAN:NAN	./.:NA:6099:0,0:++:.:NA:pbsv.CNV.16303:NA:NA:chr7_66433860-chr7_66439959
chr7	67667882	pbsv.INS.DUP.16329	A	<DUP>	.	PASS	SUPP=1;SUPP_VEC=01;SVLEN=66;SVTYPE=DUP;SVMETHOD=SURVIVOR1.0.7;CHR2=chr7;END=67667948;CIPOS=0,0;CIEND=0,0;STRANDS=-+	GT:PSV:LN:DR:ST:QV:TY:ID:RAL:AAL:CO	./.:NaN:0:0,0:--:NaN:NaN:NaN:NAN:NAN:NAN	0/1:NA:66:12,38:-+:.:DUP:pbsv.INS.DUP.16329:NA:NA:chr7_67667882-chr7_67667948
chr7	75058093	pbsv.CNV.16456	G	<CNV>	.	PASS	SUPP=1;SUPP_VEC=01;SVLEN=397315;SVTYPE=NA;SVMETHOD=SURVIVOR1.0.7;CHR2=chr7;END=75455408;CIPOS=0,0;CIEND=0,0;STRANDS=++	GT:PSV:LN:DR:ST:QV:TY:ID:RAL:AAL:CO	./.:NaN:0:0,0:--:NaN:NaN:NaN:NAN:NAN:NAN	./.:NA:397315:0,0:++:.:NA:pbsv.CNV.16456:NA:NA:chr7_75058093-chr7_75455408
chr7	80683044	pbsv.INS.DUP.16537	A	<DUP>	.	PASS	SUPP=1;SUPP_VEC=01;SVLEN=80;SVTYPE=DUP;SVMETHOD=SURVIVOR1.0.7;CHR2=chr7;END=80683124;CIPOS=0,0;CIEND=0,0;STRANDS=-+	GT:PSV:LN:DR:ST:QV:TY:ID:RAL:AAL:CO	./.:NaN:0:0,0:--:NaN:NaN:NaN:NAN:NAN:NAN	0/1:NA:80:53,17:-+:.:DUP:pbsv.INS.DUP.16537:NA:NA:chr7_80683044-chr7_80683124
chr7	87194420	pbsv.INS.DUP.16591	A	<DUP>	.	PASS	SUPP=1;SUPP_VEC=01;SVLEN=53;SVTYPE=DUP;SVMETHOD=SURVIVOR1.0.7;CHR2=chr7;END=87194473;CIPOS=0,0;CIEND=0,0;STRANDS=-+	GT:PSV:LN:DR:ST:QV:TY:ID:RAL:AAL:CO	./.:NaN:0:0,0:--:NaN:NaN:NaN:NAN:NAN:NAN	0/1:NA:53:15,54:-+:.:DUP:pbsv.INS.DUP.16591:NA:NA:chr7_87194420-chr7_87194473
chr7	102589901	pbsv.INS.DUP.16743	C	<DUP>	.	PASS	SUPP=1;SUPP_VEC=01;SVLEN=52;SVTYPE=DUP;SVMETHOD=SURVIVOR1.0.7;CHR2=chr7;END=102589953;CIPOS=0,0;CIEND=0,0;STRANDS=-+	GT:PSV:LN:DR:ST:QV:TY:ID:RAL:AAL:CO	./.:NaN:0:0,0:--:NaN:NaN:NaN:NAN:NAN:NAN	0/1:NA:52:26,24:-+:.:DUP:pbsv.INS.DUP.16743:NA:NA:chr7_102589901-chr7_102589953
chr7	105444494	pbsv.INS.DUP.16781	C	<DUP>	.	PASS	SUPP=1;SUPP_VEC=01;SVLEN=69;SVTYPE=DUP;SVMETHOD=SURVIVOR1.0.7;CHR2=chr7;END=105444563;CIPOS=0,0;CIEND=0,0;STRANDS=-+	GT:PSV:LN:DR:ST:QV:TY:ID:RAL:AAL:CO	./.:NaN:0:0,0:--:NaN:NaN:NaN:NAN:NAN:NAN	0/1:NA:69:40,15:-+:.:DUP:pbsv.INS.DUP.16781:NA:NA:chr7_105444494-chr7_105444563
chr7	112954603	pbsv.CNV.16848	C	<CNV>	.	PASS	SUPP=1;SUPP_VEC=01;SVLEN=8317130;SVTYPE=NA;SVMETHOD=SURVIVOR1.0.7;CHR2=chr7;END=121271733;CIPOS=0,0;CIEND=0,0;STRANDS=++	GT:PSV:LN:DR:ST:QV:TY:ID:RAL:AAL:CO	./.:NaN:0:0,0:--:NaN:NaN:NaN:NAN:NAN:NAN	./.:NA:8317130:0,0:++:.:NA:pbsv.CNV.16848:NA:NA:chr7_112954603-chr7_121271733
chr7	114291865	pbsv.INS.DUP.16860	A	<DUP>	.	PASS	SUPP=1;SUPP_VEC=01;SVLEN=97;SVTYPE=DUP;SVMETHOD=SURVIVOR1.0.7;CHR2=chr7;END=114291962;CIPOS=0,0;CIEND=0,0;STRANDS=-+	GT:PSV:LN:DR:ST:QV:TY:ID:RAL:AAL:CO	./.:NaN:0:0,0:--:NaN:NaN:NaN:NAN:NAN:NAN	0/1:NA:97:62,25:-+:.:DUP:pbsv.INS.DUP.16860:NA:NA:chr7_114291865-chr7_114291962
chr7	132607937	pbsv.INS.DUP.17010	C	<DUP>	.	PASS	SUPP=1;SUPP_VEC=01;SVLEN=63;SVTYPE=DUP;SVMETHOD=SURVIVOR1.0.7;CHR2=chr7;END=132608000;CIPOS=0,0;CIEND=0,0;STRANDS=-+	GT:PSV:LN:DR:ST:QV:TY:ID:RAL:AAL:CO	./.:NaN:0:0,0:--:NaN:NaN:NaN:NAN:NAN:NAN	0/1:NA:63:19,39:-+:.:DUP:pbsv.INS.DUP.17010:NA:NA:chr7_132607937-chr7_132608000
chr7	134190883	pbsv.INS.DUP.17029	A	<DUP>	.	PASS	SUPP=1;SUPP_VEC=01;SVLEN=62;SVTYPE=DUP;SVMETHOD=SURVIVOR1.0.7;CHR2=chr7;END=134190945;CIPOS=0,0;CIEND=0,0;STRANDS=-+	GT:PSV:LN:DR:ST:QV:TY:ID:RAL:AAL:CO	./.:NaN:0:0,0:--:NaN:NaN:NaN:NAN:NAN:NAN	1/1:NA:62:2,51:-+:.:DUP:pbsv.INS.DUP.17029:NA:NA:chr7_134190883-chr7_134190945
chr7	137638530	pbsv.INS.DUP.17063	A	<DUP>	.	PASS	SUPP=1;SUPP_VEC=01;SVLEN=52;SVTYPE=DUP;SVMETHOD=SURVIVOR1.0.7;CHR2=chr7;END=137638582;CIPOS=0,0;CIEND=0,0;STRANDS=-+	GT:PSV:LN:DR:ST:QV:TY:ID:RAL:AAL:CO	./.:NaN:0:0,0:--:NaN:NaN:NaN:NAN:NAN:NAN	1/1:NA:52:14,60:-+:.:DUP:pbsv.INS.DUP.17063:NA:NA:chr7_137638530-chr7_137638582
chr7	148623897	pbsv.CNV.17161	C	<CNV>	.	PASS	SUPP=1;SUPP_VEC=01;SVLEN=9869166;SVTYPE=NA;SVMETHOD=SURVIVOR1.0.7;CHR2=chr7;END=158493063;CIPOS=0,0;CIEND=0,0;STRANDS=++	GT:PSV:LN:DR:ST:QV:TY:ID:RAL:AAL:CO	./.:NaN:0:0,0:--:NaN:NaN:NaN:NAN:NAN:NAN	./.:NA:9869166:0,0:++:.:NA:pbsv.CNV.17161:NA:NA:chr7_148623897-chr7_158493063
chr7	151053018	pbsv.CNV.17194	A	<CNV>	.	PASS	SUPP=1;SUPP_VEC=01;SVLEN=7440045;SVTYPE=NA;SVMETHOD=SURVIVOR1.0.7;CHR2=chr7;END=158493063;CIPOS=0,0;CIEND=0,0;STRANDS=++	GT:PSV:LN:DR:ST:QV:TY:ID:RAL:AAL:CO	./.:NaN:0:0,0:--:NaN:NaN:NaN:NAN:NAN:NAN	./.:NA:7440045:0,0:++:.:NA:pbsv.CNV.17194:NA:NA:chr7_151053018-chr7_158493063
chr7	152448663	pbsv.CNV.17218	C	<CNV>	.	PASS	SUPP=1;SUPP_VEC=01;SVLEN=6044400;SVTYPE=NA;SVMETHOD=SURVIVOR1.0.7;CHR2=chr7;END=158493063;CIPOS=0,0;CIEND=0,0;STRANDS=++	GT:PSV:LN:DR:ST:QV:TY:ID:RAL:AAL:CO	./.:NaN:0:0,0:--:NaN:NaN:NaN:NAN:NAN:NAN	./.:NA:6044400:0,0:++:.:NA:pbsv.CNV.17218:NA:NA:chr7_152448663-chr7_158493063
chr7	153667038	pbsv.CNV.17243	C	<CNV>	.	PASS	SUPP=1;SUPP_VEC=01;SVLEN=4826025;SVTYPE=NA;SVMETHOD=SURVIVOR1.0.7;CHR2=chr7;END=158493063;CIPOS=0,0;CIEND=0,0;STRANDS=++	GT:PSV:LN:DR:ST:QV:TY:ID:RAL:AAL:CO	./.:NaN:0:0,0:--:NaN:NaN:NaN:NAN:NAN:NAN	./.:NA:4826025:0,0:++:.:NA:pbsv.CNV.17243:NA:NA:chr7_153667038-chr7_158493063
chr7	154500664	pbsv.CNV.17255	C	<CNV>	.	PASS	SUPP=1;SUPP_VEC=01;SVLEN=3992399;SVTYPE=NA;SVMETHOD=SURVIVOR1.0.7;CHR2=chr7;END=158493063;CIPOS=0,0;CIEND=0,0;STRANDS=++	GT:PSV:LN:DR:ST:QV:TY:ID:RAL:AAL:CO	./.:NaN:0:0,0:--:NaN:NaN:NaN:NAN:NAN:NAN	./.:NA:3992399:0,0:++:.:NA:pbsv.CNV.17255:NA:NA:chr7_154500664-chr7_158493063
chr7	155350244	pbsv.INS.DUP.17296	G	<DUP>	.	PASS	SUPP=1;SUPP_VEC=01;SVLEN=52;SVTYPE=DUP;SVMETHOD=SURVIVOR1.0.7;CHR2=chr7;END=155350296;CIPOS=0,0;CIEND=0,0;STRANDS=-+	GT:PSV:LN:DR:ST:QV:TY:ID:RAL:AAL:CO	./.:NaN:0:0,0:--:NaN:NaN:NaN:NAN:NAN:NAN	0/1:NA:52:46,18:-+:.:DUP:pbsv.INS.DUP.17296:NA:NA:chr7_155350244-chr7_155350296
chr7	155401687	pbsv.CNV.17301	T	<CNV>	.	PASS	SUPP=1;SUPP_VEC=01;SVLEN=3091376;SVTYPE=NA;SVMETHOD=SURVIVOR1.0.7;CHR2=chr7;END=158493063;CIPOS=0,0;CIEND=0,0;STRANDS=++	GT:PSV:LN:DR:ST:QV:TY:ID:RAL:AAL:CO	./.:NaN:0:0,0:--:NaN:NaN:NaN:NAN:NAN:NAN	./.:NA:3091376:0,0:++:.:NA:pbsv.CNV.17301:NA:NA:chr7_155401687-chr7_158493063
chr7	157725472	pbsv.INS.DUP.17359	G	<DUP>	.	PASS	SUPP=1;SUPP_VEC=01;SVLEN=78;SVTYPE=DUP;SVMETHOD=SURVIVOR1.0.7;CHR2=chr7;END=157725550;CIPOS=0,0;CIEND=0,0;STRANDS=-+	GT:PSV:LN:DR:ST:QV:TY:ID:RAL:AAL:CO	./.:NaN:0:0,0:--:NaN:NaN:NaN:NAN:NAN:NAN	0/1:NA:78:47,64:-+:.:DUP:pbsv.INS.DUP.17359:NA:NA:chr7_157725472-chr7_157725550
chr7	157984287	pbsv.INS.DUP.17392	C	<DUP>	.	PASS	SUPP=1;SUPP_VEC=01;SVLEN=51;SVTYPE=DUP;SVMETHOD=SURVIVOR1.0.7;CHR2=chr7;END=157984338;CIPOS=0,0;CIEND=0,0;STRANDS=-+	GT:PSV:LN:DR:ST:QV:TY:ID:RAL:AAL:CO	./.:NaN:0:0,0:--:NaN:NaN:NaN:NAN:NAN:NAN	0/1:NA:51:66,26:-+:.:DUP:pbsv.INS.DUP.17392:NA:NA:chr7_157984287-chr7_157984338
chr7	158330090	pbsv.INS.DUP.17448	A	<DUP>	.	PASS	SUPP=1;SUPP_VEC=01;SVLEN=84;SVTYPE=DUP;SVMETHOD=SURVIVOR1.0.7;CHR2=chr7;END=158330174;CIPOS=0,0;CIEND=0,0;STRANDS=-+	GT:PSV:LN:DR:ST:QV:TY:ID:RAL:AAL:CO	./.:NaN:0:0,0:--:NaN:NaN:NaN:NAN:NAN:NAN	0/1:NA:84:20,62:-+:.:DUP:pbsv.INS.DUP.17448:NA:NA:chr7_158330090-chr7_158330174
chr7	158410848	pbsv.INS.DUP.17476	G	<DUP>	.	PASS	SUPP=1;SUPP_VEC=01;SVLEN=78;SVTYPE=DUP;SVMETHOD=SURVIVOR1.0.7;CHR2=chr7;END=158410926;CIPOS=0,0;CIEND=0,0;STRANDS=-+	GT:PSV:LN:DR:ST:QV:TY:ID:RAL:AAL:CO	./.:NaN:0:0,0:--:NaN:NaN:NaN:NAN:NAN:NAN	1/1:NA:78:1,81:-+:.:DUP:pbsv.INS.DUP.17476:NA:NA:chr7_158410848-chr7_158410926
chr7	158803937	pbsv.INS.DUP.17515	A	<DUP>	.	PASS	SUPP=1;SUPP_VEC=01;SVLEN=96;SVTYPE=DUP;SVMETHOD=SURVIVOR1.0.7;CHR2=chr7;END=158804033;CIPOS=0,0;CIEND=0,0;STRANDS=-+	GT:PSV:LN:DR:ST:QV:TY:ID:RAL:AAL:CO	./.:NaN:0:0,0:--:NaN:NaN:NaN:NAN:NAN:NAN	0/1:NA:96:61,33:-+:.:DUP:pbsv.INS.DUP.17515:NA:NA:chr7_158803937-chr7_158804033
chr7	159170124	pbsv.INS.DUP.17540	A	<DUP>	.	PASS	SUPP=1;SUPP_VEC=01;SVLEN=55;SVTYPE=DUP;SVMETHOD=SURVIVOR1.0.7;CHR2=chr7;END=159170179;CIPOS=0,0;CIEND=0,0;STRANDS=-+	GT:PSV:LN:DR:ST:QV:TY:ID:RAL:AAL:CO	./.:NaN:0:0,0:--:NaN:NaN:NaN:NAN:NAN:NAN	0/1:NA:55:73,20:-+:.:DUP:pbsv.INS.DUP.17540:NA:NA:chr7_159170124-chr7_159170179
chr7	159171239	pbsv.INS.DUP.17542	C	<DUP>	.	PASS	SUPP=1;SUPP_VEC=01;SVLEN=67;SVTYPE=DUP;SVMETHOD=SURVIVOR1.0.7;CHR2=chr7;END=159171306;CIPOS=0,0;CIEND=0,0;STRANDS=-+	GT:PSV:LN:DR:ST:QV:TY:ID:RAL:AAL:CO	./.:NaN:0:0,0:--:NaN:NaN:NaN:NAN:NAN:NAN	0/1:NA:67:51,37:-+:.:DUP:pbsv.INS.DUP.17542:NA:NA:chr7_159171239-chr7_159171306
chr7	159172051	pbsv.INS.DUP.17543	T	<DUP>	.	PASS	SUPP=1;SUPP_VEC=01;SVLEN=87;SVTYPE=DUP;SVMETHOD=SURVIVOR1.0.7;CHR2=chr7;END=159172138;CIPOS=0,0;CIEND=0,0;STRANDS=-+	GT:PSV:LN:DR:ST:QV:TY:ID:RAL:AAL:CO	./.:NaN:0:0,0:--:NaN:NaN:NaN:NAN:NAN:NAN	0/1:NA:87:43,41:-+:.:DUP:pbsv.INS.DUP.17543:NA:NA:chr7_159172051-chr7_159172138
chr8	977892	pbsv.INS.DUP.17601	G	<DUP>	.	PASS	SUPP=1;SUPP_VEC=01;SVLEN=87;SVTYPE=DUP;SVMETHOD=SURVIVOR1.0.7;CHR2=chr8;END=977979;CIPOS=0,0;CIEND=0,0;STRANDS=-+	GT:PSV:LN:DR:ST:QV:TY:ID:RAL:AAL:CO	./.:NaN:0:0,0:--:NaN:NaN:NaN:NAN:NAN:NAN	0/1:NA:87:13,18:-+:.:DUP:pbsv.INS.DUP.17601:NA:NA:chr8_977892-chr8_977979
chr8	1034015	pbsv.INS.DUP.17616	C	<DUP>	.	PASS	SUPP=1;SUPP_VEC=01;SVLEN=71;SVTYPE=DUP;SVMETHOD=SURVIVOR1.0.7;CHR2=chr8;END=1034086;CIPOS=0,0;CIEND=0,0;STRANDS=-+	GT:PSV:LN:DR:ST:QV:TY:ID:RAL:AAL:CO	./.:NaN:0:0,0:--:NaN:NaN:NaN:NAN:NAN:NAN	0/1:NA:71:11,11:-+:.:DUP:pbsv.INS.DUP.17616:NA:NA:chr8_1034015-chr8_1034086
chr8	1109105	pbsv.INS.DUP.17624	G	<DUP>	.	PASS	SUPP=1;SUPP_VEC=01;SVLEN=58;SVTYPE=DUP;SVMETHOD=SURVIVOR1.0.7;CHR2=chr8;END=1109163;CIPOS=0,0;CIEND=0,0;STRANDS=-+	GT:PSV:LN:DR:ST:QV:TY:ID:RAL:AAL:CO	./.:NaN:0:0,0:--:NaN:NaN:NaN:NAN:NAN:NAN	1/1:NA:58:0,28:-+:.:DUP:pbsv.INS.DUP.17624:NA:NA:chr8_1109105-chr8_1109163
chr8	1254889	pbsv.INS.DUP.17645	G	<DUP>	.	PASS	SUPP=1;SUPP_VEC=01;SVLEN=51;SVTYPE=DUP;SVMETHOD=SURVIVOR1.0.7;CHR2=chr8;END=1254940;CIPOS=0,0;CIEND=0,0;STRANDS=-+	GT:PSV:LN:DR:ST:QV:TY:ID:RAL:AAL:CO	./.:NaN:0:0,0:--:NaN:NaN:NaN:NAN:NAN:NAN	1/1:NA:51:1,26:-+:.:DUP:pbsv.INS.DUP.17645:NA:NA:chr8_1254889-chr8_1254940
chr8	1349385	pbsv.INS.DUP.17659	G	<DUP>	.	PASS	SUPP=1;SUPP_VEC=01;SVLEN=75;SVTYPE=DUP;SVMETHOD=SURVIVOR1.0.7;CHR2=chr8;END=1349460;CIPOS=0,0;CIEND=0,0;STRANDS=-+	GT:PSV:LN:DR:ST:QV:TY:ID:RAL:AAL:CO	./.:NaN:0:0,0:--:NaN:NaN:NaN:NAN:NAN:NAN	0/1:NA:75:19,12:-+:.:DUP:pbsv.INS.DUP.17659:NA:NA:chr8_1349385-chr8_1349460
chr8	1641908	pbsv.INS.DUP.17698	C	<DUP>	.	PASS	SUPP=1;SUPP_VEC=01;SVLEN=61;SVTYPE=DUP;SVMETHOD=SURVIVOR1.0.7;CHR2=chr8;END=1641969;CIPOS=0,0;CIEND=0,0;STRANDS=-+	GT:PSV:LN:DR:ST:QV:TY:ID:RAL:AAL:CO	./.:NaN:0:0,0:--:NaN:NaN:NaN:NAN:NAN:NAN	0/1:NA:61:21,8:-+:.:DUP:pbsv.INS.DUP.17698:NA:NA:chr8_1641908-chr8_1641969
chr8	2233296	pbsv.INS.DUP.17741	G	<DUP>	.	PASS	SUPP=1;SUPP_VEC=01;SVLEN=87;SVTYPE=DUP;SVMETHOD=SURVIVOR1.0.7;CHR2=chr8;END=2233383;CIPOS=0,0;CIEND=0,0;STRANDS=-+	GT:PSV:LN:DR:ST:QV:TY:ID:RAL:AAL:CO	./.:NaN:0:0,0:--:NaN:NaN:NaN:NAN:NAN:NAN	0/1:NA:87:25,9:-+:.:DUP:pbsv.INS.DUP.17741:NA:NA:chr8_2233296-chr8_2233383
chr8	2777145	pbsv.INS.DUP.17758	T	<DUP>	.	PASS	SUPP=1;SUPP_VEC=01;SVLEN=80;SVTYPE=DUP;SVMETHOD=SURVIVOR1.0.7;CHR2=chr8;END=2777225;CIPOS=0,0;CIEND=0,0;STRANDS=-+	GT:PSV:LN:DR:ST:QV:TY:ID:RAL:AAL:CO	./.:NaN:0:0,0:--:NaN:NaN:NaN:NAN:NAN:NAN	1/1:NA:80:3,35:-+:.:DUP:pbsv.INS.DUP.17758:NA:NA:chr8_2777145-chr8_2777225
chr8	3237796	pbsv.INS.DUP.17771	A	<DUP>	.	PASS	SUPP=1;SUPP_VEC=01;SVLEN=73;SVTYPE=DUP;SVMETHOD=SURVIVOR1.0.7;CHR2=chr8;END=3237869;CIPOS=0,0;CIEND=0,0;STRANDS=-+	GT:PSV:LN:DR:ST:QV:TY:ID:RAL:AAL:CO	./.:NaN:0:0,0:--:NaN:NaN:NaN:NAN:NAN:NAN	0/1:NA:73:17,8:-+:.:DUP:pbsv.INS.DUP.17771:NA:NA:chr8_3237796-chr8_3237869
chr8	6790740	pbsv.INS.DUP.17843	G	<DUP>	.	PASS	SUPP=1;SUPP_VEC=01;SVLEN=63;SVTYPE=DUP;SVMETHOD=SURVIVOR1.0.7;CHR2=chr8;END=6790803;CIPOS=0,0;CIEND=0,0;STRANDS=-+	GT:PSV:LN:DR:ST:QV:TY:ID:RAL:AAL:CO	./.:NaN:0:0,0:--:NaN:NaN:NaN:NAN:NAN:NAN	0/1:NA:63:27,9:-+:.:DUP:pbsv.INS.DUP.17843:NA:NA:chr8_6790740-chr8_6790803
chr8	11456271	pbsv.INS.DUP.17905	G	<DUP>	.	PASS	SUPP=1;SUPP_VEC=01;SVLEN=70;SVTYPE=DUP;SVMETHOD=SURVIVOR1.0.7;CHR2=chr8;END=11456341;CIPOS=0,0;CIEND=0,0;STRANDS=-+	GT:PSV:LN:DR:ST:QV:TY:ID:RAL:AAL:CO	./.:NaN:0:0,0:--:NaN:NaN:NaN:NAN:NAN:NAN	0/1:NA:70:24,13:-+:.:DUP:pbsv.INS.DUP.17905:NA:NA:chr8_11456271-chr8_11456341
chr8	22860155	pbsv.INS.DUP.18049	T	<DUP>	.	PASS	SUPP=1;SUPP_VEC=01;SVLEN=63;SVTYPE=DUP;SVMETHOD=SURVIVOR1.0.7;CHR2=chr8;END=22860218;CIPOS=0,0;CIEND=0,0;STRANDS=-+	GT:PSV:LN:DR:ST:QV:TY:ID:RAL:AAL:CO	./.:NaN:0:0,0:--:NaN:NaN:NaN:NAN:NAN:NAN	1/1:NA:63:2,15:-+:.:DUP:pbsv.INS.DUP.18049:NA:NA:chr8_22860155-chr8_22860218
chr8	40589734	pbsv.INS.DUP.18258	T	<DUP>	.	PASS	SUPP=1;SUPP_VEC=01;SVLEN=51;SVTYPE=DUP;SVMETHOD=SURVIVOR1.0.7;CHR2=chr8;END=40589785;CIPOS=0,0;CIEND=0,0;STRANDS=-+	GT:PSV:LN:DR:ST:QV:TY:ID:RAL:AAL:CO	./.:NaN:0:0,0:--:NaN:NaN:NaN:NAN:NAN:NAN	0/1:NA:51:12,7:-+:.:DUP:pbsv.INS.DUP.18258:NA:NA:chr8_40589734-chr8_40589785
chr8	43178593	pbsv.CNV.18292	T	<CNV>	.	PASS	SUPP=1;SUPP_VEC=01;SVLEN=11033453;SVTYPE=NA;SVMETHOD=SURVIVOR1.0.7;CHR2=chr8;END=54212046;CIPOS=0,0;CIEND=0,0;STRANDS=++	GT:PSV:LN:DR:ST:QV:TY:ID:RAL:AAL:CO	./.:NaN:0:0,0:--:NaN:NaN:NaN:NAN:NAN:NAN	./.:NA:11033453:0,0:++:.:NA:pbsv.CNV.18292:NA:NA:chr8_43178593-chr8_54212046
chr8	61752547	pbsv.INS.DUP.18421	G	<DUP>	.	PASS	SUPP=1;SUPP_VEC=01;SVLEN=73;SVTYPE=DUP;SVMETHOD=SURVIVOR1.0.7;CHR2=chr8;END=61752620;CIPOS=0,0;CIEND=0,0;STRANDS=-+	GT:PSV:LN:DR:ST:QV:TY:ID:RAL:AAL:CO	./.:NaN:0:0,0:--:NaN:NaN:NaN:NAN:NAN:NAN	1/1:NA:73:8,37:-+:.:DUP:pbsv.INS.DUP.18421:NA:NA:chr8_61752547-chr8_61752620
chr8	64227436	pbsv.CNV.18443	T	<CNV>	.	PASS	SUPP=1;SUPP_VEC=01;SVLEN=231454;SVTYPE=NA;SVMETHOD=SURVIVOR1.0.7;CHR2=chr8;END=64458890;CIPOS=0,0;CIEND=0,0;STRANDS=++	GT:PSV:LN:DR:ST:QV:TY:ID:RAL:AAL:CO	./.:NaN:0:0,0:--:NaN:NaN:NaN:NAN:NAN:NAN	./.:NA:231454:0,0:++:.:NA:pbsv.CNV.18443:NA:NA:chr8_64227436-chr8_64458890
chr8	76180257	pbsv.INS.DUP.18528	A	<DUP>	.	PASS	SUPP=1;SUPP_VEC=01;SVLEN=88;SVTYPE=DUP;SVMETHOD=SURVIVOR1.0.7;CHR2=chr8;END=76180345;CIPOS=0,0;CIEND=0,0;STRANDS=-+	GT:PSV:LN:DR:ST:QV:TY:ID:RAL:AAL:CO	./.:NaN:0:0,0:--:NaN:NaN:NaN:NAN:NAN:NAN	1/1:NA:88:5,29:-+:.:DUP:pbsv.INS.DUP.18528:NA:NA:chr8_76180257-chr8_76180345
chr8	101365459	pbsv.CNV.18728	T	<CNV>	.	PASS	SUPP=1;SUPP_VEC=01;SVLEN=128218;SVTYPE=NA;SVMETHOD=SURVIVOR1.0.7;CHR2=chr8;END=101493677;CIPOS=0,0;CIEND=0,0;STRANDS=++	GT:PSV:LN:DR:ST:QV:TY:ID:RAL:AAL:CO	./.:NaN:0:0,0:--:NaN:NaN:NaN:NAN:NAN:NAN	./.:NA:128218:0,0:++:.:NA:pbsv.CNV.18728:NA:NA:chr8_101365459-chr8_101493677
chr8	105879364	pbsv.INS.DUP.18750	G	<DUP>	.	PASS	SUPP=1;SUPP_VEC=01;SVLEN=86;SVTYPE=DUP;SVMETHOD=SURVIVOR1.0.7;CHR2=chr8;END=105879450;CIPOS=0,0;CIEND=0,0;STRANDS=-+	GT:PSV:LN:DR:ST:QV:TY:ID:RAL:AAL:CO	./.:NaN:0:0,0:--:NaN:NaN:NaN:NAN:NAN:NAN	0/1:NA:86:11,32:-+:.:DUP:pbsv.INS.DUP.18750:NA:NA:chr8_105879364-chr8_105879450
chr8	111668537	pbsv.CNV.18792	A	<CNV>	.	PASS	SUPP=1;SUPP_VEC=01;SVLEN=32886720;SVTYPE=NA;SVMETHOD=SURVIVOR1.0.7;CHR2=chr8;END=144555257;CIPOS=0,0;CIEND=0,0;STRANDS=++	GT:PSV:LN:DR:ST:QV:TY:ID:RAL:AAL:CO	./.:NaN:0:0,0:--:NaN:NaN:NaN:NAN:NAN:NAN	./.:NA:32886720:0,0:++:.:NA:pbsv.CNV.18792:NA:NA:chr8_111668537-chr8_144555257
chr8	112826254	pbsv.CNV.18796	C	<CNV>	.	PASS	SUPP=1;SUPP_VEC=01;SVLEN=31729003;SVTYPE=NA;SVMETHOD=SURVIVOR1.0.7;CHR2=chr8;END=144555257;CIPOS=0,0;CIEND=0,0;STRANDS=++	GT:PSV:LN:DR:ST:QV:TY:ID:RAL:AAL:CO	./.:NaN:0:0,0:--:NaN:NaN:NaN:NAN:NAN:NAN	./.:NA:31729003:0,0:++:.:NA:pbsv.CNV.18796:NA:NA:chr8_112826254-chr8_144555257
chr8	115459809	pbsv.CNV.18812	A	<CNV>	.	PASS	SUPP=1;SUPP_VEC=01;SVLEN=29095448;SVTYPE=NA;SVMETHOD=SURVIVOR1.0.7;CHR2=chr8;END=144555257;CIPOS=0,0;CIEND=0,0;STRANDS=++	GT:PSV:LN:DR:ST:QV:TY:ID:RAL:AAL:CO	./.:NaN:0:0,0:--:NaN:NaN:NaN:NAN:NAN:NAN	./.:NA:29095448:0,0:++:.:NA:pbsv.CNV.18812:NA:NA:chr8_115459809-chr8_144555257
chr8	119498532	pbsv.INS.DUP.18851	A	<DUP>	.	PASS	SUPP=1;SUPP_VEC=01;SVLEN=62;SVTYPE=DUP;SVMETHOD=SURVIVOR1.0.7;CHR2=chr8;END=119498594;CIPOS=0,0;CIEND=0,0;STRANDS=-+	GT:PSV:LN:DR:ST:QV:TY:ID:RAL:AAL:CO	./.:NaN:0:0,0:--:NaN:NaN:NaN:NAN:NAN:NAN	0/1:NA:62:44,29:-+:.:DUP:pbsv.INS.DUP.18851:NA:NA:chr8_119498532-chr8_119498594
chr8	120255110	pbsv.CNV.18856	T	<CNV>	.	PASS	SUPP=1;SUPP_VEC=01;SVLEN=24300147;SVTYPE=NA;SVMETHOD=SURVIVOR1.0.7;CHR2=chr8;END=144555257;CIPOS=0,0;CIEND=0,0;STRANDS=++	GT:PSV:LN:DR:ST:QV:TY:ID:RAL:AAL:CO	./.:NaN:0:0,0:--:NaN:NaN:NaN:NAN:NAN:NAN	./.:NA:24300147:0,0:++:.:NA:pbsv.CNV.18856:NA:NA:chr8_120255110-chr8_144555257
chr8	122096392	pbsv.CNV.18875	G	<CNV>	.	PASS	SUPP=1;SUPP_VEC=01;SVLEN=1221387;SVTYPE=NA;SVMETHOD=SURVIVOR1.0.7;CHR2=chr8;END=123317779;CIPOS=0,0;CIEND=0,0;STRANDS=++	GT:PSV:LN:DR:ST:QV:TY:ID:RAL:AAL:CO	./.:NaN:0:0,0:--:NaN:NaN:NaN:NAN:NAN:NAN	./.:NA:1221387:0,0:++:.:NA:pbsv.CNV.18875:NA:NA:chr8_122096392-chr8_123317779
chr8	123807269	pbsv.CNV.18886	A	<CNV>	.	PASS	SUPP=1;SUPP_VEC=01;SVLEN=20747988;SVTYPE=NA;SVMETHOD=SURVIVOR1.0.7;CHR2=chr8;END=144555257;CIPOS=0,0;CIEND=0,0;STRANDS=++	GT:PSV:LN:DR:ST:QV:TY:ID:RAL:AAL:CO	./.:NaN:0:0,0:--:NaN:NaN:NaN:NAN:NAN:NAN	./.:NA:20747988:0,0:++:.:NA:pbsv.CNV.18886:NA:NA:chr8_123807269-chr8_144555257
chr8	123817183	pbsv.CNV.18887	T	<CNV>	.	PASS	SUPP=1;SUPP_VEC=01;SVLEN=20738074;SVTYPE=NA;SVMETHOD=SURVIVOR1.0.7;CHR2=chr8;END=144555257;CIPOS=0,0;CIEND=0,0;STRANDS=++	GT:PSV:LN:DR:ST:QV:TY:ID:RAL:AAL:CO	./.:NaN:0:0,0:--:NaN:NaN:NaN:NAN:NAN:NAN	./.:NA:20738074:0,0:++:.:NA:pbsv.CNV.18887:NA:NA:chr8_123817183-chr8_144555257
chr8	123891568	pbsv.CNV.18889	T	<CNV>	.	PASS	SUPP=1;SUPP_VEC=01;SVLEN=20663689;SVTYPE=NA;SVMETHOD=SURVIVOR1.0.7;CHR2=chr8;END=144555257;CIPOS=0,0;CIEND=0,0;STRANDS=++	GT:PSV:LN:DR:ST:QV:TY:ID:RAL:AAL:CO	./.:NaN:0:0,0:--:NaN:NaN:NaN:NAN:NAN:NAN	./.:NA:20663689:0,0:++:.:NA:pbsv.CNV.18889:NA:NA:chr8_123891568-chr8_144555257
chr8	124195501	pbsv.CNV.18891	C	<CNV>	.	PASS	SUPP=1;SUPP_VEC=01;SVLEN=9317231;SVTYPE=NA;SVMETHOD=SURVIVOR1.0.7;CHR2=chr8;END=133512732;CIPOS=0,0;CIEND=0,0;STRANDS=++	GT:PSV:LN:DR:ST:QV:TY:ID:RAL:AAL:CO	./.:NaN:0:0,0:--:NaN:NaN:NaN:NAN:NAN:NAN	./.:NA:9317231:0,0:++:.:NA:pbsv.CNV.18891:NA:NA:chr8_124195501-chr8_133512732
chr8	133529091	pbsv.CNV.18977	C	<CNV>	.	PASS	SUPP=1;SUPP_VEC=01;SVLEN=11026166;SVTYPE=NA;SVMETHOD=SURVIVOR1.0.7;CHR2=chr8;END=144555257;CIPOS=0,0;CIEND=0,0;STRANDS=++	GT:PSV:LN:DR:ST:QV:TY:ID:RAL:AAL:CO	./.:NaN:0:0,0:--:NaN:NaN:NaN:NAN:NAN:NAN	./.:NA:11026166:0,0:++:.:NA:pbsv.CNV.18977:NA:NA:chr8_133529091-chr8_144555257
chr8	133608917	pbsv.CNV.18980	C	<CNV>	.	PASS	SUPP=1;SUPP_VEC=01;SVLEN=10946340;SVTYPE=NA;SVMETHOD=SURVIVOR1.0.7;CHR2=chr8;END=144555257;CIPOS=0,0;CIEND=0,0;STRANDS=++	GT:PSV:LN:DR:ST:QV:TY:ID:RAL:AAL:CO	./.:NaN:0:0,0:--:NaN:NaN:NaN:NAN:NAN:NAN	./.:NA:10946340:0,0:++:.:NA:pbsv.CNV.18980:NA:NA:chr8_133608917-chr8_144555257
chr8	133642973	pbsv.INS.DUP.18981	G	<DUP>	.	PASS	SUPP=1;SUPP_VEC=01;SVLEN=53;SVTYPE=DUP;SVMETHOD=SURVIVOR1.0.7;CHR2=chr8;END=133643026;CIPOS=0,0;CIEND=0,0;STRANDS=-+	GT:PSV:LN:DR:ST:QV:TY:ID:RAL:AAL:CO	./.:NaN:0:0,0:--:NaN:NaN:NaN:NAN:NAN:NAN	1/1:NA:53:2,78:-+:.:DUP:pbsv.INS.DUP.18981:NA:NA:chr8_133642973-chr8_133643026
chr8	134899017	pbsv.CNV.18990	T	<CNV>	.	PASS	SUPP=1;SUPP_VEC=01;SVLEN=9656240;SVTYPE=NA;SVMETHOD=SURVIVOR1.0.7;CHR2=chr8;END=144555257;CIPOS=0,0;CIEND=0,0;STRANDS=++	GT:PSV:LN:DR:ST:QV:TY:ID:RAL:AAL:CO	./.:NaN:0:0,0:--:NaN:NaN:NaN:NAN:NAN:NAN	./.:NA:9656240:0,0:++:.:NA:pbsv.CNV.18990:NA:NA:chr8_134899017-chr8_144555257
chr8	143666444	pbsv.INS.DUP.19192	G	<DUP>	.	PASS	SUPP=1;SUPP_VEC=01;SVLEN=92;SVTYPE=DUP;SVMETHOD=SURVIVOR1.0.7;CHR2=chr8;END=143666536;CIPOS=0,0;CIEND=0,0;STRANDS=-+	GT:PSV:LN:DR:ST:QV:TY:ID:RAL:AAL:CO	./.:NaN:0:0,0:--:NaN:NaN:NaN:NAN:NAN:NAN	0/1:NA:92:39,13:-+:.:DUP:pbsv.INS.DUP.19192:NA:NA:chr8_143666444-chr8_143666536
chr8	144557122	pbsv.INS.DUP.19241	A	<DUP>	.	PASS	SUPP=1;SUPP_VEC=01;SVLEN=74;SVTYPE=DUP;SVMETHOD=SURVIVOR1.0.7;CHR2=chr8;END=144557196;CIPOS=0,0;CIEND=0,0;STRANDS=-+	GT:PSV:LN:DR:ST:QV:TY:ID:RAL:AAL:CO	./.:NaN:0:0,0:--:NaN:NaN:NaN:NAN:NAN:NAN	0/1:NA:74:47,23:-+:.:DUP:pbsv.INS.DUP.19241:NA:NA:chr8_144557122-chr8_144557196
chr8	144687007	pbsv.INS.DUP.19252	T	<DUP>	.	PASS	SUPP=1;SUPP_VEC=01;SVLEN=79;SVTYPE=DUP;SVMETHOD=SURVIVOR1.0.7;CHR2=chr8;END=144687086;CIPOS=0,0;CIEND=0,0;STRANDS=-+	GT:PSV:LN:DR:ST:QV:TY:ID:RAL:AAL:CO	./.:NaN:0:0,0:--:NaN:NaN:NaN:NAN:NAN:NAN	1/1:NA:79:3,66:-+:.:DUP:pbsv.INS.DUP.19252:NA:NA:chr8_144687007-chr8_144687086
chr9	11050	pbsv.CNV.19261	A	<CNV>	.	PASS	SUPP=1;SUPP_VEC=01;SVLEN=12737404;SVTYPE=NA;SVMETHOD=SURVIVOR1.0.7;CHR2=chr9;END=12748454;CIPOS=0,0;CIEND=0,0;STRANDS=++	GT:PSV:LN:DR:ST:QV:TY:ID:RAL:AAL:CO	./.:NaN:0:0,0:--:NaN:NaN:NaN:NAN:NAN:NAN	./.:NA:12737404:0,0:++:.:NA:pbsv.CNV.19261:NA:NA:chr9_11050-chr9_12748454
chr9	6807906	pbsv.INS.DUP.19350	C	<DUP>	.	PASS	SUPP=1;SUPP_VEC=01;SVLEN=57;SVTYPE=DUP;SVMETHOD=SURVIVOR1.0.7;CHR2=chr9;END=6807963;CIPOS=0,0;CIEND=0,0;STRANDS=-+	GT:PSV:LN:DR:ST:QV:TY:ID:RAL:AAL:CO	./.:NaN:0:0,0:--:NaN:NaN:NaN:NAN:NAN:NAN	0/1:NA:57:16,38:-+:.:DUP:pbsv.INS.DUP.19350:NA:NA:chr9_6807906-chr9_6807963
chr9	25285598	pbsv.INS.DUP.19531	C	<DUP>	.	PASS	SUPP=1;SUPP_VEC=01;SVLEN=66;SVTYPE=DUP;SVMETHOD=SURVIVOR1.0.7;CHR2=chr9;END=25285664;CIPOS=0,0;CIEND=0,0;STRANDS=-+	GT:PSV:LN:DR:ST:QV:TY:ID:RAL:AAL:CO	./.:NaN:0:0,0:--:NaN:NaN:NaN:NAN:NAN:NAN	0/1:NA:66:8,17:-+:.:DUP:pbsv.INS.DUP.19531:NA:NA:chr9_25285598-chr9_25285664
chr9	40917647	pbsv.INS.DUP.19724	T	<DUP>	.	PASS	SUPP=1;SUPP_VEC=01;SVLEN=52;SVTYPE=DUP;SVMETHOD=SURVIVOR1.0.7;CHR2=chr9;END=40917699;CIPOS=0,0;CIEND=0,0;STRANDS=-+	GT:PSV:LN:DR:ST:QV:TY:ID:RAL:AAL:CO	./.:NaN:0:0,0:--:NaN:NaN:NaN:NAN:NAN:NAN	0/1:NA:52:62,21:-+:.:DUP:pbsv.INS.DUP.19724:NA:NA:chr9_40917647-chr9_40917699
chr9	41322003	pbsv.CNV.19739	T	<CNV>	.	PASS	SUPP=1;SUPP_VEC=01;SVLEN=390971;SVTYPE=NA;SVMETHOD=SURVIVOR1.0.7;CHR2=chr9;END=41712974;CIPOS=0,0;CIEND=0,0;STRANDS=++	GT:PSV:LN:DR:ST:QV:TY:ID:RAL:AAL:CO	./.:NaN:0:0,0:--:NaN:NaN:NaN:NAN:NAN:NAN	./.:NA:390971:0,0:++:.:NA:pbsv.CNV.19739:NA:NA:chr9_41322003-chr9_41712974
chr9	43190436	pbsv.CNV.19774	G	<CNV>	.	PASS	SUPP=1;SUPP_VEC=01;SVLEN=31092786;SVTYPE=NA;SVMETHOD=SURVIVOR1.0.7;CHR2=chr9;END=74283222;CIPOS=0,0;CIEND=0,0;STRANDS=++	GT:PSV:LN:DR:ST:QV:TY:ID:RAL:AAL:CO	./.:NaN:0:0,0:--:NaN:NaN:NaN:NAN:NAN:NAN	./.:NA:31092786:0,0:++:.:NA:pbsv.CNV.19774:NA:NA:chr9_43190436-chr9_74283222
chr9	101078088	pbsv.INS.DUP.20317	A	<DUP>	.	PASS	SUPP=1;SUPP_VEC=01;SVLEN=68;SVTYPE=DUP;SVMETHOD=SURVIVOR1.0.7;CHR2=chr9;END=101078156;CIPOS=0,0;CIEND=0,0;STRANDS=-+	GT:PSV:LN:DR:ST:QV:TY:ID:RAL:AAL:CO	./.:NaN:0:0,0:--:NaN:NaN:NaN:NAN:NAN:NAN	0/1:NA:68:20,7:-+:.:DUP:pbsv.INS.DUP.20317:NA:NA:chr9_101078088-chr9_101078156
chr9	110389923	pbsv.INS.DUP.20423	A	<DUP>	.	PASS	SUPP=1;SUPP_VEC=01;SVLEN=55;SVTYPE=DUP;SVMETHOD=SURVIVOR1.0.7;CHR2=chr9;END=110389978;CIPOS=0,0;CIEND=0,0;STRANDS=-+	GT:PSV:LN:DR:ST:QV:TY:ID:RAL:AAL:CO	./.:NaN:0:0,0:--:NaN:NaN:NaN:NAN:NAN:NAN	1/1:NA:55:1,22:-+:.:DUP:pbsv.INS.DUP.20423:NA:NA:chr9_110389923-chr9_110389978
chr9	111167136	pbsv.INS.DUP.20433	A	<DUP>	.	PASS	SUPP=1;SUPP_VEC=01;SVLEN=78;SVTYPE=DUP;SVMETHOD=SURVIVOR1.0.7;CHR2=chr9;END=111167214;CIPOS=0,0;CIEND=0,0;STRANDS=-+	GT:PSV:LN:DR:ST:QV:TY:ID:RAL:AAL:CO	./.:NaN:0:0,0:--:NaN:NaN:NaN:NAN:NAN:NAN	0/1:NA:78:19,6:-+:.:DUP:pbsv.INS.DUP.20433:NA:NA:chr9_111167136-chr9_111167214
chr9	130972033	pbsv.INS.DUP.20665	T	<DUP>	.	PASS	SUPP=1;SUPP_VEC=01;SVLEN=88;SVTYPE=DUP;SVMETHOD=SURVIVOR1.0.7;CHR2=chr9;END=130972121;CIPOS=0,0;CIEND=0,0;STRANDS=-+	GT:PSV:LN:DR:ST:QV:TY:ID:RAL:AAL:CO	./.:NaN:0:0,0:--:NaN:NaN:NaN:NAN:NAN:NAN	0/1:NA:88:43,12:-+:.:DUP:pbsv.INS.DUP.20665:NA:NA:chr9_130972033-chr9_130972121
chr9	134501362	pbsv.INS.DUP.20763	C	<DUP>	.	PASS	SUPP=1;SUPP_VEC=01;SVLEN=96;SVTYPE=DUP;SVMETHOD=SURVIVOR1.0.7;CHR2=chr9;END=134501458;CIPOS=0,0;CIEND=0,0;STRANDS=-+	GT:PSV:LN:DR:ST:QV:TY:ID:RAL:AAL:CO	./.:NaN:0:0,0:--:NaN:NaN:NaN:NAN:NAN:NAN	0/1:NA:96:37,15:-+:.:DUP:pbsv.INS.DUP.20763:NA:NA:chr9_134501362-chr9_134501458
chr9	134676636	pbsv.INS.DUP.20773	G	<DUP>	.	PASS	SUPP=1;SUPP_VEC=01;SVLEN=68;SVTYPE=DUP;SVMETHOD=SURVIVOR1.0.7;CHR2=chr9;END=134676704;CIPOS=0,0;CIEND=0,0;STRANDS=-+	GT:PSV:LN:DR:ST:QV:TY:ID:RAL:AAL:CO	./.:NaN:0:0,0:--:NaN:NaN:NaN:NAN:NAN:NAN	0/1:NA:68:23,12:-+:.:DUP:pbsv.INS.DUP.20773:NA:NA:chr9_134676636-chr9_134676704
chr9	135696115	pbsv.INS.DUP.20843	T	<DUP>	.	PASS	SUPP=1;SUPP_VEC=01;SVLEN=51;SVTYPE=DUP;SVMETHOD=SURVIVOR1.0.7;CHR2=chr9;END=135696166;CIPOS=0,0;CIEND=0,0;STRANDS=-+	GT:PSV:LN:DR:ST:QV:TY:ID:RAL:AAL:CO	./.:NaN:0:0,0:--:NaN:NaN:NaN:NAN:NAN:NAN	1/1:NA:51:1,46:-+:.:DUP:pbsv.INS.DUP.20843:NA:NA:chr9_135696115-chr9_135696166
chr9	136584183	pbsv.CNV.20887	A	<CNV>	.	PASS	SUPP=1;SUPP_VEC=01;SVLEN=20191;SVTYPE=NA;SVMETHOD=SURVIVOR1.0.7;CHR2=chr9;END=136604374;CIPOS=0,0;CIEND=0,0;STRANDS=++	GT:PSV:LN:DR:ST:QV:TY:ID:RAL:AAL:CO	./.:NaN:0:0,0:--:NaN:NaN:NaN:NAN:NAN:NAN	./.:NA:20191:0,0:++:.:NA:pbsv.CNV.20887:NA:NA:chr9_136584183-chr9_136604374
chr9	136802951	pbsv.INS.DUP.20904	C	<DUP>	.	PASS	SUPP=1;SUPP_VEC=01;SVLEN=74;SVTYPE=DUP;SVMETHOD=SURVIVOR1.0.7;CHR2=chr9;END=136803025;CIPOS=0,0;CIEND=0,0;STRANDS=-+	GT:PSV:LN:DR:ST:QV:TY:ID:RAL:AAL:CO	./.:NaN:0:0,0:--:NaN:NaN:NaN:NAN:NAN:NAN	0/1:NA:74:58,18:-+:.:DUP:pbsv.INS.DUP.20904:NA:NA:chr9_136802951-chr9_136803025
chr9	136897765	pbsv.INS.DUP.20909	A	<DUP>	.	PASS	SUPP=1;SUPP_VEC=01;SVLEN=60;SVTYPE=DUP;SVMETHOD=SURVIVOR1.0.7;CHR2=chr9;END=136897825;CIPOS=0,0;CIEND=0,0;STRANDS=-+	GT:PSV:LN:DR:ST:QV:TY:ID:RAL:AAL:CO	./.:NaN:0:0,0:--:NaN:NaN:NaN:NAN:NAN:NAN	0/1:NA:60:34,15:-+:.:DUP:pbsv.INS.DUP.20909:NA:NA:chr9_136897765-chr9_136897825
chr9	136960656	pbsv.INS.DUP.20914	T	<DUP>	.	PASS	SUPP=1;SUPP_VEC=01;SVLEN=99;SVTYPE=DUP;SVMETHOD=SURVIVOR1.0.7;CHR2=chr9;END=136960755;CIPOS=0,0;CIEND=0,0;STRANDS=-+	GT:PSV:LN:DR:ST:QV:TY:ID:RAL:AAL:CO	./.:NaN:0:0,0:--:NaN:NaN:NaN:NAN:NAN:NAN	1/1:NA:99:4,39:-+:.:DUP:pbsv.INS.DUP.20914:NA:NA:chr9_136960656-chr9_136960755
chr9	137378933	pbsv.INS.DUP.20949	G	<DUP>	.	PASS	SUPP=1;SUPP_VEC=01;SVLEN=52;SVTYPE=DUP;SVMETHOD=SURVIVOR1.0.7;CHR2=chr9;END=137378985;CIPOS=0,0;CIEND=0,0;STRANDS=-+	GT:PSV:LN:DR:ST:QV:TY:ID:RAL:AAL:CO	./.:NaN:0:0,0:--:NaN:NaN:NaN:NAN:NAN:NAN	0/1:NA:52:13,31:-+:.:DUP:pbsv.INS.DUP.20949:NA:NA:chr9_137378933-chr9_137378985
chr9	137781008	pbsv.INS.DUP.20977	G	<DUP>	.	PASS	SUPP=1;SUPP_VEC=01;SVLEN=77;SVTYPE=DUP;SVMETHOD=SURVIVOR1.0.7;CHR2=chr9;END=137781085;CIPOS=0,0;CIEND=0,0;STRANDS=-+	GT:PSV:LN:DR:ST:QV:TY:ID:RAL:AAL:CO	./.:NaN:0:0,0:--:NaN:NaN:NaN:NAN:NAN:NAN	0/1:NA:77:14,41:-+:.:DUP:pbsv.INS.DUP.20977:NA:NA:chr9_137781008-chr9_137781085
chrUn_GL000195v1	136923	pbsv.INS.DUP.40723	A	<DUP>	.	PASS	SUPP=1;SUPP_VEC=01;SVLEN=61;SVTYPE=DUP;SVMETHOD=SURVIVOR1.0.7;CHR2=chrUn_GL000195v1;END=136984;CIPOS=0,0;CIEND=0,0;STRANDS=-+	GT:PSV:LN:DR:ST:QV:TY:ID:RAL:AAL:CO	./.:NaN:0:0,0:--:NaN:NaN:NaN:NAN:NAN:NAN	0/1:NA:61:81,22:-+:.:DUP:pbsv.INS.DUP.40723:NA:NA:chrUn_GL000195v1_136923-chrUn_GL000195v1_136984
chrUn_GL000219v1	161751	pbsv.CNV.40731	T	<CNV>	.	PASS	SUPP=1;SUPP_VEC=01;SVLEN=17445;SVTYPE=NA;SVMETHOD=SURVIVOR1.0.7;CHR2=chrUn_GL000219v1;END=179196;CIPOS=0,0;CIEND=0,0;STRANDS=++	GT:PSV:LN:DR:ST:QV:TY:ID:RAL:AAL:CO	./.:NaN:0:0,0:--:NaN:NaN:NaN:NAN:NAN:NAN	./.:NA:17445:0,0:++:.:NA:pbsv.CNV.40731:NA:NA:chrUn_GL000219v1_161751-chrUn_GL000219v1_179196
chrUn_GL000224v1	2	pbsv.CNV.40745	A	<CNV>	.	PASS	SUPP=1;SUPP_VEC=01;SVLEN=5990;SVTYPE=NA;SVMETHOD=SURVIVOR1.0.7;CHR2=chrUn_GL000224v1;END=5992;CIPOS=0,0;CIEND=0,0;STRANDS=++	GT:PSV:LN:DR:ST:QV:TY:ID:RAL:AAL:CO	./.:NaN:0:0,0:--:NaN:NaN:NaN:NAN:NAN:NAN	./.:NA:5990:0,0:++:.:NA:pbsv.CNV.40745:NA:NA:chrUn_GL000224v1_2-chrUn_GL000224v1_5992
chrUn_GL000224v1	4811	pbsv.CNV.40746	A	<CNV>	.	PASS	SUPP=1;SUPP_VEC=01;SVLEN=1181;SVTYPE=NA;SVMETHOD=SURVIVOR1.0.7;CHR2=chrUn_GL000224v1;END=5992;CIPOS=0,0;CIEND=0,0;STRANDS=++	GT:PSV:LN:DR:ST:QV:TY:ID:RAL:AAL:CO	./.:NaN:0:0,0:--:NaN:NaN:NaN:NAN:NAN:NAN	./.:NA:1181:0,0:++:.:NA:pbsv.CNV.40746:NA:NA:chrUn_GL000224v1_4811-chrUn_GL000224v1_5992
chrUn_GL000224v1	168117	pbsv.INS.DUP.40753	C	<DUP>	.	PASS	SUPP=1;SUPP_VEC=01;SVLEN=87;SVTYPE=DUP;SVMETHOD=SURVIVOR1.0.7;CHR2=chrUn_GL000224v1;END=168204;CIPOS=0,0;CIEND=0,0;STRANDS=-+	GT:PSV:LN:DR:ST:QV:TY:ID:RAL:AAL:CO	./.:NaN:0:0,0:--:NaN:NaN:NaN:NAN:NAN:NAN	0/1:NA:87:57,17:-+:.:DUP:pbsv.INS.DUP.40753:NA:NA:chrUn_GL000224v1_168117-chrUn_GL000224v1_168204
chrUn_JTFH01000064v1_decoy	3876	pbsv.INS.DUP.41098	G	<DUP>	.	PASS	SUPP=1;SUPP_VEC=01;SVLEN=51;SVTYPE=DUP;SVMETHOD=SURVIVOR1.0.7;CHR2=chrUn_JTFH01000064v1_decoy;END=3927;CIPOS=0,0;CIEND=0,0;STRANDS=-+	GT:PSV:LN:DR:ST:QV:TY:ID:RAL:AAL:CO	./.:NaN:0:0,0:--:NaN:NaN:NaN:NAN:NAN:NAN	0/1:NA:51:81,34:-+:.:DUP:pbsv.INS.DUP.41098:NA:NA:chrUn_JTFH01000064v1_decoy_3876-chrUn_JTFH01000064v1_decoy_3927
chrUn_JTFH01001023v1_decoy	1776	pbsv.INS.DUP.41200	C	<DUP>	.	PASS	SUPP=1;SUPP_VEC=01;SVLEN=96;SVTYPE=DUP;SVMETHOD=SURVIVOR1.0.7;CHR2=chrUn_JTFH01001023v1_decoy;END=1872;CIPOS=0,0;CIEND=0,0;STRANDS=-+	GT:PSV:LN:DR:ST:QV:TY:ID:RAL:AAL:CO	./.:NaN:0:0,0:--:NaN:NaN:NaN:NAN:NAN:NAN	0/1:NA:96:7,3:-+:.:DUP:pbsv.INS.DUP.41200:NA:NA:chrUn_JTFH01001023v1_decoy_1776-chrUn_JTFH01001023v1_decoy_1872
chrUn_KI270747v1	61846	pbsv.INS.DUP.40789	G	<DUP>	.	PASS	SUPP=1;SUPP_VEC=01;SVLEN=59;SVTYPE=DUP;SVMETHOD=SURVIVOR1.0.7;CHR2=chrUn_KI270747v1;END=61905;CIPOS=0,0;CIEND=0,0;STRANDS=-+	GT:PSV:LN:DR:ST:QV:TY:ID:RAL:AAL:CO	./.:NaN:0:0,0:--:NaN:NaN:NaN:NAN:NAN:NAN	0/1:NA:59:45,19:-+:.:DUP:pbsv.INS.DUP.40789:NA:NA:chrUn_KI270747v1_61846-chrUn_KI270747v1_61905
chrUn_KN707809v1_decoy	342	pbsv.INS.DUP.40978	T	<DUP>	.	PASS	SUPP=1;SUPP_VEC=01;SVLEN=81;SVTYPE=DUP;SVMETHOD=SURVIVOR1.0.7;CHR2=chrUn_KN707809v1_decoy;END=423;CIPOS=0,0;CIEND=0,0;STRANDS=-+	GT:PSV:LN:DR:ST:QV:TY:ID:RAL:AAL:CO	./.:NaN:0:0,0:--:NaN:NaN:NaN:NAN:NAN:NAN	0/1:NA:81:3,5:-+:.:DUP:pbsv.INS.DUP.40978:NA:NA:chrUn_KN707809v1_decoy_342-chrUn_KN707809v1_decoy_423
chrUn_KN707963v1_decoy	12241	pbsv.INS.DUP.41032	C	<DUP>	.	PASS	SUPP=1;SUPP_VEC=01;SVLEN=93;SVTYPE=DUP;SVMETHOD=SURVIVOR1.0.7;CHR2=chrUn_KN707963v1_decoy;END=12334;CIPOS=0,0;CIEND=0,0;STRANDS=-+	GT:PSV:LN:DR:ST:QV:TY:ID:RAL:AAL:CO	./.:NaN:0:0,0:--:NaN:NaN:NaN:NAN:NAN:NAN	0/1:NA:93:66,44:-+:.:DUP:pbsv.INS.DUP.41032:NA:NA:chrUn_KN707963v1_decoy_12241-chrUn_KN707963v1_decoy_12334
chrUn_KN707963v1_decoy	20117	pbsv.INS.DUP.41040	T	<DUP>	.	PASS	SUPP=1;SUPP_VEC=01;SVLEN=81;SVTYPE=DUP;SVMETHOD=SURVIVOR1.0.7;CHR2=chrUn_KN707963v1_decoy;END=20198;CIPOS=0,0;CIEND=0,0;STRANDS=-+	GT:PSV:LN:DR:ST:QV:TY:ID:RAL:AAL:CO	./.:NaN:0:0,0:--:NaN:NaN:NaN:NAN:NAN:NAN	0/1:NA:81:104,126:-+:.:DUP:pbsv.INS.DUP.41040:NA:NA:chrUn_KN707963v1_decoy_20117-chrUn_KN707963v1_decoy_20198
chrX	16699	pbsv.INS.DUP.38266	T	<DUP>	.	PASS	SUPP=1;SUPP_VEC=01;SVLEN=95;SVTYPE=DUP;SVMETHOD=SURVIVOR1.0.7;CHR2=chrX;END=16794;CIPOS=0,0;CIEND=0,0;STRANDS=-+	GT:PSV:LN:DR:ST:QV:TY:ID:RAL:AAL:CO	./.:NaN:0:0,0:--:NaN:NaN:NaN:NAN:NAN:NAN	0/1:NA:95:11,18:-+:.:DUP:pbsv.INS.DUP.38266:NA:NA:chrX_16699-chrX_16794
chrX	249909	pbsv.INS.DUP.38302	G	<DUP>	.	PASS	SUPP=1;SUPP_VEC=01;SVLEN=91;SVTYPE=DUP;SVMETHOD=SURVIVOR1.0.7;CHR2=chrX;END=250000;CIPOS=0,0;CIEND=0,0;STRANDS=-+	GT:PSV:LN:DR:ST:QV:TY:ID:RAL:AAL:CO	./.:NaN:0:0,0:--:NaN:NaN:NaN:NAN:NAN:NAN	0/1:NA:91:26,15:-+:.:DUP:pbsv.INS.DUP.38302:NA:NA:chrX_249909-chrX_250000
chrX	323725	pbsv.INS.DUP.38331	G	<DUP>	.	PASS	SUPP=1;SUPP_VEC=01;SVLEN=95;SVTYPE=DUP;SVMETHOD=SURVIVOR1.0.7;CHR2=chrX;END=323820;CIPOS=0,0;CIEND=0,0;STRANDS=-+	GT:PSV:LN:DR:ST:QV:TY:ID:RAL:AAL:CO	./.:NaN:0:0,0:--:NaN:NaN:NaN:NAN:NAN:NAN	0/1:NA:95:88,19:-+:.:DUP:pbsv.INS.DUP.38331:NA:NA:chrX_323725-chrX_323820
chrX	498269	pbsv.INS.DUP.38370	G	<DUP>	.	PASS	SUPP=1;SUPP_VEC=01;SVLEN=73;SVTYPE=DUP;SVMETHOD=SURVIVOR1.0.7;CHR2=chrX;END=498342;CIPOS=0,0;CIEND=0,0;STRANDS=-+	GT:PSV:LN:DR:ST:QV:TY:ID:RAL:AAL:CO	./.:NaN:0:0,0:--:NaN:NaN:NaN:NAN:NAN:NAN	0/1:NA:73:38,26:-+:.:DUP:pbsv.INS.DUP.38370:NA:NA:chrX_498269-chrX_498342
chrX	555057	pbsv.INS.DUP.38383	G	<DUP>	.	PASS	SUPP=1;SUPP_VEC=01;SVLEN=58;SVTYPE=DUP;SVMETHOD=SURVIVOR1.0.7;CHR2=chrX;END=555115;CIPOS=0,0;CIEND=0,0;STRANDS=-+	GT:PSV:LN:DR:ST:QV:TY:ID:RAL:AAL:CO	./.:NaN:0:0,0:--:NaN:NaN:NaN:NAN:NAN:NAN	0/1:NA:58:21,27:-+:.:DUP:pbsv.INS.DUP.38383:NA:NA:chrX_555057-chrX_555115
chrX	657071	pbsv.INS.DUP.38407	A	<DUP>	.	PASS	SUPP=1;SUPP_VEC=01;SVLEN=59;SVTYPE=DUP;SVMETHOD=SURVIVOR1.0.7;CHR2=chrX;END=657130;CIPOS=0,0;CIEND=0,0;STRANDS=-+	GT:PSV:LN:DR:ST:QV:TY:ID:RAL:AAL:CO	./.:NaN:0:0,0:--:NaN:NaN:NaN:NAN:NAN:NAN	0/1:NA:59:38,22:-+:.:DUP:pbsv.INS.DUP.38407:NA:NA:chrX_657071-chrX_657130
chrX	1057579	pbsv.INS.DUP.38475	C	<DUP>	.	PASS	SUPP=1;SUPP_VEC=01;SVLEN=65;SVTYPE=DUP;SVMETHOD=SURVIVOR1.0.7;CHR2=chrX;END=1057644;CIPOS=0,0;CIEND=0,0;STRANDS=-+	GT:PSV:LN:DR:ST:QV:TY:ID:RAL:AAL:CO	./.:NaN:0:0,0:--:NaN:NaN:NaN:NAN:NAN:NAN	1/1:NA:65:3,37:-+:.:DUP:pbsv.INS.DUP.38475:NA:NA:chrX_1057579-chrX_1057644
chrX	1887501	pbsv.INS.DUP.38606	G	<DUP>	.	PASS	SUPP=1;SUPP_VEC=01;SVLEN=74;SVTYPE=DUP;SVMETHOD=SURVIVOR1.0.7;CHR2=chrX;END=1887575;CIPOS=0,0;CIEND=0,0;STRANDS=-+	GT:PSV:LN:DR:ST:QV:TY:ID:RAL:AAL:CO	./.:NaN:0:0,0:--:NaN:NaN:NaN:NAN:NAN:NAN	0/1:NA:74:34,19:-+:.:DUP:pbsv.INS.DUP.38606:NA:NA:chrX_1887501-chrX_1887575
chrX	2320491	pbsv.CNV.38630	T	<CNV>	.	PASS	SUPP=1;SUPP_VEC=01;SVLEN=8981888;SVTYPE=NA;SVMETHOD=SURVIVOR1.0.7;CHR2=chrX;END=11302379;CIPOS=0,0;CIEND=0,0;STRANDS=++	GT:PSV:LN:DR:ST:QV:TY:ID:RAL:AAL:CO	./.:NaN:0:0,0:--:NaN:NaN:NaN:NAN:NAN:NAN	./.:NA:8981888:0,0:++:.:NA:pbsv.CNV.38630:NA:NA:chrX_2320491-chrX_11302379
chrX	2447084	pbsv.INS.DUP.38636	C	<DUP>	.	PASS	SUPP=1;SUPP_VEC=01;SVLEN=81;SVTYPE=DUP;SVMETHOD=SURVIVOR1.0.7;CHR2=chrX;END=2447165;CIPOS=0,0;CIEND=0,0;STRANDS=-+	GT:PSV:LN:DR:ST:QV:TY:ID:RAL:AAL:CO	./.:NaN:0:0,0:--:NaN:NaN:NaN:NAN:NAN:NAN	0/1:NA:81:20,32:-+:.:DUP:pbsv.INS.DUP.38636:NA:NA:chrX_2447084-chrX_2447165
chrX	24709074	pbsv.INS.DUP.38865	C	<DUP>	.	PASS	SUPP=1;SUPP_VEC=01;SVLEN=81;SVTYPE=DUP;SVMETHOD=SURVIVOR1.0.7;CHR2=chrX;END=24709155;CIPOS=0,0;CIEND=0,0;STRANDS=-+	GT:PSV:LN:DR:ST:QV:TY:ID:RAL:AAL:CO	./.:NaN:0:0,0:--:NaN:NaN:NaN:NAN:NAN:NAN	0/1:NA:81:5,10:-+:.:DUP:pbsv.INS.DUP.38865:NA:NA:chrX_24709074-chrX_24709155
chrX	26621881	pbsv.INS.DUP.38881	A	<DUP>	.	PASS	SUPP=1;SUPP_VEC=01;SVLEN=73;SVTYPE=DUP;SVMETHOD=SURVIVOR1.0.7;CHR2=chrX;END=26621954;CIPOS=0,0;CIEND=0,0;STRANDS=-+	GT:PSV:LN:DR:ST:QV:TY:ID:RAL:AAL:CO	./.:NaN:0:0,0:--:NaN:NaN:NaN:NAN:NAN:NAN	1/1:NA:73:1,9:-+:.:DUP:pbsv.INS.DUP.38881:NA:NA:chrX_26621881-chrX_26621954
chrX	53772560	pbsv.INS.DUP.39140	C	<DUP>	.	PASS	SUPP=1;SUPP_VEC=01;SVLEN=78;SVTYPE=DUP;SVMETHOD=SURVIVOR1.0.7;CHR2=chrX;END=53772638;CIPOS=0,0;CIEND=0,0;STRANDS=-+	GT:PSV:LN:DR:ST:QV:TY:ID:RAL:AAL:CO	./.:NaN:0:0,0:--:NaN:NaN:NaN:NAN:NAN:NAN	1/1:NA:78:1,11:-+:.:DUP:pbsv.INS.DUP.39140:NA:NA:chrX_53772560-chrX_53772638
chrX	56649165	pbsv.CNV.39166	T	<CNV>	.	PASS	SUPP=1;SUPP_VEC=01;SVLEN=6965611;SVTYPE=NA;SVMETHOD=SURVIVOR1.0.7;CHR2=chrX;END=63614776;CIPOS=0,0;CIEND=0,0;STRANDS=++	GT:PSV:LN:DR:ST:QV:TY:ID:RAL:AAL:CO	./.:NaN:0:0,0:--:NaN:NaN:NaN:NAN:NAN:NAN	./.:NA:6965611:0,0:++:.:NA:pbsv.CNV.39166:NA:NA:chrX_56649165-chrX_63614776
chrX	56776860	pbsv.INS.DUP.39172	C	<DUP>	.	PASS	SUPP=1;SUPP_VEC=01;SVLEN=66;SVTYPE=DUP;SVMETHOD=SURVIVOR1.0.7;CHR2=chrX;END=56776926;CIPOS=0,0;CIEND=0,0;STRANDS=-+	GT:PSV:LN:DR:ST:QV:TY:ID:RAL:AAL:CO	./.:NaN:0:0,0:--:NaN:NaN:NaN:NAN:NAN:NAN	0/1:NA:66:56,34:-+:.:DUP:pbsv.INS.DUP.39172:NA:NA:chrX_56776860-chrX_56776926
chrX	66097411	pbsv.INS.DUP.39230	T	<DUP>	.	PASS	SUPP=1;SUPP_VEC=01;SVLEN=59;SVTYPE=DUP;SVMETHOD=SURVIVOR1.0.7;CHR2=chrX;END=66097470;CIPOS=0,0;CIEND=0,0;STRANDS=-+	GT:PSV:LN:DR:ST:QV:TY:ID:RAL:AAL:CO	./.:NaN:0:0,0:--:NaN:NaN:NaN:NAN:NAN:NAN	0/1:NA:59:10,9:-+:.:DUP:pbsv.INS.DUP.39230:NA:NA:chrX_66097411-chrX_66097470
chrX	130571501	pbsv.CNV.39827	C	<CNV>	.	PASS	SUPP=1;SUPP_VEC=01;SVLEN=10218;SVTYPE=NA;SVMETHOD=SURVIVOR1.0.7;CHR2=chrX;END=130581719;CIPOS=0,0;CIEND=0,0;STRANDS=++	GT:PSV:LN:DR:ST:QV:TY:ID:RAL:AAL:CO	./.:NaN:0:0,0:--:NaN:NaN:NaN:NAN:NAN:NAN	./.:NA:10218:0,0:++:.:NA:pbsv.CNV.39827:NA:NA:chrX_130571501-chrX_130581719
chrX	146733569	pbsv.INS.DUP.39975	G	<DUP>	.	PASS	SUPP=1;SUPP_VEC=01;SVLEN=60;SVTYPE=DUP;SVMETHOD=SURVIVOR1.0.7;CHR2=chrX;END=146733629;CIPOS=0,0;CIEND=0,0;STRANDS=-+	GT:PSV:LN:DR:ST:QV:TY:ID:RAL:AAL:CO	./.:NaN:0:0,0:--:NaN:NaN:NaN:NAN:NAN:NAN	0/1:NA:60:25,8:-+:.:DUP:pbsv.INS.DUP.39975:NA:NA:chrX_146733569-chrX_146733629
chrX	148704240	pbsv.INS.DUP.40014	A	<DUP>	.	PASS	SUPP=1;SUPP_VEC=01;SVLEN=92;SVTYPE=DUP;SVMETHOD=SURVIVOR1.0.7;CHR2=chrX;END=148704332;CIPOS=0,0;CIEND=0,0;STRANDS=-+	GT:PSV:LN:DR:ST:QV:TY:ID:RAL:AAL:CO	./.:NaN:0:0,0:--:NaN:NaN:NaN:NAN:NAN:NAN	0/1:NA:92:16,12:-+:.:DUP:pbsv.INS.DUP.40014:NA:NA:chrX_148704240-chrX_148704332
chr1	136849	pbsv.INS.DUP.2	G	<DUP>	.	PASS	SUPP=1;SUPP_VEC=01;SVLEN=181;SVTYPE=DUP;SVMETHOD=SURVIVOR1.0.7;CHR2=chr1;END=137030;CIPOS=0,0;CIEND=0,0;STRANDS=-+	GT:PSV:LN:DR:ST:QV:TY:ID:RAL:AAL:CO	./.:NaN:0:0,0:--:NaN:NaN:NaN:NAN:NAN:NAN	0/1:NA:181:10,18:-+:.:DUP:pbsv.INS.DUP.2:NA:NA:chr1_136849-chr1_137030
chr1	181161	pbsv.INS.DUP.3	C	<DUP>	.	PASS	SUPP=1;SUPP_VEC=01;SVLEN=166;SVTYPE=DUP;SVMETHOD=SURVIVOR1.0.7;CHR2=chr1;END=181327;CIPOS=0,0;CIEND=0,0;STRANDS=-+	GT:PSV:LN:DR:ST:QV:TY:ID:RAL:AAL:CO	./.:NaN:0:0,0:--:NaN:NaN:NaN:NAN:NAN:NAN	0/1:NA:166:25,7:-+:.:DUP:pbsv.INS.DUP.3:NA:NA:chr1_181161-chr1_181327
chr1	866756	pbsv.INS.DUP.26	C	<DUP>	.	PASS	SUPP=1;SUPP_VEC=01;SVLEN=138;SVTYPE=DUP;SVMETHOD=SURVIVOR1.0.7;CHR2=chr1;END=866894;CIPOS=0,0;CIEND=0,0;STRANDS=-+	GT:PSV:LN:DR:ST:QV:TY:ID:RAL:AAL:CO	./.:NaN:0:0,0:--:NaN:NaN:NaN:NAN:NAN:NAN	0/1:NA:138:14,5:-+:.:DUP:pbsv.INS.DUP.26:NA:NA:chr1_866756-chr1_866894
chr1	996300	pbsv.INS.DUP.47	G	<DUP>	.	PASS	SUPP=1;SUPP_VEC=01;SVLEN=188;SVTYPE=DUP;SVMETHOD=SURVIVOR1.0.7;CHR2=chr1;END=996488;CIPOS=0,0;CIEND=0,0;STRANDS=-+	GT:PSV:LN:DR:ST:QV:TY:ID:RAL:AAL:CO	./.:NaN:0:0,0:--:NaN:NaN:NaN:NAN:NAN:NAN	0/1:NA:188:16,6:-+:.:DUP:pbsv.INS.DUP.47:NA:NA:chr1_996300-chr1_996488
chr1	1202246	pbsv.INS.DUP.75	C	<DUP>	.	PASS	SUPP=1;SUPP_VEC=01;SVLEN=292;SVTYPE=DUP;SVMETHOD=SURVIVOR1.0.7;CHR2=chr1;END=1202538;CIPOS=0,0;CIEND=0,0;STRANDS=-+	GT:PSV:LN:DR:ST:QV:TY:ID:RAL:AAL:CO	./.:NaN:0:0,0:--:NaN:NaN:NaN:NAN:NAN:NAN	0/1:NA:292:16,7:-+:.:DUP:pbsv.INS.DUP.75:NA:NA:chr1_1202246-chr1_1202538
chr1	1979567	pbsv.INS.DUP.122	C	<DUP>	.	PASS	SUPP=1;SUPP_VEC=01;SVLEN=251;SVTYPE=DUP;SVMETHOD=SURVIVOR1.0.7;CHR2=chr1;END=1979818;CIPOS=0,0;CIEND=0,0;STRANDS=-+	GT:PSV:LN:DR:ST:QV:TY:ID:RAL:AAL:CO	./.:NaN:0:0,0:--:NaN:NaN:NaN:NAN:NAN:NAN	0/1:NA:251:15,22:-+:.:DUP:pbsv.INS.DUP.122:NA:NA:chr1_1979567-chr1_1979818
chr1	2440406	pbsv.INS.DUP.142	G	<DUP>	.	PASS	SUPP=1;SUPP_VEC=01;SVLEN=266;SVTYPE=DUP;SVMETHOD=SURVIVOR1.0.7;CHR2=chr1;END=2440672;CIPOS=0,0;CIEND=0,0;STRANDS=-+	GT:PSV:LN:DR:ST:QV:TY:ID:RAL:AAL:CO	./.:NaN:0:0,0:--:NaN:NaN:NaN:NAN:NAN:NAN	0/1:NA:266:21,8:-+:.:DUP:pbsv.INS.DUP.142:NA:NA:chr1_2440406-chr1_2440672
chr1	3162978	pbsv.INS.DUP.178	G	<DUP>	.	PASS	SUPP=1;SUPP_VEC=01;SVLEN=361;SVTYPE=DUP;SVMETHOD=SURVIVOR1.0.7;CHR2=chr1;END=3163339;CIPOS=0,0;CIEND=0,0;STRANDS=-+	GT:PSV:LN:DR:ST:QV:TY:ID:RAL:AAL:CO	./.:NaN:0:0,0:--:NaN:NaN:NaN:NAN:NAN:NAN	0/1:NA:361:14,18:-+:.:DUP:pbsv.INS.DUP.178:NA:NA:chr1_3162978-chr1_3163339
chr1	4078230	pbsv.INS.DUP.227	A	<DUP>	.	PASS	SUPP=1;SUPP_VEC=01;SVLEN=146;SVTYPE=DUP;SVMETHOD=SURVIVOR1.0.7;CHR2=chr1;END=4078376;CIPOS=0,0;CIEND=0,0;STRANDS=-+	GT:PSV:LN:DR:ST:QV:TY:ID:RAL:AAL:CO	./.:NaN:0:0,0:--:NaN:NaN:NaN:NAN:NAN:NAN	0/1:NA:146:18,36:-+:.:DUP:pbsv.INS.DUP.227:NA:NA:chr1_4078230-chr1_4078376
chr1	4332494	pbsv.INS.DUP.238	G	<DUP>	.	PASS	SUPP=1;SUPP_VEC=01;SVLEN=186;SVTYPE=DUP;SVMETHOD=SURVIVOR1.0.7;CHR2=chr1;END=4332680;CIPOS=0,0;CIEND=0,0;STRANDS=-+	GT:PSV:LN:DR:ST:QV:TY:ID:RAL:AAL:CO	./.:NaN:0:0,0:--:NaN:NaN:NaN:NAN:NAN:NAN	0/1:NA:186:15,29:-+:.:DUP:pbsv.INS.DUP.238:NA:NA:chr1_4332494-chr1_4332680
chr1	4333055	pbsv.INS.DUP.241	C	<DUP>	.	PASS	SUPP=1;SUPP_VEC=01;SVLEN=340;SVTYPE=DUP;SVMETHOD=SURVIVOR1.0.7;CHR2=chr1;END=4333395;CIPOS=0,0;CIEND=0,0;STRANDS=-+	GT:PSV:LN:DR:ST:QV:TY:ID:RAL:AAL:CO	./.:NaN:0:0,0:--:NaN:NaN:NaN:NAN:NAN:NAN	0/1:NA:340:21,22:-+:.:DUP:pbsv.INS.DUP.241:NA:NA:chr1_4333055-chr1_4333395
chr1	34777638	pbsv.INS.DUP.660	C	<DUP>	.	PASS	SUPP=1;SUPP_VEC=01;SVLEN=177;SVTYPE=DUP;SVMETHOD=SURVIVOR1.0.7;CHR2=chr1;END=34777815;CIPOS=0,0;CIEND=0,0;STRANDS=-+	GT:PSV:LN:DR:ST:QV:TY:ID:RAL:AAL:CO	./.:NaN:0:0,0:--:NaN:NaN:NaN:NAN:NAN:NAN	0/1:NA:177:15,41:-+:.:DUP:pbsv.INS.DUP.660:NA:NA:chr1_34777638-chr1_34777815
chr1	36688509	pbsv.INS.DUP.682	G	<DUP>	.	PASS	SUPP=1;SUPP_VEC=01;SVLEN=283;SVTYPE=DUP;SVMETHOD=SURVIVOR1.0.7;CHR2=chr1;END=36688792;CIPOS=0,0;CIEND=0,0;STRANDS=-+	GT:PSV:LN:DR:ST:QV:TY:ID:RAL:AAL:CO	./.:NaN:0:0,0:--:NaN:NaN:NaN:NAN:NAN:NAN	0/1:NA:283:7,15:-+:.:DUP:pbsv.INS.DUP.682:NA:NA:chr1_36688509-chr1_36688792
chr1	53713135	pbsv.INS.DUP.846	G	<DUP>	.	PASS	SUPP=1;SUPP_VEC=01;SVLEN=319;SVTYPE=DUP;SVMETHOD=SURVIVOR1.0.7;CHR2=chr1;END=53713454;CIPOS=0,0;CIEND=0,0;STRANDS=-+	GT:PSV:LN:DR:ST:QV:TY:ID:RAL:AAL:CO	./.:NaN:0:0,0:--:NaN:NaN:NaN:NAN:NAN:NAN	0/1:NA:319:21,10:-+:.:DUP:pbsv.INS.DUP.846:NA:NA:chr1_53713135-chr1_53713454
chr1	62137498	pbsv.INS.DUP.918	G	<DUP>	.	PASS	SUPP=1;SUPP_VEC=01;SVLEN=140;SVTYPE=DUP;SVMETHOD=SURVIVOR1.0.7;CHR2=chr1;END=62137638;CIPOS=0,0;CIEND=0,0;STRANDS=-+	GT:PSV:LN:DR:ST:QV:TY:ID:RAL:AAL:CO	./.:NaN:0:0,0:--:NaN:NaN:NaN:NAN:NAN:NAN	0/1:NA:140:18,10:-+:.:DUP:pbsv.INS.DUP.918:NA:NA:chr1_62137498-chr1_62137638
chr1	84446207	pbsv.CNV.1133	A	<CNV>	.	PASS	SUPP=1;SUPP_VEC=01;SVLEN=11553939;SVTYPE=NA;SVMETHOD=SURVIVOR1.0.7;CHR2=chr1;END=96000146;CIPOS=0,0;CIEND=0,0;STRANDS=++	GT:PSV:LN:DR:ST:QV:TY:ID:RAL:AAL:CO	./.:NaN:0:0,0:--:NaN:NaN:NaN:NAN:NAN:NAN	./.:NA:11553939:0,0:++:.:NA:pbsv.CNV.1133:NA:NA:chr1_84446207-chr1_96000146
chr1	117676492	pbsv.CNV.1454	T	<CNV>	.	PASS	SUPP=1;SUPP_VEC=01;SVLEN=2469450;SVTYPE=NA;SVMETHOD=SURVIVOR1.0.7;CHR2=chr1;END=120145942;CIPOS=0,0;CIEND=0,0;STRANDS=++	GT:PSV:LN:DR:ST:QV:TY:ID:RAL:AAL:CO	./.:NaN:0:0,0:--:NaN:NaN:NaN:NAN:NAN:NAN	./.:NA:2469450:0,0:++:.:NA:pbsv.CNV.1454:NA:NA:chr1_117676492-chr1_120145942
chr1	118364684	pbsv.INS.DUP.1464	C	<DUP>	.	PASS	SUPP=1;SUPP_VEC=01;SVLEN=347;SVTYPE=DUP;SVMETHOD=SURVIVOR1.0.7;CHR2=chr1;END=118365031;CIPOS=0,0;CIEND=0,0;STRANDS=-+	GT:PSV:LN:DR:ST:QV:TY:ID:RAL:AAL:CO	./.:NaN:0:0,0:--:NaN:NaN:NaN:NAN:NAN:NAN	0/1:NA:347:49,29:-+:.:DUP:pbsv.INS.DUP.1464:NA:NA:chr1_118364684-chr1_118365031
chr1	121734759	pbsv.CNV.1503	C	<CNV>	.	PASS	SUPP=1;SUPP_VEC=01;SVLEN=29318683;SVTYPE=NA;SVMETHOD=SURVIVOR1.0.7;CHR2=chr1;END=151053442;CIPOS=0,0;CIEND=0,0;STRANDS=++	GT:PSV:LN:DR:ST:QV:TY:ID:RAL:AAL:CO	./.:NaN:0:0,0:--:NaN:NaN:NaN:NAN:NAN:NAN	./.:NA:29318683:0,0:++:.:NA:pbsv.CNV.1503:NA:NA:chr1_121734759-chr1_151053442
chr1	165115935	pbsv.INV.1858	T	<INV>	.	PASS	SUPP=1;SUPP_VEC=01;SVLEN=231;SVTYPE=INV;SVMETHOD=SURVIVOR1.0.7;CHR2=chr1;END=165116165;CIPOS=0,0;CIEND=0,0;STRANDS=++	GT:PSV:LN:DR:ST:QV:TY:ID:RAL:AAL:CO	./.:NaN:0:0,0:--:NaN:NaN:NaN:NAN:NAN:NAN	0/1:NA:231:26,11:++:.:INV:pbsv.INV.1858:NA:NA:chr1_165115935-chr1_165116165
chr1	191119555	pbsv.INS.DUP.2142	T	<DUP>	.	PASS	SUPP=1;SUPP_VEC=01;SVLEN=118;SVTYPE=DUP;SVMETHOD=SURVIVOR1.0.7;CHR2=chr1;END=191119673;CIPOS=0,0;CIEND=0,0;STRANDS=-+	GT:PSV:LN:DR:ST:QV:TY:ID:RAL:AAL:CO	./.:NaN:0:0,0:--:NaN:NaN:NaN:NAN:NAN:NAN	1/1:NA:118:4,40:-+:.:DUP:pbsv.INS.DUP.2142:NA:NA:chr1_191119555-chr1_191119673
chr1	198841960	pbsv.INS.DUP.2227	T	<DUP>	.	PASS	SUPP=1;SUPP_VEC=01;SVLEN=102;SVTYPE=DUP;SVMETHOD=SURVIVOR1.0.7;CHR2=chr1;END=198842062;CIPOS=0,0;CIEND=0,0;STRANDS=-+	GT:PSV:LN:DR:ST:QV:TY:ID:RAL:AAL:CO	./.:NaN:0:0,0:--:NaN:NaN:NaN:NAN:NAN:NAN	0/1:NA:102:25,9:-+:.:DUP:pbsv.INS.DUP.2227:NA:NA:chr1_198841960-chr1_198842062
chr1	203608936	pbsv.CNV.2283	C	<CNV>	.	PASS	SUPP=1;SUPP_VEC=01;SVLEN=160898;SVTYPE=NA;SVMETHOD=SURVIVOR1.0.7;CHR2=chr1;END=203769834;CIPOS=0,0;CIEND=0,0;STRANDS=++	GT:PSV:LN:DR:ST:QV:TY:ID:RAL:AAL:CO	./.:NaN:0:0,0:--:NaN:NaN:NaN:NAN:NAN:NAN	./.:NA:160898:0,0:++:.:NA:pbsv.CNV.2283:NA:NA:chr1_203608936-chr1_203769834
chr1	210745035	pbsv.INS.DUP.2366	T	<DUP>	.	PASS	SUPP=1;SUPP_VEC=01;SVLEN=117;SVTYPE=DUP;SVMETHOD=SURVIVOR1.0.7;CHR2=chr1;END=210745152;CIPOS=0,0;CIEND=0,0;STRANDS=-+	GT:PSV:LN:DR:ST:QV:TY:ID:RAL:AAL:CO	./.:NaN:0:0,0:--:NaN:NaN:NaN:NAN:NAN:NAN	0/1:NA:117:20,8:-+:.:DUP:pbsv.INS.DUP.2366:NA:NA:chr1_210745035-chr1_210745152
chr1	211460638	pbsv.INS.DUP.2375	G	<DUP>	.	PASS	SUPP=1;SUPP_VEC=01;SVLEN=102;SVTYPE=DUP;SVMETHOD=SURVIVOR1.0.7;CHR2=chr1;END=211460740;CIPOS=0,0;CIEND=0,0;STRANDS=-+	GT:PSV:LN:DR:ST:QV:TY:ID:RAL:AAL:CO	./.:NaN:0:0,0:--:NaN:NaN:NaN:NAN:NAN:NAN	0/1:NA:102:17,7:-+:.:DUP:pbsv.INS.DUP.2375:NA:NA:chr1_211460638-chr1_211460740
chr1	232031284	pbsv.INV.2673	G	<INV>	.	PASS	SUPP=1;SUPP_VEC=01;SVLEN=255;SVTYPE=INV;SVMETHOD=SURVIVOR1.0.7;CHR2=chr1;END=232031538;CIPOS=0,0;CIEND=0,0;STRANDS=++	GT:PSV:LN:DR:ST:QV:TY:ID:RAL:AAL:CO	./.:NaN:0:0,0:--:NaN:NaN:NaN:NAN:NAN:NAN	0/1:NA:255:26,10:++:.:INV:pbsv.INV.2673:NA:NA:chr1_232031284-chr1_232031538
chr1	236097147	pbsv.INS.DUP.2742	G	<DUP>	.	PASS	SUPP=1;SUPP_VEC=01;SVLEN=173;SVTYPE=DUP;SVMETHOD=SURVIVOR1.0.7;CHR2=chr1;END=236097320;CIPOS=0,0;CIEND=0,0;STRANDS=-+	GT:PSV:LN:DR:ST:QV:TY:ID:RAL:AAL:CO	./.:NaN:0:0,0:--:NaN:NaN:NaN:NAN:NAN:NAN	0/1:NA:173:24,8:-+:.:DUP:pbsv.INS.DUP.2742:NA:NA:chr1_236097147-chr1_236097320
chr1	236713897	pbsv.INS.DUP.2766	G	<DUP>	.	PASS	SUPP=1;SUPP_VEC=01;SVLEN=384;SVTYPE=DUP;SVMETHOD=SURVIVOR1.0.7;CHR2=chr1;END=236714281;CIPOS=0,0;CIEND=0,0;STRANDS=-+	GT:PSV:LN:DR:ST:QV:TY:ID:RAL:AAL:CO	./.:NaN:0:0,0:--:NaN:NaN:NaN:NAN:NAN:NAN	0/1:NA:384:46,21:-+:.:DUP:pbsv.INS.DUP.2766:NA:NA:chr1_236713897-chr1_236714281
chr1	246232877	pbsv.INS.DUP.2972	T	<DUP>	.	PASS	SUPP=1;SUPP_VEC=01;SVLEN=266;SVTYPE=DUP;SVMETHOD=SURVIVOR1.0.7;CHR2=chr1;END=246233143;CIPOS=0,0;CIEND=0,0;STRANDS=-+	GT:PSV:LN:DR:ST:QV:TY:ID:RAL:AAL:CO	./.:NaN:0:0,0:--:NaN:NaN:NaN:NAN:NAN:NAN	0/1:NA:266:23,27:-+:.:DUP:pbsv.INS.DUP.2972:NA:NA:chr1_246232877-chr1_246233143
chr1	248675637	pbsv.INS.DUP.3077	A	<DUP>	.	PASS	SUPP=1;SUPP_VEC=01;SVLEN=186;SVTYPE=DUP;SVMETHOD=SURVIVOR1.0.7;CHR2=chr1;END=248675823;CIPOS=0,0;CIEND=0,0;STRANDS=-+	GT:PSV:LN:DR:ST:QV:TY:ID:RAL:AAL:CO	./.:NaN:0:0,0:--:NaN:NaN:NaN:NAN:NAN:NAN	0/1:NA:186:20,9:-+:.:DUP:pbsv.INS.DUP.3077:NA:NA:chr1_248675637-chr1_248675823
chr1	248945848	pbsv.INS.DUP.3089	G	<DUP>	.	PASS	SUPP=1;SUPP_VEC=01;SVLEN=117;SVTYPE=DUP;SVMETHOD=SURVIVOR1.0.7;CHR2=chr1;END=248945965;CIPOS=0,0;CIEND=0,0;STRANDS=-+	GT:PSV:LN:DR:ST:QV:TY:ID:RAL:AAL:CO	./.:NaN:0:0,0:--:NaN:NaN:NaN:NAN:NAN:NAN	0/1:NA:117:97,16:-+:.:DUP:pbsv.INS.DUP.3089:NA:NA:chr1_248945848-chr1_248945965
chr10	455366	pbsv.INS.DUP.21032	C	<DUP>	.	PASS	SUPP=1;SUPP_VEC=01;SVLEN=118;SVTYPE=DUP;SVMETHOD=SURVIVOR1.0.7;CHR2=chr10;END=455484;CIPOS=0,0;CIEND=0,0;STRANDS=-+	GT:PSV:LN:DR:ST:QV:TY:ID:RAL:AAL:CO	./.:NaN:0:0,0:--:NaN:NaN:NaN:NAN:NAN:NAN	0/1:NA:118:23,14:-+:.:DUP:pbsv.INS.DUP.21032:NA:NA:chr10_455366-chr10_455484
chr10	1010830	pbsv.INS.DUP.21071	C	<DUP>	.	PASS	SUPP=1;SUPP_VEC=01;SVLEN=136;SVTYPE=DUP;SVMETHOD=SURVIVOR1.0.7;CHR2=chr10;END=1010966;CIPOS=0,0;CIEND=0,0;STRANDS=-+	GT:PSV:LN:DR:ST:QV:TY:ID:RAL:AAL:CO	./.:NaN:0:0,0:--:NaN:NaN:NaN:NAN:NAN:NAN	0/1:NA:136:21,8:-+:.:DUP:pbsv.INS.DUP.21071:NA:NA:chr10_1010830-chr10_1010966
chr10	1265597	pbsv.INS.DUP.21092	A	<DUP>	.	PASS	SUPP=1;SUPP_VEC=01;SVLEN=121;SVTYPE=DUP;SVMETHOD=SURVIVOR1.0.7;CHR2=chr10;END=1265718;CIPOS=0,0;CIEND=0,0;STRANDS=-+	GT:PSV:LN:DR:ST:QV:TY:ID:RAL:AAL:CO	./.:NaN:0:0,0:--:NaN:NaN:NaN:NAN:NAN:NAN	0/1:NA:121:10,6:-+:.:DUP:pbsv.INS.DUP.21092:NA:NA:chr10_1265597-chr10_1265718
chr10	1340457	pbsv.INS.DUP.21098	A	<DUP>	.	PASS	SUPP=1;SUPP_VEC=01;SVLEN=206;SVTYPE=DUP;SVMETHOD=SURVIVOR1.0.7;CHR2=chr10;END=1340663;CIPOS=0,0;CIEND=0,0;STRANDS=-+	GT:PSV:LN:DR:ST:QV:TY:ID:RAL:AAL:CO	./.:NaN:0:0,0:--:NaN:NaN:NaN:NAN:NAN:NAN	0/1:NA:206:29,9:-+:.:DUP:pbsv.INS.DUP.21098:NA:NA:chr10_1340457-chr10_1340663
chr10	1409587	pbsv.INS.DUP.21103	T	<DUP>	.	PASS	SUPP=1;SUPP_VEC=01;SVLEN=105;SVTYPE=DUP;SVMETHOD=SURVIVOR1.0.7;CHR2=chr10;END=1409692;CIPOS=0,0;CIEND=0,0;STRANDS=-+	GT:PSV:LN:DR:ST:QV:TY:ID:RAL:AAL:CO	./.:NaN:0:0,0:--:NaN:NaN:NaN:NAN:NAN:NAN	0/1:NA:105:15,18:-+:.:DUP:pbsv.INS.DUP.21103:NA:NA:chr10_1409587-chr10_1409692
chr10	1558428	pbsv.INS.DUP.21116	C	<DUP>	.	PASS	SUPP=1;SUPP_VEC=01;SVLEN=407;SVTYPE=DUP;SVMETHOD=SURVIVOR1.0.7;CHR2=chr10;END=1558835;CIPOS=0,0;CIEND=0,0;STRANDS=-+	GT:PSV:LN:DR:ST:QV:TY:ID:RAL:AAL:CO	./.:NaN:0:0,0:--:NaN:NaN:NaN:NAN:NAN:NAN	0/1:NA:407:9,11:-+:.:DUP:pbsv.INS.DUP.21116:NA:NA:chr10_1558428-chr10_1558835
chr10	2231881	pbsv.INS.DUP.21139	G	<DUP>	.	PASS	SUPP=1;SUPP_VEC=01;SVLEN=215;SVTYPE=DUP;SVMETHOD=SURVIVOR1.0.7;CHR2=chr10;END=2232096;CIPOS=0,0;CIEND=0,0;STRANDS=-+	GT:PSV:LN:DR:ST:QV:TY:ID:RAL:AAL:CO	./.:NaN:0:0,0:--:NaN:NaN:NaN:NAN:NAN:NAN	0/1:NA:215:15,4:-+:.:DUP:pbsv.INS.DUP.21139:NA:NA:chr10_2231881-chr10_2232096
chr10	3314942	pbsv.INS.DUP.21194	A	<DUP>	.	PASS	SUPP=1;SUPP_VEC=01;SVLEN=139;SVTYPE=DUP;SVMETHOD=SURVIVOR1.0.7;CHR2=chr10;END=3315081;CIPOS=0,0;CIEND=0,0;STRANDS=-+	GT:PSV:LN:DR:ST:QV:TY:ID:RAL:AAL:CO	./.:NaN:0:0,0:--:NaN:NaN:NaN:NAN:NAN:NAN	0/1:NA:139:17,7:-+:.:DUP:pbsv.INS.DUP.21194:NA:NA:chr10_3314942-chr10_3315081
chr10	4834360	pbsv.CNV.21226	T	<CNV>	.	PASS	SUPP=1;SUPP_VEC=01;SVLEN=292493;SVTYPE=NA;SVMETHOD=SURVIVOR1.0.7;CHR2=chr10;END=5126853;CIPOS=0,0;CIEND=0,0;STRANDS=++	GT:PSV:LN:DR:ST:QV:TY:ID:RAL:AAL:CO	./.:NaN:0:0,0:--:NaN:NaN:NaN:NAN:NAN:NAN	./.:NA:292493:0,0:++:.:NA:pbsv.CNV.21226:NA:NA:chr10_4834360-chr10_5126853
chr10	5916541	pbsv.INS.DUP.21244	G	<DUP>	.	PASS	SUPP=1;SUPP_VEC=01;SVLEN=122;SVTYPE=DUP;SVMETHOD=SURVIVOR1.0.7;CHR2=chr10;END=5916663;CIPOS=0,0;CIEND=0,0;STRANDS=-+	GT:PSV:LN:DR:ST:QV:TY:ID:RAL:AAL:CO	./.:NaN:0:0,0:--:NaN:NaN:NaN:NAN:NAN:NAN	0/1:NA:122:16,11:-+:.:DUP:pbsv.INS.DUP.21244:NA:NA:chr10_5916541-chr10_5916663
chr10	8296960	pbsv.INS.DUP.21306	C	<DUP>	.	PASS	SUPP=1;SUPP_VEC=01;SVLEN=203;SVTYPE=DUP;SVMETHOD=SURVIVOR1.0.7;CHR2=chr10;END=8297163;CIPOS=0,0;CIEND=0,0;STRANDS=-+	GT:PSV:LN:DR:ST:QV:TY:ID:RAL:AAL:CO	./.:NaN:0:0,0:--:NaN:NaN:NaN:NAN:NAN:NAN	0/1:NA:203:7,15:-+:.:DUP:pbsv.INS.DUP.21306:NA:NA:chr10_8296960-chr10_8297163
chr10	31812457	pbsv.CNV.21597	A	<CNV>	.	PASS	SUPP=1;SUPP_VEC=01;SVLEN=4631607;SVTYPE=NA;SVMETHOD=SURVIVOR1.0.7;CHR2=chr10;END=36444064;CIPOS=0,0;CIEND=0,0;STRANDS=++	GT:PSV:LN:DR:ST:QV:TY:ID:RAL:AAL:CO	./.:NaN:0:0,0:--:NaN:NaN:NaN:NAN:NAN:NAN	./.:NA:4631607:0,0:++:.:NA:pbsv.CNV.21597:NA:NA:chr10_31812457-chr10_36444064
chr10	39524601	pbsv.INS.DUP.21736	G	<DUP>	.	PASS	SUPP=1;SUPP_VEC=01;SVLEN=158;SVTYPE=DUP;SVMETHOD=SURVIVOR1.0.7;CHR2=chr10;END=39524759;CIPOS=0,0;CIEND=0,0;STRANDS=-+	GT:PSV:LN:DR:ST:QV:TY:ID:RAL:AAL:CO	./.:NaN:0:0,0:--:NaN:NaN:NaN:NAN:NAN:NAN	0/1:NA:158:38,29:-+:.:DUP:pbsv.INS.DUP.21736:NA:NA:chr10_39524601-chr10_39524759
chr10	42528659	pbsv.CNV.21863	G	<CNV>	.	PASS	SUPP=1;SUPP_VEC=01;SVLEN=2370189;SVTYPE=NA;SVMETHOD=SURVIVOR1.0.7;CHR2=chr10;END=44898848;CIPOS=0,0;CIEND=0,0;STRANDS=++	GT:PSV:LN:DR:ST:QV:TY:ID:RAL:AAL:CO	./.:NaN:0:0,0:--:NaN:NaN:NaN:NAN:NAN:NAN	./.:NA:2370189:0,0:++:.:NA:pbsv.CNV.21863:NA:NA:chr10_42528659-chr10_44898848
chr10	44662818	pbsv.INS.DUP.21887	T	<DUP>	.	PASS	SUPP=1;SUPP_VEC=01;SVLEN=222;SVTYPE=DUP;SVMETHOD=SURVIVOR1.0.7;CHR2=chr10;END=44663040;CIPOS=0,50;CIEND=-63,0;STRANDS=-+	GT:PSV:LN:DR:ST:QV:TY:ID:RAL:AAL:CO	./.:NaN:0:0,0:--:NaN:NaN:NaN:NAN:NAN:NAN	0/1:NA:222:62,15:-+:.,.:DUP,DUP:pbsv.INS.DUP.21887:NA:NA:chr10_44662818-chr10_44663040,chr10_44662868-chr10_44662977
chr10	80543708	pbsv.INS.DUP.22269	G	<DUP>	.	PASS	SUPP=1;SUPP_VEC=01;SVLEN=206;SVTYPE=DUP;SVMETHOD=SURVIVOR1.0.7;CHR2=chr10;END=80543914;CIPOS=0,0;CIEND=0,0;STRANDS=-+	GT:PSV:LN:DR:ST:QV:TY:ID:RAL:AAL:CO	./.:NaN:0:0,0:--:NaN:NaN:NaN:NAN:NAN:NAN	1/1:NA:206:3,20:-+:.:DUP:pbsv.INS.DUP.22269:NA:NA:chr10_80543708-chr10_80543914
chr10	83907463	pbsv.INS.DUP.22295	T	<DUP>	.	PASS	SUPP=1;SUPP_VEC=01;SVLEN=194;SVTYPE=DUP;SVMETHOD=SURVIVOR1.0.7;CHR2=chr10;END=83907657;CIPOS=0,0;CIEND=0,0;STRANDS=-+	GT:PSV:LN:DR:ST:QV:TY:ID:RAL:AAL:CO	./.:NaN:0:0,0:--:NaN:NaN:NaN:NAN:NAN:NAN	1/1:NA:194:3,14:-+:.:DUP:pbsv.INS.DUP.22295:NA:NA:chr10_83907463-chr10_83907657
chr10	105091163	pbsv.INV.22505	C	<INV>	.	PASS	SUPP=1;SUPP_VEC=01;SVLEN=304;SVTYPE=INV;SVMETHOD=SURVIVOR1.0.7;CHR2=chr10;END=105091466;CIPOS=0,0;CIEND=0,0;STRANDS=++	GT:PSV:LN:DR:ST:QV:TY:ID:RAL:AAL:CO	./.:NaN:0:0,0:--:NaN:NaN:NaN:NAN:NAN:NAN	0/1:NA:304:12,5:++:.:INV:pbsv.INV.22505:NA:NA:chr10_105091163-chr10_105091466
chr10	119996002	pbsv.CNV.22667	G	<CNV>	.	PASS	SUPP=1;SUPP_VEC=01;SVLEN=10223521;SVTYPE=NA;SVMETHOD=SURVIVOR1.0.7;CHR2=chr10;END=130219523;CIPOS=0,0;CIEND=0,0;STRANDS=++	GT:PSV:LN:DR:ST:QV:TY:ID:RAL:AAL:CO	./.:NaN:0:0,0:--:NaN:NaN:NaN:NAN:NAN:NAN	./.:NA:10223521:0,0:++:.:NA:pbsv.CNV.22667:NA:NA:chr10_119996002-chr10_130219523
chr10	122681543	pbsv.INS.DUP.22698	A	<DUP>	.	PASS	SUPP=1;SUPP_VEC=01;SVLEN=196;SVTYPE=DUP;SVMETHOD=SURVIVOR1.0.7;CHR2=chr10;END=122681739;CIPOS=0,0;CIEND=0,0;STRANDS=-+	GT:PSV:LN:DR:ST:QV:TY:ID:RAL:AAL:CO	./.:NaN:0:0,0:--:NaN:NaN:NaN:NAN:NAN:NAN	0/1:NA:196:45,18:-+:.:DUP:pbsv.INS.DUP.22698:NA:NA:chr10_122681543-chr10_122681739
chr10	130572620	pbsv.INS.DUP.22828	G	<DUP>	.	PASS	SUPP=1;SUPP_VEC=01;SVLEN=150;SVTYPE=DUP;SVMETHOD=SURVIVOR1.0.7;CHR2=chr10;END=130572770;CIPOS=0,0;CIEND=0,0;STRANDS=-+	GT:PSV:LN:DR:ST:QV:TY:ID:RAL:AAL:CO	./.:NaN:0:0,0:--:NaN:NaN:NaN:NAN:NAN:NAN	0/1:NA:150:32,18:-+:.:DUP:pbsv.INS.DUP.22828:NA:NA:chr10_130572620-chr10_130572770
chr10	131346839	pbsv.INV.22856	C	<INV>	.	PASS	SUPP=1;SUPP_VEC=01;SVLEN=366;SVTYPE=INV;SVMETHOD=SURVIVOR1.0.7;CHR2=chr10;END=131347204;CIPOS=0,0;CIEND=0,0;STRANDS=++	GT:PSV:LN:DR:ST:QV:TY:ID:RAL:AAL:CO	./.:NaN:0:0,0:--:NaN:NaN:NaN:NAN:NAN:NAN	0/1:NA:366:32,11:++:.:INV:pbsv.INV.22856:NA:NA:chr10_131346839-chr10_131347204
chr10	131807726	pbsv.INS.DUP.22876	C	<DUP>	.	PASS	SUPP=1;SUPP_VEC=01;SVLEN=139;SVTYPE=DUP;SVMETHOD=SURVIVOR1.0.7;CHR2=chr10;END=131807865;CIPOS=0,0;CIEND=0,0;STRANDS=-+	GT:PSV:LN:DR:ST:QV:TY:ID:RAL:AAL:CO	./.:NaN:0:0,0:--:NaN:NaN:NaN:NAN:NAN:NAN	1/1:NA:139:6,45:-+:.:DUP:pbsv.INS.DUP.22876:NA:NA:chr10_131807726-chr10_131807865
chr10	131952239	pbsv.INS.DUP.22896	G	<DUP>	.	PASS	SUPP=1;SUPP_VEC=01;SVLEN=470;SVTYPE=DUP;SVMETHOD=SURVIVOR1.0.7;CHR2=chr10;END=131952709;CIPOS=0,0;CIEND=0,0;STRANDS=-+	GT:PSV:LN:DR:ST:QV:TY:ID:RAL:AAL:CO	./.:NaN:0:0,0:--:NaN:NaN:NaN:NAN:NAN:NAN	0/1:NA:470:24,23:-+:.:DUP:pbsv.INS.DUP.22896:NA:NA:chr10_131952239-chr10_131952709
chr10	132851840	pbsv.INS.DUP.22950	C	<DUP>	.	PASS	SUPP=1;SUPP_VEC=01;SVLEN=190;SVTYPE=DUP;SVMETHOD=SURVIVOR1.0.7;CHR2=chr10;END=132852030;CIPOS=0,0;CIEND=0,0;STRANDS=-+	GT:PSV:LN:DR:ST:QV:TY:ID:RAL:AAL:CO	./.:NaN:0:0,0:--:NaN:NaN:NaN:NAN:NAN:NAN	0/1:NA:190:17,44:-+:.:DUP:pbsv.INS.DUP.22950:NA:NA:chr10_132851840-chr10_132852030
chr10	133441241	pbsv.INS.DUP.22999	G	<DUP>	.	PASS	SUPP=1;SUPP_VEC=01;SVLEN=252;SVTYPE=DUP;SVMETHOD=SURVIVOR1.0.7;CHR2=chr10;END=133441493;CIPOS=0,14;CIEND=-88,0;STRANDS=-+	GT:PSV:LN:DR:ST:QV:TY:ID:RAL:AAL:CO	./.:NaN:0:0,0:--:NaN:NaN:NaN:NAN:NAN:NAN	0/1:NA:252:27,30:-+:.,.:DUP,DUP:pbsv.INS.DUP.22999:NA:NA:chr10_133441241-chr10_133441493,chr10_133441255-chr10_133441405
chr11	361037	pbsv.INS.DUP.23041	C	<DUP>	.	PASS	SUPP=1;SUPP_VEC=01;SVLEN=121;SVTYPE=DUP;SVMETHOD=SURVIVOR1.0.7;CHR2=chr11;END=361158;CIPOS=0,0;CIEND=0,0;STRANDS=-+	GT:PSV:LN:DR:ST:QV:TY:ID:RAL:AAL:CO	./.:NaN:0:0,0:--:NaN:NaN:NaN:NAN:NAN:NAN	0/1:NA:121:17,10:-+:.:DUP:pbsv.INS.DUP.23041:NA:NA:chr11_361037-chr11_361158
chr11	585270	pbsv.INS.DUP.23067	A	<DUP>	.	PASS	SUPP=1;SUPP_VEC=01;SVLEN=184;SVTYPE=DUP;SVMETHOD=SURVIVOR1.0.7;CHR2=chr11;END=585454;CIPOS=0,0;CIEND=0,0;STRANDS=-+	GT:PSV:LN:DR:ST:QV:TY:ID:RAL:AAL:CO	./.:NaN:0:0,0:--:NaN:NaN:NaN:NAN:NAN:NAN	0/1:NA:184:11,15:-+:.:DUP:pbsv.INS.DUP.23067:NA:NA:chr11_585270-chr11_585454
chr11	585358	pbsv.INS.DUP.23068	C	<DUP>	.	PASS	SUPP=1;SUPP_VEC=01;SVLEN=163;SVTYPE=DUP;SVMETHOD=SURVIVOR1.0.7;CHR2=chr11;END=585521;CIPOS=0,0;CIEND=0,0;STRANDS=-+	GT:PSV:LN:DR:ST:QV:TY:ID:RAL:AAL:CO	./.:NaN:0:0,0:--:NaN:NaN:NaN:NAN:NAN:NAN	0/1:NA:163:110,19:-+:.:DUP:pbsv.INS.DUP.23068:NA:NA:chr11_585358-chr11_585521
chr11	1423676	pbsv.INS.DUP.23138	C	<DUP>	.	PASS	SUPP=1;SUPP_VEC=01;SVLEN=179;SVTYPE=DUP;SVMETHOD=SURVIVOR1.0.7;CHR2=chr11;END=1423855;CIPOS=0,0;CIEND=0,0;STRANDS=-+	GT:PSV:LN:DR:ST:QV:TY:ID:RAL:AAL:CO	./.:NaN:0:0,0:--:NaN:NaN:NaN:NAN:NAN:NAN	0/1:NA:179:16,12:-+:.:DUP:pbsv.INS.DUP.23138:NA:NA:chr11_1423676-chr11_1423855
chr11	3204199	pbsv.INS.DUP.23214	G	<DUP>	.	PASS	SUPP=1;SUPP_VEC=01;SVLEN=110;SVTYPE=DUP;SVMETHOD=SURVIVOR1.0.7;CHR2=chr11;END=3204309;CIPOS=0,0;CIEND=0,0;STRANDS=-+	GT:PSV:LN:DR:ST:QV:TY:ID:RAL:AAL:CO	./.:NaN:0:0,0:--:NaN:NaN:NaN:NAN:NAN:NAN	0/1:NA:110:23,8:-+:.:DUP:pbsv.INS.DUP.23214:NA:NA:chr11_3204199-chr11_3204309
chr11	28844447	pbsv.INV.23514	G	<INV>	.	PASS	SUPP=1;SUPP_VEC=01;SVLEN=260;SVTYPE=INV;SVMETHOD=SURVIVOR1.0.7;CHR2=chr11;END=28844706;CIPOS=0,0;CIEND=0,0;STRANDS=++	GT:PSV:LN:DR:ST:QV:TY:ID:RAL:AAL:CO	./.:NaN:0:0,0:--:NaN:NaN:NaN:NAN:NAN:NAN	0/1:NA:260:20,6:++:.:INV:pbsv.INV.23514:NA:NA:chr11_28844447-chr11_28844706
chr11	56977103	pbsv.CNV.23837	A	<CNV>	.	PASS	SUPP=1;SUPP_VEC=01;SVLEN=26137555;SVTYPE=NA;SVMETHOD=SURVIVOR1.0.7;CHR2=chr11;END=83114658;CIPOS=0,0;CIEND=0,0;STRANDS=++	GT:PSV:LN:DR:ST:QV:TY:ID:RAL:AAL:CO	./.:NaN:0:0,0:--:NaN:NaN:NaN:NAN:NAN:NAN	./.:NA:26137555:0,0:++:.:NA:pbsv.CNV.23837:NA:NA:chr11_56977103-chr11_83114658
chr11	64596046	pbsv.INS.DUP.23946	T	<DUP>	.	PASS	SUPP=1;SUPP_VEC=01;SVLEN=265;SVTYPE=DUP;SVMETHOD=SURVIVOR1.0.7;CHR2=chr11;END=64596311;CIPOS=0,0;CIEND=0,0;STRANDS=-+	GT:PSV:LN:DR:ST:QV:TY:ID:RAL:AAL:CO	./.:NaN:0:0,0:--:NaN:NaN:NaN:NAN:NAN:NAN	0/1:NA:265:39,17:-+:.:DUP:pbsv.INS.DUP.23946:NA:NA:chr11_64596046-chr11_64596311
chr11	65970808	pbsv.INS.DUP.23968	G	<DUP>	.	PASS	SUPP=1;SUPP_VEC=01;SVLEN=452;SVTYPE=DUP;SVMETHOD=SURVIVOR1.0.7;CHR2=chr11;END=65971260;CIPOS=0,0;CIEND=0,0;STRANDS=-+	GT:PSV:LN:DR:ST:QV:TY:ID:RAL:AAL:CO	./.:NaN:0:0,0:--:NaN:NaN:NaN:NAN:NAN:NAN	0/1:NA:452:22,22:-+:.:DUP:pbsv.INS.DUP.23968:NA:NA:chr11_65970808-chr11_65971260
chr11	65971219	pbsv.INS.DUP.23970	G	<DUP>	.	PASS	SUPP=1;SUPP_VEC=01;SVLEN=142;SVTYPE=DUP;SVMETHOD=SURVIVOR1.0.7;CHR2=chr11;END=65971361;CIPOS=0,0;CIEND=0,0;STRANDS=-+	GT:PSV:LN:DR:ST:QV:TY:ID:RAL:AAL:CO	./.:NaN:0:0,0:--:NaN:NaN:NaN:NAN:NAN:NAN	0/1:NA:142:24,36:-+:.:DUP:pbsv.INS.DUP.23970:NA:NA:chr11_65971219-chr11_65971361
chr11	65971244	pbsv.INS.DUP.23971	A	<DUP>	.	PASS	SUPP=1;SUPP_VEC=01;SVLEN=291;SVTYPE=DUP;SVMETHOD=SURVIVOR1.0.7;CHR2=chr11;END=65971535;CIPOS=0,0;CIEND=0,0;STRANDS=-+	GT:PSV:LN:DR:ST:QV:TY:ID:RAL:AAL:CO	./.:NaN:0:0,0:--:NaN:NaN:NaN:NAN:NAN:NAN	0/1:NA:291:40,23:-+:.:DUP:pbsv.INS.DUP.23971:NA:NA:chr11_65971244-chr11_65971535
chr11	120328601	pbsv.INS.DUP.24589	T	<DUP>	.	PASS	SUPP=1;SUPP_VEC=01;SVLEN=188;SVTYPE=DUP;SVMETHOD=SURVIVOR1.0.7;CHR2=chr11;END=120328789;CIPOS=0,0;CIEND=0,0;STRANDS=-+	GT:PSV:LN:DR:ST:QV:TY:ID:RAL:AAL:CO	./.:NaN:0:0,0:--:NaN:NaN:NaN:NAN:NAN:NAN	0/1:NA:188:12,10:-+:.:DUP:pbsv.INS.DUP.24589:NA:NA:chr11_120328601-chr11_120328789
chr11	130720200	pbsv.INS.DUP.24723	C	<DUP>	.	PASS	SUPP=1;SUPP_VEC=01;SVLEN=113;SVTYPE=DUP;SVMETHOD=SURVIVOR1.0.7;CHR2=chr11;END=130720313;CIPOS=0,0;CIEND=0,0;STRANDS=-+	GT:PSV:LN:DR:ST:QV:TY:ID:RAL:AAL:CO	./.:NaN:0:0,0:--:NaN:NaN:NaN:NAN:NAN:NAN	0/1:NA:113:17,6:-+:.:DUP:pbsv.INS.DUP.24723:NA:NA:chr11_130720200-chr11_130720313
chr11	133932839	pbsv.INS.DUP.24758	A	<DUP>	.	PASS	SUPP=1;SUPP_VEC=01;SVLEN=213;SVTYPE=DUP;SVMETHOD=SURVIVOR1.0.7;CHR2=chr11;END=133933052;CIPOS=0,0;CIEND=0,0;STRANDS=-+	GT:PSV:LN:DR:ST:QV:TY:ID:RAL:AAL:CO	./.:NaN:0:0,0:--:NaN:NaN:NaN:NAN:NAN:NAN	0/1:NA:213:14,18:-+:.:DUP:pbsv.INS.DUP.24758:NA:NA:chr11_133932839-chr11_133933052
chr11	134451582	pbsv.INS.DUP.24772	A	<DUP>	.	PASS	SUPP=1;SUPP_VEC=01;SVLEN=107;SVTYPE=DUP;SVMETHOD=SURVIVOR1.0.7;CHR2=chr11;END=134451689;CIPOS=0,0;CIEND=0,0;STRANDS=-+	GT:PSV:LN:DR:ST:QV:TY:ID:RAL:AAL:CO	./.:NaN:0:0,0:--:NaN:NaN:NaN:NAN:NAN:NAN	0/1:NA:107:28,12:-+:.:DUP:pbsv.INS.DUP.24772:NA:NA:chr11_134451582-chr11_134451689
chr11	134656625	pbsv.INS.DUP.24782	T	<DUP>	.	PASS	SUPP=1;SUPP_VEC=01;SVLEN=168;SVTYPE=DUP;SVMETHOD=SURVIVOR1.0.7;CHR2=chr11;END=134656793;CIPOS=0,0;CIEND=0,0;STRANDS=-+	GT:PSV:LN:DR:ST:QV:TY:ID:RAL:AAL:CO	./.:NaN:0:0,0:--:NaN:NaN:NaN:NAN:NAN:NAN	0/1:NA:168:14,10:-+:.:DUP:pbsv.INS.DUP.24782:NA:NA:chr11_134656625-chr11_134656793
chr11	134839616	pbsv.INS.DUP.24791	A	<DUP>	.	PASS	SUPP=1;SUPP_VEC=01;SVLEN=372;SVTYPE=DUP;SVMETHOD=SURVIVOR1.0.7;CHR2=chr11;END=134839988;CIPOS=0,0;CIEND=0,0;STRANDS=-+	GT:PSV:LN:DR:ST:QV:TY:ID:RAL:AAL:CO	./.:NaN:0:0,0:--:NaN:NaN:NaN:NAN:NAN:NAN	0/1:NA:372:11,11:-+:.:DUP:pbsv.INS.DUP.24791:NA:NA:chr11_134839616-chr11_134839988
chr11	134975072	pbsv.INS.DUP.24803	T	<DUP>	.	PASS	SUPP=1;SUPP_VEC=01;SVLEN=244;SVTYPE=DUP;SVMETHOD=SURVIVOR1.0.7;CHR2=chr11;END=134975316;CIPOS=0,0;CIEND=0,0;STRANDS=-+	GT:PSV:LN:DR:ST:QV:TY:ID:RAL:AAL:CO	./.:NaN:0:0,0:--:NaN:NaN:NaN:NAN:NAN:NAN	0/1:NA:244:18,14:-+:.:DUP:pbsv.INS.DUP.24803:NA:NA:chr11_134975072-chr11_134975316
chr12	419531	pbsv.INS.DUP.24835	G	<DUP>	.	PASS	SUPP=1;SUPP_VEC=01;SVLEN=136;SVTYPE=DUP;SVMETHOD=SURVIVOR1.0.7;CHR2=chr12;END=419667;CIPOS=0,0;CIEND=0,0;STRANDS=-+	GT:PSV:LN:DR:ST:QV:TY:ID:RAL:AAL:CO	./.:NaN:0:0,0:--:NaN:NaN:NaN:NAN:NAN:NAN	0/1:NA:136:33,9:-+:.:DUP:pbsv.INS.DUP.24835:NA:NA:chr12_419531-chr12_419667
chr12	453152	pbsv.INS.DUP.24841	A	<DUP>	.	PASS	SUPP=1;SUPP_VEC=01;SVLEN=202;SVTYPE=DUP;SVMETHOD=SURVIVOR1.0.7;CHR2=chr12;END=453354;CIPOS=0,0;CIEND=0,0;STRANDS=-+	GT:PSV:LN:DR:ST:QV:TY:ID:RAL:AAL:CO	./.:NaN:0:0,0:--:NaN:NaN:NaN:NAN:NAN:NAN	0/1:NA:202:20,38:-+:.:DUP:pbsv.INS.DUP.24841:NA:NA:chr12_453152-chr12_453354
chr12	6943884	pbsv.CNV.24952	G	<CNV>	.	PASS	SUPP=1;SUPP_VEC=01;SVLEN=27291965;SVTYPE=NA;SVMETHOD=SURVIVOR1.0.7;CHR2=chr12;END=34235849;CIPOS=0,0;CIEND=0,0;STRANDS=++	GT:PSV:LN:DR:ST:QV:TY:ID:RAL:AAL:CO	./.:NaN:0:0,0:--:NaN:NaN:NaN:NAN:NAN:NAN	./.:NA:27291965:0,0:++:.:NA:pbsv.CNV.24952:NA:NA:chr12_6943884-chr12_34235849
chr12	11353311	pbsv.INS.DUP.25037	G	<DUP>	.	PASS	SUPP=1;SUPP_VEC=01;SVLEN=166;SVTYPE=DUP;SVMETHOD=SURVIVOR1.0.7;CHR2=chr12;END=11353477;CIPOS=0,0;CIEND=0,0;STRANDS=-+	GT:PSV:LN:DR:ST:QV:TY:ID:RAL:AAL:CO	./.:NaN:0:0,0:--:NaN:NaN:NaN:NAN:NAN:NAN	1/1:NA:166:8,46:-+:.:DUP:pbsv.INS.DUP.25037:NA:NA:chr12_11353311-chr12_11353477
chr12	13526207	pbsv.INS.DUP.25058	T	<DUP>	.	PASS	SUPP=1;SUPP_VEC=01;SVLEN=177;SVTYPE=DUP;SVMETHOD=SURVIVOR1.0.7;CHR2=chr12;END=13526384;CIPOS=0,0;CIEND=0,0;STRANDS=-+	GT:PSV:LN:DR:ST:QV:TY:ID:RAL:AAL:CO	./.:NaN:0:0,0:--:NaN:NaN:NaN:NAN:NAN:NAN	0/1:NA:177:51,18:-+:.:DUP:pbsv.INS.DUP.25058:NA:NA:chr12_13526207-chr12_13526384
chr12	33995946	pbsv.INS.DUP.25294	T	<DUP>	.	PASS	SUPP=1;SUPP_VEC=01;SVLEN=180;SVTYPE=DUP;SVMETHOD=SURVIVOR1.0.7;CHR2=chr12;END=33996126;CIPOS=0,0;CIEND=0,0;STRANDS=-+	GT:PSV:LN:DR:ST:QV:TY:ID:RAL:AAL:CO	./.:NaN:0:0,0:--:NaN:NaN:NaN:NAN:NAN:NAN	0/1:NA:180:31,11:-+:.:DUP:pbsv.INS.DUP.25294:NA:NA:chr12_33995946-chr12_33996126
chr12	37614912	pbsv.INS.DUP.25334	A	<DUP>	.	PASS	SUPP=1;SUPP_VEC=01;SVLEN=340;SVTYPE=DUP;SVMETHOD=SURVIVOR1.0.7;CHR2=chr12;END=37615252;CIPOS=0,0;CIEND=0,0;STRANDS=-+	GT:PSV:LN:DR:ST:QV:TY:ID:RAL:AAL:CO	./.:NaN:0:0,0:--:NaN:NaN:NaN:NAN:NAN:NAN	0/1:NA:340:7,16:-+:.:DUP:pbsv.INS.DUP.25334:NA:NA:chr12_37614912-chr12_37615252
chr12	47940995	pbsv.INS.DUP.25447	A	<DUP>	.	PASS	SUPP=1;SUPP_VEC=01;SVLEN=376;SVTYPE=DUP;SVMETHOD=SURVIVOR1.0.7;CHR2=chr12;END=47941371;CIPOS=0,0;CIEND=0,0;STRANDS=-+	GT:PSV:LN:DR:ST:QV:TY:ID:RAL:AAL:CO	./.:NaN:0:0,0:--:NaN:NaN:NaN:NAN:NAN:NAN	0/1:NA:376:8,18:-+:.:DUP:pbsv.INS.DUP.25447:NA:NA:chr12_47940995-chr12_47941371
chr12	63161887	pbsv.INS.DUP.25595	A	<DUP>	.	PASS	SUPP=1;SUPP_VEC=01;SVLEN=194;SVTYPE=DUP;SVMETHOD=SURVIVOR1.0.7;CHR2=chr12;END=63162081;CIPOS=0,0;CIEND=0,0;STRANDS=-+	GT:PSV:LN:DR:ST:QV:TY:ID:RAL:AAL:CO	./.:NaN:0:0,0:--:NaN:NaN:NaN:NAN:NAN:NAN	1/1:NA:194:7,33:-+:.:DUP:pbsv.INS.DUP.25595:NA:NA:chr12_63161887-chr12_63162081
chr12	75179654	pbsv.INS.DUP.25714	A	<DUP>	.	PASS	SUPP=1;SUPP_VEC=01;SVLEN=103;SVTYPE=DUP;SVMETHOD=SURVIVOR1.0.7;CHR2=chr12;END=75179757;CIPOS=0,0;CIEND=0,0;STRANDS=-+	GT:PSV:LN:DR:ST:QV:TY:ID:RAL:AAL:CO	./.:NaN:0:0,0:--:NaN:NaN:NaN:NAN:NAN:NAN	1/1:NA:103:5,40:-+:.:DUP:pbsv.INS.DUP.25714:NA:NA:chr12_75179654-chr12_75179757
chr12	110824408	pbsv.INV.26053	G	<INV>	.	PASS	SUPP=1;SUPP_VEC=01;SVLEN=355;SVTYPE=INV;SVMETHOD=SURVIVOR1.0.7;CHR2=chr12;END=110824762;CIPOS=0,0;CIEND=0,0;STRANDS=++	GT:PSV:LN:DR:ST:QV:TY:ID:RAL:AAL:CO	./.:NaN:0:0,0:--:NaN:NaN:NaN:NAN:NAN:NAN	0/1:NA:355:10,5:++:.:INV:pbsv.INV.26053:NA:NA:chr12_110824408-chr12_110824762
chr12	110950855	pbsv.INS.DUP.26059	G	<DUP>	.	PASS	SUPP=1;SUPP_VEC=01;SVLEN=109;SVTYPE=DUP;SVMETHOD=SURVIVOR1.0.7;CHR2=chr12;END=110950964;CIPOS=0,0;CIEND=0,0;STRANDS=-+	GT:PSV:LN:DR:ST:QV:TY:ID:RAL:AAL:CO	./.:NaN:0:0,0:--:NaN:NaN:NaN:NAN:NAN:NAN	0/1:NA:109:7,23:-+:.:DUP:pbsv.INS.DUP.26059:NA:NA:chr12_110950855-chr12_110950964
chr12	114064113	pbsv.INS.DUP.26093	G	<DUP>	.	PASS	SUPP=1;SUPP_VEC=01;SVLEN=275;SVTYPE=DUP;SVMETHOD=SURVIVOR1.0.7;CHR2=chr12;END=114064388;CIPOS=0,0;CIEND=0,0;STRANDS=-+	GT:PSV:LN:DR:ST:QV:TY:ID:RAL:AAL:CO	./.:NaN:0:0,0:--:NaN:NaN:NaN:NAN:NAN:NAN	0/1:NA:275:9,12:-+:.:DUP:pbsv.INS.DUP.26093:NA:NA:chr12_114064113-chr12_114064388
chr12	123912023	pbsv.INS.DUP.26224	G	<DUP>	.	PASS	SUPP=1;SUPP_VEC=01;SVLEN=150;SVTYPE=DUP;SVMETHOD=SURVIVOR1.0.7;CHR2=chr12;END=123912173;CIPOS=0,0;CIEND=0,0;STRANDS=-+	GT:PSV:LN:DR:ST:QV:TY:ID:RAL:AAL:CO	./.:NaN:0:0,0:--:NaN:NaN:NaN:NAN:NAN:NAN	0/1:NA:150:16,8:-+:.:DUP:pbsv.INS.DUP.26224:NA:NA:chr12_123912023-chr12_123912173
chr12	124320539	pbsv.INS.DUP.26236	G	<DUP>	.	PASS	SUPP=1;SUPP_VEC=01;SVLEN=168;SVTYPE=DUP;SVMETHOD=SURVIVOR1.0.7;CHR2=chr12;END=124320707;CIPOS=0,0;CIEND=0,0;STRANDS=-+	GT:PSV:LN:DR:ST:QV:TY:ID:RAL:AAL:CO	./.:NaN:0:0,0:--:NaN:NaN:NaN:NAN:NAN:NAN	0/1:NA:168:7,15:-+:.:DUP:pbsv.INS.DUP.26236:NA:NA:chr12_124320539-chr12_124320707
chr12	130392812	pbsv.INS.DUP.26372	C	<DUP>	.	PASS	SUPP=1;SUPP_VEC=01;SVLEN=113;SVTYPE=DUP;SVMETHOD=SURVIVOR1.0.7;CHR2=chr12;END=130392925;CIPOS=0,0;CIEND=0,0;STRANDS=-+	GT:PSV:LN:DR:ST:QV:TY:ID:RAL:AAL:CO	./.:NaN:0:0,0:--:NaN:NaN:NaN:NAN:NAN:NAN	0/1:NA:113:23,6:-+:.:DUP:pbsv.INS.DUP.26372:NA:NA:chr12_130392812-chr12_130392925
chr12	130392820	pbsv.INS.DUP.26373	T	<DUP>	.	PASS	SUPP=1;SUPP_VEC=01;SVLEN=398;SVTYPE=DUP;SVMETHOD=SURVIVOR1.0.7;CHR2=chr12;END=130393218;CIPOS=0,0;CIEND=0,0;STRANDS=-+	GT:PSV:LN:DR:ST:QV:TY:ID:RAL:AAL:CO	./.:NaN:0:0,0:--:NaN:NaN:NaN:NAN:NAN:NAN	0/1:NA:398:23,6:-+:.:DUP:pbsv.INS.DUP.26373:NA:NA:chr12_130392820-chr12_130393218
chr12	130641293	pbsv.INS.DUP.26385	A	<DUP>	.	PASS	SUPP=1;SUPP_VEC=01;SVLEN=214;SVTYPE=DUP;SVMETHOD=SURVIVOR1.0.7;CHR2=chr12;END=130641507;CIPOS=0,0;CIEND=0,0;STRANDS=-+	GT:PSV:LN:DR:ST:QV:TY:ID:RAL:AAL:CO	./.:NaN:0:0,0:--:NaN:NaN:NaN:NAN:NAN:NAN	1/1:NA:214:4,43:-+:.:DUP:pbsv.INS.DUP.26385:NA:NA:chr12_130641293-chr12_130641507
chr12	131046208	pbsv.INS.DUP.26402	C	<DUP>	.	PASS	SUPP=1;SUPP_VEC=01;SVLEN=128;SVTYPE=DUP;SVMETHOD=SURVIVOR1.0.7;CHR2=chr12;END=131046336;CIPOS=0,0;CIEND=0,0;STRANDS=-+	GT:PSV:LN:DR:ST:QV:TY:ID:RAL:AAL:CO	./.:NaN:0:0,0:--:NaN:NaN:NaN:NAN:NAN:NAN	0/1:NA:128:15,8:-+:.:DUP:pbsv.INS.DUP.26402:NA:NA:chr12_131046208-chr12_131046336
chr12	131638411	pbsv.INS.DUP.26445	G	<DUP>	.	PASS	SUPP=1;SUPP_VEC=01;SVLEN=112;SVTYPE=DUP;SVMETHOD=SURVIVOR1.0.7;CHR2=chr12;END=131638523;CIPOS=0,0;CIEND=0,0;STRANDS=-+	GT:PSV:LN:DR:ST:QV:TY:ID:RAL:AAL:CO	./.:NaN:0:0,0:--:NaN:NaN:NaN:NAN:NAN:NAN	0/1:NA:112:23,15:-+:.:DUP:pbsv.INS.DUP.26445:NA:NA:chr12_131638411-chr12_131638523
chr13	16244262	pbsv.INS.DUP.26557	T	<DUP>	.	PASS	SUPP=1;SUPP_VEC=01;SVLEN=345;SVTYPE=DUP;SVMETHOD=SURVIVOR1.0.7;CHR2=chr13;END=16244607;CIPOS=0,0;CIEND=0,0;STRANDS=-+	GT:PSV:LN:DR:ST:QV:TY:ID:RAL:AAL:CO	./.:NaN:0:0,0:--:NaN:NaN:NaN:NAN:NAN:NAN	0/1:NA:345:6,5:-+:.:DUP:pbsv.INS.DUP.26557:NA:NA:chr13_16244262-chr13_16244607
chr13	18457451	pbsv.INS.DUP.26599	A	<DUP>	.	PASS	SUPP=1;SUPP_VEC=01;SVLEN=296;SVTYPE=DUP;SVMETHOD=SURVIVOR1.0.7;CHR2=chr13;END=18457747;CIPOS=0,0;CIEND=0,0;STRANDS=-+	GT:PSV:LN:DR:ST:QV:TY:ID:RAL:AAL:CO	./.:NaN:0:0,0:--:NaN:NaN:NaN:NAN:NAN:NAN	0/1:NA:296:21,33:-+:.:DUP:pbsv.INS.DUP.26599:NA:NA:chr13_18457451-chr13_18457747
chr13	19138105	pbsv.INS.DUP.26622	G	<DUP>	.	PASS	SUPP=1;SUPP_VEC=01;SVLEN=224;SVTYPE=DUP;SVMETHOD=SURVIVOR1.0.7;CHR2=chr13;END=19138329;CIPOS=0,0;CIEND=0,0;STRANDS=-+	GT:PSV:LN:DR:ST:QV:TY:ID:RAL:AAL:CO	./.:NaN:0:0,0:--:NaN:NaN:NaN:NAN:NAN:NAN	0/1:NA:224:24,24:-+:.:DUP:pbsv.INS.DUP.26622:NA:NA:chr13_19138105-chr13_19138329
chr13	32306298	pbsv.CNV.26852	A	<CNV>	.	PASS	SUPP=1;SUPP_VEC=01;SVLEN=3437304;SVTYPE=NA;SVMETHOD=SURVIVOR1.0.7;CHR2=chr13;END=35743602;CIPOS=0,0;CIEND=0,0;STRANDS=++	GT:PSV:LN:DR:ST:QV:TY:ID:RAL:AAL:CO	./.:NaN:0:0,0:--:NaN:NaN:NaN:NAN:NAN:NAN	./.:NA:3437304:0,0:++:.:NA:pbsv.CNV.26852:NA:NA:chr13_32306298-chr13_35743602
chr13	37196472	pbsv.CNV.26900	T	<CNV>	.	PASS	SUPP=1;SUPP_VEC=01;SVLEN=15491856;SVTYPE=NA;SVMETHOD=SURVIVOR1.0.7;CHR2=chr13;END=52688328;CIPOS=0,0;CIEND=0,0;STRANDS=++	GT:PSV:LN:DR:ST:QV:TY:ID:RAL:AAL:CO	./.:NaN:0:0,0:--:NaN:NaN:NaN:NAN:NAN:NAN	./.:NA:15491856:0,0:++:.:NA:pbsv.CNV.26900:NA:NA:chr13_37196472-chr13_52688328
chr13	73208953	pbsv.INS.DUP.27211	T	<DUP>	.	PASS	SUPP=1;SUPP_VEC=01;SVLEN=137;SVTYPE=DUP;SVMETHOD=SURVIVOR1.0.7;CHR2=chr13;END=73209090;CIPOS=0,0;CIEND=0,0;STRANDS=-+	GT:PSV:LN:DR:ST:QV:TY:ID:RAL:AAL:CO	./.:NaN:0:0,0:--:NaN:NaN:NaN:NAN:NAN:NAN	0/1:NA:137:6,12:-+:.:DUP:pbsv.INS.DUP.27211:NA:NA:chr13_73208953-chr13_73209090
chr13	108534728	pbsv.INV.27611	T	<INV>	.	PASS	SUPP=1;SUPP_VEC=01;SVLEN=249;SVTYPE=INV;SVMETHOD=SURVIVOR1.0.7;CHR2=chr13;END=108534976;CIPOS=0,0;CIEND=0,0;STRANDS=++	GT:PSV:LN:DR:ST:QV:TY:ID:RAL:AAL:CO	./.:NaN:0:0,0:--:NaN:NaN:NaN:NAN:NAN:NAN	0/1:NA:249:13,5:++:.:INV:pbsv.INV.27611:NA:NA:chr13_108534728-chr13_108534976
chr13	109343604	pbsv.INS.DUP.27623	A	<DUP>	.	PASS	SUPP=1;SUPP_VEC=01;SVLEN=149;SVTYPE=DUP;SVMETHOD=SURVIVOR1.0.7;CHR2=chr13;END=109343753;CIPOS=0,0;CIEND=0,0;STRANDS=-+	GT:PSV:LN:DR:ST:QV:TY:ID:RAL:AAL:CO	./.:NaN:0:0,0:--:NaN:NaN:NaN:NAN:NAN:NAN	0/1:NA:149:6,6:-+:.:DUP:pbsv.INS.DUP.27623:NA:NA:chr13_109343604-chr13_109343753
chr13	109392644	pbsv.INS.DUP.27627	G	<DUP>	.	PASS	SUPP=1;SUPP_VEC=01;SVLEN=113;SVTYPE=DUP;SVMETHOD=SURVIVOR1.0.7;CHR2=chr13;END=109392757;CIPOS=0,0;CIEND=0,0;STRANDS=-+	GT:PSV:LN:DR:ST:QV:TY:ID:RAL:AAL:CO	./.:NaN:0:0,0:--:NaN:NaN:NaN:NAN:NAN:NAN	0/1:NA:113:7,13:-+:.:DUP:pbsv.INS.DUP.27627:NA:NA:chr13_109392644-chr13_109392757
chr13	110255749	pbsv.INS.DUP.27647	G	<DUP>	.	PASS	SUPP=1;SUPP_VEC=01;SVLEN=181;SVTYPE=DUP;SVMETHOD=SURVIVOR1.0.7;CHR2=chr13;END=110255930;CIPOS=0,0;CIEND=0,0;STRANDS=-+	GT:PSV:LN:DR:ST:QV:TY:ID:RAL:AAL:CO	./.:NaN:0:0,0:--:NaN:NaN:NaN:NAN:NAN:NAN	0/1:NA:181:12,4:-+:.:DUP:pbsv.INS.DUP.27647:NA:NA:chr13_110255749-chr13_110255930
chr13	110385547	pbsv.INS.DUP.27651	T	<DUP>	.	PASS	SUPP=1;SUPP_VEC=01;SVLEN=188;SVTYPE=DUP;SVMETHOD=SURVIVOR1.0.7;CHR2=chr13;END=110385735;CIPOS=0,0;CIEND=0,0;STRANDS=-+	GT:PSV:LN:DR:ST:QV:TY:ID:RAL:AAL:CO	./.:NaN:0:0,0:--:NaN:NaN:NaN:NAN:NAN:NAN	0/1:NA:188:12,17:-+:.:DUP:pbsv.INS.DUP.27651:NA:NA:chr13_110385547-chr13_110385735
chr13	110928546	pbsv.INS.DUP.27667	T	<DUP>	.	PASS	SUPP=1;SUPP_VEC=01;SVLEN=183;SVTYPE=DUP;SVMETHOD=SURVIVOR1.0.7;CHR2=chr13;END=110928729;CIPOS=0,0;CIEND=0,0;STRANDS=-+	GT:PSV:LN:DR:ST:QV:TY:ID:RAL:AAL:CO	./.:NaN:0:0,0:--:NaN:NaN:NaN:NAN:NAN:NAN	1/1:NA:183:1,20:-+:.:DUP:pbsv.INS.DUP.27667:NA:NA:chr13_110928546-chr13_110928729
chr13	110938217	pbsv.INS.DUP.27668	C	<DUP>	.	PASS	SUPP=1;SUPP_VEC=01;SVLEN=178;SVTYPE=DUP;SVMETHOD=SURVIVOR1.0.7;CHR2=chr13;END=110938395;CIPOS=0,0;CIEND=0,0;STRANDS=-+	GT:PSV:LN:DR:ST:QV:TY:ID:RAL:AAL:CO	./.:NaN:0:0,0:--:NaN:NaN:NaN:NAN:NAN:NAN	1/1:NA:178:3,24:-+:.:DUP:pbsv.INS.DUP.27668:NA:NA:chr13_110938217-chr13_110938395
chr13	111310270	pbsv.INS.DUP.27678	A	<DUP>	.	PASS	SUPP=1;SUPP_VEC=01;SVLEN=281;SVTYPE=DUP;SVMETHOD=SURVIVOR1.0.7;CHR2=chr13;END=111310551;CIPOS=0,0;CIEND=0,0;STRANDS=-+	GT:PSV:LN:DR:ST:QV:TY:ID:RAL:AAL:CO	./.:NaN:0:0,0:--:NaN:NaN:NaN:NAN:NAN:NAN	0/1:NA:281:6,22:-+:.:DUP:pbsv.INS.DUP.27678:NA:NA:chr13_111310270-chr13_111310551
chr13	111340413	pbsv.INS.DUP.27682	C	<DUP>	.	PASS	SUPP=1;SUPP_VEC=01;SVLEN=406;SVTYPE=DUP;SVMETHOD=SURVIVOR1.0.7;CHR2=chr13;END=111340819;CIPOS=0,0;CIEND=0,0;STRANDS=-+	GT:PSV:LN:DR:ST:QV:TY:ID:RAL:AAL:CO	./.:NaN:0:0,0:--:NaN:NaN:NaN:NAN:NAN:NAN	0/1:NA:406:14,24:-+:.:DUP:pbsv.INS.DUP.27682:NA:NA:chr13_111340413-chr13_111340819
chr13	112178494	pbsv.INS.DUP.27715	A	<DUP>	.	PASS	SUPP=1;SUPP_VEC=01;SVLEN=125;SVTYPE=DUP;SVMETHOD=SURVIVOR1.0.7;CHR2=chr13;END=112178619;CIPOS=0,0;CIEND=0,0;STRANDS=-+	GT:PSV:LN:DR:ST:QV:TY:ID:RAL:AAL:CO	./.:NaN:0:0,0:--:NaN:NaN:NaN:NAN:NAN:NAN	0/1:NA:125:17,6:-+:.:DUP:pbsv.INS.DUP.27715:NA:NA:chr13_112178494-chr13_112178619
chr13	112283610	pbsv.INS.DUP.27730	T	<DUP>	.	PASS	SUPP=1;SUPP_VEC=01;SVLEN=183;SVTYPE=DUP;SVMETHOD=SURVIVOR1.0.7;CHR2=chr13;END=112283793;CIPOS=0,0;CIEND=0,0;STRANDS=-+	GT:PSV:LN:DR:ST:QV:TY:ID:RAL:AAL:CO	./.:NaN:0:0,0:--:NaN:NaN:NaN:NAN:NAN:NAN	0/1:NA:183:29,9:-+:.:DUP:pbsv.INS.DUP.27730:NA:NA:chr13_112283610-chr13_112283793
chr13	112540419	pbsv.INS.DUP.27757	G	<DUP>	.	PASS	SUPP=1;SUPP_VEC=01;SVLEN=125;SVTYPE=DUP;SVMETHOD=SURVIVOR1.0.7;CHR2=chr13;END=112540544;CIPOS=0,0;CIEND=0,0;STRANDS=-+	GT:PSV:LN:DR:ST:QV:TY:ID:RAL:AAL:CO	./.:NaN:0:0,0:--:NaN:NaN:NaN:NAN:NAN:NAN	0/1:NA:125:7,11:-+:.:DUP:pbsv.INS.DUP.27757:NA:NA:chr13_112540419-chr13_112540544
chr13	113262903	pbsv.INS.DUP.27818	G	<DUP>	.	PASS	SUPP=1;SUPP_VEC=01;SVLEN=128;SVTYPE=DUP;SVMETHOD=SURVIVOR1.0.7;CHR2=chr13;END=113263031;CIPOS=0,0;CIEND=0,0;STRANDS=-+	GT:PSV:LN:DR:ST:QV:TY:ID:RAL:AAL:CO	./.:NaN:0:0,0:--:NaN:NaN:NaN:NAN:NAN:NAN	0/1:NA:128:21,7:-+:.:DUP:pbsv.INS.DUP.27818:NA:NA:chr13_113262903-chr13_113263031
chr13	113357070	pbsv.INS.DUP.27829	G	<DUP>	.	PASS	SUPP=1;SUPP_VEC=01;SVLEN=127;SVTYPE=DUP;SVMETHOD=SURVIVOR1.0.7;CHR2=chr13;END=113357197;CIPOS=0,0;CIEND=0,0;STRANDS=-+	GT:PSV:LN:DR:ST:QV:TY:ID:RAL:AAL:CO	./.:NaN:0:0,0:--:NaN:NaN:NaN:NAN:NAN:NAN	1/1:NA:127:3,13:-+:.:DUP:pbsv.INS.DUP.27829:NA:NA:chr13_113357070-chr13_113357197
chr13	113371623	pbsv.INS.DUP.27832	C	<DUP>	.	PASS	SUPP=1;SUPP_VEC=01;SVLEN=161;SVTYPE=DUP;SVMETHOD=SURVIVOR1.0.7;CHR2=chr13;END=113371784;CIPOS=0,0;CIEND=0,0;STRANDS=-+	GT:PSV:LN:DR:ST:QV:TY:ID:RAL:AAL:CO	./.:NaN:0:0,0:--:NaN:NaN:NaN:NAN:NAN:NAN	0/1:NA:161:10,5:-+:.:DUP:pbsv.INS.DUP.27832:NA:NA:chr13_113371623-chr13_113371784
chr13	114070764	pbsv.INS.DUP.27893	T	<DUP>	.	PASS	SUPP=1;SUPP_VEC=01;SVLEN=129;SVTYPE=DUP;SVMETHOD=SURVIVOR1.0.7;CHR2=chr13;END=114070893;CIPOS=0,0;CIEND=0,0;STRANDS=-+	GT:PSV:LN:DR:ST:QV:TY:ID:RAL:AAL:CO	./.:NaN:0:0,0:--:NaN:NaN:NaN:NAN:NAN:NAN	0/1:NA:129:25,16:-+:.:DUP:pbsv.INS.DUP.27893:NA:NA:chr13_114070764-chr13_114070893
chr14	16096528	pbsv.CNV.27931	T	<CNV>	.	PASS	SUPP=1;SUPP_VEC=01;SVLEN=3025971;SVTYPE=NA;SVMETHOD=SURVIVOR1.0.7;CHR2=chr14;END=19122499;CIPOS=0,0;CIEND=0,0;STRANDS=++	GT:PSV:LN:DR:ST:QV:TY:ID:RAL:AAL:CO	./.:NaN:0:0,0:--:NaN:NaN:NaN:NAN:NAN:NAN	./.:NA:3025971:0,0:++:.:NA:pbsv.CNV.27931:NA:NA:chr14_16096528-chr14_19122499
chr14	20236912	pbsv.INS.DUP.27974	T	<DUP>	.	PASS	SUPP=1;SUPP_VEC=01;SVLEN=152;SVTYPE=DUP;SVMETHOD=SURVIVOR1.0.7;CHR2=chr14;END=20237064;CIPOS=0,0;CIEND=0,0;STRANDS=-+	GT:PSV:LN:DR:ST:QV:TY:ID:RAL:AAL:CO	./.:NaN:0:0,0:--:NaN:NaN:NaN:NAN:NAN:NAN	0/1:NA:152:15,5:-+:.:DUP:pbsv.INS.DUP.27974:NA:NA:chr14_20236912-chr14_20237064
chr14	35948378	pbsv.INS.DUP.28172	A	<DUP>	.	PASS	SUPP=1;SUPP_VEC=01;SVLEN=124;SVTYPE=DUP;SVMETHOD=SURVIVOR1.0.7;CHR2=chr14;END=35948502;CIPOS=0,0;CIEND=0,0;STRANDS=-+	GT:PSV:LN:DR:ST:QV:TY:ID:RAL:AAL:CO	./.:NaN:0:0,0:--:NaN:NaN:NaN:NAN:NAN:NAN	0/1:NA:124:56,20:-+:.:DUP:pbsv.INS.DUP.28172:NA:NA:chr14_35948378-chr14_35948502
chr14	42041007	pbsv.INS.DUP.28230	T	<DUP>	.	PASS	SUPP=1;SUPP_VEC=01;SVLEN=111;SVTYPE=DUP;SVMETHOD=SURVIVOR1.0.7;CHR2=chr14;END=42041118;CIPOS=0,0;CIEND=0,0;STRANDS=-+	GT:PSV:LN:DR:ST:QV:TY:ID:RAL:AAL:CO	./.:NaN:0:0,0:--:NaN:NaN:NaN:NAN:NAN:NAN	1/1:NA:111:3,21:-+:.:DUP:pbsv.INS.DUP.28230:NA:NA:chr14_42041007-chr14_42041118
chr14	48710610	pbsv.INS.DUP.28301	A	<DUP>	.	PASS	SUPP=1;SUPP_VEC=01;SVLEN=141;SVTYPE=DUP;SVMETHOD=SURVIVOR1.0.7;CHR2=chr14;END=48710751;CIPOS=0,0;CIEND=0,0;STRANDS=-+	GT:PSV:LN:DR:ST:QV:TY:ID:RAL:AAL:CO	./.:NaN:0:0,0:--:NaN:NaN:NaN:NAN:NAN:NAN	0/1:NA:141:31,14:-+:.:DUP:pbsv.INS.DUP.28301:NA:NA:chr14_48710610-chr14_48710751
chr14	50945708	pbsv.INS.DUP.28331	T	<DUP>	.	PASS	SUPP=1;SUPP_VEC=01;SVLEN=314;SVTYPE=DUP;SVMETHOD=SURVIVOR1.0.7;CHR2=chr14;END=50946022;CIPOS=0,0;CIEND=0,0;STRANDS=-+	GT:PSV:LN:DR:ST:QV:TY:ID:RAL:AAL:CO	./.:NaN:0:0,0:--:NaN:NaN:NaN:NAN:NAN:NAN	0/1:NA:314:29,21:-+:.:DUP:pbsv.INS.DUP.28331:NA:NA:chr14_50945708-chr14_50946022
chr14	69313615	pbsv.INS.DUP.28500	T	<DUP>	.	PASS	SUPP=1;SUPP_VEC=01;SVLEN=150;SVTYPE=DUP;SVMETHOD=SURVIVOR1.0.7;CHR2=chr14;END=69313765;CIPOS=0,0;CIEND=0,0;STRANDS=-+	GT:PSV:LN:DR:ST:QV:TY:ID:RAL:AAL:CO	./.:NaN:0:0,0:--:NaN:NaN:NaN:NAN:NAN:NAN	0/1:NA:150:23,13:-+:.:DUP:pbsv.INS.DUP.28500:NA:NA:chr14_69313615-chr14_69313765
chr14	81723126	pbsv.CNV.28621	A	<CNV>	.	PASS	SUPP=1;SUPP_VEC=01;SVLEN=21868365;SVTYPE=NA;SVMETHOD=SURVIVOR1.0.7;CHR2=chr14;END=103591491;CIPOS=0,0;CIEND=0,0;STRANDS=++	GT:PSV:LN:DR:ST:QV:TY:ID:RAL:AAL:CO	./.:NaN:0:0,0:--:NaN:NaN:NaN:NAN:NAN:NAN	./.:NA:21868365:0,0:++:.:NA:pbsv.CNV.28621:NA:NA:chr14_81723126-chr14_103591491
chr14	84948648	pbsv.INS.DUP.28651	T	<DUP>	.	PASS	SUPP=1;SUPP_VEC=01;SVLEN=204;SVTYPE=DUP;SVMETHOD=SURVIVOR1.0.7;CHR2=chr14;END=84948852;CIPOS=0,0;CIEND=0,0;STRANDS=-+	GT:PSV:LN:DR:ST:QV:TY:ID:RAL:AAL:CO	./.:NaN:0:0,0:--:NaN:NaN:NaN:NAN:NAN:NAN	0/1:NA:204:23,47:-+:.:DUP:pbsv.INS.DUP.28651:NA:NA:chr14_84948648-chr14_84948852
chr14	89788259	pbsv.INS.DUP.28689	G	<DUP>	.	PASS	SUPP=1;SUPP_VEC=01;SVLEN=114;SVTYPE=DUP;SVMETHOD=SURVIVOR1.0.7;CHR2=chr14;END=89788373;CIPOS=0,0;CIEND=0,0;STRANDS=-+	GT:PSV:LN:DR:ST:QV:TY:ID:RAL:AAL:CO	./.:NaN:0:0,0:--:NaN:NaN:NaN:NAN:NAN:NAN	0/1:NA:114:37,24:-+:.:DUP:pbsv.INS.DUP.28689:NA:NA:chr14_89788259-chr14_89788373
chr14	102676509	pbsv.INS.DUP.28825	C	<DUP>	.	PASS	SUPP=1;SUPP_VEC=01;SVLEN=110;SVTYPE=DUP;SVMETHOD=SURVIVOR1.0.7;CHR2=chr14;END=102676619;CIPOS=0,0;CIEND=0,0;STRANDS=-+	GT:PSV:LN:DR:ST:QV:TY:ID:RAL:AAL:CO	./.:NaN:0:0,0:--:NaN:NaN:NaN:NAN:NAN:NAN	0/1:NA:110:9,26:-+:.:DUP:pbsv.INS.DUP.28825:NA:NA:chr14_102676509-chr14_102676619
chr14	104153453	pbsv.INS.DUP.28849	G	<DUP>	.	PASS	SUPP=1;SUPP_VEC=01;SVLEN=176;SVTYPE=DUP;SVMETHOD=SURVIVOR1.0.7;CHR2=chr14;END=104153629;CIPOS=0,0;CIEND=0,0;STRANDS=-+	GT:PSV:LN:DR:ST:QV:TY:ID:RAL:AAL:CO	./.:NaN:0:0,0:--:NaN:NaN:NaN:NAN:NAN:NAN	0/1:NA:176:27,11:-+:.:DUP:pbsv.INS.DUP.28849:NA:NA:chr14_104153453-chr14_104153629
chr14_GL000225v1_random	89465	pbsv.CNV.40358	T	<CNV>	.	PASS	SUPP=1;SUPP_VEC=01;SVLEN=34161;SVTYPE=NA;SVMETHOD=SURVIVOR1.0.7;CHR2=chr14_GL000225v1_random;END=123626;CIPOS=0,0;CIEND=0,0;STRANDS=++	GT:PSV:LN:DR:ST:QV:TY:ID:RAL:AAL:CO	./.:NaN:0:0,0:--:NaN:NaN:NaN:NAN:NAN:NAN	./.:NA:34161:0,0:++:.:NA:pbsv.CNV.40358:NA:NA:chr14_GL000225v1_random_89465-chr14_GL000225v1_random_123626
chr14_GL000225v1_random	120951	pbsv.CNV.40367	A	<CNV>	.	PASS	SUPP=1;SUPP_VEC=01;SVLEN=2675;SVTYPE=NA;SVMETHOD=SURVIVOR1.0.7;CHR2=chr14_GL000225v1_random;END=123626;CIPOS=0,0;CIEND=0,0;STRANDS=++	GT:PSV:LN:DR:ST:QV:TY:ID:RAL:AAL:CO	./.:NaN:0:0,0:--:NaN:NaN:NaN:NAN:NAN:NAN	./.:NA:2675:0,0:++:.:NA:pbsv.CNV.40367:NA:NA:chr14_GL000225v1_random_120951-chr14_GL000225v1_random_123626
chr15	25758207	pbsv.INS.DUP.29126	A	<DUP>	.	PASS	SUPP=1;SUPP_VEC=01;SVLEN=136;SVTYPE=DUP;SVMETHOD=SURVIVOR1.0.7;CHR2=chr15;END=25758343;CIPOS=0,0;CIEND=0,0;STRANDS=-+	GT:PSV:LN:DR:ST:QV:TY:ID:RAL:AAL:CO	./.:NaN:0:0,0:--:NaN:NaN:NaN:NAN:NAN:NAN	0/1:NA:136:11,17:-+:.:DUP:pbsv.INS.DUP.29126:NA:NA:chr15_25758207-chr15_25758343
chr15	27387962	pbsv.INV.29152	A	<INV>	.	PASS	SUPP=1;SUPP_VEC=01;SVLEN=459;SVTYPE=INV;SVMETHOD=SURVIVOR1.0.7;CHR2=chr15;END=27388420;CIPOS=0,0;CIEND=0,0;STRANDS=++	GT:PSV:LN:DR:ST:QV:TY:ID:RAL:AAL:CO	./.:NaN:0:0,0:--:NaN:NaN:NaN:NAN:NAN:NAN	0/1:NA:459:13,7:++:.:INV:pbsv.INV.29152:NA:NA:chr15_27387962-chr15_27388420
chr15	55611373	pbsv.CNV.29425	T	<CNV>	.	PASS	SUPP=1;SUPP_VEC=01;SVLEN=8563467;SVTYPE=NA;SVMETHOD=SURVIVOR1.0.7;CHR2=chr15;END=64174840;CIPOS=0,0;CIEND=0,0;STRANDS=++	GT:PSV:LN:DR:ST:QV:TY:ID:RAL:AAL:CO	./.:NaN:0:0,0:--:NaN:NaN:NaN:NAN:NAN:NAN	./.:NA:8563467:0,0:++:.:NA:pbsv.CNV.29425:NA:NA:chr15_55611373-chr15_64174840
chr15	60349960	pbsv.INS.DUP.29482	G	<DUP>	.	PASS	SUPP=1;SUPP_VEC=01;SVLEN=137;SVTYPE=DUP;SVMETHOD=SURVIVOR1.0.7;CHR2=chr15;END=60350097;CIPOS=0,0;CIEND=0,0;STRANDS=-+	GT:PSV:LN:DR:ST:QV:TY:ID:RAL:AAL:CO	./.:NaN:0:0,0:--:NaN:NaN:NaN:NAN:NAN:NAN	0/1:NA:137:27,11:-+:.:DUP:pbsv.INS.DUP.29482:NA:NA:chr15_60349960-chr15_60350097
chr15	91385149	pbsv.CNV.29873	G	<CNV>	.	PASS	SUPP=1;SUPP_VEC=01;SVLEN=9882555;SVTYPE=NA;SVMETHOD=SURVIVOR1.0.7;CHR2=chr15;END=101267704;CIPOS=0,0;CIEND=0,0;STRANDS=++	GT:PSV:LN:DR:ST:QV:TY:ID:RAL:AAL:CO	./.:NaN:0:0,0:--:NaN:NaN:NaN:NAN:NAN:NAN	./.:NA:9882555:0,0:++:.:NA:pbsv.CNV.29873:NA:NA:chr15_91385149-chr15_101267704
chr15	91389764	pbsv.CNV.29874	T	<CNV>	.	PASS	SUPP=1;SUPP_VEC=01;SVLEN=9877940;SVTYPE=NA;SVMETHOD=SURVIVOR1.0.7;CHR2=chr15;END=101267704;CIPOS=0,0;CIEND=0,0;STRANDS=++	GT:PSV:LN:DR:ST:QV:TY:ID:RAL:AAL:CO	./.:NaN:0:0,0:--:NaN:NaN:NaN:NAN:NAN:NAN	./.:NA:9877940:0,0:++:.:NA:pbsv.CNV.29874:NA:NA:chr15_91389764-chr15_101267704
chr15	94599571	pbsv.CNV.29919	A	<CNV>	.	PASS	SUPP=1;SUPP_VEC=01;SVLEN=6668133;SVTYPE=NA;SVMETHOD=SURVIVOR1.0.7;CHR2=chr15;END=101267704;CIPOS=0,0;CIEND=0,0;STRANDS=++	GT:PSV:LN:DR:ST:QV:TY:ID:RAL:AAL:CO	./.:NaN:0:0,0:--:NaN:NaN:NaN:NAN:NAN:NAN	./.:NA:6668133:0,0:++:.:NA:pbsv.CNV.29919:NA:NA:chr15_94599571-chr15_101267704
chr15	96222937	pbsv.CNV.29930	T	<CNV>	.	PASS	SUPP=1;SUPP_VEC=01;SVLEN=5044767;SVTYPE=NA;SVMETHOD=SURVIVOR1.0.7;CHR2=chr15;END=101267704;CIPOS=0,0;CIEND=0,0;STRANDS=++	GT:PSV:LN:DR:ST:QV:TY:ID:RAL:AAL:CO	./.:NaN:0:0,0:--:NaN:NaN:NaN:NAN:NAN:NAN	./.:NA:5044767:0,0:++:.:NA:pbsv.CNV.29930:NA:NA:chr15_96222937-chr15_101267704
chr15	100554659	pbsv.INS.DUP.29985	G	<DUP>	.	PASS	SUPP=1;SUPP_VEC=01;SVLEN=164;SVTYPE=DUP;SVMETHOD=SURVIVOR1.0.7;CHR2=chr15;END=100554823;CIPOS=0,0;CIEND=0,0;STRANDS=-+	GT:PSV:LN:DR:ST:QV:TY:ID:RAL:AAL:CO	./.:NaN:0:0,0:--:NaN:NaN:NaN:NAN:NAN:NAN	0/1:NA:164:43,33:-+:.:DUP:pbsv.INS.DUP.29985:NA:NA:chr15_100554659-chr15_100554823
chr15	101155753	pbsv.INS.DUP.30004	T	<DUP>	.	PASS	SUPP=1;SUPP_VEC=01;SVLEN=190;SVTYPE=DUP;SVMETHOD=SURVIVOR1.0.7;CHR2=chr15;END=101155943;CIPOS=0,0;CIEND=0,0;STRANDS=-+	GT:PSV:LN:DR:ST:QV:TY:ID:RAL:AAL:CO	./.:NaN:0:0,0:--:NaN:NaN:NaN:NAN:NAN:NAN	0/1:NA:190:33,13:-+:.:DUP:pbsv.INS.DUP.30004:NA:NA:chr15_101155753-chr15_101155943
chr15	101256215	pbsv.CNV.30008	A	<CNV>	.	PASS	SUPP=1;SUPP_VEC=01;SVLEN=11489;SVTYPE=NA;SVMETHOD=SURVIVOR1.0.7;CHR2=chr15;END=101267704;CIPOS=0,0;CIEND=0,0;STRANDS=++	GT:PSV:LN:DR:ST:QV:TY:ID:RAL:AAL:CO	./.:NaN:0:0,0:--:NaN:NaN:NaN:NAN:NAN:NAN	./.:NA:11489:0,0:++:.:NA:pbsv.CNV.30008:NA:NA:chr15_101256215-chr15_101267704
chr15	101311759	pbsv.INS.DUP.30011	C	<DUP>	.	PASS	SUPP=1;SUPP_VEC=01;SVLEN=315;SVTYPE=DUP;SVMETHOD=SURVIVOR1.0.7;CHR2=chr15;END=101312074;CIPOS=0,0;CIEND=0,0;STRANDS=-+	GT:PSV:LN:DR:ST:QV:TY:ID:RAL:AAL:CO	./.:NaN:0:0,0:--:NaN:NaN:NaN:NAN:NAN:NAN	0/1:NA:315:40,14:-+:.:DUP:pbsv.INS.DUP.30011:NA:NA:chr15_101311759-chr15_101312074
chr16	160312	pbsv.INS.DUP.30047	T	<DUP>	.	PASS	SUPP=1;SUPP_VEC=01;SVLEN=106;SVTYPE=DUP;SVMETHOD=SURVIVOR1.0.7;CHR2=chr16;END=160418;CIPOS=0,0;CIEND=0,0;STRANDS=-+	GT:PSV:LN:DR:ST:QV:TY:ID:RAL:AAL:CO	./.:NaN:0:0,0:--:NaN:NaN:NaN:NAN:NAN:NAN	0/1:NA:106:13,24:-+:.:DUP:pbsv.INS.DUP.30047:NA:NA:chr16_160312-chr16_160418
chr16	494769	pbsv.INS.DUP.30068	G	<DUP>	.	PASS	SUPP=1;SUPP_VEC=01;SVLEN=257;SVTYPE=DUP;SVMETHOD=SURVIVOR1.0.7;CHR2=chr16;END=495026;CIPOS=0,0;CIEND=0,0;STRANDS=-+	GT:PSV:LN:DR:ST:QV:TY:ID:RAL:AAL:CO	./.:NaN:0:0,0:--:NaN:NaN:NaN:NAN:NAN:NAN	0/1:NA:257:30,13:-+:.:DUP:pbsv.INS.DUP.30068:NA:NA:chr16_494769-chr16_495026
chr16	504397	pbsv.INS.DUP.30072	C	<DUP>	.	PASS	SUPP=1;SUPP_VEC=01;SVLEN=172;SVTYPE=DUP;SVMETHOD=SURVIVOR1.0.7;CHR2=chr16;END=504569;CIPOS=0,0;CIEND=0,0;STRANDS=-+	GT:PSV:LN:DR:ST:QV:TY:ID:RAL:AAL:CO	./.:NaN:0:0,0:--:NaN:NaN:NaN:NAN:NAN:NAN	0/1:NA:172:21,11:-+:.:DUP:pbsv.INS.DUP.30072:NA:NA:chr16_504397-chr16_504569
chr16	795464	pbsv.INS.DUP.30088	G	<DUP>	.	PASS	SUPP=1;SUPP_VEC=01;SVLEN=137;SVTYPE=DUP;SVMETHOD=SURVIVOR1.0.7;CHR2=chr16;END=795601;CIPOS=0,0;CIEND=0,0;STRANDS=-+	GT:PSV:LN:DR:ST:QV:TY:ID:RAL:AAL:CO	./.:NaN:0:0,0:--:NaN:NaN:NaN:NAN:NAN:NAN	0/1:NA:137:27,12:-+:.:DUP:pbsv.INS.DUP.30088:NA:NA:chr16_795464-chr16_795601
chr16	857539	pbsv.INS.DUP.30101	G	<DUP>	.	PASS	SUPP=1;SUPP_VEC=01;SVLEN=151;SVTYPE=DUP;SVMETHOD=SURVIVOR1.0.7;CHR2=chr16;END=857690;CIPOS=0,0;CIEND=0,0;STRANDS=-+	GT:PSV:LN:DR:ST:QV:TY:ID:RAL:AAL:CO	./.:NaN:0:0,0:--:NaN:NaN:NaN:NAN:NAN:NAN	0/1:NA:151:30,10:-+:.:DUP:pbsv.INS.DUP.30101:NA:NA:chr16_857539-chr16_857690
chr16	895865	pbsv.INS.DUP.30111	G	<DUP>	.	PASS	SUPP=1;SUPP_VEC=01;SVLEN=221;SVTYPE=DUP;SVMETHOD=SURVIVOR1.0.7;CHR2=chr16;END=896086;CIPOS=0,0;CIEND=0,0;STRANDS=-+	GT:PSV:LN:DR:ST:QV:TY:ID:RAL:AAL:CO	./.:NaN:0:0,0:--:NaN:NaN:NaN:NAN:NAN:NAN	0/1:NA:221:34,11:-+:.:DUP:pbsv.INS.DUP.30111:NA:NA:chr16_895865-chr16_896086
chr16	1025243	pbsv.INS.DUP.30131	G	<DUP>	.	PASS	SUPP=1;SUPP_VEC=01;SVLEN=175;SVTYPE=DUP;SVMETHOD=SURVIVOR1.0.7;CHR2=chr16;END=1025418;CIPOS=0,0;CIEND=0,0;STRANDS=-+	GT:PSV:LN:DR:ST:QV:TY:ID:RAL:AAL:CO	./.:NaN:0:0,0:--:NaN:NaN:NaN:NAN:NAN:NAN	0/1:NA:175:24,17:-+:.:DUP:pbsv.INS.DUP.30131:NA:NA:chr16_1025243-chr16_1025418
chr16	1254976	pbsv.INS.DUP.30156	C	<DUP>	.	PASS	SUPP=1;SUPP_VEC=01;SVLEN=113;SVTYPE=DUP;SVMETHOD=SURVIVOR1.0.7;CHR2=chr16;END=1255089;CIPOS=0,0;CIEND=0,0;STRANDS=-+	GT:PSV:LN:DR:ST:QV:TY:ID:RAL:AAL:CO	./.:NaN:0:0,0:--:NaN:NaN:NaN:NAN:NAN:NAN	0/1:NA:113:10,23:-+:.:DUP:pbsv.INS.DUP.30156:NA:NA:chr16_1254976-chr16_1255089
chr16	3066920	pbsv.INS.DUP.30209	A	<DUP>	.	PASS	SUPP=1;SUPP_VEC=01;SVLEN=182;SVTYPE=DUP;SVMETHOD=SURVIVOR1.0.7;CHR2=chr16;END=3067102;CIPOS=0,0;CIEND=0,0;STRANDS=-+	GT:PSV:LN:DR:ST:QV:TY:ID:RAL:AAL:CO	./.:NaN:0:0,0:--:NaN:NaN:NaN:NAN:NAN:NAN	0/1:NA:182:29,12:-+:.:DUP:pbsv.INS.DUP.30209:NA:NA:chr16_3066920-chr16_3067102
chr16	9848878	pbsv.INS.DUP.30333	A	<DUP>	.	PASS	SUPP=1;SUPP_VEC=01;SVLEN=111;SVTYPE=DUP;SVMETHOD=SURVIVOR1.0.7;CHR2=chr16;END=9848989;CIPOS=0,0;CIEND=0,0;STRANDS=-+	GT:PSV:LN:DR:ST:QV:TY:ID:RAL:AAL:CO	./.:NaN:0:0,0:--:NaN:NaN:NaN:NAN:NAN:NAN	0/1:NA:111:25,11:-+:.:DUP:pbsv.INS.DUP.30333:NA:NA:chr16_9848878-chr16_9848989
chr16	13385624	pbsv.INS.DUP.30385	A	<DUP>	.	PASS	SUPP=1;SUPP_VEC=01;SVLEN=167;SVTYPE=DUP;SVMETHOD=SURVIVOR1.0.7;CHR2=chr16;END=13385791;CIPOS=0,0;CIEND=0,0;STRANDS=-+	GT:PSV:LN:DR:ST:QV:TY:ID:RAL:AAL:CO	./.:NaN:0:0,0:--:NaN:NaN:NaN:NAN:NAN:NAN	0/1:NA:167:36,41:-+:.:DUP:pbsv.INS.DUP.30385:NA:NA:chr16_13385624-chr16_13385791
chr16	26809873	pbsv.INV.30551	A	<INV>	.	PASS	SUPP=1;SUPP_VEC=01;SVLEN=273;SVTYPE=INV;SVMETHOD=SURVIVOR1.0.7;CHR2=chr16;END=26810145;CIPOS=0,0;CIEND=0,0;STRANDS=++	GT:PSV:LN:DR:ST:QV:TY:ID:RAL:AAL:CO	./.:NaN:0:0,0:--:NaN:NaN:NaN:NAN:NAN:NAN	0/1:NA:273:34,11:++:.:INV:pbsv.INV.30551:NA:NA:chr16_26809873-chr16_26810145
chr16	51653371	pbsv.INV.30776	C	<INV>	.	PASS	SUPP=1;SUPP_VEC=01;SVLEN=331;SVTYPE=INV;SVMETHOD=SURVIVOR1.0.7;CHR2=chr16;END=51653701;CIPOS=0,0;CIEND=0,0;STRANDS=++	GT:PSV:LN:DR:ST:QV:TY:ID:RAL:AAL:CO	./.:NaN:0:0,0:--:NaN:NaN:NaN:NAN:NAN:NAN	0/1:NA:331:28,11:++:.:INV:pbsv.INV.30776:NA:NA:chr16_51653371-chr16_51653701
chr16	65805665	pbsv.INV.30942	G	<INV>	.	PASS	SUPP=1;SUPP_VEC=01;SVLEN=495;SVTYPE=INV;SVMETHOD=SURVIVOR1.0.7;CHR2=chr16;END=65806159;CIPOS=0,0;CIEND=0,0;STRANDS=++	GT:PSV:LN:DR:ST:QV:TY:ID:RAL:AAL:CO	./.:NaN:0:0,0:--:NaN:NaN:NaN:NAN:NAN:NAN	0/1:NA:495:29,12:++:.:INV:pbsv.INV.30942:NA:NA:chr16_65805665-chr16_65806159
chr16	67782764	pbsv.INS.DUP.30961	T	<DUP>	.	PASS	SUPP=1;SUPP_VEC=01;SVLEN=126;SVTYPE=DUP;SVMETHOD=SURVIVOR1.0.7;CHR2=chr16;END=67782890;CIPOS=0,0;CIEND=0,0;STRANDS=-+	GT:PSV:LN:DR:ST:QV:TY:ID:RAL:AAL:CO	./.:NaN:0:0,0:--:NaN:NaN:NaN:NAN:NAN:NAN	0/1:NA:126:25,14:-+:.:DUP:pbsv.INS.DUP.30961:NA:NA:chr16_67782764-chr16_67782890
chr16	68607212	pbsv.INS.DUP.30967	T	<DUP>	.	PASS	SUPP=1;SUPP_VEC=01;SVLEN=111;SVTYPE=DUP;SVMETHOD=SURVIVOR1.0.7;CHR2=chr16;END=68607323;CIPOS=0,0;CIEND=0,0;STRANDS=-+	GT:PSV:LN:DR:ST:QV:TY:ID:RAL:AAL:CO	./.:NaN:0:0,0:--:NaN:NaN:NaN:NAN:NAN:NAN	0/1:NA:111:12,13:-+:.:DUP:pbsv.INS.DUP.30967:NA:NA:chr16_68607212-chr16_68607323
chr16	82276012	pbsv.INS.DUP.31155	A	<DUP>	.	PASS	SUPP=1;SUPP_VEC=01;SVLEN=114;SVTYPE=DUP;SVMETHOD=SURVIVOR1.0.7;CHR2=chr16;END=82276126;CIPOS=0,0;CIEND=0,0;STRANDS=-+	GT:PSV:LN:DR:ST:QV:TY:ID:RAL:AAL:CO	./.:NaN:0:0,0:--:NaN:NaN:NaN:NAN:NAN:NAN	0/1:NA:114:32,57:-+:.:DUP:pbsv.INS.DUP.31155:NA:NA:chr16_82276012-chr16_82276126
chr16	83658139	pbsv.INS.DUP.31181	C	<DUP>	.	PASS	SUPP=1;SUPP_VEC=01;SVLEN=214;SVTYPE=DUP;SVMETHOD=SURVIVOR1.0.7;CHR2=chr16;END=83658353;CIPOS=0,0;CIEND=0,0;STRANDS=-+	GT:PSV:LN:DR:ST:QV:TY:ID:RAL:AAL:CO	./.:NaN:0:0,0:--:NaN:NaN:NaN:NAN:NAN:NAN	0/1:NA:214:28,50:-+:.:DUP:pbsv.INS.DUP.31181:NA:NA:chr16_83658139-chr16_83658353
chr16	85388047	pbsv.INS.DUP.31208	G	<DUP>	.	PASS	SUPP=1;SUPP_VEC=01;SVLEN=249;SVTYPE=DUP;SVMETHOD=SURVIVOR1.0.7;CHR2=chr16;END=85388296;CIPOS=0,0;CIEND=0,0;STRANDS=-+	GT:PSV:LN:DR:ST:QV:TY:ID:RAL:AAL:CO	./.:NaN:0:0,0:--:NaN:NaN:NaN:NAN:NAN:NAN	0/1:NA:249:21,26:-+:.:DUP:pbsv.INS.DUP.31208:NA:NA:chr16_85388047-chr16_85388296
chr16	85972665	pbsv.INS.DUP.31232	T	<DUP>	.	PASS	SUPP=1;SUPP_VEC=01;SVLEN=273;SVTYPE=DUP;SVMETHOD=SURVIVOR1.0.7;CHR2=chr16;END=85972938;CIPOS=0,0;CIEND=0,0;STRANDS=-+	GT:PSV:LN:DR:ST:QV:TY:ID:RAL:AAL:CO	./.:NaN:0:0,0:--:NaN:NaN:NaN:NAN:NAN:NAN	0/1:NA:273:27,35:-+:.:DUP:pbsv.INS.DUP.31232:NA:NA:chr16_85972665-chr16_85972938
chr16	86522747	pbsv.INS.DUP.31252	C	<DUP>	.	PASS	SUPP=1;SUPP_VEC=01;SVLEN=238;SVTYPE=DUP;SVMETHOD=SURVIVOR1.0.7;CHR2=chr16;END=86522985;CIPOS=0,0;CIEND=0,0;STRANDS=-+	GT:PSV:LN:DR:ST:QV:TY:ID:RAL:AAL:CO	./.:NaN:0:0,0:--:NaN:NaN:NaN:NAN:NAN:NAN	0/1:NA:238:18,30:-+:.:DUP:pbsv.INS.DUP.31252:NA:NA:chr16_86522747-chr16_86522985
chr16	87738758	pbsv.INS.DUP.31296	C	<DUP>	.	PASS	SUPP=1;SUPP_VEC=01;SVLEN=388;SVTYPE=DUP;SVMETHOD=SURVIVOR1.0.7;CHR2=chr16;END=87739146;CIPOS=0,0;CIEND=0,0;STRANDS=-+	GT:PSV:LN:DR:ST:QV:TY:ID:RAL:AAL:CO	./.:NaN:0:0,0:--:NaN:NaN:NaN:NAN:NAN:NAN	0/1:NA:388:21,22:-+:.:DUP:pbsv.INS.DUP.31296:NA:NA:chr16_87738758-chr16_87739146
chr16	88271922	pbsv.INS.DUP.31322	T	<DUP>	.	PASS	SUPP=1;SUPP_VEC=01;SVLEN=224;SVTYPE=DUP;SVMETHOD=SURVIVOR1.0.7;CHR2=chr16;END=88272146;CIPOS=0,0;CIEND=0,0;STRANDS=-+	GT:PSV:LN:DR:ST:QV:TY:ID:RAL:AAL:CO	./.:NaN:0:0,0:--:NaN:NaN:NaN:NAN:NAN:NAN	1/1:NA:224:7,39:-+:.:DUP:pbsv.INS.DUP.31322:NA:NA:chr16_88271922-chr16_88272146
chr16	88461084	pbsv.INS.DUP.31339	G	<DUP>	.	PASS	SUPP=1;SUPP_VEC=01;SVLEN=149;SVTYPE=DUP;SVMETHOD=SURVIVOR1.0.7;CHR2=chr16;END=88461233;CIPOS=0,0;CIEND=0,0;STRANDS=-+	GT:PSV:LN:DR:ST:QV:TY:ID:RAL:AAL:CO	./.:NaN:0:0,0:--:NaN:NaN:NaN:NAN:NAN:NAN	0/1:NA:149:21,35:-+:.:DUP:pbsv.INS.DUP.31339:NA:NA:chr16_88461084-chr16_88461233
chr16	88712923	pbsv.INS.DUP.31359	C	<DUP>	.	PASS	SUPP=1;SUPP_VEC=01;SVLEN=284;SVTYPE=DUP;SVMETHOD=SURVIVOR1.0.7;CHR2=chr16;END=88713207;CIPOS=0,78;CIEND=-90,0;STRANDS=-+	GT:PSV:LN:DR:ST:QV:TY:ID:RAL:AAL:CO	./.:NaN:0:0,0:--:NaN:NaN:NaN:NAN:NAN:NAN	0/1:NA:284:41,28:-+:.,.:DUP,DUP:pbsv.INS.DUP.31359:NA:NA:chr16_88712923-chr16_88713207,chr16_88713001-chr16_88713117
chr16	88729064	pbsv.INS.DUP.31361	A	<DUP>	.	PASS	SUPP=1;SUPP_VEC=01;SVLEN=302;SVTYPE=DUP;SVMETHOD=SURVIVOR1.0.7;CHR2=chr16;END=88729366;CIPOS=0,0;CIEND=0,0;STRANDS=-+	GT:PSV:LN:DR:ST:QV:TY:ID:RAL:AAL:CO	./.:NaN:0:0,0:--:NaN:NaN:NaN:NAN:NAN:NAN	0/1:NA:302:30,11:-+:.:DUP:pbsv.INS.DUP.31361:NA:NA:chr16_88729064-chr16_88729366
chr16	88979880	pbsv.INS.DUP.31380	G	<DUP>	.	PASS	SUPP=1;SUPP_VEC=01;SVLEN=130;SVTYPE=DUP;SVMETHOD=SURVIVOR1.0.7;CHR2=chr16;END=88980010;CIPOS=0,0;CIEND=0,0;STRANDS=-+	GT:PSV:LN:DR:ST:QV:TY:ID:RAL:AAL:CO	./.:NaN:0:0,0:--:NaN:NaN:NaN:NAN:NAN:NAN	0/1:NA:130:37,10:-+:.:DUP:pbsv.INS.DUP.31380:NA:NA:chr16_88979880-chr16_88980010
chr16	89147231	pbsv.INS.DUP.31405	G	<DUP>	.	PASS	SUPP=1;SUPP_VEC=01;SVLEN=127;SVTYPE=DUP;SVMETHOD=SURVIVOR1.0.7;CHR2=chr16;END=89147358;CIPOS=0,0;CIEND=0,0;STRANDS=-+	GT:PSV:LN:DR:ST:QV:TY:ID:RAL:AAL:CO	./.:NaN:0:0,0:--:NaN:NaN:NaN:NAN:NAN:NAN	1/1:NA:127:8,54:-+:.:DUP:pbsv.INS.DUP.31405:NA:NA:chr16_89147231-chr16_89147358
chr16	89536112	pbsv.INS.DUP.31425	T	<DUP>	.	PASS	SUPP=1;SUPP_VEC=01;SVLEN=170;SVTYPE=DUP;SVMETHOD=SURVIVOR1.0.7;CHR2=chr16;END=89536282;CIPOS=0,0;CIEND=0,0;STRANDS=-+	GT:PSV:LN:DR:ST:QV:TY:ID:RAL:AAL:CO	./.:NaN:0:0,0:--:NaN:NaN:NaN:NAN:NAN:NAN	0/1:NA:170:43,12:-+:.:DUP:pbsv.INS.DUP.31425:NA:NA:chr16_89536112-chr16_89536282
chr16	89647974	pbsv.INS.DUP.31450	G	<DUP>	.	PASS	SUPP=1;SUPP_VEC=01;SVLEN=323;SVTYPE=DUP;SVMETHOD=SURVIVOR1.0.7;CHR2=chr16;END=89648297;CIPOS=0,0;CIEND=0,0;STRANDS=-+	GT:PSV:LN:DR:ST:QV:TY:ID:RAL:AAL:CO	./.:NaN:0:0,0:--:NaN:NaN:NaN:NAN:NAN:NAN	0/1:NA:323:46,13:-+:.:DUP:pbsv.INS.DUP.31450:NA:NA:chr16_89647974-chr16_89648297
chr16	89852660	pbsv.INS.DUP.31461	C	<DUP>	.	PASS	SUPP=1;SUPP_VEC=01;SVLEN=147;SVTYPE=DUP;SVMETHOD=SURVIVOR1.0.7;CHR2=chr16;END=89852807;CIPOS=0,0;CIEND=0,0;STRANDS=-+	GT:PSV:LN:DR:ST:QV:TY:ID:RAL:AAL:CO	./.:NaN:0:0,0:--:NaN:NaN:NaN:NAN:NAN:NAN	0/1:NA:147:38,22:-+:.:DUP:pbsv.INS.DUP.31461:NA:NA:chr16_89852660-chr16_89852807
chr17	217921	pbsv.INS.DUP.31506	T	<DUP>	.	PASS	SUPP=1;SUPP_VEC=01;SVLEN=498;SVTYPE=DUP;SVMETHOD=SURVIVOR1.0.7;CHR2=chr17;END=218419;CIPOS=0,0;CIEND=0,0;STRANDS=-+	GT:PSV:LN:DR:ST:QV:TY:ID:RAL:AAL:CO	./.:NaN:0:0,0:--:NaN:NaN:NaN:NAN:NAN:NAN	0/1:NA:498:40,26:-+:.:DUP:pbsv.INS.DUP.31506:NA:NA:chr17_217921-chr17_218419
chr17	220419	pbsv.INS.DUP.31507	A	<DUP>	.	PASS	SUPP=1;SUPP_VEC=01;SVLEN=227;SVTYPE=DUP;SVMETHOD=SURVIVOR1.0.7;CHR2=chr17;END=220646;CIPOS=0,0;CIEND=0,0;STRANDS=-+	GT:PSV:LN:DR:ST:QV:TY:ID:RAL:AAL:CO	./.:NaN:0:0,0:--:NaN:NaN:NaN:NAN:NAN:NAN	0/1:NA:227:30,40:-+:.:DUP:pbsv.INS.DUP.31507:NA:NA:chr17_220419-chr17_220646
chr17	242308	pbsv.INS.DUP.31514	C	<DUP>	.	PASS	SUPP=1;SUPP_VEC=01;SVLEN=474;SVTYPE=DUP;SVMETHOD=SURVIVOR1.0.7;CHR2=chr17;END=242782;CIPOS=0,0;CIEND=0,0;STRANDS=-+	GT:PSV:LN:DR:ST:QV:TY:ID:RAL:AAL:CO	./.:NaN:0:0,0:--:NaN:NaN:NaN:NAN:NAN:NAN	0/1:NA:474:24,20:-+:.:DUP:pbsv.INS.DUP.31514:NA:NA:chr17_242308-chr17_242782
chr17	242427	pbsv.INS.DUP.31515	C	<DUP>	.	PASS	SUPP=1;SUPP_VEC=01;SVLEN=201;SVTYPE=DUP;SVMETHOD=SURVIVOR1.0.7;CHR2=chr17;END=242628;CIPOS=0,0;CIEND=0,0;STRANDS=-+	GT:PSV:LN:DR:ST:QV:TY:ID:RAL:AAL:CO	./.:NaN:0:0,0:--:NaN:NaN:NaN:NAN:NAN:NAN	0/1:NA:201:20,30:-+:.:DUP:pbsv.INS.DUP.31515:NA:NA:chr17_242427-chr17_242628
chr17	303602	pbsv.INS.DUP.31528	G	<DUP>	.	PASS	SUPP=1;SUPP_VEC=01;SVLEN=452;SVTYPE=DUP;SVMETHOD=SURVIVOR1.0.7;CHR2=chr17;END=304054;CIPOS=0,0;CIEND=0,0;STRANDS=-+	GT:PSV:LN:DR:ST:QV:TY:ID:RAL:AAL:CO	./.:NaN:0:0,0:--:NaN:NaN:NaN:NAN:NAN:NAN	0/1:NA:452:32,18:-+:.:DUP:pbsv.INS.DUP.31528:NA:NA:chr17_303602-chr17_304054
chr17	303755	pbsv.INS.DUP.31529	G	<DUP>	.	PASS	SUPP=1;SUPP_VEC=01;SVLEN=311;SVTYPE=DUP;SVMETHOD=SURVIVOR1.0.7;CHR2=chr17;END=304066;CIPOS=0,0;CIEND=0,0;STRANDS=-+	GT:PSV:LN:DR:ST:QV:TY:ID:RAL:AAL:CO	./.:NaN:0:0,0:--:NaN:NaN:NaN:NAN:NAN:NAN	0/1:NA:311:41,11:-+:.:DUP:pbsv.INS.DUP.31529:NA:NA:chr17_303755-chr17_304066
chr17	380633	pbsv.INS.DUP.31555	G	<DUP>	.	PASS	SUPP=1;SUPP_VEC=01;SVLEN=166;SVTYPE=DUP;SVMETHOD=SURVIVOR1.0.7;CHR2=chr17;END=380799;CIPOS=0,0;CIEND=0,0;STRANDS=-+	GT:PSV:LN:DR:ST:QV:TY:ID:RAL:AAL:CO	./.:NaN:0:0,0:--:NaN:NaN:NaN:NAN:NAN:NAN	0/1:NA:166:15,11:-+:.:DUP:pbsv.INS.DUP.31555:NA:NA:chr17_380633-chr17_380799
chr17	646379	pbsv.INS.DUP.31577	C	<DUP>	.	PASS	SUPP=1;SUPP_VEC=01;SVLEN=361;SVTYPE=DUP;SVMETHOD=SURVIVOR1.0.7;CHR2=chr17;END=646740;CIPOS=0,0;CIEND=0,0;STRANDS=-+	GT:PSV:LN:DR:ST:QV:TY:ID:RAL:AAL:CO	./.:NaN:0:0,0:--:NaN:NaN:NaN:NAN:NAN:NAN	0/1:NA:361:35,19:-+:.:DUP:pbsv.INS.DUP.31577:NA:NA:chr17_646379-chr17_646740
chr17	646620	pbsv.INS.DUP.31579	C	<DUP>	.	PASS	SUPP=1;SUPP_VEC=01;SVLEN=140;SVTYPE=DUP;SVMETHOD=SURVIVOR1.0.7;CHR2=chr17;END=646760;CIPOS=0,0;CIEND=0,0;STRANDS=-+	GT:PSV:LN:DR:ST:QV:TY:ID:RAL:AAL:CO	./.:NaN:0:0,0:--:NaN:NaN:NaN:NAN:NAN:NAN	0/1:NA:140:39,18:-+:.:DUP:pbsv.INS.DUP.31579:NA:NA:chr17_646620-chr17_646760
chr17	649092	pbsv.INS.DUP.31582	G	<DUP>	.	PASS	SUPP=1;SUPP_VEC=01;SVLEN=174;SVTYPE=DUP;SVMETHOD=SURVIVOR1.0.7;CHR2=chr17;END=649266;CIPOS=0,0;CIEND=0,0;STRANDS=-+	GT:PSV:LN:DR:ST:QV:TY:ID:RAL:AAL:CO	./.:NaN:0:0,0:--:NaN:NaN:NaN:NAN:NAN:NAN	0/1:NA:174:29,15:-+:.:DUP:pbsv.INS.DUP.31582:NA:NA:chr17_649092-chr17_649266
chr17	952453	pbsv.INS.DUP.31604	C	<DUP>	.	PASS	SUPP=1;SUPP_VEC=01;SVLEN=129;SVTYPE=DUP;SVMETHOD=SURVIVOR1.0.7;CHR2=chr17;END=952582;CIPOS=0,0;CIEND=0,0;STRANDS=-+	GT:PSV:LN:DR:ST:QV:TY:ID:RAL:AAL:CO	./.:NaN:0:0,0:--:NaN:NaN:NaN:NAN:NAN:NAN	0/1:NA:129:18,23:-+:.:DUP:pbsv.INS.DUP.31604:NA:NA:chr17_952453-chr17_952582
chr17	1062960	pbsv.INS.DUP.31621	C	<DUP>	.	PASS	SUPP=1;SUPP_VEC=01;SVLEN=122;SVTYPE=DUP;SVMETHOD=SURVIVOR1.0.7;CHR2=chr17;END=1063082;CIPOS=0,0;CIEND=0,0;STRANDS=-+	GT:PSV:LN:DR:ST:QV:TY:ID:RAL:AAL:CO	./.:NaN:0:0,0:--:NaN:NaN:NaN:NAN:NAN:NAN	0/1:NA:122:56,16:-+:.:DUP:pbsv.INS.DUP.31621:NA:NA:chr17_1062960-chr17_1063082
chr17	1072362	pbsv.INS.DUP.31627	C	<DUP>	.	PASS	SUPP=1;SUPP_VEC=01;SVLEN=204;SVTYPE=DUP;SVMETHOD=SURVIVOR1.0.7;CHR2=chr17;END=1072566;CIPOS=0,0;CIEND=0,0;STRANDS=-+	GT:PSV:LN:DR:ST:QV:TY:ID:RAL:AAL:CO	./.:NaN:0:0,0:--:NaN:NaN:NaN:NAN:NAN:NAN	0/1:NA:204:13,24:-+:.:DUP:pbsv.INS.DUP.31627:NA:NA:chr17_1072362-chr17_1072566
chr17	1117095	pbsv.INS.DUP.31631	C	<DUP>	.	PASS	SUPP=1;SUPP_VEC=01;SVLEN=485;SVTYPE=DUP;SVMETHOD=SURVIVOR1.0.7;CHR2=chr17;END=1117580;CIPOS=0,93;CIEND=-83,0;STRANDS=-+	GT:PSV:LN:DR:ST:QV:TY:ID:RAL:AAL:CO	./.:NaN:0:0,0:--:NaN:NaN:NaN:NAN:NAN:NAN	0/1:NA:485:47,17:-+:.,.:DUP,DUP:pbsv.INS.DUP.31631:NA:NA:chr17_1117095-chr17_1117580,chr17_1117188-chr17_1117497
chr17	2354963	pbsv.INS.DUP.31667	A	<DUP>	.	PASS	SUPP=1;SUPP_VEC=01;SVLEN=170;SVTYPE=DUP;SVMETHOD=SURVIVOR1.0.7;CHR2=chr17;END=2355133;CIPOS=0,0;CIEND=0,0;STRANDS=-+	GT:PSV:LN:DR:ST:QV:TY:ID:RAL:AAL:CO	./.:NaN:0:0,0:--:NaN:NaN:NaN:NAN:NAN:NAN	0/1:NA:170:27,20:-+:.:DUP:pbsv.INS.DUP.31667:NA:NA:chr17_2354963-chr17_2355133
chr17	3031232	pbsv.INS.DUP.31681	T	<DUP>	.	PASS	SUPP=1;SUPP_VEC=01;SVLEN=167;SVTYPE=DUP;SVMETHOD=SURVIVOR1.0.7;CHR2=chr17;END=3031399;CIPOS=0,0;CIEND=0,0;STRANDS=-+	GT:PSV:LN:DR:ST:QV:TY:ID:RAL:AAL:CO	./.:NaN:0:0,0:--:NaN:NaN:NaN:NAN:NAN:NAN	0/1:NA:167:30,11:-+:.:DUP:pbsv.INS.DUP.31681:NA:NA:chr17_3031232-chr17_3031399
chr17	16456216	pbsv.INV.31891	G	<INV>	.	PASS	SUPP=1;SUPP_VEC=01;SVLEN=280;SVTYPE=INV;SVMETHOD=SURVIVOR1.0.7;CHR2=chr17;END=16456495;CIPOS=0,0;CIEND=0,0;STRANDS=++	GT:PSV:LN:DR:ST:QV:TY:ID:RAL:AAL:CO	./.:NaN:0:0,0:--:NaN:NaN:NaN:NAN:NAN:NAN	0/1:NA:280:14,4:++:.:INV:pbsv.INV.31891:NA:NA:chr17_16456216-chr17_16456495
chr17	21667956	pbsv.CNV.31944	G	<CNV>	.	PASS	SUPP=1;SUPP_VEC=01;SVLEN=8705870;SVTYPE=NA;SVMETHOD=SURVIVOR1.0.7;CHR2=chr17;END=30373826;CIPOS=0,0;CIEND=0,0;STRANDS=++	GT:PSV:LN:DR:ST:QV:TY:ID:RAL:AAL:CO	./.:NaN:0:0,0:--:NaN:NaN:NaN:NAN:NAN:NAN	./.:NA:8705870:0,0:++:.:NA:pbsv.CNV.31944:NA:NA:chr17_21667956-chr17_30373826
chr17	67222706	pbsv.CNV.32417	A	<CNV>	.	PASS	SUPP=1;SUPP_VEC=01;SVLEN=15462260;SVTYPE=NA;SVMETHOD=SURVIVOR1.0.7;CHR2=chr17;END=82684966;CIPOS=0,0;CIEND=0,0;STRANDS=++	GT:PSV:LN:DR:ST:QV:TY:ID:RAL:AAL:CO	./.:NaN:0:0,0:--:NaN:NaN:NaN:NAN:NAN:NAN	./.:NA:15462260:0,0:++:.:NA:pbsv.CNV.32417:NA:NA:chr17_67222706-chr17_82684966
chr17	67703803	pbsv.CNV.32422	T	<CNV>	.	PASS	SUPP=1;SUPP_VEC=01;SVLEN=14981163;SVTYPE=NA;SVMETHOD=SURVIVOR1.0.7;CHR2=chr17;END=82684966;CIPOS=0,0;CIEND=0,0;STRANDS=++	GT:PSV:LN:DR:ST:QV:TY:ID:RAL:AAL:CO	./.:NaN:0:0,0:--:NaN:NaN:NaN:NAN:NAN:NAN	./.:NA:14981163:0,0:++:.:NA:pbsv.CNV.32422:NA:NA:chr17_67703803-chr17_82684966
chr17	69356970	pbsv.CNV.32450	G	<CNV>	.	PASS	SUPP=1;SUPP_VEC=01;SVLEN=13327996;SVTYPE=NA;SVMETHOD=SURVIVOR1.0.7;CHR2=chr17;END=82684966;CIPOS=0,0;CIEND=0,0;STRANDS=++	GT:PSV:LN:DR:ST:QV:TY:ID:RAL:AAL:CO	./.:NaN:0:0,0:--:NaN:NaN:NaN:NAN:NAN:NAN	./.:NA:13327996:0,0:++:.:NA:pbsv.CNV.32450:NA:NA:chr17_69356970-chr17_82684966
chr17	70045656	pbsv.CNV.32456	A	<CNV>	.	PASS	SUPP=1;SUPP_VEC=01;SVLEN=12639310;SVTYPE=NA;SVMETHOD=SURVIVOR1.0.7;CHR2=chr17;END=82684966;CIPOS=0,0;CIEND=0,0;STRANDS=++	GT:PSV:LN:DR:ST:QV:TY:ID:RAL:AAL:CO	./.:NaN:0:0,0:--:NaN:NaN:NaN:NAN:NAN:NAN	./.:NA:12639310:0,0:++:.:NA:pbsv.CNV.32456:NA:NA:chr17_70045656-chr17_82684966
chr17	70173280	pbsv.CNV.32458	G	<CNV>	.	PASS	SUPP=1;SUPP_VEC=01;SVLEN=12511686;SVTYPE=NA;SVMETHOD=SURVIVOR1.0.7;CHR2=chr17;END=82684966;CIPOS=0,0;CIEND=0,0;STRANDS=++	GT:PSV:LN:DR:ST:QV:TY:ID:RAL:AAL:CO	./.:NaN:0:0,0:--:NaN:NaN:NaN:NAN:NAN:NAN	./.:NA:12511686:0,0:++:.:NA:pbsv.CNV.32458:NA:NA:chr17_70173280-chr17_82684966
chr17	72666722	pbsv.CNV.32497	G	<CNV>	.	PASS	SUPP=1;SUPP_VEC=01;SVLEN=10018244;SVTYPE=NA;SVMETHOD=SURVIVOR1.0.7;CHR2=chr17;END=82684966;CIPOS=0,0;CIEND=0,0;STRANDS=++	GT:PSV:LN:DR:ST:QV:TY:ID:RAL:AAL:CO	./.:NaN:0:0,0:--:NaN:NaN:NaN:NAN:NAN:NAN	./.:NA:10018244:0,0:++:.:NA:pbsv.CNV.32497:NA:NA:chr17_72666722-chr17_82684966
chr17	72716462	pbsv.CNV.32500	A	<CNV>	.	PASS	SUPP=1;SUPP_VEC=01;SVLEN=9968504;SVTYPE=NA;SVMETHOD=SURVIVOR1.0.7;CHR2=chr17;END=82684966;CIPOS=0,0;CIEND=0,0;STRANDS=++	GT:PSV:LN:DR:ST:QV:TY:ID:RAL:AAL:CO	./.:NaN:0:0,0:--:NaN:NaN:NaN:NAN:NAN:NAN	./.:NA:9968504:0,0:++:.:NA:pbsv.CNV.32500:NA:NA:chr17_72716462-chr17_82684966
chr17	72948249	pbsv.INS.DUP.32504	C	<DUP>	.	PASS	SUPP=1;SUPP_VEC=01;SVLEN=136;SVTYPE=DUP;SVMETHOD=SURVIVOR1.0.7;CHR2=chr17;END=72948385;CIPOS=0,0;CIEND=0,0;STRANDS=-+	GT:PSV:LN:DR:ST:QV:TY:ID:RAL:AAL:CO	./.:NaN:0:0,0:--:NaN:NaN:NaN:NAN:NAN:NAN	1/1:NA:136:9,53:-+:.:DUP:pbsv.INS.DUP.32504:NA:NA:chr17_72948249-chr17_72948385
chr17	73397498	pbsv.CNV.32516	C	<CNV>	.	PASS	SUPP=1;SUPP_VEC=01;SVLEN=9287468;SVTYPE=NA;SVMETHOD=SURVIVOR1.0.7;CHR2=chr17;END=82684966;CIPOS=0,0;CIEND=0,0;STRANDS=++	GT:PSV:LN:DR:ST:QV:TY:ID:RAL:AAL:CO	./.:NaN:0:0,0:--:NaN:NaN:NaN:NAN:NAN:NAN	./.:NA:9287468:0,0:++:.:NA:pbsv.CNV.32516:NA:NA:chr17_73397498-chr17_82684966
chr17	74236782	pbsv.CNV.32529	G	<CNV>	.	PASS	SUPP=1;SUPP_VEC=01;SVLEN=8448184;SVTYPE=NA;SVMETHOD=SURVIVOR1.0.7;CHR2=chr17;END=82684966;CIPOS=0,0;CIEND=0,0;STRANDS=++	GT:PSV:LN:DR:ST:QV:TY:ID:RAL:AAL:CO	./.:NaN:0:0,0:--:NaN:NaN:NaN:NAN:NAN:NAN	./.:NA:8448184:0,0:++:.:NA:pbsv.CNV.32529:NA:NA:chr17_74236782-chr17_82684966
chr17	74389854	pbsv.INV.32533	T	<INV>	.	PASS	SUPP=1;SUPP_VEC=01;SVLEN=387;SVTYPE=INV;SVMETHOD=SURVIVOR1.0.7;CHR2=chr17;END=74390240;CIPOS=0,0;CIEND=0,0;STRANDS=++	GT:PSV:LN:DR:ST:QV:TY:ID:RAL:AAL:CO	./.:NaN:0:0,0:--:NaN:NaN:NaN:NAN:NAN:NAN	0/1:NA:387:33,10:++:.:INV:pbsv.INV.32533:NA:NA:chr17_74389854-chr17_74390240
chr17	76073585	pbsv.CNV.32557	C	<CNV>	.	PASS	SUPP=1;SUPP_VEC=01;SVLEN=6611381;SVTYPE=NA;SVMETHOD=SURVIVOR1.0.7;CHR2=chr17;END=82684966;CIPOS=0,0;CIEND=0,0;STRANDS=++	GT:PSV:LN:DR:ST:QV:TY:ID:RAL:AAL:CO	./.:NaN:0:0,0:--:NaN:NaN:NaN:NAN:NAN:NAN	./.:NA:6611381:0,0:++:.:NA:pbsv.CNV.32557:NA:NA:chr17_76073585-chr17_82684966
chr17	77426343	pbsv.CNV.32578	G	<CNV>	.	PASS	SUPP=1;SUPP_VEC=01;SVLEN=5258623;SVTYPE=NA;SVMETHOD=SURVIVOR1.0.7;CHR2=chr17;END=82684966;CIPOS=0,0;CIEND=0,0;STRANDS=++	GT:PSV:LN:DR:ST:QV:TY:ID:RAL:AAL:CO	./.:NaN:0:0,0:--:NaN:NaN:NaN:NAN:NAN:NAN	./.:NA:5258623:0,0:++:.:NA:pbsv.CNV.32578:NA:NA:chr17_77426343-chr17_82684966
chr17	79311342	pbsv.CNV.32609	A	<CNV>	.	PASS	SUPP=1;SUPP_VEC=01;SVLEN=3373624;SVTYPE=NA;SVMETHOD=SURVIVOR1.0.7;CHR2=chr17;END=82684966;CIPOS=0,0;CIEND=0,0;STRANDS=++	GT:PSV:LN:DR:ST:QV:TY:ID:RAL:AAL:CO	./.:NaN:0:0,0:--:NaN:NaN:NaN:NAN:NAN:NAN	./.:NA:3373624:0,0:++:.:NA:pbsv.CNV.32609:NA:NA:chr17_79311342-chr17_82684966
chr17	81056801	pbsv.INS.DUP.32684	T	<DUP>	.	PASS	SUPP=1;SUPP_VEC=01;SVLEN=142;SVTYPE=DUP;SVMETHOD=SURVIVOR1.0.7;CHR2=chr17;END=81056943;CIPOS=0,0;CIEND=0,0;STRANDS=-+	GT:PSV:LN:DR:ST:QV:TY:ID:RAL:AAL:CO	./.:NaN:0:0,0:--:NaN:NaN:NaN:NAN:NAN:NAN	0/1:NA:142:26,31:-+:.:DUP:pbsv.INS.DUP.32684:NA:NA:chr17_81056801-chr17_81056943
chr17	82353987	pbsv.CNV.32725	T	<CNV>	.	PASS	SUPP=1;SUPP_VEC=01;SVLEN=330979;SVTYPE=NA;SVMETHOD=SURVIVOR1.0.7;CHR2=chr17;END=82684966;CIPOS=0,0;CIEND=0,0;STRANDS=++	GT:PSV:LN:DR:ST:QV:TY:ID:RAL:AAL:CO	./.:NaN:0:0,0:--:NaN:NaN:NaN:NAN:NAN:NAN	./.:NA:330979:0,0:++:.:NA:pbsv.CNV.32725:NA:NA:chr17_82353987-chr17_82684966
chr17	82672009	pbsv.INS.DUP.32735	A	<DUP>	.	PASS	SUPP=1;SUPP_VEC=01;SVLEN=169;SVTYPE=DUP;SVMETHOD=SURVIVOR1.0.7;CHR2=chr17;END=82672178;CIPOS=0,0;CIEND=0,0;STRANDS=-+	GT:PSV:LN:DR:ST:QV:TY:ID:RAL:AAL:CO	./.:NaN:0:0,0:--:NaN:NaN:NaN:NAN:NAN:NAN	0/1:NA:169:41,35:-+:.:DUP:pbsv.INS.DUP.32735:NA:NA:chr17_82672009-chr17_82672178
chr17	83103406	pbsv.INS.DUP.32776	C	<DUP>	.	PASS	SUPP=1;SUPP_VEC=01;SVLEN=398;SVTYPE=DUP;SVMETHOD=SURVIVOR1.0.7;CHR2=chr17;END=83103804;CIPOS=0,0;CIEND=0,0;STRANDS=-+	GT:PSV:LN:DR:ST:QV:TY:ID:RAL:AAL:CO	./.:NaN:0:0,0:--:NaN:NaN:NaN:NAN:NAN:NAN	0/1:NA:398:20,12:-+:.:DUP:pbsv.INS.DUP.32776:NA:NA:chr17_83103406-chr17_83103804
chr17	83134375	pbsv.INS.DUP.32784	G	<DUP>	.	PASS	SUPP=1;SUPP_VEC=01;SVLEN=154;SVTYPE=DUP;SVMETHOD=SURVIVOR1.0.7;CHR2=chr17;END=83134529;CIPOS=0,0;CIEND=0,0;STRANDS=-+	GT:PSV:LN:DR:ST:QV:TY:ID:RAL:AAL:CO	./.:NaN:0:0,0:--:NaN:NaN:NaN:NAN:NAN:NAN	0/1:NA:154:43,16:-+:.:DUP:pbsv.INS.DUP.32784:NA:NA:chr17_83134375-chr17_83134529
chr17	83134355	pbsv.INS.DUP.32783	G	<DUP>	.	PASS	SUPP=1;SUPP_VEC=01;SVLEN=321;SVTYPE=DUP;SVMETHOD=SURVIVOR1.0.7;CHR2=chr17;END=83134676;CIPOS=0,0;CIEND=0,0;STRANDS=-+	GT:PSV:LN:DR:ST:QV:TY:ID:RAL:AAL:CO	./.:NaN:0:0,0:--:NaN:NaN:NaN:NAN:NAN:NAN	0/1:NA:321:32,27:-+:.:DUP:pbsv.INS.DUP.32783:NA:NA:chr17_83134355-chr17_83134676
chr17	83173045	pbsv.INS.DUP.32788	G	<DUP>	.	PASS	SUPP=1;SUPP_VEC=01;SVLEN=220;SVTYPE=DUP;SVMETHOD=SURVIVOR1.0.7;CHR2=chr17;END=83173265;CIPOS=0,0;CIEND=0,0;STRANDS=-+	GT:PSV:LN:DR:ST:QV:TY:ID:RAL:AAL:CO	./.:NaN:0:0,0:--:NaN:NaN:NaN:NAN:NAN:NAN	0/1:NA:220:19,20:-+:.:DUP:pbsv.INS.DUP.32788:NA:NA:chr17_83173045-chr17_83173265
chr17	83173162	pbsv.INS.DUP.32789	G	<DUP>	.	PASS	SUPP=1;SUPP_VEC=01;SVLEN=103;SVTYPE=DUP;SVMETHOD=SURVIVOR1.0.7;CHR2=chr17;END=83173265;CIPOS=0,0;CIEND=0,0;STRANDS=-+	GT:PSV:LN:DR:ST:QV:TY:ID:RAL:AAL:CO	./.:NaN:0:0,0:--:NaN:NaN:NaN:NAN:NAN:NAN	0/1:NA:103:27,12:-+:.:DUP:pbsv.INS.DUP.32789:NA:NA:chr17_83173162-chr17_83173265
chr17	83204546	pbsv.INS.DUP.32790	C	<DUP>	.	PASS	SUPP=1;SUPP_VEC=01;SVLEN=395;SVTYPE=DUP;SVMETHOD=SURVIVOR1.0.7;CHR2=chr17;END=83204941;CIPOS=0,0;CIEND=0,0;STRANDS=-+	GT:PSV:LN:DR:ST:QV:TY:ID:RAL:AAL:CO	./.:NaN:0:0,0:--:NaN:NaN:NaN:NAN:NAN:NAN	0/1:NA:395:21,9:-+:.:DUP:pbsv.INS.DUP.32790:NA:NA:chr17_83204546-chr17_83204941
chr17	83204732	pbsv.INS.DUP.32791	C	<DUP>	.	PASS	SUPP=1;SUPP_VEC=01;SVLEN=115;SVTYPE=DUP;SVMETHOD=SURVIVOR1.0.7;CHR2=chr17;END=83204847;CIPOS=0,0;CIEND=0,0;STRANDS=-+	GT:PSV:LN:DR:ST:QV:TY:ID:RAL:AAL:CO	./.:NaN:0:0,0:--:NaN:NaN:NaN:NAN:NAN:NAN	0/1:NA:115:23,9:-+:.:DUP:pbsv.INS.DUP.32791:NA:NA:chr17_83204732-chr17_83204847
chr17_GL000205v2_random	10308	pbsv.INS.DUP.40426	G	<DUP>	.	PASS	SUPP=1;SUPP_VEC=01;SVLEN=135;SVTYPE=DUP;SVMETHOD=SURVIVOR1.0.7;CHR2=chr17_GL000205v2_random;END=10443;CIPOS=0,0;CIEND=0,0;STRANDS=-+	GT:PSV:LN:DR:ST:QV:TY:ID:RAL:AAL:CO	./.:NaN:0:0,0:--:NaN:NaN:NaN:NAN:NAN:NAN	0/1:NA:135:51,61:-+:.:DUP:pbsv.INS.DUP.40426:NA:NA:chr17_GL000205v2_random_10308-chr17_GL000205v2_random_10443
chr18	10462545	pbsv.INS.DUP.32933	C	<DUP>	.	PASS	SUPP=1;SUPP_VEC=01;SVLEN=144;SVTYPE=DUP;SVMETHOD=SURVIVOR1.0.7;CHR2=chr18;END=10462689;CIPOS=0,0;CIEND=0,0;STRANDS=-+	GT:PSV:LN:DR:ST:QV:TY:ID:RAL:AAL:CO	./.:NaN:0:0,0:--:NaN:NaN:NaN:NAN:NAN:NAN	0/1:NA:144:16,6:-+:.:DUP:pbsv.INS.DUP.32933:NA:NA:chr18_10462545-chr18_10462689
chr18	16551996	pbsv.INS.DUP.33051	G	<DUP>	.	PASS	SUPP=1;SUPP_VEC=01;SVLEN=159;SVTYPE=DUP;SVMETHOD=SURVIVOR1.0.7;CHR2=chr18;END=16552155;CIPOS=0,0;CIEND=0,0;STRANDS=-+	GT:PSV:LN:DR:ST:QV:TY:ID:RAL:AAL:CO	./.:NaN:0:0,0:--:NaN:NaN:NaN:NAN:NAN:NAN	0/1:NA:159:2,5:-+:.:DUP:pbsv.INS.DUP.33051:NA:NA:chr18_16551996-chr18_16552155
chr18	23218448	pbsv.INS.DUP.33137	C	<DUP>	.	PASS	SUPP=1;SUPP_VEC=01;SVLEN=138;SVTYPE=DUP;SVMETHOD=SURVIVOR1.0.7;CHR2=chr18;END=23218586;CIPOS=0,0;CIEND=0,0;STRANDS=-+	GT:PSV:LN:DR:ST:QV:TY:ID:RAL:AAL:CO	./.:NaN:0:0,0:--:NaN:NaN:NaN:NAN:NAN:NAN	0/1:NA:138:49,14:-+:.:DUP:pbsv.INS.DUP.33137:NA:NA:chr18_23218448-chr18_23218586
chr18	33820230	pbsv.INS.DUP.33244	A	<DUP>	.	PASS	SUPP=1;SUPP_VEC=01;SVLEN=190;SVTYPE=DUP;SVMETHOD=SURVIVOR1.0.7;CHR2=chr18;END=33820420;CIPOS=0,0;CIEND=0,0;STRANDS=-+	GT:PSV:LN:DR:ST:QV:TY:ID:RAL:AAL:CO	./.:NaN:0:0,0:--:NaN:NaN:NaN:NAN:NAN:NAN	0/1:NA:190:37,15:-+:.:DUP:pbsv.INS.DUP.33244:NA:NA:chr18_33820230-chr18_33820420
chr18	48511179	pbsv.INS.DUP.33402	A	<DUP>	.	PASS	SUPP=1;SUPP_VEC=01;SVLEN=326;SVTYPE=DUP;SVMETHOD=SURVIVOR1.0.7;CHR2=chr18;END=48511505;CIPOS=0,0;CIEND=0,0;STRANDS=-+	GT:PSV:LN:DR:ST:QV:TY:ID:RAL:AAL:CO	./.:NaN:0:0,0:--:NaN:NaN:NaN:NAN:NAN:NAN	0/1:NA:326:41,20:-+:.:DUP:pbsv.INS.DUP.33402:NA:NA:chr18_48511179-chr18_48511505
chr18	48870164	pbsv.INS.DUP.33412	T	<DUP>	.	PASS	SUPP=1;SUPP_VEC=01;SVLEN=370;SVTYPE=DUP;SVMETHOD=SURVIVOR1.0.7;CHR2=chr18;END=48870534;CIPOS=0,0;CIEND=0,0;STRANDS=-+	GT:PSV:LN:DR:ST:QV:TY:ID:RAL:AAL:CO	./.:NaN:0:0,0:--:NaN:NaN:NaN:NAN:NAN:NAN	0/1:NA:370:50,13:-+:.:DUP:pbsv.INS.DUP.33412:NA:NA:chr18_48870164-chr18_48870534
chr18	53633348	pbsv.CNV.33480	A	<CNV>	.	PASS	SUPP=1;SUPP_VEC=01;SVLEN=5099850;SVTYPE=NA;SVMETHOD=SURVIVOR1.0.7;CHR2=chr18;END=58733198;CIPOS=0,0;CIEND=0,0;STRANDS=++	GT:PSV:LN:DR:ST:QV:TY:ID:RAL:AAL:CO	./.:NaN:0:0,0:--:NaN:NaN:NaN:NAN:NAN:NAN	./.:NA:5099850:0,0:++:.:NA:pbsv.CNV.33480:NA:NA:chr18_53633348-chr18_58733198
chr18	53741249	pbsv.INS.DUP.33481	T	<DUP>	.	PASS	SUPP=1;SUPP_VEC=01;SVLEN=165;SVTYPE=DUP;SVMETHOD=SURVIVOR1.0.7;CHR2=chr18;END=53741414;CIPOS=0,0;CIEND=0,0;STRANDS=-+	GT:PSV:LN:DR:ST:QV:TY:ID:RAL:AAL:CO	./.:NaN:0:0,0:--:NaN:NaN:NaN:NAN:NAN:NAN	0/1:NA:165:55,15:-+:.:DUP:pbsv.INS.DUP.33481:NA:NA:chr18_53741249-chr18_53741414
chr18	57024627	pbsv.INS.DUP.33512	A	<DUP>	.	PASS	SUPP=1;SUPP_VEC=01;SVLEN=250;SVTYPE=DUP;SVMETHOD=SURVIVOR1.0.7;CHR2=chr18;END=57024877;CIPOS=0,0;CIEND=0,0;STRANDS=-+	GT:PSV:LN:DR:ST:QV:TY:ID:RAL:AAL:CO	./.:NaN:0:0,0:--:NaN:NaN:NaN:NAN:NAN:NAN	0/1:NA:250:84,31:-+:.:DUP:pbsv.INS.DUP.33512:NA:NA:chr18_57024627-chr18_57024877
chr18	57642387	pbsv.INS.DUP.33527	A	<DUP>	.	PASS	SUPP=1;SUPP_VEC=01;SVLEN=113;SVTYPE=DUP;SVMETHOD=SURVIVOR1.0.7;CHR2=chr18;END=57642500;CIPOS=0,0;CIEND=0,0;STRANDS=-+	GT:PSV:LN:DR:ST:QV:TY:ID:RAL:AAL:CO	./.:NaN:0:0,0:--:NaN:NaN:NaN:NAN:NAN:NAN	0/1:NA:113:33,23:-+:.:DUP:pbsv.INS.DUP.33527:NA:NA:chr18_57642387-chr18_57642500
chr18	65781865	pbsv.INV.33632	T	<INV>	.	PASS	SUPP=1;SUPP_VEC=01;SVLEN=244;SVTYPE=INV;SVMETHOD=SURVIVOR1.0.7;CHR2=chr18;END=65782108;CIPOS=0,0;CIEND=0,0;STRANDS=++	GT:PSV:LN:DR:ST:QV:TY:ID:RAL:AAL:CO	./.:NaN:0:0,0:--:NaN:NaN:NaN:NAN:NAN:NAN	0/1:NA:244:7,2:++:.:INV:pbsv.INV.33632:NA:NA:chr18_65781865-chr18_65782108
chr18	67263410	pbsv.INS.DUP.33656	G	<DUP>	.	PASS	SUPP=1;SUPP_VEC=01;SVLEN=116;SVTYPE=DUP;SVMETHOD=SURVIVOR1.0.7;CHR2=chr18;END=67263526;CIPOS=0,0;CIEND=0,0;STRANDS=-+	GT:PSV:LN:DR:ST:QV:TY:ID:RAL:AAL:CO	./.:NaN:0:0,0:--:NaN:NaN:NaN:NAN:NAN:NAN	0/1:NA:116:3,7:-+:.:DUP:pbsv.INS.DUP.33656:NA:NA:chr18_67263410-chr18_67263526
chr18	78502702	pbsv.INS.DUP.33871	G	<DUP>	.	PASS	SUPP=1;SUPP_VEC=01;SVLEN=323;SVTYPE=DUP;SVMETHOD=SURVIVOR1.0.7;CHR2=chr18;END=78503025;CIPOS=0,0;CIEND=0,0;STRANDS=-+	GT:PSV:LN:DR:ST:QV:TY:ID:RAL:AAL:CO	./.:NaN:0:0,0:--:NaN:NaN:NaN:NAN:NAN:NAN	0/1:NA:323:17,9:-+:.:DUP:pbsv.INS.DUP.33871:NA:NA:chr18_78502702-chr18_78503025
chr18	78513061	pbsv.INS.DUP.33873	G	<DUP>	.	PASS	SUPP=1;SUPP_VEC=01;SVLEN=117;SVTYPE=DUP;SVMETHOD=SURVIVOR1.0.7;CHR2=chr18;END=78513178;CIPOS=0,0;CIEND=0,0;STRANDS=-+	GT:PSV:LN:DR:ST:QV:TY:ID:RAL:AAL:CO	./.:NaN:0:0,0:--:NaN:NaN:NaN:NAN:NAN:NAN	0/1:NA:117:10,20:-+:.:DUP:pbsv.INS.DUP.33873:NA:NA:chr18_78513061-chr18_78513178
chr18	78800434	pbsv.INS.DUP.33898	A	<DUP>	.	PASS	SUPP=1;SUPP_VEC=01;SVLEN=183;SVTYPE=DUP;SVMETHOD=SURVIVOR1.0.7;CHR2=chr18;END=78800617;CIPOS=0,0;CIEND=0,0;STRANDS=-+	GT:PSV:LN:DR:ST:QV:TY:ID:RAL:AAL:CO	./.:NaN:0:0,0:--:NaN:NaN:NaN:NAN:NAN:NAN	0/1:NA:183:16,7:-+:.:DUP:pbsv.INS.DUP.33898:NA:NA:chr18_78800434-chr18_78800617
chr18	78865838	pbsv.INS.DUP.33916	G	<DUP>	.	PASS	SUPP=1;SUPP_VEC=01;SVLEN=129;SVTYPE=DUP;SVMETHOD=SURVIVOR1.0.7;CHR2=chr18;END=78865967;CIPOS=0,0;CIEND=0,0;STRANDS=-+	GT:PSV:LN:DR:ST:QV:TY:ID:RAL:AAL:CO	./.:NaN:0:0,0:--:NaN:NaN:NaN:NAN:NAN:NAN	0/1:NA:129:11,13:-+:.:DUP:pbsv.INS.DUP.33916:NA:NA:chr18_78865838-chr18_78865967
chr18	79015928	pbsv.INS.DUP.33934	G	<DUP>	.	PASS	SUPP=1;SUPP_VEC=01;SVLEN=112;SVTYPE=DUP;SVMETHOD=SURVIVOR1.0.7;CHR2=chr18;END=79016040;CIPOS=0,0;CIEND=0,0;STRANDS=-+	GT:PSV:LN:DR:ST:QV:TY:ID:RAL:AAL:CO	./.:NaN:0:0,0:--:NaN:NaN:NaN:NAN:NAN:NAN	0/1:NA:112:38,36:-+:.:DUP:pbsv.INS.DUP.33934:NA:NA:chr18_79015928-chr18_79016040
chr18	79036800	pbsv.INS.DUP.33941	T	<DUP>	.	PASS	SUPP=1;SUPP_VEC=01;SVLEN=123;SVTYPE=DUP;SVMETHOD=SURVIVOR1.0.7;CHR2=chr18;END=79036923;CIPOS=0,0;CIEND=0,0;STRANDS=-+	GT:PSV:LN:DR:ST:QV:TY:ID:RAL:AAL:CO	./.:NaN:0:0,0:--:NaN:NaN:NaN:NAN:NAN:NAN	0/1:NA:123:12,8:-+:.:DUP:pbsv.INS.DUP.33941:NA:NA:chr18_79036800-chr18_79036923
chr18	79038977	pbsv.INS.DUP.33942	T	<DUP>	.	PASS	SUPP=1;SUPP_VEC=01;SVLEN=130;SVTYPE=DUP;SVMETHOD=SURVIVOR1.0.7;CHR2=chr18;END=79039107;CIPOS=0,0;CIEND=0,0;STRANDS=-+	GT:PSV:LN:DR:ST:QV:TY:ID:RAL:AAL:CO	./.:NaN:0:0,0:--:NaN:NaN:NaN:NAN:NAN:NAN	0/1:NA:130:12,11:-+:.:DUP:pbsv.INS.DUP.33942:NA:NA:chr18_79038977-chr18_79039107
chr18	79326239	pbsv.INS.DUP.33958	G	<DUP>	.	PASS	SUPP=1;SUPP_VEC=01;SVLEN=123;SVTYPE=DUP;SVMETHOD=SURVIVOR1.0.7;CHR2=chr18;END=79326362;CIPOS=0,0;CIEND=0,0;STRANDS=-+	GT:PSV:LN:DR:ST:QV:TY:ID:RAL:AAL:CO	./.:NaN:0:0,0:--:NaN:NaN:NaN:NAN:NAN:NAN	0/1:NA:123:9,21:-+:.:DUP:pbsv.INS.DUP.33958:NA:NA:chr18_79326239-chr18_79326362
chr18	79374419	pbsv.INS.DUP.33970	T	<DUP>	.	PASS	SUPP=1;SUPP_VEC=01;SVLEN=143;SVTYPE=DUP;SVMETHOD=SURVIVOR1.0.7;CHR2=chr18;END=79374562;CIPOS=0,0;CIEND=0,0;STRANDS=-+	GT:PSV:LN:DR:ST:QV:TY:ID:RAL:AAL:CO	./.:NaN:0:0,0:--:NaN:NaN:NaN:NAN:NAN:NAN	0/1:NA:143:16,11:-+:.:DUP:pbsv.INS.DUP.33970:NA:NA:chr18_79374419-chr18_79374562
chr18	79569809	pbsv.INS.DUP.34000	G	<DUP>	.	PASS	SUPP=1;SUPP_VEC=01;SVLEN=106;SVTYPE=DUP;SVMETHOD=SURVIVOR1.0.7;CHR2=chr18;END=79569915;CIPOS=0,0;CIEND=0,0;STRANDS=-+	GT:PSV:LN:DR:ST:QV:TY:ID:RAL:AAL:CO	./.:NaN:0:0,0:--:NaN:NaN:NaN:NAN:NAN:NAN	1/1:NA:106:2,27:-+:.:DUP:pbsv.INS.DUP.34000:NA:NA:chr18_79569809-chr18_79569915
chr18	79618615	pbsv.INS.DUP.34007	G	<DUP>	.	PASS	SUPP=1;SUPP_VEC=01;SVLEN=144;SVTYPE=DUP;SVMETHOD=SURVIVOR1.0.7;CHR2=chr18;END=79618759;CIPOS=0,0;CIEND=0,0;STRANDS=-+	GT:PSV:LN:DR:ST:QV:TY:ID:RAL:AAL:CO	./.:NaN:0:0,0:--:NaN:NaN:NaN:NAN:NAN:NAN	0/1:NA:144:39,30:-+:.:DUP:pbsv.INS.DUP.34007:NA:NA:chr18_79618615-chr18_79618759
chr18	79619881	pbsv.INS.DUP.34011	G	<DUP>	.	PASS	SUPP=1;SUPP_VEC=01;SVLEN=216;SVTYPE=DUP;SVMETHOD=SURVIVOR1.0.7;CHR2=chr18;END=79620097;CIPOS=0,0;CIEND=0,0;STRANDS=-+	GT:PSV:LN:DR:ST:QV:TY:ID:RAL:AAL:CO	./.:NaN:0:0,0:--:NaN:NaN:NaN:NAN:NAN:NAN	0/1:NA:216:54,26:-+:.:DUP:pbsv.INS.DUP.34011:NA:NA:chr18_79619881-chr18_79620097
chr18	79691615	pbsv.INS.DUP.34027	G	<DUP>	.	PASS	SUPP=1;SUPP_VEC=01;SVLEN=470;SVTYPE=DUP;SVMETHOD=SURVIVOR1.0.7;CHR2=chr18;END=79692085;CIPOS=0,0;CIEND=0,0;STRANDS=-+	GT:PSV:LN:DR:ST:QV:TY:ID:RAL:AAL:CO	./.:NaN:0:0,0:--:NaN:NaN:NaN:NAN:NAN:NAN	0/1:NA:470:15,5:-+:.:DUP:pbsv.INS.DUP.34027:NA:NA:chr18_79691615-chr18_79692085
chr19	313041	pbsv.INS.DUP.34090	G	<DUP>	.	PASS	SUPP=1;SUPP_VEC=01;SVLEN=128;SVTYPE=DUP;SVMETHOD=SURVIVOR1.0.7;CHR2=chr19;END=313169;CIPOS=0,0;CIEND=0,0;STRANDS=-+	GT:PSV:LN:DR:ST:QV:TY:ID:RAL:AAL:CO	./.:NaN:0:0,0:--:NaN:NaN:NaN:NAN:NAN:NAN	0/1:NA:128:5,11:-+:.:DUP:pbsv.INS.DUP.34090:NA:NA:chr19_313041-chr19_313169
chr19	1049492	pbsv.INS.DUP.34161	C	<DUP>	.	PASS	SUPP=1;SUPP_VEC=01;SVLEN=244;SVTYPE=DUP;SVMETHOD=SURVIVOR1.0.7;CHR2=chr19;END=1049736;CIPOS=0,0;CIEND=0,0;STRANDS=-+	GT:PSV:LN:DR:ST:QV:TY:ID:RAL:AAL:CO	./.:NaN:0:0,0:--:NaN:NaN:NaN:NAN:NAN:NAN	0/1:NA:244:13,7:-+:.:DUP:pbsv.INS.DUP.34161:NA:NA:chr19_1049492-chr19_1049736
chr19	1628334	pbsv.INS.DUP.34194	G	<DUP>	.	PASS	SUPP=1;SUPP_VEC=01;SVLEN=114;SVTYPE=DUP;SVMETHOD=SURVIVOR1.0.7;CHR2=chr19;END=1628448;CIPOS=0,0;CIEND=0,0;STRANDS=-+	GT:PSV:LN:DR:ST:QV:TY:ID:RAL:AAL:CO	./.:NaN:0:0,0:--:NaN:NaN:NaN:NAN:NAN:NAN	0/1:NA:114:23,29:-+:.:DUP:pbsv.INS.DUP.34194:NA:NA:chr19_1628334-chr19_1628448
chr19	5761471	pbsv.INS.DUP.34324	G	<DUP>	.	PASS	SUPP=1;SUPP_VEC=01;SVLEN=146;SVTYPE=DUP;SVMETHOD=SURVIVOR1.0.7;CHR2=chr19;END=5761617;CIPOS=0,0;CIEND=0,0;STRANDS=-+	GT:PSV:LN:DR:ST:QV:TY:ID:RAL:AAL:CO	./.:NaN:0:0,0:--:NaN:NaN:NaN:NAN:NAN:NAN	1/1:NA:146:3,24:-+:.:DUP:pbsv.INS.DUP.34324:NA:NA:chr19_5761471-chr19_5761617
chr19	15035879	pbsv.INV.34499	G	<INV>	.	PASS	SUPP=1;SUPP_VEC=01;SVLEN=385;SVTYPE=INV;SVMETHOD=SURVIVOR1.0.7;CHR2=chr19;END=15036263;CIPOS=0,0;CIEND=0,0;STRANDS=++	GT:PSV:LN:DR:ST:QV:TY:ID:RAL:AAL:CO	./.:NaN:0:0,0:--:NaN:NaN:NaN:NAN:NAN:NAN	0/1:NA:385:48,17:++:.:INV:pbsv.INV.34499:NA:NA:chr19_15035879-chr19_15036263
chr19	24330422	pbsv.CNV.34689	C	<CNV>	.	PASS	SUPP=1;SUPP_VEC=01;SVLEN=3068949;SVTYPE=NA;SVMETHOD=SURVIVOR1.0.7;CHR2=chr19;END=27399371;CIPOS=0,0;CIEND=0,0;STRANDS=++	GT:PSV:LN:DR:ST:QV:TY:ID:RAL:AAL:CO	./.:NaN:0:0,0:--:NaN:NaN:NaN:NAN:NAN:NAN	./.:NA:3068949:0,0:++:.:NA:pbsv.CNV.34689:NA:NA:chr19_24330422-chr19_27399371
chr19	27303260	pbsv.INS.DUP.34705	G	<DUP>	.	PASS	SUPP=1;SUPP_VEC=01;SVLEN=146;SVTYPE=DUP;SVMETHOD=SURVIVOR1.0.7;CHR2=chr19;END=27303406;CIPOS=0,0;CIEND=0,0;STRANDS=-+	GT:PSV:LN:DR:ST:QV:TY:ID:RAL:AAL:CO	./.:NaN:0:0,0:--:NaN:NaN:NaN:NAN:NAN:NAN	0/1:NA:146:33,15:-+:.:DUP:pbsv.INS.DUP.34705:NA:NA:chr19_27303260-chr19_27303406
chr19	44582647	pbsv.INV.34965	G	<INV>	.	PASS	SUPP=1;SUPP_VEC=01;SVLEN=248;SVTYPE=INV;SVMETHOD=SURVIVOR1.0.7;CHR2=chr19;END=44582894;CIPOS=0,0;CIEND=0,0;STRANDS=++	GT:PSV:LN:DR:ST:QV:TY:ID:RAL:AAL:CO	./.:NaN:0:0,0:--:NaN:NaN:NaN:NAN:NAN:NAN	0/1:NA:248:5,2:++:.:INV:pbsv.INV.34965:NA:NA:chr19_44582647-chr19_44582894
chr19	49167710	pbsv.INS.DUP.35033	C	<DUP>	.	PASS	SUPP=1;SUPP_VEC=01;SVLEN=138;SVTYPE=DUP;SVMETHOD=SURVIVOR1.0.7;CHR2=chr19;END=49167848;CIPOS=0,0;CIEND=0,0;STRANDS=-+	GT:PSV:LN:DR:ST:QV:TY:ID:RAL:AAL:CO	./.:NaN:0:0,0:--:NaN:NaN:NaN:NAN:NAN:NAN	0/1:NA:138:19,12:-+:.:DUP:pbsv.INS.DUP.35033:NA:NA:chr19_49167710-chr19_49167848
chr19	49169274	pbsv.CNV.35034	A	<CNV>	.	PASS	SUPP=1;SUPP_VEC=01;SVLEN=235081;SVTYPE=NA;SVMETHOD=SURVIVOR1.0.7;CHR2=chr19;END=49404355;CIPOS=0,0;CIEND=0,0;STRANDS=++	GT:PSV:LN:DR:ST:QV:TY:ID:RAL:AAL:CO	./.:NaN:0:0,0:--:NaN:NaN:NaN:NAN:NAN:NAN	./.:NA:235081:0,0:++:.:NA:pbsv.CNV.35034:NA:NA:chr19_49169274-chr19_49404355
chr19	55207740	pbsv.INS.DUP.35174	G	<DUP>	.	PASS	SUPP=1;SUPP_VEC=01;SVLEN=257;SVTYPE=DUP;SVMETHOD=SURVIVOR1.0.7;CHR2=chr19;END=55207997;CIPOS=0,0;CIEND=0,0;STRANDS=-+	GT:PSV:LN:DR:ST:QV:TY:ID:RAL:AAL:CO	./.:NaN:0:0,0:--:NaN:NaN:NaN:NAN:NAN:NAN	0/1:NA:257:21,24:-+:.:DUP:pbsv.INS.DUP.35174:NA:NA:chr19_55207740-chr19_55207997
chr19	58488250	pbsv.INS.DUP.35261	T	<DUP>	.	PASS	SUPP=1;SUPP_VEC=01;SVLEN=102;SVTYPE=DUP;SVMETHOD=SURVIVOR1.0.7;CHR2=chr19;END=58488352;CIPOS=0,0;CIEND=0,0;STRANDS=-+	GT:PSV:LN:DR:ST:QV:TY:ID:RAL:AAL:CO	./.:NaN:0:0,0:--:NaN:NaN:NaN:NAN:NAN:NAN	0/1:NA:102:9,25:-+:.:DUP:pbsv.INS.DUP.35261:NA:NA:chr19_58488250-chr19_58488352
chr2	10863	pbsv.INS.DUP.3090	G	<DUP>	.	PASS	SUPP=1;SUPP_VEC=01;SVLEN=293;SVTYPE=DUP;SVMETHOD=SURVIVOR1.0.7;CHR2=chr2;END=11156;CIPOS=0,0;CIEND=0,0;STRANDS=-+	GT:PSV:LN:DR:ST:QV:TY:ID:RAL:AAL:CO	./.:NaN:0:0,0:--:NaN:NaN:NaN:NAN:NAN:NAN	0/1:NA:293:5,9:-+:.:DUP:pbsv.INS.DUP.3090:NA:NA:chr2_10863-chr2_11156
chr2	1223105	pbsv.INS.DUP.3149	G	<DUP>	.	PASS	SUPP=1;SUPP_VEC=01;SVLEN=157;SVTYPE=DUP;SVMETHOD=SURVIVOR1.0.7;CHR2=chr2;END=1223262;CIPOS=0,0;CIEND=0,0;STRANDS=-+	GT:PSV:LN:DR:ST:QV:TY:ID:RAL:AAL:CO	./.:NaN:0:0,0:--:NaN:NaN:NaN:NAN:NAN:NAN	0/1:NA:157:35,13:-+:.:DUP:pbsv.INS.DUP.3149:NA:NA:chr2_1223105-chr2_1223262
chr2	2295553	pbsv.INS.DUP.3207	G	<DUP>	.	PASS	SUPP=1;SUPP_VEC=01;SVLEN=144;SVTYPE=DUP;SVMETHOD=SURVIVOR1.0.7;CHR2=chr2;END=2295697;CIPOS=0,0;CIEND=0,0;STRANDS=-+	GT:PSV:LN:DR:ST:QV:TY:ID:RAL:AAL:CO	./.:NaN:0:0,0:--:NaN:NaN:NaN:NAN:NAN:NAN	0/1:NA:144:25,21:-+:.:DUP:pbsv.INS.DUP.3207:NA:NA:chr2_2295553-chr2_2295697
chr2	3068536	pbsv.INV.3237	G	<INV>	.	PASS	SUPP=1;SUPP_VEC=01;SVLEN=142;SVTYPE=INV;SVMETHOD=SURVIVOR1.0.7;CHR2=chr2;END=3068677;CIPOS=0,0;CIEND=0,0;STRANDS=++	GT:PSV:LN:DR:ST:QV:TY:ID:RAL:AAL:CO	./.:NaN:0:0,0:--:NaN:NaN:NaN:NAN:NAN:NAN	0/1:NA:142:31,10:++:.:INV:pbsv.INV.3237:NA:NA:chr2_3068536-chr2_3068677
chr2	9406013	pbsv.INS.DUP.3340	T	<DUP>	.	PASS	SUPP=1;SUPP_VEC=01;SVLEN=473;SVTYPE=DUP;SVMETHOD=SURVIVOR1.0.7;CHR2=chr2;END=9406486;CIPOS=0,0;CIEND=0,0;STRANDS=-+	GT:PSV:LN:DR:ST:QV:TY:ID:RAL:AAL:CO	./.:NaN:0:0,0:--:NaN:NaN:NaN:NAN:NAN:NAN	0/1:NA:473:17,25:-+:.:DUP:pbsv.INS.DUP.3340:NA:NA:chr2_9406013-chr2_9406486
chr2	9406238	pbsv.INS.DUP.3343	A	<DUP>	.	PASS	SUPP=1;SUPP_VEC=01;SVLEN=141;SVTYPE=DUP;SVMETHOD=SURVIVOR1.0.7;CHR2=chr2;END=9406379;CIPOS=0,0;CIEND=0,0;STRANDS=-+	GT:PSV:LN:DR:ST:QV:TY:ID:RAL:AAL:CO	./.:NaN:0:0,0:--:NaN:NaN:NaN:NAN:NAN:NAN	0/1:NA:141:25,31:-+:.:DUP:pbsv.INS.DUP.3343:NA:NA:chr2_9406238-chr2_9406379
chr2	9406204	pbsv.INS.DUP.3342	A	<DUP>	.	PASS	SUPP=1;SUPP_VEC=01;SVLEN=291;SVTYPE=DUP;SVMETHOD=SURVIVOR1.0.7;CHR2=chr2;END=9406495;CIPOS=0,0;CIEND=0,0;STRANDS=-+	GT:PSV:LN:DR:ST:QV:TY:ID:RAL:AAL:CO	./.:NaN:0:0,0:--:NaN:NaN:NaN:NAN:NAN:NAN	0/1:NA:291:37,18:-+:.:DUP:pbsv.INS.DUP.3342:NA:NA:chr2_9406204-chr2_9406495
chr2	10174580	pbsv.CNV.3353	A	<CNV>	.	PASS	SUPP=1;SUPP_VEC=01;SVLEN=21109;SVTYPE=NA;SVMETHOD=SURVIVOR1.0.7;CHR2=chr2;END=10195689;CIPOS=0,0;CIEND=0,0;STRANDS=++	GT:PSV:LN:DR:ST:QV:TY:ID:RAL:AAL:CO	./.:NaN:0:0,0:--:NaN:NaN:NaN:NAN:NAN:NAN	./.:NA:21109:0,0:++:.:NA:pbsv.CNV.3353:NA:NA:chr2_10174580-chr2_10195689
chr2	70434806	pbsv.INS.DUP.3989	C	<DUP>	.	PASS	SUPP=1;SUPP_VEC=01;SVLEN=123;SVTYPE=DUP;SVMETHOD=SURVIVOR1.0.7;CHR2=chr2;END=70434929;CIPOS=0,0;CIEND=0,0;STRANDS=-+	GT:PSV:LN:DR:ST:QV:TY:ID:RAL:AAL:CO	./.:NaN:0:0,0:--:NaN:NaN:NaN:NAN:NAN:NAN	0/1:NA:123:8,5:-+:.:DUP:pbsv.INS.DUP.3989:NA:NA:chr2_70434806-chr2_70434929
chr2	77725062	pbsv.INV.4050	A	<INV>	.	PASS	SUPP=1;SUPP_VEC=01;SVLEN=251;SVTYPE=INV;SVMETHOD=SURVIVOR1.0.7;CHR2=chr2;END=77725312;CIPOS=0,0;CIEND=0,0;STRANDS=++	GT:PSV:LN:DR:ST:QV:TY:ID:RAL:AAL:CO	./.:NaN:0:0,0:--:NaN:NaN:NaN:NAN:NAN:NAN	0/1:NA:251:16,6:++:.:INV:pbsv.INV.4050:NA:NA:chr2_77725062-chr2_77725312
chr2	77836802	pbsv.INV.4056	G	<INV>	.	PASS	SUPP=1;SUPP_VEC=01;SVLEN=378;SVTYPE=INV;SVMETHOD=SURVIVOR1.0.7;CHR2=chr2;END=77837179;CIPOS=0,0;CIEND=0,0;STRANDS=++	GT:PSV:LN:DR:ST:QV:TY:ID:RAL:AAL:CO	./.:NaN:0:0,0:--:NaN:NaN:NaN:NAN:NAN:NAN	0/1:NA:378:12,4:++:.:INV:pbsv.INV.4056:NA:NA:chr2_77836802-chr2_77837179
chr2	84543714	pbsv.CNV.4115	T	<CNV>	.	PASS	SUPP=1;SUPP_VEC=01;SVLEN=336880;SVTYPE=NA;SVMETHOD=SURVIVOR1.0.7;CHR2=chr2;END=84880594;CIPOS=0,0;CIEND=0,0;STRANDS=++	GT:PSV:LN:DR:ST:QV:TY:ID:RAL:AAL:CO	./.:NaN:0:0,0:--:NaN:NaN:NaN:NAN:NAN:NAN	./.:NA:336880:0,0:++:.:NA:pbsv.CNV.4115:NA:NA:chr2_84543714-chr2_84880594
chr2	87399276	pbsv.INS.DUP.4159	C	<DUP>	.	PASS	SUPP=1;SUPP_VEC=01;SVLEN=118;SVTYPE=DUP;SVMETHOD=SURVIVOR1.0.7;CHR2=chr2;END=87399394;CIPOS=0,0;CIEND=0,0;STRANDS=-+	GT:PSV:LN:DR:ST:QV:TY:ID:RAL:AAL:CO	./.:NaN:0:0,0:--:NaN:NaN:NaN:NAN:NAN:NAN	0/1:NA:118:43,33:-+:.:DUP:pbsv.INS.DUP.4159:NA:NA:chr2_87399276-chr2_87399394
chr2	90126351	pbsv.CNV.4199	A	<CNV>	.	PASS	SUPP=1;SUPP_VEC=01;SVLEN=4434055;SVTYPE=NA;SVMETHOD=SURVIVOR1.0.7;CHR2=chr2;END=94560406;CIPOS=0,0;CIEND=0,0;STRANDS=++	GT:PSV:LN:DR:ST:QV:TY:ID:RAL:AAL:CO	./.:NaN:0:0,0:--:NaN:NaN:NaN:NAN:NAN:NAN	./.:NA:4434055:0,0:++:.:NA:pbsv.CNV.4199:NA:NA:chr2_90126351-chr2_94560406
chr2	91530938	pbsv.INS.DUP.4245	T	<DUP>	.	PASS	SUPP=1;SUPP_VEC=01;SVLEN=408;SVTYPE=DUP;SVMETHOD=SURVIVOR1.0.7;CHR2=chr2;END=91531346;CIPOS=0,0;CIEND=0,0;STRANDS=-+	GT:PSV:LN:DR:ST:QV:TY:ID:RAL:AAL:CO	./.:NaN:0:0,0:--:NaN:NaN:NaN:NAN:NAN:NAN	0/1:NA:408:56,39:-+:.:DUP:pbsv.INS.DUP.4245:NA:NA:chr2_91530938-chr2_91531346
chr2	96362001	pbsv.CNV.4286	C	<CNV>	.	PASS	SUPP=1;SUPP_VEC=01;SVLEN=57007;SVTYPE=NA;SVMETHOD=SURVIVOR1.0.7;CHR2=chr2;END=96419008;CIPOS=0,0;CIEND=0,0;STRANDS=++	GT:PSV:LN:DR:ST:QV:TY:ID:RAL:AAL:CO	./.:NaN:0:0,0:--:NaN:NaN:NaN:NAN:NAN:NAN	./.:NA:57007:0,0:++:.:NA:pbsv.CNV.4286:NA:NA:chr2_96362001-chr2_96419008
chr2	98492700	pbsv.CNV.4309	G	<CNV>	.	PASS	SUPP=1;SUPP_VEC=01;SVLEN=167501;SVTYPE=NA;SVMETHOD=SURVIVOR1.0.7;CHR2=chr2;END=98660201;CIPOS=0,0;CIEND=0,0;STRANDS=++	GT:PSV:LN:DR:ST:QV:TY:ID:RAL:AAL:CO	./.:NaN:0:0,0:--:NaN:NaN:NaN:NAN:NAN:NAN	./.:NA:167501:0,0:++:.:NA:pbsv.CNV.4309:NA:NA:chr2_98492700-chr2_98660201
chr2	102462849	pbsv.CNV.4348	A	<CNV>	.	PASS	SUPP=1;SUPP_VEC=01;SVLEN=12540651;SVTYPE=NA;SVMETHOD=SURVIVOR1.0.7;CHR2=chr2;END=115003500;CIPOS=0,0;CIEND=0,0;STRANDS=++	GT:PSV:LN:DR:ST:QV:TY:ID:RAL:AAL:CO	./.:NaN:0:0,0:--:NaN:NaN:NaN:NAN:NAN:NAN	./.:NA:12540651:0,0:++:.:NA:pbsv.CNV.4348:NA:NA:chr2_102462849-chr2_115003500
chr2	104519386	pbsv.INV.4365	G	<INV>	.	PASS	SUPP=1;SUPP_VEC=01;SVLEN=172;SVTYPE=INV;SVMETHOD=SURVIVOR1.0.7;CHR2=chr2;END=104519557;CIPOS=0,0;CIEND=0,0;STRANDS=++	GT:PSV:LN:DR:ST:QV:TY:ID:RAL:AAL:CO	./.:NaN:0:0,0:--:NaN:NaN:NaN:NAN:NAN:NAN	0/1:NA:172:7,2:++:.:INV:pbsv.INV.4365:NA:NA:chr2_104519386-chr2_104519557
chr2	104519331	pbsv.INV.4364	G	<INV>	.	PASS	SUPP=1;SUPP_VEC=01;SVLEN=363;SVTYPE=INV;SVMETHOD=SURVIVOR1.0.7;CHR2=chr2;END=104519693;CIPOS=0,0;CIEND=0,0;STRANDS=++	GT:PSV:LN:DR:ST:QV:TY:ID:RAL:AAL:CO	./.:NaN:0:0,0:--:NaN:NaN:NaN:NAN:NAN:NAN	0/1:NA:363:7,3:++:.:INV:pbsv.INV.4364:NA:NA:chr2_104519331-chr2_104519693
chr2	110724988	pbsv.INV.4442	G	<INV>	.	PASS	SUPP=1;SUPP_VEC=01;SVLEN=275;SVTYPE=INV;SVMETHOD=SURVIVOR1.0.7;CHR2=chr2;END=110725262;CIPOS=0,0;CIEND=0,0;STRANDS=++	GT:PSV:LN:DR:ST:QV:TY:ID:RAL:AAL:CO	./.:NaN:0:0,0:--:NaN:NaN:NaN:NAN:NAN:NAN	0/1:NA:275:9,3:++:.:INV:pbsv.INV.4442:NA:NA:chr2_110724988-chr2_110725262
chr2	132393951	pbsv.INS.DUP.4688	A	<DUP>	.	PASS	SUPP=1;SUPP_VEC=01;SVLEN=120;SVTYPE=DUP;SVMETHOD=SURVIVOR1.0.7;CHR2=chr2;END=132394071;CIPOS=0,0;CIEND=0,0;STRANDS=-+	GT:PSV:LN:DR:ST:QV:TY:ID:RAL:AAL:CO	./.:NaN:0:0,0:--:NaN:NaN:NaN:NAN:NAN:NAN	0/1:NA:120:21,19:-+:.:DUP:pbsv.INS.DUP.4688:NA:NA:chr2_132393951-chr2_132394071
chr2	133733145	pbsv.INS.DUP.4696	T	<DUP>	.	PASS	SUPP=1;SUPP_VEC=01;SVLEN=107;SVTYPE=DUP;SVMETHOD=SURVIVOR1.0.7;CHR2=chr2;END=133733252;CIPOS=0,0;CIEND=0,0;STRANDS=-+	GT:PSV:LN:DR:ST:QV:TY:ID:RAL:AAL:CO	./.:NaN:0:0,0:--:NaN:NaN:NaN:NAN:NAN:NAN	1/1:NA:107:3,30:-+:.:DUP:pbsv.INS.DUP.4696:NA:NA:chr2_133733145-chr2_133733252
chr2	134606978	pbsv.INS.DUP.4706	G	<DUP>	.	PASS	SUPP=1;SUPP_VEC=01;SVLEN=210;SVTYPE=DUP;SVMETHOD=SURVIVOR1.0.7;CHR2=chr2;END=134607188;CIPOS=0,0;CIEND=0,0;STRANDS=-+	GT:PSV:LN:DR:ST:QV:TY:ID:RAL:AAL:CO	./.:NaN:0:0,0:--:NaN:NaN:NaN:NAN:NAN:NAN	0/1:NA:210:19,19:-+:.:DUP:pbsv.INS.DUP.4706:NA:NA:chr2_134606978-chr2_134607188
chr2	162412479	pbsv.CNV.4950	A	<CNV>	.	PASS	SUPP=1;SUPP_VEC=01;SVLEN=29385866;SVTYPE=NA;SVMETHOD=SURVIVOR1.0.7;CHR2=chr2;END=191798345;CIPOS=0,0;CIEND=0,0;STRANDS=++	GT:PSV:LN:DR:ST:QV:TY:ID:RAL:AAL:CO	./.:NaN:0:0,0:--:NaN:NaN:NaN:NAN:NAN:NAN	./.:NA:29385866:0,0:++:.:NA:pbsv.CNV.4950:NA:NA:chr2_162412479-chr2_191798345
chr2	221366635	pbsv.INS.DUP.5619	C	<DUP>	.	PASS	SUPP=1;SUPP_VEC=01;SVLEN=111;SVTYPE=DUP;SVMETHOD=SURVIVOR1.0.7;CHR2=chr2;END=221366746;CIPOS=0,0;CIEND=0,0;STRANDS=-+	GT:PSV:LN:DR:ST:QV:TY:ID:RAL:AAL:CO	./.:NaN:0:0,0:--:NaN:NaN:NaN:NAN:NAN:NAN	0/1:NA:111:10,9:-+:.:DUP:pbsv.INS.DUP.5619:NA:NA:chr2_221366635-chr2_221366746
chr2	225248389	pbsv.CNV.5673	C	<CNV>	.	PASS	SUPP=1;SUPP_VEC=01;SVLEN=13325573;SVTYPE=NA;SVMETHOD=SURVIVOR1.0.7;CHR2=chr2;END=238573962;CIPOS=0,0;CIEND=0,0;STRANDS=++	GT:PSV:LN:DR:ST:QV:TY:ID:RAL:AAL:CO	./.:NaN:0:0,0:--:NaN:NaN:NaN:NAN:NAN:NAN	./.:NA:13325573:0,0:++:.:NA:pbsv.CNV.5673:NA:NA:chr2_225248389-chr2_238573962
chr2	228347901	pbsv.INV.5721	C	<INV>	.	PASS	SUPP=1;SUPP_VEC=01;SVLEN=227;SVTYPE=INV;SVMETHOD=SURVIVOR1.0.7;CHR2=chr2;END=228348127;CIPOS=0,0;CIEND=0,0;STRANDS=++	GT:PSV:LN:DR:ST:QV:TY:ID:RAL:AAL:CO	./.:NaN:0:0,0:--:NaN:NaN:NaN:NAN:NAN:NAN	0/1:NA:227:39,10:++:.:INV:pbsv.INV.5721:NA:NA:chr2_228347901-chr2_228348127
chr2	233463525	pbsv.INS.DUP.5822	C	<DUP>	.	PASS	SUPP=1;SUPP_VEC=01;SVLEN=117;SVTYPE=DUP;SVMETHOD=SURVIVOR1.0.7;CHR2=chr2;END=233463642;CIPOS=0,0;CIEND=0,0;STRANDS=-+	GT:PSV:LN:DR:ST:QV:TY:ID:RAL:AAL:CO	./.:NaN:0:0,0:--:NaN:NaN:NaN:NAN:NAN:NAN	0/1:NA:117:21,31:-+:.:DUP:pbsv.INS.DUP.5822:NA:NA:chr2_233463525-chr2_233463642
chr2	239644568	pbsv.INS.DUP.5964	A	<DUP>	.	PASS	SUPP=1;SUPP_VEC=01;SVLEN=166;SVTYPE=DUP;SVMETHOD=SURVIVOR1.0.7;CHR2=chr2;END=239644734;CIPOS=0,0;CIEND=0,0;STRANDS=-+	GT:PSV:LN:DR:ST:QV:TY:ID:RAL:AAL:CO	./.:NaN:0:0,0:--:NaN:NaN:NaN:NAN:NAN:NAN	0/1:NA:166:38,26:-+:.:DUP:pbsv.INS.DUP.5964:NA:NA:chr2_239644568-chr2_239644734
chr2	239817776	pbsv.INS.DUP.5971	C	<DUP>	.	PASS	SUPP=1;SUPP_VEC=01;SVLEN=119;SVTYPE=DUP;SVMETHOD=SURVIVOR1.0.7;CHR2=chr2;END=239817895;CIPOS=0,0;CIEND=0,0;STRANDS=-+	GT:PSV:LN:DR:ST:QV:TY:ID:RAL:AAL:CO	./.:NaN:0:0,0:--:NaN:NaN:NaN:NAN:NAN:NAN	0/1:NA:119:26,22:-+:.:DUP:pbsv.INS.DUP.5971:NA:NA:chr2_239817776-chr2_239817895
chr2	239817870	pbsv.INS.DUP.5973	C	<DUP>	.	PASS	SUPP=1;SUPP_VEC=01;SVLEN=303;SVTYPE=DUP;SVMETHOD=SURVIVOR1.0.7;CHR2=chr2;END=239818173;CIPOS=0,0;CIEND=0,0;STRANDS=-+	GT:PSV:LN:DR:ST:QV:TY:ID:RAL:AAL:CO	./.:NaN:0:0,0:--:NaN:NaN:NaN:NAN:NAN:NAN	0/1:NA:303:49,12:-+:.:DUP:pbsv.INS.DUP.5973:NA:NA:chr2_239817870-chr2_239818173
chr2	240158285	pbsv.INS.DUP.5991	C	<DUP>	.	PASS	SUPP=1;SUPP_VEC=01;SVLEN=320;SVTYPE=DUP;SVMETHOD=SURVIVOR1.0.7;CHR2=chr2;END=240158605;CIPOS=0,0;CIEND=0,0;STRANDS=-+	GT:PSV:LN:DR:ST:QV:TY:ID:RAL:AAL:CO	./.:NaN:0:0,0:--:NaN:NaN:NaN:NAN:NAN:NAN	0/1:NA:320:30,12:-+:.:DUP:pbsv.INS.DUP.5991:NA:NA:chr2_240158285-chr2_240158605
chr2	240812863	pbsv.INS.DUP.6011	G	<DUP>	.	PASS	SUPP=1;SUPP_VEC=01;SVLEN=165;SVTYPE=DUP;SVMETHOD=SURVIVOR1.0.7;CHR2=chr2;END=240813028;CIPOS=0,0;CIEND=0,0;STRANDS=-+	GT:PSV:LN:DR:ST:QV:TY:ID:RAL:AAL:CO	./.:NaN:0:0,0:--:NaN:NaN:NaN:NAN:NAN:NAN	0/1:NA:165:24,19:-+:.:DUP:pbsv.INS.DUP.6011:NA:NA:chr2_240812863-chr2_240813028
chr2	240872271	pbsv.INS.DUP.6012	G	<DUP>	.	PASS	SUPP=1;SUPP_VEC=01;SVLEN=119;SVTYPE=DUP;SVMETHOD=SURVIVOR1.0.7;CHR2=chr2;END=240872390;CIPOS=0,0;CIEND=0,0;STRANDS=-+	GT:PSV:LN:DR:ST:QV:TY:ID:RAL:AAL:CO	./.:NaN:0:0,0:--:NaN:NaN:NaN:NAN:NAN:NAN	0/1:NA:119:17,37:-+:.:DUP:pbsv.INS.DUP.6012:NA:NA:chr2_240872271-chr2_240872390
[truncated: 799,177 more chars]
