# Supplementary material for: VolcanoSV enables accurate and robust structural variant calling in diploid genomes from single-molecule long read sequencing
Source: Nat Commun. 2024 Aug 13;15:6956. doi: 10.1038/s41467-024-51282-0 (PMC11322167; doi:10.1038/s41467-024-51282-0)
Supplement: Supplementary file 4 — Source Data [file 41467_2024_51282_MOESM4_ESM.zip › Source Data/SupplementaryFigure4/Data/HG002_CLR_L1_Normal_Complex_SV_VolcanoSV.vcf]

##fileformat=VCFv4.2
##fileDate=2024-04-03|02:28:58PM|CDT|-0500
##source=VolcanoSV
##contig=<ID=chr1,length=248956422>
##contig=<ID=chr2,length=242193529>
##contig=<ID=chr3,length=198295559>
##contig=<ID=chr4,length=190214555>
##contig=<ID=chr5,length=181538259>
##contig=<ID=chr6,length=170805979>
##contig=<ID=chr7,length=159345973>
##contig=<ID=chr8,length=145138636>
##contig=<ID=chr9,length=138394717>
##contig=<ID=chr10,length=133797422>
##contig=<ID=chr11,length=135086622>
##contig=<ID=chr12,length=133275309>
##contig=<ID=chr13,length=114364328>
##contig=<ID=chr14,length=107043718>
##contig=<ID=chr15,length=101991189>
##contig=<ID=chr16,length=90338345>
##contig=<ID=chr17,length=83257441>
##contig=<ID=chr18,length=80373285>
##contig=<ID=chr19,length=58617616>
##contig=<ID=chr20,length=64444167>
##contig=<ID=chr21,length=46709983>
##contig=<ID=chr22,length=50818468>
##contig=<ID=chrX,length=156040895>
##contig=<ID=chrY,length=57227415>
##contig=<ID=chrM,length=16569>
##contig=<ID=chr1_KI270706v1_random,length=175055>
##contig=<ID=chr1_KI270707v1_random,length=32032>
##contig=<ID=chr1_KI270708v1_random,length=127682>
##contig=<ID=chr1_KI270709v1_random,length=66860>
##contig=<ID=chr1_KI270710v1_random,length=40176>
##contig=<ID=chr1_KI270711v1_random,length=42210>
##contig=<ID=chr1_KI270712v1_random,length=176043>
##contig=<ID=chr1_KI270713v1_random,length=40745>
##contig=<ID=chr1_KI270714v1_random,length=41717>
##contig=<ID=chr2_KI270715v1_random,length=161471>
##contig=<ID=chr2_KI270716v1_random,length=153799>
##contig=<ID=chr3_GL000221v1_random,length=155397>
##contig=<ID=chr4_GL000008v2_random,length=209709>
##contig=<ID=chr5_GL000208v1_random,length=92689>
##contig=<ID=chr9_KI270717v1_random,length=40062>
##contig=<ID=chr9_KI270718v1_random,length=38054>
##contig=<ID=chr9_KI270719v1_random,length=176845>
##contig=<ID=chr9_KI270720v1_random,length=39050>
##contig=<ID=chr11_KI270721v1_random,length=100316>
##contig=<ID=chr14_GL000009v2_random,length=201709>
##contig=<ID=chr14_GL000225v1_random,length=211173>
##contig=<ID=chr14_KI270722v1_random,length=194050>
##contig=<ID=chr14_GL000194v1_random,length=191469>
##contig=<ID=chr14_KI270723v1_random,length=38115>
##contig=<ID=chr14_KI270724v1_random,length=39555>
##contig=<ID=chr14_KI270725v1_random,length=172810>
##contig=<ID=chr14_KI270726v1_random,length=43739>
##contig=<ID=chr15_KI270727v1_random,length=448248>
##contig=<ID=chr16_KI270728v1_random,length=1872759>
##contig=<ID=chr17_GL000205v2_random,length=185591>
##contig=<ID=chr17_KI270729v1_random,length=280839>
##contig=<ID=chr17_KI270730v1_random,length=112551>
##contig=<ID=chr22_KI270731v1_random,length=150754>
##contig=<ID=chr22_KI270732v1_random,length=41543>
##contig=<ID=chr22_KI270733v1_random,length=179772>
##contig=<ID=chr22_KI270734v1_random,length=165050>
##contig=<ID=chr22_KI270735v1_random,length=42811>
##contig=<ID=chr22_KI270736v1_random,length=181920>
##contig=<ID=chr22_KI270737v1_random,length=103838>
##contig=<ID=chr22_KI270738v1_random,length=99375>
##contig=<ID=chr22_KI270739v1_random,length=73985>
##contig=<ID=chrY_KI270740v1_random,length=37240>
##contig=<ID=chrUn_KI270302v1,length=2274>
##contig=<ID=chrUn_KI270304v1,length=2165>
##contig=<ID=chrUn_KI270303v1,length=1942>
##contig=<ID=chrUn_KI270305v1,length=1472>
##contig=<ID=chrUn_KI270322v1,length=21476>
##contig=<ID=chrUn_KI270320v1,length=4416>
##contig=<ID=chrUn_KI270310v1,length=1201>
##contig=<ID=chrUn_KI270316v1,length=1444>
##contig=<ID=chrUn_KI270315v1,length=2276>
##contig=<ID=chrUn_KI270312v1,length=998>
##contig=<ID=chrUn_KI270311v1,length=12399>
##contig=<ID=chrUn_KI270317v1,length=37690>
##contig=<ID=chrUn_KI270412v1,length=1179>
##contig=<ID=chrUn_KI270411v1,length=2646>
##contig=<ID=chrUn_KI270414v1,length=2489>
##contig=<ID=chrUn_KI270419v1,length=1029>
##contig=<ID=chrUn_KI270418v1,length=2145>
##contig=<ID=chrUn_KI270420v1,length=2321>
##contig=<ID=chrUn_KI270424v1,length=2140>
##contig=<ID=chrUn_KI270417v1,length=2043>
##contig=<ID=chrUn_KI270422v1,length=1445>
##contig=<ID=chrUn_KI270423v1,length=981>
##contig=<ID=chrUn_KI270425v1,length=1884>
##contig=<ID=chrUn_KI270429v1,length=1361>
##contig=<ID=chrUn_KI270442v1,length=392061>
##contig=<ID=chrUn_KI270466v1,length=1233>
##contig=<ID=chrUn_KI270465v1,length=1774>
##contig=<ID=chrUn_KI270467v1,length=3920>
##contig=<ID=chrUn_KI270435v1,length=92983>
##contig=<ID=chrUn_KI270438v1,length=112505>
##contig=<ID=chrUn_KI270468v1,length=4055>
##contig=<ID=chrUn_KI270510v1,length=2415>
##contig=<ID=chrUn_KI270509v1,length=2318>
##contig=<ID=chrUn_KI270518v1,length=2186>
##contig=<ID=chrUn_KI270508v1,length=1951>
##contig=<ID=chrUn_KI270516v1,length=1300>
##contig=<ID=chrUn_KI270512v1,length=22689>
##contig=<ID=chrUn_KI270519v1,length=138126>
##contig=<ID=chrUn_KI270522v1,length=5674>
##contig=<ID=chrUn_KI270511v1,length=8127>
##contig=<ID=chrUn_KI270515v1,length=6361>
##contig=<ID=chrUn_KI270507v1,length=5353>
##contig=<ID=chrUn_KI270517v1,length=3253>
##contig=<ID=chrUn_KI270529v1,length=1899>
##contig=<ID=chrUn_KI270528v1,length=2983>
##contig=<ID=chrUn_KI270530v1,length=2168>
##contig=<ID=chrUn_KI270539v1,length=993>
##contig=<ID=chrUn_KI270538v1,length=91309>
##contig=<ID=chrUn_KI270544v1,length=1202>
##contig=<ID=chrUn_KI270548v1,length=1599>
##contig=<ID=chrUn_KI270583v1,length=1400>
##contig=<ID=chrUn_KI270587v1,length=2969>
##contig=<ID=chrUn_KI270580v1,length=1553>
##contig=<ID=chrUn_KI270581v1,length=7046>
##contig=<ID=chrUn_KI270579v1,length=31033>
##contig=<ID=chrUn_KI270589v1,length=44474>
##contig=<ID=chrUn_KI270590v1,length=4685>
##contig=<ID=chrUn_KI270584v1,length=4513>
##contig=<ID=chrUn_KI270582v1,length=6504>
##contig=<ID=chrUn_KI270588v1,length=6158>
##contig=<ID=chrUn_KI270593v1,length=3041>
##contig=<ID=chrUn_KI270591v1,length=5796>
##contig=<ID=chrUn_KI270330v1,length=1652>
##contig=<ID=chrUn_KI270329v1,length=1040>
##contig=<ID=chrUn_KI270334v1,length=1368>
##contig=<ID=chrUn_KI270333v1,length=2699>
##contig=<ID=chrUn_KI270335v1,length=1048>
##contig=<ID=chrUn_KI270338v1,length=1428>
##contig=<ID=chrUn_KI270340v1,length=1428>
##contig=<ID=chrUn_KI270336v1,length=1026>
##contig=<ID=chrUn_KI270337v1,length=1121>
##contig=<ID=chrUn_KI270363v1,length=1803>
##contig=<ID=chrUn_KI270364v1,length=2855>
##contig=<ID=chrUn_KI270362v1,length=3530>
##contig=<ID=chrUn_KI270366v1,length=8320>
##contig=<ID=chrUn_KI270378v1,length=1048>
##contig=<ID=chrUn_KI270379v1,length=1045>
##contig=<ID=chrUn_KI270389v1,length=1298>
##contig=<ID=chrUn_KI270390v1,length=2387>
##contig=<ID=chrUn_KI270387v1,length=1537>
##contig=<ID=chrUn_KI270395v1,length=1143>
##contig=<ID=chrUn_KI270396v1,length=1880>
##contig=<ID=chrUn_KI270388v1,length=1216>
##contig=<ID=chrUn_KI270394v1,length=970>
##contig=<ID=chrUn_KI270386v1,length=1788>
##contig=<ID=chrUn_KI270391v1,length=1484>
##contig=<ID=chrUn_KI270383v1,length=1750>
##contig=<ID=chrUn_KI270393v1,length=1308>
##contig=<ID=chrUn_KI270384v1,length=1658>
##contig=<ID=chrUn_KI270392v1,length=971>
##contig=<ID=chrUn_KI270381v1,length=1930>
##contig=<ID=chrUn_KI270385v1,length=990>
##contig=<ID=chrUn_KI270382v1,length=4215>
##contig=<ID=chrUn_KI270376v1,length=1136>
##contig=<ID=chrUn_KI270374v1,length=2656>
##contig=<ID=chrUn_KI270372v1,length=1650>
##contig=<ID=chrUn_KI270373v1,length=1451>
##contig=<ID=chrUn_KI270375v1,length=2378>
##contig=<ID=chrUn_KI270371v1,length=2805>
##contig=<ID=chrUn_KI270448v1,length=7992>
##contig=<ID=chrUn_KI270521v1,length=7642>
##contig=<ID=chrUn_GL000195v1,length=182896>
##contig=<ID=chrUn_GL000219v1,length=179198>
##contig=<ID=chrUn_GL000220v1,length=161802>
##contig=<ID=chrUn_GL000224v1,length=179693>
##contig=<ID=chrUn_KI270741v1,length=157432>
##contig=<ID=chrUn_GL000226v1,length=15008>
##contig=<ID=chrUn_GL000213v1,length=164239>
##contig=<ID=chrUn_KI270743v1,length=210658>
##contig=<ID=chrUn_KI270744v1,length=168472>
##contig=<ID=chrUn_KI270745v1,length=41891>
##contig=<ID=chrUn_KI270746v1,length=66486>
##contig=<ID=chrUn_KI270747v1,length=198735>
##contig=<ID=chrUn_KI270748v1,length=93321>
##contig=<ID=chrUn_KI270749v1,length=158759>
##contig=<ID=chrUn_KI270750v1,length=148850>
##contig=<ID=chrUn_KI270751v1,length=150742>
##contig=<ID=chrUn_KI270752v1,length=27745>
##contig=<ID=chrUn_KI270753v1,length=62944>
##contig=<ID=chrUn_KI270754v1,length=40191>
##contig=<ID=chrUn_KI270755v1,length=36723>
##contig=<ID=chrUn_KI270756v1,length=79590>
##contig=<ID=chrUn_KI270757v1,length=71251>
##contig=<ID=chrUn_GL000214v1,length=137718>
##contig=<ID=chrUn_KI270742v1,length=186739>
##contig=<ID=chrUn_GL000216v2,length=176608>
##contig=<ID=chrUn_GL000218v1,length=161147>
##contig=<ID=chrEBV,length=171823>
##contig=<ID=chrUn_KN707606v1_decoy,length=2200>
##contig=<ID=chrUn_KN707607v1_decoy,length=3033>
##contig=<ID=chrUn_KN707608v1_decoy,length=3112>
##contig=<ID=chrUn_KN707609v1_decoy,length=1642>
##contig=<ID=chrUn_KN707610v1_decoy,length=1393>
##contig=<ID=chrUn_KN707611v1_decoy,length=1103>
##contig=<ID=chrUn_KN707612v1_decoy,length=1039>
##contig=<ID=chrUn_KN707613v1_decoy,length=1619>
##contig=<ID=chrUn_KN707614v1_decoy,length=3122>
##contig=<ID=chrUn_KN707615v1_decoy,length=1934>
##contig=<ID=chrUn_KN707616v1_decoy,length=3111>
##contig=<ID=chrUn_KN707617v1_decoy,length=2545>
##contig=<ID=chrUn_KN707618v1_decoy,length=2295>
##contig=<ID=chrUn_KN707619v1_decoy,length=1551>
##contig=<ID=chrUn_KN707620v1_decoy,length=2046>
##contig=<ID=chrUn_KN707621v1_decoy,length=1222>
##contig=<ID=chrUn_KN707622v1_decoy,length=1535>
##contig=<ID=chrUn_KN707623v1_decoy,length=3784>
##contig=<ID=chrUn_KN707624v1_decoy,length=1329>
##contig=<ID=chrUn_KN707625v1_decoy,length=1238>
##contig=<ID=chrUn_KN707626v1_decoy,length=5623>
##contig=<ID=chrUn_KN707627v1_decoy,length=5821>
##contig=<ID=chrUn_KN707628v1_decoy,length=2960>
##contig=<ID=chrUn_KN707629v1_decoy,length=1848>
##contig=<ID=chrUn_KN707630v1_decoy,length=2315>
##contig=<ID=chrUn_KN707631v1_decoy,length=1945>
##contig=<ID=chrUn_KN707632v1_decoy,length=1424>
##contig=<ID=chrUn_KN707633v1_decoy,length=1274>
##contig=<ID=chrUn_KN707634v1_decoy,length=1007>
##contig=<ID=chrUn_KN707635v1_decoy,length=1414>
##contig=<ID=chrUn_KN707636v1_decoy,length=1725>
##contig=<ID=chrUn_KN707637v1_decoy,length=5354>
##contig=<ID=chrUn_KN707638v1_decoy,length=2189>
##contig=<ID=chrUn_KN707639v1_decoy,length=1294>
##contig=<ID=chrUn_KN707640v1_decoy,length=1831>
##contig=<ID=chrUn_KN707641v1_decoy,length=1647>
##contig=<ID=chrUn_KN707642v1_decoy,length=2943>
##contig=<ID=chrUn_KN707643v1_decoy,length=2857>
##contig=<ID=chrUn_KN707644v1_decoy,length=1030>
##contig=<ID=chrUn_KN707645v1_decoy,length=1070>
##contig=<ID=chrUn_KN707646v1_decoy,length=1735>
##contig=<ID=chrUn_KN707647v1_decoy,length=1982>
##contig=<ID=chrUn_KN707648v1_decoy,length=1564>
##contig=<ID=chrUn_KN707649v1_decoy,length=1775>
##contig=<ID=chrUn_KN707650v1_decoy,length=1540>
##contig=<ID=chrUn_KN707651v1_decoy,length=2013>
##contig=<ID=chrUn_KN707652v1_decoy,length=1176>
##contig=<ID=chrUn_KN707653v1_decoy,length=1890>
##contig=<ID=chrUn_KN707654v1_decoy,length=3644>
##contig=<ID=chrUn_KN707655v1_decoy,length=2785>
##contig=<ID=chrUn_KN707656v1_decoy,length=1017>
##contig=<ID=chrUn_KN707657v1_decoy,length=1068>
##contig=<ID=chrUn_KN707658v1_decoy,length=1007>
##contig=<ID=chrUn_KN707659v1_decoy,length=2605>
##contig=<ID=chrUn_KN707660v1_decoy,length=8410>
##contig=<ID=chrUn_KN707661v1_decoy,length=5534>
##contig=<ID=chrUn_KN707662v1_decoy,length=2173>
##contig=<ID=chrUn_KN707663v1_decoy,length=1065>
##contig=<ID=chrUn_KN707664v1_decoy,length=8683>
##contig=<ID=chrUn_KN707665v1_decoy,length=2670>
##contig=<ID=chrUn_KN707666v1_decoy,length=2420>
##contig=<ID=chrUn_KN707667v1_decoy,length=2189>
##contig=<ID=chrUn_KN707668v1_decoy,length=2093>
##contig=<ID=chrUn_KN707669v1_decoy,length=1184>
##contig=<ID=chrUn_KN707670v1_decoy,length=1205>
##contig=<ID=chrUn_KN707671v1_decoy,length=2786>
##contig=<ID=chrUn_KN707672v1_decoy,length=2794>
##contig=<ID=chrUn_KN707673v1_decoy,length=19544>
##contig=<ID=chrUn_KN707674v1_decoy,length=2848>
##contig=<ID=chrUn_KN707675v1_decoy,length=10556>
##contig=<ID=chrUn_KN707676v1_decoy,length=9066>
##contig=<ID=chrUn_KN707677v1_decoy,length=7267>
##contig=<ID=chrUn_KN707678v1_decoy,length=2462>
##contig=<ID=chrUn_KN707679v1_decoy,length=1774>
##contig=<ID=chrUn_KN707680v1_decoy,length=1297>
##contig=<ID=chrUn_KN707681v1_decoy,length=4379>
##contig=<ID=chrUn_KN707682v1_decoy,length=4208>
##contig=<ID=chrUn_KN707683v1_decoy,length=4068>
##contig=<ID=chrUn_KN707684v1_decoy,length=2940>
##contig=<ID=chrUn_KN707685v1_decoy,length=3938>
##contig=<ID=chrUn_KN707686v1_decoy,length=2072>
##contig=<ID=chrUn_KN707687v1_decoy,length=1136>
##contig=<ID=chrUn_KN707688v1_decoy,length=4248>
##contig=<ID=chrUn_KN707689v1_decoy,length=5823>
##contig=<ID=chrUn_KN707690v1_decoy,length=3715>
##contig=<ID=chrUn_KN707691v1_decoy,length=4885>
##contig=<ID=chrUn_KN707692v1_decoy,length=4813>
##contig=<ID=chrUn_KN707693v1_decoy,length=2899>
##contig=<ID=chrUn_KN707694v1_decoy,length=1228>
##contig=<ID=chrUn_KN707695v1_decoy,length=3119>
##contig=<ID=chrUn_KN707696v1_decoy,length=3828>
##contig=<ID=chrUn_KN707697v1_decoy,length=1186>
##contig=<ID=chrUn_KN707698v1_decoy,length=1908>
##contig=<ID=chrUn_KN707699v1_decoy,length=2795>
##contig=<ID=chrUn_KN707700v1_decoy,length=3703>
##contig=<ID=chrUn_KN707701v1_decoy,length=6722>
##contig=<ID=chrUn_KN707702v1_decoy,length=6466>
##contig=<ID=chrUn_KN707703v1_decoy,length=2235>
##contig=<ID=chrUn_KN707704v1_decoy,length=2871>
##contig=<ID=chrUn_KN707705v1_decoy,length=4632>
##contig=<ID=chrUn_KN707706v1_decoy,length=4225>
##contig=<ID=chrUn_KN707707v1_decoy,length=4339>
##contig=<ID=chrUn_KN707708v1_decoy,length=2305>
##contig=<ID=chrUn_KN707709v1_decoy,length=3273>
##contig=<ID=chrUn_KN707710v1_decoy,length=5701>
##contig=<ID=chrUn_KN707711v1_decoy,length=4154>
##contig=<ID=chrUn_KN707712v1_decoy,length=1243>
##contig=<ID=chrUn_KN707713v1_decoy,length=1308>
##contig=<ID=chrUn_KN707714v1_decoy,length=2922>
##contig=<ID=chrUn_KN707715v1_decoy,length=3044>
##contig=<ID=chrUn_KN707716v1_decoy,length=2888>
##contig=<ID=chrUn_KN707717v1_decoy,length=1742>
##contig=<ID=chrUn_KN707718v1_decoy,length=4969>
##contig=<ID=chrUn_KN707719v1_decoy,length=3270>
##contig=<ID=chrUn_KN707720v1_decoy,length=6028>
##contig=<ID=chrUn_KN707721v1_decoy,length=1105>
##contig=<ID=chrUn_KN707722v1_decoy,length=2884>
##contig=<ID=chrUn_KN707723v1_decoy,length=1124>
##contig=<ID=chrUn_KN707724v1_decoy,length=1454>
##contig=<ID=chrUn_KN707725v1_decoy,length=2565>
##contig=<ID=chrUn_KN707726v1_decoy,length=2149>
##contig=<ID=chrUn_KN707727v1_decoy,length=2630>
##contig=<ID=chrUn_KN707728v1_decoy,length=14625>
##contig=<ID=chrUn_KN707729v1_decoy,length=7431>
##contig=<ID=chrUn_KN707730v1_decoy,length=5776>
##contig=<ID=chrUn_KN707731v1_decoy,length=4820>
##contig=<ID=chrUn_KN707732v1_decoy,length=1227>
##contig=<ID=chrUn_KN707733v1_decoy,length=7503>
##contig=<ID=chrUn_KN707734v1_decoy,length=9652>
##contig=<ID=chrUn_KN707735v1_decoy,length=1091>
##contig=<ID=chrUn_KN707736v1_decoy,length=2467>
##contig=<ID=chrUn_KN707737v1_decoy,length=1270>
##contig=<ID=chrUn_KN707738v1_decoy,length=4365>
##contig=<ID=chrUn_KN707739v1_decoy,length=4284>
##contig=<ID=chrUn_KN707740v1_decoy,length=10282>
##contig=<ID=chrUn_KN707741v1_decoy,length=5601>
##contig=<ID=chrUn_KN707742v1_decoy,length=4758>
##contig=<ID=chrUn_KN707743v1_decoy,length=1624>
##contig=<ID=chrUn_KN707744v1_decoy,length=4024>
##contig=<ID=chrUn_KN707745v1_decoy,length=1276>
##contig=<ID=chrUn_KN707746v1_decoy,length=5083>
##contig=<ID=chrUn_KN707747v1_decoy,length=2075>
##contig=<ID=chrUn_KN707748v1_decoy,length=3553>
##contig=<ID=chrUn_KN707749v1_decoy,length=7010>
##contig=<ID=chrUn_KN707750v1_decoy,length=4718>
##contig=<ID=chrUn_KN707751v1_decoy,length=3546>
##contig=<ID=chrUn_KN707752v1_decoy,length=2873>
##contig=<ID=chrUn_KN707753v1_decoy,length=2144>
##contig=<ID=chrUn_KN707754v1_decoy,length=2243>
##contig=<ID=chrUn_KN707755v1_decoy,length=5343>
##contig=<ID=chrUn_KN707756v1_decoy,length=4877>
##contig=<ID=chrUn_KN707757v1_decoy,length=3034>
##contig=<ID=chrUn_KN707758v1_decoy,length=2826>
##contig=<ID=chrUn_KN707759v1_decoy,length=1221>
##contig=<ID=chrUn_KN707760v1_decoy,length=1169>
##contig=<ID=chrUn_KN707761v1_decoy,length=2319>
##contig=<ID=chrUn_KN707762v1_decoy,length=3450>
##contig=<ID=chrUn_KN707763v1_decoy,length=2674>
##contig=<ID=chrUn_KN707764v1_decoy,length=3912>
##contig=<ID=chrUn_KN707765v1_decoy,length=6020>
##contig=<ID=chrUn_KN707766v1_decoy,length=2303>
##contig=<ID=chrUn_KN707767v1_decoy,length=2552>
##contig=<ID=chrUn_KN707768v1_decoy,length=3656>
##contig=<ID=chrUn_KN707769v1_decoy,length=1591>
##contig=<ID=chrUn_KN707770v1_decoy,length=1209>
##contig=<ID=chrUn_KN707771v1_decoy,length=3176>
##contig=<ID=chrUn_KN707772v1_decoy,length=8915>
##contig=<ID=chrUn_KN707773v1_decoy,length=4902>
##contig=<ID=chrUn_KN707774v1_decoy,length=3324>
##contig=<ID=chrUn_KN707775v1_decoy,length=5997>
##contig=<ID=chrUn_KN707776v1_decoy,length=2618>
##contig=<ID=chrUn_KN707777v1_decoy,length=10311>
##contig=<ID=chrUn_KN707778v1_decoy,length=2440>
##contig=<ID=chrUn_KN707779v1_decoy,length=12444>
##contig=<ID=chrUn_KN707780v1_decoy,length=5691>
##contig=<ID=chrUn_KN707781v1_decoy,length=2717>
##contig=<ID=chrUn_KN707782v1_decoy,length=5277>
##contig=<ID=chrUn_KN707783v1_decoy,length=4373>
##contig=<ID=chrUn_KN707784v1_decoy,length=3224>
##contig=<ID=chrUn_KN707785v1_decoy,length=2631>
##contig=<ID=chrUn_KN707786v1_decoy,length=5385>
##contig=<ID=chrUn_KN707787v1_decoy,length=3678>
##contig=<ID=chrUn_KN707788v1_decoy,length=1412>
##contig=<ID=chrUn_KN707789v1_decoy,length=1443>
##contig=<ID=chrUn_KN707790v1_decoy,length=1098>
##contig=<ID=chrUn_KN707791v1_decoy,length=3240>
##contig=<ID=chrUn_KN707792v1_decoy,length=1915>
##contig=<ID=chrUn_KN707793v1_decoy,length=4667>
##contig=<ID=chrUn_KN707794v1_decoy,length=7219>
##contig=<ID=chrUn_KN707795v1_decoy,length=3277>
##contig=<ID=chrUn_KN707796v1_decoy,length=3473>
##contig=<ID=chrUn_KN707797v1_decoy,length=4243>
##contig=<ID=chrUn_KN707798v1_decoy,length=17599>
##contig=<ID=chrUn_KN707799v1_decoy,length=5095>
##contig=<ID=chrUn_KN707800v1_decoy,length=2237>
##contig=<ID=chrUn_KN707801v1_decoy,length=2901>
##contig=<ID=chrUn_KN707802v1_decoy,length=2666>
##contig=<ID=chrUn_KN707803v1_decoy,length=5336>
##contig=<ID=chrUn_KN707804v1_decoy,length=4383>
##contig=<ID=chrUn_KN707805v1_decoy,length=5446>
##contig=<ID=chrUn_KN707806v1_decoy,length=6252>
##contig=<ID=chrUn_KN707807v1_decoy,length=4616>
##contig=<ID=chrUn_KN707808v1_decoy,length=3021>
##contig=<ID=chrUn_KN707809v1_decoy,length=3667>
##contig=<ID=chrUn_KN707810v1_decoy,length=4563>
##contig=<ID=chrUn_KN707811v1_decoy,length=1120>
##contig=<ID=chrUn_KN707812v1_decoy,length=3845>
##contig=<ID=chrUn_KN707813v1_decoy,length=2272>
##contig=<ID=chrUn_KN707814v1_decoy,length=4764>
##contig=<ID=chrUn_KN707815v1_decoy,length=5410>
##contig=<ID=chrUn_KN707816v1_decoy,length=7150>
##contig=<ID=chrUn_KN707817v1_decoy,length=1762>
##contig=<ID=chrUn_KN707818v1_decoy,length=1207>
##contig=<ID=chrUn_KN707819v1_decoy,length=1331>
##contig=<ID=chrUn_KN707820v1_decoy,length=8307>
##contig=<ID=chrUn_KN707821v1_decoy,length=2276>
##contig=<ID=chrUn_KN707822v1_decoy,length=2575>
##contig=<ID=chrUn_KN707823v1_decoy,length=3970>
##contig=<ID=chrUn_KN707824v1_decoy,length=1352>
##contig=<ID=chrUn_KN707825v1_decoy,length=3040>
##contig=<ID=chrUn_KN707826v1_decoy,length=2070>
##contig=<ID=chrUn_KN707827v1_decoy,length=2913>
##contig=<ID=chrUn_KN707828v1_decoy,length=2389>
##contig=<ID=chrUn_KN707829v1_decoy,length=1835>
##contig=<ID=chrUn_KN707830v1_decoy,length=4807>
##contig=<ID=chrUn_KN707831v1_decoy,length=2201>
##contig=<ID=chrUn_KN707832v1_decoy,length=1265>
##contig=<ID=chrUn_KN707833v1_decoy,length=1961>
##contig=<ID=chrUn_KN707834v1_decoy,length=1064>
##contig=<ID=chrUn_KN707835v1_decoy,length=1932>
##contig=<ID=chrUn_KN707836v1_decoy,length=3213>
##contig=<ID=chrUn_KN707837v1_decoy,length=1178>
##contig=<ID=chrUn_KN707838v1_decoy,length=2926>
##contig=<ID=chrUn_KN707839v1_decoy,length=1038>
##contig=<ID=chrUn_KN707840v1_decoy,length=3298>
##contig=<ID=chrUn_KN707841v1_decoy,length=8992>
##contig=<ID=chrUn_KN707842v1_decoy,length=6698>
##contig=<ID=chrUn_KN707843v1_decoy,length=4880>
##contig=<ID=chrUn_KN707844v1_decoy,length=1766>
##contig=<ID=chrUn_KN707845v1_decoy,length=3532>
##contig=<ID=chrUn_KN707846v1_decoy,length=2297>
##contig=<ID=chrUn_KN707847v1_decoy,length=1234>
##contig=<ID=chrUn_KN707848v1_decoy,length=1205>
##contig=<ID=chrUn_KN707849v1_decoy,length=2790>
##contig=<ID=chrUn_KN707850v1_decoy,length=2006>
##contig=<ID=chrUn_KN707851v1_decoy,length=4593>
##contig=<ID=chrUn_KN707852v1_decoy,length=1579>
##contig=<ID=chrUn_KN707853v1_decoy,length=9597>
##contig=<ID=chrUn_KN707854v1_decoy,length=10451>
##contig=<ID=chrUn_KN707855v1_decoy,length=3219>
##contig=<ID=chrUn_KN707856v1_decoy,length=2300>
##contig=<ID=chrUn_KN707857v1_decoy,length=5985>
##contig=<ID=chrUn_KN707858v1_decoy,length=2959>
##contig=<ID=chrUn_KN707859v1_decoy,length=1340>
##contig=<ID=chrUn_KN707860v1_decoy,length=3148>
##contig=<ID=chrUn_KN707861v1_decoy,length=2242>
##contig=<ID=chrUn_KN707862v1_decoy,length=16513>
##contig=<ID=chrUn_KN707863v1_decoy,length=7821>
##contig=<ID=chrUn_KN707864v1_decoy,length=2159>
##contig=<ID=chrUn_KN707865v1_decoy,length=2114>
##contig=<ID=chrUn_KN707866v1_decoy,length=4109>
##contig=<ID=chrUn_KN707867v1_decoy,length=1544>
##contig=<ID=chrUn_KN707868v1_decoy,length=1005>
##contig=<ID=chrUn_KN707869v1_decoy,length=8632>
##contig=<ID=chrUn_KN707870v1_decoy,length=1012>
##contig=<ID=chrUn_KN707871v1_decoy,length=4728>
##contig=<ID=chrUn_KN707872v1_decoy,length=2165>
##contig=<ID=chrUn_KN707873v1_decoy,length=7591>
##contig=<ID=chrUn_KN707874v1_decoy,length=5202>
##contig=<ID=chrUn_KN707875v1_decoy,length=4241>
##contig=<ID=chrUn_KN707876v1_decoy,length=4131>
##contig=<ID=chrUn_KN707877v1_decoy,length=2272>
##contig=<ID=chrUn_KN707878v1_decoy,length=2085>
##contig=<ID=chrUn_KN707879v1_decoy,length=4346>
##contig=<ID=chrUn_KN707880v1_decoy,length=1208>
##contig=<ID=chrUn_KN707881v1_decoy,length=4543>
##contig=<ID=chrUn_KN707882v1_decoy,length=2772>
##contig=<ID=chrUn_KN707883v1_decoy,length=2490>
##contig=<ID=chrUn_KN707884v1_decoy,length=4568>
##contig=<ID=chrUn_KN707885v1_decoy,length=1776>
##contig=<ID=chrUn_KN707886v1_decoy,length=2699>
##contig=<ID=chrUn_KN707887v1_decoy,length=3534>
##contig=<ID=chrUn_KN707888v1_decoy,length=2424>
##contig=<ID=chrUn_KN707889v1_decoy,length=1747>
##contig=<ID=chrUn_KN707890v1_decoy,length=1088>
##contig=<ID=chrUn_KN707891v1_decoy,length=1143>
##contig=<ID=chrUn_KN707892v1_decoy,length=2530>
##contig=<ID=chrUn_KN707893v1_decoy,length=8049>
##contig=<ID=chrUn_KN707894v1_decoy,length=1366>
##contig=<ID=chrUn_KN707895v1_decoy,length=4284>
##contig=<ID=chrUn_KN707896v1_decoy,length=33125>
##contig=<ID=chrUn_KN707897v1_decoy,length=2137>
##contig=<ID=chrUn_KN707898v1_decoy,length=3840>
##contig=<ID=chrUn_KN707899v1_decoy,length=3087>
##contig=<ID=chrUn_KN707900v1_decoy,length=2041>
##contig=<ID=chrUn_KN707901v1_decoy,length=3344>
##contig=<ID=chrUn_KN707902v1_decoy,length=2921>
##contig=<ID=chrUn_KN707903v1_decoy,length=6581>
##contig=<ID=chrUn_KN707904v1_decoy,length=3968>
##contig=<ID=chrUn_KN707905v1_decoy,length=2339>
##contig=<ID=chrUn_KN707906v1_decoy,length=1243>
##contig=<ID=chrUn_KN707907v1_decoy,length=7776>
##contig=<ID=chrUn_KN707908v1_decoy,length=19837>
##contig=<ID=chrUn_KN707909v1_decoy,length=1737>
##contig=<ID=chrUn_KN707910v1_decoy,length=1098>
##contig=<ID=chrUn_KN707911v1_decoy,length=1893>
##contig=<ID=chrUn_KN707912v1_decoy,length=1281>
##contig=<ID=chrUn_KN707913v1_decoy,length=1527>
##contig=<ID=chrUn_KN707914v1_decoy,length=2055>
##contig=<ID=chrUn_KN707915v1_decoy,length=2527>
##contig=<ID=chrUn_KN707916v1_decoy,length=3275>
##contig=<ID=chrUn_KN707917v1_decoy,length=1265>
##contig=<ID=chrUn_KN707918v1_decoy,length=2623>
##contig=<ID=chrUn_KN707919v1_decoy,length=4850>
##contig=<ID=chrUn_KN707920v1_decoy,length=3584>
##contig=<ID=chrUn_KN707921v1_decoy,length=2561>
##contig=<ID=chrUn_KN707922v1_decoy,length=3041>
##contig=<ID=chrUn_KN707923v1_decoy,length=1409>
##contig=<ID=chrUn_KN707924v1_decoy,length=4596>
##contig=<ID=chrUn_KN707925v1_decoy,length=11555>
##contig=<ID=chrUn_KN707926v1_decoy,length=1266>
##contig=<ID=chrUn_KN707927v1_decoy,length=1079>
##contig=<ID=chrUn_KN707928v1_decoy,length=1087>
##contig=<ID=chrUn_KN707929v1_decoy,length=1226>
##contig=<ID=chrUn_KN707930v1_decoy,length=1131>
##contig=<ID=chrUn_KN707931v1_decoy,length=1199>
##contig=<ID=chrUn_KN707932v1_decoy,length=1084>
##contig=<ID=chrUn_KN707933v1_decoy,length=2038>
##contig=<ID=chrUn_KN707934v1_decoy,length=1070>
##contig=<ID=chrUn_KN707935v1_decoy,length=1312>
##contig=<ID=chrUn_KN707936v1_decoy,length=4031>
##contig=<ID=chrUn_KN707937v1_decoy,length=7445>
##contig=<ID=chrUn_KN707938v1_decoy,length=1770>
##contig=<ID=chrUn_KN707939v1_decoy,length=5600>
##contig=<ID=chrUn_KN707940v1_decoy,length=1882>
##contig=<ID=chrUn_KN707941v1_decoy,length=1170>
##contig=<ID=chrUn_KN707942v1_decoy,length=1300>
##contig=<ID=chrUn_KN707943v1_decoy,length=5325>
##contig=<ID=chrUn_KN707944v1_decoy,length=2043>
##contig=<ID=chrUn_KN707945v1_decoy,length=1072>
##contig=<ID=chrUn_KN707946v1_decoy,length=2463>
##contig=<ID=chrUn_KN707947v1_decoy,length=1010>
##contig=<ID=chrUn_KN707948v1_decoy,length=1432>
##contig=<ID=chrUn_KN707949v1_decoy,length=1162>
##contig=<ID=chrUn_KN707950v1_decoy,length=1095>
##contig=<ID=chrUn_KN707951v1_decoy,length=1118>
##contig=<ID=chrUn_KN707952v1_decoy,length=1383>
##contig=<ID=chrUn_KN707953v1_decoy,length=2289>
##contig=<ID=chrUn_KN707954v1_decoy,length=1648>
##contig=<ID=chrUn_KN707955v1_decoy,length=2203>
##contig=<ID=chrUn_KN707956v1_decoy,length=3270>
##contig=<ID=chrUn_KN707957v1_decoy,length=11499>
##contig=<ID=chrUn_KN707958v1_decoy,length=2474>
##contig=<ID=chrUn_KN707959v1_decoy,length=2294>
##contig=<ID=chrUn_KN707960v1_decoy,length=1238>
##contig=<ID=chrUn_KN707961v1_decoy,length=3410>
##contig=<ID=chrUn_KN707962v1_decoy,length=1523>
##contig=<ID=chrUn_KN707963v1_decoy,length=62955>
##contig=<ID=chrUn_KN707964v1_decoy,length=6282>
##contig=<ID=chrUn_KN707965v1_decoy,length=3836>
##contig=<ID=chrUn_KN707966v1_decoy,length=6486>
##contig=<ID=chrUn_KN707967v1_decoy,length=15368>
##contig=<ID=chrUn_KN707968v1_decoy,length=9572>
##contig=<ID=chrUn_KN707969v1_decoy,length=6413>
##contig=<ID=chrUn_KN707970v1_decoy,length=4104>
##contig=<ID=chrUn_KN707971v1_decoy,length=12943>
##contig=<ID=chrUn_KN707972v1_decoy,length=4650>
##contig=<ID=chrUn_KN707973v1_decoy,length=3080>
##contig=<ID=chrUn_KN707974v1_decoy,length=3134>
##contig=<ID=chrUn_KN707975v1_decoy,length=6211>
##contig=<ID=chrUn_KN707976v1_decoy,length=1126>
##contig=<ID=chrUn_KN707977v1_decoy,length=1101>
##contig=<ID=chrUn_KN707978v1_decoy,length=1101>
##contig=<ID=chrUn_KN707979v1_decoy,length=2648>
##contig=<ID=chrUn_KN707980v1_decoy,length=2973>
##contig=<ID=chrUn_KN707981v1_decoy,length=2520>
##contig=<ID=chrUn_KN707982v1_decoy,length=2318>
##contig=<ID=chrUn_KN707983v1_decoy,length=2606>
##contig=<ID=chrUn_KN707984v1_decoy,length=2205>
##contig=<ID=chrUn_KN707985v1_decoy,length=2929>
##contig=<ID=chrUn_KN707986v1_decoy,length=3869>
##contig=<ID=chrUn_KN707987v1_decoy,length=1117>
##contig=<ID=chrUn_KN707988v1_decoy,length=2960>
##contig=<ID=chrUn_KN707989v1_decoy,length=1009>
##contig=<ID=chrUn_KN707990v1_decoy,length=4048>
##contig=<ID=chrUn_KN707991v1_decoy,length=2193>
##contig=<ID=chrUn_KN707992v1_decoy,length=1830>
##contig=<ID=chrUn_JTFH01000001v1_decoy,length=25139>
##contig=<ID=chrUn_JTFH01000002v1_decoy,length=18532>
##contig=<ID=chrUn_JTFH01000003v1_decoy,length=15240>
##contig=<ID=chrUn_JTFH01000004v1_decoy,length=13739>
##contig=<ID=chrUn_JTFH01000005v1_decoy,length=11297>
##contig=<ID=chrUn_JTFH01000006v1_decoy,length=10074>
##contig=<ID=chrUn_JTFH01000007v1_decoy,length=9891>
##contig=<ID=chrUn_JTFH01000008v1_decoy,length=9774>
##contig=<ID=chrUn_JTFH01000009v1_decoy,length=9727>
##contig=<ID=chrUn_JTFH01000010v1_decoy,length=9358>
##contig=<ID=chrUn_JTFH01000011v1_decoy,length=8920>
##contig=<ID=chrUn_JTFH01000012v1_decoy,length=8479>
##contig=<ID=chrUn_JTFH01000013v1_decoy,length=8312>
##contig=<ID=chrUn_JTFH01000014v1_decoy,length=8261>
##contig=<ID=chrUn_JTFH01000015v1_decoy,length=8131>
##contig=<ID=chrUn_JTFH01000016v1_decoy,length=8051>
##contig=<ID=chrUn_JTFH01000017v1_decoy,length=7832>
##contig=<ID=chrUn_JTFH01000018v1_decoy,length=7710>
##contig=<ID=chrUn_JTFH01000019v1_decoy,length=7702>
##contig=<ID=chrUn_JTFH01000020v1_decoy,length=7479>
##contig=<ID=chrUn_JTFH01000021v1_decoy,length=7368>
##contig=<ID=chrUn_JTFH01000022v1_decoy,length=7162>
##contig=<ID=chrUn_JTFH01000023v1_decoy,length=7065>
##contig=<ID=chrUn_JTFH01000024v1_decoy,length=7019>
##contig=<ID=chrUn_JTFH01000025v1_decoy,length=6997>
##contig=<ID=chrUn_JTFH01000026v1_decoy,length=6994>
##contig=<ID=chrUn_JTFH01000027v1_decoy,length=6979>
##contig=<ID=chrUn_JTFH01000028v1_decoy,length=6797>
##contig=<ID=chrUn_JTFH01000029v1_decoy,length=6525>
##contig=<ID=chrUn_JTFH01000030v1_decoy,length=6246>
##contig=<ID=chrUn_JTFH01000031v1_decoy,length=5926>
##contig=<ID=chrUn_JTFH01000032v1_decoy,length=5914>
##contig=<ID=chrUn_JTFH01000033v1_decoy,length=5898>
##contig=<ID=chrUn_JTFH01000034v1_decoy,length=5879>
##contig=<ID=chrUn_JTFH01000035v1_decoy,length=5834>
##contig=<ID=chrUn_JTFH01000036v1_decoy,length=5743>
##contig=<ID=chrUn_JTFH01000037v1_decoy,length=5577>
##contig=<ID=chrUn_JTFH01000038v1_decoy,length=5413>
##contig=<ID=chrUn_JTFH01000039v1_decoy,length=5250>
##contig=<ID=chrUn_JTFH01000040v1_decoy,length=5246>
##contig=<ID=chrUn_JTFH01000041v1_decoy,length=5118>
##contig=<ID=chrUn_JTFH01000042v1_decoy,length=5058>
##contig=<ID=chrUn_JTFH01000043v1_decoy,length=4959>
##contig=<ID=chrUn_JTFH01000044v1_decoy,length=4853>
##contig=<ID=chrUn_JTFH01000045v1_decoy,length=4828>
##contig=<ID=chrUn_JTFH01000046v1_decoy,length=4819>
##contig=<ID=chrUn_JTFH01000047v1_decoy,length=4809>
##contig=<ID=chrUn_JTFH01000048v1_decoy,length=4710>
##contig=<ID=chrUn_JTFH01000049v1_decoy,length=4680>
##contig=<ID=chrUn_JTFH01000050v1_decoy,length=4645>
##contig=<ID=chrUn_JTFH01000051v1_decoy,length=4514>
##contig=<ID=chrUn_JTFH01000052v1_decoy,length=4439>
##contig=<ID=chrUn_JTFH01000053v1_decoy,length=4416>
##contig=<ID=chrUn_JTFH01000054v1_decoy,length=4409>
##contig=<ID=chrUn_JTFH01000055v1_decoy,length=4392>
##contig=<ID=chrUn_JTFH01000056v1_decoy,length=4359>
##contig=<ID=chrUn_JTFH01000057v1_decoy,length=4319>
##contig=<ID=chrUn_JTFH01000058v1_decoy,length=4290>
##contig=<ID=chrUn_JTFH01000059v1_decoy,length=4242>
##contig=<ID=chrUn_JTFH01000060v1_decoy,length=4228>
##contig=<ID=chrUn_JTFH01000061v1_decoy,length=4222>
##contig=<ID=chrUn_JTFH01000062v1_decoy,length=4216>
##contig=<ID=chrUn_JTFH01000063v1_decoy,length=4210>
##contig=<ID=chrUn_JTFH01000064v1_decoy,length=4206>
##contig=<ID=chrUn_JTFH01000065v1_decoy,length=4102>
##contig=<ID=chrUn_JTFH01000066v1_decoy,length=4101>
##contig=<ID=chrUn_JTFH01000067v1_decoy,length=4083>
##contig=<ID=chrUn_JTFH01000068v1_decoy,length=3967>
##contig=<ID=chrUn_JTFH01000069v1_decoy,length=3955>
##contig=<ID=chrUn_JTFH01000070v1_decoy,length=3945>
##contig=<ID=chrUn_JTFH01000071v1_decoy,length=3930>
##contig=<ID=chrUn_JTFH01000072v1_decoy,length=3929>
##contig=<ID=chrUn_JTFH01000073v1_decoy,length=3924>
##contig=<ID=chrUn_JTFH01000074v1_decoy,length=3919>
##contig=<ID=chrUn_JTFH01000075v1_decoy,length=3908>
##contig=<ID=chrUn_JTFH01000076v1_decoy,length=3892>
##contig=<ID=chrUn_JTFH01000077v1_decoy,length=3890>
##contig=<ID=chrUn_JTFH01000078v1_decoy,length=3859>
##contig=<ID=chrUn_JTFH01000079v1_decoy,length=3846>
##contig=<ID=chrUn_JTFH01000080v1_decoy,length=3835>
##contig=<ID=chrUn_JTFH01000081v1_decoy,length=3830>
##contig=<ID=chrUn_JTFH01000082v1_decoy,length=3828>
##contig=<ID=chrUn_JTFH01000083v1_decoy,length=3825>
##contig=<ID=chrUn_JTFH01000084v1_decoy,length=3821>
##contig=<ID=chrUn_JTFH01000085v1_decoy,length=3809>
##contig=<ID=chrUn_JTFH01000086v1_decoy,length=3801>
##contig=<ID=chrUn_JTFH01000087v1_decoy,length=3799>
##contig=<ID=chrUn_JTFH01000088v1_decoy,length=3737>
##contig=<ID=chrUn_JTFH01000089v1_decoy,length=3701>
##contig=<ID=chrUn_JTFH01000090v1_decoy,length=3698>
##contig=<ID=chrUn_JTFH01000091v1_decoy,length=3692>
##contig=<ID=chrUn_JTFH01000092v1_decoy,length=3686>
##contig=<ID=chrUn_JTFH01000093v1_decoy,length=3677>
##contig=<ID=chrUn_JTFH01000094v1_decoy,length=3664>
##contig=<ID=chrUn_JTFH01000095v1_decoy,length=3613>
##contig=<ID=chrUn_JTFH01000096v1_decoy,length=3611>
##contig=<ID=chrUn_JTFH01000097v1_decoy,length=3606>
##contig=<ID=chrUn_JTFH01000098v1_decoy,length=3584>
##contig=<ID=chrUn_JTFH01000099v1_decoy,length=3581>
##contig=<ID=chrUn_JTFH01000100v1_decoy,length=3543>
##contig=<ID=chrUn_JTFH01000101v1_decoy,length=3528>
##contig=<ID=chrUn_JTFH01000102v1_decoy,length=3527>
##contig=<ID=chrUn_JTFH01000103v1_decoy,length=3496>
##contig=<ID=chrUn_JTFH01000104v1_decoy,length=3493>
##contig=<ID=chrUn_JTFH01000105v1_decoy,length=3484>
##contig=<ID=chrUn_JTFH01000106v1_decoy,length=3435>
##contig=<ID=chrUn_JTFH01000107v1_decoy,length=3391>
##contig=<ID=chrUn_JTFH01000108v1_decoy,length=3374>
##contig=<ID=chrUn_JTFH01000109v1_decoy,length=3371>
##contig=<ID=chrUn_JTFH01000110v1_decoy,length=3361>
##contig=<ID=chrUn_JTFH01000111v1_decoy,length=3351>
##contig=<ID=chrUn_JTFH01000112v1_decoy,length=3340>
##contig=<ID=chrUn_JTFH01000113v1_decoy,length=3320>
##contig=<ID=chrUn_JTFH01000114v1_decoy,length=3282>
##contig=<ID=chrUn_JTFH01000115v1_decoy,length=3278>
##contig=<ID=chrUn_JTFH01000116v1_decoy,length=3260>
##contig=<ID=chrUn_JTFH01000117v1_decoy,length=3258>
##contig=<ID=chrUn_JTFH01000118v1_decoy,length=3253>
##contig=<ID=chrUn_JTFH01000119v1_decoy,length=3247>
##contig=<ID=chrUn_JTFH01000120v1_decoy,length=3230>
##contig=<ID=chrUn_JTFH01000121v1_decoy,length=3224>
##contig=<ID=chrUn_JTFH01000122v1_decoy,length=3216>
##contig=<ID=chrUn_JTFH01000123v1_decoy,length=3212>
##contig=<ID=chrUn_JTFH01000124v1_decoy,length=3194>
##contig=<ID=chrUn_JTFH01000125v1_decoy,length=3189>
##contig=<ID=chrUn_JTFH01000126v1_decoy,length=3177>
##contig=<ID=chrUn_JTFH01000127v1_decoy,length=3176>
##contig=<ID=chrUn_JTFH01000128v1_decoy,length=3173>
##contig=<ID=chrUn_JTFH01000129v1_decoy,length=3170>
##contig=<ID=chrUn_JTFH01000130v1_decoy,length=3166>
##contig=<ID=chrUn_JTFH01000131v1_decoy,length=3163>
##contig=<ID=chrUn_JTFH01000132v1_decoy,length=3143>
##contig=<ID=chrUn_JTFH01000133v1_decoy,length=3137>
##contig=<ID=chrUn_JTFH01000134v1_decoy,length=3116>
##contig=<ID=chrUn_JTFH01000135v1_decoy,length=3106>
##contig=<ID=chrUn_JTFH01000136v1_decoy,length=3093>
##contig=<ID=chrUn_JTFH01000137v1_decoy,length=3079>
##contig=<ID=chrUn_JTFH01000138v1_decoy,length=3053>
##contig=<ID=chrUn_JTFH01000139v1_decoy,length=3051>
##contig=<ID=chrUn_JTFH01000140v1_decoy,length=3015>
##contig=<ID=chrUn_JTFH01000141v1_decoy,length=3012>
##contig=<ID=chrUn_JTFH01000142v1_decoy,length=3009>
##contig=<ID=chrUn_JTFH01000143v1_decoy,length=2997>
##contig=<ID=chrUn_JTFH01000144v1_decoy,length=2997>
##contig=<ID=chrUn_JTFH01000145v1_decoy,length=2983>
##contig=<ID=chrUn_JTFH01000146v1_decoy,length=2979>
##contig=<ID=chrUn_JTFH01000147v1_decoy,length=2967>
##contig=<ID=chrUn_JTFH01000148v1_decoy,length=2967>
##contig=<ID=chrUn_JTFH01000149v1_decoy,length=2966>
##contig=<ID=chrUn_JTFH01000150v1_decoy,length=2954>
##contig=<ID=chrUn_JTFH01000151v1_decoy,length=2952>
##contig=<ID=chrUn_JTFH01000152v1_decoy,length=2934>
##contig=<ID=chrUn_JTFH01000153v1_decoy,length=2918>
##contig=<ID=chrUn_JTFH01000154v1_decoy,length=2895>
##contig=<ID=chrUn_JTFH01000155v1_decoy,length=2887>
##contig=<ID=chrUn_JTFH01000156v1_decoy,length=2879>
##contig=<ID=chrUn_JTFH01000157v1_decoy,length=2878>
##contig=<ID=chrUn_JTFH01000158v1_decoy,length=2872>
##contig=<ID=chrUn_JTFH01000159v1_decoy,length=2868>
##contig=<ID=chrUn_JTFH01000160v1_decoy,length=2866>
##contig=<ID=chrUn_JTFH01000161v1_decoy,length=2865>
##contig=<ID=chrUn_JTFH01000162v1_decoy,length=2864>
##contig=<ID=chrUn_JTFH01000163v1_decoy,length=2859>
##contig=<ID=chrUn_JTFH01000164v1_decoy,length=2854>
##contig=<ID=chrUn_JTFH01000165v1_decoy,length=2830>
##contig=<ID=chrUn_JTFH01000166v1_decoy,length=2828>
##contig=<ID=chrUn_JTFH01000167v1_decoy,length=2824>
##contig=<ID=chrUn_JTFH01000168v1_decoy,length=2819>
##contig=<ID=chrUn_JTFH01000169v1_decoy,length=2813>
##contig=<ID=chrUn_JTFH01000170v1_decoy,length=2809>
##contig=<ID=chrUn_JTFH01000171v1_decoy,length=2802>
##contig=<ID=chrUn_JTFH01000172v1_decoy,length=2791>
##contig=<ID=chrUn_JTFH01000173v1_decoy,length=2783>
##contig=<ID=chrUn_JTFH01000174v1_decoy,length=2778>
##contig=<ID=chrUn_JTFH01000175v1_decoy,length=2777>
##contig=<ID=chrUn_JTFH01000176v1_decoy,length=2770>
##contig=<ID=chrUn_JTFH01000177v1_decoy,length=2769>
##contig=<ID=chrUn_JTFH01000178v1_decoy,length=2767>
##contig=<ID=chrUn_JTFH01000179v1_decoy,length=2763>
##contig=<ID=chrUn_JTFH01000180v1_decoy,length=2745>
##contig=<ID=chrUn_JTFH01000181v1_decoy,length=2742>
##contig=<ID=chrUn_JTFH01000182v1_decoy,length=2736>
##contig=<ID=chrUn_JTFH01000183v1_decoy,length=2729>
##contig=<ID=chrUn_JTFH01000184v1_decoy,length=2726>
##contig=<ID=chrUn_JTFH01000185v1_decoy,length=2719>
##contig=<ID=chrUn_JTFH01000186v1_decoy,length=2715>
##contig=<ID=chrUn_JTFH01000187v1_decoy,length=2708>
##contig=<ID=chrUn_JTFH01000188v1_decoy,length=2704>
##contig=<ID=chrUn_JTFH01000189v1_decoy,length=2692>
##contig=<ID=chrUn_JTFH01000190v1_decoy,length=2691>
##contig=<ID=chrUn_JTFH01000191v1_decoy,length=2690>
##contig=<ID=chrUn_JTFH01000192v1_decoy,length=2687>
##contig=<ID=chrUn_JTFH01000193v1_decoy,length=2677>
##contig=<ID=chrUn_JTFH01000194v1_decoy,length=2668>
##contig=<ID=chrUn_JTFH01000195v1_decoy,length=2668>
##contig=<ID=chrUn_JTFH01000196v1_decoy,length=2663>
##contig=<ID=chrUn_JTFH01000197v1_decoy,length=2655>
##contig=<ID=chrUn_JTFH01000198v1_decoy,length=2644>
##contig=<ID=chrUn_JTFH01000199v1_decoy,length=2642>
##contig=<ID=chrUn_JTFH01000200v1_decoy,length=2632>
##contig=<ID=chrUn_JTFH01000201v1_decoy,length=2632>
##contig=<ID=chrUn_JTFH01000202v1_decoy,length=2628>
##contig=<ID=chrUn_JTFH01000203v1_decoy,length=2623>
##contig=<ID=chrUn_JTFH01000204v1_decoy,length=2622>
##contig=<ID=chrUn_JTFH01000205v1_decoy,length=2619>
##contig=<ID=chrUn_JTFH01000206v1_decoy,length=2605>
##contig=<ID=chrUn_JTFH01000207v1_decoy,length=2603>
##contig=<ID=chrUn_JTFH01000208v1_decoy,length=2601>
##contig=<ID=chrUn_JTFH01000209v1_decoy,length=2598>
##contig=<ID=chrUn_JTFH01000210v1_decoy,length=2597>
##contig=<ID=chrUn_JTFH01000211v1_decoy,length=2596>
##contig=<ID=chrUn_JTFH01000212v1_decoy,length=2594>
##contig=<ID=chrUn_JTFH01000213v1_decoy,length=2586>
##contig=<ID=chrUn_JTFH01000214v1_decoy,length=2585>
##contig=<ID=chrUn_JTFH01000215v1_decoy,length=2583>
##contig=<ID=chrUn_JTFH01000216v1_decoy,length=2578>
##contig=<ID=chrUn_JTFH01000217v1_decoy,length=2569>
##contig=<ID=chrUn_JTFH01000218v1_decoy,length=2569>
##contig=<ID=chrUn_JTFH01000219v1_decoy,length=2551>
##contig=<ID=chrUn_JTFH01000220v1_decoy,length=2548>
##contig=<ID=chrUn_JTFH01000221v1_decoy,length=2548>
##contig=<ID=chrUn_JTFH01000222v1_decoy,length=2546>
##contig=<ID=chrUn_JTFH01000223v1_decoy,length=2545>
##contig=<ID=chrUn_JTFH01000224v1_decoy,length=2534>
##contig=<ID=chrUn_JTFH01000225v1_decoy,length=2533>
##contig=<ID=chrUn_JTFH01000226v1_decoy,length=2522>
##contig=<ID=chrUn_JTFH01000227v1_decoy,length=2522>
##contig=<ID=chrUn_JTFH01000228v1_decoy,length=2515>
##contig=<ID=chrUn_JTFH01000229v1_decoy,length=2513>
##contig=<ID=chrUn_JTFH01000230v1_decoy,length=2507>
##contig=<ID=chrUn_JTFH01000231v1_decoy,length=2504>
##contig=<ID=chrUn_JTFH01000232v1_decoy,length=2497>
##contig=<ID=chrUn_JTFH01000233v1_decoy,length=2471>
##contig=<ID=chrUn_JTFH01000234v1_decoy,length=2465>
##contig=<ID=chrUn_JTFH01000235v1_decoy,length=2464>
##contig=<ID=chrUn_JTFH01000236v1_decoy,length=2459>
##contig=<ID=chrUn_JTFH01000237v1_decoy,length=2457>
##contig=<ID=chrUn_JTFH01000238v1_decoy,length=2450>
##contig=<ID=chrUn_JTFH01000239v1_decoy,length=2435>
##contig=<ID=chrUn_JTFH01000240v1_decoy,length=2434>
##contig=<ID=chrUn_JTFH01000241v1_decoy,length=2432>
##contig=<ID=chrUn_JTFH01000242v1_decoy,length=2427>
##contig=<ID=chrUn_JTFH01000243v1_decoy,length=2421>
##contig=<ID=chrUn_JTFH01000244v1_decoy,length=2420>
##contig=<ID=chrUn_JTFH01000245v1_decoy,length=2414>
##contig=<ID=chrUn_JTFH01000246v1_decoy,length=2404>
##contig=<ID=chrUn_JTFH01000247v1_decoy,length=2403>
##contig=<ID=chrUn_JTFH01000248v1_decoy,length=2402>
##contig=<ID=chrUn_JTFH01000249v1_decoy,length=2397>
##contig=<ID=chrUn_JTFH01000250v1_decoy,length=2395>
##contig=<ID=chrUn_JTFH01000251v1_decoy,length=2394>
##contig=<ID=chrUn_JTFH01000252v1_decoy,length=2388>
##contig=<ID=chrUn_JTFH01000253v1_decoy,length=2382>
##contig=<ID=chrUn_JTFH01000254v1_decoy,length=2381>
##contig=<ID=chrUn_JTFH01000255v1_decoy,length=2380>
##contig=<ID=chrUn_JTFH01000256v1_decoy,length=2368>
##contig=<ID=chrUn_JTFH01000257v1_decoy,length=2364>
##contig=<ID=chrUn_JTFH01000258v1_decoy,length=2363>
##contig=<ID=chrUn_JTFH01000259v1_decoy,length=2348>
##contig=<ID=chrUn_JTFH01000260v1_decoy,length=2339>
##contig=<ID=chrUn_JTFH01000261v1_decoy,length=2335>
##contig=<ID=chrUn_JTFH01000262v1_decoy,length=2332>
##contig=<ID=chrUn_JTFH01000263v1_decoy,length=2331>
##contig=<ID=chrUn_JTFH01000264v1_decoy,length=2330>
##contig=<ID=chrUn_JTFH01000265v1_decoy,length=2323>
##contig=<ID=chrUn_JTFH01000266v1_decoy,length=2319>
##contig=<ID=chrUn_JTFH01000267v1_decoy,length=2314>
##contig=<ID=chrUn_JTFH01000268v1_decoy,length=2308>
##contig=<ID=chrUn_JTFH01000269v1_decoy,length=2306>
##contig=<ID=chrUn_JTFH01000270v1_decoy,length=2296>
##contig=<ID=chrUn_JTFH01000271v1_decoy,length=2287>
##contig=<ID=chrUn_JTFH01000272v1_decoy,length=2279>
##contig=<ID=chrUn_JTFH01000273v1_decoy,length=2276>
##contig=<ID=chrUn_JTFH01000274v1_decoy,length=2273>
##contig=<ID=chrUn_JTFH01000275v1_decoy,length=2262>
##contig=<ID=chrUn_JTFH01000276v1_decoy,length=2254>
##contig=<ID=chrUn_JTFH01000277v1_decoy,length=2252>
##contig=<ID=chrUn_JTFH01000278v1_decoy,length=2245>
##contig=<ID=chrUn_JTFH01000279v1_decoy,length=2239>
##contig=<ID=chrUn_JTFH01000280v1_decoy,length=2223>
##contig=<ID=chrUn_JTFH01000281v1_decoy,length=2220>
##contig=<ID=chrUn_JTFH01000282v1_decoy,length=2218>
##contig=<ID=chrUn_JTFH01000283v1_decoy,length=2215>
##contig=<ID=chrUn_JTFH01000284v1_decoy,length=2213>
##contig=<ID=chrUn_JTFH01000285v1_decoy,length=2203>
##contig=<ID=chrUn_JTFH01000286v1_decoy,length=2200>
##contig=<ID=chrUn_JTFH01000287v1_decoy,length=2197>
##contig=<ID=chrUn_JTFH01000288v1_decoy,length=2194>
##contig=<ID=chrUn_JTFH01000289v1_decoy,length=2183>
##contig=<ID=chrUn_JTFH01000290v1_decoy,length=2179>
##contig=<ID=chrUn_JTFH01000291v1_decoy,length=2177>
##contig=<ID=chrUn_JTFH01000292v1_decoy,length=2177>
##contig=<ID=chrUn_JTFH01000293v1_decoy,length=2177>
##contig=<ID=chrUn_JTFH01000294v1_decoy,length=2168>
##contig=<ID=chrUn_JTFH01000295v1_decoy,length=2160>
##contig=<ID=chrUn_JTFH01000296v1_decoy,length=2155>
##contig=<ID=chrUn_JTFH01000297v1_decoy,length=2144>
##contig=<ID=chrUn_JTFH01000298v1_decoy,length=2143>
##contig=<ID=chrUn_JTFH01000299v1_decoy,length=2136>
##contig=<ID=chrUn_JTFH01000300v1_decoy,length=2134>
##contig=<ID=chrUn_JTFH01000301v1_decoy,length=2129>
##contig=<ID=chrUn_JTFH01000302v1_decoy,length=2128>
##contig=<ID=chrUn_JTFH01000303v1_decoy,length=2125>
##contig=<ID=chrUn_JTFH01000304v1_decoy,length=2125>
##contig=<ID=chrUn_JTFH01000305v1_decoy,length=2122>
##contig=<ID=chrUn_JTFH01000306v1_decoy,length=2111>
##contig=<ID=chrUn_JTFH01000307v1_decoy,length=2106>
##contig=<ID=chrUn_JTFH01000308v1_decoy,length=2094>
##contig=<ID=chrUn_JTFH01000309v1_decoy,length=2093>
##contig=<ID=chrUn_JTFH01000310v1_decoy,length=2088>
##contig=<ID=chrUn_JTFH01000311v1_decoy,length=2086>
##contig=<ID=chrUn_JTFH01000312v1_decoy,length=2086>
##contig=<ID=chrUn_JTFH01000313v1_decoy,length=2084>
##contig=<ID=chrUn_JTFH01000314v1_decoy,length=2080>
##contig=<ID=chrUn_JTFH01000315v1_decoy,length=2079>
##contig=<ID=chrUn_JTFH01000316v1_decoy,length=2076>
##contig=<ID=chrUn_JTFH01000317v1_decoy,length=2071>
##contig=<ID=chrUn_JTFH01000318v1_decoy,length=2066>
##contig=<ID=chrUn_JTFH01000319v1_decoy,length=2061>
##contig=<ID=chrUn_JTFH01000320v1_decoy,length=2055>
##contig=<ID=chrUn_JTFH01000321v1_decoy,length=2053>
##contig=<ID=chrUn_JTFH01000322v1_decoy,length=2040>
##contig=<ID=chrUn_JTFH01000323v1_decoy,length=2036>
##contig=<ID=chrUn_JTFH01000324v1_decoy,length=2035>
##contig=<ID=chrUn_JTFH01000325v1_decoy,length=2034>
##contig=<ID=chrUn_JTFH01000326v1_decoy,length=2032>
##contig=<ID=chrUn_JTFH01000327v1_decoy,length=2029>
##contig=<ID=chrUn_JTFH01000328v1_decoy,length=2025>
##contig=<ID=chrUn_JTFH01000329v1_decoy,length=2021>
##contig=<ID=chrUn_JTFH01000330v1_decoy,length=2018>
##contig=<ID=chrUn_JTFH01000331v1_decoy,length=2015>
##contig=<ID=chrUn_JTFH01000332v1_decoy,length=2009>
##contig=<ID=chrUn_JTFH01000333v1_decoy,length=2007>
##contig=<ID=chrUn_JTFH01000334v1_decoy,length=2005>
##contig=<ID=chrUn_JTFH01000335v1_decoy,length=2003>
##contig=<ID=chrUn_JTFH01000336v1_decoy,length=2001>
##contig=<ID=chrUn_JTFH01000337v1_decoy,length=2001>
##contig=<ID=chrUn_JTFH01000338v1_decoy,length=2000>
##contig=<ID=chrUn_JTFH01000339v1_decoy,length=1996>
##contig=<ID=chrUn_JTFH01000340v1_decoy,length=1992>
##contig=<ID=chrUn_JTFH01000341v1_decoy,length=1985>
##contig=<ID=chrUn_JTFH01000342v1_decoy,length=1981>
##contig=<ID=chrUn_JTFH01000343v1_decoy,length=1977>
##contig=<ID=chrUn_JTFH01000344v1_decoy,length=1971>
##contig=<ID=chrUn_JTFH01000345v1_decoy,length=1968>
##contig=<ID=chrUn_JTFH01000346v1_decoy,length=1962>
##contig=<ID=chrUn_JTFH01000347v1_decoy,length=1961>
##contig=<ID=chrUn_JTFH01000348v1_decoy,length=1960>
##contig=<ID=chrUn_JTFH01000349v1_decoy,length=1960>
##contig=<ID=chrUn_JTFH01000350v1_decoy,length=1954>
##contig=<ID=chrUn_JTFH01000351v1_decoy,length=1952>
##contig=<ID=chrUn_JTFH01000352v1_decoy,length=1947>
##contig=<ID=chrUn_JTFH01000353v1_decoy,length=1944>
##contig=<ID=chrUn_JTFH01000354v1_decoy,length=1943>
##contig=<ID=chrUn_JTFH01000355v1_decoy,length=1941>
##contig=<ID=chrUn_JTFH01000356v1_decoy,length=1937>
##contig=<ID=chrUn_JTFH01000357v1_decoy,length=1934>
##contig=<ID=chrUn_JTFH01000358v1_decoy,length=1929>
##contig=<ID=chrUn_JTFH01000359v1_decoy,length=1924>
##contig=<ID=chrUn_JTFH01000360v1_decoy,length=1924>
##contig=<ID=chrUn_JTFH01000361v1_decoy,length=1923>
##contig=<ID=chrUn_JTFH01000362v1_decoy,length=1921>
##contig=<ID=chrUn_JTFH01000363v1_decoy,length=1918>
##contig=<ID=chrUn_JTFH01000364v1_decoy,length=1915>
##contig=<ID=chrUn_JTFH01000365v1_decoy,length=1915>
##contig=<ID=chrUn_JTFH01000366v1_decoy,length=1914>
##contig=<ID=chrUn_JTFH01000367v1_decoy,length=1912>
##contig=<ID=chrUn_JTFH01000368v1_decoy,length=1910>
##contig=<ID=chrUn_JTFH01000369v1_decoy,length=1907>
##contig=<ID=chrUn_JTFH01000370v1_decoy,length=1904>
##contig=<ID=chrUn_JTFH01000371v1_decoy,length=1897>
##contig=<ID=chrUn_JTFH01000372v1_decoy,length=1891>
##contig=<ID=chrUn_JTFH01000373v1_decoy,length=1890>
##contig=<ID=chrUn_JTFH01000374v1_decoy,length=1888>
##contig=<ID=chrUn_JTFH01000375v1_decoy,length=1888>
##contig=<ID=chrUn_JTFH01000376v1_decoy,length=1885>
##contig=<ID=chrUn_JTFH01000377v1_decoy,length=1881>
##contig=<ID=chrUn_JTFH01000378v1_decoy,length=1879>
##contig=<ID=chrUn_JTFH01000379v1_decoy,length=1877>
##contig=<ID=chrUn_JTFH01000380v1_decoy,length=1876>
##contig=<ID=chrUn_JTFH01000381v1_decoy,length=1876>
##contig=<ID=chrUn_JTFH01000382v1_decoy,length=1874>
##contig=<ID=chrUn_JTFH01000383v1_decoy,length=1872>
##contig=<ID=chrUn_JTFH01000384v1_decoy,length=1869>
##contig=<ID=chrUn_JTFH01000385v1_decoy,length=1866>
##contig=<ID=chrUn_JTFH01000386v1_decoy,length=1865>
##contig=<ID=chrUn_JTFH01000387v1_decoy,length=1865>
##contig=<ID=chrUn_JTFH01000388v1_decoy,length=1865>
##contig=<ID=chrUn_JTFH01000389v1_decoy,length=1862>
##contig=<ID=chrUn_JTFH01000390v1_decoy,length=1862>
##contig=<ID=chrUn_JTFH01000391v1_decoy,length=1859>
##contig=<ID=chrUn_JTFH01000392v1_decoy,length=1856>
##contig=<ID=chrUn_JTFH01000393v1_decoy,length=1856>
##contig=<ID=chrUn_JTFH01000394v1_decoy,length=1854>
##contig=<ID=chrUn_JTFH01000395v1_decoy,length=1850>
##contig=<ID=chrUn_JTFH01000396v1_decoy,length=1849>
##contig=<ID=chrUn_JTFH01000397v1_decoy,length=1849>
##contig=<ID=chrUn_JTFH01000398v1_decoy,length=1847>
##contig=<ID=chrUn_JTFH01000399v1_decoy,length=1839>
##contig=<ID=chrUn_JTFH01000400v1_decoy,length=1834>
##contig=<ID=chrUn_JTFH01000401v1_decoy,length=1821>
##contig=<ID=chrUn_JTFH01000402v1_decoy,length=1815>
##contig=<ID=chrUn_JTFH01000403v1_decoy,length=1811>
##contig=<ID=chrUn_JTFH01000404v1_decoy,length=1808>
##contig=<ID=chrUn_JTFH01000405v1_decoy,length=1808>
##contig=<ID=chrUn_JTFH01000406v1_decoy,length=1807>
##contig=<ID=chrUn_JTFH01000407v1_decoy,length=1807>
##contig=<ID=chrUn_JTFH01000408v1_decoy,length=1802>
##contig=<ID=chrUn_JTFH01000409v1_decoy,length=1801>
##contig=<ID=chrUn_JTFH01000410v1_decoy,length=1800>
##contig=<ID=chrUn_JTFH01000411v1_decoy,length=1795>
##contig=<ID=chrUn_JTFH01000412v1_decoy,length=1794>
##contig=<ID=chrUn_JTFH01000413v1_decoy,length=1792>
##contig=<ID=chrUn_JTFH01000414v1_decoy,length=1788>
##contig=<ID=chrUn_JTFH01000415v1_decoy,length=1786>
##contig=<ID=chrUn_JTFH01000416v1_decoy,length=1782>
##contig=<ID=chrUn_JTFH01000417v1_decoy,length=1782>
##contig=<ID=chrUn_JTFH01000418v1_decoy,length=1781>
##contig=<ID=chrUn_JTFH01000419v1_decoy,length=1781>
##contig=<ID=chrUn_JTFH01000420v1_decoy,length=1779>
##contig=<ID=chrUn_JTFH01000421v1_decoy,length=1777>
##contig=<ID=chrUn_JTFH01000422v1_decoy,length=1764>
##contig=<ID=chrUn_JTFH01000423v1_decoy,length=1762>
##contig=<ID=chrUn_JTFH01000424v1_decoy,length=1755>
##contig=<ID=chrUn_JTFH01000425v1_decoy,length=1749>
##contig=<ID=chrUn_JTFH01000426v1_decoy,length=1747>
##contig=<ID=chrUn_JTFH01000427v1_decoy,length=1746>
##contig=<ID=chrUn_JTFH01000428v1_decoy,length=1745>
##contig=<ID=chrUn_JTFH01000429v1_decoy,length=1744>
##contig=<ID=chrUn_JTFH01000430v1_decoy,length=1742>
##contig=<ID=chrUn_JTFH01000431v1_decoy,length=1740>
##contig=<ID=chrUn_JTFH01000432v1_decoy,length=1740>
##contig=<ID=chrUn_JTFH01000433v1_decoy,length=1736>
##contig=<ID=chrUn_JTFH01000434v1_decoy,length=1735>
##contig=<ID=chrUn_JTFH01000435v1_decoy,length=1732>
##contig=<ID=chrUn_JTFH01000436v1_decoy,length=1732>
##contig=<ID=chrUn_JTFH01000437v1_decoy,length=1730>
##contig=<ID=chrUn_JTFH01000438v1_decoy,length=1727>
##contig=<ID=chrUn_JTFH01000439v1_decoy,length=1722>
##contig=<ID=chrUn_JTFH01000440v1_decoy,length=1718>
##contig=<ID=chrUn_JTFH01000441v1_decoy,length=1716>
##contig=<ID=chrUn_JTFH01000442v1_decoy,length=1710>
##contig=<ID=chrUn_JTFH01000443v1_decoy,length=1708>
##contig=<ID=chrUn_JTFH01000444v1_decoy,length=1707>
##contig=<ID=chrUn_JTFH01000445v1_decoy,length=1706>
##contig=<ID=chrUn_JTFH01000446v1_decoy,length=1705>
##contig=<ID=chrUn_JTFH01000447v1_decoy,length=1704>
##contig=<ID=chrUn_JTFH01000448v1_decoy,length=1699>
##contig=<ID=chrUn_JTFH01000449v1_decoy,length=1698>
##contig=<ID=chrUn_JTFH01000450v1_decoy,length=1697>
##contig=<ID=chrUn_JTFH01000451v1_decoy,length=1697>
##contig=<ID=chrUn_JTFH01000452v1_decoy,length=1695>
##contig=<ID=chrUn_JTFH01000453v1_decoy,length=1695>
##contig=<ID=chrUn_JTFH01000454v1_decoy,length=1693>
##contig=<ID=chrUn_JTFH01000455v1_decoy,length=1687>
##contig=<ID=chrUn_JTFH01000456v1_decoy,length=1686>
##contig=<ID=chrUn_JTFH01000457v1_decoy,length=1680>
##contig=<ID=chrUn_JTFH01000458v1_decoy,length=1679>
##contig=<ID=chrUn_JTFH01000459v1_decoy,length=1679>
##contig=<ID=chrUn_JTFH01000460v1_decoy,length=1678>
##contig=<ID=chrUn_JTFH01000461v1_decoy,length=1674>
##contig=<ID=chrUn_JTFH01000462v1_decoy,length=1674>
##contig=<ID=chrUn_JTFH01000463v1_decoy,length=1671>
##contig=<ID=chrUn_JTFH01000464v1_decoy,length=1669>
##contig=<ID=chrUn_JTFH01000465v1_decoy,length=1665>
##contig=<ID=chrUn_JTFH01000466v1_decoy,length=1663>
##contig=<ID=chrUn_JTFH01000467v1_decoy,length=1657>
##contig=<ID=chrUn_JTFH01000468v1_decoy,length=1653>
##contig=<ID=chrUn_JTFH01000469v1_decoy,length=1652>
##contig=<ID=chrUn_JTFH01000470v1_decoy,length=1650>
##contig=<ID=chrUn_JTFH01000471v1_decoy,length=1649>
##contig=<ID=chrUn_JTFH01000472v1_decoy,length=1649>
##contig=<ID=chrUn_JTFH01000473v1_decoy,length=1640>
##contig=<ID=chrUn_JTFH01000474v1_decoy,length=1638>
##contig=<ID=chrUn_JTFH01000475v1_decoy,length=1636>
##contig=<ID=chrUn_JTFH01000476v1_decoy,length=1632>
##contig=<ID=chrUn_JTFH01000477v1_decoy,length=1631>
##contig=<ID=chrUn_JTFH01000478v1_decoy,length=1630>
##contig=<ID=chrUn_JTFH01000479v1_decoy,length=1627>
##contig=<ID=chrUn_JTFH01000480v1_decoy,length=1624>
##contig=<ID=chrUn_JTFH01000481v1_decoy,length=1617>
##contig=<ID=chrUn_JTFH01000482v1_decoy,length=1616>
##contig=<ID=chrUn_JTFH01000483v1_decoy,length=1615>
##contig=<ID=chrUn_JTFH01000484v1_decoy,length=1611>
##contig=<ID=chrUn_JTFH01000485v1_decoy,length=1611>
##contig=<ID=chrUn_JTFH01000486v1_decoy,length=1606>
##contig=<ID=chrUn_JTFH01000487v1_decoy,length=1605>
##contig=<ID=chrUn_JTFH01000488v1_decoy,length=1605>
##contig=<ID=chrUn_JTFH01000489v1_decoy,length=1600>
##contig=<ID=chrUn_JTFH01000490v1_decoy,length=1598>
##contig=<ID=chrUn_JTFH01000491v1_decoy,length=1598>
##contig=<ID=chrUn_JTFH01000492v1_decoy,length=1597>
##contig=<ID=chrUn_JTFH01000493v1_decoy,length=1596>
##contig=<ID=chrUn_JTFH01000494v1_decoy,length=1595>
##contig=<ID=chrUn_JTFH01000495v1_decoy,length=1592>
##contig=<ID=chrUn_JTFH01000496v1_decoy,length=1589>
##contig=<ID=chrUn_JTFH01000497v1_decoy,length=1585>
##contig=<ID=chrUn_JTFH01000498v1_decoy,length=1579>
##contig=<ID=chrUn_JTFH01000499v1_decoy,length=1578>
##contig=<ID=chrUn_JTFH01000500v1_decoy,length=1577>
##contig=<ID=chrUn_JTFH01000501v1_decoy,length=1577>
##contig=<ID=chrUn_JTFH01000502v1_decoy,length=1577>
##contig=<ID=chrUn_JTFH01000503v1_decoy,length=1576>
##contig=<ID=chrUn_JTFH01000504v1_decoy,length=1575>
##contig=<ID=chrUn_JTFH01000505v1_decoy,length=1574>
##contig=<ID=chrUn_JTFH01000506v1_decoy,length=1572>
##contig=<ID=chrUn_JTFH01000507v1_decoy,length=1571>
##contig=<ID=chrUn_JTFH01000508v1_decoy,length=1563>
##contig=<ID=chrUn_JTFH01000509v1_decoy,length=1561>
##contig=<ID=chrUn_JTFH01000510v1_decoy,length=1561>
##contig=<ID=chrUn_JTFH01000511v1_decoy,length=1560>
##contig=<ID=chrUn_JTFH01000512v1_decoy,length=1560>
##contig=<ID=chrUn_JTFH01000513v1_decoy,length=1554>
##contig=<ID=chrUn_JTFH01000514v1_decoy,length=1552>
##contig=<ID=chrUn_JTFH01000515v1_decoy,length=1548>
##contig=<ID=chrUn_JTFH01000516v1_decoy,length=1546>
##contig=<ID=chrUn_JTFH01000517v1_decoy,length=1541>
##contig=<ID=chrUn_JTFH01000518v1_decoy,length=1536>
##contig=<ID=chrUn_JTFH01000519v1_decoy,length=1533>
##contig=<ID=chrUn_JTFH01000520v1_decoy,length=1532>
##contig=<ID=chrUn_JTFH01000521v1_decoy,length=1532>
##contig=<ID=chrUn_JTFH01000522v1_decoy,length=1530>
##contig=<ID=chrUn_JTFH01000523v1_decoy,length=1527>
##contig=<ID=chrUn_JTFH01000524v1_decoy,length=1526>
##contig=<ID=chrUn_JTFH01000525v1_decoy,length=1524>
##contig=<ID=chrUn_JTFH01000526v1_decoy,length=1523>
##contig=<ID=chrUn_JTFH01000527v1_decoy,length=1523>
##contig=<ID=chrUn_JTFH01000528v1_decoy,length=1522>
##contig=<ID=chrUn_JTFH01000529v1_decoy,length=1522>
##contig=<ID=chrUn_JTFH01000530v1_decoy,length=1519>
##contig=<ID=chrUn_JTFH01000531v1_decoy,length=1513>
##contig=<ID=chrUn_JTFH01000532v1_decoy,length=1508>
##contig=<ID=chrUn_JTFH01000533v1_decoy,length=1508>
##contig=<ID=chrUn_JTFH01000534v1_decoy,length=1505>
##contig=<ID=chrUn_JTFH01000535v1_decoy,length=1503>
##contig=<ID=chrUn_JTFH01000536v1_decoy,length=1496>
##contig=<ID=chrUn_JTFH01000537v1_decoy,length=1491>
##contig=<ID=chrUn_JTFH01000538v1_decoy,length=1490>
##contig=<ID=chrUn_JTFH01000539v1_decoy,length=1490>
##contig=<ID=chrUn_JTFH01000540v1_decoy,length=1487>
##contig=<ID=chrUn_JTFH01000541v1_decoy,length=1486>
##contig=<ID=chrUn_JTFH01000542v1_decoy,length=1485>
##contig=<ID=chrUn_JTFH01000543v1_decoy,length=1484>
##contig=<ID=chrUn_JTFH01000544v1_decoy,length=1483>
##contig=<ID=chrUn_JTFH01000545v1_decoy,length=1479>
##contig=<ID=chrUn_JTFH01000546v1_decoy,length=1479>
##contig=<ID=chrUn_JTFH01000547v1_decoy,length=1476>
##contig=<ID=chrUn_JTFH01000548v1_decoy,length=1475>
##contig=<ID=chrUn_JTFH01000549v1_decoy,length=1472>
##contig=<ID=chrUn_JTFH01000550v1_decoy,length=1469>
##contig=<ID=chrUn_JTFH01000551v1_decoy,length=1468>
##contig=<ID=chrUn_JTFH01000552v1_decoy,length=1467>
##contig=<ID=chrUn_JTFH01000553v1_decoy,length=1465>
##contig=<ID=chrUn_JTFH01000554v1_decoy,length=1464>
##contig=<ID=chrUn_JTFH01000555v1_decoy,length=1463>
##contig=<ID=chrUn_JTFH01000556v1_decoy,length=1463>
##contig=<ID=chrUn_JTFH01000557v1_decoy,length=1459>
##contig=<ID=chrUn_JTFH01000558v1_decoy,length=1459>
##contig=<ID=chrUn_JTFH01000559v1_decoy,length=1458>
##contig=<ID=chrUn_JTFH01000560v1_decoy,length=1458>
##contig=<ID=chrUn_JTFH01000561v1_decoy,length=1454>
##contig=<ID=chrUn_JTFH01000562v1_decoy,length=1449>
##contig=<ID=chrUn_JTFH01000563v1_decoy,length=1449>
##contig=<ID=chrUn_JTFH01000564v1_decoy,length=1448>
##contig=<ID=chrUn_JTFH01000565v1_decoy,length=1446>
##contig=<ID=chrUn_JTFH01000566v1_decoy,length=1442>
##contig=<ID=chrUn_JTFH01000567v1_decoy,length=1441>
##contig=<ID=chrUn_JTFH01000568v1_decoy,length=1440>
##contig=<ID=chrUn_JTFH01000569v1_decoy,length=1439>
##contig=<ID=chrUn_JTFH01000570v1_decoy,length=1437>
##contig=<ID=chrUn_JTFH01000571v1_decoy,length=1436>
##contig=<ID=chrUn_JTFH01000572v1_decoy,length=1429>
##contig=<ID=chrUn_JTFH01000573v1_decoy,length=1429>
##contig=<ID=chrUn_JTFH01000574v1_decoy,length=1427>
##contig=<ID=chrUn_JTFH01000575v1_decoy,length=1426>
##contig=<ID=chrUn_JTFH01000576v1_decoy,length=1425>
##contig=<ID=chrUn_JTFH01000577v1_decoy,length=1424>
##contig=<ID=chrUn_JTFH01000578v1_decoy,length=1424>
##contig=<ID=chrUn_JTFH01000579v1_decoy,length=1423>
##contig=<ID=chrUn_JTFH01000580v1_decoy,length=1423>
##contig=<ID=chrUn_JTFH01000581v1_decoy,length=1423>
##contig=<ID=chrUn_JTFH01000582v1_decoy,length=1414>
##contig=<ID=chrUn_JTFH01000583v1_decoy,length=1414>
##contig=<ID=chrUn_JTFH01000584v1_decoy,length=1413>
##contig=<ID=chrUn_JTFH01000585v1_decoy,length=1413>
##contig=<ID=chrUn_JTFH01000586v1_decoy,length=1410>
##contig=<ID=chrUn_JTFH01000587v1_decoy,length=1409>
##contig=<ID=chrUn_JTFH01000588v1_decoy,length=1409>
##contig=<ID=chrUn_JTFH01000589v1_decoy,length=1406>
##contig=<ID=chrUn_JTFH01000590v1_decoy,length=1405>
##contig=<ID=chrUn_JTFH01000591v1_decoy,length=1405>
##contig=<ID=chrUn_JTFH01000592v1_decoy,length=1404>
##contig=<ID=chrUn_JTFH01000593v1_decoy,length=1404>
##contig=<ID=chrUn_JTFH01000594v1_decoy,length=1402>
##contig=<ID=chrUn_JTFH01000595v1_decoy,length=1402>
##contig=<ID=chrUn_JTFH01000596v1_decoy,length=1402>
##contig=<ID=chrUn_JTFH01000597v1_decoy,length=1402>
##contig=<ID=chrUn_JTFH01000598v1_decoy,length=1400>
##contig=<ID=chrUn_JTFH01000599v1_decoy,length=1398>
##contig=<ID=chrUn_JTFH01000600v1_decoy,length=1396>
##contig=<ID=chrUn_JTFH01000601v1_decoy,length=1395>
##contig=<ID=chrUn_JTFH01000602v1_decoy,length=1394>
##contig=<ID=chrUn_JTFH01000603v1_decoy,length=1393>
##contig=<ID=chrUn_JTFH01000604v1_decoy,length=1391>
##contig=<ID=chrUn_JTFH01000605v1_decoy,length=1389>
##contig=<ID=chrUn_JTFH01000606v1_decoy,length=1389>
##contig=<ID=chrUn_JTFH01000607v1_decoy,length=1388>
##contig=<ID=chrUn_JTFH01000608v1_decoy,length=1387>
##contig=<ID=chrUn_JTFH01000609v1_decoy,length=1384>
##contig=<ID=chrUn_JTFH01000610v1_decoy,length=1381>
##contig=<ID=chrUn_JTFH01000611v1_decoy,length=1381>
##contig=<ID=chrUn_JTFH01000612v1_decoy,length=1379>
##contig=<ID=chrUn_JTFH01000613v1_decoy,length=1377>
##contig=<ID=chrUn_JTFH01000614v1_decoy,length=1376>
##contig=<ID=chrUn_JTFH01000615v1_decoy,length=1376>
##contig=<ID=chrUn_JTFH01000616v1_decoy,length=1375>
##contig=<ID=chrUn_JTFH01000617v1_decoy,length=1374>
##contig=<ID=chrUn_JTFH01000618v1_decoy,length=1372>
##contig=<ID=chrUn_JTFH01000619v1_decoy,length=1371>
##contig=<ID=chrUn_JTFH01000620v1_decoy,length=1370>
##contig=<ID=chrUn_JTFH01000621v1_decoy,length=1370>
##contig=<ID=chrUn_JTFH01000622v1_decoy,length=1366>
##contig=<ID=chrUn_JTFH01000623v1_decoy,length=1363>
##contig=<ID=chrUn_JTFH01000624v1_decoy,length=1360>
##contig=<ID=chrUn_JTFH01000625v1_decoy,length=1356>
##contig=<ID=chrUn_JTFH01000626v1_decoy,length=1355>
##contig=<ID=chrUn_JTFH01000627v1_decoy,length=1355>
##contig=<ID=chrUn_JTFH01000628v1_decoy,length=1352>
##contig=<ID=chrUn_JTFH01000629v1_decoy,length=1345>
##contig=<ID=chrUn_JTFH01000630v1_decoy,length=1344>
##contig=<ID=chrUn_JTFH01000631v1_decoy,length=1344>
##contig=<ID=chrUn_JTFH01000632v1_decoy,length=1342>
##contig=<ID=chrUn_JTFH01000633v1_decoy,length=1342>
##contig=<ID=chrUn_JTFH01000634v1_decoy,length=1336>
##contig=<ID=chrUn_JTFH01000635v1_decoy,length=1334>
##contig=<ID=chrUn_JTFH01000636v1_decoy,length=1334>
##contig=<ID=chrUn_JTFH01000637v1_decoy,length=1333>
##contig=<ID=chrUn_JTFH01000638v1_decoy,length=1332>
##contig=<ID=chrUn_JTFH01000639v1_decoy,length=1328>
##contig=<ID=chrUn_JTFH01000640v1_decoy,length=1328>
##contig=<ID=chrUn_JTFH01000641v1_decoy,length=1328>
##contig=<ID=chrUn_JTFH01000642v1_decoy,length=1327>
##contig=<ID=chrUn_JTFH01000643v1_decoy,length=1325>
##contig=<ID=chrUn_JTFH01000644v1_decoy,length=1322>
##contig=<ID=chrUn_JTFH01000645v1_decoy,length=1320>
##contig=<ID=chrUn_JTFH01000646v1_decoy,length=1319>
##contig=<ID=chrUn_JTFH01000647v1_decoy,length=1318>
##contig=<ID=chrUn_JTFH01000648v1_decoy,length=1315>
##contig=<ID=chrUn_JTFH01000649v1_decoy,length=1314>
##contig=<ID=chrUn_JTFH01000650v1_decoy,length=1313>
##contig=<ID=chrUn_JTFH01000651v1_decoy,length=1313>
##contig=<ID=chrUn_JTFH01000652v1_decoy,length=1312>
##contig=<ID=chrUn_JTFH01000653v1_decoy,length=1310>
##contig=<ID=chrUn_JTFH01000654v1_decoy,length=1309>
##contig=<ID=chrUn_JTFH01000655v1_decoy,length=1309>
##contig=<ID=chrUn_JTFH01000656v1_decoy,length=1307>
##contig=<ID=chrUn_JTFH01000657v1_decoy,length=1307>
##contig=<ID=chrUn_JTFH01000658v1_decoy,length=1305>
##contig=<ID=chrUn_JTFH01000659v1_decoy,length=1304>
##contig=<ID=chrUn_JTFH01000660v1_decoy,length=1303>
##contig=<ID=chrUn_JTFH01000661v1_decoy,length=1302>
##contig=<ID=chrUn_JTFH01000662v1_decoy,length=1302>
##contig=<ID=chrUn_JTFH01000663v1_decoy,length=1301>
##contig=<ID=chrUn_JTFH01000664v1_decoy,length=1301>
##contig=<ID=chrUn_JTFH01000665v1_decoy,length=1300>
##contig=<ID=chrUn_JTFH01000666v1_decoy,length=1299>
##contig=<ID=chrUn_JTFH01000667v1_decoy,length=1297>
##contig=<ID=chrUn_JTFH01000668v1_decoy,length=1295>
##contig=<ID=chrUn_JTFH01000669v1_decoy,length=1294>
##contig=<ID=chrUn_JTFH01000670v1_decoy,length=1293>
##contig=<ID=chrUn_JTFH01000671v1_decoy,length=1291>
##contig=<ID=chrUn_JTFH01000672v1_decoy,length=1291>
##contig=<ID=chrUn_JTFH01000673v1_decoy,length=1289>
##contig=<ID=chrUn_JTFH01000674v1_decoy,length=1288>
##contig=<ID=chrUn_JTFH01000675v1_decoy,length=1288>
##contig=<ID=chrUn_JTFH01000676v1_decoy,length=1287>
##contig=<ID=chrUn_JTFH01000677v1_decoy,length=1287>
##contig=<ID=chrUn_JTFH01000678v1_decoy,length=1287>
##contig=<ID=chrUn_JTFH01000679v1_decoy,length=1286>
##contig=<ID=chrUn_JTFH01000680v1_decoy,length=1283>
##contig=<ID=chrUn_JTFH01000681v1_decoy,length=1281>
##contig=<ID=chrUn_JTFH01000682v1_decoy,length=1277>
##contig=<ID=chrUn_JTFH01000683v1_decoy,length=1274>
##contig=<ID=chrUn_JTFH01000684v1_decoy,length=1270>
##contig=<ID=chrUn_JTFH01000685v1_decoy,length=1267>
##contig=<ID=chrUn_JTFH01000686v1_decoy,length=1266>
##contig=<ID=chrUn_JTFH01000687v1_decoy,length=1260>
##contig=<ID=chrUn_JTFH01000688v1_decoy,length=1259>
##contig=<ID=chrUn_JTFH01000689v1_decoy,length=1258>
##contig=<ID=chrUn_JTFH01000690v1_decoy,length=1258>
##contig=<ID=chrUn_JTFH01000691v1_decoy,length=1258>
##contig=<ID=chrUn_JTFH01000692v1_decoy,length=1256>
##contig=<ID=chrUn_JTFH01000693v1_decoy,length=1255>
##contig=<ID=chrUn_JTFH01000694v1_decoy,length=1254>
##contig=<ID=chrUn_JTFH01000695v1_decoy,length=1254>
##contig=<ID=chrUn_JTFH01000696v1_decoy,length=1253>
##contig=<ID=chrUn_JTFH01000697v1_decoy,length=1250>
##contig=<ID=chrUn_JTFH01000698v1_decoy,length=1249>
##contig=<ID=chrUn_JTFH01000699v1_decoy,length=1248>
##contig=<ID=chrUn_JTFH01000700v1_decoy,length=1248>
##contig=<ID=chrUn_JTFH01000701v1_decoy,length=1247>
##contig=<ID=chrUn_JTFH01000702v1_decoy,length=1242>
##contig=<ID=chrUn_JTFH01000703v1_decoy,length=1242>
##contig=<ID=chrUn_JTFH01000704v1_decoy,length=1241>
##contig=<ID=chrUn_JTFH01000705v1_decoy,length=1241>
##contig=<ID=chrUn_JTFH01000706v1_decoy,length=1241>
##contig=<ID=chrUn_JTFH01000707v1_decoy,length=1239>
##contig=<ID=chrUn_JTFH01000708v1_decoy,length=1238>
##contig=<ID=chrUn_JTFH01000709v1_decoy,length=1237>
##contig=<ID=chrUn_JTFH01000710v1_decoy,length=1236>
##contig=<ID=chrUn_JTFH01000711v1_decoy,length=1235>
##contig=<ID=chrUn_JTFH01000712v1_decoy,length=1234>
##contig=<ID=chrUn_JTFH01000713v1_decoy,length=1234>
##contig=<ID=chrUn_JTFH01000714v1_decoy,length=1234>
##contig=<ID=chrUn_JTFH01000715v1_decoy,length=1233>
##contig=<ID=chrUn_JTFH01000716v1_decoy,length=1232>
##contig=<ID=chrUn_JTFH01000717v1_decoy,length=1232>
##contig=<ID=chrUn_JTFH01000718v1_decoy,length=1231>
##contig=<ID=chrUn_JTFH01000719v1_decoy,length=1230>
##contig=<ID=chrUn_JTFH01000720v1_decoy,length=1228>
##contig=<ID=chrUn_JTFH01000721v1_decoy,length=1227>
##contig=<ID=chrUn_JTFH01000722v1_decoy,length=1227>
##contig=<ID=chrUn_JTFH01000723v1_decoy,length=1226>
##contig=<ID=chrUn_JTFH01000724v1_decoy,length=1224>
##contig=<ID=chrUn_JTFH01000725v1_decoy,length=1224>
##contig=<ID=chrUn_JTFH01000726v1_decoy,length=1220>
##contig=<ID=chrUn_JTFH01000727v1_decoy,length=1220>
##contig=<ID=chrUn_JTFH01000728v1_decoy,length=1219>
##contig=<ID=chrUn_JTFH01000729v1_decoy,length=1217>
##contig=<ID=chrUn_JTFH01000730v1_decoy,length=1216>
##contig=<ID=chrUn_JTFH01000731v1_decoy,length=1215>
##contig=<ID=chrUn_JTFH01000732v1_decoy,length=1214>
##contig=<ID=chrUn_JTFH01000733v1_decoy,length=1214>
##contig=<ID=chrUn_JTFH01000734v1_decoy,length=1214>
##contig=<ID=chrUn_JTFH01000735v1_decoy,length=1213>
##contig=<ID=chrUn_JTFH01000736v1_decoy,length=1212>
##contig=<ID=chrUn_JTFH01000737v1_decoy,length=1209>
##contig=<ID=chrUn_JTFH01000738v1_decoy,length=1208>
##contig=<ID=chrUn_JTFH01000739v1_decoy,length=1207>
##contig=<ID=chrUn_JTFH01000740v1_decoy,length=1207>
##contig=<ID=chrUn_JTFH01000741v1_decoy,length=1207>
##contig=<ID=chrUn_JTFH01000742v1_decoy,length=1206>
##contig=<ID=chrUn_JTFH01000743v1_decoy,length=1206>
##contig=<ID=chrUn_JTFH01000744v1_decoy,length=1205>
##contig=<ID=chrUn_JTFH01000745v1_decoy,length=1205>
##contig=<ID=chrUn_JTFH01000746v1_decoy,length=1204>
##contig=<ID=chrUn_JTFH01000747v1_decoy,length=1204>
##contig=<ID=chrUn_JTFH01000748v1_decoy,length=1204>
##contig=<ID=chrUn_JTFH01000749v1_decoy,length=1203>
##contig=<ID=chrUn_JTFH01000750v1_decoy,length=1201>
##contig=<ID=chrUn_JTFH01000751v1_decoy,length=1201>
##contig=<ID=chrUn_JTFH01000752v1_decoy,length=1200>
##contig=<ID=chrUn_JTFH01000753v1_decoy,length=1200>
##contig=<ID=chrUn_JTFH01000754v1_decoy,length=1199>
##contig=<ID=chrUn_JTFH01000755v1_decoy,length=1198>
##contig=<ID=chrUn_JTFH01000756v1_decoy,length=1197>
##contig=<ID=chrUn_JTFH01000757v1_decoy,length=1196>
##contig=<ID=chrUn_JTFH01000758v1_decoy,length=1195>
##contig=<ID=chrUn_JTFH01000759v1_decoy,length=1194>
##contig=<ID=chrUn_JTFH01000760v1_decoy,length=1194>
##contig=<ID=chrUn_JTFH01000761v1_decoy,length=1191>
##contig=<ID=chrUn_JTFH01000762v1_decoy,length=1189>
##contig=<ID=chrUn_JTFH01000763v1_decoy,length=1186>
##contig=<ID=chrUn_JTFH01000764v1_decoy,length=1186>
##contig=<ID=chrUn_JTFH01000765v1_decoy,length=1184>
##contig=<ID=chrUn_JTFH01000766v1_decoy,length=1183>
##contig=<ID=chrUn_JTFH01000767v1_decoy,length=1183>
##contig=<ID=chrUn_JTFH01000768v1_decoy,length=1182>
##contig=<ID=chrUn_JTFH01000769v1_decoy,length=1181>
##contig=<ID=chrUn_JTFH01000770v1_decoy,length=1181>
##contig=<ID=chrUn_JTFH01000771v1_decoy,length=1181>
##contig=<ID=chrUn_JTFH01000772v1_decoy,length=1181>
##contig=<ID=chrUn_JTFH01000773v1_decoy,length=1179>
##contig=<ID=chrUn_JTFH01000774v1_decoy,length=1178>
##contig=<ID=chrUn_JTFH01000775v1_decoy,length=1178>
##contig=<ID=chrUn_JTFH01000776v1_decoy,length=1177>
##contig=<ID=chrUn_JTFH01000777v1_decoy,length=1177>
##contig=<ID=chrUn_JTFH01000778v1_decoy,length=1171>
##contig=<ID=chrUn_JTFH01000779v1_decoy,length=1171>
##contig=<ID=chrUn_JTFH01000780v1_decoy,length=1171>
##contig=<ID=chrUn_JTFH01000781v1_decoy,length=1170>
##contig=<ID=chrUn_JTFH01000782v1_decoy,length=1170>
##contig=<ID=chrUn_JTFH01000783v1_decoy,length=1167>
##contig=<ID=chrUn_JTFH01000784v1_decoy,length=1167>
##contig=<ID=chrUn_JTFH01000785v1_decoy,length=1167>
##contig=<ID=chrUn_JTFH01000786v1_decoy,length=1165>
##contig=<ID=chrUn_JTFH01000787v1_decoy,length=1165>
##contig=<ID=chrUn_JTFH01000788v1_decoy,length=1162>
##contig=<ID=chrUn_JTFH01000789v1_decoy,length=1157>
##contig=<ID=chrUn_JTFH01000790v1_decoy,length=1156>
##contig=<ID=chrUn_JTFH01000791v1_decoy,length=1156>
##contig=<ID=chrUn_JTFH01000792v1_decoy,length=1154>
##contig=<ID=chrUn_JTFH01000793v1_decoy,length=1154>
##contig=<ID=chrUn_JTFH01000794v1_decoy,length=1151>
##contig=<ID=chrUn_JTFH01000795v1_decoy,length=1151>
##contig=<ID=chrUn_JTFH01000796v1_decoy,length=1150>
##contig=<ID=chrUn_JTFH01000797v1_decoy,length=1150>
##contig=<ID=chrUn_JTFH01000798v1_decoy,length=1147>
##contig=<ID=chrUn_JTFH01000799v1_decoy,length=1147>
##contig=<ID=chrUn_JTFH01000800v1_decoy,length=1146>
##contig=<ID=chrUn_JTFH01000801v1_decoy,length=1144>
##contig=<ID=chrUn_JTFH01000802v1_decoy,length=1144>
##contig=<ID=chrUn_JTFH01000803v1_decoy,length=1143>
##contig=<ID=chrUn_JTFH01000804v1_decoy,length=1142>
##contig=<ID=chrUn_JTFH01000805v1_decoy,length=1141>
##contig=<ID=chrUn_JTFH01000806v1_decoy,length=1141>
##contig=<ID=chrUn_JTFH01000807v1_decoy,length=1140>
##contig=<ID=chrUn_JTFH01000808v1_decoy,length=1138>
##contig=<ID=chrUn_JTFH01000809v1_decoy,length=1134>
##contig=<ID=chrUn_JTFH01000810v1_decoy,length=1134>
##contig=<ID=chrUn_JTFH01000811v1_decoy,length=1132>
##contig=<ID=chrUn_JTFH01000812v1_decoy,length=1131>
##contig=<ID=chrUn_JTFH01000813v1_decoy,length=1131>
##contig=<ID=chrUn_JTFH01000814v1_decoy,length=1130>
##contig=<ID=chrUn_JTFH01000815v1_decoy,length=1127>
##contig=<ID=chrUn_JTFH01000816v1_decoy,length=1126>
##contig=<ID=chrUn_JTFH01000817v1_decoy,length=1124>
##contig=<ID=chrUn_JTFH01000818v1_decoy,length=1122>
##contig=<ID=chrUn_JTFH01000819v1_decoy,length=1122>
##contig=<ID=chrUn_JTFH01000820v1_decoy,length=1121>
##contig=<ID=chrUn_JTFH01000821v1_decoy,length=1119>
##contig=<ID=chrUn_JTFH01000822v1_decoy,length=1119>
##contig=<ID=chrUn_JTFH01000823v1_decoy,length=1119>
##contig=<ID=chrUn_JTFH01000824v1_decoy,length=1119>
##contig=<ID=chrUn_JTFH01000825v1_decoy,length=1118>
##contig=<ID=chrUn_JTFH01000826v1_decoy,length=1116>
##contig=<ID=chrUn_JTFH01000827v1_decoy,length=1116>
##contig=<ID=chrUn_JTFH01000828v1_decoy,length=1115>
##contig=<ID=chrUn_JTFH01000829v1_decoy,length=1115>
##contig=<ID=chrUn_JTFH01000830v1_decoy,length=1115>
##contig=<ID=chrUn_JTFH01000831v1_decoy,length=1114>
##contig=<ID=chrUn_JTFH01000832v1_decoy,length=1113>
##contig=<ID=chrUn_JTFH01000833v1_decoy,length=1113>
##contig=<ID=chrUn_JTFH01000834v1_decoy,length=1110>
##contig=<ID=chrUn_JTFH01000835v1_decoy,length=1110>
##contig=<ID=chrUn_JTFH01000836v1_decoy,length=1109>
##contig=<ID=chrUn_JTFH01000837v1_decoy,length=1108>
##contig=<ID=chrUn_JTFH01000838v1_decoy,length=1107>
##contig=<ID=chrUn_JTFH01000839v1_decoy,length=1107>
##contig=<ID=chrUn_JTFH01000840v1_decoy,length=1107>
##contig=<ID=chrUn_JTFH01000841v1_decoy,length=1107>
##contig=<ID=chrUn_JTFH01000842v1_decoy,length=1106>
##contig=<ID=chrUn_JTFH01000843v1_decoy,length=1103>
##contig=<ID=chrUn_JTFH01000844v1_decoy,length=1103>
##contig=<ID=chrUn_JTFH01000845v1_decoy,length=1103>
##contig=<ID=chrUn_JTFH01000846v1_decoy,length=1100>
##contig=<ID=chrUn_JTFH01000847v1_decoy,length=1099>
##contig=<ID=chrUn_JTFH01000848v1_decoy,length=1098>
##contig=<ID=chrUn_JTFH01000849v1_decoy,length=1097>
##contig=<ID=chrUn_JTFH01000850v1_decoy,length=1096>
##contig=<ID=chrUn_JTFH01000851v1_decoy,length=1096>
##contig=<ID=chrUn_JTFH01000852v1_decoy,length=1094>
##contig=<ID=chrUn_JTFH01000853v1_decoy,length=1093>
##contig=<ID=chrUn_JTFH01000854v1_decoy,length=1090>
##contig=<ID=chrUn_JTFH01000855v1_decoy,length=1088>
##contig=<ID=chrUn_JTFH01000856v1_decoy,length=1087>
##contig=<ID=chrUn_JTFH01000857v1_decoy,length=1086>
##contig=<ID=chrUn_JTFH01000858v1_decoy,length=1085>
##contig=<ID=chrUn_JTFH01000859v1_decoy,length=1084>
##contig=<ID=chrUn_JTFH01000860v1_decoy,length=1084>
##contig=<ID=chrUn_JTFH01000861v1_decoy,length=1084>
##contig=<ID=chrUn_JTFH01000862v1_decoy,length=1084>
##contig=<ID=chrUn_JTFH01000863v1_decoy,length=1083>
##contig=<ID=chrUn_JTFH01000864v1_decoy,length=1083>
##contig=<ID=chrUn_JTFH01000865v1_decoy,length=1082>
##contig=<ID=chrUn_JTFH01000866v1_decoy,length=1082>
##contig=<ID=chrUn_JTFH01000867v1_decoy,length=1081>
##contig=<ID=chrUn_JTFH01000868v1_decoy,length=1081>
##contig=<ID=chrUn_JTFH01000869v1_decoy,length=1079>
##contig=<ID=chrUn_JTFH01000870v1_decoy,length=1076>
##contig=<ID=chrUn_JTFH01000871v1_decoy,length=1074>
##contig=<ID=chrUn_JTFH01000872v1_decoy,length=1073>
##contig=<ID=chrUn_JTFH01000873v1_decoy,length=1073>
##contig=<ID=chrUn_JTFH01000874v1_decoy,length=1071>
##contig=<ID=chrUn_JTFH01000875v1_decoy,length=1069>
##contig=<ID=chrUn_JTFH01000876v1_decoy,length=1067>
##contig=<ID=chrUn_JTFH01000877v1_decoy,length=1067>
##contig=<ID=chrUn_JTFH01000878v1_decoy,length=1067>
##contig=<ID=chrUn_JTFH01000879v1_decoy,length=1066>
##contig=<ID=chrUn_JTFH01000880v1_decoy,length=1065>
##contig=<ID=chrUn_JTFH01000881v1_decoy,length=1065>
##contig=<ID=chrUn_JTFH01000882v1_decoy,length=1065>
##contig=<ID=chrUn_JTFH01000883v1_decoy,length=1065>
##contig=<ID=chrUn_JTFH01000884v1_decoy,length=1065>
##contig=<ID=chrUn_JTFH01000885v1_decoy,length=1064>
##contig=<ID=chrUn_JTFH01000886v1_decoy,length=1064>
##contig=<ID=chrUn_JTFH01000887v1_decoy,length=1064>
##contig=<ID=chrUn_JTFH01000888v1_decoy,length=1063>
##contig=<ID=chrUn_JTFH01000889v1_decoy,length=1062>
##contig=<ID=chrUn_JTFH01000890v1_decoy,length=1062>
##contig=<ID=chrUn_JTFH01000891v1_decoy,length=1062>
##contig=<ID=chrUn_JTFH01000892v1_decoy,length=1061>
##contig=<ID=chrUn_JTFH01000893v1_decoy,length=1060>
##contig=<ID=chrUn_JTFH01000894v1_decoy,length=1057>
##contig=<ID=chrUn_JTFH01000895v1_decoy,length=1057>
##contig=<ID=chrUn_JTFH01000896v1_decoy,length=1056>
##contig=<ID=chrUn_JTFH01000897v1_decoy,length=1055>
##contig=<ID=chrUn_JTFH01000898v1_decoy,length=1055>
##contig=<ID=chrUn_JTFH01000899v1_decoy,length=1055>
##contig=<ID=chrUn_JTFH01000900v1_decoy,length=1055>
##contig=<ID=chrUn_JTFH01000901v1_decoy,length=1054>
##contig=<ID=chrUn_JTFH01000902v1_decoy,length=1051>
##contig=<ID=chrUn_JTFH01000903v1_decoy,length=1050>
##contig=<ID=chrUn_JTFH01000904v1_decoy,length=1050>
##contig=<ID=chrUn_JTFH01000905v1_decoy,length=1049>
##contig=<ID=chrUn_JTFH01000906v1_decoy,length=1048>
##contig=<ID=chrUn_JTFH01000907v1_decoy,length=1047>
##contig=<ID=chrUn_JTFH01000908v1_decoy,length=1046>
##contig=<ID=chrUn_JTFH01000909v1_decoy,length=1046>
##contig=<ID=chrUn_JTFH01000910v1_decoy,length=1046>
##contig=<ID=chrUn_JTFH01000911v1_decoy,length=1045>
##contig=<ID=chrUn_JTFH01000912v1_decoy,length=1045>
##contig=<ID=chrUn_JTFH01000913v1_decoy,length=1045>
##contig=<ID=chrUn_JTFH01000914v1_decoy,length=1044>
##contig=<ID=chrUn_JTFH01000915v1_decoy,length=1042>
##contig=<ID=chrUn_JTFH01000916v1_decoy,length=1041>
##contig=<ID=chrUn_JTFH01000917v1_decoy,length=1039>
##contig=<ID=chrUn_JTFH01000918v1_decoy,length=1039>
##contig=<ID=chrUn_JTFH01000919v1_decoy,length=1038>
##contig=<ID=chrUn_JTFH01000920v1_decoy,length=1036>
##contig=<ID=chrUn_JTFH01000921v1_decoy,length=1036>
##contig=<ID=chrUn_JTFH01000922v1_decoy,length=1035>
##contig=<ID=chrUn_JTFH01000923v1_decoy,length=1035>
##contig=<ID=chrUn_JTFH01000924v1_decoy,length=1033>
##contig=<ID=chrUn_JTFH01000925v1_decoy,length=1032>
##contig=<ID=chrUn_JTFH01000926v1_decoy,length=1031>
##contig=<ID=chrUn_JTFH01000927v1_decoy,length=1031>
##contig=<ID=chrUn_JTFH01000928v1_decoy,length=1031>
##contig=<ID=chrUn_JTFH01000929v1_decoy,length=1027>
##contig=<ID=chrUn_JTFH01000930v1_decoy,length=1027>
##contig=<ID=chrUn_JTFH01000931v1_decoy,length=1026>
##contig=<ID=chrUn_JTFH01000932v1_decoy,length=1026>
##contig=<ID=chrUn_JTFH01000933v1_decoy,length=1024>
##contig=<ID=chrUn_JTFH01000934v1_decoy,length=1024>
##contig=<ID=chrUn_JTFH01000935v1_decoy,length=1022>
##contig=<ID=chrUn_JTFH01000936v1_decoy,length=1022>
##contig=<ID=chrUn_JTFH01000937v1_decoy,length=1021>
##contig=<ID=chrUn_JTFH01000938v1_decoy,length=1020>
##contig=<ID=chrUn_JTFH01000939v1_decoy,length=1019>
##contig=<ID=chrUn_JTFH01000940v1_decoy,length=1018>
##contig=<ID=chrUn_JTFH01000941v1_decoy,length=1018>
##contig=<ID=chrUn_JTFH01000942v1_decoy,length=1018>
##contig=<ID=chrUn_JTFH01000943v1_decoy,length=1016>
##contig=<ID=chrUn_JTFH01000944v1_decoy,length=1010>
##contig=<ID=chrUn_JTFH01000945v1_decoy,length=1010>
##contig=<ID=chrUn_JTFH01000946v1_decoy,length=1009>
##contig=<ID=chrUn_JTFH01000947v1_decoy,length=1008>
##contig=<ID=chrUn_JTFH01000948v1_decoy,length=1007>
##contig=<ID=chrUn_JTFH01000949v1_decoy,length=1006>
##contig=<ID=chrUn_JTFH01000950v1_decoy,length=1005>
##contig=<ID=chrUn_JTFH01000951v1_decoy,length=1005>
##contig=<ID=chrUn_JTFH01000952v1_decoy,length=1004>
##contig=<ID=chrUn_JTFH01000953v1_decoy,length=1004>
##contig=<ID=chrUn_JTFH01000954v1_decoy,length=1003>
##contig=<ID=chrUn_JTFH01000955v1_decoy,length=1003>
##contig=<ID=chrUn_JTFH01000956v1_decoy,length=1003>
##contig=<ID=chrUn_JTFH01000957v1_decoy,length=1003>
##contig=<ID=chrUn_JTFH01000958v1_decoy,length=1002>
##contig=<ID=chrUn_JTFH01000959v1_decoy,length=1002>
##contig=<ID=chrUn_JTFH01000960v1_decoy,length=1000>
##contig=<ID=chrUn_JTFH01000961v1_decoy,length=1000>
##contig=<ID=chrUn_JTFH01000962v1_decoy,length=8358>
##contig=<ID=chrUn_JTFH01000963v1_decoy,length=7932>
##contig=<ID=chrUn_JTFH01000964v1_decoy,length=6846>
##contig=<ID=chrUn_JTFH01000965v1_decoy,length=4591>
##contig=<ID=chrUn_JTFH01000966v1_decoy,length=4041>
##contig=<ID=chrUn_JTFH01000967v1_decoy,length=3841>
##contig=<ID=chrUn_JTFH01000968v1_decoy,length=3754>
##contig=<ID=chrUn_JTFH01000969v1_decoy,length=3743>
##contig=<ID=chrUn_JTFH01000970v1_decoy,length=3702>
##contig=<ID=chrUn_JTFH01000971v1_decoy,length=3625>
##contig=<ID=chrUn_JTFH01000972v1_decoy,length=3529>
##contig=<ID=chrUn_JTFH01000973v1_decoy,length=3508>
##contig=<ID=chrUn_JTFH01000974v1_decoy,length=3359>
##contig=<ID=chrUn_JTFH01000975v1_decoy,length=3320>
##contig=<ID=chrUn_JTFH01000976v1_decoy,length=3231>
##contig=<ID=chrUn_JTFH01000977v1_decoy,length=3220>
##contig=<ID=chrUn_JTFH01000978v1_decoy,length=3212>
##contig=<ID=chrUn_JTFH01000979v1_decoy,length=3192>
##contig=<ID=chrUn_JTFH01000980v1_decoy,length=3092>
##contig=<ID=chrUn_JTFH01000981v1_decoy,length=3087>
##contig=<ID=chrUn_JTFH01000982v1_decoy,length=3048>
##contig=<ID=chrUn_JTFH01000983v1_decoy,length=3005>
##contig=<ID=chrUn_JTFH01000984v1_decoy,length=3004>
##contig=<ID=chrUn_JTFH01000985v1_decoy,length=2959>
##contig=<ID=chrUn_JTFH01000986v1_decoy,length=2934>
##contig=<ID=chrUn_JTFH01000987v1_decoy,length=2933>
##contig=<ID=chrUn_JTFH01000988v1_decoy,length=2827>
##contig=<ID=chrUn_JTFH01000989v1_decoy,length=2794>
##contig=<ID=chrUn_JTFH01000990v1_decoy,length=2749>
##contig=<ID=chrUn_JTFH01000991v1_decoy,length=2745>
##contig=<ID=chrUn_JTFH01000992v1_decoy,length=2733>
##contig=<ID=chrUn_JTFH01000993v1_decoy,length=2698>
##contig=<ID=chrUn_JTFH01000994v1_decoy,length=2665>
##contig=<ID=chrUn_JTFH01000995v1_decoy,length=2634>
##contig=<ID=chrUn_JTFH01000996v1_decoy,length=2492>
##contig=<ID=chrUn_JTFH01000997v1_decoy,length=2489>
##contig=<ID=chrUn_JTFH01000998v1_decoy,length=2468>
##contig=<ID=chrUn_JTFH01000999v1_decoy,length=2414>
##contig=<ID=chrUn_JTFH01001000v1_decoy,length=2395>
##contig=<ID=chrUn_JTFH01001001v1_decoy,length=2356>
##contig=<ID=chrUn_JTFH01001002v1_decoy,length=2339>
##contig=<ID=chrUn_JTFH01001003v1_decoy,length=2310>
##contig=<ID=chrUn_JTFH01001004v1_decoy,length=2288>
##contig=<ID=chrUn_JTFH01001005v1_decoy,length=2285>
##contig=<ID=chrUn_JTFH01001006v1_decoy,length=2269>
##contig=<ID=chrUn_JTFH01001007v1_decoy,length=2253>
##contig=<ID=chrUn_JTFH01001008v1_decoy,length=2203>
##contig=<ID=chrUn_JTFH01001009v1_decoy,length=2176>
##contig=<ID=chrUn_JTFH01001010v1_decoy,length=2159>
##contig=<ID=chrUn_JTFH01001011v1_decoy,length=2155>
##contig=<ID=chrUn_JTFH01001012v1_decoy,length=2149>
##contig=<ID=chrUn_JTFH01001013v1_decoy,length=2129>
##contig=<ID=chrUn_JTFH01001014v1_decoy,length=2116>
##contig=<ID=chrUn_JTFH01001015v1_decoy,length=2113>
##contig=<ID=chrUn_JTFH01001016v1_decoy,length=2098>
##contig=<ID=chrUn_JTFH01001017v1_decoy,length=2066>
##contig=<ID=chrUn_JTFH01001018v1_decoy,length=2066>
##contig=<ID=chrUn_JTFH01001019v1_decoy,length=2059>
##contig=<ID=chrUn_JTFH01001020v1_decoy,length=2047>
##contig=<ID=chrUn_JTFH01001021v1_decoy,length=2040>
##contig=<ID=chrUn_JTFH01001022v1_decoy,length=2030>
##contig=<ID=chrUn_JTFH01001023v1_decoy,length=2024>
##contig=<ID=chrUn_JTFH01001024v1_decoy,length=2001>
##contig=<ID=chrUn_JTFH01001025v1_decoy,length=1992>
##contig=<ID=chrUn_JTFH01001026v1_decoy,length=1981>
##contig=<ID=chrUn_JTFH01001027v1_decoy,length=1979>
##contig=<ID=chrUn_JTFH01001028v1_decoy,length=1957>
##contig=<ID=chrUn_JTFH01001029v1_decoy,length=1953>
##contig=<ID=chrUn_JTFH01001030v1_decoy,length=1944>
##contig=<ID=chrUn_JTFH01001031v1_decoy,length=1936>
##contig=<ID=chrUn_JTFH01001032v1_decoy,length=1932>
##contig=<ID=chrUn_JTFH01001033v1_decoy,length=1882>
##contig=<ID=chrUn_JTFH01001034v1_decoy,length=1878>
##contig=<ID=chrUn_JTFH01001035v1_decoy,length=1870>
##contig=<ID=chrUn_JTFH01001036v1_decoy,length=1821>
##contig=<ID=chrUn_JTFH01001037v1_decoy,length=1813>
##contig=<ID=chrUn_JTFH01001038v1_decoy,length=1809>
##contig=<ID=chrUn_JTFH01001039v1_decoy,length=1804>
##contig=<ID=chrUn_JTFH01001040v1_decoy,length=1797>
##contig=<ID=chrUn_JTFH01001041v1_decoy,length=1791>
##contig=<ID=chrUn_JTFH01001042v1_decoy,length=1781>
##contig=<ID=chrUn_JTFH01001043v1_decoy,length=1766>
##contig=<ID=chrUn_JTFH01001044v1_decoy,length=1764>
##contig=<ID=chrUn_JTFH01001045v1_decoy,length=1743>
##contig=<ID=chrUn_JTFH01001046v1_decoy,length=1741>
##contig=<ID=chrUn_JTFH01001047v1_decoy,length=1709>
##contig=<ID=chrUn_JTFH01001048v1_decoy,length=1706>
##contig=<ID=chrUn_JTFH01001049v1_decoy,length=1701>
##contig=<ID=chrUn_JTFH01001050v1_decoy,length=1689>
##contig=<ID=chrUn_JTFH01001051v1_decoy,length=1646>
##contig=<ID=chrUn_JTFH01001052v1_decoy,length=1641>
##contig=<ID=chrUn_JTFH01001053v1_decoy,length=1639>
##contig=<ID=chrUn_JTFH01001054v1_decoy,length=1636>
##contig=<ID=chrUn_JTFH01001055v1_decoy,length=1632>
##contig=<ID=chrUn_JTFH01001056v1_decoy,length=1629>
##contig=<ID=chrUn_JTFH01001057v1_decoy,length=1623>
##contig=<ID=chrUn_JTFH01001058v1_decoy,length=1622>
##contig=<ID=chrUn_JTFH01001059v1_decoy,length=1622>
##contig=<ID=chrUn_JTFH01001060v1_decoy,length=1619>
##contig=<ID=chrUn_JTFH01001061v1_decoy,length=1606>
##contig=<ID=chrUn_JTFH01001062v1_decoy,length=1593>
##contig=<ID=chrUn_JTFH01001063v1_decoy,length=1592>
##contig=<ID=chrUn_JTFH01001064v1_decoy,length=1558>
##contig=<ID=chrUn_JTFH01001065v1_decoy,length=1545>
##contig=<ID=chrUn_JTFH01001066v1_decoy,length=1542>
##contig=<ID=chrUn_JTFH01001067v1_decoy,length=1540>
##contig=<ID=chrUn_JTFH01001068v1_decoy,length=1529>
##contig=<ID=chrUn_JTFH01001069v1_decoy,length=1518>
##contig=<ID=chrUn_JTFH01001070v1_decoy,length=1515>
##contig=<ID=chrUn_JTFH01001071v1_decoy,length=1513>
##contig=<ID=chrUn_JTFH01001072v1_decoy,length=1507>
##contig=<ID=chrUn_JTFH01001073v1_decoy,length=1504>
##contig=<ID=chrUn_JTFH01001074v1_decoy,length=1499>
##contig=<ID=chrUn_JTFH01001075v1_decoy,length=1495>
##contig=<ID=chrUn_JTFH01001076v1_decoy,length=1495>
##contig=<ID=chrUn_JTFH01001077v1_decoy,length=1492>
##contig=<ID=chrUn_JTFH01001078v1_decoy,length=1492>
##contig=<ID=chrUn_JTFH01001079v1_decoy,length=1489>
##contig=<ID=chrUn_JTFH01001080v1_decoy,length=1485>
##contig=<ID=chrUn_JTFH01001081v1_decoy,length=1483>
##contig=<ID=chrUn_JTFH01001082v1_decoy,length=1473>
##contig=<ID=chrUn_JTFH01001083v1_decoy,length=1470>
##contig=<ID=chrUn_JTFH01001084v1_decoy,length=1463>
##contig=<ID=chrUn_JTFH01001085v1_decoy,length=1460>
##contig=<ID=chrUn_JTFH01001086v1_decoy,length=1458>
##contig=<ID=chrUn_JTFH01001087v1_decoy,length=1456>
##contig=<ID=chrUn_JTFH01001088v1_decoy,length=1453>
##contig=<ID=chrUn_JTFH01001089v1_decoy,length=1443>
##contig=<ID=chrUn_JTFH01001090v1_decoy,length=1441>
##contig=<ID=chrUn_JTFH01001091v1_decoy,length=1426>
##contig=<ID=chrUn_JTFH01001092v1_decoy,length=1425>
##contig=<ID=chrUn_JTFH01001093v1_decoy,length=1418>
##contig=<ID=chrUn_JTFH01001094v1_decoy,length=1413>
##contig=<ID=chrUn_JTFH01001095v1_decoy,length=1413>
##contig=<ID=chrUn_JTFH01001096v1_decoy,length=1412>
##contig=<ID=chrUn_JTFH01001097v1_decoy,length=1407>
##contig=<ID=chrUn_JTFH01001098v1_decoy,length=1406>
##contig=<ID=chrUn_JTFH01001099v1_decoy,length=1396>
##contig=<ID=chrUn_JTFH01001100v1_decoy,length=1390>
##contig=<ID=chrUn_JTFH01001101v1_decoy,length=1382>
##contig=<ID=chrUn_JTFH01001102v1_decoy,length=1376>
##contig=<ID=chrUn_JTFH01001103v1_decoy,length=1375>
##contig=<ID=chrUn_JTFH01001104v1_decoy,length=1371>
##contig=<ID=chrUn_JTFH01001105v1_decoy,length=1367>
##contig=<ID=chrUn_JTFH01001106v1_decoy,length=1364>
##contig=<ID=chrUn_JTFH01001107v1_decoy,length=1356>
##contig=<ID=chrUn_JTFH01001108v1_decoy,length=1355>
##contig=<ID=chrUn_JTFH01001109v1_decoy,length=1352>
##contig=<ID=chrUn_JTFH01001110v1_decoy,length=1350>
##contig=<ID=chrUn_JTFH01001111v1_decoy,length=1346>
##contig=<ID=chrUn_JTFH01001112v1_decoy,length=1345>
##contig=<ID=chrUn_JTFH01001113v1_decoy,length=1340>
##contig=<ID=chrUn_JTFH01001114v1_decoy,length=1330>
##contig=<ID=chrUn_JTFH01001115v1_decoy,length=1329>
##contig=<ID=chrUn_JTFH01001116v1_decoy,length=1324>
##contig=<ID=chrUn_JTFH01001117v1_decoy,length=1316>
##contig=<ID=chrUn_JTFH01001118v1_decoy,length=1307>
##contig=<ID=chrUn_JTFH01001119v1_decoy,length=1304>
##contig=<ID=chrUn_JTFH01001120v1_decoy,length=1304>
##contig=<ID=chrUn_JTFH01001121v1_decoy,length=1303>
##contig=<ID=chrUn_JTFH01001122v1_decoy,length=1301>
##contig=<ID=chrUn_JTFH01001123v1_decoy,length=1300>
##contig=<ID=chrUn_JTFH01001124v1_decoy,length=1297>
##contig=<ID=chrUn_JTFH01001125v1_decoy,length=1296>
##contig=<ID=chrUn_JTFH01001126v1_decoy,length=1290>
##contig=<ID=chrUn_JTFH01001127v1_decoy,length=1284>
##contig=<ID=chrUn_JTFH01001128v1_decoy,length=1282>
##contig=<ID=chrUn_JTFH01001129v1_decoy,length=1281>
##contig=<ID=chrUn_JTFH01001130v1_decoy,length=1280>
##contig=<ID=chrUn_JTFH01001131v1_decoy,length=1279>
##contig=<ID=chrUn_JTFH01001132v1_decoy,length=1272>
##contig=<ID=chrUn_JTFH01001133v1_decoy,length=1267>
##contig=<ID=chrUn_JTFH01001134v1_decoy,length=1267>
##contig=<ID=chrUn_JTFH01001135v1_decoy,length=1266>
##contig=<ID=chrUn_JTFH01001136v1_decoy,length=1264>
##contig=<ID=chrUn_JTFH01001137v1_decoy,length=1264>
##contig=<ID=chrUn_JTFH01001138v1_decoy,length=1264>
##contig=<ID=chrUn_JTFH01001139v1_decoy,length=1263>
##contig=<ID=chrUn_JTFH01001140v1_decoy,length=1249>
##contig=<ID=chrUn_JTFH01001141v1_decoy,length=1240>
##contig=<ID=chrUn_JTFH01001142v1_decoy,length=1239>
##contig=<ID=chrUn_JTFH01001143v1_decoy,length=1235>
##contig=<ID=chrUn_JTFH01001144v1_decoy,length=1235>
##contig=<ID=chrUn_JTFH01001145v1_decoy,length=1233>
##contig=<ID=chrUn_JTFH01001146v1_decoy,length=1232>
##contig=<ID=chrUn_JTFH01001147v1_decoy,length=1230>
##contig=<ID=chrUn_JTFH01001148v1_decoy,length=1226>
##contig=<ID=chrUn_JTFH01001149v1_decoy,length=1223>
##contig=<ID=chrUn_JTFH01001150v1_decoy,length=1214>
##contig=<ID=chrUn_JTFH01001151v1_decoy,length=1213>
##contig=<ID=chrUn_JTFH01001152v1_decoy,length=1211>
##contig=<ID=chrUn_JTFH01001153v1_decoy,length=1209>
##contig=<ID=chrUn_JTFH01001154v1_decoy,length=1202>
##contig=<ID=chrUn_JTFH01001155v1_decoy,length=1199>
##contig=<ID=chrUn_JTFH01001156v1_decoy,length=1197>
##contig=<ID=chrUn_JTFH01001157v1_decoy,length=1193>
##contig=<ID=chrUn_JTFH01001158v1_decoy,length=1191>
##contig=<ID=chrUn_JTFH01001159v1_decoy,length=1187>
##contig=<ID=chrUn_JTFH01001160v1_decoy,length=1186>
##contig=<ID=chrUn_JTFH01001161v1_decoy,length=1184>
##contig=<ID=chrUn_JTFH01001162v1_decoy,length=1184>
##contig=<ID=chrUn_JTFH01001163v1_decoy,length=1182>
##contig=<ID=chrUn_JTFH01001164v1_decoy,length=1179>
##contig=<ID=chrUn_JTFH01001165v1_decoy,length=1173>
##contig=<ID=chrUn_JTFH01001166v1_decoy,length=1169>
##contig=<ID=chrUn_JTFH01001167v1_decoy,length=1167>
##contig=<ID=chrUn_JTFH01001168v1_decoy,length=1166>
##contig=<ID=chrUn_JTFH01001169v1_decoy,length=1165>
##contig=<ID=chrUn_JTFH01001170v1_decoy,length=1164>
##contig=<ID=chrUn_JTFH01001171v1_decoy,length=1163>
##contig=<ID=chrUn_JTFH01001172v1_decoy,length=1158>
##contig=<ID=chrUn_JTFH01001173v1_decoy,length=1158>
##contig=<ID=chrUn_JTFH01001174v1_decoy,length=1157>
##contig=<ID=chrUn_JTFH01001175v1_decoy,length=1157>
##contig=<ID=chrUn_JTFH01001176v1_decoy,length=1157>
##contig=<ID=chrUn_JTFH01001177v1_decoy,length=1155>
##contig=<ID=chrUn_JTFH01001178v1_decoy,length=1154>
##contig=<ID=chrUn_JTFH01001179v1_decoy,length=1149>
##contig=<ID=chrUn_JTFH01001180v1_decoy,length=1148>
##contig=<ID=chrUn_JTFH01001181v1_decoy,length=1148>
##contig=<ID=chrUn_JTFH01001182v1_decoy,length=1146>
##contig=<ID=chrUn_JTFH01001183v1_decoy,length=1144>
##contig=<ID=chrUn_JTFH01001184v1_decoy,length=1140>
##contig=<ID=chrUn_JTFH01001185v1_decoy,length=1136>
##contig=<ID=chrUn_JTFH01001186v1_decoy,length=1134>
##contig=<ID=chrUn_JTFH01001187v1_decoy,length=1133>
##contig=<ID=chrUn_JTFH01001188v1_decoy,length=1129>
##contig=<ID=chrUn_JTFH01001189v1_decoy,length=1127>
##contig=<ID=chrUn_JTFH01001190v1_decoy,length=1127>
##contig=<ID=chrUn_JTFH01001191v1_decoy,length=1118>
##contig=<ID=chrUn_JTFH01001192v1_decoy,length=1110>
##contig=<ID=chrUn_JTFH01001193v1_decoy,length=1104>
##contig=<ID=chrUn_JTFH01001194v1_decoy,length=1104>
##contig=<ID=chrUn_JTFH01001195v1_decoy,length=1101>
##contig=<ID=chrUn_JTFH01001196v1_decoy,length=1098>
##contig=<ID=chrUn_JTFH01001197v1_decoy,length=1096>
##contig=<ID=chrUn_JTFH01001198v1_decoy,length=1094>
##contig=<ID=chrUn_JTFH01001199v1_decoy,length=1091>
##contig=<ID=chrUn_JTFH01001200v1_decoy,length=1089>
##contig=<ID=chrUn_JTFH01001201v1_decoy,length=1086>
##contig=<ID=chrUn_JTFH01001202v1_decoy,length=1085>
##contig=<ID=chrUn_JTFH01001203v1_decoy,length=1084>
##contig=<ID=chrUn_JTFH01001204v1_decoy,length=1083>
##contig=<ID=chrUn_JTFH01001205v1_decoy,length=1083>
##contig=<ID=chrUn_JTFH01001206v1_decoy,length=1079>
##contig=<ID=chrUn_JTFH01001207v1_decoy,length=1076>
##contig=<ID=chrUn_JTFH01001208v1_decoy,length=1069>
##contig=<ID=chrUn_JTFH01001209v1_decoy,length=1068>
##contig=<ID=chrUn_JTFH01001210v1_decoy,length=1067>
##contig=<ID=chrUn_JTFH01001211v1_decoy,length=1067>
##contig=<ID=chrUn_JTFH01001212v1_decoy,length=1067>
##contig=<ID=chrUn_JTFH01001213v1_decoy,length=1063>
##contig=<ID=chrUn_JTFH01001214v1_decoy,length=1062>
##contig=<ID=chrUn_JTFH01001215v1_decoy,length=1059>
##contig=<ID=chrUn_JTFH01001216v1_decoy,length=1058>
##contig=<ID=chrUn_JTFH01001217v1_decoy,length=1058>
##contig=<ID=chrUn_JTFH01001218v1_decoy,length=1055>
##contig=<ID=chrUn_JTFH01001219v1_decoy,length=1054>
##contig=<ID=chrUn_JTFH01001220v1_decoy,length=1054>
##contig=<ID=chrUn_JTFH01001221v1_decoy,length=1053>
##contig=<ID=chrUn_JTFH01001222v1_decoy,length=1053>
##contig=<ID=chrUn_JTFH01001223v1_decoy,length=1052>
##contig=<ID=chrUn_JTFH01001224v1_decoy,length=1051>
##contig=<ID=chrUn_JTFH01001225v1_decoy,length=1049>
##contig=<ID=chrUn_JTFH01001226v1_decoy,length=1047>
##contig=<ID=chrUn_JTFH01001227v1_decoy,length=1044>
##contig=<ID=chrUn_JTFH01001228v1_decoy,length=1043>
##contig=<ID=chrUn_JTFH01001229v1_decoy,length=1043>
##contig=<ID=chrUn_JTFH01001230v1_decoy,length=1042>
##contig=<ID=chrUn_JTFH01001231v1_decoy,length=1042>
##contig=<ID=chrUn_JTFH01001232v1_decoy,length=1041>
##contig=<ID=chrUn_JTFH01001233v1_decoy,length=1040>
##contig=<ID=chrUn_JTFH01001234v1_decoy,length=1039>
##contig=<ID=chrUn_JTFH01001235v1_decoy,length=1038>
##contig=<ID=chrUn_JTFH01001236v1_decoy,length=1037>
##contig=<ID=chrUn_JTFH01001237v1_decoy,length=1037>
##contig=<ID=chrUn_JTFH01001238v1_decoy,length=1035>
##contig=<ID=chrUn_JTFH01001239v1_decoy,length=1027>
##contig=<ID=chrUn_JTFH01001240v1_decoy,length=1021>
##contig=<ID=chrUn_JTFH01001241v1_decoy,length=1021>
##contig=<ID=chrUn_JTFH01001242v1_decoy,length=1019>
##contig=<ID=chrUn_JTFH01001243v1_decoy,length=1019>
##contig=<ID=chrUn_JTFH01001244v1_decoy,length=1016>
##contig=<ID=chrUn_JTFH01001245v1_decoy,length=1014>
##contig=<ID=chrUn_JTFH01001246v1_decoy,length=1013>
##contig=<ID=chrUn_JTFH01001247v1_decoy,length=1009>
##contig=<ID=chrUn_JTFH01001248v1_decoy,length=1008>
##contig=<ID=chrUn_JTFH01001249v1_decoy,length=1007>
##contig=<ID=chrUn_JTFH01001250v1_decoy,length=1004>
##contig=<ID=chrUn_JTFH01001251v1_decoy,length=1004>
##contig=<ID=chrUn_JTFH01001252v1_decoy,length=1003>
##contig=<ID=chrUn_JTFH01001253v1_decoy,length=1001>
##contig=<ID=chrUn_JTFH01001254v1_decoy,length=1000>
##contig=<ID=chrUn_JTFH01001255v1_decoy,length=1000>
##contig=<ID=chrUn_JTFH01001256v1_decoy,length=1000>
##contig=<ID=chrUn_JTFH01001257v1_decoy,length=17929>
##contig=<ID=chrUn_JTFH01001258v1_decoy,length=9749>
##contig=<ID=chrUn_JTFH01001259v1_decoy,length=8053>
##contig=<ID=chrUn_JTFH01001260v1_decoy,length=7826>
##contig=<ID=chrUn_JTFH01001261v1_decoy,length=7768>
##contig=<ID=chrUn_JTFH01001262v1_decoy,length=5691>
##contig=<ID=chrUn_JTFH01001263v1_decoy,length=5444>
##contig=<ID=chrUn_JTFH01001264v1_decoy,length=5077>
##contig=<ID=chrUn_JTFH01001265v1_decoy,length=4990>
##contig=<ID=chrUn_JTFH01001266v1_decoy,length=4545>
##contig=<ID=chrUn_JTFH01001267v1_decoy,length=4544>
##contig=<ID=chrUn_JTFH01001268v1_decoy,length=4202>
##contig=<ID=chrUn_JTFH01001269v1_decoy,length=4195>
##contig=<ID=chrUn_JTFH01001270v1_decoy,length=3807>
##contig=<ID=chrUn_JTFH01001271v1_decoy,length=3741>
##contig=<ID=chrUn_JTFH01001272v1_decoy,length=3699>
##contig=<ID=chrUn_JTFH01001273v1_decoy,length=3640>
##contig=<ID=chrUn_JTFH01001274v1_decoy,length=3531>
##contig=<ID=chrUn_JTFH01001275v1_decoy,length=3455>
##contig=<ID=chrUn_JTFH01001276v1_decoy,length=3411>
##contig=<ID=chrUn_JTFH01001277v1_decoy,length=3387>
##contig=<ID=chrUn_JTFH01001278v1_decoy,length=3358>
##contig=<ID=chrUn_JTFH01001279v1_decoy,length=3285>
##contig=<ID=chrUn_JTFH01001280v1_decoy,length=3273>
##contig=<ID=chrUn_JTFH01001281v1_decoy,length=3262>
##contig=<ID=chrUn_JTFH01001282v1_decoy,length=3259>
##contig=<ID=chrUn_JTFH01001283v1_decoy,length=3222>
##contig=<ID=chrUn_JTFH01001284v1_decoy,length=3127>
##contig=<ID=chrUn_JTFH01001285v1_decoy,length=3110>
##contig=<ID=chrUn_JTFH01001286v1_decoy,length=3104>
##contig=<ID=chrUn_JTFH01001287v1_decoy,length=3071>
##contig=<ID=chrUn_JTFH01001288v1_decoy,length=3063>
##contig=<ID=chrUn_JTFH01001289v1_decoy,length=3059>
##contig=<ID=chrUn_JTFH01001290v1_decoy,length=2990>
##contig=<ID=chrUn_JTFH01001291v1_decoy,length=2986>
##contig=<ID=chrUn_JTFH01001292v1_decoy,length=2928>
##contig=<ID=chrUn_JTFH01001293v1_decoy,length=2922>
##contig=<ID=chrUn_JTFH01001294v1_decoy,length=2875>
##contig=<ID=chrUn_JTFH01001295v1_decoy,length=2859>
##contig=<ID=chrUn_JTFH01001296v1_decoy,length=2850>
##contig=<ID=chrUn_JTFH01001297v1_decoy,length=2813>
##contig=<ID=chrUn_JTFH01001298v1_decoy,length=2785>
##contig=<ID=chrUn_JTFH01001299v1_decoy,length=2736>
##contig=<ID=chrUn_JTFH01001300v1_decoy,length=2688>
##contig=<ID=chrUn_JTFH01001301v1_decoy,length=2658>
##contig=<ID=chrUn_JTFH01001302v1_decoy,length=2643>
##contig=<ID=chrUn_JTFH01001303v1_decoy,length=2618>
##contig=<ID=chrUn_JTFH01001304v1_decoy,length=2605>
##contig=<ID=chrUn_JTFH01001305v1_decoy,length=2583>
##contig=<ID=chrUn_JTFH01001306v1_decoy,length=2534>
##contig=<ID=chrUn_JTFH01001307v1_decoy,length=2512>
##contig=<ID=chrUn_JTFH01001308v1_decoy,length=2500>
##contig=<ID=chrUn_JTFH01001309v1_decoy,length=2481>
##contig=<ID=chrUn_JTFH01001310v1_decoy,length=2478>
##contig=<ID=chrUn_JTFH01001311v1_decoy,length=2473>
##contig=<ID=chrUn_JTFH01001312v1_decoy,length=2467>
##contig=<ID=chrUn_JTFH01001313v1_decoy,length=2442>
##contig=<ID=chrUn_JTFH01001314v1_decoy,length=2430>
##contig=<ID=chrUn_JTFH01001315v1_decoy,length=2417>
##contig=<ID=chrUn_JTFH01001316v1_decoy,length=2408>
##contig=<ID=chrUn_JTFH01001317v1_decoy,length=2395>
##contig=<ID=chrUn_JTFH01001318v1_decoy,length=2352>
##contig=<ID=chrUn_JTFH01001319v1_decoy,length=2337>
##contig=<ID=chrUn_JTFH01001320v1_decoy,length=2322>
##contig=<ID=chrUn_JTFH01001321v1_decoy,length=2307>
##contig=<ID=chrUn_JTFH01001322v1_decoy,length=2306>
##contig=<ID=chrUn_JTFH01001323v1_decoy,length=2292>
##contig=<ID=chrUn_JTFH01001324v1_decoy,length=2271>
##contig=<ID=chrUn_JTFH01001325v1_decoy,length=2265>
##contig=<ID=chrUn_JTFH01001326v1_decoy,length=2260>
##contig=<ID=chrUn_JTFH01001327v1_decoy,length=2240>
##contig=<ID=chrUn_JTFH01001328v1_decoy,length=2238>
##contig=<ID=chrUn_JTFH01001329v1_decoy,length=2228>
##contig=<ID=chrUn_JTFH01001330v1_decoy,length=2215>
##contig=<ID=chrUn_JTFH01001331v1_decoy,length=2205>
##contig=<ID=chrUn_JTFH01001332v1_decoy,length=2191>
##contig=<ID=chrUn_JTFH01001333v1_decoy,length=2191>
##contig=<ID=chrUn_JTFH01001334v1_decoy,length=2190>
##contig=<ID=chrUn_JTFH01001335v1_decoy,length=2184>
##contig=<ID=chrUn_JTFH01001336v1_decoy,length=2166>
##contig=<ID=chrUn_JTFH01001337v1_decoy,length=2165>
##contig=<ID=chrUn_JTFH01001338v1_decoy,length=2162>
##contig=<ID=chrUn_JTFH01001339v1_decoy,length=2146>
##contig=<ID=chrUn_JTFH01001340v1_decoy,length=2116>
##contig=<ID=chrUn_JTFH01001341v1_decoy,length=2112>
##contig=<ID=chrUn_JTFH01001342v1_decoy,length=2108>
##contig=<ID=chrUn_JTFH01001343v1_decoy,length=2106>
##contig=<ID=chrUn_JTFH01001344v1_decoy,length=2106>
##contig=<ID=chrUn_JTFH01001345v1_decoy,length=2106>
##contig=<ID=chrUn_JTFH01001346v1_decoy,length=2097>
##contig=<ID=chrUn_JTFH01001347v1_decoy,length=2081>
##contig=<ID=chrUn_JTFH01001348v1_decoy,length=2058>
##contig=<ID=chrUn_JTFH01001349v1_decoy,length=2055>
##contig=<ID=chrUn_JTFH01001350v1_decoy,length=2054>
##contig=<ID=chrUn_JTFH01001351v1_decoy,length=2037>
##contig=<ID=chrUn_JTFH01001352v1_decoy,length=2032>
##contig=<ID=chrUn_JTFH01001353v1_decoy,length=2032>
##contig=<ID=chrUn_JTFH01001354v1_decoy,length=2020>
##contig=<ID=chrUn_JTFH01001355v1_decoy,length=2018>
##contig=<ID=chrUn_JTFH01001356v1_decoy,length=2014>
##contig=<ID=chrUn_JTFH01001357v1_decoy,length=2001>
##contig=<ID=chrUn_JTFH01001358v1_decoy,length=2001>
##contig=<ID=chrUn_JTFH01001359v1_decoy,length=1991>
##contig=<ID=chrUn_JTFH01001360v1_decoy,length=1990>
##contig=<ID=chrUn_JTFH01001361v1_decoy,length=1983>
##contig=<ID=chrUn_JTFH01001362v1_decoy,length=1981>
##contig=<ID=chrUn_JTFH01001363v1_decoy,length=1981>
##contig=<ID=chrUn_JTFH01001364v1_decoy,length=1979>
##contig=<ID=chrUn_JTFH01001365v1_decoy,length=1963>
##contig=<ID=chrUn_JTFH01001366v1_decoy,length=1932>
##contig=<ID=chrUn_JTFH01001367v1_decoy,length=1929>
##contig=<ID=chrUn_JTFH01001368v1_decoy,length=1881>
##contig=<ID=chrUn_JTFH01001369v1_decoy,length=1874>
##contig=<ID=chrUn_JTFH01001370v1_decoy,length=1849>
##contig=<ID=chrUn_JTFH01001371v1_decoy,length=1849>
##contig=<ID=chrUn_JTFH01001372v1_decoy,length=1833>
##contig=<ID=chrUn_JTFH01001373v1_decoy,length=1832>
##contig=<ID=chrUn_JTFH01001374v1_decoy,length=1826>
##contig=<ID=chrUn_JTFH01001375v1_decoy,length=1814>
##contig=<ID=chrUn_JTFH01001376v1_decoy,length=1814>
##contig=<ID=chrUn_JTFH01001377v1_decoy,length=1791>
##contig=<ID=chrUn_JTFH01001378v1_decoy,length=1789>
##contig=<ID=chrUn_JTFH01001379v1_decoy,length=1786>
##contig=<ID=chrUn_JTFH01001380v1_decoy,length=1778>
##contig=<ID=chrUn_JTFH01001381v1_decoy,length=1776>
##contig=<ID=chrUn_JTFH01001382v1_decoy,length=1762>
##contig=<ID=chrUn_JTFH01001383v1_decoy,length=1758>
##contig=<ID=chrUn_JTFH01001384v1_decoy,length=1757>
##contig=<ID=chrUn_JTFH01001385v1_decoy,length=1754>
##contig=<ID=chrUn_JTFH01001386v1_decoy,length=1752>
##contig=<ID=chrUn_JTFH01001387v1_decoy,length=1751>
##contig=<ID=chrUn_JTFH01001388v1_decoy,length=1749>
##contig=<ID=chrUn_JTFH01001389v1_decoy,length=1738>
##contig=<ID=chrUn_JTFH01001390v1_decoy,length=1729>
##contig=<ID=chrUn_JTFH01001391v1_decoy,length=1726>
##contig=<ID=chrUn_JTFH01001392v1_decoy,length=1716>
##contig=<ID=chrUn_JTFH01001393v1_decoy,length=1712>
##contig=<ID=chrUn_JTFH01001394v1_decoy,length=1711>
##contig=<ID=chrUn_JTFH01001395v1_decoy,length=1703>
##contig=<ID=chrUn_JTFH01001396v1_decoy,length=1702>
##contig=<ID=chrUn_JTFH01001397v1_decoy,length=1699>
##contig=<ID=chrUn_JTFH01001398v1_decoy,length=1686>
##contig=<ID=chrUn_JTFH01001399v1_decoy,length=1684>
##contig=<ID=chrUn_JTFH01001400v1_decoy,length=1680>
##contig=<ID=chrUn_JTFH01001401v1_decoy,length=1678>
##contig=<ID=chrUn_JTFH01001402v1_decoy,length=1678>
##contig=<ID=chrUn_JTFH01001403v1_decoy,length=1677>
##contig=<ID=chrUn_JTFH01001404v1_decoy,length=1676>
##contig=<ID=chrUn_JTFH01001405v1_decoy,length=1672>
##contig=<ID=chrUn_JTFH01001406v1_decoy,length=1669>
##contig=<ID=chrUn_JTFH01001407v1_decoy,length=1668>
##contig=<ID=chrUn_JTFH01001408v1_decoy,length=1663>
##contig=<ID=chrUn_JTFH01001409v1_decoy,length=1660>
##contig=<ID=chrUn_JTFH01001410v1_decoy,length=1660>
##contig=<ID=chrUn_JTFH01001411v1_decoy,length=1658>
##contig=<ID=chrUn_JTFH01001412v1_decoy,length=1656>
##contig=<ID=chrUn_JTFH01001413v1_decoy,length=1656>
##contig=<ID=chrUn_JTFH01001414v1_decoy,length=1652>
##contig=<ID=chrUn_JTFH01001415v1_decoy,length=1647>
##contig=<ID=chrUn_JTFH01001416v1_decoy,length=1645>
##contig=<ID=chrUn_JTFH01001417v1_decoy,length=1641>
##contig=<ID=chrUn_JTFH01001418v1_decoy,length=1638>
##contig=<ID=chrUn_JTFH01001419v1_decoy,length=1633>
##contig=<ID=chrUn_JTFH01001420v1_decoy,length=1626>
##contig=<ID=chrUn_JTFH01001421v1_decoy,length=1614>
##contig=<ID=chrUn_JTFH01001422v1_decoy,length=1612>
##contig=<ID=chrUn_JTFH01001423v1_decoy,length=1605>
##contig=<ID=chrUn_JTFH01001424v1_decoy,length=1603>
##contig=<ID=chrUn_JTFH01001425v1_decoy,length=1599>
##contig=<ID=chrUn_JTFH01001426v1_decoy,length=1589>
##contig=<ID=chrUn_JTFH01001427v1_decoy,length=1588>
##contig=<ID=chrUn_JTFH01001428v1_decoy,length=1585>
##contig=<ID=chrUn_JTFH01001429v1_decoy,length=1584>
##contig=<ID=chrUn_JTFH01001430v1_decoy,length=1584>
##contig=<ID=chrUn_JTFH01001431v1_decoy,length=1580>
##contig=<ID=chrUn_JTFH01001432v1_decoy,length=1572>
##contig=<ID=chrUn_JTFH01001433v1_decoy,length=1570>
##contig=<ID=chrUn_JTFH01001434v1_decoy,length=1569>
##contig=<ID=chrUn_JTFH01001435v1_decoy,length=1568>
##contig=<ID=chrUn_JTFH01001436v1_decoy,length=1567>
##contig=<ID=chrUn_JTFH01001437v1_decoy,length=1565>
##contig=<ID=chrUn_JTFH01001438v1_decoy,length=1559>
##contig=<ID=chrUn_JTFH01001439v1_decoy,length=1559>
##contig=<ID=chrUn_JTFH01001440v1_decoy,length=1556>
##contig=<ID=chrUn_JTFH01001441v1_decoy,length=1554>
##contig=<ID=chrUn_JTFH01001442v1_decoy,length=1549>
##contig=<ID=chrUn_JTFH01001443v1_decoy,length=1542>
##contig=<ID=chrUn_JTFH01001444v1_decoy,length=1541>
##contig=<ID=chrUn_JTFH01001445v1_decoy,length=1538>
##contig=<ID=chrUn_JTFH01001446v1_decoy,length=1537>
##contig=<ID=chrUn_JTFH01001447v1_decoy,length=1535>
##contig=<ID=chrUn_JTFH01001448v1_decoy,length=1530>
##contig=<ID=chrUn_JTFH01001449v1_decoy,length=1528>
##contig=<ID=chrUn_JTFH01001450v1_decoy,length=1522>
##contig=<ID=chrUn_JTFH01001451v1_decoy,length=1514>
##contig=<ID=chrUn_JTFH01001452v1_decoy,length=1509>
##contig=<ID=chrUn_JTFH01001453v1_decoy,length=1507>
##contig=<ID=chrUn_JTFH01001454v1_decoy,length=1500>
##contig=<ID=chrUn_JTFH01001455v1_decoy,length=1499>
##contig=<ID=chrUn_JTFH01001456v1_decoy,length=1499>
##contig=<ID=chrUn_JTFH01001457v1_decoy,length=1497>
##contig=<ID=chrUn_JTFH01001458v1_decoy,length=1496>
##contig=<ID=chrUn_JTFH01001459v1_decoy,length=1488>
##contig=<ID=chrUn_JTFH01001460v1_decoy,length=1486>
##contig=<ID=chrUn_JTFH01001461v1_decoy,length=1485>
##contig=<ID=chrUn_JTFH01001462v1_decoy,length=1481>
##contig=<ID=chrUn_JTFH01001463v1_decoy,length=1479>
##contig=<ID=chrUn_JTFH01001464v1_decoy,length=1472>
##contig=<ID=chrUn_JTFH01001465v1_decoy,length=1472>
##contig=<ID=chrUn_JTFH01001466v1_decoy,length=1470>
##contig=<ID=chrUn_JTFH01001467v1_decoy,length=1466>
##contig=<ID=chrUn_JTFH01001468v1_decoy,length=1465>
##contig=<ID=chrUn_JTFH01001469v1_decoy,length=1461>
##contig=<ID=chrUn_JTFH01001470v1_decoy,length=1458>
##contig=<ID=chrUn_JTFH01001471v1_decoy,length=1457>
##contig=<ID=chrUn_JTFH01001472v1_decoy,length=1448>
##contig=<ID=chrUn_JTFH01001473v1_decoy,length=1447>
##contig=<ID=chrUn_JTFH01001474v1_decoy,length=1444>
##contig=<ID=chrUn_JTFH01001475v1_decoy,length=1443>
##contig=<ID=chrUn_JTFH01001476v1_decoy,length=1443>
##contig=<ID=chrUn_JTFH01001477v1_decoy,length=1438>
##contig=<ID=chrUn_JTFH01001478v1_decoy,length=1432>
##contig=<ID=chrUn_JTFH01001479v1_decoy,length=1430>
##contig=<ID=chrUn_JTFH01001480v1_decoy,length=1430>
##contig=<ID=chrUn_JTFH01001481v1_decoy,length=1429>
##contig=<ID=chrUn_JTFH01001482v1_decoy,length=1429>
##contig=<ID=chrUn_JTFH01001483v1_decoy,length=1429>
##contig=<ID=chrUn_JTFH01001484v1_decoy,length=1426>
##contig=<ID=chrUn_JTFH01001485v1_decoy,length=1426>
##contig=<ID=chrUn_JTFH01001486v1_decoy,length=1420>
##contig=<ID=chrUn_JTFH01001487v1_decoy,length=1416>
##contig=<ID=chrUn_JTFH01001488v1_decoy,length=1416>
##contig=<ID=chrUn_JTFH01001489v1_decoy,length=1415>
##contig=<ID=chrUn_JTFH01001490v1_decoy,length=1415>
##contig=<ID=chrUn_JTFH01001491v1_decoy,length=1414>
##contig=<ID=chrUn_JTFH01001492v1_decoy,length=1413>
##contig=<ID=chrUn_JTFH01001493v1_decoy,length=1410>
##contig=<ID=chrUn_JTFH01001494v1_decoy,length=1405>
##contig=<ID=chrUn_JTFH01001495v1_decoy,length=1402>
##contig=<ID=chrUn_JTFH01001496v1_decoy,length=1398>
##contig=<ID=chrUn_JTFH01001497v1_decoy,length=1397>
##contig=<ID=chrUn_JTFH01001498v1_decoy,length=1395>
##contig=<ID=chrUn_JTFH01001499v1_decoy,length=1392>
##contig=<ID=chrUn_JTFH01001500v1_decoy,length=1388>
##contig=<ID=chrUn_JTFH01001501v1_decoy,length=1386>
##contig=<ID=chrUn_JTFH01001502v1_decoy,length=1382>
##contig=<ID=chrUn_JTFH01001503v1_decoy,length=1381>
##contig=<ID=chrUn_JTFH01001504v1_decoy,length=1379>
##contig=<ID=chrUn_JTFH01001505v1_decoy,length=1376>
##contig=<ID=chrUn_JTFH01001506v1_decoy,length=1374>
##contig=<ID=chrUn_JTFH01001507v1_decoy,length=1374>
##contig=<ID=chrUn_JTFH01001508v1_decoy,length=1373>
##contig=<ID=chrUn_JTFH01001509v1_decoy,length=1373>
##contig=<ID=chrUn_JTFH01001510v1_decoy,length=1372>
##contig=<ID=chrUn_JTFH01001511v1_decoy,length=1370>
##contig=<ID=chrUn_JTFH01001512v1_decoy,length=1367>
##contig=<ID=chrUn_JTFH01001513v1_decoy,length=1365>
##contig=<ID=chrUn_JTFH01001514v1_decoy,length=1364>
##contig=<ID=chrUn_JTFH01001515v1_decoy,length=1361>
##contig=<ID=chrUn_JTFH01001516v1_decoy,length=1361>
##contig=<ID=chrUn_JTFH01001517v1_decoy,length=1355>
##contig=<ID=chrUn_JTFH01001518v1_decoy,length=1355>
##contig=<ID=chrUn_JTFH01001519v1_decoy,length=1354>
##contig=<ID=chrUn_JTFH01001520v1_decoy,length=1353>
##contig=<ID=chrUn_JTFH01001521v1_decoy,length=1349>
##contig=<ID=chrUn_JTFH01001522v1_decoy,length=1345>
##contig=<ID=chrUn_JTFH01001523v1_decoy,length=1344>
##contig=<ID=chrUn_JTFH01001524v1_decoy,length=1343>
##contig=<ID=chrUn_JTFH01001525v1_decoy,length=1338>
##contig=<ID=chrUn_JTFH01001526v1_decoy,length=1338>
##contig=<ID=chrUn_JTFH01001527v1_decoy,length=1338>
##contig=<ID=chrUn_JTFH01001528v1_decoy,length=1336>
##contig=<ID=chrUn_JTFH01001529v1_decoy,length=1333>
##contig=<ID=chrUn_JTFH01001530v1_decoy,length=1333>
##contig=<ID=chrUn_JTFH01001531v1_decoy,length=1332>
##contig=<ID=chrUn_JTFH01001532v1_decoy,length=1324>
##contig=<ID=chrUn_JTFH01001533v1_decoy,length=1323>
##contig=<ID=chrUn_JTFH01001534v1_decoy,length=1323>
##contig=<ID=chrUn_JTFH01001535v1_decoy,length=1320>
##contig=<ID=chrUn_JTFH01001536v1_decoy,length=1320>
##contig=<ID=chrUn_JTFH01001537v1_decoy,length=1317>
##contig=<ID=chrUn_JTFH01001538v1_decoy,length=1316>
##contig=<ID=chrUn_JTFH01001539v1_decoy,length=1304>
##contig=<ID=chrUn_JTFH01001540v1_decoy,length=1304>
##contig=<ID=chrUn_JTFH01001541v1_decoy,length=1303>
##contig=<ID=chrUn_JTFH01001542v1_decoy,length=1302>
##contig=<ID=chrUn_JTFH01001543v1_decoy,length=1301>
##contig=<ID=chrUn_JTFH01001544v1_decoy,length=1300>
##contig=<ID=chrUn_JTFH01001545v1_decoy,length=1298>
##contig=<ID=chrUn_JTFH01001546v1_decoy,length=1297>
##contig=<ID=chrUn_JTFH01001547v1_decoy,length=1295>
##contig=<ID=chrUn_JTFH01001548v1_decoy,length=1284>
##contig=<ID=chrUn_JTFH01001549v1_decoy,length=1283>
##contig=<ID=chrUn_JTFH01001550v1_decoy,length=1283>
##contig=<ID=chrUn_JTFH01001551v1_decoy,length=1279>
##contig=<ID=chrUn_JTFH01001552v1_decoy,length=1278>
##contig=<ID=chrUn_JTFH01001553v1_decoy,length=1271>
##contig=<ID=chrUn_JTFH01001554v1_decoy,length=1271>
##contig=<ID=chrUn_JTFH01001555v1_decoy,length=1268>
##contig=<ID=chrUn_JTFH01001556v1_decoy,length=1264>
##contig=<ID=chrUn_JTFH01001557v1_decoy,length=1263>
##contig=<ID=chrUn_JTFH01001558v1_decoy,length=1262>
##contig=<ID=chrUn_JTFH01001559v1_decoy,length=1261>
##contig=<ID=chrUn_JTFH01001560v1_decoy,length=1260>
##contig=<ID=chrUn_JTFH01001561v1_decoy,length=1259>
##contig=<ID=chrUn_JTFH01001562v1_decoy,length=1259>
##contig=<ID=chrUn_JTFH01001563v1_decoy,length=1258>
##contig=<ID=chrUn_JTFH01001564v1_decoy,length=1256>
##contig=<ID=chrUn_JTFH01001565v1_decoy,length=1253>
##contig=<ID=chrUn_JTFH01001566v1_decoy,length=1248>
##contig=<ID=chrUn_JTFH01001567v1_decoy,length=1248>
##contig=<ID=chrUn_JTFH01001568v1_decoy,length=1246>
##contig=<ID=chrUn_JTFH01001569v1_decoy,length=1246>
##contig=<ID=chrUn_JTFH01001570v1_decoy,length=1244>
##contig=<ID=chrUn_JTFH01001571v1_decoy,length=1238>
##contig=<ID=chrUn_JTFH01001572v1_decoy,length=1238>
##contig=<ID=chrUn_JTFH01001573v1_decoy,length=1236>
##contig=<ID=chrUn_JTFH01001574v1_decoy,length=1234>
##contig=<ID=chrUn_JTFH01001575v1_decoy,length=1234>
##contig=<ID=chrUn_JTFH01001576v1_decoy,length=1231>
##contig=<ID=chrUn_JTFH01001577v1_decoy,length=1231>
##contig=<ID=chrUn_JTFH01001578v1_decoy,length=1230>
##contig=<ID=chrUn_JTFH01001579v1_decoy,length=1230>
##contig=<ID=chrUn_JTFH01001580v1_decoy,length=1228>
##contig=<ID=chrUn_JTFH01001581v1_decoy,length=1227>
##contig=<ID=chrUn_JTFH01001582v1_decoy,length=1222>
##contig=<ID=chrUn_JTFH01001583v1_decoy,length=1222>
##contig=<ID=chrUn_JTFH01001584v1_decoy,length=1221>
##contig=<ID=chrUn_JTFH01001585v1_decoy,length=1221>
##contig=<ID=chrUn_JTFH01001586v1_decoy,length=1220>
##contig=<ID=chrUn_JTFH01001587v1_decoy,length=1218>
##contig=<ID=chrUn_JTFH01001588v1_decoy,length=1218>
##contig=<ID=chrUn_JTFH01001589v1_decoy,length=1216>
##contig=<ID=chrUn_JTFH01001590v1_decoy,length=1216>
##contig=<ID=chrUn_JTFH01001591v1_decoy,length=1212>
##contig=<ID=chrUn_JTFH01001592v1_decoy,length=1210>
##contig=<ID=chrUn_JTFH01001593v1_decoy,length=1209>
##contig=<ID=chrUn_JTFH01001594v1_decoy,length=1208>
##contig=<ID=chrUn_JTFH01001595v1_decoy,length=1208>
##contig=<ID=chrUn_JTFH01001596v1_decoy,length=1206>
##contig=<ID=chrUn_JTFH01001597v1_decoy,length=1205>
##contig=<ID=chrUn_JTFH01001598v1_decoy,length=1205>
##contig=<ID=chrUn_JTFH01001599v1_decoy,length=1202>
##contig=<ID=chrUn_JTFH01001600v1_decoy,length=1200>
##contig=<ID=chrUn_JTFH01001601v1_decoy,length=1199>
##contig=<ID=chrUn_JTFH01001602v1_decoy,length=1198>
##contig=<ID=chrUn_JTFH01001603v1_decoy,length=1198>
##contig=<ID=chrUn_JTFH01001604v1_decoy,length=1198>
##contig=<ID=chrUn_JTFH01001605v1_decoy,length=1195>
##contig=<ID=chrUn_JTFH01001606v1_decoy,length=1194>
##contig=<ID=chrUn_JTFH01001607v1_decoy,length=1191>
##contig=<ID=chrUn_JTFH01001608v1_decoy,length=1189>
##contig=<ID=chrUn_JTFH01001609v1_decoy,length=1188>
##contig=<ID=chrUn_JTFH01001610v1_decoy,length=1180>
##contig=<ID=chrUn_JTFH01001611v1_decoy,length=1180>
##contig=<ID=chrUn_JTFH01001612v1_decoy,length=1179>
##contig=<ID=chrUn_JTFH01001613v1_decoy,length=1172>
##contig=<ID=chrUn_JTFH01001614v1_decoy,length=1168>
##contig=<ID=chrUn_JTFH01001615v1_decoy,length=1166>
##contig=<ID=chrUn_JTFH01001616v1_decoy,length=1157>
##contig=<ID=chrUn_JTFH01001617v1_decoy,length=1156>
##contig=<ID=chrUn_JTFH01001618v1_decoy,length=1156>
##contig=<ID=chrUn_JTFH01001619v1_decoy,length=1155>
##contig=<ID=chrUn_JTFH01001620v1_decoy,length=1154>
##contig=<ID=chrUn_JTFH01001621v1_decoy,length=1154>
##contig=<ID=chrUn_JTFH01001622v1_decoy,length=1149>
##contig=<ID=chrUn_JTFH01001623v1_decoy,length=1143>
##contig=<ID=chrUn_JTFH01001624v1_decoy,length=1143>
##contig=<ID=chrUn_JTFH01001625v1_decoy,length=1140>
##contig=<ID=chrUn_JTFH01001626v1_decoy,length=1137>
##contig=<ID=chrUn_JTFH01001627v1_decoy,length=1135>
##contig=<ID=chrUn_JTFH01001628v1_decoy,length=1135>
##contig=<ID=chrUn_JTFH01001629v1_decoy,length=1135>
##contig=<ID=chrUn_JTFH01001630v1_decoy,length=1127>
##contig=<ID=chrUn_JTFH01001631v1_decoy,length=1127>
##contig=<ID=chrUn_JTFH01001632v1_decoy,length=1126>
##contig=<ID=chrUn_JTFH01001633v1_decoy,length=1123>
##contig=<ID=chrUn_JTFH01001634v1_decoy,length=1123>
##contig=<ID=chrUn_JTFH01001635v1_decoy,length=1123>
##contig=<ID=chrUn_JTFH01001636v1_decoy,length=1122>
##contig=<ID=chrUn_JTFH01001637v1_decoy,length=1122>
##contig=<ID=chrUn_JTFH01001638v1_decoy,length=1121>
##contig=<ID=chrUn_JTFH01001639v1_decoy,length=1121>
##contig=<ID=chrUn_JTFH01001640v1_decoy,length=1119>
##contig=<ID=chrUn_JTFH01001641v1_decoy,length=1119>
##contig=<ID=chrUn_JTFH01001642v1_decoy,length=1119>
##contig=<ID=chrUn_JTFH01001643v1_decoy,length=1118>
##contig=<ID=chrUn_JTFH01001644v1_decoy,length=1115>
##contig=<ID=chrUn_JTFH01001645v1_decoy,length=1106>
##contig=<ID=chrUn_JTFH01001646v1_decoy,length=1106>
##contig=<ID=chrUn_JTFH01001647v1_decoy,length=1104>
##contig=<ID=chrUn_JTFH01001648v1_decoy,length=1102>
##contig=<ID=chrUn_JTFH01001649v1_decoy,length=1101>
##contig=<ID=chrUn_JTFH01001650v1_decoy,length=1098>
##contig=<ID=chrUn_JTFH01001651v1_decoy,length=1098>
##contig=<ID=chrUn_JTFH01001652v1_decoy,length=1096>
##contig=<ID=chrUn_JTFH01001653v1_decoy,length=1096>
##contig=<ID=chrUn_JTFH01001654v1_decoy,length=1095>
##contig=<ID=chrUn_JTFH01001655v1_decoy,length=1093>
##contig=<ID=chrUn_JTFH01001656v1_decoy,length=1090>
##contig=<ID=chrUn_JTFH01001657v1_decoy,length=1089>
##contig=<ID=chrUn_JTFH01001658v1_decoy,length=1087>
##contig=<ID=chrUn_JTFH01001659v1_decoy,length=1087>
##contig=<ID=chrUn_JTFH01001660v1_decoy,length=1085>
##contig=<ID=chrUn_JTFH01001661v1_decoy,length=1085>
##contig=<ID=chrUn_JTFH01001662v1_decoy,length=1085>
##contig=<ID=chrUn_JTFH01001663v1_decoy,length=1083>
##contig=<ID=chrUn_JTFH01001664v1_decoy,length=1080>
##contig=<ID=chrUn_JTFH01001665v1_decoy,length=1080>
##contig=<ID=chrUn_JTFH01001666v1_decoy,length=1079>
##contig=<ID=chrUn_JTFH01001667v1_decoy,length=1079>
##contig=<ID=chrUn_JTFH01001668v1_decoy,length=1079>
##contig=<ID=chrUn_JTFH01001669v1_decoy,length=1075>
##contig=<ID=chrUn_JTFH01001670v1_decoy,length=1074>
##contig=<ID=chrUn_JTFH01001671v1_decoy,length=1073>
##contig=<ID=chrUn_JTFH01001672v1_decoy,length=1070>
##contig=<ID=chrUn_JTFH01001673v1_decoy,length=1068>
##contig=<ID=chrUn_JTFH01001674v1_decoy,length=1067>
##contig=<ID=chrUn_JTFH01001675v1_decoy,length=1066>
##contig=<ID=chrUn_JTFH01001676v1_decoy,length=1066>
##contig=<ID=chrUn_JTFH01001677v1_decoy,length=1066>
##contig=<ID=chrUn_JTFH01001678v1_decoy,length=1063>
##contig=<ID=chrUn_JTFH01001679v1_decoy,length=1063>
##contig=<ID=chrUn_JTFH01001680v1_decoy,length=1063>
##contig=<ID=chrUn_JTFH01001681v1_decoy,length=1062>
##contig=<ID=chrUn_JTFH01001682v1_decoy,length=1058>
##contig=<ID=chrUn_JTFH01001683v1_decoy,length=1056>
##contig=<ID=chrUn_JTFH01001684v1_decoy,length=1052>
##contig=<ID=chrUn_JTFH01001685v1_decoy,length=1051>
##contig=<ID=chrUn_JTFH01001686v1_decoy,length=1051>
##contig=<ID=chrUn_JTFH01001687v1_decoy,length=1050>
##contig=<ID=chrUn_JTFH01001688v1_decoy,length=1048>
##contig=<ID=chrUn_JTFH01001689v1_decoy,length=1046>
##contig=<ID=chrUn_JTFH01001690v1_decoy,length=1046>
##contig=<ID=chrUn_JTFH01001691v1_decoy,length=1045>
##contig=<ID=chrUn_JTFH01001692v1_decoy,length=1043>
##contig=<ID=chrUn_JTFH01001693v1_decoy,length=1038>
##contig=<ID=chrUn_JTFH01001694v1_decoy,length=1036>
##contig=<ID=chrUn_JTFH01001695v1_decoy,length=1035>
##contig=<ID=chrUn_JTFH01001696v1_decoy,length=1035>
##contig=<ID=chrUn_JTFH01001697v1_decoy,length=1035>
##contig=<ID=chrUn_JTFH01001698v1_decoy,length=1033>
##contig=<ID=chrUn_JTFH01001699v1_decoy,length=1032>
##contig=<ID=chrUn_JTFH01001700v1_decoy,length=1031>
##contig=<ID=chrUn_JTFH01001701v1_decoy,length=1026>
##contig=<ID=chrUn_JTFH01001702v1_decoy,length=1026>
##contig=<ID=chrUn_JTFH01001703v1_decoy,length=1026>
##contig=<ID=chrUn_JTFH01001704v1_decoy,length=1023>
##contig=<ID=chrUn_JTFH01001705v1_decoy,length=1022>
##contig=<ID=chrUn_JTFH01001706v1_decoy,length=1020>
##contig=<ID=chrUn_JTFH01001707v1_decoy,length=1020>
##contig=<ID=chrUn_JTFH01001708v1_decoy,length=1020>
##contig=<ID=chrUn_JTFH01001709v1_decoy,length=1019>
##contig=<ID=chrUn_JTFH01001710v1_decoy,length=1018>
##contig=<ID=chrUn_JTFH01001711v1_decoy,length=1018>
##contig=<ID=chrUn_JTFH01001712v1_decoy,length=1017>
##contig=<ID=chrUn_JTFH01001713v1_decoy,length=1015>
##contig=<ID=chrUn_JTFH01001714v1_decoy,length=1015>
##contig=<ID=chrUn_JTFH01001715v1_decoy,length=1015>
##contig=<ID=chrUn_JTFH01001716v1_decoy,length=1014>
##contig=<ID=chrUn_JTFH01001717v1_decoy,length=1014>
##contig=<ID=chrUn_JTFH01001718v1_decoy,length=1013>
##contig=<ID=chrUn_JTFH01001719v1_decoy,length=1013>
##contig=<ID=chrUn_JTFH01001720v1_decoy,length=1013>
##contig=<ID=chrUn_JTFH01001721v1_decoy,length=1012>
##contig=<ID=chrUn_JTFH01001722v1_decoy,length=1011>
##contig=<ID=chrUn_JTFH01001723v1_decoy,length=1011>
##contig=<ID=chrUn_JTFH01001724v1_decoy,length=1009>
##contig=<ID=chrUn_JTFH01001725v1_decoy,length=1008>
##contig=<ID=chrUn_JTFH01001726v1_decoy,length=1008>
##contig=<ID=chrUn_JTFH01001727v1_decoy,length=1007>
##contig=<ID=chrUn_JTFH01001728v1_decoy,length=1007>
##contig=<ID=chrUn_JTFH01001729v1_decoy,length=1007>
##contig=<ID=chrUn_JTFH01001730v1_decoy,length=1006>
##contig=<ID=chrUn_JTFH01001731v1_decoy,length=1005>
##contig=<ID=chrUn_JTFH01001732v1_decoy,length=1003>
##contig=<ID=chrUn_JTFH01001733v1_decoy,length=1001>
##contig=<ID=chrUn_JTFH01001734v1_decoy,length=1000>
##contig=<ID=chrUn_JTFH01001735v1_decoy,length=19311>
##contig=<ID=chrUn_JTFH01001736v1_decoy,length=11713>
##contig=<ID=chrUn_JTFH01001737v1_decoy,length=11263>
##contig=<ID=chrUn_JTFH01001738v1_decoy,length=9779>
##contig=<ID=chrUn_JTFH01001739v1_decoy,length=9568>
##contig=<ID=chrUn_JTFH01001740v1_decoy,length=9344>
##contig=<ID=chrUn_JTFH01001741v1_decoy,length=9188>
##contig=<ID=chrUn_JTFH01001742v1_decoy,length=9100>
##contig=<ID=chrUn_JTFH01001743v1_decoy,length=8771>
##contig=<ID=chrUn_JTFH01001744v1_decoy,length=8690>
##contig=<ID=chrUn_JTFH01001745v1_decoy,length=8566>
##contig=<ID=chrUn_JTFH01001746v1_decoy,length=8058>
##contig=<ID=chrUn_JTFH01001747v1_decoy,length=7759>
##contig=<ID=chrUn_JTFH01001748v1_decoy,length=7585>
##contig=<ID=chrUn_JTFH01001749v1_decoy,length=7471>
##contig=<ID=chrUn_JTFH01001750v1_decoy,length=7461>
##contig=<ID=chrUn_JTFH01001751v1_decoy,length=7342>
##contig=<ID=chrUn_JTFH01001752v1_decoy,length=7223>
##contig=<ID=chrUn_JTFH01001753v1_decoy,length=7064>
##contig=<ID=chrUn_JTFH01001754v1_decoy,length=6916>
##contig=<ID=chrUn_JTFH01001755v1_decoy,length=6897>
##contig=<ID=chrUn_JTFH01001756v1_decoy,length=6880>
##contig=<ID=chrUn_JTFH01001757v1_decoy,length=6857>
##contig=<ID=chrUn_JTFH01001758v1_decoy,length=6840>
##contig=<ID=chrUn_JTFH01001759v1_decoy,length=6728>
##contig=<ID=chrUn_JTFH01001760v1_decoy,length=6688>
##contig=<ID=chrUn_JTFH01001761v1_decoy,length=6553>
##contig=<ID=chrUn_JTFH01001762v1_decoy,length=6396>
##contig=<ID=chrUn_JTFH01001763v1_decoy,length=6345>
##contig=<ID=chrUn_JTFH01001764v1_decoy,length=6295>
##contig=<ID=chrUn_JTFH01001765v1_decoy,length=6266>
##contig=<ID=chrUn_JTFH01001766v1_decoy,length=6173>
##contig=<ID=chrUn_JTFH01001767v1_decoy,length=6171>
##contig=<ID=chrUn_JTFH01001768v1_decoy,length=6120>
##contig=<ID=chrUn_JTFH01001769v1_decoy,length=6105>
##contig=<ID=chrUn_JTFH01001770v1_decoy,length=6099>
##contig=<ID=chrUn_JTFH01001771v1_decoy,length=5893>
##contig=<ID=chrUn_JTFH01001772v1_decoy,length=5829>
##contig=<ID=chrUn_JTFH01001773v1_decoy,length=5793>
##contig=<ID=chrUn_JTFH01001774v1_decoy,length=5776>
##contig=<ID=chrUn_JTFH01001775v1_decoy,length=5759>
##contig=<ID=chrUn_JTFH01001776v1_decoy,length=5716>
##contig=<ID=chrUn_JTFH01001777v1_decoy,length=5708>
##contig=<ID=chrUn_JTFH01001778v1_decoy,length=5590>
##contig=<ID=chrUn_JTFH01001779v1_decoy,length=5566>
##contig=<ID=chrUn_JTFH01001780v1_decoy,length=5558>
##contig=<ID=chrUn_JTFH01001781v1_decoy,length=5418>
##contig=<ID=chrUn_JTFH01001782v1_decoy,length=5375>
##contig=<ID=chrUn_JTFH01001783v1_decoy,length=5300>
##contig=<ID=chrUn_JTFH01001784v1_decoy,length=5255>
##contig=<ID=chrUn_JTFH01001785v1_decoy,length=5157>
##contig=<ID=chrUn_JTFH01001786v1_decoy,length=5130>
##contig=<ID=chrUn_JTFH01001787v1_decoy,length=4978>
##contig=<ID=chrUn_JTFH01001788v1_decoy,length=4957>
##contig=<ID=chrUn_JTFH01001789v1_decoy,length=4947>
##contig=<ID=chrUn_JTFH01001790v1_decoy,length=4897>
##contig=<ID=chrUn_JTFH01001791v1_decoy,length=4867>
##contig=<ID=chrUn_JTFH01001792v1_decoy,length=4845>
##contig=<ID=chrUn_JTFH01001793v1_decoy,length=4678>
##contig=<ID=chrUn_JTFH01001794v1_decoy,length=4641>
##contig=<ID=chrUn_JTFH01001795v1_decoy,length=4592>
##contig=<ID=chrUn_JTFH01001796v1_decoy,length=4543>
##contig=<ID=chrUn_JTFH01001797v1_decoy,length=4532>
##contig=<ID=chrUn_JTFH01001798v1_decoy,length=4503>
##contig=<ID=chrUn_JTFH01001799v1_decoy,length=4495>
##contig=<ID=chrUn_JTFH01001800v1_decoy,length=4444>
##contig=<ID=chrUn_JTFH01001801v1_decoy,length=4414>
##contig=<ID=chrUn_JTFH01001802v1_decoy,length=4409>
##contig=<ID=chrUn_JTFH01001803v1_decoy,length=4302>
##contig=<ID=chrUn_JTFH01001804v1_decoy,length=4300>
##contig=<ID=chrUn_JTFH01001805v1_decoy,length=4277>
##contig=<ID=chrUn_JTFH01001806v1_decoy,length=4173>
##contig=<ID=chrUn_JTFH01001807v1_decoy,length=4169>
##contig=<ID=chrUn_JTFH01001808v1_decoy,length=4136>
##contig=<ID=chrUn_JTFH01001809v1_decoy,length=4101>
##contig=<ID=chrUn_JTFH01001810v1_decoy,length=4089>
##contig=<ID=chrUn_JTFH01001811v1_decoy,length=4015>
##contig=<ID=chrUn_JTFH01001812v1_decoy,length=4000>
##contig=<ID=chrUn_JTFH01001813v1_decoy,length=3973>
##contig=<ID=chrUn_JTFH01001814v1_decoy,length=3732>
##contig=<ID=chrUn_JTFH01001815v1_decoy,length=3709>
##contig=<ID=chrUn_JTFH01001816v1_decoy,length=3686>
##contig=<ID=chrUn_JTFH01001817v1_decoy,length=3676>
##contig=<ID=chrUn_JTFH01001818v1_decoy,length=3673>
##contig=<ID=chrUn_JTFH01001819v1_decoy,length=3672>
##contig=<ID=chrUn_JTFH01001820v1_decoy,length=3633>
##contig=<ID=chrUn_JTFH01001821v1_decoy,length=3633>
##contig=<ID=chrUn_JTFH01001822v1_decoy,length=3613>
##contig=<ID=chrUn_JTFH01001823v1_decoy,length=3605>
##contig=<ID=chrUn_JTFH01001824v1_decoy,length=3592>
##contig=<ID=chrUn_JTFH01001825v1_decoy,length=3586>
##contig=<ID=chrUn_JTFH01001826v1_decoy,length=3584>
##contig=<ID=chrUn_JTFH01001827v1_decoy,length=3577>
##contig=<ID=chrUn_JTFH01001828v1_decoy,length=3537>
##contig=<ID=chrUn_JTFH01001829v1_decoy,length=3510>
##contig=<ID=chrUn_JTFH01001830v1_decoy,length=3509>
##contig=<ID=chrUn_JTFH01001831v1_decoy,length=3488>
##contig=<ID=chrUn_JTFH01001832v1_decoy,length=3473>
##contig=<ID=chrUn_JTFH01001833v1_decoy,length=3445>
##contig=<ID=chrUn_JTFH01001834v1_decoy,length=3427>
##contig=<ID=chrUn_JTFH01001835v1_decoy,length=3395>
##contig=<ID=chrUn_JTFH01001836v1_decoy,length=3367>
##contig=<ID=chrUn_JTFH01001837v1_decoy,length=3337>
##contig=<ID=chrUn_JTFH01001838v1_decoy,length=3324>
##contig=<ID=chrUn_JTFH01001839v1_decoy,length=3315>
##contig=<ID=chrUn_JTFH01001840v1_decoy,length=3313>
##contig=<ID=chrUn_JTFH01001841v1_decoy,length=3283>
##contig=<ID=chrUn_JTFH01001842v1_decoy,length=3250>
##contig=<ID=chrUn_JTFH01001843v1_decoy,length=3247>
##contig=<ID=chrUn_JTFH01001844v1_decoy,length=3237>
##contig=<ID=chrUn_JTFH01001845v1_decoy,length=3235>
##contig=<ID=chrUn_JTFH01001846v1_decoy,length=3200>
##contig=<ID=chrUn_JTFH01001847v1_decoy,length=3195>
##contig=<ID=chrUn_JTFH01001848v1_decoy,length=3175>
##contig=<ID=chrUn_JTFH01001849v1_decoy,length=3158>
##contig=<ID=chrUn_JTFH01001850v1_decoy,length=3143>
##contig=<ID=chrUn_JTFH01001851v1_decoy,length=3139>
##contig=<ID=chrUn_JTFH01001852v1_decoy,length=3138>
##contig=<ID=chrUn_JTFH01001853v1_decoy,length=3136>
##contig=<ID=chrUn_JTFH01001854v1_decoy,length=3132>
##contig=<ID=chrUn_JTFH01001855v1_decoy,length=3132>
##contig=<ID=chrUn_JTFH01001856v1_decoy,length=3095>
##contig=<ID=chrUn_JTFH01001857v1_decoy,length=3094>
##contig=<ID=chrUn_JTFH01001858v1_decoy,length=3093>
##contig=<ID=chrUn_JTFH01001859v1_decoy,length=3059>
##contig=<ID=chrUn_JTFH01001860v1_decoy,length=2985>
##contig=<ID=chrUn_JTFH01001861v1_decoy,length=2975>
##contig=<ID=chrUn_JTFH01001862v1_decoy,length=2967>
##contig=<ID=chrUn_JTFH01001863v1_decoy,length=2961>
##contig=<ID=chrUn_JTFH01001864v1_decoy,length=2955>
##contig=<ID=chrUn_JTFH01001865v1_decoy,length=2935>
##contig=<ID=chrUn_JTFH01001866v1_decoy,length=2933>
##contig=<ID=chrUn_JTFH01001867v1_decoy,length=2909>
##contig=<ID=chrUn_JTFH01001868v1_decoy,length=2904>
##contig=<ID=chrUn_JTFH01001869v1_decoy,length=2892>
##contig=<ID=chrUn_JTFH01001870v1_decoy,length=2886>
##contig=<ID=chrUn_JTFH01001871v1_decoy,length=2885>
##contig=<ID=chrUn_JTFH01001872v1_decoy,length=2878>
##contig=<ID=chrUn_JTFH01001873v1_decoy,length=2875>
##contig=<ID=chrUn_JTFH01001874v1_decoy,length=2861>
##contig=<ID=chrUn_JTFH01001875v1_decoy,length=2856>
##contig=<ID=chrUn_JTFH01001876v1_decoy,length=2838>
##contig=<ID=chrUn_JTFH01001877v1_decoy,length=2801>
##contig=<ID=chrUn_JTFH01001878v1_decoy,length=2797>
##contig=<ID=chrUn_JTFH01001879v1_decoy,length=2788>
##contig=<ID=chrUn_JTFH01001880v1_decoy,length=2773>
##contig=<ID=chrUn_JTFH01001881v1_decoy,length=2755>
##contig=<ID=chrUn_JTFH01001882v1_decoy,length=2754>
##contig=<ID=chrUn_JTFH01001883v1_decoy,length=2743>
##contig=<ID=chrUn_JTFH01001884v1_decoy,length=2725>
##contig=<ID=chrUn_JTFH01001885v1_decoy,length=2722>
##contig=<ID=chrUn_JTFH01001886v1_decoy,length=2682>
##contig=<ID=chrUn_JTFH01001887v1_decoy,length=2669>
##contig=<ID=chrUn_JTFH01001888v1_decoy,length=2663>
##contig=<ID=chrUn_JTFH01001889v1_decoy,length=2652>
##contig=<ID=chrUn_JTFH01001890v1_decoy,length=2647>
##contig=<ID=chrUn_JTFH01001891v1_decoy,length=2635>
##contig=<ID=chrUn_JTFH01001892v1_decoy,length=2633>
##contig=<ID=chrUn_JTFH01001893v1_decoy,length=2629>
##contig=<ID=chrUn_JTFH01001894v1_decoy,length=2612>
##contig=<ID=chrUn_JTFH01001895v1_decoy,length=2599>
##contig=<ID=chrUn_JTFH01001896v1_decoy,length=2566>
##contig=<ID=chrUn_JTFH01001897v1_decoy,length=2556>
##contig=<ID=chrUn_JTFH01001898v1_decoy,length=2551>
##contig=<ID=chrUn_JTFH01001899v1_decoy,length=2551>
##contig=<ID=chrUn_JTFH01001900v1_decoy,length=2538>
##contig=<ID=chrUn_JTFH01001901v1_decoy,length=2538>
##contig=<ID=chrUn_JTFH01001902v1_decoy,length=2525>
##contig=<ID=chrUn_JTFH01001903v1_decoy,length=2498>
##contig=<ID=chrUn_JTFH01001904v1_decoy,length=2496>
##contig=<ID=chrUn_JTFH01001905v1_decoy,length=2483>
##contig=<ID=chrUn_JTFH01001906v1_decoy,length=2475>
##contig=<ID=chrUn_JTFH01001907v1_decoy,length=2469>
##contig=<ID=chrUn_JTFH01001908v1_decoy,length=2455>
##contig=<ID=chrUn_JTFH01001909v1_decoy,length=2444>
##contig=<ID=chrUn_JTFH01001910v1_decoy,length=2437>
##contig=<ID=chrUn_JTFH01001911v1_decoy,length=2435>
##contig=<ID=chrUn_JTFH01001912v1_decoy,length=2427>
##contig=<ID=chrUn_JTFH01001913v1_decoy,length=2419>
##contig=<ID=chrUn_JTFH01001914v1_decoy,length=2413>
##contig=<ID=chrUn_JTFH01001915v1_decoy,length=2412>
##contig=<ID=chrUn_JTFH01001916v1_decoy,length=2400>
##contig=<ID=chrUn_JTFH01001917v1_decoy,length=2399>
##contig=<ID=chrUn_JTFH01001918v1_decoy,length=2396>
##contig=<ID=chrUn_JTFH01001919v1_decoy,length=2393>
##contig=<ID=chrUn_JTFH01001920v1_decoy,length=2386>
##contig=<ID=chrUn_JTFH01001921v1_decoy,length=2384>
##contig=<ID=chrUn_JTFH01001922v1_decoy,length=2382>
##contig=<ID=chrUn_JTFH01001923v1_decoy,length=2382>
##contig=<ID=chrUn_JTFH01001924v1_decoy,length=2367>
##contig=<ID=chrUn_JTFH01001925v1_decoy,length=2366>
##contig=<ID=chrUn_JTFH01001926v1_decoy,length=2362>
##contig=<ID=chrUn_JTFH01001927v1_decoy,length=2361>
##contig=<ID=chrUn_JTFH01001928v1_decoy,length=2353>
##contig=<ID=chrUn_JTFH01001929v1_decoy,length=2349>
##contig=<ID=chrUn_JTFH01001930v1_decoy,length=2348>
##contig=<ID=chrUn_JTFH01001931v1_decoy,length=2340>
##contig=<ID=chrUn_JTFH01001932v1_decoy,length=2339>
##contig=<ID=chrUn_JTFH01001933v1_decoy,length=2336>
##contig=<ID=chrUn_JTFH01001934v1_decoy,length=2333>
##contig=<ID=chrUn_JTFH01001935v1_decoy,length=2330>
##contig=<ID=chrUn_JTFH01001936v1_decoy,length=2327>
##contig=<ID=chrUn_JTFH01001937v1_decoy,length=2318>
##contig=<ID=chrUn_JTFH01001938v1_decoy,length=2293>
##contig=<ID=chrUn_JTFH01001939v1_decoy,length=2292>
##contig=<ID=chrUn_JTFH01001940v1_decoy,length=2287>
##contig=<ID=chrUn_JTFH01001941v1_decoy,length=2274>
##contig=<ID=chrUn_JTFH01001942v1_decoy,length=2274>
##contig=<ID=chrUn_JTFH01001943v1_decoy,length=2267>
##contig=<ID=chrUn_JTFH01001944v1_decoy,length=2260>
##contig=<ID=chrUn_JTFH01001945v1_decoy,length=2257>
##contig=<ID=chrUn_JTFH01001946v1_decoy,length=2240>
##contig=<ID=chrUn_JTFH01001947v1_decoy,length=2239>
##contig=<ID=chrUn_JTFH01001948v1_decoy,length=2232>
##contig=<ID=chrUn_JTFH01001949v1_decoy,length=2230>
##contig=<ID=chrUn_JTFH01001950v1_decoy,length=2230>
##contig=<ID=chrUn_JTFH01001951v1_decoy,length=2222>
##contig=<ID=chrUn_JTFH01001952v1_decoy,length=2216>
##contig=<ID=chrUn_JTFH01001953v1_decoy,length=2214>
##contig=<ID=chrUn_JTFH01001954v1_decoy,length=2210>
##contig=<ID=chrUn_JTFH01001955v1_decoy,length=2203>
##contig=<ID=chrUn_JTFH01001956v1_decoy,length=2197>
##contig=<ID=chrUn_JTFH01001957v1_decoy,length=2196>
##contig=<ID=chrUn_JTFH01001958v1_decoy,length=2196>
##contig=<ID=chrUn_JTFH01001959v1_decoy,length=2179>
##contig=<ID=chrUn_JTFH01001960v1_decoy,length=2178>
##contig=<ID=chrUn_JTFH01001961v1_decoy,length=2178>
##contig=<ID=chrUn_JTFH01001962v1_decoy,length=2172>
##contig=<ID=chrUn_JTFH01001963v1_decoy,length=2170>
##contig=<ID=chrUn_JTFH01001964v1_decoy,length=2167>
##contig=<ID=chrUn_JTFH01001965v1_decoy,length=2167>
##contig=<ID=chrUn_JTFH01001966v1_decoy,length=2157>
##contig=<ID=chrUn_JTFH01001967v1_decoy,length=2153>
##contig=<ID=chrUn_JTFH01001968v1_decoy,length=2151>
##contig=<ID=chrUn_JTFH01001969v1_decoy,length=2147>
##contig=<ID=chrUn_JTFH01001970v1_decoy,length=2145>
##contig=<ID=chrUn_JTFH01001971v1_decoy,length=2142>
##contig=<ID=chrUn_JTFH01001972v1_decoy,length=2142>
##contig=<ID=chrUn_JTFH01001973v1_decoy,length=2136>
##contig=<ID=chrUn_JTFH01001974v1_decoy,length=2130>
##contig=<ID=chrUn_JTFH01001975v1_decoy,length=2128>
##contig=<ID=chrUn_JTFH01001976v1_decoy,length=2126>
##contig=<ID=chrUn_JTFH01001977v1_decoy,length=2126>
##contig=<ID=chrUn_JTFH01001978v1_decoy,length=2119>
##contig=<ID=chrUn_JTFH01001979v1_decoy,length=2107>
##contig=<ID=chrUn_JTFH01001980v1_decoy,length=2091>
##contig=<ID=chrUn_JTFH01001981v1_decoy,length=2087>
##contig=<ID=chrUn_JTFH01001982v1_decoy,length=2086>
##contig=<ID=chrUn_JTFH01001983v1_decoy,length=2083>
##contig=<ID=chrUn_JTFH01001984v1_decoy,length=2075>
##contig=<ID=chrUn_JTFH01001985v1_decoy,length=2075>
##contig=<ID=chrUn_JTFH01001986v1_decoy,length=2072>
##contig=<ID=chrUn_JTFH01001987v1_decoy,length=2068>
##contig=<ID=chrUn_JTFH01001988v1_decoy,length=2067>
##contig=<ID=chrUn_JTFH01001989v1_decoy,length=2055>
##contig=<ID=chrUn_JTFH01001990v1_decoy,length=2051>
##contig=<ID=chrUn_JTFH01001991v1_decoy,length=2050>
##contig=<ID=chrUn_JTFH01001992v1_decoy,length=2033>
##contig=<ID=chrUn_JTFH01001993v1_decoy,length=2024>
##contig=<ID=chrUn_JTFH01001994v1_decoy,length=2016>
##contig=<ID=chrUn_JTFH01001995v1_decoy,length=2011>
##contig=<ID=chrUn_JTFH01001996v1_decoy,length=2009>
##contig=<ID=chrUn_JTFH01001997v1_decoy,length=2003>
##contig=<ID=chrUn_JTFH01001998v1_decoy,length=2001>
##contig=<ID=CMV,length=235646>
##contig=<ID=HBV,length=3215>
##contig=<ID=HCV-1,length=9646>
##contig=<ID=HCV-2,length=9711>
##contig=<ID=HIV-1,length=9181>
##contig=<ID=HIV-2,length=10359>
##contig=<ID=KSHV,length=137969>
##contig=<ID=HTLV-1,length=8507>
##contig=<ID=MCV,length=5387>
##contig=<ID=SV40,length=5243>
##contig=<ID=HPV16,length=7906>
##contig=<ID=HPV18,length=7857>
##contig=<ID=HPV26,length=7855>
##contig=<ID=HPV31,length=7912>
##contig=<ID=HPV33,length=7909>
##contig=<ID=HPV35,length=7879>
##contig=<ID=HPV39,length=7833>
##contig=<ID=HPV45,length=7858>
##contig=<ID=HPV51,length=7808>
##contig=<ID=HPV52,length=7942>
##contig=<ID=HPV53,length=7859>
##contig=<ID=HPV56,length=7845>
##contig=<ID=HPV58,length=7824>
##contig=<ID=HPV59,length=7896>
##contig=<ID=HPV66,length=7824>
##contig=<ID=HPV68,length=7822>
##contig=<ID=HPV69,length=7700>
##contig=<ID=HPV73,length=7700>
##contig=<ID=HPV82,length=7870>
##contig=<ID=HPV1,length=7816>
##contig=<ID=HPV2,length=7860>
##contig=<ID=HPV3,length=7820>
##contig=<ID=HPV4,length=7353>
##contig=<ID=HPV5,length=7746>
##contig=<ID=HPV6,length=7996>
##contig=<ID=HPV7,length=8027>
##contig=<ID=HPV8,length=7654>
##contig=<ID=HPV9,length=7434>
##contig=<ID=HPV10,length=7919>
##contig=<ID=HPV11,length=7931>
##contig=<ID=HPV12,length=7673>
##contig=<ID=HPV13,length=7880>
##contig=<ID=HPV14,length=7713>
##contig=<ID=HPV15,length=7413>
##contig=<ID=HPV17,length=7426>
##contig=<ID=HPV19,length=7685>
##contig=<ID=HPV20,length=7757>
##contig=<ID=HPV21,length=7779>
##contig=<ID=HPV22,length=7368>
##contig=<ID=HPV23,length=7324>
##contig=<ID=HPV24,length=7452>
##contig=<ID=HPV25,length=7713>
##contig=<ID=HPV27,length=7823>
##contig=<ID=HPV28,length=7959>
##contig=<ID=HPV29,length=7916>
##contig=<ID=HPV30,length=7852>
##contig=<ID=HPV32,length=7961>
##contig=<ID=HPV34,length=7723>
##contig=<ID=HPV36,length=7722>
##contig=<ID=HPV37,length=7421>
##contig=<ID=HPV38,length=7400>
##contig=<ID=HPV40,length=7909>
##contig=<ID=HPV41,length=7614>
##contig=<ID=HPV42,length=7917>
##contig=<ID=HPV43,length=7975>
##contig=<ID=HPV44,length=7833>
##contig=<ID=HPV47,length=7726>
##contig=<ID=HPV48,length=7100>
##contig=<ID=HPV49,length=7560>
##contig=<ID=HPV50,length=7184>
##contig=<ID=HPV54,length=7759>
##contig=<ID=HPV57,length=7861>
##contig=<ID=HPV60,length=7313>
##contig=<ID=HPV61,length=7989>
##contig=<ID=HPV62,length=8092>
##contig=<ID=HPV63,length=7348>
##contig=<ID=HPV65,length=7308>
##contig=<ID=HPV67,length=7801>
##contig=<ID=HPV70,length=7905>
##contig=<ID=HPV71,length=8037>
##contig=<ID=HPV72,length=7989>
##contig=<ID=HPV74,length=7887>
##contig=<ID=HPV75,length=7537>
##contig=<ID=HPV76,length=7549>
##contig=<ID=HPV77,length=7887>
##contig=<ID=HPV78,length=7830>
##contig=<ID=HPV80,length=7427>
##contig=<ID=HPV81,length=8070>
##contig=<ID=HPV83,length=8104>
##contig=<ID=HPV84,length=7948>
##contig=<ID=HPV85,length=7812>
##contig=<ID=HPV86,length=7983>
##contig=<ID=HPV87,length=7999>
##contig=<ID=HPV88,length=7326>
##contig=<ID=HPV89,length=8078>
##contig=<ID=HPV90,length=8033>
##contig=<ID=HPV91,length=7966>
##contig=<ID=HPV92,length=7461>
##contig=<ID=HPV93,length=7450>
##contig=<ID=HPV94,length=7881>
##contig=<ID=HPV95,length=7337>
##contig=<ID=HPV96,length=7438>
##contig=<ID=HPV97,length=7843>
##contig=<ID=HPV98,length=7466>
##contig=<ID=HPV99,length=7698>
##contig=<ID=HPV100,length=7380>
##contig=<ID=HPV101,length=7259>
##contig=<ID=HPV102,length=8078>
##contig=<ID=HPV103,length=7263>
##contig=<ID=HPV104,length=7386>
##contig=<ID=HPV105,length=7667>
##contig=<ID=HPV106,length=8035>
##contig=<ID=HPV107,length=7562>
##contig=<ID=HPV108,length=7150>
##contig=<ID=HPV109,length=7346>
##contig=<ID=HPV110,length=7423>
##contig=<ID=HPV111,length=7386>
##contig=<ID=HPV112,length=7227>
##contig=<ID=HPV113,length=7412>
##contig=<ID=HPV114,length=8070>
##contig=<ID=HPV115,length=7476>
##contig=<ID=HPV116,length=7184>
##contig=<ID=HPV117,length=7895>
##contig=<ID=HPV118,length=7597>
##contig=<ID=HPV119,length=7251>
##contig=<ID=HPV120,length=7304>
##contig=<ID=HPV121,length=7342>
##contig=<ID=HPV122,length=7397>
##contig=<ID=HPV123,length=7329>
##contig=<ID=HPV124,length=7489>
##contig=<ID=HPV125,length=7809>
##contig=<ID=HPV126,length=7326>
##contig=<ID=HPV127,length=7181>
##contig=<ID=HPV128,length=7259>
##contig=<ID=HPV129,length=7219>
##contig=<ID=HPV130,length=7388>
##contig=<ID=HPV131,length=7182>
##contig=<ID=HPV132,length=7125>
##contig=<ID=HPV133,length=7358>
##contig=<ID=HPV134,length=7309>
##contig=<ID=HPV135,length=7293>
##contig=<ID=HPV136,length=7319>
##contig=<ID=HPV137,length=7236>
##contig=<ID=HPV138,length=7353>
##contig=<ID=HPV139,length=7360>
##contig=<ID=HPV140,length=7341>
##contig=<ID=HPV141,length=7384>
##contig=<ID=HPV142,length=7374>
##contig=<ID=HPV143,length=7715>
##contig=<ID=HPV144,length=7271>
##contig=<ID=HPV145,length=7375>
##contig=<ID=HPV146,length=7265>
##contig=<ID=HPV147,length=7224>
##contig=<ID=HPV148,length=7164>
##contig=<ID=HPV149,length=7333>
##contig=<ID=HPV150,length=7436>
##contig=<ID=HPV151,length=7386>
##contig=<ID=HPV152,length=7480>
##contig=<ID=HPV153,length=7240>
##contig=<ID=HPV154,length=7286>
##contig=<ID=HPV155,length=7352>
##contig=<ID=HPV156,length=7329>
##contig=<ID=HPV159,length=7443>
##contig=<ID=HPV160,length=7779>
##contig=<ID=HPV161,length=7238>
##contig=<ID=HPV162,length=7214>
##contig=<ID=HPV163,length=7233>
##contig=<ID=HPV164,length=7233>
##contig=<ID=HPV165,length=7129>
##contig=<ID=HPV166,length=7212>
##contig=<ID=HPV167,length=7228>
##contig=<ID=HPV168,length=7204>
##contig=<ID=HPV169,length=7252>
##contig=<ID=HPV170,length=7417>
##contig=<ID=HPV171,length=7261>
##contig=<ID=HPV172,length=7203>
##contig=<ID=HPV173,length=7297>
##contig=<ID=HPV174,length=7359>
##contig=<ID=HPV175,length=7226>
##contig=<ID=HPV178,length=7314>
##contig=<ID=HPV179,length=7228>
##contig=<ID=HPV180,length=7356>
##contig=<ID=HPV184,length=7324>
##contig=<ID=HPV197,length=7278>
##contig=<ID=HPV199,length=7184>
##contig=<ID=HPV-mCG2,length=7152>
##contig=<ID=HPV-mCG3,length=7095>
##contig=<ID=HPV-mCH2,length=7190>
##contig=<ID=HPV-mFD1,length=7286>
##contig=<ID=HPV-mFD2,length=7219>
##contig=<ID=HPV-mFS1,length=7167>
##contig=<ID=HPV-mFi864,length=7247>
##contig=<ID=HPV-mKC5,length=7143>
##contig=<ID=HPV-mKN1,length=7300>
##contig=<ID=HPV-mKN2,length=7299>
##contig=<ID=HPV-mKN3,length=7251>
##contig=<ID=HPV-mL55,length=7177>
##contig=<ID=HPV-mRTRX7,length=7731>
##contig=<ID=HPV-mSD2,length=7300>
##ALT=<ID=DEL,Description="Deletion">
##ALT=<ID=INV,Description="Inversion">
##ALT=<ID=DUP,Description="Duplication">
##ALT=<ID=DUP:TANDEM,Description="Tandem Duplication">
##ALT=<ID=DUP:INT,Description="Interspersed Duplication">
##ALT=<ID=INS,Description="Insertion">
##ALT=<ID=BND,Description="Breakend">
##INFO=<ID=SVTYPE,Number=1,Type=String,Description="Type of structural variant">
##INFO=<ID=CUTPASTE,Number=0,Type=Flag,Description="Genomic origin of interspersed duplication seems to be deleted">
##INFO=<ID=END,Number=1,Type=Integer,Description="End position of the variant described in this record">
##INFO=<ID=SVLEN,Number=1,Type=Integer,Description="Difference in length between REF and ALT alleles">
##INFO=<ID=READS,Number=.,Type=String,Description="Names of all supporting reads">
##FILTER=<ID=not_fully_covered,Description="Tandem duplication is not fully covered by a contig">
##FILTER=<ID=incomplete_inversion,Description="Only one inversion breakpoint is supported">
##FORMAT=<ID=GT,Number=1,Type=String,Description="Genotype">
##FORMAT=<ID=CN,Number=1,Type=Integer,Description="Copy number of tandem duplication (e.g. 2 for one additional copy)">
#CHROM	POS	ID	REF	ALT	QUAL	FILTER	INFO	FORMAT	Sample
chr19	200112	volcanosv.DUP.recover.1	.	<DUP>	20	PASS	SVTYPE=DUP;END=201205;SVLEN=1093;READS=PS255924_225735_565141_hp1_0:157942-159045	GT	1|0
chr17	83217736	volcanosv.DUP.recover.2	.	<DUP>	20	PASS	SVTYPE=DUP;END=83217830;SVLEN=94;READS=PS79763657_79759049_81069078_hp1_1:14352-14446,PS79763657_79759049_81069078_hp2_0:1528766-1528860	GT	1|1
chr5	181437434	volcanosv.DUP.recover.3	.	<DUP>	20	PASS	SVTYPE=DUP;END=181437515;SVLEN=81;READS=PS177464044_177454529_180717451_hp1_5:11164-11223,PS177464044_177454529_180717451_hp2_2:85531-85637	GT	1|1
chr6	170712992	volcanosv.DUP.recover.4	.	<DUP>	20	PASS	SVTYPE=DUP;END=170713061;SVLEN=69;READS=PS168626831_168577958_170277545_hp1_3:27109-27177,PS168626831_168577958_170277545_hp2_5:29314-29382	GT	1|1
chr5	181320581	volcanosv.DUP.recover.5	.	<DUP>	20	PASS	SVTYPE=DUP;END=181323989;SVLEN=3408;READS=PS177464044_177454529_180717451_hp2_0:3352645-3356061	GT	0|1
chr1	866753	volcanosv.DUP.recover.6	.	<DUP>	20	PASS	SVTYPE=DUP;END=866850;SVLEN=97;READS=PS724651_715151_1108129_hp1_7:200451-200549,PS724651_715151_1108129_hp2_0:60072-60170	GT	1|1
chr1	976715	volcanosv.DUP.recover.7	.	<DUP>	20	PASS	SVTYPE=DUP;END=977222;SVLEN=507;READS=PS1151930_1124260_2588704_hp1_0:24898-25431,PS1151930_1124260_2588704_hp2_0:24899-25432	GT	1|1
chr1	996281	volcanosv.DUP.recover.8	.	<DUP>	20	PASS	SVTYPE=DUP;END=996348;SVLEN=67;READS=PS724651_715151_1108129_hp1_7:333156-333222,PS724651_715151_1108129_hp2_0:192625-192691	GT	1|1
chr1	1064964	volcanosv.DUP.recover.9	.	<DUP>	20	PASS	SVTYPE=DUP;END=1065176;SVLEN=212;READS=PS724651_715151_1108129_hp1_7:402035-402274	GT	1|0
chr1	1068747	volcanosv.DUP.recover.10	.	<DUP>	20	PASS	SVTYPE=DUP;END=1068821;SVLEN=74;READS=PS724651_715151_1108129_hp1_7:406164-406242,PS1151930_1124260_2588704_hp2_0:117989-118048	GT	1|1
chr1	1079191	volcanosv.DUP.recover.11	.	<DUP>	20	PASS	SVTYPE=DUP;END=1079371;SVLEN=180;READS=PS1151930_1124260_2588704_hp2_0:128503-128684	GT	0|1
chr1	1080636	volcanosv.DUP.recover.12	.	<DUP>	20	PASS	SVTYPE=DUP;END=1080979;SVLEN=343;READS=PS724651_715151_1108129_hp1_7:418185-418565,PS724651_715151_1108129_hp2_0:277328-277776	GT	1|1
chr1	1108884	volcanosv.DUP.recover.13	.	<DUP>	20	PASS	SVTYPE=DUP;END=1108978;SVLEN=94;READS=PS724651_715151_1108129_hp1_7:446536-446629	GT	1|0
chr1	1139544	volcanosv.DUP.recover.14	.	<DUP>	20	PASS	SVTYPE=DUP;END=1140215;SVLEN=671;READS=PS724651_715151_1108129_hp2_0:337025-337696	GT	0|1
chr1	1249036	volcanosv.DUP.recover.15	.	<DUP>	20	PASS	SVTYPE=DUP;END=1249631;SVLEN=595;READS=PS1151930_1124260_2588704_hp2_3:86256-86850	GT	0|1
chr1	1288268	volcanosv.DUP.recover.16	.	<DUP>	20	PASS	SVTYPE=DUP;END=1290080;SVLEN=1812;READS=PS1151930_1124260_2588704_hp2_3:126805-128439	GT	0|1
chr1	1289052	volcanosv.DUP.recover.17	.	<DUP>	20	PASS	SVTYPE=DUP;END=1290020;SVLEN=968;READS=PS1151930_1124260_2588704_hp2_3:128968-129701	GT	0|1
chr1	1288866	volcanosv.DUP.recover.18	.	<DUP>	20	PASS	SVTYPE=DUP;END=1288923;SVLEN=57;READS=PS1151930_1124260_2588704_hp2_3:128630-128686	GT	0|1
chr1	1477853	volcanosv.DUP.recover.19	.	<DUP>	20	PASS	SVTYPE=DUP;END=1477984;SVLEN=131;READS=PS1151930_1124260_2588704_hp1_6:316208-316341,PS1151930_1124260_2588704_hp2_3:320353-320486	GT	1|1
chr1	1981819	volcanosv.DUP.recover.20	.	<DUP>	20	PASS	SVTYPE=DUP;END=1981887;SVLEN=68;READS=PS1151930_1124260_2588704_hp1_6:820706-820776,PS1151930_1124260_2588704_hp2_3:825606-825676	GT	1|1
chr1	2085614	volcanosv.DUP.recover.21	.	<DUP>	20	PASS	SVTYPE=DUP;END=2085726;SVLEN=112;READS=PS1151930_1124260_2588704_hp2_3:929988-930100	GT	0|1
chr1	2122077	volcanosv.DUP.recover.22	.	<DUP>	20	PASS	SVTYPE=DUP;END=2122146;SVLEN=69;READS=PS1151930_1124260_2588704_hp2_3:966475-966562	GT	1|1
chr1	2211609	volcanosv.DUP.recover.23	.	<DUP>	20	PASS	SVTYPE=DUP;END=2212063;SVLEN=454;READS=PS1151930_1124260_2588704_hp1_6:1051003-1051462	GT	1|0
chr1	2602114	volcanosv.DUP.recover.24	.	<DUP>	20	PASS	SVTYPE=DUP;END=2602189;SVLEN=75;READS=PS1151930_1124260_2588704_hp1_6:1447991-1448071	GT	1|0
chr1	2770385	volcanosv.DUP.recover.25	.	<DUP>	20	PASS	SVTYPE=DUP;END=2774130;SVLEN=3745;READS=PS2685672_2684608_3839897_hp2_0:31667-35411	GT	0|1
chr1	3176148	volcanosv.DUP.recover.26	.	<DUP>	20	PASS	SVTYPE=DUP;END=3176343;SVLEN=195;READS=PS2685672_2684608_3839897_hp1_0:446128-446367,PS2685672_2684608_3839897_hp2_0:444129-444368	GT	1|1
chr1	3181282	volcanosv.DUP.recover.27	.	<DUP>	20	PASS	SVTYPE=DUP;END=3182038;SVLEN=756;READS=PS2685672_2684608_3839897_hp1_0:451572-452557,PS2685672_2684608_3839897_hp2_0:449575-450560	GT	1|1
chr1	3428145	volcanosv.DUP.recover.28	.	<DUP>	20	PASS	SVTYPE=DUP;END=3428290;SVLEN=145;READS=PS2685672_2684608_3839897_hp2_0:698316-698460	GT	0|1
chr1	3578744	volcanosv.DUP.recover.29	.	<DUP>	20	PASS	SVTYPE=DUP;END=3578836;SVLEN=92;READS=PS2685672_2684608_3839897_hp1_0:853863-853954,PS2685672_2684608_3839897_hp2_0:853215-853306	GT	1|1
chr1	3587856	volcanosv.DUP.recover.30	.	<DUP>	20	PASS	SVTYPE=DUP;END=3588276;SVLEN=420;READS=PS2685672_2684608_3839897_hp2_0:863707-864078	GT	0|1
chr1	3694435	volcanosv.DUP.recover.31	.	<DUP>	20	PASS	SVTYPE=DUP;END=3695003;SVLEN=568;READS=PS2685672_2684608_3839897_hp1_0:971818-972525	GT	1|0
chr1	3973561	volcanosv.DUP.recover.32	.	<DUP>	20	PASS	SVTYPE=DUP;END=3973649;SVLEN=88;READS=PS3995288_3995268_11101649_hp2_5:92939-93029	GT	0|1
chr1	4077428	volcanosv.DUP.recover.33	.	<DUP>	20	PASS	SVTYPE=DUP;END=4077718;SVLEN=290;READS=PS3995288_3995268_11101649_hp1_4:158233-158523	GT	1|0
chr1	4077761	volcanosv.DUP.recover.34	.	<DUP>	20	PASS	SVTYPE=DUP;END=4078361;SVLEN=600;READS=PS3995288_3995268_11101649_hp2_5:199095-199617	GT	0|1
chr1	4136398	volcanosv.DUP.recover.35	.	<DUP>	20	PASS	SVTYPE=DUP;END=4136777;SVLEN=379;READS=PS3995288_3995268_11101649_hp1_4:218120-218480,PS3995288_3995268_11101649_hp2_5:257887-258247	GT	1|1
chr1	4331687	volcanosv.DUP.recover.36	.	<DUP>	20	PASS	SVTYPE=DUP;END=4331869;SVLEN=182;READS=PS3995288_3995268_11101649_hp1_4:415083-415266	GT	1|0
chr1	4633090	volcanosv.DUP.recover.37	.	<DUP>	20	PASS	SVTYPE=DUP;END=4633460;SVLEN=370;READS=PS3995288_3995268_11101649_hp1_4:719921-720327	GT	1|0
chr1	5334181	volcanosv.DUP.recover.38	.	<DUP>	20	PASS	SVTYPE=DUP;END=5334421;SVLEN=240;READS=PS3995288_3995268_11101649_hp1_4:1424414-1424654,PS3995288_3995268_11101649_hp2_5:1461496-1461616	GT	1|1
chr1	5668017	volcanosv.DUP.recover.39	.	<DUP>	20	PASS	SVTYPE=DUP;END=5668117;SVLEN=100;READS=PS3995288_3995268_11101649_hp1_4:1763894-1763994,PS3995288_3995268_11101649_hp2_5:1800747-1800847	GT	1|1
chr1	5713522	volcanosv.DUP.recover.40	.	<DUP>	20	PASS	SVTYPE=DUP;END=5713586;SVLEN=64;READS=PS3995288_3995268_11101649_hp2_5:1846330-1846393	GT	0|1
chr5	137538132	volcanosv.DUP.recover.41	.	<DUP>	20	PASS	SVTYPE=DUP;END=137538303;SVLEN=171;READS=PS136522948_136466564_138704513_hp1_2:425504-425681,PS136522948_136466564_138704513_hp2_2:425955-426131	GT	1|1
chr1	6937352	volcanosv.DUP.recover.42	.	<DUP>	20	PASS	SVTYPE=DUP;END=6937565;SVLEN=213;READS=PS3995288_3995268_11101649_hp1_4:3038703-3038901,PS3995288_3995268_11101649_hp2_5:3074423-3074621	GT	1|1
chr1	6957572	volcanosv.DUP.recover.43	.	<DUP>	20	PASS	SVTYPE=DUP;END=6957695;SVLEN=123;READS=PS3995288_3995268_11101649_hp1_4:3059471-3059593	GT	1|0
chr1	7500336	volcanosv.DUP.recover.44	.	<DUP>	20	PASS	SVTYPE=DUP;END=7500460;SVLEN=124;READS=PS3995288_3995268_11101649_hp1_4:3602365-3602444,PS3995288_3995268_11101649_hp2_5:3638597-3638755	GT	1|1
chr1	224100181	volcanosv.DUP.recover.45	.	<DUP>	20	PASS	SVTYPE=DUP;END=224100258;SVLEN=77;READS=PS224201309_224185433_225797892_hp2_0:374860-374944	GT	0|1
chr1	8026844	volcanosv.DUP.recover.46	.	<DUP>	20	PASS	SVTYPE=DUP;END=8027006;SVLEN=162;READS=PS3995288_3995268_11101649_hp2_5:4167358-4167520	GT	0|1
chr1	8331227	volcanosv.DUP.recover.47	.	<DUP>	20	PASS	SVTYPE=DUP;END=8331447;SVLEN=220;READS=PS3995288_3995268_11101649_hp1_4:4435969-4436238,PS3995288_3995268_11101649_hp2_5:4473332-4473523	GT	1|1
chr1	8344663	volcanosv.DUP.recover.48	.	<DUP>	20	PASS	SVTYPE=DUP;END=8344983;SVLEN=320;READS=PS3995288_3995268_11101649_hp1_4:4449707-4450041,PS3995288_3995268_11101649_hp2_5:4486974-4487308	GT	1|1
chr17	73269131	volcanosv.DUP.recover.49	.	<DUP>	20	PASS	SVTYPE=DUP;END=73269184;SVLEN=53;READS=PS68470063_68461195_73887189_hp1_0:2910301-2910353	GT	1|0
chr1	12762350	volcanosv.DUP.recover.50	.	<DUP>	20	PASS	SVTYPE=DUP;END=12762563;SVLEN=213;READS=PS11140622_11103227_12923871_hp2_0:1715783-1715995	GT	0|1
chr1	14652453	volcanosv.DUP.recover.51	.	<DUP>	20	PASS	SVTYPE=DUP;END=14652764;SVLEN=311;READS=PS13766517_13744295_16863215_hp1_7:1322026-1322290,PS13766517_13744295_16863215_hp2_6:1327464-1327880	GT	1|1
chr1	16166148	volcanosv.DUP.recover.52	.	<DUP>	20	PASS	SVTYPE=DUP;END=16166221;SVLEN=73;READS=PS13766517_13744295_16863215_hp2_6:2842230-2842298	GT	0|1
chr1	17768314	volcanosv.DUP.recover.53	.	<DUP>	20	PASS	SVTYPE=DUP;END=17768365;SVLEN=51;READS=PS17188762_17178474_20502404_hp2_1:826938-826988	GT	0|1
chr1	18049767	volcanosv.DUP.recover.54	.	<DUP>	20	PASS	SVTYPE=DUP;END=18050001;SVLEN=234;READS=PS17188762_17178474_20502404_hp1_0:1387190-1387462	GT	1|0
chr1	18049836	volcanosv.DUP.recover.55	.	<DUP>	20	PASS	SVTYPE=DUP;END=18049942;SVLEN=106;READS=PS17188762_17178474_20502404_hp2_1:1113142-1113247	GT	0|1
chr1	22570439	volcanosv.DUP.recover.56	.	<DUP>	20	PASS	SVTYPE=DUP;END=22570533;SVLEN=94;READS=PS20606468_20567641_24270037_hp2_1:2396533-2396626	GT	0|1
chr5	142075717	volcanosv.DUP.recover.57	.	<DUP>	20	PASS	SVTYPE=DUP;END=142076139;SVLEN=422;READS=PS139037753_138998165_141814663_hp2_1:2594770-2595197	GT	0|1
chr1	24212372	volcanosv.DUP.recover.58	.	<DUP>	20	PASS	SVTYPE=DUP;END=24212504;SVLEN=132;READS=PS24348925_24335812_24961364_hp1_0:202773-202905	GT	1|0
chr1	24344958	volcanosv.DUP.recover.59	.	<DUP>	20	PASS	SVTYPE=DUP;END=24345306;SVLEN=348;READS=PS24348925_24335812_24961364_hp1_0:335641-335972,PS24348925_24335812_24961364_hp2_0:339684-340061	GT	1|1
chr1	24634836	volcanosv.DUP.recover.60	.	<DUP>	20	PASS	SVTYPE=DUP;END=24635123;SVLEN=287;READS=PS25088856_25061189_26168740_hp1_0:55911-56225,PS25088856_25061189_26168740_hp2_1:56019-56333	GT	1|1
chr4	186981593	volcanosv.DUP.recover.61	.	<DUP>	20	PASS	SVTYPE=DUP;END=186981704;SVLEN=111;READS=PS183235322_183162088_190914387_hp2_9:4740663-4740795	GT	0|1
chr1	28410087	volcanosv.DUP.recover.62	.	<DUP>	20	PASS	SVTYPE=DUP;END=28410213;SVLEN=126;READS=PS28203898_28160937_29854802_hp2_0:725438-725563	GT	0|1
chr1	41544564	volcanosv.DUP.recover.63	.	<DUP>	20	PASS	SVTYPE=DUP;END=41544952;SVLEN=388;READS=PS36276202_36231118_44187056_hp2_1:6060480-6060933	GT	0|1
chr1	29723564	volcanosv.DUP.recover.64	.	<DUP>	20	PASS	SVTYPE=DUP;END=29723911;SVLEN=347;READS=PS30028797_30028082_31962313_hp1_1:255064-255442,PS30028797_30028082_31962313_hp2_0:255012-255390	GT	1|1
chr18	3741019	volcanosv.DUP.recover.65	.	<DUP>	20	PASS	SVTYPE=DUP;END=3741186;SVLEN=167;READS=PS49490_26863_7795387_hp2_0:3741861-3742025	GT	0|1
chr16	88193050	volcanosv.DUP.recover.66	.	<DUP>	20	PASS	SVTYPE=DUP;END=88193243;SVLEN=193;READS=PS87535856_87487552_88385470_hp1_0:814681-814825	GT	1|0
chr4	7724573	volcanosv.DUP.recover.67	.	<DUP>	20	PASS	SVTYPE=DUP;END=7724867;SVLEN=294;READS=PS4085264_4070315_8790329_hp1_5:3867097-3867379	GT	1|0
chr1	29771712	volcanosv.DUP.recover.68	.	<DUP>	20	PASS	SVTYPE=DUP;END=29771779;SVLEN=67;READS=PS30028797_30028082_31962313_hp1_1:305581-305647	GT	1|0
chr1	30651786	volcanosv.DUP.recover.69	.	<DUP>	20	PASS	SVTYPE=DUP;END=30651844;SVLEN=58;READS=PS30028797_30028082_31962313_hp2_0:1184607-1184664	GT	0|1
chr1	30655523	volcanosv.DUP.recover.70	.	<DUP>	20	PASS	SVTYPE=DUP;END=30655569;SVLEN=46;READS=PS30028797_30028082_31962313_hp1_1:1189475-1189526,PS30028797_30028082_31962313_hp2_0:1189315-1189366	GT	1|1
chr1	30773158	volcanosv.DUP.recover.71	.	<DUP>	20	PASS	SVTYPE=DUP;END=30773233;SVLEN=75;READS=PS30028797_30028082_31962313_hp1_1:1310820-1310894	GT	1|0
chr1	34102597	volcanosv.DUP.recover.72	.	<DUP>	20	PASS	SVTYPE=DUP;END=34102691;SVLEN=94;READS=PS34538480_34481669_35585673_hp2_1:198105-198200	GT	0|1
chr1	35260252	volcanosv.DUP.recover.73	.	<DUP>	20	PASS	SVTYPE=DUP;END=35260568;SVLEN=316;READS=PS35636227_35596301_36170304_hp1_0:122935-123250,PS34538480_34481669_35585673_hp2_0:21410-21690	GT	1|1
chr1	38530450	volcanosv.DUP.recover.74	.	<DUP>	20	PASS	SVTYPE=DUP;END=38530536;SVLEN=86;READS=PS36276202_36231118_44187056_hp1_0:3043160-3043245	GT	1|0
chr1	39504339	volcanosv.DUP.recover.75	.	<DUP>	20	PASS	SVTYPE=DUP;END=39504796;SVLEN=457;READS=PS36276202_36231118_44187056_hp2_1:4016531-4016990	GT	0|1
chr1	41526915	volcanosv.DUP.recover.76	.	<DUP>	20	PASS	SVTYPE=DUP;END=41527423;SVLEN=508;READS=PS36276202_36231118_44187056_hp1_0:6047834-6048292,PS36276202_36231118_44187056_hp2_1:6042472-6042930	GT	1|1
chr18	77258568	volcanosv.DUP.recover.77	.	<DUP>	20	PASS	SVTYPE=DUP;END=77258805;SVLEN=237;READS=PS72786303_72720781_75159493_hp1_0:2388426-2388669,PS72786303_72720781_75159493_hp2_1:2390810-2391008	GT	1|1
chr11	36507063	volcanosv.DUP.recover.78	.	<DUP>	20	PASS	SVTYPE=DUP;END=36507685;SVLEN=622;READS=PS34949270_34905645_38801368_hp1_0:1676141-1676909	GT	1|0
chr1	42722650	volcanosv.DUP.recover.79	.	<DUP>	20	PASS	SVTYPE=DUP;END=42722786;SVLEN=136;READS=PS36276202_36231118_44187056_hp1_0:7246249-7246384	GT	1|0
chr1	43904669	volcanosv.DUP.recover.80	.	<DUP>	20	PASS	SVTYPE=DUP;END=43904914;SVLEN=245;READS=PS44246356_44199408_47789406_hp1_2:173582-173886,PS44246356_44199408_47789406_hp2_0:173688-173993	GT	1|1
chr1	44613069	volcanosv.DUP.recover.81	.	<DUP>	20	PASS	SVTYPE=DUP;END=44613146;SVLEN=77;READS=PS44246356_44199408_47789406_hp1_2:881920-881996,PS44246356_44199408_47789406_hp2_0:882375-882451	GT	1|1
chr2	128208361	volcanosv.DUP.recover.82	.	<DUP>	20	PASS	SVTYPE=DUP;END=128208439;SVLEN=78;READS=PS126454300_126451830_130566155_hp1_1:2528571-2528650,PS126454300_126451830_130566155_hp2_2:2554262-2554341	GT	1|1
chr14	24212555	volcanosv.DUP.recover.83	.	<DUP>	20	PASS	SVTYPE=DUP;END=24212700;SVLEN=145;READS=PS24618859_24573841_28143462_hp1_2:189396-189561,PS24618859_24573841_28143462_hp2_1:189581-189747	GT	1|1
chr2	226453298	volcanosv.DUP.recover.84	.	<DUP>	20	PASS	SVTYPE=DUP;END=226453594;SVLEN=296;READS=PS226815629_226771084_227725083_hp1_0:532141-532345,PS226815629_226771084_227725083_hp2_0:547253-547611	GT	1|1
chr13	89597292	volcanosv.DUP.recover.85	.	<DUP>	20	PASS	SVTYPE=DUP;END=89597356;SVLEN=64;READS=PS89409053_89365652_91547000_hp2_0:987730-987796	GT	0|1
chr1	51632559	volcanosv.DUP.recover.86	.	<DUP>	20	PASS	SVTYPE=DUP;END=51632606;SVLEN=47;READS=PS51794704_51751285_54037336_hp1_0:623198-623244	GT	1|0
chr1	51804488	volcanosv.DUP.recover.87	.	<DUP>	20	PASS	SVTYPE=DUP;END=51804578;SVLEN=90;READS=PS51794704_51751285_54037336_hp1_0:795591-795681,PS51794704_51751285_54037336_hp2_0:785773-785863	GT	1|1
chr1	53283620	volcanosv.DUP.recover.88	.	<DUP>	20	PASS	SVTYPE=DUP;END=53284225;SVLEN=605;READS=PS51794704_51751285_54037336_hp1_0:2280026-2280436,PS51794704_51751285_54037336_hp2_0:2264804-2265413	GT	1|1
chr1	53283887	volcanosv.DUP.recover.89	.	<DUP>	20	PASS	SVTYPE=DUP;END=53284192;SVLEN=305;READS=PS51794704_51751285_54037336_hp2_0:2265860-2266164	GT	0|1
chr1	53713133	volcanosv.DUP.recover.90	.	<DUP>	20	PASS	SVTYPE=DUP;END=53713524;SVLEN=391;READS=PS54109510_54061961_60390933_hp1_7:280319-280631,PS54109510_54061961_60390933_hp2_4:281140-281530	GT	1|1
chr1	54458713	volcanosv.DUP.recover.91	.	<DUP>	20	PASS	SVTYPE=DUP;END=54459163;SVLEN=450;READS=PS54109510_54061961_60390933_hp1_7:1026310-1026727,PS54109510_54061961_60390933_hp2_4:1027298-1027513	GT	1|1
chr1	55662539	volcanosv.DUP.recover.92	.	<DUP>	20	PASS	SVTYPE=DUP;END=55662690;SVLEN=151;READS=PS54109510_54061961_60390933_hp2_4:2233728-2233878	GT	0|1
chr1	55666195	volcanosv.DUP.recover.93	.	<DUP>	20	PASS	SVTYPE=DUP;END=55667076;SVLEN=881;READS=PS54109510_54061961_60390933_hp1_7:2236289-2237096,PS54109510_54061961_60390933_hp2_4:2237578-2238068	GT	1|1
chr1	56530359	volcanosv.DUP.recover.94	.	<DUP>	20	PASS	SVTYPE=DUP;END=56530674;SVLEN=315;READS=PS54109510_54061961_60390933_hp2_4:3101624-3101939	GT	0|1
chr1	57639285	volcanosv.DUP.recover.95	.	<DUP>	20	PASS	SVTYPE=DUP;END=57639364;SVLEN=79;READS=PS54109510_54061961_60390933_hp1_7:4207333-4207411	GT	1|0
chr1	60085674	volcanosv.DUP.recover.96	.	<DUP>	20	PASS	SVTYPE=DUP;END=60085859;SVLEN=185;READS=PS60465832_60420256_66352868_hp1_1:275928-276114,PS60465832_60420256_66352868_hp2_1:276020-276118	GT	1|1
chr1	60822422	volcanosv.DUP.recover.97	.	<DUP>	20	PASS	SVTYPE=DUP;END=60822663;SVLEN=241;READS=PS60465832_60420256_66352868_hp2_1:1012743-1012983	GT	0|1
chr1	62137382	volcanosv.DUP.recover.98	.	<DUP>	20	PASS	SVTYPE=DUP;END=62137663;SVLEN=281;READS=PS60465832_60420256_66352868_hp1_1:2320955-2321333,PS60465832_60420256_66352868_hp2_1:2327334-2327712	GT	1|1
chr4	52465553	volcanosv.DUP.recover.99	.	<DUP>	20	PASS	SVTYPE=DUP;END=52465782;SVLEN=229;READS=PS52671173_52660117_56028766_hp2_0:705796-706024	GT	0|1
chr1	64201405	volcanosv.DUP.recover.100	.	<DUP>	20	PASS	SVTYPE=DUP;END=64201679;SVLEN=274;READS=PS60465832_60420256_66352868_hp2_1:4391291-4391573	GT	0|1
chr16	87502142	volcanosv.DUP.recover.101	.	<DUP>	20	PASS	SVTYPE=DUP;END=87502803;SVLEN=661;READS=PS87535856_87487552_88385470_hp1_0:122510-123139,PS87535856_87487552_88385470_hp2_0:122361-122990	GT	1|1
chr1	65426142	volcanosv.DUP.recover.102	.	<DUP>	20	PASS	SVTYPE=DUP;END=65426231;SVLEN=89;READS=PS60465832_60420256_66352868_hp1_1:5611712-5611800	GT	1|0
chr1	67158927	volcanosv.DUP.recover.103	.	<DUP>	20	PASS	SVTYPE=DUP;END=67159276;SVLEN=349;READS=PS67523322_67504722_68908283_hp1_0:302230-302647,PS67523322_67504722_68908283_hp2_1:302237-302598	GT	1|1
chr1	218598675	volcanosv.DUP.recover.104	.	<DUP>	20	PASS	SVTYPE=DUP;END=218598972;SVLEN=297;READS=PS218529453_218493394_222646400_hp1_0:372775-373080	GT	1|0
chr1	68589626	volcanosv.DUP.recover.105	.	<DUP>	20	PASS	SVTYPE=DUP;END=68589774;SVLEN=148;READS=PS69129895_69110045_72588170_hp1_0:79462-79609,PS68979789_68953440_69015840_hp2_0:89344-89492	GT	1|1
chr1	70646622	volcanosv.DUP.recover.106	.	<DUP>	20	PASS	SVTYPE=DUP;END=70646725;SVLEN=103;READS=PS69129895_69110045_72588170_hp2_0:2137152-2137257	GT	0|1
chr1	73716473	volcanosv.DUP.recover.107	.	<DUP>	20	PASS	SVTYPE=DUP;END=73716534;SVLEN=61;READS=PS72811904_72805495_74232422_hp1_0:1431176-1431236	GT	1|0
chr1	74758445	volcanosv.DUP.recover.108	.	<DUP>	20	PASS	SVTYPE=DUP;END=74758711;SVLEN=266;READS=PS74857855_74816647_76188672_hp2_0:529146-529412	GT	0|1
chr1	74758445	volcanosv.DUP.recover.109	.	<DUP>	20	PASS	SVTYPE=DUP;END=74758522;SVLEN=77;READS=PS74857855_74816647_76188672_hp1_0:532843-532919	GT	1|0
chr1	75886218	volcanosv.DUP.recover.110	.	<DUP>	20	PASS	SVTYPE=DUP;END=75886347;SVLEN=129;READS=PS76413140_76398497_77493219_hp1_0:82160-82297	GT	1|1
chr1	77010709	volcanosv.DUP.recover.111	.	<DUP>	20	PASS	SVTYPE=DUP;END=77011040;SVLEN=331;READS=PS76413140_76398497_77493219_hp1_0:1207084-1207414	GT	1|0
chr1	77016105	volcanosv.DUP.recover.112	.	<DUP>	20	PASS	SVTYPE=DUP;END=77016336;SVLEN=231;READS=PS76413140_76398497_77493219_hp2_0:1212689-1212981	GT	0|1
chr1	79184458	volcanosv.DUP.recover.113	.	<DUP>	20	PASS	SVTYPE=DUP;END=79184589;SVLEN=131;READS=PS78437554_78398370_79581698_hp1_1:1300258-1300388,PS78437554_78398370_79581698_hp2_1:1300382-1300512	GT	1|1
chr1	80013773	volcanosv.DUP.recover.114	.	<DUP>	20	PASS	SVTYPE=DUP;END=80016064;SVLEN=2291;READS=PS80037282_79990040_80402687_hp1_1:502612-505361	GT	1|0
chr1	82557098	volcanosv.DUP.recover.115	.	<DUP>	20	PASS	SVTYPE=DUP;END=82557213;SVLEN=115;READS=PS81829728_81770582_83724487_hp2_2:1348657-1348778	GT	0|1
chr1	84768796	volcanosv.DUP.recover.116	.	<DUP>	20	PASS	SVTYPE=DUP;END=84768857;SVLEN=61;READS=PS84531117_84524629_87198500_hp2_1:755370-755430	GT	0|1
chr1	86216529	volcanosv.DUP.recover.117	.	<DUP>	20	PASS	SVTYPE=DUP;END=86216709;SVLEN=180;READS=PS84531117_84524629_87198500_hp1_5:2203606-2203784,PS84531117_84524629_87198500_hp2_7:676702-676881	GT	1|1
chr1	87037196	volcanosv.DUP.recover.118	.	<DUP>	20	PASS	SVTYPE=DUP;END=87037269;SVLEN=73;READS=PS87263096_87223042_90016058_hp1_0:284312-284384,PS84531117_84524629_87198500_hp2_5:212588-212660	GT	1|1
chr1	91840379	volcanosv.DUP.recover.119	.	<DUP>	20	PASS	SVTYPE=DUP;END=91840560;SVLEN=181;READS=PS90087180_90040454_93467778_hp2_0:2482868-2483048	GT	0|1
chr1	92213446	volcanosv.DUP.recover.120	.	<DUP>	20	PASS	SVTYPE=DUP;END=92213509;SVLEN=63;READS=PS90087180_90040454_93467778_hp2_0:2856188-2856250	GT	0|1
chr1	95045906	volcanosv.DUP.recover.121	.	<DUP>	20	PASS	SVTYPE=DUP;END=95045969;SVLEN=63;READS=PS94113402_94082851_98243830_hp2_3:1538484-1538546	GT	0|1
chr1	96153093	volcanosv.DUP.recover.122	.	<DUP>	20	PASS	SVTYPE=DUP;END=96153160;SVLEN=67;READS=PS94113402_94082851_98243830_hp1_3:2645326-2645392	GT	1|0
chr2	131791188	volcanosv.DUP.recover.123	.	<DUP>	20	PASS	SVTYPE=DUP;END=131791314;SVLEN=126;READS=PS132588972_132552852_132590107_hp1_0:81199-81327	GT	1|1
chr20	22083904	volcanosv.DUP.recover.124	.	<DUP>	20	PASS	SVTYPE=DUP;END=22083995;SVLEN=91;READS=PS21884693_21839294_25757499_hp2_7:382033-382123	GT	0|1
chr1	97323345	volcanosv.DUP.recover.125	.	<DUP>	20	PASS	SVTYPE=DUP;END=97323427;SVLEN=82;READS=PS94113402_94082851_98243830_hp2_3:3813314-3813396	GT	0|1
chr1	105943240	volcanosv.DUP.recover.126	.	<DUP>	20	PASS	SVTYPE=DUP;END=105943358;SVLEN=118;READS=PS105889933_105850012_107625036_hp2_2:782281-782409	GT	0|1
chr1	106431060	volcanosv.DUP.recover.127	.	<DUP>	20	PASS	SVTYPE=DUP;END=106431270;SVLEN=210;READS=PS105889933_105850012_107625036_hp1_1:1271971-1272187,PS105889933_105850012_107625036_hp2_2:1271601-1271817	GT	1|1
chr1	111544740	volcanosv.DUP.recover.128	.	<DUP>	20	PASS	SVTYPE=DUP;END=111544945;SVLEN=205;READS=PS110606460_110560985_112129505_hp2_0:1637684-1637888	GT	0|1
chr1	112774116	volcanosv.DUP.recover.129	.	<DUP>	20	PASS	SVTYPE=DUP;END=112774294;SVLEN=178;READS=PS112443886_112393481_114070136_hp1_0:1137416-1137594,PS112443886_112393481_114070136_hp2_0:1123948-1124126	GT	1|1
chr15	20148048	volcanosv.DUP.recover.130	.	<DUP>	20	PASS	SVTYPE=DUP;END=20148154;SVLEN=106;READS=PS20829471_20820018_20890911_hp2_0:51912-52018	GT	0|1
chr2	91558226	volcanosv.DUP.recover.131	.	<DUP>	20	PASS	SVTYPE=DUP;END=91560560;SVLEN=2334;READS=PS91748946_91736378_91846842_hp1_7:30358-32620	GT	1|0
chr3	96621815	volcanosv.DUP.recover.132	.	<DUP>	20	PASS	SVTYPE=DUP;END=96621988;SVLEN=173;READS=PS95337545_95276897_98214852_hp1_1:1244728-1244828,PS95337545_95276897_98214852_hp2_0:1244226-1244406	GT	1|1
chr13	77977678	volcanosv.DUP.recover.133	.	<DUP>	20	PASS	SVTYPE=DUP;END=77977744;SVLEN=66;READS=PS77335922_77288897_83851065_hp2_1:1303872-1303936	GT	0|1
chr21	44824933	volcanosv.DUP.recover.134	.	<DUP>	20	PASS	SVTYPE=DUP;END=44825406;SVLEN=473;READS=PS45830009_45827011_47856031_hp2_5:461563-462039	GT	0|1
chr1	146938551	volcanosv.DUP.recover.135	.	<DUP>	20	PASS	SVTYPE=DUP;END=146938640;SVLEN=89;READS=PS146690002_146636388_147401911_hp1_3:117735-117823,PS146690002_146636388_147401911_hp2_2:117733-117821	GT	1|1
chr1	146989503	volcanosv.DUP.recover.136	.	<DUP>	20	PASS	SVTYPE=DUP;END=146991030;SVLEN=1527;READS=PS147508236_147499936_147511517_hp2_7:19190-20758	GT	0|1
chr1	146986371	volcanosv.DUP.recover.137	.	<DUP>	20	PASS	SVTYPE=DUP;END=146991132;SVLEN=4761;READS=PS146690002_146636388_147401911_hp1_1:17273-21964	GT	1|0
chr1	147488593	volcanosv.DUP.recover.138	.	<DUP>	20	PASS	SVTYPE=DUP;END=147488698;SVLEN=105;READS=PS146690002_146636388_147401911_hp1_2:372468-372572,PS146690002_146636388_147401911_hp2_3:372492-372596	GT	1|1
chr1	147489692	volcanosv.DUP.recover.139	.	<DUP>	20	PASS	SVTYPE=DUP;END=147489765;SVLEN=73;READS=PS146690002_146636388_147401911_hp1_2:373671-373743,PS146690002_146636388_147401911_hp2_3:373695-373767	GT	1|1
chr1	147652888	volcanosv.DUP.recover.140	.	<DUP>	20	PASS	SVTYPE=DUP;END=147653193;SVLEN=305;READS=PS146690002_146636388_147401911_hp1_2:536986-537293	GT	1|1
chr1	149023586	volcanosv.DUP.recover.141	.	<DUP>	20	PASS	SVTYPE=DUP;END=149023844;SVLEN=258;READS=PS144833028_144819707_145146337_hp1_1:275064-275372	GT	1|0
chr1	150781393	volcanosv.DUP.recover.142	.	<DUP>	20	PASS	SVTYPE=DUP;END=150781553;SVLEN=160;READS=PS149810913_149807130_151113192_hp2_0:1182993-1183151	GT	0|1
chr1	152215648	volcanosv.DUP.recover.143	.	<DUP>	20	PASS	SVTYPE=DUP;END=152218468;SVLEN=2820;READS=PS151529399_151475359_152939583_hp1_1:824194-827014	GT	1|0
chr1	152213945	volcanosv.DUP.recover.144	.	<DUP>	20	PASS	SVTYPE=DUP;END=152215355;SVLEN=1410;READS=PS151529399_151475359_152939583_hp1_1:818261-819671	GT	1|0
chr1	152216928	volcanosv.DUP.recover.145	.	<DUP>	20	PASS	SVTYPE=DUP;END=152217635;SVLEN=707;READS=PS151529399_151475359_152939583_hp2_2:4381-5088	GT	0|1
chr1	152214483	volcanosv.DUP.recover.146	.	<DUP>	20	PASS	SVTYPE=DUP;END=152215185;SVLEN=702;READS=PS151529399_151475359_152939583_hp2_1:830064-830772	GT	0|1
chr1	152305407	volcanosv.DUP.recover.147	.	<DUP>	20	PASS	SVTYPE=DUP;END=152306379;SVLEN=972;READS=PS151529399_151475359_152939583_hp1_1:915897-916869	GT	1|1
chr1	153243328	volcanosv.DUP.recover.148	.	<DUP>	20	PASS	SVTYPE=DUP;END=153243417;SVLEN=89;READS=PS152997969_152959437_153602407_hp1_0:256497-256588	GT	1|0
chr1	155190960	volcanosv.DUP.recover.149	.	<DUP>	20	PASS	SVTYPE=DUP;END=155191501;SVLEN=541;READS=PS154331489_154287985_156386723_hp1_2:1080907-1081387	GT	1|0
chr1	155991253	volcanosv.DUP.recover.150	.	<DUP>	20	PASS	SVTYPE=DUP;END=155991312;SVLEN=59;READS=PS154331489_154287985_156386723_hp2_2:1882674-1882732	GT	0|1
chr1	161061313	volcanosv.DUP.recover.151	.	<DUP>	20	PASS	SVTYPE=DUP;END=161061436;SVLEN=123;READS=PS159954935_159906374_161273598_hp1_2:1162825-1162947	GT	1|0
chr1	162868630	volcanosv.DUP.recover.152	.	<DUP>	20	PASS	SVTYPE=DUP;END=162868730;SVLEN=100;READS=PS162762821_162758106_163675046_hp1_0:103160-103272	GT	1|0
chr1	163715155	volcanosv.DUP.recover.153	.	<DUP>	20	PASS	SVTYPE=DUP;END=163715266;SVLEN=111;READS=PS162762821_162758106_163675046_hp1_0:950497-950611,PS162762821_162758106_163675046_hp2_0:950677-950791	GT	1|1
chr18	73171978	volcanosv.DUP.recover.154	.	<DUP>	20	PASS	SVTYPE=DUP;END=73172125;SVLEN=147;READS=PS70808696_70766204_72274798_hp1_0:50558-50742,PS68132400_68132336_70752324_hp2_1:2761015-2761197	GT	1|1
chr1	164235477	volcanosv.DUP.recover.155	.	<DUP>	20	PASS	SVTYPE=DUP;END=164235538;SVLEN=61;READS=PS163736417_163694167_164315829_hp1_0:510798-510858,PS163736417_163694167_164315829_hp2_0:480101-480161	GT	1|1
chr1	165582594	volcanosv.DUP.recover.156	.	<DUP>	20	PASS	SVTYPE=DUP;END=165582655;SVLEN=61;READS=PS164447415_164401808_166226559_hp1_0:1532064-1532124,PS164447415_164401808_166226559_hp2_1:1531844-1531904	GT	1|1
chr1	165708137	volcanosv.DUP.recover.157	.	<DUP>	20	PASS	SVTYPE=DUP;END=165708215;SVLEN=78;READS=PS164447415_164401808_166226559_hp2_1:1657626-1657730	GT	0|1
chr20	22082540	volcanosv.DUP.recover.158	.	<DUP>	20	PASS	SVTYPE=DUP;END=22082705;SVLEN=165;READS=PS21884693_21839294_25757499_hp2_7:380421-380581	GT	0|1
chr1	166677398	volcanosv.DUP.recover.159	.	<DUP>	20	PASS	SVTYPE=DUP;END=166677447;SVLEN=49;READS=PS166282368_166232385_167050405_hp1_0:414562-414619,PS166282368_166232385_167050405_hp2_0:424756-424811	GT	1|1
chr1	174136175	volcanosv.DUP.recover.160	.	<DUP>	20	PASS	SVTYPE=DUP;END=174136263;SVLEN=88;READS=PS172447077_172391658_177867774_hp1_5:1843670-1843760,PS172447077_172391658_177867774_hp2_2:1843539-1843608	GT	1|1
chr1	181450425	volcanosv.DUP.recover.161	.	<DUP>	20	PASS	SVTYPE=DUP;END=181451349;SVLEN=924;READS=PS177912418_177868753_181558166_hp1_0:3576338-3577356	GT	1|0
chr20	61444299	volcanosv.DUP.recover.162	.	<DUP>	20	PASS	SVTYPE=DUP;END=61444692;SVLEN=393;READS=PS54446924_54440609_61087818_hp1_0:5696180-5696582,PS54446924_54440609_61087818_hp2_0:5696265-5696667	GT	1|1
chr1	183149381	volcanosv.DUP.recover.163	.	<DUP>	20	PASS	SVTYPE=DUP;END=183149571;SVLEN=190;READS=PS182855885_182843773_184807392_hp1_4:389986-390178	GT	1|0
chr2	192131039	volcanosv.DUP.recover.164	.	<DUP>	20	PASS	SVTYPE=DUP;END=192131344;SVLEN=305;READS=PS191301640_191282827_193913306_hp2_1:1760505-1760871	GT	0|1
chr1	191119508	volcanosv.DUP.recover.165	.	<DUP>	20	PASS	SVTYPE=DUP;END=191119644;SVLEN=136;READS=PS190451396_190393296_194913441_hp1_8:819140-819275,PS190451396_190393296_194913441_hp2_4:819093-819228	GT	1|1
chr1	193564298	volcanosv.DUP.recover.166	.	<DUP>	20	PASS	SVTYPE=DUP;END=193564450;SVLEN=152;READS=PS190451396_190393296_194913441_hp2_4:3267045-3267189	GT	0|1
chr1	194476148	volcanosv.DUP.recover.167	.	<DUP>	20	PASS	SVTYPE=DUP;END=194476218;SVLEN=70;READS=PS190451396_190393296_194913441_hp1_8:4176813-4176883	GT	1|0
chr1	195571726	volcanosv.DUP.recover.168	.	<DUP>	20	PASS	SVTYPE=DUP;END=195571971;SVLEN=245;READS=PS195088982_195061565_196732880_hp1_0:580920-581140	GT	1|0
chr1	200816861	volcanosv.DUP.recover.169	.	<DUP>	20	PASS	SVTYPE=DUP;END=200816963;SVLEN=102;READS=PS198468163_198441371_202737077_hp1_1:2447611-2447713	GT	1|0
chr1	201257979	volcanosv.DUP.recover.170	.	<DUP>	20	PASS	SVTYPE=DUP;END=201258601;SVLEN=622;READS=PS198468163_198441371_202737077_hp1_1:2888808-2889324,PS198468163_198441371_202737077_hp2_0:2930115-2930631	GT	1|1
chr1	202204645	volcanosv.DUP.recover.171	.	<DUP>	20	PASS	SVTYPE=DUP;END=202205298;SVLEN=653;READS=PS198468163_198441371_202737077_hp2_0:3880655-3881288	GT	0|1
chr1	202204776	volcanosv.DUP.recover.172	.	<DUP>	20	PASS	SVTYPE=DUP;END=202205445;SVLEN=669;READS=PS198468163_198441371_202737077_hp1_1:3836130-3836903	GT	1|0
chr1	205973118	volcanosv.DUP.recover.173	.	<DUP>	20	PASS	SVTYPE=DUP;END=205973228;SVLEN=110;READS=PS206568821_206546054_208699966_hp1_0:27113-27233,PS204737825_204717024_205919401_hp2_1:1207012-1207132	GT	1|1
chr1	206781865	volcanosv.DUP.recover.174	.	<DUP>	20	PASS	SVTYPE=DUP;END=206781970;SVLEN=105;READS=PS206568821_206546054_208699966_hp1_2:399047-399152	GT	1|0
chr1	206924097	volcanosv.DUP.recover.175	.	<DUP>	20	PASS	SVTYPE=DUP;END=206924783;SVLEN=686;READS=PS206568821_206546054_208699966_hp1_2:541881-542791,PS206568821_206546054_208699966_hp2_2:541631-542541	GT	1|1
chr1	210745033	volcanosv.DUP.recover.176	.	<DUP>	20	PASS	SVTYPE=DUP;END=210745156;SVLEN=123;READS=PS210528728_210490256_211803711_hp1_0:575971-576093	GT	1|0
chr1	212186552	volcanosv.DUP.recover.177	.	<DUP>	20	PASS	SVTYPE=DUP;END=212186617;SVLEN=65;READS=PS212372167_212334080_212369193_hp1_0:120317-120382,PS212372167_212334080_212369193_hp2_0:66454-66518	GT	1|1
chr22	40744913	volcanosv.DUP.recover.178	.	<DUP>	20	PASS	SVTYPE=DUP;END=40745090;SVLEN=177;READS=PS37157845_37147838_41261438_hp1_3:4058405-4058581,PS37157845_37147838_41261438_hp2_3:4057208-4057384	GT	1|1
chr1	212301865	volcanosv.DUP.recover.179	.	<DUP>	20	PASS	SVTYPE=DUP;END=212301999;SVLEN=134;READS=PS212372167_212334080_212369193_hp2_0:180282-180429	GT	0|1
chr1	214220582	volcanosv.DUP.recover.180	.	<DUP>	20	PASS	SVTYPE=DUP;END=214221286;SVLEN=704;READS=PS214397665_214357385_214410614_hp1_0:48634-49338	GT	1|0
chr1	216030474	volcanosv.DUP.recover.181	.	<DUP>	20	PASS	SVTYPE=DUP;END=216030603;SVLEN=129;READS=PS215100723_215091036_218179769_hp2_0:1276353-1276481	GT	0|1
chr1	220012782	volcanosv.DUP.recover.182	.	<DUP>	20	PASS	SVTYPE=DUP;END=220012887;SVLEN=105;READS=PS218529453_218493394_222646400_hp1_0:1791664-1791768,PS218529453_218493394_222646400_hp2_2:1789980-1790085	GT	1|1
chr1	221002054	volcanosv.DUP.recover.183	.	<DUP>	20	PASS	SVTYPE=DUP;END=221002251;SVLEN=197;READS=PS218529453_218493394_222646400_hp2_2:2779064-2779264	GT	0|1
chr1	223635842	volcanosv.DUP.recover.184	.	<DUP>	20	PASS	SVTYPE=DUP;END=223635933;SVLEN=91;READS=PS223798670_223797846_224010243_hp1_0:64838-64929	GT	1|0
chr1	223636254	volcanosv.DUP.recover.185	.	<DUP>	20	PASS	SVTYPE=DUP;END=223636436;SVLEN=182;READS=PS223798670_223797846_224010243_hp1_0:65432-65614	GT	1|0
chr1	224378515	volcanosv.DUP.recover.186	.	<DUP>	20	PASS	SVTYPE=DUP;END=224378712;SVLEN=197;READS=PS224201309_224185433_225797892_hp1_0:652883-653079,PS224201309_224185433_225797892_hp2_0:652986-653182	GT	1|1
chr1	226959983	volcanosv.DUP.recover.187	.	<DUP>	20	PASS	SVTYPE=DUP;END=226960429;SVLEN=446;READS=PS227053868_227033039_228747277_hp1_0:447982-448383,PS227053868_227033039_228747277_hp2_0:447957-448358	GT	1|1
chr1	229971802	volcanosv.DUP.recover.188	.	<DUP>	20	PASS	SVTYPE=DUP;END=229972020;SVLEN=218;READS=PS228774517_228765528_233196451_hp1_6:1355890-1356138,PS228774517_228765528_233196451_hp2_5:1369758-1370006	GT	1|1
chr7	126218381	volcanosv.DUP.recover.189	.	<DUP>	20	PASS	SVTYPE=DUP;END=126218519;SVLEN=138;READS=PS125269581_125263062_126288832_hp2_0:701674-701815	GT	0|1
chr1	231047221	volcanosv.DUP.recover.190	.	<DUP>	20	PASS	SVTYPE=DUP;END=231047791;SVLEN=570;READS=PS228774517_228765528_233196451_hp1_6:2433205-2433935	GT	1|0
chr1	231202004	volcanosv.DUP.recover.191	.	<DUP>	20	PASS	SVTYPE=DUP;END=231202287;SVLEN=283;READS=PS228774517_228765528_233196451_hp1_6:2588892-2589270,PS228774517_228765528_233196451_hp2_5:2601492-2601870	GT	1|1
chr1	231391054	volcanosv.DUP.recover.192	.	<DUP>	20	PASS	SVTYPE=DUP;END=231391185;SVLEN=131;READS=PS228774517_228765528_233196451_hp1_6:2778195-2778346,PS228774517_228765528_233196451_hp2_5:2790808-2790957	GT	1|1
chr1	232369097	volcanosv.DUP.recover.193	.	<DUP>	20	PASS	SVTYPE=DUP;END=232369188;SVLEN=91;READS=PS228774517_228765528_233196451_hp1_6:3761484-3761574,PS228774517_228765528_233196451_hp2_5:3773139-3773227	GT	1|1
chr5	117542470	volcanosv.DUP.recover.194	.	<DUP>	20	PASS	SVTYPE=DUP;END=117542695;SVLEN=225;READS=PS116369531_116315134_118454419_hp2_0:562257-562482	GT	0|1
chr1	234247891	volcanosv.DUP.recover.195	.	<DUP>	20	PASS	SVTYPE=DUP;END=234248246;SVLEN=355;READS=PS233279797_233220466_235176256_hp1_0:1179596-1179960,PS233279797_233220466_235176256_hp2_1:1126404-1126768	GT	1|1
chr1	234308624	volcanosv.DUP.recover.196	.	<DUP>	20	PASS	SVTYPE=DUP;END=234308726;SVLEN=102;READS=PS233279797_233220466_235176256_hp1_0:1240297-1240399,PS233279797_233220466_235176256_hp2_1:1187082-1187184	GT	1|1
chr1	235078153	volcanosv.DUP.recover.197	.	<DUP>	20	PASS	SVTYPE=DUP;END=235078754;SVLEN=601;READS=PS233279797_233220466_235176256_hp1_0:2011877-2012565,PS233279797_233220466_235176256_hp2_1:1957690-1958379	GT	1|1
chr1	236713593	volcanosv.DUP.recover.198	.	<DUP>	20	PASS	SVTYPE=DUP;END=236714891;SVLEN=1298;READS=PS235247045_235242211_243136831_hp1_2:1689279-1690965	GT	1|0
chr1	236714018	volcanosv.DUP.recover.199	.	<DUP>	20	PASS	SVTYPE=DUP;END=236714824;SVLEN=806;READS=PS235247045_235242211_243136831_hp1_2:1687535-1688341	GT	1|0
chr1	239732518	volcanosv.DUP.recover.200	.	<DUP>	20	PASS	SVTYPE=DUP;END=239732778;SVLEN=260;READS=PS235247045_235242211_243136831_hp1_2:4711443-4711702,PS235247045_235242211_243136831_hp2_4:4709267-4709526	GT	1|1
chr1	240184921	volcanosv.DUP.recover.201	.	<DUP>	20	PASS	SVTYPE=DUP;END=240185118;SVLEN=197;READS=PS235247045_235242211_243136831_hp1_2:5166912-5167108	GT	1|0
chr1	240207895	volcanosv.DUP.recover.202	.	<DUP>	20	PASS	SVTYPE=DUP;END=240208027;SVLEN=132;READS=PS235247045_235242211_243136831_hp2_4:5186327-5186459	GT	0|1
chr1	240777884	volcanosv.DUP.recover.203	.	<DUP>	20	PASS	SVTYPE=DUP;END=240777982;SVLEN=98;READS=PS235247045_235242211_243136831_hp1_2:5757044-5757142,PS235247045_235242211_243136831_hp2_4:5756197-5756295	GT	1|1
chr1	243998720	volcanosv.DUP.recover.204	.	<DUP>	20	PASS	SVTYPE=DUP;END=243998771;SVLEN=51;READS=PS243865515_243857173_247839552_hp1_0:466392-466442	GT	1|0
chr1	245102847	volcanosv.DUP.recover.205	.	<DUP>	20	PASS	SVTYPE=DUP;END=245103425;SVLEN=578;READS=PS243865515_243857173_247839552_hp1_0:1570985-1571606,PS243865515_243857173_247839552_hp2_0:1576971-1577591	GT	1|1
chr1	245618761	volcanosv.DUP.recover.206	.	<DUP>	20	PASS	SVTYPE=DUP;END=245619080;SVLEN=319;READS=PS243865515_243857173_247839552_hp1_0:2087519-2087837	GT	1|0
chr1	246024385	volcanosv.DUP.recover.207	.	<DUP>	20	PASS	SVTYPE=DUP;END=246025054;SVLEN=669;READS=PS243865515_243857173_247839552_hp1_0:2491575-2492183,PS243865515_243857173_247839552_hp2_0:2501635-2502243	GT	1|1
chr1	246071782	volcanosv.DUP.recover.208	.	<DUP>	20	PASS	SVTYPE=DUP;END=246071840;SVLEN=58;READS=PS243865515_243857173_247839552_hp1_0:2539622-2539679,PS243865515_243857173_247839552_hp2_0:2549683-2549740	GT	1|1
chr1	246232907	volcanosv.DUP.recover.209	.	<DUP>	20	PASS	SVTYPE=DUP;END=246233443;SVLEN=536;READS=PS243865515_243857173_247839552_hp1_0:2700864-2701301,PS243865515_243857173_247839552_hp2_0:2710926-2711363	GT	1|1
chr1	246521765	volcanosv.DUP.recover.210	.	<DUP>	20	PASS	SVTYPE=DUP;END=246521837;SVLEN=72;READS=PS243865515_243857173_247839552_hp1_0:2990800-2990872	GT	1|0
chr8	53468965	volcanosv.DUP.recover.211	.	<DUP>	20	PASS	SVTYPE=DUP;END=53469056;SVLEN=91;READS=PS50880032_50874858_56150208_hp1_2:4153899-4154002	GT	1|0
chr1	246713166	volcanosv.DUP.recover.212	.	<DUP>	20	PASS	SVTYPE=DUP;END=246713389;SVLEN=223;READS=PS243865515_243857173_247839552_hp1_0:3187496-3187718	GT	1|0
chr1	246785644	volcanosv.DUP.recover.213	.	<DUP>	20	PASS	SVTYPE=DUP;END=246785974;SVLEN=330;READS=PS243865515_243857173_247839552_hp2_0:3269681-3270041	GT	0|1
chr1	247119327	volcanosv.DUP.recover.214	.	<DUP>	20	PASS	SVTYPE=DUP;END=247119448;SVLEN=121;READS=PS243865515_243857173_247839552_hp1_0:3611408-3611532	GT	1|0
chr1	247199608	volcanosv.DUP.recover.215	.	<DUP>	20	PASS	SVTYPE=DUP;END=247199676;SVLEN=68;READS=PS243865515_243857173_247839552_hp1_0:3697242-3697324,PS243865515_243857173_247839552_hp2_0:3683719-3683801	GT	1|1
chr1	247427580	volcanosv.DUP.recover.216	.	<DUP>	20	PASS	SVTYPE=DUP;END=247427726;SVLEN=146;READS=PS243865515_243857173_247839552_hp1_0:3927572-3927718,PS243865515_243857173_247839552_hp2_0:3917157-3917303	GT	1|1
chr1	247649322	volcanosv.DUP.recover.217	.	<DUP>	20	PASS	SVTYPE=DUP;END=247649373;SVLEN=51;READS=PS243865515_243857173_247839552_hp1_0:4149071-4149122,PS243865515_243857173_247839552_hp2_0:4139259-4139310	GT	1|1
chr1	247870340	volcanosv.DUP.recover.218	.	<DUP>	20	PASS	SVTYPE=DUP;END=247871078;SVLEN=738;READS=PS247862109_247856503_248047250_hp1_1:209773-210523,PS247862109_247856503_248047250_hp2_1:203981-204731	GT	1|1
chr1	247937454	volcanosv.DUP.recover.219	.	<DUP>	20	PASS	SVTYPE=DUP;END=247937546;SVLEN=92;READS=PS248057968_248057694_248178236_hp1_0:61796-61887,PS248057968_248057694_248178236_hp2_0:73779-73870	GT	1|1
chr1	248383298	volcanosv.DUP.recover.220	.	<DUP>	20	PASS	SVTYPE=DUP;END=248383639;SVLEN=341;READS=PS248239078_248213462_248670958_hp1_2:427330-427670,PS248239078_248213462_248670958_hp2_0:318072-318412	GT	1|1
chr1	248408127	volcanosv.DUP.recover.221	.	<DUP>	20	PASS	SVTYPE=DUP;END=248408338;SVLEN=211;READS=PS248239078_248213462_248670958_hp1_2:461015-461227,PS248239078_248213462_248670958_hp2_0:351753-351965	GT	1|1
chr1	248753077	volcanosv.DUP.recover.222	.	<DUP>	20	PASS	SVTYPE=DUP;END=248753757;SVLEN=680;READS=PS249058364_249058210_249226824_hp2_8:30755-31434	GT	0|1
chr1	248775702	volcanosv.DUP.recover.223	.	<DUP>	20	PASS	SVTYPE=DUP;END=248775764;SVLEN=62;READS=PS249058364_249058210_249226824_hp2_8:54058-54119	GT	0|1
chr1	248802879	volcanosv.DUP.recover.224	.	<DUP>	20	PASS	SVTYPE=DUP;END=248803290;SVLEN=411;READS=PS249058364_249058210_249226824_hp2_8:81419-81829	GT	0|1
chr2	10844	volcanosv.DUP.recover.225	.	<DUP>	20	PASS	SVTYPE=DUP;END=11164;SVLEN=320;READS=PS11158_10061_805714_hp1_1:7769-8088	GT	1|1
chr2	197600	volcanosv.DUP.recover.226	.	<DUP>	20	PASS	SVTYPE=DUP;END=197705;SVLEN=105;READS=PS11158_10061_805714_hp2_0:255537-255641	GT	0|1
chr2	214430	volcanosv.DUP.recover.227	.	<DUP>	20	PASS	SVTYPE=DUP;END=214653;SVLEN=223;READS=PS11158_10061_805714_hp2_0:278288-278575	GT	0|1
chr2	306631	volcanosv.DUP.recover.228	.	<DUP>	20	PASS	SVTYPE=DUP;END=306837;SVLEN=206;READS=PS11158_10061_805714_hp1_1:312076-312286	GT	1|0
chr2	420750	volcanosv.DUP.recover.229	.	<DUP>	20	PASS	SVTYPE=DUP;END=420804;SVLEN=54;READS=PS11158_10061_805714_hp1_1:425338-425392	GT	1|0
chr2	644278	volcanosv.DUP.recover.230	.	<DUP>	20	PASS	SVTYPE=DUP;END=644557;SVLEN=279;READS=PS11158_10061_805714_hp2_0:706349-706678	GT	1|1
chr2	665621	volcanosv.DUP.recover.231	.	<DUP>	20	PASS	SVTYPE=DUP;END=665677;SVLEN=56;READS=PS11158_10061_805714_hp1_1:671019-671074,PS11158_10061_805714_hp2_0:727976-728031	GT	1|1
chr2	671751	volcanosv.DUP.recover.232	.	<DUP>	20	PASS	SVTYPE=DUP;END=671857;SVLEN=106;READS=PS11158_10061_805714_hp1_1:677311-677417,PS11158_10061_805714_hp2_0:734268-734374	GT	1|1
chr2	847062	volcanosv.DUP.recover.233	.	<DUP>	20	PASS	SVTYPE=DUP;END=847397;SVLEN=335;READS=PS809786_809341_1532206_hp2_0:55591-55925	GT	0|1
chr2	914879	volcanosv.DUP.recover.234	.	<DUP>	20	PASS	SVTYPE=DUP;END=914966;SVLEN=87;READS=PS809786_809341_1532206_hp2_0:124656-124742	GT	0|1
chr2	932427	volcanosv.DUP.recover.235	.	<DUP>	20	PASS	SVTYPE=DUP;END=932531;SVLEN=104;READS=PS809786_809341_1532206_hp1_0:159838-159939	GT	1|1
chr2	932283	volcanosv.DUP.recover.236	.	<DUP>	20	PASS	SVTYPE=DUP;END=932575;SVLEN=292;READS=PS809786_809341_1532206_hp2_0:141900-142206	GT	0|1
chr2	936784	volcanosv.DUP.recover.237	.	<DUP>	20	PASS	SVTYPE=DUP;END=936955;SVLEN=171;READS=PS809786_809341_1532206_hp1_0:164295-164465	GT	1|0
chr2	965109	volcanosv.DUP.recover.238	.	<DUP>	20	PASS	SVTYPE=DUP;END=965619;SVLEN=510;READS=PS809786_809341_1532206_hp1_0:192899-193406,PS809786_809341_1532206_hp2_0:174972-175516	GT	1|1
chr2	983208	volcanosv.DUP.recover.239	.	<DUP>	20	PASS	SVTYPE=DUP;END=983380;SVLEN=172;READS=PS809786_809341_1532206_hp2_0:193665-193887	GT	0|1
chr2	1056594	volcanosv.DUP.recover.240	.	<DUP>	20	PASS	SVTYPE=DUP;END=1056730;SVLEN=136;READS=PS809786_809341_1532206_hp1_0:284322-284458,PS809786_809341_1532206_hp2_0:265847-265983	GT	1|1
chr2	1106283	volcanosv.DUP.recover.241	.	<DUP>	20	PASS	SVTYPE=DUP;END=1106439;SVLEN=156;READS=PS809786_809341_1532206_hp1_0:333341-333496	GT	1|0
chr2	1167506	volcanosv.DUP.recover.242	.	<DUP>	20	PASS	SVTYPE=DUP;END=1168265;SVLEN=759;READS=PS809786_809341_1532206_hp2_0:376239-376866	GT	0|1
chr2	1361759	volcanosv.DUP.recover.243	.	<DUP>	20	PASS	SVTYPE=DUP;END=1362070;SVLEN=311;READS=PS809786_809341_1532206_hp1_0:595150-595462,PS809786_809341_1532206_hp2_0:568701-569013	GT	1|1
chr2	1637444	volcanosv.DUP.recover.244	.	<DUP>	20	PASS	SVTYPE=DUP;END=1637592;SVLEN=148;READS=PS1535896_1534830_3527130_hp1_5:171639-171787,PS1535896_1534830_3527130_hp2_3:170836-170984	GT	1|1
chr2	1780311	volcanosv.DUP.recover.245	.	<DUP>	20	PASS	SVTYPE=DUP;END=1780368;SVLEN=57;READS=PS1535896_1534830_3527130_hp1_5:314633-314689	GT	1|0
chr2	1829500	volcanosv.DUP.recover.246	.	<DUP>	20	PASS	SVTYPE=DUP;END=1829573;SVLEN=73;READS=PS1535896_1534830_3527130_hp2_3:362937-363009	GT	1|1
chr2	2644867	volcanosv.DUP.recover.247	.	<DUP>	20	PASS	SVTYPE=DUP;END=2644998;SVLEN=131;READS=PS1535896_1534830_3527130_hp1_5:1181321-1181456	GT	1|0
chr2	2645734	volcanosv.DUP.recover.248	.	<DUP>	20	PASS	SVTYPE=DUP;END=2645811;SVLEN=77;READS=PS1535896_1534830_3527130_hp2_3:1181515-1181623	GT	0|1
chr2	2650308	volcanosv.DUP.recover.249	.	<DUP>	20	PASS	SVTYPE=DUP;END=2650397;SVLEN=89;READS=PS1535896_1534830_3527130_hp2_3:1186187-1186277	GT	0|1
chr2	2768914	volcanosv.DUP.recover.250	.	<DUP>	20	PASS	SVTYPE=DUP;END=2769265;SVLEN=351;READS=PS1535896_1534830_3527130_hp2_3:1305123-1305476	GT	0|1
chr2	2906589	volcanosv.DUP.recover.251	.	<DUP>	20	PASS	SVTYPE=DUP;END=2906694;SVLEN=105;READS=PS1535896_1534830_3527130_hp1_5:1443174-1443311,PS1535896_1534830_3527130_hp2_3:1442598-1442735	GT	1|1
chr2	2907017	volcanosv.DUP.recover.252	.	<DUP>	20	PASS	SVTYPE=DUP;END=2907147;SVLEN=130;READS=PS1535896_1534830_3527130_hp1_5:1443855-1443995,PS1535896_1534830_3527130_hp2_3:1443279-1443419	GT	1|1
chr2	3141037	volcanosv.DUP.recover.253	.	<DUP>	20	PASS	SVTYPE=DUP;END=3141546;SVLEN=509;READS=PS1535896_1534830_3527130_hp1_5:1681512-1682021	GT	1|0
chr2	3199694	volcanosv.DUP.recover.254	.	<DUP>	20	PASS	SVTYPE=DUP;END=3199789;SVLEN=95;READS=PS1535896_1534830_3527130_hp1_5:1748043-1748134,PS1535896_1534830_3527130_hp2_3:1746725-1746816	GT	1|1
chr2	3438059	volcanosv.DUP.recover.255	.	<DUP>	20	PASS	SVTYPE=DUP;END=3438238;SVLEN=179;READS=PS1535896_1534830_3527130_hp1_5:1987450-1987631,PS1535896_1534830_3527130_hp2_3:1987427-1987586	GT	1|1
chr2	3448596	volcanosv.DUP.recover.256	.	<DUP>	20	PASS	SVTYPE=DUP;END=3448724;SVLEN=128;READS=PS1535896_1534830_3527130_hp1_5:1998299-1998426	GT	1|0
chr2	3640877	volcanosv.DUP.recover.257	.	<DUP>	20	PASS	SVTYPE=DUP;END=3640963;SVLEN=86;READS=PS3581514_3579312_4774642_hp1_0:144675-144766,PS3581514_3579312_4774642_hp2_0:138148-138210	GT	1|1
chr2	4449323	volcanosv.DUP.recover.258	.	<DUP>	20	PASS	SVTYPE=DUP;END=4449379;SVLEN=56;READS=PS3581514_3579312_4774642_hp2_0:942296-942352	GT	0|1
chr2	5022609	volcanosv.DUP.recover.259	.	<DUP>	20	PASS	SVTYPE=DUP;END=5023594;SVLEN=985;READS=PS5130819_5118788_6683275_hp1_2:100850-101900,PS5130819_5118788_6683275_hp2_2:110764-111814	GT	1|1
chr2	5705395	volcanosv.DUP.recover.260	.	<DUP>	20	PASS	SVTYPE=DUP;END=5705462;SVLEN=67;READS=PS5130819_5118788_6683275_hp2_2:798419-798485	GT	0|1
chr2	5923151	volcanosv.DUP.recover.261	.	<DUP>	20	PASS	SVTYPE=DUP;END=5923365;SVLEN=214;READS=PS5130819_5118788_6683275_hp1_2:1005707-1005951,PS5130819_5118788_6683275_hp2_2:1016154-1016337	GT	1|1
chr2	6495943	volcanosv.DUP.recover.262	.	<DUP>	20	PASS	SVTYPE=DUP;END=6496019;SVLEN=76;READS=PS5130819_5118788_6683275_hp2_2:1588840-1588915	GT	0|1
chr2	7032209	volcanosv.DUP.recover.263	.	<DUP>	20	PASS	SVTYPE=DUP;END=7032344;SVLEN=135;READS=PS6753497_6696922_7642187_hp2_0:463290-463425	GT	0|1
chr2	7903343	volcanosv.DUP.recover.264	.	<DUP>	20	PASS	SVTYPE=DUP;END=7903401;SVLEN=58;READS=PS7734066_7699465_10592119_hp1_0:511214-511271	GT	1|0
chr2	9113375	volcanosv.DUP.recover.265	.	<DUP>	20	PASS	SVTYPE=DUP;END=9113483;SVLEN=108;READS=PS7734066_7699465_10592119_hp2_0:1720914-1721034	GT	0|1
chr2	9305502	volcanosv.DUP.recover.266	.	<DUP>	20	PASS	SVTYPE=DUP;END=9305837;SVLEN=335;READS=PS7734066_7699465_10592119_hp1_0:1913235-1913493,PS7734066_7699465_10592119_hp2_0:1913153-1913411	GT	1|1
chr2	9813129	volcanosv.DUP.recover.267	.	<DUP>	20	PASS	SVTYPE=DUP;END=9813190;SVLEN=61;READS=PS7734066_7699465_10592119_hp2_0:2426561-2426621	GT	0|1
chr2	9998732	volcanosv.DUP.recover.268	.	<DUP>	20	PASS	SVTYPE=DUP;END=9998812;SVLEN=80;READS=PS7734066_7699465_10592119_hp2_0:2612152-2612238	GT	1|1
chr2	10278072	volcanosv.DUP.recover.269	.	<DUP>	20	PASS	SVTYPE=DUP;END=10278181;SVLEN=109;READS=PS7734066_7699465_10592119_hp1_0:2886138-2886246	GT	1|0
chr2	11618135	volcanosv.DUP.recover.270	.	<DUP>	20	PASS	SVTYPE=DUP;END=11618200;SVLEN=65;READS=PS10837282_10824538_13212056_hp2_0:1069687-1069751	GT	0|1
chr2	12664284	volcanosv.DUP.recover.271	.	<DUP>	20	PASS	SVTYPE=DUP;END=12664499;SVLEN=215;READS=PS10837282_10824538_13212056_hp2_0:2116315-2116529	GT	0|1
chr2	16113715	volcanosv.DUP.recover.272	.	<DUP>	20	PASS	SVTYPE=DUP;END=16113841;SVLEN=126;READS=PS16329899_16329724_21150877_hp1_4:8954-9083,PS16329899_16329724_21150877_hp2_5:8932-9061	GT	1|1
chr2	16395355	volcanosv.DUP.recover.273	.	<DUP>	20	PASS	SVTYPE=DUP;END=16395503;SVLEN=148;READS=PS16329899_16329724_21150877_hp1_4:290526-290693,PS16329899_16329724_21150877_hp2_5:290638-290805	GT	1|1
chr2	18294590	volcanosv.DUP.recover.274	.	<DUP>	20	PASS	SVTYPE=DUP;END=18294726;SVLEN=136;READS=PS16329899_16329724_21150877_hp1_4:2189817-2189952,PS16329899_16329724_21150877_hp2_5:2190221-2190356	GT	1|1
chr2	18295530	volcanosv.DUP.recover.275	.	<DUP>	20	PASS	SVTYPE=DUP;END=18295699;SVLEN=169;READS=PS16329899_16329724_21150877_hp1_4:2190892-2191060,PS16329899_16329724_21150877_hp2_5:2191296-2191464	GT	1|1
chr2	18296130	volcanosv.DUP.recover.276	.	<DUP>	20	PASS	SVTYPE=DUP;END=18296183;SVLEN=53;READS=PS16329899_16329724_21150877_hp1_4:2191714-2191768	GT	1|1
chr2	63575278	volcanosv.DUP.recover.277	.	<DUP>	20	PASS	SVTYPE=DUP;END=63575505;SVLEN=227;READS=PS62636646_62596139_67121116_hp2_0:1509175-1509405	GT	0|1
chr2	24255675	volcanosv.DUP.recover.278	.	<DUP>	20	PASS	SVTYPE=DUP;END=24255799;SVLEN=124;READS=PS23198445_23190992_24693841_hp1_1:1323274-1323397	GT	1|0
chr2	24264697	volcanosv.DUP.recover.279	.	<DUP>	20	PASS	SVTYPE=DUP;END=24264763;SVLEN=66;READS=PS23198445_23190992_24693841_hp1_1:1332424-1332517,PS23198445_23190992_24693841_hp2_1:1320915-1320998	GT	1|1
chr2	30093498	volcanosv.DUP.recover.280	.	<DUP>	20	PASS	SVTYPE=DUP;END=30093557;SVLEN=59;READS=PS30154425_30094976_31565870_hp1_0:228698-228756,PS30154425_30094976_31565870_hp2_0:228641-228699	GT	1|1
chr17	2548132	volcanosv.DUP.recover.281	.	<DUP>	20	PASS	SVTYPE=DUP;END=2548299;SVLEN=167;READS=PS409763_396626_3136416_hp1_0:2127175-2127345,PS409763_396626_3136416_hp2_0:2117591-2117760	GT	1|1
chr2	33792538	volcanosv.DUP.recover.282	.	<DUP>	20	PASS	SVTYPE=DUP;END=33792604;SVLEN=66;READS=PS31650436_31634244_34694006_hp2_5:2541909-2541974	GT	0|1
chr2	36183118	volcanosv.DUP.recover.283	.	<DUP>	20	PASS	SVTYPE=DUP;END=36184241;SVLEN=1123;READS=PS34736933_34699370_41642602_hp1_1:1724060-1725228,PS34736933_34699370_41642602_hp2_1:1689731-1690899	GT	1|1
chr2	37517987	volcanosv.DUP.recover.284	.	<DUP>	20	PASS	SVTYPE=DUP;END=37518209;SVLEN=222;READS=PS34736933_34699370_41642602_hp1_1:3065434-3065658	GT	1|0
chr2	37518003	volcanosv.DUP.recover.285	.	<DUP>	20	PASS	SVTYPE=DUP;END=37518064;SVLEN=61;READS=PS34736933_34699370_41642602_hp2_1:3024575-3024635	GT	0|1
chr2	45414756	volcanosv.DUP.recover.286	.	<DUP>	20	PASS	SVTYPE=DUP;END=45414872;SVLEN=116;READS=PS42638178_42601238_49285741_hp1_0:3079979-3080093	GT	1|0
chr2	46876349	volcanosv.DUP.recover.287	.	<DUP>	20	PASS	SVTYPE=DUP;END=46876415;SVLEN=66;READS=PS42638178_42601238_49285741_hp1_0:4540810-4540875	GT	1|0
chr2	59542452	volcanosv.DUP.recover.288	.	<DUP>	20	PASS	SVTYPE=DUP;END=59542524;SVLEN=72;READS=PS57294654_57238306_59742682_hp1_0:2642927-2642998,PS57294654_57238306_59742682_hp2_0:2620136-2620207	GT	1|1
chr2	60418560	volcanosv.DUP.recover.289	.	<DUP>	20	PASS	SVTYPE=DUP;END=60418623;SVLEN=63;READS=PS60271693_60212484_61944047_hp1_1:703631-703695	GT	1|0
chr2	60467854	volcanosv.DUP.recover.290	.	<DUP>	20	PASS	SVTYPE=DUP;END=60468105;SVLEN=251;READS=PS60271693_60212484_61944047_hp2_1:752778-753058	GT	0|1
chr2	64375585	volcanosv.DUP.recover.291	.	<DUP>	20	PASS	SVTYPE=DUP;END=64376185;SVLEN=600;READS=PS62636646_62596139_67121116_hp1_1:2306821-2307333	GT	1|0
chr2	65342187	volcanosv.DUP.recover.292	.	<DUP>	20	PASS	SVTYPE=DUP;END=65342272;SVLEN=85;READS=PS62636646_62596139_67121116_hp2_0:3279053-3279137	GT	0|1
chr2	66762871	volcanosv.DUP.recover.293	.	<DUP>	20	PASS	SVTYPE=DUP;END=66763025;SVLEN=154;READS=PS62636646_62596139_67121116_hp1_1:4698106-4698260,PS62636646_62596139_67121116_hp2_0:4702297-4702449	GT	1|1
chr2	71662935	volcanosv.DUP.recover.294	.	<DUP>	20	PASS	SVTYPE=DUP;END=71663031;SVLEN=96;READS=PS68740430_68691634_72924330_hp1_1:3217937-3218032,PS68740430_68691634_72924330_hp2_2:3221644-3221739	GT	1|1
chr2	71768921	volcanosv.DUP.recover.295	.	<DUP>	20	PASS	SVTYPE=DUP;END=71769064;SVLEN=143;READS=PS68740430_68691634_72924330_hp1_1:3324025-3324169	GT	1|0
chr2	74061223	volcanosv.DUP.recover.296	.	<DUP>	20	PASS	SVTYPE=DUP;END=74061576;SVLEN=353;READS=PS73738196_73703516_74499762_hp1_0:775871-776223	GT	1|0
chr2	74329774	volcanosv.DUP.recover.297	.	<DUP>	20	PASS	SVTYPE=DUP;END=74330915;SVLEN=1141;READS=PS74557261_74506105_74602611_hp1_1:18275-19428,PS73738196_73703516_74499762_hp2_1:1050255-1051408	GT	1|1
chr2	76071467	volcanosv.DUP.recover.298	.	<DUP>	20	PASS	SVTYPE=DUP;END=76071623;SVLEN=156;READS=PS74784529_74740915_76754967_hp1_0:1676765-1676925	GT	1|0
chr2	81359182	volcanosv.DUP.recover.299	.	<DUP>	20	PASS	SVTYPE=DUP;END=81359263;SVLEN=81;READS=PS79900256_79848196_82068460_hp2_1:1892334-1892422	GT	0|1
chr12	88715342	volcanosv.DUP.recover.300	.	<DUP>	20	PASS	SVTYPE=DUP;END=88715518;SVLEN=176;READS=PS87380163_87346293_89527521_hp1_1:1795856-1796106,PS87380163_87346293_89527521_hp2_1:1796187-1796437	GT	1|1
chr2	82887021	volcanosv.DUP.recover.301	.	<DUP>	20	PASS	SVTYPE=DUP;END=82887132;SVLEN=111;READS=PS82742026_82688503_84203574_hp1_1:749969-750083,PS82742026_82688503_84203574_hp2_0:757096-757183	GT	1|1
chr2	86914644	volcanosv.DUP.recover.302	.	<DUP>	20	PASS	SVTYPE=DUP;END=86914708;SVLEN=64;READS=PS86298358_86250109_87110726_hp1_2:171507-171580,PS86298358_86250109_87110726_hp2_1:992670-992740	GT	1|1
chr2	91531021	volcanosv.DUP.recover.303	.	<DUP>	20	PASS	SVTYPE=DUP;END=91531086;SVLEN=65;READS=PS90007670_89996586_90098514_hp1_9:36022-36091	GT	1|0
chr2	87401679	volcanosv.DUP.recover.304	.	<DUP>	20	PASS	SVTYPE=DUP;END=87402828;SVLEN=1149;READS=PS91748946_91736378_91846842_hp1_4:74913-76086	GT	1|0
chr2	91505670	volcanosv.DUP.recover.305	.	<DUP>	20	PASS	SVTYPE=DUP;END=91506588;SVLEN=918;READS=PS90007670_89996586_90098514_hp1_9:3926-4911	GT	1|0
chr2	91512079	volcanosv.DUP.recover.306	.	<DUP>	20	PASS	SVTYPE=DUP;END=91512503;SVLEN=424;READS=PS90007670_89996586_90098514_hp1_9:12358-12801	GT	1|0
chr2	91511550	volcanosv.DUP.recover.307	.	<DUP>	20	PASS	SVTYPE=DUP;END=91512093;SVLEN=543;READS=PS90007670_89996586_90098514_hp2_6:14664-15237	GT	0|1
chr2	92088466	volcanosv.DUP.recover.308	.	<DUP>	20	PASS	SVTYPE=DUP;END=92091882;SVLEN=3416;READS=PS92263117_92243447_92284827_hp1_0:82737-86154,PS92263117_92243447_92284827_hp2_1:26181-29598	GT	1|1
chr2	98930325	volcanosv.DUP.recover.309	.	<DUP>	20	PASS	SVTYPE=DUP;END=98930402;SVLEN=77;READS=PS98558046_98527074_100646349_hp1_1:1216121-1216197,PS98558046_98527074_100646349_hp2_0:1214469-1214545	GT	1|1
chr2	106466641	volcanosv.DUP.recover.310	.	<DUP>	20	PASS	SVTYPE=DUP;END=106467280;SVLEN=639;READS=PS107098085_107082755_108446386_hp1_4:74417-75078,PS107098085_107082755_108446386_hp2_0:99702-100363	GT	1|1
chr2	109235900	volcanosv.DUP.recover.311	.	<DUP>	20	PASS	SVTYPE=DUP;END=109236093;SVLEN=193;READS=PS109308121_109271379_110107152_hp1_0:646066-646258	GT	1|0
chr2	110115478	volcanosv.DUP.recover.312	.	<DUP>	20	PASS	SVTYPE=DUP;END=110115571;SVLEN=93;READS=PS110850391_110823150_110999062_hp1_1:20314-20412,PS110850391_110823150_110999062_hp2_0:20298-20396	GT	1|1
chr20	58830136	volcanosv.DUP.recover.313	.	<DUP>	20	PASS	SVTYPE=DUP;END=58830686;SVLEN=550;READS=PS54446924_54440609_61087818_hp1_0:3074821-3075410,PS54446924_54440609_61087818_hp2_0:3073868-3074454	GT	1|1
chr21	43262622	volcanosv.DUP.recover.314	.	<DUP>	20	PASS	SVTYPE=DUP;END=43262925;SVLEN=303;READS=PS44691463_44682664_45816179_hp1_0:23688-24107	GT	1|0
chr22	50800344	volcanosv.DUP.recover.315	.	<DUP>	20	PASS	SVTYPE=DUP;END=50800717;SVLEN=373;READS=PS50415657_50414777_51195351_hp1_0:938943-939314,PS50415657_50414777_51195351_hp2_1:851806-852179	GT	1|1
chr5	181473551	volcanosv.DUP.recover.316	.	<DUP>	20	PASS	SVTYPE=DUP;END=181473923;SVLEN=372;READS=PS177464044_177454529_180717451_hp1_6:4906-5278	GT	1|0
chr2	113979612	volcanosv.DUP.recover.317	.	<DUP>	20	PASS	SVTYPE=DUP;END=113979687;SVLEN=75;READS=PS114411113_114389076_114964989_hp2_0:348630-348704	GT	0|1
chr2	114084749	volcanosv.DUP.recover.318	.	<DUP>	20	PASS	SVTYPE=DUP;END=114085062;SVLEN=313;READS=PS114411113_114389076_114964989_hp1_0:451852-452170	GT	1|0
chr2	115438953	volcanosv.DUP.recover.319	.	<DUP>	20	PASS	SVTYPE=DUP;END=115439170;SVLEN=217;READS=PS115208681_115156359_116203659_hp1_0:1168750-1168966	GT	1|0
chr8	64232741	volcanosv.DUP.recover.320	.	<DUP>	20	PASS	SVTYPE=DUP;END=64232886;SVLEN=145;READS=PS65017807_64964779_65485743_hp1_0:169168-169314	GT	1|0
chr2	117547512	volcanosv.DUP.recover.321	.	<DUP>	20	PASS	SVTYPE=DUP;END=117547613;SVLEN=101;READS=PS117778656_117736327_119115020_hp1_0:677698-677818,PS117778656_117736327_119115020_hp2_0:677267-677327	GT	1|1
chr2	117568025	volcanosv.DUP.recover.322	.	<DUP>	20	PASS	SVTYPE=DUP;END=117568832;SVLEN=807;READS=PS117778656_117736327_119115020_hp1_0:698327-699133	GT	1|0
chr2	117836399	volcanosv.DUP.recover.323	.	<DUP>	20	PASS	SVTYPE=DUP;END=117836448;SVLEN=49;READS=PS117778656_117736327_119115020_hp1_0:968126-968174,PS119196104_119157764_121684128_hp2_0:111136-111184	GT	1|1
chr2	118042420	volcanosv.DUP.recover.324	.	<DUP>	20	PASS	SVTYPE=DUP;END=118042496;SVLEN=76;READS=PS117778656_117736327_119115020_hp2_0:1172896-1172971	GT	0|1
chr2	118094012	volcanosv.DUP.recover.325	.	<DUP>	20	PASS	SVTYPE=DUP;END=118094367;SVLEN=355;READS=PS117778656_117736327_119115020_hp2_0:1224539-1224899	GT	0|1
chr2	118136412	volcanosv.DUP.recover.326	.	<DUP>	20	PASS	SVTYPE=DUP;END=118136525;SVLEN=113;READS=PS117778656_117736327_119115020_hp1_0:1268172-1268284,PS117778656_117736327_119115020_hp2_0:1267320-1267432	GT	1|1
chr2	119136680	volcanosv.DUP.recover.327	.	<DUP>	20	PASS	SVTYPE=DUP;END=119136780;SVLEN=100;READS=PS119196104_119157764_121684128_hp1_0:939938-940037	GT	1|0
chr2	119525205	volcanosv.DUP.recover.328	.	<DUP>	20	PASS	SVTYPE=DUP;END=119525568;SVLEN=363;READS=PS119196104_119157764_121684128_hp1_0:1328459-1328821	GT	1|0
chr11	32522776	volcanosv.DUP.recover.329	.	<DUP>	20	PASS	SVTYPE=DUP;END=32522924;SVLEN=148;READS=PS27947580_27913387_34861272_hp2_1:4778351-4778503	GT	0|1
chr2	122059501	volcanosv.DUP.recover.330	.	<DUP>	20	PASS	SVTYPE=DUP;END=122059748;SVLEN=247;READS=PS121751167_121698658_124972620_hp1_4:1131020-1131264	GT	1|0
chr2	122526667	volcanosv.DUP.recover.331	.	<DUP>	20	PASS	SVTYPE=DUP;END=122535877;SVLEN=9210;READS=PS121751167_121698658_124972620_hp1_4:1607972-1618293	GT	1|0
chr2	123955731	volcanosv.DUP.recover.332	.	<DUP>	20	PASS	SVTYPE=DUP;END=123956015;SVLEN=284;READS=PS121751167_121698658_124972620_hp1_4:3040487-3040815	GT	1|0
chr2	123955912	volcanosv.DUP.recover.333	.	<DUP>	20	PASS	SVTYPE=DUP;END=123956015;SVLEN=103;READS=PS121751167_121698658_124972620_hp2_6:3027998-3028110	GT	0|1
chr2	125734647	volcanosv.DUP.recover.334	.	<DUP>	20	PASS	SVTYPE=DUP;END=125734788;SVLEN=141;READS=PS126454300_126451830_130566155_hp2_2:81084-81224	GT	0|1
chr2	127666453	volcanosv.DUP.recover.335	.	<DUP>	20	PASS	SVTYPE=DUP;END=127666591;SVLEN=138;READS=PS126454300_126451830_130566155_hp2_2:2011377-2011514	GT	0|1
chr2	129645880	volcanosv.DUP.recover.336	.	<DUP>	20	PASS	SVTYPE=DUP;END=129645944;SVLEN=64;READS=PS126454300_126451830_130566155_hp1_1:3969627-3969687,PS126454300_126451830_130566155_hp2_2:3994735-3994798	GT	1|1
chr2	130822164	volcanosv.DUP.recover.337	.	<DUP>	20	PASS	SVTYPE=DUP;END=130822249;SVLEN=85;READS=PS131460638_131452212_131959324_hp1_2:210942-211026	GT	1|0
chr2	134607413	volcanosv.DUP.recover.338	.	<DUP>	20	PASS	SVTYPE=DUP;END=134607950;SVLEN=537;READS=PS134824374_134788424_135867908_hp2_0:637592-638057	GT	0|1
chr2	134607292	volcanosv.DUP.recover.339	.	<DUP>	20	PASS	SVTYPE=DUP;END=134607357;SVLEN=65;READS=PS134824374_134788424_135867908_hp1_0:634299-634367	GT	1|0
chr2	134608986	volcanosv.DUP.recover.340	.	<DUP>	20	PASS	SVTYPE=DUP;END=134609337;SVLEN=351;READS=PS134824374_134788424_135867908_hp1_0:636477-636799,PS134824374_134788424_135867908_hp2_0:639952-640274	GT	1|1
chr2	137978604	volcanosv.DUP.recover.341	.	<DUP>	20	PASS	SVTYPE=DUP;END=137978669;SVLEN=65;READS=PS137850273_137801218_138726673_hp1_0:1041635-1041699,PS137850273_137801218_138726673_hp2_1:147092-147156	GT	1|1
chr2	141129951	volcanosv.DUP.recover.342	.	<DUP>	20	PASS	SVTYPE=DUP;END=141130128;SVLEN=177;READS=PS141589543_141555509_142001115_hp1_0:321752-321928	GT	1|0
chr2	142590756	volcanosv.DUP.recover.343	.	<DUP>	20	PASS	SVTYPE=DUP;END=142590819;SVLEN=63;READS=PS142913737_142873254_143477998_hp1_0:557334-557396,PS142913737_142873254_143477998_hp2_0:557306-557368	GT	1|1
chr4	37532944	volcanosv.DUP.recover.344	.	<DUP>	20	PASS	SVTYPE=DUP;END=37533058;SVLEN=114;READS=PS36107295_36065924_40493248_hp2_2:1539935-1540048	GT	0|1
chr2	152074643	volcanosv.DUP.recover.345	.	<DUP>	20	PASS	SVTYPE=DUP;END=152074746;SVLEN=103;READS=PS152676255_152646366_157736650_hp2_1:496386-496491	GT	0|1
chr3	130868491	volcanosv.DUP.recover.346	.	<DUP>	20	PASS	SVTYPE=DUP;END=130868618;SVLEN=127;READS=PS129923662_129896121_130805722_hp1_0:694596-694722	GT	1|0
chr2	161226859	volcanosv.DUP.recover.347	.	<DUP>	20	PASS	SVTYPE=DUP;END=161226922;SVLEN=63;READS=PS162064591_162045204_162299103_hp1_1:63311-63373,PS162064591_162045204_162299103_hp2_0:63174-63236	GT	1|1
chr20	35041057	volcanosv.DUP.recover.348	.	<DUP>	20	PASS	SVTYPE=DUP;END=35041154;SVLEN=97;READS=PS33248131_33209500_34888995_hp2_1:603791-603887	GT	0|1
chr2	171535513	volcanosv.DUP.recover.349	.	<DUP>	20	PASS	SVTYPE=DUP;END=171535589;SVLEN=76;READS=PS170853635_170864236_173082634_hp2_1:1753264-1753339	GT	0|1
chr2	172042735	volcanosv.DUP.recover.350	.	<DUP>	20	PASS	SVTYPE=DUP;END=172042786;SVLEN=51;READS=PS170853635_170864236_173082634_hp1_1:2268920-2268972	GT	1|0
chr2	180682197	volcanosv.DUP.recover.351	.	<DUP>	20	PASS	SVTYPE=DUP;END=180682254;SVLEN=57;READS=PS180132680_180102206_181695050_hp1_1:1747436-1747492,PS180132680_180102206_181695050_hp2_1:1745305-1745361	GT	1|1
chr2	182984423	volcanosv.DUP.recover.352	.	<DUP>	20	PASS	SVTYPE=DUP;END=182984566;SVLEN=143;READS=PS182664487_182610316_184942493_hp1_1:1310136-1310321	GT	1|0
chr2	186278367	volcanosv.DUP.recover.353	.	<DUP>	20	PASS	SVTYPE=DUP;END=186278432;SVLEN=65;READS=PS186015718_185953637_187399900_hp1_0:1275757-1275821	GT	1|0
chr2	186605756	volcanosv.DUP.recover.354	.	<DUP>	20	PASS	SVTYPE=DUP;END=186605902;SVLEN=146;READS=PS187489647_187449271_189805335_hp1_1:191418-191607,PS187489647_187449271_189805335_hp2_1:191413-191602	GT	1|1
chr2	188299144	volcanosv.DUP.recover.355	.	<DUP>	20	PASS	SVTYPE=DUP;END=188299193;SVLEN=49;READS=PS187489647_187449271_189805335_hp1_1:1884964-1885012	GT	1|0
chr2	191699452	volcanosv.DUP.recover.356	.	<DUP>	20	PASS	SVTYPE=DUP;END=191699494;SVLEN=42;READS=PS191301640_191282827_193913306_hp1_1:1328965-1329007	GT	1|0
chr21	33337685	volcanosv.DUP.recover.357	.	<DUP>	20	PASS	SVTYPE=DUP;END=33337757;SVLEN=72;READS=PS34148577_34128917_40789763_hp1_0:757963-758038	GT	1|0
chr2	192682595	volcanosv.DUP.recover.358	.	<DUP>	20	PASS	SVTYPE=DUP;END=192682654;SVLEN=59;READS=PS191301640_191282827_193913306_hp1_1:2312022-2312080	GT	1|0
chr4	24773387	volcanosv.DUP.recover.359	.	<DUP>	20	PASS	SVTYPE=DUP;END=24773539;SVLEN=152;READS=PS15118334_15075142_28095385_hp1_0:9833267-9833447	GT	1|0
chr2	194353936	volcanosv.DUP.recover.360	.	<DUP>	20	PASS	SVTYPE=DUP;END=194354009;SVLEN=73;READS=PS194944447_194923101_199789610_hp1_0:391818-391891,PS194944447_194923101_199789610_hp2_0:391753-391826	GT	1|1
chr2	194915124	volcanosv.DUP.recover.361	.	<DUP>	20	PASS	SVTYPE=DUP;END=194915210;SVLEN=86;READS=PS194944447_194923101_199789610_hp2_0:954199-954284	GT	0|1
chr2	195590686	volcanosv.DUP.recover.362	.	<DUP>	20	PASS	SVTYPE=DUP;END=195591433;SVLEN=747;READS=PS194944447_194923101_199789610_hp2_0:1629540-1630290	GT	0|1
chr17	73147943	volcanosv.DUP.recover.363	.	<DUP>	20	PASS	SVTYPE=DUP;END=73148329;SVLEN=386;READS=PS68470063_68461195_73887189_hp2_3:2784052-2784527	GT	0|1
chr2	208176847	volcanosv.DUP.recover.364	.	<DUP>	20	PASS	SVTYPE=DUP;END=208176951;SVLEN=104;READS=PS208963438_208963316_209148793_hp2_0:98894-99002	GT	0|1
chr2	212549045	volcanosv.DUP.recover.365	.	<DUP>	20	PASS	SVTYPE=DUP;END=212549193;SVLEN=148;READS=PS212566034_212510154_213508004_hp1_0:912130-912282,PS212566034_212510154_213508004_hp2_0:911740-911816	GT	1|1
chr2	220523715	volcanosv.DUP.recover.366	.	<DUP>	20	PASS	SVTYPE=DUP;END=220523806;SVLEN=91;READS=PS220392358_220354653_221538621_hp1_0:1183577-1183667,PS220392358_220354653_221538621_hp2_0:1183641-1183731	GT	1|1
chr2	221343099	volcanosv.DUP.recover.367	.	<DUP>	20	PASS	SVTYPE=DUP;END=221343172;SVLEN=73;READS=PS221644928_221583634_223108950_hp1_1:682021-682093	GT	1|0
chr2	225612795	volcanosv.DUP.recover.368	.	<DUP>	20	PASS	SVTYPE=DUP;END=225612844;SVLEN=49;READS=PS224233866_224186767_226671940_hp1_1:2373963-2374011	GT	1|0
chr2	226656424	volcanosv.DUP.recover.369	.	<DUP>	20	PASS	SVTYPE=DUP;END=226656501;SVLEN=77;READS=PS226815629_226771084_227725083_hp1_0:734244-734320,PS226815629_226771084_227725083_hp2_0:749574-749650	GT	1|1
chr2	229184673	volcanosv.DUP.recover.370	.	<DUP>	20	PASS	SVTYPE=DUP;END=229184835;SVLEN=162;READS=PS229301889_229252522_231882359_hp1_0:1102112-1102268,PS229301889_229252522_231882359_hp2_0:1102240-1102332	GT	1|1
chr6	40654953	volcanosv.DUP.recover.371	.	<DUP>	20	PASS	SVTYPE=DUP;END=40655224;SVLEN=271;READS=PS37353995_37314518_42285505_hp1_1:3401098-3401475,PS37353995_37314518_42285505_hp2_1:3402057-3402434	GT	1|1
chr2	229596911	volcanosv.DUP.recover.372	.	<DUP>	20	PASS	SVTYPE=DUP;END=229596964;SVLEN=53;READS=PS229301889_229252522_231882359_hp2_0:1514249-1514301	GT	0|1
chr2	230119111	volcanosv.DUP.recover.373	.	<DUP>	20	PASS	SVTYPE=DUP;END=230119192;SVLEN=81;READS=PS229301889_229252522_231882359_hp1_0:2036977-2037068	GT	1|0
chr9	133382693	volcanosv.DUP.recover.374	.	<DUP>	20	PASS	SVTYPE=DUP;END=133383346;SVLEN=653;READS=PS136182895_136182786_137037891_hp1_3:114082-114693,PS136182895_136182786_137037891_hp2_3:114941-115552	GT	1|1
chr10	132392438	volcanosv.DUP.recover.375	.	<DUP>	20	PASS	SVTYPE=DUP;END=132392561;SVLEN=123;READS=PS133729835_133727527_135434092_hp2_1:580554-580680	GT	0|1
chr2	231715712	volcanosv.DUP.recover.376	.	<DUP>	20	PASS	SVTYPE=DUP;END=231715941;SVLEN=229;READS=PS232374975_232348348_232603862_hp1_0:212181-212349,PS232374975_232348348_232603862_hp2_0:415603-415727	GT	1|1
chr2	231848473	volcanosv.DUP.recover.377	.	<DUP>	20	PASS	SVTYPE=DUP;END=231848652;SVLEN=179;READS=PS232706589_232702306_234000716_hp2_0:82745-82925	GT	1|1
chr2	232890029	volcanosv.DUP.recover.378	.	<DUP>	20	PASS	SVTYPE=DUP;END=232890069;SVLEN=40;READS=PS232706589_232702306_234000716_hp1_0:1107201-1107240	GT	1|0
chr2	233463514	volcanosv.DUP.recover.379	.	<DUP>	20	PASS	SVTYPE=DUP;END=233463650;SVLEN=136;READS=PS234315102_234307747_236278172_hp1_0:237345-237464,PS234315102_234307747_236278172_hp2_0:237351-237487	GT	1|1
chr10	127362837	volcanosv.DUP.recover.380	.	<DUP>	20	PASS	SVTYPE=DUP;END=127363064;SVLEN=227;READS=PS128952219_128898564_133379899_hp1_0:290730-291006,PS128952219_128898564_133379899_hp2_0:290267-290543	GT	1|1
chr2	235488129	volcanosv.DUP.recover.381	.	<DUP>	20	PASS	SVTYPE=DUP;END=235488553;SVLEN=424;READS=PS236350717_236313080_239376424_hp1_2:131465-131893	GT	1|0
chr2	235504370	volcanosv.DUP.recover.382	.	<DUP>	20	PASS	SVTYPE=DUP;END=235504438;SVLEN=68;READS=PS236350717_236313080_239376424_hp1_2:147766-147834	GT	1|0
chr2	235597817	volcanosv.DUP.recover.383	.	<DUP>	20	PASS	SVTYPE=DUP;END=235598083;SVLEN=266;READS=PS236350717_236313080_239376424_hp2_2:240653-240891	GT	0|1
chr2	235765059	volcanosv.DUP.recover.384	.	<DUP>	20	PASS	SVTYPE=DUP;END=235765353;SVLEN=294;READS=PS236350717_236313080_239376424_hp2_2:408245-408518	GT	0|1
chr2	235802625	volcanosv.DUP.recover.385	.	<DUP>	20	PASS	SVTYPE=DUP;END=235803100;SVLEN=475;READS=PS236350717_236313080_239376424_hp1_2:446261-446816,PS236350717_236313080_239376424_hp2_2:446395-446932	GT	1|1
chr13	19068318	volcanosv.DUP.recover.386	.	<DUP>	20	PASS	SVTYPE=DUP;END=19068628;SVLEN=310;READS=PS19431685_19390309_19801181_hp1_0:655519-655890,PS19431685_19390309_19801181_hp2_0:655620-655988	GT	1|1
chr2	236344657	volcanosv.DUP.recover.387	.	<DUP>	20	PASS	SVTYPE=DUP;END=236345206;SVLEN=549;READS=PS236350717_236313080_239376424_hp1_2:988883-989624	GT	1|0
chr2	238118330	volcanosv.DUP.recover.388	.	<DUP>	20	PASS	SVTYPE=DUP;END=238118523;SVLEN=193;READS=PS236350717_236313080_239376424_hp1_2:2766628-2766806,PS236350717_236313080_239376424_hp2_2:2761548-2761726	GT	1|1
chr2	238295996	volcanosv.DUP.recover.389	.	<DUP>	20	PASS	SVTYPE=DUP;END=238296348;SVLEN=352;READS=PS236350717_236313080_239376424_hp2_2:2939445-2939796	GT	0|1
chr2	238397682	volcanosv.DUP.recover.390	.	<DUP>	20	PASS	SVTYPE=DUP;END=238397770;SVLEN=88;READS=PS236350717_236313080_239376424_hp1_2:3046116-3046204	GT	1|0
chr2	238767540	volcanosv.DUP.recover.391	.	<DUP>	20	PASS	SVTYPE=DUP;END=238767929;SVLEN=389;READS=PS239596680_239584020_239790047_hp1_0:253748-254147,PS239596680_239584020_239790047_hp2_0:253712-254111	GT	1|1
chr2	239231771	volcanosv.DUP.recover.392	.	<DUP>	20	PASS	SVTYPE=DUP;END=239232101;SVLEN=330;READS=PS239832097_239831978_240776858_hp1_0:367736-368156	GT	1|0
chr2	239347004	volcanosv.DUP.recover.393	.	<DUP>	20	PASS	SVTYPE=DUP;END=239347091;SVLEN=87;READS=PS239832097_239831978_240776858_hp2_0:476284-476372	GT	0|1
chr2	239476655	volcanosv.DUP.recover.394	.	<DUP>	20	PASS	SVTYPE=DUP;END=239476744;SVLEN=89;READS=PS239832097_239831978_240776858_hp1_0:613030-613118	GT	1|0
chr2	239527367	volcanosv.DUP.recover.395	.	<DUP>	20	PASS	SVTYPE=DUP;END=239527688;SVLEN=321;READS=PS240809526_240809132_243025497_hp1_3:14915-15235,PS239832097_239831978_240776858_hp2_0:656669-656989	GT	1|1
chr2	239737643	volcanosv.DUP.recover.396	.	<DUP>	20	PASS	SVTYPE=DUP;END=239737965;SVLEN=322;READS=PS239832097_239831978_240776858_hp1_0:874617-874968,PS239832097_239831978_240776858_hp2_0:867714-868065	GT	1|1
chr2	239737757	volcanosv.DUP.recover.397	.	<DUP>	20	PASS	SVTYPE=DUP;END=239737847;SVLEN=90;READS=PS239832097_239831978_240776858_hp1_0:874374-874457,PS239832097_239831978_240776858_hp2_0:867458-867546	GT	1|1
chr2	239816387	volcanosv.DUP.recover.398	.	<DUP>	20	PASS	SVTYPE=DUP;END=239816535;SVLEN=148;READS=PS239832097_239831978_240776858_hp1_0:953635-953782	GT	1|0
chr2	239894298	volcanosv.DUP.recover.399	.	<DUP>	20	PASS	SVTYPE=DUP;END=239894391;SVLEN=93;READS=PS240809526_240809132_243025497_hp2_1:111766-111858	GT	0|1
chr2	240108171	volcanosv.DUP.recover.400	.	<DUP>	20	PASS	SVTYPE=DUP;END=240108544;SVLEN=373;READS=PS240809526_240809132_243025497_hp1_7:250820-251220	GT	1|0
chr2	240108280	volcanosv.DUP.recover.401	.	<DUP>	20	PASS	SVTYPE=DUP;END=240108400;SVLEN=120;READS=PS240809526_240809132_243025497_hp2_1:325417-325542	GT	0|1
chr2	240309219	volcanosv.DUP.recover.402	.	<DUP>	20	PASS	SVTYPE=DUP;END=240309871;SVLEN=652;READS=PS240809526_240809132_243025497_hp1_7:452921-453743,PS240809526_240809132_243025497_hp2_1:525599-526421	GT	1|1
chr2	240318656	volcanosv.DUP.recover.403	.	<DUP>	20	PASS	SVTYPE=DUP;END=240318781;SVLEN=125;READS=PS240809526_240809132_243025497_hp1_7:463227-463351	GT	1|0
chr2	240354380	volcanosv.DUP.recover.404	.	<DUP>	20	PASS	SVTYPE=DUP;END=240355068;SVLEN=688;READS=PS240809526_240809132_243025497_hp2_1:571697-572418	GT	0|1
chr2	240383930	volcanosv.DUP.recover.405	.	<DUP>	20	PASS	SVTYPE=DUP;END=240384001;SVLEN=71;READS=PS240809526_240809132_243025497_hp2_1:601716-601786	GT	0|1
chr2	240640278	volcanosv.DUP.recover.406	.	<DUP>	20	PASS	SVTYPE=DUP;END=240640824;SVLEN=546;READS=PS240809526_240809132_243025497_hp1_7:786678-787228	GT	1|0
chr2	240640409	volcanosv.DUP.recover.407	.	<DUP>	20	PASS	SVTYPE=DUP;END=240640906;SVLEN=497;READS=PS240809526_240809132_243025497_hp2_1:862118-862574	GT	0|1
chr2	240780813	volcanosv.DUP.recover.408	.	<DUP>	20	PASS	SVTYPE=DUP;END=240781505;SVLEN=692;READS=PS240809526_240809132_243025497_hp1_7:927726-928350	GT	1|0
chr2	240780782	volcanosv.DUP.recover.409	.	<DUP>	20	PASS	SVTYPE=DUP;END=240780938;SVLEN=156;READS=PS240809526_240809132_243025497_hp2_1:1002539-1002693	GT	0|1
chr2	240791458	volcanosv.DUP.recover.410	.	<DUP>	20	PASS	SVTYPE=DUP;END=240791541;SVLEN=83;READS=PS240809526_240809132_243025497_hp1_7:939803-939887	GT	1|0
chr2	240812457	volcanosv.DUP.recover.411	.	<DUP>	20	PASS	SVTYPE=DUP;END=240813038;SVLEN=581;READS=PS240809526_240809132_243025497_hp1_7:961220-961884,PS240809526_240809132_243025497_hp2_1:1034631-1035257	GT	1|1
chr2	240872329	volcanosv.DUP.recover.412	.	<DUP>	20	PASS	SVTYPE=DUP;END=240872480;SVLEN=151;READS=PS240809526_240809132_243025497_hp1_7:1020538-1020663,PS240809526_240809132_243025497_hp2_1:1094682-1094836	GT	1|1
chr2	240924061	volcanosv.DUP.recover.413	.	<DUP>	20	PASS	SVTYPE=DUP;END=240924828;SVLEN=767;READS=PS240809526_240809132_243025497_hp2_1:1146771-1147450	GT	0|1
chr2	240950910	volcanosv.DUP.recover.414	.	<DUP>	20	PASS	SVTYPE=DUP;END=240950967;SVLEN=57;READS=PS240809526_240809132_243025497_hp2_1:1173421-1173477	GT	0|1
chr2	240977861	volcanosv.DUP.recover.415	.	<DUP>	20	PASS	SVTYPE=DUP;END=240978624;SVLEN=763;READS=PS240809526_240809132_243025497_hp1_7:1126184-1126814	GT	1|0
chr2	240976780	volcanosv.DUP.recover.416	.	<DUP>	20	PASS	SVTYPE=DUP;END=240976826;SVLEN=46;READS=PS240809526_240809132_243025497_hp1_7:1124114-1124159,PS240809526_240809132_243025497_hp2_1:1199333-1199378	GT	1|1
chr2	240985659	volcanosv.DUP.recover.417	.	<DUP>	20	PASS	SVTYPE=DUP;END=240985824;SVLEN=165;READS=PS240809526_240809132_243025497_hp1_7:1133541-1133633,PS240809526_240809132_243025497_hp2_1:1207781-1207948	GT	1|1
chr2	241011054	volcanosv.DUP.recover.418	.	<DUP>	20	PASS	SVTYPE=DUP;END=241011274;SVLEN=220;READS=PS240809526_240809132_243025497_hp2_1:1233502-1233736	GT	0|1
chr2	241091412	volcanosv.DUP.recover.419	.	<DUP>	20	PASS	SVTYPE=DUP;END=241091515;SVLEN=103;READS=PS240809526_240809132_243025497_hp1_7:1239620-1239730,PS240809526_240809132_243025497_hp2_1:1313996-1314051	GT	1|1
chr2	241355589	volcanosv.DUP.recover.420	.	<DUP>	20	PASS	SVTYPE=DUP;END=241355886;SVLEN=297;READS=PS240809526_240809132_243025497_hp2_1:1577885-1578181	GT	0|1
chr2	241355589	volcanosv.DUP.recover.421	.	<DUP>	20	PASS	SVTYPE=DUP;END=241355701;SVLEN=112;READS=PS240809526_240809132_243025497_hp1_7:1503147-1503258	GT	1|0
chr2	241813843	volcanosv.DUP.recover.422	.	<DUP>	20	PASS	SVTYPE=DUP;END=241813902;SVLEN=59;READS=PS240809526_240809132_243025497_hp1_0:218107-218166,PS240809526_240809132_243025497_hp2_1:2037880-2037939	GT	1|1
chr2	241815268	volcanosv.DUP.recover.423	.	<DUP>	20	PASS	SVTYPE=DUP;END=241815393;SVLEN=125;READS=PS240809526_240809132_243025497_hp1_0:219741-219870,PS240809526_240809132_243025497_hp2_1:2039430-2039559	GT	1|1
chr2	241819750	volcanosv.DUP.recover.424	.	<DUP>	20	PASS	SVTYPE=DUP;END=241820035;SVLEN=285;READS=PS240809526_240809132_243025497_hp2_1:2044319-2044604	GT	1|1
chr2	241819365	volcanosv.DUP.recover.425	.	<DUP>	20	PASS	SVTYPE=DUP;END=241820105;SVLEN=740;READS=PS240809526_240809132_243025497_hp1_0:224528-225155	GT	1|0
chr2	241819463	volcanosv.DUP.recover.426	.	<DUP>	20	PASS	SVTYPE=DUP;END=241819578;SVLEN=115;READS=PS240809526_240809132_243025497_hp2_1:2043745-2043861	GT	1|1
chr2	241846983	volcanosv.DUP.recover.427	.	<DUP>	20	PASS	SVTYPE=DUP;END=241847134;SVLEN=151;READS=PS240809526_240809132_243025497_hp2_1:2071384-2071534	GT	0|1
chr2	241848262	volcanosv.DUP.recover.428	.	<DUP>	20	PASS	SVTYPE=DUP;END=241848562;SVLEN=300;READS=PS240809526_240809132_243025497_hp1_0:253645-253945	GT	1|0
chr2	241877938	volcanosv.DUP.recover.429	.	<DUP>	20	PASS	SVTYPE=DUP;END=241878152;SVLEN=214;READS=PS240809526_240809132_243025497_hp2_1:2101679-2101950	GT	0|1
chr2	241921552	volcanosv.DUP.recover.430	.	<DUP>	20	PASS	SVTYPE=DUP;END=241921752;SVLEN=200;READS=PS240809526_240809132_243025497_hp2_1:2148707-2148907	GT	0|1
chr2	241927772	volcanosv.DUP.recover.431	.	<DUP>	20	PASS	SVTYPE=DUP;END=241928365;SVLEN=593;READS=PS240809526_240809132_243025497_hp2_1:2154982-2155544	GT	0|1
chr2	241945924	volcanosv.DUP.recover.432	.	<DUP>	20	PASS	SVTYPE=DUP;END=241946013;SVLEN=89;READS=PS240809526_240809132_243025497_hp2_1:2173525-2173615	GT	0|1
chr2	241968874	volcanosv.DUP.recover.433	.	<DUP>	20	PASS	SVTYPE=DUP;END=241969029;SVLEN=155;READS=PS240809526_240809132_243025497_hp2_1:2196552-2196706	GT	0|1
chr2	242009046	volcanosv.DUP.recover.434	.	<DUP>	20	PASS	SVTYPE=DUP;END=242010326;SVLEN=1280;READS=PS240809526_240809132_243025497_hp2_1:2240202-2241189	GT	1|1
chr2	242007576	volcanosv.DUP.recover.435	.	<DUP>	20	PASS	SVTYPE=DUP;END=242009341;SVLEN=1765;READS=PS240809526_240809132_243025497_hp2_1:2237010-2238480	GT	0|1
chr2	242006947	volcanosv.DUP.recover.436	.	<DUP>	20	PASS	SVTYPE=DUP;END=242008207;SVLEN=1260;READS=PS240809526_240809132_243025497_hp1_0:417153-418119	GT	1|0
chr2	242007073	volcanosv.DUP.recover.437	.	<DUP>	20	PASS	SVTYPE=DUP;END=242007236;SVLEN=163;READS=PS240809526_240809132_243025497_hp1_0:418497-418665	GT	1|0
chr2	242009795	volcanosv.DUP.recover.438	.	<DUP>	20	PASS	SVTYPE=DUP;END=242009963;SVLEN=168;READS=PS240809526_240809132_243025497_hp1_0:422383-422551,PS240809526_240809132_243025497_hp2_1:2243302-2243470	GT	1|1
chr2	242024337	volcanosv.DUP.recover.439	.	<DUP>	20	PASS	SVTYPE=DUP;END=242024385;SVLEN=48;READS=PS240809526_240809132_243025497_hp1_0:437175-437222	GT	1|0
chr2	242028485	volcanosv.DUP.recover.440	.	<DUP>	20	PASS	SVTYPE=DUP;END=242028575;SVLEN=90;READS=PS240809526_240809132_243025497_hp1_0:441460-441550	GT	1|0
chr2	242046816	volcanosv.DUP.recover.441	.	<DUP>	20	PASS	SVTYPE=DUP;END=242047006;SVLEN=190;READS=PS240809526_240809132_243025497_hp2_1:2284593-2284783	GT	0|1
chr2	242082340	volcanosv.DUP.recover.442	.	<DUP>	20	PASS	SVTYPE=DUP;END=242082833;SVLEN=493;READS=PS240809526_240809132_243025497_hp1_0:494677-495169,PS240809526_240809132_243025497_hp2_1:2320898-2321390	GT	1|1
chr2	242182548	volcanosv.DUP.recover.443	.	<DUP>	20	PASS	SVTYPE=DUP;END=242182723;SVLEN=175;READS=PS240809526_240809132_243025497_hp1_0:595914-596088,PS240809526_240809132_243025497_hp2_1:2416179-2416353	GT	1|1
chr5	12467	volcanosv.DUP.recover.444	.	<DUP>	20	PASS	SVTYPE=DUP;END=12888;SVLEN=421;READS=PS10518_10000_14895605_hp1_0:7038-7250,PS10518_10000_14895605_hp2_0:4190-4600	GT	1|1
chr3	876331	volcanosv.DUP.recover.445	.	<DUP>	20	PASS	SVTYPE=DUP;END=876739;SVLEN=408;READS=PS60596_60000_7713179_hp1_2:871312-871719,PS60596_60000_7713179_hp2_1:873561-873968	GT	1|1
chr3	990544	volcanosv.DUP.recover.446	.	<DUP>	20	PASS	SVTYPE=DUP;END=990862;SVLEN=318;READS=PS60596_60000_7713179_hp1_2:985743-986059,PS60596_60000_7713179_hp2_1:987857-988197	GT	1|1
chr3	1311330	volcanosv.DUP.recover.447	.	<DUP>	20	PASS	SVTYPE=DUP;END=1311462;SVLEN=132;READS=PS60596_60000_7713179_hp1_2:1307760-1307826,PS60596_60000_7713179_hp2_1:1309657-1309789	GT	1|1
chr3	1763958	volcanosv.DUP.recover.448	.	<DUP>	20	PASS	SVTYPE=DUP;END=1764079;SVLEN=121;READS=PS60596_60000_7713179_hp1_2:1759744-1759858	GT	1|0
chr3	2084106	volcanosv.DUP.recover.449	.	<DUP>	20	PASS	SVTYPE=DUP;END=2084270;SVLEN=164;READS=PS60596_60000_7713179_hp1_2:2080538-2080698,PS60596_60000_7713179_hp2_1:2083467-2083627	GT	1|1
chr3	2746093	volcanosv.DUP.recover.450	.	<DUP>	20	PASS	SVTYPE=DUP;END=2746144;SVLEN=51;READS=PS60596_60000_7713179_hp1_2:2742938-2742997,PS60596_60000_7713179_hp2_1:2745851-2745910	GT	1|1
chr7	106981456	volcanosv.DUP.recover.451	.	<DUP>	20	PASS	SVTYPE=DUP;END=106981710;SVLEN=254;READS=PS103064037_103014373_107055030_hp1_0:3752418-3752694,PS103064037_103014373_107055030_hp2_0:3777399-3777676	GT	1|1
chr3	4273717	volcanosv.DUP.recover.452	.	<DUP>	20	PASS	SVTYPE=DUP;END=4273791;SVLEN=74;READS=PS60596_60000_7713179_hp1_2:4269687-4269759	GT	1|0
chr17	12351131	volcanosv.DUP.recover.453	.	<DUP>	20	PASS	SVTYPE=DUP;END=12351244;SVLEN=113;READS=PS9639304_9597748_16006507_hp1_2:2883690-2883806,PS9639304_9597748_16006507_hp2_1:2885221-2885295	GT	1|1
chr3	4456761	volcanosv.DUP.recover.454	.	<DUP>	20	PASS	SVTYPE=DUP;END=4457084;SVLEN=323;READS=PS60596_60000_7713179_hp1_2:4452789-4453105,PS60596_60000_7713179_hp2_1:4455764-4456080	GT	1|1
chr3	5788916	volcanosv.DUP.recover.455	.	<DUP>	20	PASS	SVTYPE=DUP;END=5789057;SVLEN=141;READS=PS60596_60000_7713179_hp1_2:5785731-5785871	GT	1|0
chr3	6311370	volcanosv.DUP.recover.456	.	<DUP>	20	PASS	SVTYPE=DUP;END=6311472;SVLEN=102;READS=PS60596_60000_7713179_hp2_1:6313971-6314072	GT	0|1
chr3	6388509	volcanosv.DUP.recover.457	.	<DUP>	20	PASS	SVTYPE=DUP;END=6388582;SVLEN=73;READS=PS60596_60000_7713179_hp1_2:6385406-6385478	GT	1|0
chr3	6388746	volcanosv.DUP.recover.458	.	<DUP>	20	PASS	SVTYPE=DUP;END=6389013;SVLEN=267;READS=PS60596_60000_7713179_hp2_1:6391407-6391695	GT	0|1
chr3	6699729	volcanosv.DUP.recover.459	.	<DUP>	20	PASS	SVTYPE=DUP;END=6699967;SVLEN=238;READS=PS60596_60000_7713179_hp2_1:6698370-6698607	GT	0|1
chr3	8074069	volcanosv.DUP.recover.460	.	<DUP>	20	PASS	SVTYPE=DUP;END=8074271;SVLEN=202;READS=PS7851306_7799526_9981989_hp2_0:325796-326000	GT	0|1
chr3	8655242	volcanosv.DUP.recover.461	.	<DUP>	20	PASS	SVTYPE=DUP;END=8655292;SVLEN=50;READS=PS7851306_7799526_9981989_hp1_0:876271-876321	GT	1|0
chr3	11942414	volcanosv.DUP.recover.462	.	<DUP>	20	PASS	SVTYPE=DUP;END=11942527;SVLEN=113;READS=PS10499255_10470958_18455582_hp2_0:1621771-1621883	GT	0|1
chr3	11942680	volcanosv.DUP.recover.463	.	<DUP>	20	PASS	SVTYPE=DUP;END=11943072;SVLEN=392;READS=PS10499255_10470958_18455582_hp1_0:1622035-1622295,PS10499255_10470958_18455582_hp2_0:1622472-1622798	GT	1|1
chr3	13711749	volcanosv.DUP.recover.464	.	<DUP>	20	PASS	SVTYPE=DUP;END=13711811;SVLEN=62;READS=PS10499255_10470958_18455582_hp1_0:3392752-3392813,PS10499255_10470958_18455582_hp2_0:3392909-3392970	GT	1|1
chr3	14603409	volcanosv.DUP.recover.465	.	<DUP>	20	PASS	SVTYPE=DUP;END=14603474;SVLEN=65;READS=PS10499255_10470958_18455582_hp2_0:4286369-4286433	GT	0|1
chr3	15592529	volcanosv.DUP.recover.466	.	<DUP>	20	PASS	SVTYPE=DUP;END=15592670;SVLEN=141;READS=PS10499255_10470958_18455582_hp1_0:5275476-5275616	GT	1|0
chr3	18826746	volcanosv.DUP.recover.467	.	<DUP>	20	PASS	SVTYPE=DUP;END=18826977;SVLEN=231;READS=PS18588732_18552103_19203781_hp1_0:318702-318867,PS18588732_18552103_19203781_hp2_0:307626-307857	GT	1|1
chr3	20018674	volcanosv.DUP.recover.468	.	<DUP>	20	PASS	SVTYPE=DUP;END=20018790;SVLEN=116;READS=PS19459876_19415569_21303847_hp1_1:784652-784784,PS19459876_19415569_21303847_hp2_0:784768-784854	GT	1|1
chr3	27282545	volcanosv.DUP.recover.469	.	<DUP>	20	PASS	SVTYPE=DUP;END=27282640;SVLEN=95;READS=PS26615207_26579185_27976288_hp2_1:831503-831603	GT	0|1
chr3	29473122	volcanosv.DUP.recover.470	.	<DUP>	20	PASS	SVTYPE=DUP;END=29473283;SVLEN=161;READS=PS28057550_28008719_31967094_hp2_1:1589521-1589681	GT	0|1
chr3	34850545	volcanosv.DUP.recover.471	.	<DUP>	20	PASS	SVTYPE=DUP;END=34850617;SVLEN=72;READS=PS32122389_32107882_38463380_hp2_0:2925425-2925496	GT	0|1
chr19	54545235	volcanosv.DUP.recover.472	.	<DUP>	20	PASS	SVTYPE=DUP;END=54545303;SVLEN=68;READS=PS50635070_50628171_55215249_hp2_2:3919761-3919831	GT	0|1
chr3	38087335	volcanosv.DUP.recover.473	.	<DUP>	20	PASS	SVTYPE=DUP;END=38087532;SVLEN=197;READS=PS32122389_32107882_38463380_hp2_0:6168989-6169185	GT	0|1
chr3	38161420	volcanosv.DUP.recover.474	.	<DUP>	20	PASS	SVTYPE=DUP;END=38161493;SVLEN=73;READS=PS32122389_32107882_38463380_hp1_0:6242858-6242930	GT	1|0
chr3	40084263	volcanosv.DUP.recover.475	.	<DUP>	20	PASS	SVTYPE=DUP;END=40084584;SVLEN=321;READS=PS39742720_39685703_44738412_hp1_0:527472-527784	GT	1|0
chr3	40085052	volcanosv.DUP.recover.476	.	<DUP>	20	PASS	SVTYPE=DUP;END=40085117;SVLEN=65;READS=PS39742720_39685703_44738412_hp1_0:528541-528605,PS39742720_39685703_44738412_hp2_0:551848-551912	GT	1|1
chr3	43012604	volcanosv.DUP.recover.477	.	<DUP>	20	PASS	SVTYPE=DUP;END=43012820;SVLEN=216;READS=PS39742720_39685703_44738412_hp2_0:3477942-3478158	GT	0|1
chr5	69377585	volcanosv.DUP.recover.478	.	<DUP>	20	PASS	SVTYPE=DUP;END=69377704;SVLEN=119;READS=PS66440312_66390133_68842706_hp1_0:2322012-2322132,PS66440312_66390133_68842706_hp2_0:2355554-2355618	GT	1|1
chr3	46741220	volcanosv.DUP.recover.479	.	<DUP>	20	PASS	SVTYPE=DUP;END=46741348;SVLEN=128;READS=PS44742478_44742095_46795880_hp1_0:2076340-2076496	GT	1|0
chr21	9023053	volcanosv.DUP.recover.480	.	<DUP>	20	PASS	SVTYPE=DUP;END=9023202;SVLEN=149;READS=PS9825779_9825437_9861829_hp1_2:88428-88572,PS9825779_9825437_9861829_hp2_2:143749-143893	GT	1|1
chr3	47316616	volcanosv.DUP.recover.481	.	<DUP>	20	PASS	SVTYPE=DUP;END=47316720;SVLEN=104;READS=PS46848421_46817603_47468963_hp2_0:552863-552977	GT	0|1
chr14	64037970	volcanosv.DUP.recover.482	.	<DUP>	20	PASS	SVTYPE=DUP;END=64038285;SVLEN=315;READS=PS63485084_63416265_66518847_hp1_2:1239869-1240258	GT	1|0
chr3	50615328	volcanosv.DUP.recover.483	.	<DUP>	20	PASS	SVTYPE=DUP;END=50615417;SVLEN=89;READS=PS47473168_47472746_51942109_hp2_0:3208686-3208774	GT	0|1
chr3	51588291	volcanosv.DUP.recover.484	.	<DUP>	20	PASS	SVTYPE=DUP;END=51588427;SVLEN=136;READS=PS47473168_47472746_51942109_hp2_0:4182296-4182431	GT	0|1
chr3	51738781	volcanosv.DUP.recover.485	.	<DUP>	20	PASS	SVTYPE=DUP;END=51738852;SVLEN=71;READS=PS47473168_47472746_51942109_hp2_0:4335491-4335561	GT	0|1
chr3	52347067	volcanosv.DUP.recover.486	.	<DUP>	20	PASS	SVTYPE=DUP;END=52347150;SVLEN=83;READS=PS52388351_52348421_56054031_hp1_0:191717-191799	GT	1|0
chr3	52832636	volcanosv.DUP.recover.487	.	<DUP>	20	PASS	SVTYPE=DUP;END=52832739;SVLEN=103;READS=PS52388351_52348421_56054031_hp1_0:677076-677177,PS52388351_52348421_56054031_hp2_0:677215-677316	GT	1|1
chr3	54519019	volcanosv.DUP.recover.488	.	<DUP>	20	PASS	SVTYPE=DUP;END=54519104;SVLEN=85;READS=PS52388351_52348421_56054031_hp2_0:2363914-2363999	GT	0|1
chr3	60860525	volcanosv.DUP.recover.489	.	<DUP>	20	PASS	SVTYPE=DUP;END=60861269;SVLEN=744;READS=PS59252719_59243161_64135592_hp1_4:1664097-1664814	GT	1|0
chr3	63740043	volcanosv.DUP.recover.490	.	<DUP>	20	PASS	SVTYPE=DUP;END=63740103;SVLEN=60;READS=PS59252719_59243161_64135592_hp1_4:4545204-4545263,PS59252719_59243161_64135592_hp2_4:4543982-4544041	GT	1|1
chr3	66074253	volcanosv.DUP.recover.491	.	<DUP>	20	PASS	SVTYPE=DUP;END=66074861;SVLEN=608;READS=PS64202105_64172381_66167508_hp1_0:1866058-1866637	GT	1|0
chr3	66676020	volcanosv.DUP.recover.492	.	<DUP>	20	PASS	SVTYPE=DUP;END=66676078;SVLEN=58;READS=PS66270951_66270270_67923694_hp2_0:495049-495106	GT	0|1
chr3	66713347	volcanosv.DUP.recover.493	.	<DUP>	20	PASS	SVTYPE=DUP;END=66713485;SVLEN=138;READS=PS66270951_66270270_67923694_hp1_0:540935-541072	GT	1|0
chr3	66915478	volcanosv.DUP.recover.494	.	<DUP>	20	PASS	SVTYPE=DUP;END=66915533;SVLEN=55;READS=PS66270951_66270270_67923694_hp2_0:734461-734525	GT	0|1
chr3	66917047	volcanosv.DUP.recover.495	.	<DUP>	20	PASS	SVTYPE=DUP;END=66917180;SVLEN=133;READS=PS66270951_66270270_67923694_hp2_0:736094-736226	GT	0|1
chr3	66941667	volcanosv.DUP.recover.496	.	<DUP>	20	PASS	SVTYPE=DUP;END=66941771;SVLEN=104;READS=PS66270951_66270270_67923694_hp1_0:769665-769769	GT	1|0
chr3	68127565	volcanosv.DUP.recover.497	.	<DUP>	20	PASS	SVTYPE=DUP;END=68127985;SVLEN=420;READS=PS68006605_67958409_68733982_hp1_1:205977-206571	GT	1|0
chr3	71435144	volcanosv.DUP.recover.498	.	<DUP>	20	PASS	SVTYPE=DUP;END=71435921;SVLEN=777;READS=PS71135293_71080751_71876620_hp2_0:443722-444568	GT	0|1
chr5	167427580	volcanosv.DUP.recover.499	.	<DUP>	20	PASS	SVTYPE=DUP;END=167427965;SVLEN=385;READS=PS166118750_166060988_168754183_hp1_1:1010505-1010907	GT	1|0
chr3	71435524	volcanosv.DUP.recover.500	.	<DUP>	20	PASS	SVTYPE=DUP;END=71435821;SVLEN=297;READS=PS71135293_71080751_71876620_hp1_0:444037-444309	GT	1|0
chr3	75289661	volcanosv.DUP.recover.501	.	<DUP>	20	PASS	SVTYPE=DUP;END=75289887;SVLEN=226;READS=PS75256801_75210844_75279646_hp1_0:132999-133224,PS75256801_75210844_75279646_hp2_0:132997-133222	GT	1|1
chr3	75729009	volcanosv.DUP.recover.502	.	<DUP>	20	PASS	SVTYPE=DUP;END=75729129;SVLEN=120;READS=PS75788695_75781901_77170767_hp1_0:99167-99287,PS75788695_75781901_77170767_hp2_3:72723-72842	GT	1|1
chr3	76013826	volcanosv.DUP.recover.503	.	<DUP>	20	PASS	SVTYPE=DUP;END=76013947;SVLEN=121;READS=PS75788695_75781901_77170767_hp1_0:384395-384515,PS75788695_75781901_77170767_hp2_3:357915-358035	GT	1|1
chr3	76073928	volcanosv.DUP.recover.504	.	<DUP>	20	PASS	SVTYPE=DUP;END=76074020;SVLEN=92;READS=PS75788695_75781901_77170767_hp2_3:418187-418278	GT	0|1
chr3	76150389	volcanosv.DUP.recover.505	.	<DUP>	20	PASS	SVTYPE=DUP;END=76150472;SVLEN=83;READS=PS75788695_75781901_77170767_hp1_0:520862-520950,PS75788695_75781901_77170767_hp2_3:494657-494741	GT	1|1
chr3	76197306	volcanosv.DUP.recover.506	.	<DUP>	20	PASS	SVTYPE=DUP;END=76197377;SVLEN=71;READS=PS75788695_75781901_77170767_hp2_3:541656-541726	GT	0|1
chr3	76206463	volcanosv.DUP.recover.507	.	<DUP>	20	PASS	SVTYPE=DUP;END=76206556;SVLEN=93;READS=PS75788695_75781901_77170767_hp1_0:577094-577186	GT	1|0
chr3	77293682	volcanosv.DUP.recover.508	.	<DUP>	20	PASS	SVTYPE=DUP;END=77294420;SVLEN=738;READS=PS77231394_77173598_90499967_hp2_6:174160-174845	GT	0|1
chr3	81015103	volcanosv.DUP.recover.509	.	<DUP>	20	PASS	SVTYPE=DUP;END=81015166;SVLEN=63;READS=PS77231394_77173598_90499967_hp1_5:3893719-3893782,PS77231394_77173598_90499967_hp2_6:3896709-3896772	GT	1|1
chr3	82917314	volcanosv.DUP.recover.510	.	<DUP>	20	PASS	SVTYPE=DUP;END=82917415;SVLEN=101;READS=PS77231394_77173598_90499967_hp1_5:5794055-5794155	GT	1|0
chr3	87316064	volcanosv.DUP.recover.511	.	<DUP>	20	PASS	SVTYPE=DUP;END=87316122;SVLEN=58;READS=PS77231394_77173598_90499967_hp2_6:10197944-10198016	GT	0|1
chr3	89610879	volcanosv.DUP.recover.512	.	<DUP>	20	PASS	SVTYPE=DUP;END=89610984;SVLEN=105;READS=PS77231394_77173598_90499967_hp1_5:12490087-12490189,PS77231394_77173598_90499967_hp2_6:12498504-12498556	GT	1|1
chr3	90350669	volcanosv.DUP.recover.513	.	<DUP>	20	PASS	SVTYPE=DUP;END=90351524;SVLEN=855;READS=PS77231394_77173598_90499967_hp1_5:13230056-13230910	GT	1|0
chr3	90402954	volcanosv.DUP.recover.514	.	<DUP>	20	PASS	SVTYPE=DUP;END=90403643;SVLEN=689;READS=PS77231394_77173598_90499967_hp1_5:13283195-13283883	GT	1|0
chr3	95783938	volcanosv.DUP.recover.515	.	<DUP>	20	PASS	SVTYPE=DUP;END=95784320;SVLEN=382;READS=PS95337545_95276897_98214852_hp2_0:405703-406126	GT	1|1
chr3	95783957	volcanosv.DUP.recover.516	.	<DUP>	20	PASS	SVTYPE=DUP;END=95784161;SVLEN=204;READS=PS95337545_95276897_98214852_hp2_0:405211-405389	GT	0|1
chr3	99247437	volcanosv.DUP.recover.517	.	<DUP>	20	PASS	SVTYPE=DUP;END=99247505;SVLEN=68;READS=PS98432598_98414783_102626545_hp1_3:660326-660393	GT	1|0
chr3	101680712	volcanosv.DUP.recover.518	.	<DUP>	20	PASS	SVTYPE=DUP;END=101680779;SVLEN=67;READS=PS98432598_98414783_102626545_hp1_3:3091049-3091115	GT	1|0
chr3	102808465	volcanosv.DUP.recover.519	.	<DUP>	20	PASS	SVTYPE=DUP;END=102808752;SVLEN=287;READS=PS98432598_98414783_102626545_hp2_3:4222873-4223207	GT	0|1
chr3	102808523	volcanosv.DUP.recover.520	.	<DUP>	20	PASS	SVTYPE=DUP;END=102808650;SVLEN=127;READS=PS98432598_98414783_102626545_hp1_3:4220446-4220568	GT	1|1
chr3	105608294	volcanosv.DUP.recover.521	.	<DUP>	20	PASS	SVTYPE=DUP;END=105608347;SVLEN=53;READS=PS102710278_102657077_106492932_hp1_0:2688871-2688929,PS102710278_102657077_106492932_hp2_0:2684245-2684303	GT	1|1
chr5	90595152	volcanosv.DUP.recover.522	.	<DUP>	20	PASS	SVTYPE=DUP;END=90595328;SVLEN=176;READS=PS89454362_89450766_90359186_hp1_0:490664-490840	GT	1|0
chr12	7197143	volcanosv.DUP.recover.523	.	<DUP>	20	PASS	SVTYPE=DUP;END=7197239;SVLEN=96;READS=PS7242950_7239876_7428364_hp1_0:138287-138383,PS7242950_7239876_7428364_hp2_0:145490-145543	GT	1|1
chr3	106870931	volcanosv.DUP.recover.524	.	<DUP>	20	PASS	SVTYPE=DUP;END=106870992;SVLEN=61;READS=PS106554435_106506619_106834905_hp1_0:80505-80582	GT	1|0
chr3	108575467	volcanosv.DUP.recover.525	.	<DUP>	20	PASS	SVTYPE=DUP;END=108575976;SVLEN=509;READS=PS107324234_107318150_109705294_hp2_2:1073499-1074043	GT	0|1
chr3	117196802	volcanosv.DUP.recover.526	.	<DUP>	20	PASS	SVTYPE=DUP;END=117196880;SVLEN=78;READS=PS115573132_115553947_117078301_hp2_0:1462520-1462601	GT	0|1
chr3	120222953	volcanosv.DUP.recover.527	.	<DUP>	20	PASS	SVTYPE=DUP;END=120223088;SVLEN=135;READS=PS117173015_117143945_121569609_hp1_1:2880614-2880748,PS117173015_117143945_121569609_hp2_0:2880549-2880683	GT	1|1
chr4	108409791	volcanosv.DUP.recover.528	.	<DUP>	20	PASS	SVTYPE=DUP;END=108410066;SVLEN=275;READS=PS105785329_105730188_110549841_hp1_2:3769212-3769549,PS105785329_105730188_110549841_hp2_3:3762087-3762424	GT	1|1
chr3	124109971	volcanosv.DUP.recover.529	.	<DUP>	20	PASS	SVTYPE=DUP;END=124110327;SVLEN=356;READS=PS123264149_123210533_129852356_hp2_1:728588-728950	GT	0|1
chr7	56151054	volcanosv.DUP.recover.530	.	<DUP>	20	PASS	SVTYPE=DUP;END=56151677;SVLEN=623;READS=PS55137473_55108697_56434162_hp2_3:406706-407328	GT	0|1
chr3	124437142	volcanosv.DUP.recover.531	.	<DUP>	20	PASS	SVTYPE=DUP;END=124437201;SVLEN=59;READS=PS123264149_123210533_129852356_hp1_0:1061801-1061859,PS123264149_123210533_129852356_hp2_1:1056179-1056237	GT	1|1
chr3	126260421	volcanosv.DUP.recover.532	.	<DUP>	20	PASS	SVTYPE=DUP;END=126260524;SVLEN=103;READS=PS123264149_123210533_129852356_hp2_3:348207-348325	GT	0|1
chr3	126865049	volcanosv.DUP.recover.533	.	<DUP>	20	PASS	SVTYPE=DUP;END=126865122;SVLEN=73;READS=PS123264149_123210533_129852356_hp1_1:938646-938718,PS123264149_123210533_129852356_hp2_3:952852-952924	GT	1|1
chr3	127049387	volcanosv.DUP.recover.534	.	<DUP>	20	PASS	SVTYPE=DUP;END=127049513;SVLEN=126;READS=PS123264149_123210533_129852356_hp2_3:1137419-1137545	GT	0|1
chr3	127563976	volcanosv.DUP.recover.535	.	<DUP>	20	PASS	SVTYPE=DUP;END=127564040;SVLEN=64;READS=PS123264149_123210533_129852356_hp2_3:1654531-1654594	GT	0|1
chr3	128544657	volcanosv.DUP.recover.536	.	<DUP>	20	PASS	SVTYPE=DUP;END=128544770;SVLEN=113;READS=PS123264149_123210533_129852356_hp1_1:2620338-2620450	GT	1|0
chr3	129376456	volcanosv.DUP.recover.537	.	<DUP>	20	PASS	SVTYPE=DUP;END=129376579;SVLEN=123;READS=PS123264149_123210533_129852356_hp2_3:3476680-3476802	GT	0|1
chr9	100667679	volcanosv.DUP.recover.538	.	<DUP>	20	PASS	SVTYPE=DUP;END=100667745;SVLEN=66;READS=PS102948685_102936654_104269112_hp1_0:624551-624621,PS102948685_102936654_104269112_hp2_0:624522-624592	GT	1|1
chr3	134575375	volcanosv.DUP.recover.539	.	<DUP>	20	PASS	SVTYPE=DUP;END=134575472;SVLEN=97;READS=PS130937925_130895850_134783897_hp1_1:3549361-3549457,PS130937925_130895850_134783897_hp2_0:3550239-3550335	GT	1|1
chr3	138847960	volcanosv.DUP.recover.540	.	<DUP>	20	PASS	SVTYPE=DUP;END=138848168;SVLEN=208;READS=PS137431854_137398551_139728964_hp1_0:1268025-1268243	GT	1|0
chr3	139583494	volcanosv.DUP.recover.541	.	<DUP>	20	PASS	SVTYPE=DUP;END=139583640;SVLEN=146;READS=PS137431854_137398551_139728964_hp1_0:2004126-2004271	GT	1|0
chr13	67608409	volcanosv.DUP.recover.542	.	<DUP>	20	PASS	SVTYPE=DUP;END=67608582;SVLEN=173;READS=PS67615515_67562005_74040220_hp2_1:684022-684196	GT	1|1
chr3	145744970	volcanosv.DUP.recover.543	.	<DUP>	20	PASS	SVTYPE=DUP;END=145745280;SVLEN=310;READS=PS140532184_140498462_146383844_hp1_0:5118905-5119245,PS140532184_140498462_146383844_hp2_1:5134623-5134826	GT	1|1
chr3	146015421	volcanosv.DUP.recover.544	.	<DUP>	20	PASS	SVTYPE=DUP;END=146015560;SVLEN=139;READS=PS140532184_140498462_146383844_hp2_1:5401012-5401161	GT	0|1
chr3	150181272	volcanosv.DUP.recover.545	.	<DUP>	20	PASS	SVTYPE=DUP;END=150181351;SVLEN=79;READS=PS146516745_146511028_150119644_hp1_0:3491124-3491202	GT	1|0
chr3	158228820	volcanosv.DUP.recover.546	.	<DUP>	20	PASS	SVTYPE=DUP;END=158229283;SVLEN=463;READS=PS156310859_156278940_158775736_hp2_0:1852851-1853327	GT	0|1
chr3	159306187	volcanosv.DUP.recover.547	.	<DUP>	20	PASS	SVTYPE=DUP;END=159306317;SVLEN=130;READS=PS158888094_158864244_158994843_hp1_0:180489-180637,PS159102737_159039508_164357314_hp2_2:109809-109957	GT	1|1
chr3	160945018	volcanosv.DUP.recover.548	.	<DUP>	20	PASS	SVTYPE=DUP;END=160945111;SVLEN=93;READS=PS159102737_159039508_164357314_hp1_0:1748657-1748749	GT	1|1
chr3	162318913	volcanosv.DUP.recover.549	.	<DUP>	20	PASS	SVTYPE=DUP;END=162319203;SVLEN=290;READS=PS159102737_159039508_164357314_hp2_2:3121422-3121704	GT	0|1
chr3	162318963	volcanosv.DUP.recover.550	.	<DUP>	20	PASS	SVTYPE=DUP;END=162319028;SVLEN=65;READS=PS159102737_159039508_164357314_hp1_0:3122608-3122672	GT	1|0
chr9	97255547	volcanosv.DUP.recover.551	.	<DUP>	20	PASS	SVTYPE=DUP;END=97256009;SVLEN=462;READS=PS99730780_99712353_100916098_hp2_0:306310-306919	GT	0|1
chr14	54203529	volcanosv.DUP.recover.552	.	<DUP>	20	PASS	SVTYPE=DUP;END=54203754;SVLEN=225;READS=PS52356521_52309000_55488360_hp1_4:2402943-2403168	GT	1|0
chr3	175697948	volcanosv.DUP.recover.553	.	<DUP>	20	PASS	SVTYPE=DUP;END=175698157;SVLEN=209;READS=PS175284043_175250036_178203355_hp1_1:292411-292579	GT	1|0
chr3	176181441	volcanosv.DUP.recover.554	.	<DUP>	20	PASS	SVTYPE=DUP;END=176181781;SVLEN=340;READS=PS175284043_175250036_178203355_hp1_1:775839-776149	GT	1|0
chr3	177457360	volcanosv.DUP.recover.555	.	<DUP>	20	PASS	SVTYPE=DUP;END=177457432;SVLEN=72;READS=PS175284043_175250036_178203355_hp1_1:2053353-2053440	GT	1|0
chr3	178141215	volcanosv.DUP.recover.556	.	<DUP>	20	PASS	SVTYPE=DUP;END=178141443;SVLEN=228;READS=PS175284043_175250036_178203355_hp2_2:2671303-2671507	GT	0|1
chr3	178758708	volcanosv.DUP.recover.557	.	<DUP>	20	PASS	SVTYPE=DUP;END=178758930;SVLEN=222;READS=PS178373876_178297698_179947445_hp2_0:141605-141835	GT	0|1
chr3	178760348	volcanosv.DUP.recover.558	.	<DUP>	20	PASS	SVTYPE=DUP;END=178760445;SVLEN=97;READS=PS178373876_178297698_179947445_hp1_0:183013-183107	GT	1|0
chr3	182153132	volcanosv.DUP.recover.559	.	<DUP>	20	PASS	SVTYPE=DUP;END=182153263;SVLEN=131;READS=PS180987105_180955270_183856340_hp1_0:1025872-1026002,PS180987105_180955270_183856340_hp2_0:1025912-1026042	GT	1|1
chr3	183017580	volcanosv.DUP.recover.560	.	<DUP>	20	PASS	SVTYPE=DUP;END=183018536;SVLEN=956;READS=PS180987105_180955270_183856340_hp1_0:1891738-1892728,PS180987105_180955270_183856340_hp2_0:1891661-1892948	GT	1|1
chr3	184502655	volcanosv.DUP.recover.561	.	<DUP>	20	PASS	SVTYPE=DUP;END=184502804;SVLEN=149;READS=PS184163126_184156705_185569492_hp1_0:104038-104188	GT	1|0
chr3	185453829	volcanosv.DUP.recover.562	.	<DUP>	20	PASS	SVTYPE=DUP;END=185453908;SVLEN=79;READS=PS184163126_184156705_185569492_hp1_0:1054832-1054882,PS184163126_184156705_185569492_hp2_0:1053020-1053096	GT	1|1
chr3	187383712	volcanosv.DUP.recover.563	.	<DUP>	20	PASS	SVTYPE=DUP;END=187383777;SVLEN=65;READS=PS187021270_186982441_193591677_hp1_6:218574-218638,PS187021270_186982441_193591677_hp2_0:218592-218656	GT	1|1
chr13	80583091	volcanosv.DUP.recover.564	.	<DUP>	20	PASS	SVTYPE=DUP;END=80583524;SVLEN=433;READS=PS77335922_77288897_83851065_hp2_1:3912531-3913129	GT	1|1
chr7	137638466	volcanosv.DUP.recover.565	.	<DUP>	20	PASS	SVTYPE=DUP;END=137638575;SVLEN=109;READS=PS134652446_134616784_137354106_hp1_1:2745303-2745379,PS134652446_134616784_137354106_hp2_3:2744298-2744374	GT	1|1
chr3	190409185	volcanosv.DUP.recover.566	.	<DUP>	20	PASS	SVTYPE=DUP;END=190409264;SVLEN=79;READS=PS187021270_186982441_193591677_hp1_6:3248282-3248360	GT	1|0
chr3	193511679	volcanosv.DUP.recover.567	.	<DUP>	20	PASS	SVTYPE=DUP;END=193511783;SVLEN=104;READS=PS187021270_186982441_193591677_hp1_6:6349861-6349965	GT	1|0
chr5	170754166	volcanosv.DUP.recover.568	.	<DUP>	20	PASS	SVTYPE=DUP;END=170754346;SVLEN=180;READS=PS168893662_168844120_173004630_hp1_1:1421715-1421871,PS168893662_168844120_173004630_hp2_0:1420390-1420538	GT	1|1
chr3	194846467	volcanosv.DUP.recover.569	.	<DUP>	20	PASS	SVTYPE=DUP;END=194846520;SVLEN=53;READS=PS194312085_194265817_195357011_hp1_1:380155-380207	GT	1|0
chr3	195493906	volcanosv.DUP.recover.570	.	<DUP>	20	PASS	SVTYPE=DUP;END=195494134;SVLEN=228;READS=PS195391534_195376837_197350583_hp1_19:44383-44611	GT	1|0
chr3	195499197	volcanosv.DUP.recover.571	.	<DUP>	20	PASS	SVTYPE=DUP;END=195499271;SVLEN=74;READS=PS195391534_195376837_197350583_hp1_19:51132-51205	GT	1|0
chr3	195622263	volcanosv.DUP.recover.572	.	<DUP>	20	PASS	SVTYPE=DUP;END=195622368;SVLEN=105;READS=PS194312085_194265817_195357011_hp2_1:1159397-1159500	GT	0|1
chr3	195710567	volcanosv.DUP.recover.573	.	<DUP>	20	PASS	SVTYPE=DUP;END=195710703;SVLEN=136;READS=PS195391534_195376837_197350583_hp2_1:18471-18595	GT	0|1
chr3	195710700	volcanosv.DUP.recover.574	.	<DUP>	20	PASS	SVTYPE=DUP;END=195711357;SVLEN=657;READS=PS195391534_195376837_197350583_hp1_6:20056-20681,PS195391534_195376837_197350583_hp2_1:20119-20464	GT	1|1
chr3	195762530	volcanosv.DUP.recover.575	.	<DUP>	20	PASS	SVTYPE=DUP;END=195762699;SVLEN=169;READS=PS195391534_195376837_197350583_hp1_1:14163-14339	GT	1|0
chr3	195767543	volcanosv.DUP.recover.576	.	<DUP>	20	PASS	SVTYPE=DUP;END=195767695;SVLEN=152;READS=PS195391534_195376837_197350583_hp2_2:18548-18707	GT	0|1
chr3	195767819	volcanosv.DUP.recover.577	.	<DUP>	20	PASS	SVTYPE=DUP;END=195767886;SVLEN=67;READS=PS195391534_195376837_197350583_hp1_1:19519-19585	GT	1|1
chr3	195772759	volcanosv.DUP.recover.578	.	<DUP>	20	PASS	SVTYPE=DUP;END=195772871;SVLEN=112;READS=PS195391534_195376837_197350583_hp2_5:1177-1296	GT	0|1
chr3	195780370	volcanosv.DUP.recover.579	.	<DUP>	20	PASS	SVTYPE=DUP;END=195780467;SVLEN=97;READS=PS195391534_195376837_197350583_hp1_1:31345-31441	GT	1|0
chr3	195816435	volcanosv.DUP.recover.580	.	<DUP>	20	PASS	SVTYPE=DUP;END=195816628;SVLEN=193;READS=PS195391534_195376837_197350583_hp1_1:75848-76035	GT	1|0
chr3	195816758	volcanosv.DUP.recover.581	.	<DUP>	20	PASS	SVTYPE=DUP;END=195817316;SVLEN=558;READS=PS195391534_195376837_197350583_hp1_1:76961-77450,PS195391534_195376837_197350583_hp2_2:71742-72231	GT	1|1
chr3	195931579	volcanosv.DUP.recover.582	.	<DUP>	20	PASS	SVTYPE=DUP;END=195931704;SVLEN=125;READS=PS195391534_195376837_197350583_hp1_1:190564-190688	GT	1|0
chr3	196164991	volcanosv.DUP.recover.583	.	<DUP>	20	PASS	SVTYPE=DUP;END=196165106;SVLEN=115;READS=PS195391534_195376837_197350583_hp1_0:199659-199785,PS195391534_195376837_197350583_hp2_11:157621-157747	GT	1|1
chr3	196334894	volcanosv.DUP.recover.584	.	<DUP>	20	PASS	SVTYPE=DUP;END=196334965;SVLEN=71;READS=PS195391534_195376837_197350583_hp1_0:369561-369632	GT	1|0
chr3	196378819	volcanosv.DUP.recover.585	.	<DUP>	20	PASS	SVTYPE=DUP;END=196379000;SVLEN=181;READS=PS195391534_195376837_197350583_hp1_0:413490-413670	GT	1|0
chr3	196462217	volcanosv.DUP.recover.586	.	<DUP>	20	PASS	SVTYPE=DUP;END=196462305;SVLEN=88;READS=PS195391534_195376837_197350583_hp1_0:496943-497031,PS195391534_195376837_197350583_hp2_11:454548-454636	GT	1|1
chr3	196511760	volcanosv.DUP.recover.587	.	<DUP>	20	PASS	SVTYPE=DUP;END=196511909;SVLEN=149;READS=PS195391534_195376837_197350583_hp1_0:546610-546758	GT	1|0
chr3	196694712	volcanosv.DUP.recover.588	.	<DUP>	20	PASS	SVTYPE=DUP;END=196694840;SVLEN=128;READS=PS195391534_195376837_197350583_hp2_11:686992-687118	GT	0|1
chr3	197034434	volcanosv.DUP.recover.589	.	<DUP>	20	PASS	SVTYPE=DUP;END=197034653;SVLEN=219;READS=PS195391534_195376837_197350583_hp1_0:1073607-1073847	GT	1|0
chr3	197324778	volcanosv.DUP.recover.590	.	<DUP>	20	PASS	SVTYPE=DUP;END=197324848;SVLEN=70;READS=PS195391534_195376837_197350583_hp1_0:1364186-1364232,PS195391534_195376837_197350583_hp2_11:1314797-1314866	GT	1|1
chr3	197390973	volcanosv.DUP.recover.591	.	<DUP>	20	PASS	SVTYPE=DUP;END=197391170;SVLEN=197;READS=PS195391534_195376837_197350583_hp1_0:1435218-1435414	GT	1|0
chr3	197390667	volcanosv.DUP.recover.592	.	<DUP>	20	PASS	SVTYPE=DUP;END=197391057;SVLEN=390;READS=PS195391534_195376837_197350583_hp1_0:1434463-1434883	GT	1|1
chr3	197423489	volcanosv.DUP.recover.593	.	<DUP>	20	PASS	SVTYPE=DUP;END=197423596;SVLEN=107;READS=PS195391534_195376837_197350583_hp1_0:1468625-1468733	GT	1|0
chr3	197459463	volcanosv.DUP.recover.594	.	<DUP>	20	PASS	SVTYPE=DUP;END=197460024;SVLEN=561;READS=PS195391534_195376837_197350583_hp1_0:1505493-1506125	GT	1|0
chr3	197459440	volcanosv.DUP.recover.595	.	<DUP>	20	PASS	SVTYPE=DUP;END=197459688;SVLEN=248;READS=PS195391534_195376837_197350583_hp1_0:1504556-1504817	GT	1|0
chr3	197581540	volcanosv.DUP.recover.596	.	<DUP>	20	PASS	SVTYPE=DUP;END=197581984;SVLEN=444;READS=PS195391534_195376837_197350583_hp1_0:1627874-1628329	GT	1|0
chr3	197642089	volcanosv.DUP.recover.597	.	<DUP>	20	PASS	SVTYPE=DUP;END=197643118;SVLEN=1029;READS=PS195391534_195376837_197350583_hp2_11:1644256-1645008	GT	0|1
chr3	197658831	volcanosv.DUP.recover.598	.	<DUP>	20	PASS	SVTYPE=DUP;END=197659047;SVLEN=216;READS=PS197379938_197366869_197869862_hp1_0:22435-22671	GT	1|0
chr3	198014925	volcanosv.DUP.recover.599	.	<DUP>	20	PASS	SVTYPE=DUP;END=198015148;SVLEN=223;READS=PS197379938_197366869_197869862_hp1_0:378568-378791,PS195391534_195376837_197350583_hp2_8:170469-170600	GT	1|1
chr17	116976	volcanosv.DUP.recover.600	.	<DUP>	20	PASS	SVTYPE=DUP;END=117345;SVLEN=369;READS=PS65632_57014_280509_hp1_0:5810-6059,PS65632_57014_280509_hp2_0:5962-6277	GT	1|1
chr16	90116827	volcanosv.DUP.recover.601	.	<DUP>	20	PASS	SVTYPE=DUP;END=90116952;SVLEN=125;READS=PS88439628_88439383_90156342_hp1_0:1801244-1801370	GT	1|0
chr3	198220675	volcanosv.DUP.recover.602	.	<DUP>	20	PASS	SVTYPE=DUP;END=198221064;SVLEN=389;READS=PS195391534_195376837_197350583_hp1_10:48590-48976,PS195391534_195376837_197350583_hp2_14:179971-180350	GT	1|1
chr4	10811	volcanosv.DUP.recover.603	.	<DUP>	20	PASS	SVTYPE=DUP;END=11016;SVLEN=205;READS=PS19061_10000_1419582_hp1_2:7881-8085,PS19061_10000_1419582_hp2_3:7601-7854	GT	1|1
chr4	190121633	volcanosv.DUP.recover.604	.	<DUP>	20	PASS	SVTYPE=DUP;END=190121689;SVLEN=56;READS=PS183235322_183162088_190914387_hp1_14:55299-55357,PS183235322_183162088_190914387_hp2_12:1931-1989	GT	1|1
chr4	660935	volcanosv.DUP.recover.605	.	<DUP>	20	PASS	SVTYPE=DUP;END=661139;SVLEN=204;READS=PS19061_10000_1419582_hp1_2:658277-658566,PS19061_10000_1419582_hp2_1:596154-596443	GT	1|1
chr4	732039	volcanosv.DUP.recover.606	.	<DUP>	20	PASS	SVTYPE=DUP;END=732137;SVLEN=98;READS=PS19061_10000_1419582_hp1_2:729883-729981	GT	1|0
chr4	831903	volcanosv.DUP.recover.607	.	<DUP>	20	PASS	SVTYPE=DUP;END=831975;SVLEN=72;READS=PS19061_10000_1419582_hp1_2:829433-829504	GT	1|0
chr4	927096	volcanosv.DUP.recover.608	.	<DUP>	20	PASS	SVTYPE=DUP;END=927281;SVLEN=185;READS=PS19061_10000_1419582_hp1_2:924489-924674	GT	1|1
chr4	926988	volcanosv.DUP.recover.609	.	<DUP>	20	PASS	SVTYPE=DUP;END=927479;SVLEN=491;READS=PS19061_10000_1419582_hp2_1:860119-860576	GT	0|1
chr4	968198	volcanosv.DUP.recover.610	.	<DUP>	20	PASS	SVTYPE=DUP;END=968291;SVLEN=93;READS=PS19061_10000_1419582_hp1_2:965897-966010,PS19061_10000_1419582_hp2_1:901579-901692	GT	1|1
chr4	1026081	volcanosv.DUP.recover.611	.	<DUP>	20	PASS	SVTYPE=DUP;END=1026287;SVLEN=206;READS=PS19061_10000_1419582_hp1_2:1023720-1023925,PS19061_10000_1419582_hp2_1:959379-959584	GT	1|1
chr4	1194865	volcanosv.DUP.recover.612	.	<DUP>	20	PASS	SVTYPE=DUP;END=1194991;SVLEN=126;READS=PS19061_10000_1419582_hp1_2:1194142-1194267,PS19061_10000_1419582_hp2_1:1129489-1129593	GT	1|1
chr4	1236694	volcanosv.DUP.recover.613	.	<DUP>	20	PASS	SVTYPE=DUP;END=1236905;SVLEN=211;READS=PS19061_10000_1419582_hp1_2:1236081-1236291,PS19061_10000_1419582_hp2_1:1171228-1171438	GT	1|1
chr4	1295626	volcanosv.DUP.recover.614	.	<DUP>	20	PASS	SVTYPE=DUP;END=1295747;SVLEN=121;READS=PS19061_10000_1419582_hp1_2:1295209-1295376,PS19061_10000_1419582_hp2_1:1230319-1230486	GT	1|1
chr4	1326920	volcanosv.DUP.recover.615	.	<DUP>	20	PASS	SVTYPE=DUP;END=1327024;SVLEN=104;READS=PS19061_10000_1419582_hp1_2:1327092-1327195	GT	1|0
chr4	1357013	volcanosv.DUP.recover.616	.	<DUP>	20	PASS	SVTYPE=DUP;END=1357314;SVLEN=301;READS=PS19061_10000_1419582_hp1_2:1357097-1357507,PS19061_10000_1419582_hp2_1:1292095-1292505	GT	1|1
chr4	1397761	volcanosv.DUP.recover.617	.	<DUP>	20	PASS	SVTYPE=DUP;END=1397896;SVLEN=135;READS=PS19061_10000_1419582_hp1_2:1400163-1400298	GT	1|0
chr4	1398391	volcanosv.DUP.recover.618	.	<DUP>	20	PASS	SVTYPE=DUP;END=1398481;SVLEN=90;READS=PS19061_10000_1419582_hp1_2:1401018-1401108	GT	1|0
chr4	1497041	volcanosv.DUP.recover.619	.	<DUP>	20	PASS	SVTYPE=DUP;END=1497213;SVLEN=172;READS=PS1496357_1478646_2521090_hp2_0:53480-53653	GT	0|1
chr4	1521036	volcanosv.DUP.recover.620	.	<DUP>	20	PASS	SVTYPE=DUP;END=1521200;SVLEN=164;READS=PS1496357_1478646_2521090_hp1_1:75101-75265	GT	1|1
chr4	1614349	volcanosv.DUP.recover.621	.	<DUP>	20	PASS	SVTYPE=DUP;END=1614407;SVLEN=58;READS=PS1496357_1478646_2521090_hp1_1:167967-168024	GT	1|0
chr4	1641076	volcanosv.DUP.recover.622	.	<DUP>	20	PASS	SVTYPE=DUP;END=1641201;SVLEN=125;READS=PS1496357_1478646_2521090_hp2_0:197683-197812	GT	0|1
chr4	1666318	volcanosv.DUP.recover.623	.	<DUP>	20	PASS	SVTYPE=DUP;END=1666383;SVLEN=65;READS=PS1496357_1478646_2521090_hp1_1:219992-220056,PS1496357_1478646_2521090_hp2_0:222987-223026	GT	1|1
chr4	1670911	volcanosv.DUP.recover.624	.	<DUP>	20	PASS	SVTYPE=DUP;END=1671609;SVLEN=698;READS=PS1496357_1478646_2521090_hp1_1:225185-225771	GT	1|0
chr4	1671290	volcanosv.DUP.recover.625	.	<DUP>	20	PASS	SVTYPE=DUP;END=1671497;SVLEN=207;READS=PS1496357_1478646_2521090_hp2_0:228204-228416	GT	0|1
chr4	1732329	volcanosv.DUP.recover.626	.	<DUP>	20	PASS	SVTYPE=DUP;END=1732446;SVLEN=117;READS=PS1496357_1478646_2521090_hp2_0:289093-289209	GT	0|1
chr4	1756780	volcanosv.DUP.recover.627	.	<DUP>	20	PASS	SVTYPE=DUP;END=1757021;SVLEN=241;READS=PS1496357_1478646_2521090_hp1_1:311053-311353,PS1496357_1478646_2521090_hp2_0:313627-313927	GT	1|1
chr4	2336964	volcanosv.DUP.recover.628	.	<DUP>	20	PASS	SVTYPE=DUP;END=2337036;SVLEN=72;READS=PS1496357_1478646_2521090_hp1_1:892389-892465,PS1496357_1478646_2521090_hp2_0:895283-895359	GT	1|1
chr4	2435879	volcanosv.DUP.recover.629	.	<DUP>	20	PASS	SVTYPE=DUP;END=2435991;SVLEN=112;READS=PS1496357_1478646_2521090_hp1_1:990721-990833	GT	1|0
chr4	2761415	volcanosv.DUP.recover.630	.	<DUP>	20	PASS	SVTYPE=DUP;END=2761493;SVLEN=78;READS=PS2618245_2570227_4044780_hp1_0:320100-320177	GT	1|0
chr4	3310048	volcanosv.DUP.recover.631	.	<DUP>	20	PASS	SVTYPE=DUP;END=3310348;SVLEN=300;READS=PS2618245_2570227_4044780_hp2_1:869175-869495	GT	0|1
chr4	3341413	volcanosv.DUP.recover.632	.	<DUP>	20	PASS	SVTYPE=DUP;END=3341516;SVLEN=103;READS=PS2618245_2570227_4044780_hp1_0:899998-900101	GT	1|0
chr4	3426073	volcanosv.DUP.recover.633	.	<DUP>	20	PASS	SVTYPE=DUP;END=3426180;SVLEN=107;READS=PS2618245_2570227_4044780_hp1_0:984748-984854,PS2618245_2570227_4044780_hp2_1:985331-985437	GT	1|1
chr4	3509384	volcanosv.DUP.recover.634	.	<DUP>	20	PASS	SVTYPE=DUP;END=3509769;SVLEN=385;READS=PS2618245_2570227_4044780_hp2_1:1069115-1069500	GT	0|1
chr4	3509503	volcanosv.DUP.recover.635	.	<DUP>	20	PASS	SVTYPE=DUP;END=3509667;SVLEN=164;READS=PS2618245_2570227_4044780_hp1_0:1068516-1068681	GT	1|1
chr4	3542335	volcanosv.DUP.recover.636	.	<DUP>	20	PASS	SVTYPE=DUP;END=3542596;SVLEN=261;READS=PS2618245_2570227_4044780_hp1_0:1101217-1101485	GT	1|0
chr4	3542762	volcanosv.DUP.recover.637	.	<DUP>	20	PASS	SVTYPE=DUP;END=3542992;SVLEN=230;READS=PS2618245_2570227_4044780_hp1_0:1102200-1102425	GT	1|0
chr4	3814784	volcanosv.DUP.recover.638	.	<DUP>	20	PASS	SVTYPE=DUP;END=3815190;SVLEN=406;READS=PS2618245_2570227_4044780_hp2_1:1373513-1374018	GT	0|1
chr4	3814784	volcanosv.DUP.recover.639	.	<DUP>	20	PASS	SVTYPE=DUP;END=3815919;SVLEN=1135;READS=PS2618245_2570227_4044780_hp1_0:1374639-1376194	GT	1|0
chr4	3815218	volcanosv.DUP.recover.640	.	<DUP>	20	PASS	SVTYPE=DUP;END=3815417;SVLEN=199;READS=PS2618245_2570227_4044780_hp1_0:1376688-1376851,PS2618245_2570227_4044780_hp2_1:1374508-1374681	GT	1|1
chr4	4068730	volcanosv.DUP.recover.641	.	<DUP>	20	PASS	SVTYPE=DUP;END=4068841;SVLEN=111;READS=PS4085264_4070315_8790329_hp1_5:201803-201879,PS4085264_4070315_8790329_hp2_2:203508-203612	GT	1|1
chr4	4357809	volcanosv.DUP.recover.642	.	<DUP>	20	PASS	SVTYPE=DUP;END=4357943;SVLEN=134;READS=PS4085264_4070315_8790329_hp1_5:494142-494275	GT	1|0
chr4	5856834	volcanosv.DUP.recover.643	.	<DUP>	20	PASS	SVTYPE=DUP;END=5856984;SVLEN=150;READS=PS4085264_4070315_8790329_hp1_5:1995752-1995894,PS4085264_4070315_8790329_hp2_2:1995140-1995282	GT	1|1
chr4	6511463	volcanosv.DUP.recover.644	.	<DUP>	20	PASS	SVTYPE=DUP;END=6512714;SVLEN=1251;READS=PS4085264_4070315_8790329_hp1_5:2652268-2653912	GT	1|0
chr4	6879815	volcanosv.DUP.recover.645	.	<DUP>	20	PASS	SVTYPE=DUP;END=6880407;SVLEN=592;READS=PS4085264_4070315_8790329_hp1_5:3020942-3021688	GT	1|0
chr4	6880316	volcanosv.DUP.recover.646	.	<DUP>	20	PASS	SVTYPE=DUP;END=6880375;SVLEN=59;READS=PS4085264_4070315_8790329_hp2_2:3021515-3021576	GT	0|1
chr4	7131181	volcanosv.DUP.recover.647	.	<DUP>	20	PASS	SVTYPE=DUP;END=7131633;SVLEN=452;READS=PS4085264_4070315_8790329_hp1_5:3273039-3273511,PS4085264_4070315_8790329_hp2_2:3272561-3273033	GT	1|1
chr4	7918809	volcanosv.DUP.recover.648	.	<DUP>	20	PASS	SVTYPE=DUP;END=7919007;SVLEN=198;READS=PS4085264_4070315_8790329_hp1_5:4068010-4068220	GT	1|0
chr4	8552398	volcanosv.DUP.recover.649	.	<DUP>	20	PASS	SVTYPE=DUP;END=8552501;SVLEN=103;READS=PS4085264_4070315_8790329_hp1_5:4701556-4701680	GT	1|0
chr4	8742091	volcanosv.DUP.recover.650	.	<DUP>	20	PASS	SVTYPE=DUP;END=8742171;SVLEN=80;READS=PS4085264_4070315_8790329_hp2_2:4885404-4885483	GT	0|1
chr4	10131507	volcanosv.DUP.recover.651	.	<DUP>	20	PASS	SVTYPE=DUP;END=10131600;SVLEN=93;READS=PS9373205_9366445_10205107_hp1_4:446960-447052,PS9373205_9366445_10205107_hp2_3:449369-449415	GT	1|1
chr4	12386246	volcanosv.DUP.recover.652	.	<DUP>	20	PASS	SVTYPE=DUP;END=12386324;SVLEN=78;READS=PS10237693_10234556_13886122_hp1_0:2176519-2176599	GT	1|0
chr4	17414036	volcanosv.DUP.recover.653	.	<DUP>	20	PASS	SVTYPE=DUP;END=17414155;SVLEN=119;READS=PS15118334_15075142_28095385_hp1_0:2473604-2473723	GT	1|0
chr4	26028534	volcanosv.DUP.recover.654	.	<DUP>	20	PASS	SVTYPE=DUP;END=26028627;SVLEN=93;READS=PS15118334_15075142_28095385_hp1_0:11088142-11088204,PS15118334_15075142_28095385_hp2_0:11078054-11078147	GT	1|1
chr4	27069530	volcanosv.DUP.recover.655	.	<DUP>	20	PASS	SVTYPE=DUP;END=27069667;SVLEN=137;READS=PS15118334_15075142_28095385_hp2_0:12119077-12119219	GT	0|1
chr4	27206422	volcanosv.DUP.recover.656	.	<DUP>	20	PASS	SVTYPE=DUP;END=27206565;SVLEN=143;READS=PS15118334_15075142_28095385_hp1_0:12266714-12266904,PS15118334_15075142_28095385_hp2_0:12256110-12256300	GT	1|1
chr4	27948138	volcanosv.DUP.recover.657	.	<DUP>	20	PASS	SVTYPE=DUP;END=27948240;SVLEN=102;READS=PS15118334_15075142_28095385_hp1_0:13008680-13008781,PS15118334_15075142_28095385_hp2_0:12998062-12998164	GT	1|1
chr4	30278639	volcanosv.DUP.recover.658	.	<DUP>	20	PASS	SVTYPE=DUP;END=30278729;SVLEN=90;READS=PS30157801_30096319_31522966_hp2_0:156796-156882	GT	0|1
chr4	30605062	volcanosv.DUP.recover.659	.	<DUP>	20	PASS	SVTYPE=DUP;END=30605186;SVLEN=124;READS=PS30157801_30096319_31522966_hp1_0:513679-513814	GT	1|0
chr4	31840143	volcanosv.DUP.recover.660	.	<DUP>	20	PASS	SVTYPE=DUP;END=31840269;SVLEN=126;READS=PS31837481_31837417_32831086_hp1_0:20364-20489,PS31594859_31564350_31819822_hp2_0:257327-257452	GT	1|1
chr4	35654127	volcanosv.DUP.recover.661	.	<DUP>	20	PASS	SVTYPE=DUP;END=35654745;SVLEN=618;READS=PS36107295_36065924_40493248_hp2_0:252391-253064	GT	0|1
chr4	35701865	volcanosv.DUP.recover.662	.	<DUP>	20	PASS	SVTYPE=DUP;END=35701936;SVLEN=71;READS=PS34829005_34784025_36020970_hp1_2:915250-915318	GT	1|0
chr4	37037091	volcanosv.DUP.recover.663	.	<DUP>	20	PASS	SVTYPE=DUP;END=37037170;SVLEN=79;READS=PS36107295_36065924_40493248_hp1_2:1022979-1023054	GT	1|1
chr4	37330870	volcanosv.DUP.recover.664	.	<DUP>	20	PASS	SVTYPE=DUP;END=37331239;SVLEN=369;READS=PS36107295_36065924_40493248_hp1_2:1317254-1317623	GT	1|0
chr4	37585153	volcanosv.DUP.recover.665	.	<DUP>	20	PASS	SVTYPE=DUP;END=37585549;SVLEN=396;READS=PS36107295_36065924_40493248_hp1_2:1571949-1572493	GT	1|0
chr4	38753741	volcanosv.DUP.recover.666	.	<DUP>	20	PASS	SVTYPE=DUP;END=38754444;SVLEN=703;READS=PS36107295_36065924_40493248_hp1_2:2741683-2742290,PS36107295_36065924_40493248_hp2_2:2766172-2766824	GT	1|1
chr4	40294817	volcanosv.DUP.recover.667	.	<DUP>	20	PASS	SVTYPE=DUP;END=40295393;SVLEN=576;READS=PS36107295_36065924_40493248_hp1_2:4281399-4281895,PS36107295_36065924_40493248_hp2_2:4306430-4306897	GT	1|1
chr4	43945466	volcanosv.DUP.recover.668	.	<DUP>	20	PASS	SVTYPE=DUP;END=43945519;SVLEN=53;READS=PS43938830_43919653_48738694_hp1_1:57275-57327,PS43938830_43919653_48738694_hp2_0:57443-57495	GT	1|1
chr4	45023603	volcanosv.DUP.recover.669	.	<DUP>	20	PASS	SVTYPE=DUP;END=45023659;SVLEN=56;READS=PS43938830_43919653_48738694_hp2_0:1136318-1136374	GT	0|1
chr4	45023611	volcanosv.DUP.recover.670	.	<DUP>	20	PASS	SVTYPE=DUP;END=45025066;SVLEN=1455;READS=PS43938830_43919653_48738694_hp1_1:1135607-1137101	GT	1|0
chr4	45024882	volcanosv.DUP.recover.671	.	<DUP>	20	PASS	SVTYPE=DUP;END=45024937;SVLEN=55;READS=PS43938830_43919653_48738694_hp2_0:1137653-1137707	GT	0|1
chr4	45026242	volcanosv.DUP.recover.672	.	<DUP>	20	PASS	SVTYPE=DUP;END=45026307;SVLEN=65;READS=PS43938830_43919653_48738694_hp2_0:1138966-1139030	GT	0|1
chr4	45208400	volcanosv.DUP.recover.673	.	<DUP>	20	PASS	SVTYPE=DUP;END=45208512;SVLEN=112;READS=PS43938830_43919653_48738694_hp1_1:1320687-1320798,PS43938830_43919653_48738694_hp2_0:1321427-1321538	GT	1|1
chr4	45598718	volcanosv.DUP.recover.674	.	<DUP>	20	PASS	SVTYPE=DUP;END=45598766;SVLEN=48;READS=PS43938830_43919653_48738694_hp1_1:1711077-1711129,PS43938830_43919653_48738694_hp2_0:1711732-1711784	GT	1|1
chr4	46231034	volcanosv.DUP.recover.675	.	<DUP>	20	PASS	SVTYPE=DUP;END=46231091;SVLEN=57;READS=PS43938830_43919653_48738694_hp1_1:2341210-2341268,PS43938830_43919653_48738694_hp2_0:2341852-2341910	GT	1|1
chr4	49104502	volcanosv.DUP.recover.676	.	<DUP>	20	PASS	SVTYPE=DUP;END=49105485;SVLEN=983;READS=PS48872384_48847871_49098894_hp1_0:234846-235845,PS48872384_48847871_49098894_hp2_0:312223-313232	GT	1|1
chr4	49644406	volcanosv.DUP.recover.677	.	<DUP>	20	PASS	SVTYPE=DUP;END=49647234;SVLEN=2828;READS=PS49643241_49631289_49657926_hp2_2:16207-19011	GT	0|1
chr4	52081944	volcanosv.DUP.recover.678	.	<DUP>	20	PASS	SVTYPE=DUP;END=52082092;SVLEN=148;READS=PS52671173_52660117_56028766_hp1_0:320260-320408,PS52671173_52660117_56028766_hp2_0:319854-320002	GT	1|1
chr4	52288912	volcanosv.DUP.recover.679	.	<DUP>	20	PASS	SVTYPE=DUP;END=52288982;SVLEN=70;READS=PS52671173_52660117_56028766_hp1_0:528092-528179,PS52671173_52660117_56028766_hp2_0:528999-529086	GT	1|1
chr4	57856045	volcanosv.DUP.recover.680	.	<DUP>	20	PASS	SVTYPE=DUP;END=57856289;SVLEN=244;READS=PS58845901_58809309_59735696_hp2_1:20818-21067	GT	0|1
chr4	58194169	volcanosv.DUP.recover.681	.	<DUP>	20	PASS	SVTYPE=DUP;END=58194269;SVLEN=100;READS=PS58845901_58809309_59735696_hp1_1:360210-360298	GT	1|0
chr4	58762575	volcanosv.DUP.recover.682	.	<DUP>	20	PASS	SVTYPE=DUP;END=58762634;SVLEN=59;READS=PS58845901_58809309_59735696_hp1_1:928405-928463	GT	1|0
chr4	58875073	volcanosv.DUP.recover.683	.	<DUP>	20	PASS	SVTYPE=DUP;END=58875305;SVLEN=232;READS=PS58845901_58809309_59735696_hp2_1:1042266-1042501	GT	0|1
chr4	58876072	volcanosv.DUP.recover.684	.	<DUP>	20	PASS	SVTYPE=DUP;END=58876318;SVLEN=246;READS=PS58845901_58809309_59735696_hp1_1:1042168-1042413	GT	1|0
chr4	58921726	volcanosv.DUP.recover.685	.	<DUP>	20	PASS	SVTYPE=DUP;END=58921802;SVLEN=76;READS=PS59791259_59789333_61034987_hp2_0:38346-38426	GT	0|1
chr4	58921876	volcanosv.DUP.recover.686	.	<DUP>	20	PASS	SVTYPE=DUP;END=58922152;SVLEN=276;READS=PS58845901_58809309_59735696_hp1_1:1045900-1046045,PS58845901_58809309_59735696_hp2_1:1047737-1048027	GT	1|1
chr4	60595661	volcanosv.DUP.recover.687	.	<DUP>	20	PASS	SVTYPE=DUP;END=60595710;SVLEN=49;READS=PS61101276_61059316_63478406_hp1_1:693575-693623	GT	1|0
chr4	70009073	volcanosv.DUP.recover.688	.	<DUP>	20	PASS	SVTYPE=DUP;END=70009155;SVLEN=82;READS=PS70216244_70173220_70954366_hp1_0:671943-672036	GT	1|0
chr4	70336686	volcanosv.DUP.recover.689	.	<DUP>	20	PASS	SVTYPE=DUP;END=70336907;SVLEN=221;READS=PS70959484_70958633_71920153_hp2_0:287291-287511	GT	0|1
chr4	70840011	volcanosv.DUP.recover.690	.	<DUP>	20	PASS	SVTYPE=DUP;END=70840075;SVLEN=64;READS=PS70959484_70958633_71920153_hp1_0:774618-774660,PS70959484_70958633_71920153_hp2_0:793370-793433	GT	1|1
chr4	72400326	volcanosv.DUP.recover.691	.	<DUP>	20	PASS	SVTYPE=DUP;END=72400467;SVLEN=141;READS=PS72119376_72049444_73548191_hp1_0:1302200-1302305,PS72119376_72049444_73548191_hp2_0:1309484-1309624	GT	1|1
chr4	75174760	volcanosv.DUP.recover.692	.	<DUP>	20	PASS	SVTYPE=DUP;END=75174909;SVLEN=149;READS=PS75861659_75817553_79248094_hp2_1:1042572-1042764	GT	0|1
chr20	57091125	volcanosv.DUP.recover.693	.	<DUP>	20	PASS	SVTYPE=DUP;END=57091295;SVLEN=170;READS=PS54446924_54440609_61087818_hp2_0:1329793-1329958	GT	0|1
chr4	81969424	volcanosv.DUP.recover.694	.	<DUP>	20	PASS	SVTYPE=DUP;END=81969876;SVLEN=452;READS=PS82331499_82270654_84903247_hp2_0:720765-721216	GT	0|1
chr8	17820089	volcanosv.DUP.recover.695	.	<DUP>	20	PASS	SVTYPE=DUP;END=17820198;SVLEN=109;READS=PS14308025_14257645_19524306_hp2_0:3515373-3515481	GT	0|1
chr6	124687168	volcanosv.DUP.recover.696	.	<DUP>	20	PASS	SVTYPE=DUP;END=124687744;SVLEN=576;READS=PS124763510_124744608_128323275_hp1_1:357261-357963,PS124763510_124744608_128323275_hp2_1:357287-358021	GT	1|1
chr4	83185604	volcanosv.DUP.recover.697	.	<DUP>	20	PASS	SVTYPE=DUP;END=83185844;SVLEN=240;READS=PS82331499_82270654_84903247_hp1_0:1935624-1935896,PS82331499_82270654_84903247_hp2_0:1938178-1938450	GT	1|1
chr4	88698988	volcanosv.DUP.recover.698	.	<DUP>	20	PASS	SVTYPE=DUP;END=88699037;SVLEN=49;READS=PS89533004_89491753_89741963_hp1_0:166169-166217,PS89781042_89749491_90230705_hp2_0:128881-128929	GT	1|1
chr4	91202764	volcanosv.DUP.recover.699	.	<DUP>	20	PASS	SVTYPE=DUP;END=91202813;SVLEN=49;READS=PS91649982_91602908_92852192_hp1_0:548848-548898,PS91649982_91602908_92852192_hp2_0:544604-544652	GT	1|1
chr16	81704111	volcanosv.DUP.recover.700	.	<DUP>	20	PASS	SVTYPE=DUP;END=81704698;SVLEN=587;READS=PS80177449_80135363_87382862_hp1_1:1731948-1732602,PS80177449_80135363_87382862_hp2_1:1731410-1732064	GT	1|1
chr16	81754288	volcanosv.DUP.recover.701	.	<DUP>	20	PASS	SVTYPE=DUP;END=81754488;SVLEN=200;READS=PS80177449_80135363_87382862_hp1_1:1782518-1782725,PS80177449_80135363_87382862_hp2_1:1781972-1782179	GT	1|1
chr4	98892684	volcanosv.DUP.recover.702	.	<DUP>	20	PASS	SVTYPE=DUP;END=98895949;SVLEN=3265;READS=PS99716929_99668404_100185520_hp1_0:144219-147526	GT	1|0
chr4	101470423	volcanosv.DUP.recover.703	.	<DUP>	20	PASS	SVTYPE=DUP;END=101470589;SVLEN=166;READS=PS102302717_102282017_104644007_hp1_0:503347-503513	GT	1|0
chr4	103112974	volcanosv.DUP.recover.704	.	<DUP>	20	PASS	SVTYPE=DUP;END=103113029;SVLEN=55;READS=PS102302717_102282017_104644007_hp2_0:2038873-2038927	GT	0|1
chr4	103173549	volcanosv.DUP.recover.705	.	<DUP>	20	PASS	SVTYPE=DUP;END=103173614;SVLEN=65;READS=PS102302717_102282017_104644007_hp2_0:2099399-2099463	GT	0|1
chr4	103437559	volcanosv.DUP.recover.706	.	<DUP>	20	PASS	SVTYPE=DUP;END=103437612;SVLEN=53;READS=PS102302717_102282017_104644007_hp2_0:2363442-2363494	GT	0|1
chr4	103482464	volcanosv.DUP.recover.707	.	<DUP>	20	PASS	SVTYPE=DUP;END=103482533;SVLEN=69;READS=PS102302717_102282017_104644007_hp2_0:2408405-2408473	GT	0|1
chr4	111808926	volcanosv.DUP.recover.708	.	<DUP>	20	PASS	SVTYPE=DUP;END=111809044;SVLEN=118;READS=PS110609365_110576710_113097470_hp2_0:2164795-2164912	GT	0|1
chr4	113795106	volcanosv.DUP.recover.709	.	<DUP>	20	PASS	SVTYPE=DUP;END=113795185;SVLEN=79;READS=PS113186798_113155953_117481041_hp1_3:1733853-1733931	GT	1|0
chr7	89219900	volcanosv.DUP.recover.710	.	<DUP>	20	PASS	SVTYPE=DUP;END=89220041;SVLEN=141;READS=PS88743711_88702591_89691085_hp2_0:297915-298055	GT	1|1
chr4	119993634	volcanosv.DUP.recover.711	.	<DUP>	20	PASS	SVTYPE=DUP;END=119993696;SVLEN=62;READS=PS120367735_120349472_121132552_hp1_0:576925-576986,PS120367735_120349472_121132552_hp2_0:576869-576930	GT	1|1
chr4	123908865	volcanosv.DUP.recover.712	.	<DUP>	20	PASS	SVTYPE=DUP;END=123909102;SVLEN=237;READS=PS121138149_121137439_125544800_hp1_1:3720188-3720449,PS121138149_121137439_125544800_hp2_1:3720748-3721009	GT	1|1
chr11	103025426	volcanosv.DUP.recover.713	.	<DUP>	20	PASS	SVTYPE=DUP;END=103025491;SVLEN=65;READS=PS100755508_100728443_103692818_hp1_1:2212192-2212256,PS100755508_100728443_103692818_hp2_1:2211569-2211633	GT	1|1
chr4	127233024	volcanosv.DUP.recover.714	.	<DUP>	20	PASS	SVTYPE=DUP;END=127233120;SVLEN=96;READS=PS126372742_126325466_129423995_hp1_1:1899917-1900022	GT	1|0
chr4	129221694	volcanosv.DUP.recover.715	.	<DUP>	20	PASS	SVTYPE=DUP;END=129222243;SVLEN=549;READS=PS129501596_129469270_132605382_hp2_0:751248-751836	GT	0|1
chr4	129221639	volcanosv.DUP.recover.716	.	<DUP>	20	PASS	SVTYPE=DUP;END=129221852;SVLEN=213;READS=PS129501596_129469270_132605382_hp1_0:753110-753354	GT	1|0
chr4	131742935	volcanosv.DUP.recover.717	.	<DUP>	20	PASS	SVTYPE=DUP;END=131745425;SVLEN=2490;READS=PS129501596_129469270_132605382_hp1_0:3279673-3282190,PS129501596_129469270_132605382_hp2_0:3284564-3287081	GT	1|1
chr4	131736627	volcanosv.DUP.recover.718	.	<DUP>	20	PASS	SVTYPE=DUP;END=131739122;SVLEN=2495;READS=PS129501596_129469270_132605382_hp1_0:3270875-3273372,PS129501596_129469270_132605382_hp2_0:3275766-3278263	GT	1|1
chr4	133872913	volcanosv.DUP.recover.719	.	<DUP>	20	PASS	SVTYPE=DUP;END=133873041;SVLEN=128;READS=PS132834538_132818631_146408407_hp1_4:2075683-2075839	GT	1|0
chr4	134511733	volcanosv.DUP.recover.720	.	<DUP>	20	PASS	SVTYPE=DUP;END=134511874;SVLEN=141;READS=PS132834538_132818631_146408407_hp1_4:2714977-2715148,PS132834538_132818631_146408407_hp2_2:2716121-2716292	GT	1|1
chr4	134956452	volcanosv.DUP.recover.721	.	<DUP>	20	PASS	SVTYPE=DUP;END=134956507;SVLEN=55;READS=PS132834538_132818631_146408407_hp1_4:3157150-3157204,PS132834538_132818631_146408407_hp2_2:3158129-3158183	GT	1|1
chr4	136374085	volcanosv.DUP.recover.722	.	<DUP>	20	PASS	SVTYPE=DUP;END=136374198;SVLEN=113;READS=PS132834538_132818631_146408407_hp2_2:4576562-4576674	GT	1|1
chr4	139854665	volcanosv.DUP.recover.723	.	<DUP>	20	PASS	SVTYPE=DUP;END=139854797;SVLEN=132;READS=PS132834538_132818631_146408407_hp2_2:8054848-8054985	GT	0|1
chr4	140780607	volcanosv.DUP.recover.724	.	<DUP>	20	PASS	SVTYPE=DUP;END=140780738;SVLEN=131;READS=PS132834538_132818631_146408407_hp2_2:8981235-8981365	GT	0|1
chr4	141521888	volcanosv.DUP.recover.725	.	<DUP>	20	PASS	SVTYPE=DUP;END=141522035;SVLEN=147;READS=PS132834538_132818631_146408407_hp2_2:9720095-9720241	GT	0|1
chr4	142285430	volcanosv.DUP.recover.726	.	<DUP>	20	PASS	SVTYPE=DUP;END=142285491;SVLEN=61;READS=PS132834538_132818631_146408407_hp1_4:10484309-10484370,PS132834538_132818631_146408407_hp2_2:10483852-10483913	GT	1|1
chr4	146286874	volcanosv.DUP.recover.727	.	<DUP>	20	PASS	SVTYPE=DUP;END=146287016;SVLEN=142;READS=PS146505131_146449961_148023838_hp2_0:747172-747316	GT	0|1
chr4	147095766	volcanosv.DUP.recover.728	.	<DUP>	20	PASS	SVTYPE=DUP;END=147095926;SVLEN=160;READS=PS146505131_146449961_148023838_hp2_0:1555486-1555650	GT	0|1
chr4	148493843	volcanosv.DUP.recover.729	.	<DUP>	20	PASS	SVTYPE=DUP;END=148494104;SVLEN=261;READS=PS148673803_148628382_153156032_hp2_1:916746-917007	GT	0|1
chr4	148494152	volcanosv.DUP.recover.730	.	<DUP>	20	PASS	SVTYPE=DUP;END=148494361;SVLEN=209;READS=PS148673803_148628382_153156032_hp1_4:907974-908159	GT	1|0
chr4	153129254	volcanosv.DUP.recover.731	.	<DUP>	20	PASS	SVTYPE=DUP;END=153130311;SVLEN=1057;READS=PS153217477_153200021_155069806_hp2_1:851887-852986	GT	0|1
chr4	154189480	volcanosv.DUP.recover.732	.	<DUP>	20	PASS	SVTYPE=DUP;END=154189540;SVLEN=60;READS=PS153217477_153200021_155069806_hp1_1:1914727-1914786,PS153217477_153200021_155069806_hp2_1:1920093-1920152	GT	1|1
chr4	154718175	volcanosv.DUP.recover.733	.	<DUP>	20	PASS	SVTYPE=DUP;END=154718286;SVLEN=111;READS=PS155091165_155078194_156874505_hp1_0:575367-575460,PS155091165_155078194_156874505_hp2_0:575333-575443	GT	1|1
chr6	146455324	volcanosv.DUP.recover.734	.	<DUP>	20	PASS	SVTYPE=DUP;END=146455384;SVLEN=60;READS=PS146128238_146083419_149588655_hp1_1:776055-776116,PS146128238_146083419_149588655_hp2_1:776382-776443	GT	1|1
chr4	156660551	volcanosv.DUP.recover.735	.	<DUP>	20	PASS	SVTYPE=DUP;END=156660686;SVLEN=135;READS=PS156879479_156878382_158339912_hp1_1:740158-740295,PS156879479_156878382_158339912_hp2_1:774439-774576	GT	1|1
chr4	158106462	volcanosv.DUP.recover.736	.	<DUP>	20	PASS	SVTYPE=DUP;END=158106731;SVLEN=269;READS=PS158838652_158798964_160029885_hp1_0:320633-320885,PS158838652_158798964_160029885_hp2_0:320148-320400	GT	1|1
chr4	160660753	volcanosv.DUP.recover.737	.	<DUP>	20	PASS	SVTYPE=DUP;END=160661036;SVLEN=283;READS=PS160923909_160863085_161649320_hp1_0:771102-771386	GT	1|0
chr4	162140421	volcanosv.DUP.recover.738	.	<DUP>	20	PASS	SVTYPE=DUP;END=162140515;SVLEN=94;READS=PS161887888_161884943_166080266_hp1_0:1325150-1325243,PS161887888_161884943_166080266_hp2_2:1325291-1325384	GT	1|1
chr4	162657361	volcanosv.DUP.recover.739	.	<DUP>	20	PASS	SVTYPE=DUP;END=162657659;SVLEN=298;READS=PS161887888_161884943_166080266_hp2_2:1842076-1842369	GT	0|1
chr4	162657547	volcanosv.DUP.recover.740	.	<DUP>	20	PASS	SVTYPE=DUP;END=162658416;SVLEN=869;READS=PS161887888_161884943_166080266_hp1_0:1842420-1843262	GT	1|0
chr4	162763969	volcanosv.DUP.recover.741	.	<DUP>	20	PASS	SVTYPE=DUP;END=162764060;SVLEN=91;READS=PS161887888_161884943_166080266_hp1_0:1949743-1949793,PS161887888_161884943_166080266_hp2_2:1949058-1949133	GT	1|1
chr4	162905151	volcanosv.DUP.recover.742	.	<DUP>	20	PASS	SVTYPE=DUP;END=162905392;SVLEN=241;READS=PS161887888_161884943_166080266_hp1_0:2091086-2091326	GT	1|0
chr4	163894776	volcanosv.DUP.recover.743	.	<DUP>	20	PASS	SVTYPE=DUP;END=163894954;SVLEN=178;READS=PS161887888_161884943_166080266_hp2_2:3079366-3079540	GT	0|1
chr4	165382104	volcanosv.DUP.recover.744	.	<DUP>	20	PASS	SVTYPE=DUP;END=165382159;SVLEN=55;READS=PS166171806_166133450_167644836_hp2_0:167996-168050	GT	0|1
chr4	167394384	volcanosv.DUP.recover.745	.	<DUP>	20	PASS	SVTYPE=DUP;END=167394462;SVLEN=78;READS=PS167702791_167683059_171134090_hp1_1:693661-693739	GT	1|0
chr4	167924031	volcanosv.DUP.recover.746	.	<DUP>	20	PASS	SVTYPE=DUP;END=167924100;SVLEN=69;READS=PS167702791_167683059_171134090_hp2_1:1223911-1223980	GT	0|1
chr4	168113262	volcanosv.DUP.recover.747	.	<DUP>	20	PASS	SVTYPE=DUP;END=168113339;SVLEN=77;READS=PS167702791_167683059_171134090_hp1_1:1412718-1412794	GT	1|0
chr4	169787187	volcanosv.DUP.recover.748	.	<DUP>	20	PASS	SVTYPE=DUP;END=169787337;SVLEN=150;READS=PS167702791_167683059_171134090_hp1_1:3087360-3087509	GT	1|0
chr4	173399545	volcanosv.DUP.recover.749	.	<DUP>	20	PASS	SVTYPE=DUP;END=173399676;SVLEN=131;READS=PS174025428_173993646_175236152_hp2_0:481713-481853	GT	0|1
chr4	177970734	volcanosv.DUP.recover.750	.	<DUP>	20	PASS	SVTYPE=DUP;END=177970811;SVLEN=77;READS=PS175830522_175795159_182834131_hp1_0:3184887-3184971	GT	1|0
chr12	109634316	volcanosv.DUP.recover.751	.	<DUP>	20	PASS	SVTYPE=DUP;END=109634389;SVLEN=73;READS=PS109426897_109423470_111605066_hp1_0:677155-677230	GT	1|0
chr4	181239506	volcanosv.DUP.recover.752	.	<DUP>	20	PASS	SVTYPE=DUP;END=181240780;SVLEN=1274;READS=PS175830522_175795159_182834131_hp1_0:6459867-6461193	GT	1|0
chr4	181239749	volcanosv.DUP.recover.753	.	<DUP>	20	PASS	SVTYPE=DUP;END=181240363;SVLEN=614;READS=PS175830522_175795159_182834131_hp1_0:6458071-6458684	GT	1|0
chr4	181241015	volcanosv.DUP.recover.754	.	<DUP>	20	PASS	SVTYPE=DUP;END=181241645;SVLEN=630;READS=PS175830522_175795159_182834131_hp2_0:6456343-6456973	GT	0|1
chr4	182124955	volcanosv.DUP.recover.755	.	<DUP>	20	PASS	SVTYPE=DUP;END=182125017;SVLEN=62;READS=PS182918529_182862898_183157505_hp2_0:174027-174088	GT	0|1
chr4	183553819	volcanosv.DUP.recover.756	.	<DUP>	20	PASS	SVTYPE=DUP;END=183553913;SVLEN=94;READS=PS183235322_183162088_190914387_hp2_9:1326576-1326682	GT	0|1
chr4	183723282	volcanosv.DUP.recover.757	.	<DUP>	20	PASS	SVTYPE=DUP;END=183723355;SVLEN=73;READS=PS183235322_183162088_190914387_hp2_9:1496194-1496266	GT	0|1
chr4	183736158	volcanosv.DUP.recover.758	.	<DUP>	20	PASS	SVTYPE=DUP;END=183736382;SVLEN=224;READS=PS183235322_183162088_190914387_hp2_9:1509194-1509417	GT	0|1
chr4	184966065	volcanosv.DUP.recover.759	.	<DUP>	20	PASS	SVTYPE=DUP;END=184966802;SVLEN=737;READS=PS183235322_183162088_190914387_hp1_11:2739208-2739802	GT	1|0
chr4	184966566	volcanosv.DUP.recover.760	.	<DUP>	20	PASS	SVTYPE=DUP;END=184966701;SVLEN=135;READS=PS183235322_183162088_190914387_hp1_11:2740013-2740151	GT	1|1
chr4	185063745	volcanosv.DUP.recover.761	.	<DUP>	20	PASS	SVTYPE=DUP;END=185063898;SVLEN=153;READS=PS183235322_183162088_190914387_hp1_11:2838017-2838184	GT	1|0
chr4	185471099	volcanosv.DUP.recover.762	.	<DUP>	20	PASS	SVTYPE=DUP;END=185471290;SVLEN=191;READS=PS183235322_183162088_190914387_hp1_11:3245241-3245491	GT	1|0
chr4	185796708	volcanosv.DUP.recover.763	.	<DUP>	20	PASS	SVTYPE=DUP;END=185796909;SVLEN=201;READS=PS183235322_183162088_190914387_hp1_11:3568203-3568403	GT	1|0
chr4	185827093	volcanosv.DUP.recover.764	.	<DUP>	20	PASS	SVTYPE=DUP;END=185827701;SVLEN=608;READS=PS183235322_183162088_190914387_hp1_11:3599630-3600221	GT	1|0
chr4	186239308	volcanosv.DUP.recover.765	.	<DUP>	20	PASS	SVTYPE=DUP;END=186239381;SVLEN=73;READS=PS183235322_183162088_190914387_hp1_11:4006887-4006959,PS183235322_183162088_190914387_hp2_9:4011394-4011466	GT	1|1
chr4	186297897	volcanosv.DUP.recover.766	.	<DUP>	20	PASS	SVTYPE=DUP;END=186297967;SVLEN=70;READS=PS183235322_183162088_190914387_hp1_11:4064786-4064855,PS183235322_183162088_190914387_hp2_9:4069291-4069360	GT	1|1
chr4	186372168	volcanosv.DUP.recover.767	.	<DUP>	20	PASS	SVTYPE=DUP;END=186372215;SVLEN=47;READS=PS183235322_183162088_190914387_hp1_11:4139483-4139534,PS183235322_183162088_190914387_hp2_9:4143805-4143856	GT	1|1
chr4	186432276	volcanosv.DUP.recover.768	.	<DUP>	20	PASS	SVTYPE=DUP;END=186436656;SVLEN=4380;READS=PS183235322_183162088_190914387_hp1_11:4206205-4211601	GT	1|0
chr4	186434350	volcanosv.DUP.recover.769	.	<DUP>	20	PASS	SVTYPE=DUP;END=186435086;SVLEN=736;READS=PS183235322_183162088_190914387_hp1_11:4203211-4203901	GT	1|1
chr4	186477523	volcanosv.DUP.recover.770	.	<DUP>	20	PASS	SVTYPE=DUP;END=186478445;SVLEN=922;READS=PS183235322_183162088_190914387_hp1_11:4253383-4254111	GT	1|0
chr4	186540806	volcanosv.DUP.recover.771	.	<DUP>	20	PASS	SVTYPE=DUP;END=186540880;SVLEN=74;READS=PS183235322_183162088_190914387_hp2_9:4307815-4307892	GT	0|1
chr4	186712824	volcanosv.DUP.recover.772	.	<DUP>	20	PASS	SVTYPE=DUP;END=186712895;SVLEN=71;READS=PS183235322_183162088_190914387_hp2_9:4479786-4479859	GT	0|1
chr4	186821302	volcanosv.DUP.recover.773	.	<DUP>	20	PASS	SVTYPE=DUP;END=186821763;SVLEN=461;READS=PS183235322_183162088_190914387_hp1_11:4597181-4597741	GT	1|0
chr4	186821280	volcanosv.DUP.recover.774	.	<DUP>	20	PASS	SVTYPE=DUP;END=186821391;SVLEN=111;READS=PS183235322_183162088_190914387_hp2_9:4588472-4588581	GT	0|1
chr4	187066834	volcanosv.DUP.recover.775	.	<DUP>	20	PASS	SVTYPE=DUP;END=187066913;SVLEN=79;READS=PS183235322_183162088_190914387_hp1_11:4843708-4843786	GT	1|0
chr4	188151800	volcanosv.DUP.recover.776	.	<DUP>	20	PASS	SVTYPE=DUP;END=188153155;SVLEN=1355;READS=PS183235322_183162088_190914387_hp2_9:5911052-5912112	GT	0|1
chr4	188159662	volcanosv.DUP.recover.777	.	<DUP>	20	PASS	SVTYPE=DUP;END=188159961;SVLEN=299;READS=PS183235322_183162088_190914387_hp1_11:5940629-5940928	GT	1|0
chr4	188270811	volcanosv.DUP.recover.778	.	<DUP>	20	PASS	SVTYPE=DUP;END=188270983;SVLEN=172;READS=PS183235322_183162088_190914387_hp2_9:6034776-6035007	GT	0|1
chr4	188270840	volcanosv.DUP.recover.779	.	<DUP>	20	PASS	SVTYPE=DUP;END=188270934;SVLEN=94;READS=PS183235322_183162088_190914387_hp1_11:6051103-6051190,PS183235322_183162088_190914387_hp2_9:6035109-6035181	GT	1|1
chr4	188448072	volcanosv.DUP.recover.780	.	<DUP>	20	PASS	SVTYPE=DUP;END=188448915;SVLEN=843;READS=PS183235322_183162088_190914387_hp2_9:6213902-6214689	GT	0|1
chr4	188506386	volcanosv.DUP.recover.781	.	<DUP>	20	PASS	SVTYPE=DUP;END=188509098;SVLEN=2712;READS=PS183235322_183162088_190914387_hp1_11:6284419-6287130	GT	1|0
chr4	188631160	volcanosv.DUP.recover.782	.	<DUP>	20	PASS	SVTYPE=DUP;END=188631659;SVLEN=499;READS=PS183235322_183162088_190914387_hp2_9:6397181-6397764	GT	0|1
chr4	188869460	volcanosv.DUP.recover.783	.	<DUP>	20	PASS	SVTYPE=DUP;END=188869554;SVLEN=94;READS=PS183235322_183162088_190914387_hp1_11:6650254-6650347,PS183235322_183162088_190914387_hp2_9:6635928-6636021	GT	1|1
chr4	188870914	volcanosv.DUP.recover.784	.	<DUP>	20	PASS	SVTYPE=DUP;END=188871120;SVLEN=206;READS=PS183235322_183162088_190914387_hp1_11:6652007-6652214,PS183235322_183162088_190914387_hp2_9:6637695-6637833	GT	1|1
chr4	188874288	volcanosv.DUP.recover.785	.	<DUP>	20	PASS	SVTYPE=DUP;END=188874353;SVLEN=65;READS=PS183235322_183162088_190914387_hp1_11:6655127-6655188	GT	1|0
chr4	188904838	volcanosv.DUP.recover.786	.	<DUP>	20	PASS	SVTYPE=DUP;END=188905370;SVLEN=532;READS=PS183235322_183162088_190914387_hp2_9:6670987-6671714	GT	0|1
chr4	188956415	volcanosv.DUP.recover.787	.	<DUP>	20	PASS	SVTYPE=DUP;END=188956557;SVLEN=142;READS=PS183235322_183162088_190914387_hp2_9:6722976-6723117	GT	0|1
chr4	188962113	volcanosv.DUP.recover.788	.	<DUP>	20	PASS	SVTYPE=DUP;END=188962187;SVLEN=74;READS=PS183235322_183162088_190914387_hp2_9:6728818-6728891	GT	0|1
chr4	188973761	volcanosv.DUP.recover.789	.	<DUP>	20	PASS	SVTYPE=DUP;END=188974125;SVLEN=364;READS=PS183235322_183162088_190914387_hp2_9:6740515-6740812	GT	0|1
chr4	189051050	volcanosv.DUP.recover.790	.	<DUP>	20	PASS	SVTYPE=DUP;END=189051671;SVLEN=621;READS=PS183235322_183162088_190914387_hp1_11:6833002-6833758	GT	1|0
chr4	189105510	volcanosv.DUP.recover.791	.	<DUP>	20	PASS	SVTYPE=DUP;END=189105635;SVLEN=125;READS=PS183235322_183162088_190914387_hp1_11:6888561-6888624,PS183235322_183162088_190914387_hp2_9:6873943-6874069	GT	1|1
chr4	189108723	volcanosv.DUP.recover.792	.	<DUP>	20	PASS	SVTYPE=DUP;END=189108780;SVLEN=57;READS=PS183235322_183162088_190914387_hp1_11:6891711-6891767	GT	1|0
chr4	189400260	volcanosv.DUP.recover.793	.	<DUP>	20	PASS	SVTYPE=DUP;END=189400577;SVLEN=317;READS=PS183235322_183162088_190914387_hp1_11:7166174-7166490,PS183235322_183162088_190914387_hp2_9:7167725-7167883	GT	1|1
chr4	189508174	volcanosv.DUP.recover.794	.	<DUP>	20	PASS	SVTYPE=DUP;END=189508328;SVLEN=154;READS=PS183235322_183162088_190914387_hp1_11:7276544-7276697	GT	1|0
chr4	189677041	volcanosv.DUP.recover.795	.	<DUP>	20	PASS	SVTYPE=DUP;END=189677164;SVLEN=123;READS=PS183235322_183162088_190914387_hp2_3:12365-12487	GT	0|1
chr4	189687362	volcanosv.DUP.recover.796	.	<DUP>	20	PASS	SVTYPE=DUP;END=189687915;SVLEN=553;READS=PS183235322_183162088_190914387_hp2_3:25497-26049	GT	0|1
chr4	189769322	volcanosv.DUP.recover.797	.	<DUP>	20	PASS	SVTYPE=DUP;END=189769399;SVLEN=77;READS=PS183235322_183162088_190914387_hp2_7:76230-76307	GT	0|1
chr4	189810773	volcanosv.DUP.recover.798	.	<DUP>	20	PASS	SVTYPE=DUP;END=189810966;SVLEN=193;READS=PS183235322_183162088_190914387_hp1_1:138181-138376,PS183235322_183162088_190914387_hp2_7:117857-118052	GT	1|1
chr4	189835716	volcanosv.DUP.recover.799	.	<DUP>	20	PASS	SVTYPE=DUP;END=189837514;SVLEN=1798;READS=PS183235322_183162088_190914387_hp1_1:163178-165236	GT	1|1
chr4	189836722	volcanosv.DUP.recover.800	.	<DUP>	20	PASS	SVTYPE=DUP;END=189837362;SVLEN=640;READS=PS183235322_183162088_190914387_hp1_1:172448-172937,PS183235322_183162088_190914387_hp2_7:146483-147075	GT	1|1
chr4	189836248	volcanosv.DUP.recover.801	.	<DUP>	20	PASS	SVTYPE=DUP;END=189836464;SVLEN=216;READS=PS183235322_183162088_190914387_hp1_1:165771-165987	GT	1|0
chr4	189846010	volcanosv.DUP.recover.802	.	<DUP>	20	PASS	SVTYPE=DUP;END=189846782;SVLEN=772;READS=PS183235322_183162088_190914387_hp2_7:155811-156718	GT	1|1
chr4	189846752	volcanosv.DUP.recover.803	.	<DUP>	20	PASS	SVTYPE=DUP;END=189847103;SVLEN=351;READS=PS183235322_183162088_190914387_hp1_1:185072-185358	GT	1|0
chr4	189846623	volcanosv.DUP.recover.804	.	<DUP>	20	PASS	SVTYPE=DUP;END=189846752;SVLEN=129;READS=PS183235322_183162088_190914387_hp1_1:184656-184784	GT	1|0
chr4	189848534	volcanosv.DUP.recover.805	.	<DUP>	20	PASS	SVTYPE=DUP;END=189849435;SVLEN=901;READS=PS183235322_183162088_190914387_hp1_1:187033-188047,PS183235322_183162088_190914387_hp2_7:161665-162679	GT	1|1
chr4	189866613	volcanosv.DUP.recover.806	.	<DUP>	20	PASS	SVTYPE=DUP;END=189866660;SVLEN=47;READS=PS183235322_183162088_190914387_hp1_1:205938-205985,PS183235322_183162088_190914387_hp2_7:180572-180619	GT	1|1
chr4	189980775	volcanosv.DUP.recover.807	.	<DUP>	20	PASS	SVTYPE=DUP;END=189980989;SVLEN=214;READS=PS183235322_183162088_190914387_hp1_1:323084-323297,PS183235322_183162088_190914387_hp2_7:298033-298243	GT	1|1
chr5	72778	volcanosv.DUP.recover.808	.	<DUP>	20	PASS	SVTYPE=DUP;END=73366;SVLEN=588;READS=PS10518_10000_14895605_hp1_0:67853-68392,PS10518_10000_14895605_hp2_0:64973-65512	GT	1|1
chr5	83348	volcanosv.DUP.recover.809	.	<DUP>	20	PASS	SVTYPE=DUP;END=84930;SVLEN=1582;READS=PS10518_10000_14895605_hp2_0:75514-76766	GT	0|1
chr5	84660	volcanosv.DUP.recover.810	.	<DUP>	20	PASS	SVTYPE=DUP;END=85324;SVLEN=664;READS=PS10518_10000_14895605_hp2_0:78956-79499	GT	0|1
chr5	83985	volcanosv.DUP.recover.811	.	<DUP>	20	PASS	SVTYPE=DUP;END=84405;SVLEN=420;READS=PS10518_10000_14895605_hp2_0:77440-77860	GT	1|1
chr5	194145	volcanosv.DUP.recover.812	.	<DUP>	20	PASS	SVTYPE=DUP;END=194246;SVLEN=101;READS=PS10518_10000_14895605_hp1_0:189386-189486	GT	1|0
chr5	291545	volcanosv.DUP.recover.813	.	<DUP>	20	PASS	SVTYPE=DUP;END=291613;SVLEN=68;READS=PS10518_10000_14895605_hp2_0:287419-287486	GT	0|1
chr5	293793	volcanosv.DUP.recover.814	.	<DUP>	20	PASS	SVTYPE=DUP;END=293973;SVLEN=180;READS=PS10518_10000_14895605_hp2_0:289914-290094	GT	0|1
chr5	309635	volcanosv.DUP.recover.815	.	<DUP>	20	PASS	SVTYPE=DUP;END=309862;SVLEN=227;READS=PS10518_10000_14895605_hp1_0:303698-303922,PS10518_10000_14895605_hp2_0:305802-306026	GT	1|1
chr5	376502	volcanosv.DUP.recover.816	.	<DUP>	20	PASS	SVTYPE=DUP;END=376552;SVLEN=50;READS=PS10518_10000_14895605_hp2_0:374547-374596	GT	0|1
chr5	424140	volcanosv.DUP.recover.817	.	<DUP>	20	PASS	SVTYPE=DUP;END=424435;SVLEN=295;READS=PS10518_10000_14895605_hp1_0:421796-422095,PS10518_10000_14895605_hp2_0:423504-423803	GT	1|1
chr5	492259	volcanosv.DUP.recover.818	.	<DUP>	20	PASS	SVTYPE=DUP;END=492378;SVLEN=119;READS=PS10518_10000_14895605_hp2_0:491508-491637	GT	0|1
chr5	495376	volcanosv.DUP.recover.819	.	<DUP>	20	PASS	SVTYPE=DUP;END=495762;SVLEN=386;READS=PS10518_10000_14895605_hp1_0:492751-493136,PS10518_10000_14895605_hp2_0:494763-495078	GT	1|1
chr5	502852	volcanosv.DUP.recover.820	.	<DUP>	20	PASS	SVTYPE=DUP;END=502923;SVLEN=71;READS=PS10518_10000_14895605_hp1_0:500584-500655,PS10518_10000_14895605_hp2_0:502544-502615	GT	1|1
chr5	507669	volcanosv.DUP.recover.821	.	<DUP>	20	PASS	SVTYPE=DUP;END=507991;SVLEN=322;READS=PS10518_10000_14895605_hp1_0:505352-505651,PS10518_10000_14895605_hp2_0:507268-507590	GT	1|1
chr5	548870	volcanosv.DUP.recover.822	.	<DUP>	20	PASS	SVTYPE=DUP;END=549166;SVLEN=296;READS=PS10518_10000_14895605_hp1_0:547283-547579	GT	1|0
chr5	552149	volcanosv.DUP.recover.823	.	<DUP>	20	PASS	SVTYPE=DUP;END=552884;SVLEN=735;READS=PS10518_10000_14895605_hp1_0:551619-552331	GT	1|0
chr5	553185	volcanosv.DUP.recover.824	.	<DUP>	20	PASS	SVTYPE=DUP;END=553339;SVLEN=154;READS=PS10518_10000_14895605_hp1_0:552606-552758	GT	1|1
chr5	553191	volcanosv.DUP.recover.825	.	<DUP>	20	PASS	SVTYPE=DUP;END=553576;SVLEN=385;READS=PS10518_10000_14895605_hp1_0:553172-553556	GT	1|1
chr5	565648	volcanosv.DUP.recover.826	.	<DUP>	20	PASS	SVTYPE=DUP;END=565821;SVLEN=173;READS=PS10518_10000_14895605_hp2_0:567077-567249	GT	0|1
chr5	628367	volcanosv.DUP.recover.827	.	<DUP>	20	PASS	SVTYPE=DUP;END=628768;SVLEN=401;READS=PS10518_10000_14895605_hp1_0:626482-626951	GT	1|0
chr5	641879	volcanosv.DUP.recover.828	.	<DUP>	20	PASS	SVTYPE=DUP;END=641953;SVLEN=74;READS=PS10518_10000_14895605_hp1_0:639181-639257	GT	1|0
chr5	650256	volcanosv.DUP.recover.829	.	<DUP>	20	PASS	SVTYPE=DUP;END=651067;SVLEN=811;READS=PS10518_10000_14895605_hp2_0:653509-654103	GT	1|1
chr5	1082224	volcanosv.DUP.recover.830	.	<DUP>	20	PASS	SVTYPE=DUP;END=1082286;SVLEN=62;READS=PS10518_10000_14895605_hp1_0:1079906-1079967,PS10518_10000_14895605_hp2_0:1086906-1086967	GT	1|1
chr5	1098453	volcanosv.DUP.recover.831	.	<DUP>	20	PASS	SVTYPE=DUP;END=1098696;SVLEN=243;READS=PS10518_10000_14895605_hp1_0:1099611-1099854	GT	1|0
chr5	1130501	volcanosv.DUP.recover.832	.	<DUP>	20	PASS	SVTYPE=DUP;END=1130619;SVLEN=118;READS=PS10518_10000_14895605_hp2_0:1136773-1136929	GT	0|1
chr5	1136591	volcanosv.DUP.recover.833	.	<DUP>	20	PASS	SVTYPE=DUP;END=1136817;SVLEN=226;READS=PS10518_10000_14895605_hp2_0:1143791-1144019	GT	0|1
chr5	1136309	volcanosv.DUP.recover.834	.	<DUP>	20	PASS	SVTYPE=DUP;END=1136796;SVLEN=487;READS=PS10518_10000_14895605_hp2_0:1142726-1143178	GT	0|1
chr5	1223558	volcanosv.DUP.recover.835	.	<DUP>	20	PASS	SVTYPE=DUP;END=1223703;SVLEN=145;READS=PS10518_10000_14895605_hp1_0:1225130-1225274	GT	1|0
chr5	1229942	volcanosv.DUP.recover.836	.	<DUP>	20	PASS	SVTYPE=DUP;END=1230125;SVLEN=183;READS=PS10518_10000_14895605_hp2_0:1234552-1234734	GT	0|1
chr5	1272573	volcanosv.DUP.recover.837	.	<DUP>	20	PASS	SVTYPE=DUP;END=1273007;SVLEN=434;READS=PS10518_10000_14895605_hp1_0:1274257-1274591,PS10518_10000_14895605_hp2_0:1277063-1277470	GT	1|1
chr5	1272538	volcanosv.DUP.recover.838	.	<DUP>	20	PASS	SVTYPE=DUP;END=1273747;SVLEN=1209;READS=PS10518_10000_14895605_hp2_0:1278516-1279541	GT	0|1
chr5	1272985	volcanosv.DUP.recover.839	.	<DUP>	20	PASS	SVTYPE=DUP;END=1273134;SVLEN=149;READS=PS10518_10000_14895605_hp1_0:1275074-1275182	GT	1|1
chr5	1275903	volcanosv.DUP.recover.840	.	<DUP>	20	PASS	SVTYPE=DUP;END=1276429;SVLEN=526;READS=PS10518_10000_14895605_hp1_0:1278495-1278988,PS10518_10000_14895605_hp2_0:1281886-1282417	GT	1|1
chr5	117541577	volcanosv.DUP.recover.841	.	<DUP>	20	PASS	SVTYPE=DUP;END=117541678;SVLEN=101;READS=PS116369531_116315134_118454419_hp2_0:561386-561487	GT	0|1
chr5	1326556	volcanosv.DUP.recover.842	.	<DUP>	20	PASS	SVTYPE=DUP;END=1326702;SVLEN=146;READS=PS10518_10000_14895605_hp2_0:1333681-1333826	GT	0|1
chr5	1329573	volcanosv.DUP.recover.843	.	<DUP>	20	PASS	SVTYPE=DUP;END=1329777;SVLEN=204;READS=PS10518_10000_14895605_hp2_0:1336843-1337046	GT	0|1
chr5	1422351	volcanosv.DUP.recover.844	.	<DUP>	20	PASS	SVTYPE=DUP;END=1423382;SVLEN=1031;READS=PS10518_10000_14895605_hp2_0:1432819-1434158	GT	0|1
chr5	1435715	volcanosv.DUP.recover.845	.	<DUP>	20	PASS	SVTYPE=DUP;END=1435776;SVLEN=61;READS=PS10518_10000_14895605_hp2_0:1447315-1447378	GT	0|1
chr5	1456499	volcanosv.DUP.recover.846	.	<DUP>	20	PASS	SVTYPE=DUP;END=1456559;SVLEN=60;READS=PS10518_10000_14895605_hp1_0:1466291-1466351	GT	1|0
chr5	1540018	volcanosv.DUP.recover.847	.	<DUP>	20	PASS	SVTYPE=DUP;END=1540166;SVLEN=148;READS=PS10518_10000_14895605_hp1_0:1550343-1550483	GT	1|0
chr5	1539722	volcanosv.DUP.recover.848	.	<DUP>	20	PASS	SVTYPE=DUP;END=1540175;SVLEN=453;READS=PS10518_10000_14895605_hp1_0:1549199-1549769	GT	1|0
chr5	1732044	volcanosv.DUP.recover.849	.	<DUP>	20	PASS	SVTYPE=DUP;END=1732123;SVLEN=79;READS=PS10518_10000_14895605_hp1_0:1745093-1745171,PS10518_10000_14895605_hp2_0:1745556-1745595	GT	1|1
chr5	1781638	volcanosv.DUP.recover.850	.	<DUP>	20	PASS	SVTYPE=DUP;END=1781686;SVLEN=48;READS=PS10518_10000_14895605_hp2_0:1795006-1795054	GT	0|1
chr5	1857846	volcanosv.DUP.recover.851	.	<DUP>	20	PASS	SVTYPE=DUP;END=1857946;SVLEN=100;READS=PS10518_10000_14895605_hp1_0:1871658-1871760,PS10518_10000_14895605_hp2_0:1872084-1872186	GT	1|1
chr5	2082436	volcanosv.DUP.recover.852	.	<DUP>	20	PASS	SVTYPE=DUP;END=2082815;SVLEN=379;READS=PS10518_10000_14895605_hp1_0:2095972-2096350	GT	1|0
chr5	2099064	volcanosv.DUP.recover.853	.	<DUP>	20	PASS	SVTYPE=DUP;END=2099366;SVLEN=302;READS=PS10518_10000_14895605_hp1_0:2113209-2113586,PS10518_10000_14895605_hp2_0:2113626-2114003	GT	1|1
chr5	2180203	volcanosv.DUP.recover.854	.	<DUP>	20	PASS	SVTYPE=DUP;END=2180345;SVLEN=142;READS=PS10518_10000_14895605_hp2_0:2198957-2199142	GT	0|1
chr5	2490194	volcanosv.DUP.recover.855	.	<DUP>	20	PASS	SVTYPE=DUP;END=2490591;SVLEN=397;READS=PS10518_10000_14895605_hp1_0:2508600-2509048,PS10518_10000_14895605_hp2_0:2509482-2509763	GT	1|1
chr5	2574794	volcanosv.DUP.recover.856	.	<DUP>	20	PASS	SVTYPE=DUP;END=2574857;SVLEN=63;READS=PS10518_10000_14895605_hp2_0:2595932-2596004	GT	0|1
chr5	3383666	volcanosv.DUP.recover.857	.	<DUP>	20	PASS	SVTYPE=DUP;END=3383808;SVLEN=142;READS=PS10518_10000_14895605_hp1_0:3405716-3405860,PS10518_10000_14895605_hp2_0:3409632-3409778	GT	1|1
chr5	4189720	volcanosv.DUP.recover.858	.	<DUP>	20	PASS	SVTYPE=DUP;END=4189882;SVLEN=162;READS=PS10518_10000_14895605_hp2_0:4216483-4216662	GT	0|1
chr5	4285634	volcanosv.DUP.recover.859	.	<DUP>	20	PASS	SVTYPE=DUP;END=4286160;SVLEN=526;READS=PS10518_10000_14895605_hp1_0:4309529-4310074	GT	1|0
chr5	4286013	volcanosv.DUP.recover.860	.	<DUP>	20	PASS	SVTYPE=DUP;END=4286096;SVLEN=83;READS=PS10518_10000_14895605_hp1_0:4310201-4310294	GT	1|0
chr5	5930997	volcanosv.DUP.recover.861	.	<DUP>	20	PASS	SVTYPE=DUP;END=5931145;SVLEN=148;READS=PS10518_10000_14895605_hp1_0:5955401-5955549,PS10518_10000_14895605_hp2_0:5960642-5960790	GT	1|1
chr5	6101630	volcanosv.DUP.recover.862	.	<DUP>	20	PASS	SVTYPE=DUP;END=6101789;SVLEN=159;READS=PS10518_10000_14895605_hp1_0:6126377-6126536	GT	1|0
chr5	6313769	volcanosv.DUP.recover.863	.	<DUP>	20	PASS	SVTYPE=DUP;END=6313850;SVLEN=81;READS=PS10518_10000_14895605_hp1_0:6339015-6339108	GT	1|0
chr5	6773834	volcanosv.DUP.recover.864	.	<DUP>	20	PASS	SVTYPE=DUP;END=6773988;SVLEN=154;READS=PS10518_10000_14895605_hp2_0:6806794-6806945	GT	0|1
chr5	11143952	volcanosv.DUP.recover.865	.	<DUP>	20	PASS	SVTYPE=DUP;END=11144125;SVLEN=173;READS=PS10518_10000_14895605_hp2_0:11179740-11179912	GT	0|1
chr5	11285868	volcanosv.DUP.recover.866	.	<DUP>	20	PASS	SVTYPE=DUP;END=11285942;SVLEN=74;READS=PS10518_10000_14895605_hp1_0:11320158-11320245	GT	1|0
chr5	11311329	volcanosv.DUP.recover.867	.	<DUP>	20	PASS	SVTYPE=DUP;END=11311445;SVLEN=116;READS=PS10518_10000_14895605_hp1_0:11345815-11345932,PS10518_10000_14895605_hp2_0:11347226-11347343	GT	1|1
chr5	11311899	volcanosv.DUP.recover.868	.	<DUP>	20	PASS	SVTYPE=DUP;END=11311999;SVLEN=100;READS=PS10518_10000_14895605_hp1_0:11346481-11346581	GT	1|0
chr5	12056931	volcanosv.DUP.recover.869	.	<DUP>	20	PASS	SVTYPE=DUP;END=12057026;SVLEN=95;READS=PS10518_10000_14895605_hp1_0:12091073-12091169,PS10518_10000_14895605_hp2_0:12092368-12092464	GT	1|1
chr5	14303020	volcanosv.DUP.recover.870	.	<DUP>	20	PASS	SVTYPE=DUP;END=14303093;SVLEN=73;READS=PS10518_10000_14895605_hp1_0:14355644-14355716	GT	1|0
chr5	14634758	volcanosv.DUP.recover.871	.	<DUP>	20	PASS	SVTYPE=DUP;END=14635068;SVLEN=310;READS=PS10518_10000_14895605_hp1_0:14688276-14688528,PS10518_10000_14895605_hp2_0:14691557-14691811	GT	1|1
chr5	17900650	volcanosv.DUP.recover.872	.	<DUP>	20	PASS	SVTYPE=DUP;END=17900751;SVLEN=101;READS=PS17599362_17595526_20356757_hp1_1:343769-343823,PS17599362_17595526_20356757_hp2_1:303349-303451	GT	1|1
chr5	20398762	volcanosv.DUP.recover.873	.	<DUP>	20	PASS	SVTYPE=DUP;END=20398827;SVLEN=65;READS=PS17599362_17595526_20356757_hp1_1:2842634-2842698,PS17599362_17595526_20356757_hp2_1:2801074-2801138	GT	1|1
chr5	21479112	volcanosv.DUP.recover.874	.	<DUP>	20	PASS	SVTYPE=DUP;END=21497268;SVLEN=18156;READS=PS21520825_21511837_21932673_hp2_0:45959-66269	GT	0|1
chr5	21482285	volcanosv.DUP.recover.875	.	<DUP>	20	PASS	SVTYPE=DUP;END=21483093;SVLEN=808;READS=PS21520825_21511837_21932673_hp1_1:4679-5486,PS21365796_21354787_21472996_hp2_0:209320-210127	GT	1|1
chr5	26094330	volcanosv.DUP.recover.876	.	<DUP>	20	PASS	SVTYPE=DUP;END=26094668;SVLEN=338;READS=PS25692850_25642728_29065600_hp1_1:500349-500696,PS25692850_25642728_29065600_hp2_1:500263-500610	GT	1|1
chr5	26864191	volcanosv.DUP.recover.877	.	<DUP>	20	PASS	SVTYPE=DUP;END=26864256;SVLEN=65;READS=PS25692850_25642728_29065600_hp2_1:1265134-1265198	GT	0|1
chr15	55303227	volcanosv.DUP.recover.878	.	<DUP>	20	PASS	SVTYPE=DUP;END=55303401;SVLEN=174;READS=PS55227413_55224424_61516408_hp2_5:464338-464515	GT	0|1
chr5	35583882	volcanosv.DUP.recover.879	.	<DUP>	20	PASS	SVTYPE=DUP;END=35583940;SVLEN=58;READS=PS34472426_34437024_38469442_hp2_0:1258955-1259012	GT	0|1
chr5	37583516	volcanosv.DUP.recover.880	.	<DUP>	20	PASS	SVTYPE=DUP;END=37583643;SVLEN=127;READS=PS34472426_34437024_38469442_hp1_2:3261111-3261237	GT	1|0
chr5	38120568	volcanosv.DUP.recover.881	.	<DUP>	20	PASS	SVTYPE=DUP;END=38120791;SVLEN=223;READS=PS34472426_34437024_38469442_hp1_2:3798518-3798738,PS34472426_34437024_38469442_hp2_0:3797792-3798012	GT	1|1
chr5	38194219	volcanosv.DUP.recover.882	.	<DUP>	20	PASS	SVTYPE=DUP;END=38194299;SVLEN=80;READS=PS34472426_34437024_38469442_hp1_2:3872056-3872135	GT	1|0
chr5	38759791	volcanosv.DUP.recover.883	.	<DUP>	20	PASS	SVTYPE=DUP;END=38759872;SVLEN=81;READS=PS38578309_38537667_41312883_hp1_1:223309-223349,PS38578309_38537667_41312883_hp2_1:223265-223345	GT	1|1
chr5	38821265	volcanosv.DUP.recover.884	.	<DUP>	20	PASS	SVTYPE=DUP;END=38821328;SVLEN=63;READS=PS38578309_38537667_41312883_hp1_1:284780-284842	GT	1|0
chr5	45375463	volcanosv.DUP.recover.885	.	<DUP>	20	PASS	SVTYPE=DUP;END=45375526;SVLEN=63;READS=PS45226217_45173273_46263731_hp2_0:369202-369264	GT	0|1
chr5	45919879	volcanosv.DUP.recover.886	.	<DUP>	20	PASS	SVTYPE=DUP;END=45920052;SVLEN=173;READS=PS45226217_45173273_46263731_hp2_0:913721-913893	GT	0|1
chr5	50136718	volcanosv.DUP.recover.887	.	<DUP>	20	PASS	SVTYPE=DUP;END=50138931;SVLEN=2213;READS=PS49434319_49424485_49941542_hp1_0:39530-41748	GT	1|0
chr5	51708187	volcanosv.DUP.recover.888	.	<DUP>	20	PASS	SVTYPE=DUP;END=51708347;SVLEN=160;READS=PS50035562_50005405_51202419_hp2_4:1474062-1474222	GT	0|1
chr5	52911635	volcanosv.DUP.recover.889	.	<DUP>	20	PASS	SVTYPE=DUP;END=52911751;SVLEN=116;READS=PS51403454_51401916_56652198_hp1_1:827607-827725	GT	1|0
chr5	58421939	volcanosv.DUP.recover.890	.	<DUP>	20	PASS	SVTYPE=DUP;END=58422040;SVLEN=101;READS=PS57686905_57686081_58720557_hp1_0:58886-58986	GT	1|0
chr5	58596873	volcanosv.DUP.recover.891	.	<DUP>	20	PASS	SVTYPE=DUP;END=58598271;SVLEN=1398;READS=PS57686905_57686081_58720557_hp1_0:233901-235248,PS57686905_57686081_58720557_hp2_2:257239-258479	GT	1|1
chr5	58813704	volcanosv.DUP.recover.892	.	<DUP>	20	PASS	SVTYPE=DUP;END=58813777;SVLEN=73;READS=PS57686905_57686081_58720557_hp1_0:451583-451655	GT	1|0
chr5	59200430	volcanosv.DUP.recover.893	.	<DUP>	20	PASS	SVTYPE=DUP;END=59200580;SVLEN=150;READS=PS57686905_57686081_58720557_hp1_0:838431-838581,PS57686905_57686081_58720557_hp2_2:861795-861915	GT	1|1
chr6	154524868	volcanosv.DUP.recover.894	.	<DUP>	20	PASS	SVTYPE=DUP;END=154525512;SVLEN=644;READS=PS149920748_149898486_156530483_hp1_1:5130296-5130884,PS149920748_149898486_156530483_hp2_0:5134987-5135527	GT	1|1
chr5	60667359	volcanosv.DUP.recover.895	.	<DUP>	20	PASS	SVTYPE=DUP;END=60667565;SVLEN=206;READS=PS58836066_58777231_64067367_hp1_2:1300780-1300909,PS58836066_58777231_64067367_hp2_1:1300721-1300928	GT	1|1
chr5	64605881	volcanosv.DUP.recover.896	.	<DUP>	20	PASS	SVTYPE=DUP;END=64605987;SVLEN=106;READS=PS58836066_58777231_64067367_hp2_1:5238994-5239099	GT	0|1
chr5	67327370	volcanosv.DUP.recover.897	.	<DUP>	20	PASS	SVTYPE=DUP;END=67327527;SVLEN=157;READS=PS66440312_66390133_68842706_hp2_0:301502-301658	GT	0|1
chr5	68262618	volcanosv.DUP.recover.898	.	<DUP>	20	PASS	SVTYPE=DUP;END=68262796;SVLEN=178;READS=PS66440312_66390133_68842706_hp1_0:1206774-1206936,PS66440312_66390133_68842706_hp2_0:1237405-1237497	GT	1|1
chr5	73806421	volcanosv.DUP.recover.899	.	<DUP>	20	PASS	SVTYPE=DUP;END=73806506;SVLEN=85;READS=PS70657121_70651971_75859678_hp2_4:2491555-2491639	GT	0|1
chr5	76166541	volcanosv.DUP.recover.900	.	<DUP>	20	PASS	SVTYPE=DUP;END=76166607;SVLEN=66;READS=PS70657121_70651971_75859678_hp1_14:4851388-4851466	GT	1|0
chr5	77994688	volcanosv.DUP.recover.901	.	<DUP>	20	PASS	SVTYPE=DUP;END=77994785;SVLEN=97;READS=PS75940280_75904921_78566314_hp1_0:1376658-1376754	GT	1|0
chr5	78818168	volcanosv.DUP.recover.902	.	<DUP>	20	PASS	SVTYPE=DUP;END=78818300;SVLEN=132;READS=PS75940280_75904921_78566314_hp1_0:2200410-2200590,PS75940280_75904921_78566314_hp2_0:2205824-2206004	GT	1|1
chr5	79179250	volcanosv.DUP.recover.903	.	<DUP>	20	PASS	SVTYPE=DUP;END=79179300;SVLEN=50;READS=PS75940280_75904921_78566314_hp1_0:2563917-2563967,PS75940280_75904921_78566314_hp2_0:2566367-2566417	GT	1|1
chr5	80692900	volcanosv.DUP.recover.904	.	<DUP>	20	PASS	SVTYPE=DUP;END=80693047;SVLEN=147;READS=PS78663158_78609447_82270507_hp1_4:1548292-1548408,PS78663158_78609447_82270507_hp2_4:1547747-1547893	GT	1|1
chr5	81076424	volcanosv.DUP.recover.905	.	<DUP>	20	PASS	SVTYPE=DUP;END=81076552;SVLEN=128;READS=PS78663158_78609447_82270507_hp1_4:1931753-1931880	GT	1|0
chr5	92121370	volcanosv.DUP.recover.906	.	<DUP>	20	PASS	SVTYPE=DUP;END=92121728;SVLEN=358;READS=PS91131445_91084661_91417188_hp1_0:333285-333642,PS91131445_91084661_91417188_hp2_0:340849-341206	GT	1|1
chr5	95927501	volcanosv.DUP.recover.907	.	<DUP>	20	PASS	SVTYPE=DUP;END=95927548;SVLEN=47;READS=PS91691556_91686128_98025698_hp1_0:3614049-3614095	GT	1|0
chr5	95927583	volcanosv.DUP.recover.908	.	<DUP>	20	PASS	SVTYPE=DUP;END=95927688;SVLEN=105;READS=PS91691556_91686128_98025698_hp2_0:3618875-3618985	GT	1|1
chr5	96896863	volcanosv.DUP.recover.909	.	<DUP>	20	PASS	SVTYPE=DUP;END=96896964;SVLEN=101;READS=PS91691556_91686128_98025698_hp2_0:4588810-4588910	GT	0|1
chr5	99522810	volcanosv.DUP.recover.910	.	<DUP>	20	PASS	SVTYPE=DUP;END=99523629;SVLEN=819;READS=PS98420289_98403392_99198357_hp2_0:584598-585417	GT	0|1
chr5	104025031	volcanosv.DUP.recover.911	.	<DUP>	20	PASS	SVTYPE=DUP;END=104025091;SVLEN=60;READS=PS100121655_100070949_103924414_hp2_2:3315783-3315842	GT	0|1
chr5	104459281	volcanosv.DUP.recover.912	.	<DUP>	20	PASS	SVTYPE=DUP;END=104459330;SVLEN=49;READS=PS100121655_100070949_103924414_hp2_2:3750257-3750305	GT	0|1
chr5	104666639	volcanosv.DUP.recover.913	.	<DUP>	20	PASS	SVTYPE=DUP;END=104667076;SVLEN=437;READS=PS103926752_103926684_107646350_hp1_1:97998-98599	GT	1|0
chr5	107013539	volcanosv.DUP.recover.914	.	<DUP>	20	PASS	SVTYPE=DUP;END=107013660;SVLEN=121;READS=PS103926752_103926684_107646350_hp1_1:2445381-2445497	GT	1|0
chr5	107013528	volcanosv.DUP.recover.915	.	<DUP>	20	PASS	SVTYPE=DUP;END=107013583;SVLEN=55;READS=PS103926752_103926684_107646350_hp2_1:2455076-2455130	GT	0|1
chr5	109353885	volcanosv.DUP.recover.916	.	<DUP>	20	PASS	SVTYPE=DUP;END=109354632;SVLEN=747;READS=PS107717685_107669410_109451890_hp1_1:1019581-1020387	GT	1|0
chr5	112085747	volcanosv.DUP.recover.917	.	<DUP>	20	PASS	SVTYPE=DUP;END=112085802;SVLEN=55;READS=PS109481452_109480253_111561768_hp2_0:1972990-1973056	GT	0|1
chr5	114944580	volcanosv.DUP.recover.918	.	<DUP>	20	PASS	SVTYPE=DUP;END=114944641;SVLEN=61;READS=PS112922570_112875260_116298916_hp1_1:1539329-1539391	GT	1|0
chr5	117973457	volcanosv.DUP.recover.919	.	<DUP>	20	PASS	SVTYPE=DUP;END=117973635;SVLEN=178;READS=PS116369531_116315134_118454419_hp1_0:994624-994803,PS116369531_116315134_118454419_hp2_0:993461-993640	GT	1|1
chr17	29335101	volcanosv.DUP.recover.920	.	<DUP>	20	PASS	SVTYPE=DUP;END=29335183;SVLEN=82;READS=PS25273545_25263006_28928873_hp1_0:63511-63569,PS25273545_25263006_28928873_hp2_0:2406012-2406093	GT	1|1
chr5	118541982	volcanosv.DUP.recover.921	.	<DUP>	20	PASS	SVTYPE=DUP;END=118542153;SVLEN=171;READS=PS116369531_116315134_118454419_hp2_0:1562427-1562597	GT	0|1
chr5	120379031	volcanosv.DUP.recover.922	.	<DUP>	20	PASS	SVTYPE=DUP;END=120379125;SVLEN=94;READS=PS118460339_118459436_126207255_hp1_2:1338775-1338868,PS118460339_118459436_126207255_hp2_2:1286214-1286276	GT	1|1
chr6	12107968	volcanosv.DUP.recover.923	.	<DUP>	20	PASS	SVTYPE=DUP;END=12108129;SVLEN=161;READS=PS178170_155534_12571644_hp1_0:12126041-12126201	GT	1|0
chr5	125060996	volcanosv.DUP.recover.924	.	<DUP>	20	PASS	SVTYPE=DUP;END=125061064;SVLEN=68;READS=PS118460339_118459436_126207255_hp1_2:6014536-6014610	GT	1|0
chr5	126163997	volcanosv.DUP.recover.925	.	<DUP>	20	PASS	SVTYPE=DUP;END=126164496;SVLEN=499;READS=PS118460339_118459436_126207255_hp1_2:7120404-7120882,PS118460339_118459436_126207255_hp2_2:7074220-7074670	GT	1|1
chr5	126738153	volcanosv.DUP.recover.926	.	<DUP>	20	PASS	SVTYPE=DUP;END=126738550;SVLEN=397;READS=PS118460339_118459436_126207255_hp1_2:7697077-7697518	GT	1|0
chr5	128539878	volcanosv.DUP.recover.927	.	<DUP>	20	PASS	SVTYPE=DUP;END=128539998;SVLEN=120;READS=PS126656500_126609817_128557093_hp2_0:1470848-1470970	GT	0|1
chr5	129578079	volcanosv.DUP.recover.928	.	<DUP>	20	PASS	SVTYPE=DUP;END=129578445;SVLEN=366;READS=PS128649044_128646453_131371586_hp1_1:407981-408359,PS128649044_128646453_131371586_hp2_1:408283-408589	GT	1|1
chr5	135273387	volcanosv.DUP.recover.929	.	<DUP>	20	PASS	SVTYPE=DUP;END=135273477;SVLEN=90;READS=PS133681460_133659251_134592482_hp1_0:956410-956530,PS133681460_133659251_134592482_hp2_0:942018-942138	GT	1|1
chr5	135803410	volcanosv.DUP.recover.930	.	<DUP>	20	PASS	SVTYPE=DUP;END=135803526;SVLEN=116;READS=PS134691848_134641042_136447096_hp1_1:567122-567247,PS134691848_134641042_136447096_hp2_1:564804-564929	GT	1|1
chr5	141174560	volcanosv.DUP.recover.931	.	<DUP>	20	PASS	SVTYPE=DUP;END=141179763;SVLEN=5203;READS=PS139037753_138998165_141814663_hp1_1:1673696-1678898	GT	1|0
chr5	142351523	volcanosv.DUP.recover.932	.	<DUP>	20	PASS	SVTYPE=DUP;END=142351894;SVLEN=371;READS=PS139037753_138998165_141814663_hp2_1:2871343-2871618	GT	0|1
chr5	142596351	volcanosv.DUP.recover.933	.	<DUP>	20	PASS	SVTYPE=DUP;END=142596490;SVLEN=139;READS=PS141863884_141822674_143163675_hp1_0:161100-161238	GT	1|0
chr5	143756548	volcanosv.DUP.recover.934	.	<DUP>	20	PASS	SVTYPE=DUP;END=143756599;SVLEN=51;READS=PS141863884_141822674_143163675_hp2_0:1307093-1307143	GT	0|1
chr5	145183005	volcanosv.DUP.recover.935	.	<DUP>	20	PASS	SVTYPE=DUP;END=145183971;SVLEN=966;READS=PS143208497_143157894_146078045_hp1_2:1449122-1450143,PS143208497_143157894_146078045_hp2_0:1454000-1454720	GT	1|1
chr5	145740828	volcanosv.DUP.recover.936	.	<DUP>	20	PASS	SVTYPE=DUP;END=145740990;SVLEN=162;READS=PS143208497_143157894_146078045_hp1_2:2007442-2007610	GT	1|0
chr5	148210333	volcanosv.DUP.recover.937	.	<DUP>	20	PASS	SVTYPE=DUP;END=148210442;SVLEN=109;READS=PS146476665_146456635_151453369_hp1_0:1296028-1296084,PS146476665_146456635_151453369_hp2_0:1365191-1365299	GT	1|1
chr5	159424330	volcanosv.DUP.recover.938	.	<DUP>	20	PASS	SVTYPE=DUP;END=159424396;SVLEN=66;READS=PS157877108_157867636_160251292_hp2_1:1063795-1063860	GT	0|1
chr5	160653781	volcanosv.DUP.recover.939	.	<DUP>	20	PASS	SVTYPE=DUP;END=160654141;SVLEN=360;READS=PS157877108_157867636_160251292_hp1_1:2293842-2294323,PS157877108_157867636_160251292_hp2_1:2293618-2294100	GT	1|1
chr5	162906083	volcanosv.DUP.recover.940	.	<DUP>	20	PASS	SVTYPE=DUP;END=162906476;SVLEN=393;READS=PS161960552_161957748_164680538_hp2_0:517325-517717	GT	0|1
chr5	169834340	volcanosv.DUP.recover.941	.	<DUP>	20	PASS	SVTYPE=DUP;END=169834419;SVLEN=79;READS=PS168893662_168844120_173004630_hp1_1:501963-502043	GT	1|0
chr5	173735919	volcanosv.DUP.recover.942	.	<DUP>	20	PASS	SVTYPE=DUP;END=173736013;SVLEN=94;READS=PS173122082_173078749_174159835_hp1_0:86687-86780	GT	1|0
chr5	175337923	volcanosv.DUP.recover.943	.	<DUP>	20	PASS	SVTYPE=DUP;END=175338020;SVLEN=97;READS=PS174178535_174170270_175368246_hp2_0:617318-617414	GT	0|1
chr5	176033557	volcanosv.DUP.recover.944	.	<DUP>	20	PASS	SVTYPE=DUP;END=176033690;SVLEN=133;READS=PS177365206_177350903_177442531_hp1_0:68362-68428,PS177365206_177350903_177442531_hp2_0:205906-206037	GT	1|1
chr5	176200773	volcanosv.DUP.recover.945	.	<DUP>	20	PASS	SVTYPE=DUP;END=176200837;SVLEN=64;READS=PS175536953_175525649_177130279_hp2_0:71991-72072	GT	0|1
chr5	176207452	volcanosv.DUP.recover.946	.	<DUP>	20	PASS	SVTYPE=DUP;END=176207660;SVLEN=208;READS=PS175536953_175525649_177130279_hp2_3:2626-2834	GT	0|1
chr5	176591705	volcanosv.DUP.recover.947	.	<DUP>	20	PASS	SVTYPE=DUP;END=176592659;SVLEN=954;READS=PS175536953_175525649_177130279_hp1_6:300342-301537	GT	1|0
chr5	176591688	volcanosv.DUP.recover.948	.	<DUP>	20	PASS	SVTYPE=DUP;END=176591931;SVLEN=243;READS=PS175536953_175525649_177130279_hp2_4:301543-301732	GT	0|1
chr5	176873145	volcanosv.DUP.recover.949	.	<DUP>	20	PASS	SVTYPE=DUP;END=176873212;SVLEN=67;READS=PS175536953_175525649_177130279_hp1_6:582118-582186	GT	1|0
chr5	177961438	volcanosv.DUP.recover.950	.	<DUP>	20	PASS	SVTYPE=DUP;END=177961826;SVLEN=388;READS=PS177365206_177350903_177442531_hp1_1:90488-90832,PS177464044_177454529_180717451_hp2_1:74722-75066	GT	1|1
chr5	177985832	volcanosv.DUP.recover.951	.	<DUP>	20	PASS	SVTYPE=DUP;END=177985951;SVLEN=119;READS=PS177365206_177350903_177442531_hp1_1:118373-118491	GT	1|0
chr5	178294219	volcanosv.DUP.recover.952	.	<DUP>	20	PASS	SVTYPE=DUP;END=178294452;SVLEN=233;READS=PS177464044_177454529_180717451_hp1_4:302175-302389	GT	1|0
chr5	178395355	volcanosv.DUP.recover.953	.	<DUP>	20	PASS	SVTYPE=DUP;END=178395443;SVLEN=88;READS=PS177464044_177454529_180717451_hp2_0:403692-403780	GT	0|1
chr5	178699821	volcanosv.DUP.recover.954	.	<DUP>	20	PASS	SVTYPE=DUP;END=178699881;SVLEN=60;READS=PS177464044_177454529_180717451_hp2_0:720501-720561	GT	0|1
chr5	179134942	volcanosv.DUP.recover.955	.	<DUP>	20	PASS	SVTYPE=DUP;END=179135188;SVLEN=246;READS=PS177464044_177454529_180717451_hp2_0:1157190-1157502	GT	0|1
chr5	179277466	volcanosv.DUP.recover.956	.	<DUP>	20	PASS	SVTYPE=DUP;END=179277912;SVLEN=446;READS=PS177464044_177454529_180717451_hp1_4:1297615-1298039	GT	1|0
chr5	179315237	volcanosv.DUP.recover.957	.	<DUP>	20	PASS	SVTYPE=DUP;END=179315296;SVLEN=59;READS=PS177464044_177454529_180717451_hp2_0:1337115-1337173	GT	0|1
chr5	179364449	volcanosv.DUP.recover.958	.	<DUP>	20	PASS	SVTYPE=DUP;END=179364593;SVLEN=144;READS=PS177464044_177454529_180717451_hp2_0:1386409-1386552	GT	0|1
chr5	179737780	volcanosv.DUP.recover.959	.	<DUP>	20	PASS	SVTYPE=DUP;END=179737863;SVLEN=83;READS=PS177464044_177454529_180717451_hp2_0:1760684-1760766	GT	0|1
chr17	79004139	volcanosv.DUP.recover.960	.	<DUP>	20	PASS	SVTYPE=DUP;END=79004587;SVLEN=448;READS=PS73953058_73928622_77460644_hp1_0:3097979-3098368	GT	1|0
chr5	180299909	volcanosv.DUP.recover.961	.	<DUP>	20	PASS	SVTYPE=DUP;END=180300188;SVLEN=279;READS=PS177464044_177454529_180717451_hp1_4:2321152-2321502,PS177464044_177454529_180717451_hp2_0:2324218-2324494	GT	1|1
chr5	180614180	volcanosv.DUP.recover.962	.	<DUP>	20	PASS	SVTYPE=DUP;END=180614329;SVLEN=149;READS=PS177464044_177454529_180717451_hp1_4:2636924-2637094,PS177464044_177454529_180717451_hp2_0:2640035-2640239	GT	1|1
chr5	180635176	volcanosv.DUP.recover.963	.	<DUP>	20	PASS	SVTYPE=DUP;END=180635862;SVLEN=686;READS=PS177464044_177454529_180717451_hp1_4:2658805-2659465,PS177464044_177454529_180717451_hp2_0:2662003-2662663	GT	1|1
chr5	181281647	volcanosv.DUP.recover.964	.	<DUP>	20	PASS	SVTYPE=DUP;END=181281766;SVLEN=119;READS=PS177464044_177454529_180717451_hp1_4:3309675-3309794	GT	1|0
chr17	83204723	volcanosv.DUP.recover.965	.	<DUP>	20	PASS	SVTYPE=DUP;END=83204827;SVLEN=104;READS=PS79763657_79759049_81069078_hp1_2:381-485	GT	1|0
chr6	325485	volcanosv.DUP.recover.966	.	<DUP>	20	PASS	SVTYPE=DUP;END=325548;SVLEN=63;READS=PS178170_155534_12571644_hp1_0:329229-329292,PS178170_155534_12571644_hp2_1:222534-222597	GT	1|1
chr6	371282	volcanosv.DUP.recover.967	.	<DUP>	20	PASS	SVTYPE=DUP;END=371438;SVLEN=156;READS=PS178170_155534_12571644_hp1_0:375187-375341	GT	1|0
chr6	515573	volcanosv.DUP.recover.968	.	<DUP>	20	PASS	SVTYPE=DUP;END=515659;SVLEN=86;READS=PS178170_155534_12571644_hp1_0:523019-523104	GT	1|0
chr6	519166	volcanosv.DUP.recover.969	.	<DUP>	20	PASS	SVTYPE=DUP;END=519766;SVLEN=600;READS=PS178170_155534_12571644_hp1_0:526650-527246	GT	1|0
chr6	519825	volcanosv.DUP.recover.970	.	<DUP>	20	PASS	SVTYPE=DUP;END=519876;SVLEN=51;READS=PS178170_155534_12571644_hp1_0:527956-528006	GT	1|0
chr6	521094	volcanosv.DUP.recover.971	.	<DUP>	20	PASS	SVTYPE=DUP;END=521242;SVLEN=148;READS=PS178170_155534_12571644_hp1_0:529254-529354,PS178170_155534_12571644_hp2_1:420967-421117	GT	1|1
chr6	537210	volcanosv.DUP.recover.972	.	<DUP>	20	PASS	SVTYPE=DUP;END=537295;SVLEN=85;READS=PS178170_155534_12571644_hp2_1:437267-437351	GT	0|1
chr6	861932	volcanosv.DUP.recover.973	.	<DUP>	20	PASS	SVTYPE=DUP;END=862030;SVLEN=98;READS=PS178170_155534_12571644_hp2_1:760979-761076	GT	0|1
chr6	909294	volcanosv.DUP.recover.974	.	<DUP>	20	PASS	SVTYPE=DUP;END=910080;SVLEN=786;READS=PS178170_155534_12571644_hp1_0:918213-918995	GT	1|1
chr6	909554	volcanosv.DUP.recover.975	.	<DUP>	20	PASS	SVTYPE=DUP;END=909710;SVLEN=156;READS=PS178170_155534_12571644_hp1_0:917452-917610,PS178170_155534_12571644_hp2_1:811328-811486	GT	1|1
chr6	994086	volcanosv.DUP.recover.976	.	<DUP>	20	PASS	SVTYPE=DUP;END=994259;SVLEN=173;READS=PS178170_155534_12571644_hp1_0:1002966-1003165	GT	1|0
chr6	1051552	volcanosv.DUP.recover.977	.	<DUP>	20	PASS	SVTYPE=DUP;END=1051737;SVLEN=185;READS=PS178170_155534_12571644_hp1_0:1060601-1060788	GT	1|0
chr6	1053779	volcanosv.DUP.recover.978	.	<DUP>	20	PASS	SVTYPE=DUP;END=1054314;SVLEN=535;READS=PS178170_155534_12571644_hp1_0:1063032-1063698,PS178170_155534_12571644_hp2_1:956928-957594	GT	1|1
chr6	1123999	volcanosv.DUP.recover.979	.	<DUP>	20	PASS	SVTYPE=DUP;END=1124075;SVLEN=76;READS=PS178170_155534_12571644_hp2_1:1027876-1027952	GT	0|1
chr6	1141954	volcanosv.DUP.recover.980	.	<DUP>	20	PASS	SVTYPE=DUP;END=1142144;SVLEN=190;READS=PS178170_155534_12571644_hp1_0:1151855-1152045,PS178170_155534_12571644_hp2_1:1046167-1046357	GT	1|1
chr6	1205200	volcanosv.DUP.recover.981	.	<DUP>	20	PASS	SVTYPE=DUP;END=1205605;SVLEN=405;READS=PS178170_155534_12571644_hp1_0:1215216-1215607,PS178170_155534_12571644_hp2_1:1109519-1109723	GT	1|1
chr6	1243858	volcanosv.DUP.recover.982	.	<DUP>	20	PASS	SVTYPE=DUP;END=1244167;SVLEN=309;READS=PS178170_155534_12571644_hp1_0:1255039-1255291,PS178170_155534_12571644_hp2_1:1148871-1149207	GT	1|1
chr6	1316945	volcanosv.DUP.recover.983	.	<DUP>	20	PASS	SVTYPE=DUP;END=1317322;SVLEN=377;READS=PS178170_155534_12571644_hp1_0:1328621-1328908,PS178170_155534_12571644_hp2_1:1222829-1223357	GT	1|1
chr6	1533764	volcanosv.DUP.recover.984	.	<DUP>	20	PASS	SVTYPE=DUP;END=1533915;SVLEN=151;READS=PS178170_155534_12571644_hp1_0:1544532-1544682	GT	1|0
chr6	1707523	volcanosv.DUP.recover.985	.	<DUP>	20	PASS	SVTYPE=DUP;END=1707648;SVLEN=125;READS=PS178170_155534_12571644_hp1_0:1718212-1718274,PS178170_155534_12571644_hp2_1:1612751-1612875	GT	1|1
chr6	1927336	volcanosv.DUP.recover.986	.	<DUP>	20	PASS	SVTYPE=DUP;END=1927397;SVLEN=61;READS=PS178170_155534_12571644_hp1_0:1938513-1938573	GT	1|0
chr6	2504608	volcanosv.DUP.recover.987	.	<DUP>	20	PASS	SVTYPE=DUP;END=2505015;SVLEN=407;READS=PS178170_155534_12571644_hp1_0:2517871-2518303,PS178170_155534_12571644_hp2_1:2411818-2412369	GT	1|1
chr6	2940604	volcanosv.DUP.recover.988	.	<DUP>	20	PASS	SVTYPE=DUP;END=2940675;SVLEN=71;READS=PS178170_155534_12571644_hp1_0:2956820-2956890	GT	1|0
chr6	3516754	volcanosv.DUP.recover.989	.	<DUP>	20	PASS	SVTYPE=DUP;END=3517029;SVLEN=275;READS=PS178170_155534_12571644_hp1_0:3534405-3534661,PS178170_155534_12571644_hp2_2:633697-633968	GT	1|1
chr6	4254784	volcanosv.DUP.recover.990	.	<DUP>	20	PASS	SVTYPE=DUP;END=4254833;SVLEN=49;READS=PS178170_155534_12571644_hp1_0:4272909-4272958,PS178170_155534_12571644_hp2_2:1372362-1372411	GT	1|1
chr6	5097260	volcanosv.DUP.recover.991	.	<DUP>	20	PASS	SVTYPE=DUP;END=5097351;SVLEN=91;READS=PS178170_155534_12571644_hp2_2:2213605-2213695	GT	0|1
chr6	8597222	volcanosv.DUP.recover.992	.	<DUP>	20	PASS	SVTYPE=DUP;END=8597291;SVLEN=69;READS=PS178170_155534_12571644_hp1_0:8614928-8614996	GT	1|0
chr6	8901933	volcanosv.DUP.recover.993	.	<DUP>	20	PASS	SVTYPE=DUP;END=8901990;SVLEN=57;READS=PS178170_155534_12571644_hp2_2:6020245-6020301	GT	0|1
chr6	17010492	volcanosv.DUP.recover.994	.	<DUP>	20	PASS	SVTYPE=DUP;END=17010554;SVLEN=62;READS=PS13290024_13242206_18987966_hp1_2:3833497-3833558	GT	1|0
chr6	17587049	volcanosv.DUP.recover.995	.	<DUP>	20	PASS	SVTYPE=DUP;END=17587144;SVLEN=95;READS=PS13290024_13242206_18987966_hp1_2:4410623-4410711,PS13290024_13242206_18987966_hp2_0:510596-510684	GT	1|1
chr6	19347159	volcanosv.DUP.recover.996	.	<DUP>	20	PASS	SVTYPE=DUP;END=19347315;SVLEN=156;READS=PS19051695_18993514_20502638_hp2_0:341008-341163	GT	0|1
chr6	22930173	volcanosv.DUP.recover.997	.	<DUP>	20	PASS	SVTYPE=DUP;END=22930469;SVLEN=296;READS=PS21436084_21378885_23951530_hp1_1:1584774-1585102	GT	1|0
chr6	23291921	volcanosv.DUP.recover.998	.	<DUP>	20	PASS	SVTYPE=DUP;END=23292048;SVLEN=127;READS=PS21436084_21378885_23951530_hp1_1:1946714-1946849	GT	1|0
chr6	27485014	volcanosv.DUP.recover.999	.	<DUP>	20	PASS	SVTYPE=DUP;END=27485415;SVLEN=401;READS=PS26974198_26934159_29839860_hp1_1:710562-710963,PS26974198_26934159_29839860_hp2_1:710902-711303	GT	1|1
chr6	28884915	volcanosv.DUP.recover.1000	.	<DUP>	20	PASS	SVTYPE=DUP;END=28885034;SVLEN=119;READS=PS26974198_26934159_29839860_hp1_1:2115098-2115226	GT	1|0
chr6	30448572	volcanosv.DUP.recover.1001	.	<DUP>	20	PASS	SVTYPE=DUP;END=30448625;SVLEN=53;READS=PS29849487_29849092_30700388_hp2_0:601492-601544	GT	0|1
chr6	31029061	volcanosv.DUP.recover.1002	.	<DUP>	20	PASS	SVTYPE=DUP;END=31029181;SVLEN=120;READS=PS30895306_30875976_31006440_hp1_0:153459-153579	GT	1|0
chr6	31029722	volcanosv.DUP.recover.1003	.	<DUP>	20	PASS	SVTYPE=DUP;END=31029783;SVLEN=61;READS=PS30895306_30875976_31006440_hp1_0:154240-154300	GT	1|0
chr6	34072530	volcanosv.DUP.recover.1004	.	<DUP>	20	PASS	SVTYPE=DUP;END=34073290;SVLEN=760;READS=PS32552972_32552745_36343552_hp1_0:1627849-1628583,PS32552972_32552745_36343552_hp2_4:1477244-1477978	GT	1|1
chr6	40738097	volcanosv.DUP.recover.1005	.	<DUP>	20	PASS	SVTYPE=DUP;END=40738211;SVLEN=114;READS=PS37353995_37314518_42285505_hp1_1:3484527-3484643,PS37353995_37314518_42285505_hp2_1:3485473-3485589	GT	1|1
chr6	40491463	volcanosv.DUP.recover.1006	.	<DUP>	20	PASS	SVTYPE=DUP;END=40492103;SVLEN=640;READS=PS37353995_37314518_42285505_hp2_1:3237883-3238762	GT	0|1
chr6	42524325	volcanosv.DUP.recover.1007	.	<DUP>	20	PASS	SVTYPE=DUP;END=42524427;SVLEN=102;READS=PS42371256_42336013_43258455_hp2_0:153337-153439	GT	0|1
chr6	42675345	volcanosv.DUP.recover.1008	.	<DUP>	20	PASS	SVTYPE=DUP;END=42676269;SVLEN=924;READS=PS42371256_42336013_43258455_hp1_0:309122-310045	GT	1|0
chr6	43294314	volcanosv.DUP.recover.1009	.	<DUP>	20	PASS	SVTYPE=DUP;END=43294457;SVLEN=143;READS=PS42371256_42336013_43258455_hp1_0:929322-929435,PS42371256_42336013_43258455_hp2_0:924022-924135	GT	1|1
chr6	44181416	volcanosv.DUP.recover.1010	.	<DUP>	20	PASS	SVTYPE=DUP;END=44181628;SVLEN=212;READS=PS43315641_43287849_44180481_hp1_0:920095-920285,PS43315641_43287849_44180481_hp2_0:920314-920447	GT	1|1
chr6	44181467	volcanosv.DUP.recover.1011	.	<DUP>	20	PASS	SVTYPE=DUP;END=44182092;SVLEN=625;READS=PS43315641_43287849_44180481_hp2_0:920798-921371	GT	0|1
chr6	44182069	volcanosv.DUP.recover.1012	.	<DUP>	20	PASS	SVTYPE=DUP;END=44182287;SVLEN=218;READS=PS43315641_43287849_44180481_hp1_0:921341-921554	GT	1|0
chr6	49701612	volcanosv.DUP.recover.1013	.	<DUP>	20	PASS	SVTYPE=DUP;END=49701711;SVLEN=99;READS=PS44307676_44255223_49954589_hp1_1:5495416-5495519	GT	1|0
chr6	53345527	volcanosv.DUP.recover.1014	.	<DUP>	20	PASS	SVTYPE=DUP;END=53345659;SVLEN=132;READS=PS51809573_51784150_53902962_hp1_0:1550495-1550631	GT	1|0
chr6	58179191	volcanosv.DUP.recover.1015	.	<DUP>	20	PASS	SVTYPE=DUP;END=58179481;SVLEN=290;READS=PS58472872_58459968_58553456_hp1_0:106173-106410,PS58472872_58459968_58553456_hp2_0:106172-106461	GT	1|1
chr6	60566000	volcanosv.DUP.recover.1016	.	<DUP>	20	PASS	SVTYPE=DUP;END=60566225;SVLEN=225;READS=PS56726819_56674974_58071719_hp1_0:1056525-1056698	GT	1|0
chr6	61954348	volcanosv.DUP.recover.1017	.	<DUP>	20	PASS	SVTYPE=DUP;END=61954453;SVLEN=105;READS=PS62179049_62178589_65657477_hp2_0:650419-650523	GT	0|1
chr6	64312982	volcanosv.DUP.recover.1018	.	<DUP>	20	PASS	SVTYPE=DUP;END=64313291;SVLEN=309;READS=PS62179049_62178589_65657477_hp1_0:2997988-2998296	GT	1|0
chr6	79478358	volcanosv.DUP.recover.1019	.	<DUP>	20	PASS	SVTYPE=DUP;END=79478452;SVLEN=94;READS=PS80098364_80084888_80607223_hp1_0:138121-138246,PS80098364_80084888_80607223_hp2_0:127112-127212	GT	1|1
chr6	81740737	volcanosv.DUP.recover.1020	.	<DUP>	20	PASS	SVTYPE=DUP;END=81740997;SVLEN=260;READS=PS82416798_82368684_83274562_hp1_0:182259-182519,PS82416798_82368684_83274562_hp2_0:182335-182491	GT	1|1
chr6	87869371	volcanosv.DUP.recover.1021	.	<DUP>	20	PASS	SVTYPE=DUP;END=87869422;SVLEN=51;READS=PS86716537_86714791_90036666_hp1_4:1930315-1930365,PS86716537_86714791_90036666_hp2_3:1927149-1927199	GT	1|1
chr6	90964021	volcanosv.DUP.recover.1022	.	<DUP>	20	PASS	SVTYPE=DUP;END=90964850;SVLEN=829;READS=PS90999463_90979347_91873362_hp1_0:797100-797911,PS91936958_91894530_94580630_hp2_2:34877-35688	GT	1|1
chr6	92059036	volcanosv.DUP.recover.1023	.	<DUP>	20	PASS	SVTYPE=DUP;END=92059277;SVLEN=241;READS=PS91936958_91894530_94580630_hp2_1:935085-935325	GT	0|1
chr6	101756374	volcanosv.DUP.recover.1024	.	<DUP>	20	PASS	SVTYPE=DUP;END=101756433;SVLEN=59;READS=PS101483598_101435642_102908712_hp2_0:913132-913190	GT	0|1
chr6	102463941	volcanosv.DUP.recover.1025	.	<DUP>	20	PASS	SVTYPE=DUP;END=102464158;SVLEN=217;READS=PS101483598_101435642_102908712_hp1_0:1621816-1622032	GT	1|0
chr6	112033311	volcanosv.DUP.recover.1026	.	<DUP>	20	PASS	SVTYPE=DUP;END=112033650;SVLEN=339;READS=PS110904340_110857942_112359536_hp1_0:1497863-1498223,PS110904340_110857942_112359536_hp2_0:1496214-1496574	GT	1|1
chr6	115030938	volcanosv.DUP.recover.1027	.	<DUP>	20	PASS	SVTYPE=DUP;END=115031134;SVLEN=196;READS=PS114301397_114269209_118554473_hp2_3:1129610-1129805	GT	0|1
chr6	117437593	volcanosv.DUP.recover.1028	.	<DUP>	20	PASS	SVTYPE=DUP;END=117437675;SVLEN=82;READS=PS114301397_114269209_118554473_hp1_3:3537024-3537105	GT	1|0
chr6	117477464	volcanosv.DUP.recover.1029	.	<DUP>	20	PASS	SVTYPE=DUP;END=117477573;SVLEN=109;READS=PS114301397_114269209_118554473_hp1_3:3576888-3576999	GT	1|0
chr6	117924112	volcanosv.DUP.recover.1030	.	<DUP>	20	PASS	SVTYPE=DUP;END=117924427;SVLEN=315;READS=PS114301397_114269209_118554473_hp1_3:4023881-4024241	GT	1|0
chr6	118940824	volcanosv.DUP.recover.1031	.	<DUP>	20	PASS	SVTYPE=DUP;END=118941153;SVLEN=329;READS=PS118643102_118637384_119918297_hp1_0:591272-591600,PS118643102_118637384_119918297_hp2_0:624527-624855	GT	1|1
chr6	120443669	volcanosv.DUP.recover.1032	.	<DUP>	20	PASS	SVTYPE=DUP;END=120443772;SVLEN=103;READS=PS120468097_120434984_124650444_hp1_4:429158-429260,PS120468097_120434984_124650444_hp2_4:429229-429331	GT	1|1
chr6	120504094	volcanosv.DUP.recover.1033	.	<DUP>	20	PASS	SVTYPE=DUP;END=120504275;SVLEN=181;READS=PS120468097_120434984_124650444_hp1_4:489674-489854	GT	1|0
chr6	121472040	volcanosv.DUP.recover.1034	.	<DUP>	20	PASS	SVTYPE=DUP;END=121472146;SVLEN=106;READS=PS120468097_120434984_124650444_hp1_4:1457553-1457659	GT	1|0
chr6	121840523	volcanosv.DUP.recover.1035	.	<DUP>	20	PASS	SVTYPE=DUP;END=121840628;SVLEN=105;READS=PS120468097_120434984_124650444_hp1_4:1825612-1825716,PS120468097_120434984_124650444_hp2_4:1826070-1826174	GT	1|1
chr6	125749594	volcanosv.DUP.recover.1036	.	<DUP>	20	PASS	SVTYPE=DUP;END=125749661;SVLEN=67;READS=PS124763510_124744608_128323275_hp2_1:1420043-1420109	GT	0|1
chr6	137581830	volcanosv.DUP.recover.1037	.	<DUP>	20	PASS	SVTYPE=DUP;END=137581901;SVLEN=71;READS=PS136858297_136850257_139997177_hp1_1:1495240-1495311,PS136858297_136850257_139997177_hp2_1:1407929-1408000	GT	1|1
chr6	140681069	volcanosv.DUP.recover.1038	.	<DUP>	20	PASS	SVTYPE=DUP;END=140681349;SVLEN=280;READS=PS140053679_140002835_141523143_hp1_1:1017745-1017978,PS140053679_140002835_141523143_hp2_0:993877-994148	GT	1|1
chr6	141014728	volcanosv.DUP.recover.1039	.	<DUP>	20	PASS	SVTYPE=DUP;END=141014860;SVLEN=132;READS=PS140053679_140002835_141523143_hp1_1:1350681-1350813	GT	1|0
chr6	142125421	volcanosv.DUP.recover.1040	.	<DUP>	20	PASS	SVTYPE=DUP;END=142125510;SVLEN=89;READS=PS142450268_142450094_146024144_hp1_6:160656-160748,PS141596438_141581202_142443381_hp2_0:856127-856247	GT	1|1
chr6	142132598	volcanosv.DUP.recover.1041	.	<DUP>	20	PASS	SVTYPE=DUP;END=142133045;SVLEN=447;READS=PS141596438_141581202_142443381_hp1_0:880197-880706	GT	1|0
chr6	143372325	volcanosv.DUP.recover.1042	.	<DUP>	20	PASS	SVTYPE=DUP;END=143372418;SVLEN=93;READS=PS142450268_142450094_146024144_hp1_6:1414114-1414211,PS142450268_142450094_146024144_hp2_3:1413992-1414089	GT	1|1
chr6	145079334	volcanosv.DUP.recover.1043	.	<DUP>	20	PASS	SVTYPE=DUP;END=145079525;SVLEN=191;READS=PS142450268_142450094_146024144_hp2_3:3124859-3125075	GT	0|1
chr6	154354414	volcanosv.DUP.recover.1044	.	<DUP>	20	PASS	SVTYPE=DUP;END=154354463;SVLEN=49;READS=PS149920748_149898486_156530483_hp1_1:4959437-4959485,PS149920748_149898486_156530483_hp2_0:4964051-4964099	GT	1|1
chr15	57688883	volcanosv.DUP.recover.1045	.	<DUP>	20	PASS	SVTYPE=DUP;END=57688990;SVLEN=107;READS=PS55227413_55224424_61516408_hp2_5:2850187-2850297	GT	0|1
chr6	154524991	volcanosv.DUP.recover.1046	.	<DUP>	20	PASS	SVTYPE=DUP;END=154525066;SVLEN=75;READS=PS149920748_149898486_156530483_hp2_0:5134385-5134455	GT	0|1
chr6	157147190	volcanosv.DUP.recover.1047	.	<DUP>	20	PASS	SVTYPE=DUP;END=157147899;SVLEN=709;READS=PS156646437_156591495_157479317_hp1_0:919509-920444,PS156646437_156591495_157479317_hp2_1:873904-874881	GT	1|1
chr6	158566551	volcanosv.DUP.recover.1048	.	<DUP>	20	PASS	SVTYPE=DUP;END=158566724;SVLEN=173;READS=PS158213451_158195246_163056100_hp1_1:821678-821850,PS158213451_158195246_163056100_hp2_6:820707-820879	GT	1|1
chr6	158606206	volcanosv.DUP.recover.1049	.	<DUP>	20	PASS	SVTYPE=DUP;END=158606280;SVLEN=74;READS=PS158213451_158195246_163056100_hp1_1:861551-861623,PS158213451_158195246_163056100_hp2_6:860579-860651	GT	1|1
chr6	158701141	volcanosv.DUP.recover.1050	.	<DUP>	20	PASS	SVTYPE=DUP;END=158701531;SVLEN=390;READS=PS158213451_158195246_163056100_hp1_1:956538-957017,PS158213451_158195246_163056100_hp2_6:955592-955854	GT	1|1
chr6	159712450	volcanosv.DUP.recover.1051	.	<DUP>	20	PASS	SVTYPE=DUP;END=159712492;SVLEN=42;READS=PS158213451_158195246_163056100_hp2_6:1967104-1967145	GT	0|1
chr6	160125554	volcanosv.DUP.recover.1052	.	<DUP>	20	PASS	SVTYPE=DUP;END=160125637;SVLEN=83;READS=PS158213451_158195246_163056100_hp1_1:2378248-2378330,PS158213451_158195246_163056100_hp2_6:2381055-2381137	GT	1|1
chr6	160612480	volcanosv.DUP.recover.1053	.	<DUP>	20	PASS	SVTYPE=DUP;END=160651184;SVLEN=38704;READS=PS158213451_158195246_163056100_hp2_6:2874095-2912935	GT	0|1
chr6	160851813	volcanosv.DUP.recover.1054	.	<DUP>	20	PASS	SVTYPE=DUP;END=160851907;SVLEN=94;READS=PS158213451_158195246_163056100_hp2_7:211716-211831	GT	0|1
chr6	160853320	volcanosv.DUP.recover.1055	.	<DUP>	20	PASS	SVTYPE=DUP;END=160853534;SVLEN=214;READS=PS158213451_158195246_163056100_hp2_7:213599-213815	GT	0|1
chr6	161265136	volcanosv.DUP.recover.1056	.	<DUP>	20	PASS	SVTYPE=DUP;END=161265225;SVLEN=89;READS=PS158213451_158195246_163056100_hp2_7:625646-625734	GT	0|1
chr6	161646244	volcanosv.DUP.recover.1057	.	<DUP>	20	PASS	SVTYPE=DUP;END=161646344;SVLEN=100;READS=PS158213451_158195246_163056100_hp1_2:1061350-1061450	GT	1|0
chr6	162189245	volcanosv.DUP.recover.1058	.	<DUP>	20	PASS	SVTYPE=DUP;END=162189304;SVLEN=59;READS=PS158213451_158195246_163056100_hp1_2:1603687-1603745	GT	1|0
chr6	165839683	volcanosv.DUP.recover.1059	.	<DUP>	20	PASS	SVTYPE=DUP;END=165840072;SVLEN=389;READS=PS163132452_163124486_166695850_hp1_2:3141290-3141775,PS163132452_163124486_166695850_hp2_1:3132803-3133264	GT	1|1
chr6	166581938	volcanosv.DUP.recover.1060	.	<DUP>	20	PASS	SVTYPE=DUP;END=166582247;SVLEN=309;READS=PS166701294_166699465_167937524_hp1_0:331270-331682	GT	1|0
chr6	166748814	volcanosv.DUP.recover.1061	.	<DUP>	20	PASS	SVTYPE=DUP;END=166749021;SVLEN=207;READS=PS166701294_166699465_167937524_hp2_0:489827-490035	GT	0|1
chr6	167271111	volcanosv.DUP.recover.1062	.	<DUP>	20	PASS	SVTYPE=DUP;END=167271267;SVLEN=156;READS=PS166701294_166699465_167937524_hp2_0:1011931-1012086	GT	0|1
chr6	167423414	volcanosv.DUP.recover.1063	.	<DUP>	20	PASS	SVTYPE=DUP;END=167424091;SVLEN=677;READS=PS166701294_166699465_167937524_hp1_0:1172692-1173337,PS166701294_166699465_167937524_hp2_0:1163146-1163952	GT	1|1
chr6	167423577	volcanosv.DUP.recover.1064	.	<DUP>	20	PASS	SVTYPE=DUP;END=167423658;SVLEN=81;READS=PS166701294_166699465_167937524_hp1_0:1173418-1173503	GT	1|1
chr6	167434478	volcanosv.DUP.recover.1065	.	<DUP>	20	PASS	SVTYPE=DUP;END=167434533;SVLEN=55;READS=PS166701294_166699465_167937524_hp1_0:1185684-1185739,PS166701294_166699465_167937524_hp2_0:1176139-1176194	GT	1|1
chr6	167434406	volcanosv.DUP.recover.1066	.	<DUP>	20	PASS	SVTYPE=DUP;END=167434611;SVLEN=205;READS=PS166701294_166699465_167937524_hp1_0:1185895-1186071,PS166701294_166699465_167937524_hp2_0:1176350-1176526	GT	1|1
chr6	167547330	volcanosv.DUP.recover.1067	.	<DUP>	20	PASS	SVTYPE=DUP;END=167547407;SVLEN=77;READS=PS166701294_166699465_167937524_hp1_0:1298751-1298827,PS166701294_166699465_167937524_hp2_0:1289313-1289389	GT	1|1
chr6	167590398	volcanosv.DUP.recover.1068	.	<DUP>	20	PASS	SVTYPE=DUP;END=167590644;SVLEN=246;READS=PS168042113_168042073_168576800_hp1_0:16596-16724,PS168042113_168042073_168576800_hp2_0:17807-18060	GT	1|1
chr6	167651865	volcanosv.DUP.recover.1069	.	<DUP>	20	PASS	SVTYPE=DUP;END=167651951;SVLEN=86;READS=PS166701294_166699465_167937524_hp1_0:1357318-1357401,PS166701294_166699465_167937524_hp2_0:1346094-1346177	GT	1|1
chr6	167698847	volcanosv.DUP.recover.1070	.	<DUP>	20	PASS	SVTYPE=DUP;END=167698959;SVLEN=112;READS=PS168042113_168042073_168576800_hp1_0:77132-77243,PS168042113_168042073_168576800_hp2_0:78530-78641	GT	1|1
chr6	167709668	volcanosv.DUP.recover.1071	.	<DUP>	20	PASS	SVTYPE=DUP;END=167709786;SVLEN=118;READS=PS168042113_168042073_168576800_hp1_0:88052-88157	GT	1|0
chr6	167735492	volcanosv.DUP.recover.1072	.	<DUP>	20	PASS	SVTYPE=DUP;END=167735582;SVLEN=90;READS=PS168042113_168042073_168576800_hp1_0:114136-114227,PS168042113_168042073_168576800_hp2_0:115459-115550	GT	1|1
chr6	168029509	volcanosv.DUP.recover.1073	.	<DUP>	20	PASS	SVTYPE=DUP;END=168029586;SVLEN=77;READS=PS168042113_168042073_168576800_hp2_0:411111-411187	GT	0|1
chr6	168136553	volcanosv.DUP.recover.1074	.	<DUP>	20	PASS	SVTYPE=DUP;END=168136647;SVLEN=94;READS=PS168042113_168042073_168576800_hp2_0:518607-518700	GT	0|1
chr6	168245799	volcanosv.DUP.recover.1075	.	<DUP>	20	PASS	SVTYPE=DUP;END=168245995;SVLEN=196;READS=PS168626831_168577958_170277545_hp1_8:87795-87991	GT	1|0
chr6	168296106	volcanosv.DUP.recover.1076	.	<DUP>	20	PASS	SVTYPE=DUP;END=168296180;SVLEN=74;READS=PS168626831_168577958_170277545_hp1_8:138231-138304,PS168626831_168577958_170277545_hp2_3:135243-135316	GT	1|1
chr6	168309406	volcanosv.DUP.recover.1077	.	<DUP>	20	PASS	SVTYPE=DUP;END=168309479;SVLEN=73;READS=PS168626831_168577958_170277545_hp2_3:148616-148703	GT	0|1
chr6	168391661	volcanosv.DUP.recover.1078	.	<DUP>	20	PASS	SVTYPE=DUP;END=168391817;SVLEN=156;READS=PS168626831_168577958_170277545_hp1_8:232974-233138,PS168626831_168577958_170277545_hp2_3:228860-229024	GT	1|1
chr6	168392410	volcanosv.DUP.recover.1079	.	<DUP>	20	PASS	SVTYPE=DUP;END=168392545;SVLEN=135;READS=PS168626831_168577958_170277545_hp2_3:229696-229831	GT	0|1
chr6	168560806	volcanosv.DUP.recover.1080	.	<DUP>	20	PASS	SVTYPE=DUP;END=168562524;SVLEN=1718;READS=PS168626831_168577958_170277545_hp2_3:398381-400201	GT	0|1
chr6	168561616	volcanosv.DUP.recover.1081	.	<DUP>	20	PASS	SVTYPE=DUP;END=168561824;SVLEN=208;READS=PS168626831_168577958_170277545_hp2_3:400804-401012	GT	0|1
chr6	168589601	volcanosv.DUP.recover.1082	.	<DUP>	20	PASS	SVTYPE=DUP;END=168590159;SVLEN=558;READS=PS168626831_168577958_170277545_hp2_3:429781-430431	GT	0|1
chr6	168596043	volcanosv.DUP.recover.1083	.	<DUP>	20	PASS	SVTYPE=DUP;END=168596560;SVLEN=517;READS=PS168626831_168577958_170277545_hp1_8:438300-438654,PS168626831_168577958_170277545_hp2_3:434970-435619	GT	1|1
chr6	168614983	volcanosv.DUP.recover.1084	.	<DUP>	20	PASS	SVTYPE=DUP;END=168615183;SVLEN=200;READS=PS168626831_168577958_170277545_hp2_3:456529-456725	GT	0|1
chr6	168624652	volcanosv.DUP.recover.1085	.	<DUP>	20	PASS	SVTYPE=DUP;END=168624744;SVLEN=92;READS=PS168626831_168577958_170277545_hp2_3:466162-466253	GT	0|1
chr6	168654555	volcanosv.DUP.recover.1086	.	<DUP>	20	PASS	SVTYPE=DUP;END=168654760;SVLEN=205;READS=PS168626831_168577958_170277545_hp1_8:497156-497361,PS168626831_168577958_170277545_hp2_3:496059-496264	GT	1|1
chr6	168715454	volcanosv.DUP.recover.1087	.	<DUP>	20	PASS	SVTYPE=DUP;END=168715716;SVLEN=262;READS=PS168626831_168577958_170277545_hp1_8:559792-560047,PS168626831_168577958_170277545_hp2_3:558714-558969	GT	1|1
chr6	168819712	volcanosv.DUP.recover.1088	.	<DUP>	20	PASS	SVTYPE=DUP;END=168819784;SVLEN=72;READS=PS168626831_168577958_170277545_hp1_8:664260-664332	GT	1|0
chr6	168825898	volcanosv.DUP.recover.1089	.	<DUP>	20	PASS	SVTYPE=DUP;END=168826042;SVLEN=144;READS=PS168626831_168577958_170277545_hp1_8:670171-670311	GT	1|0
chr6	168840069	volcanosv.DUP.recover.1090	.	<DUP>	20	PASS	SVTYPE=DUP;END=168840310;SVLEN=241;READS=PS168626831_168577958_170277545_hp1_8:684754-685032	GT	1|0
chr6	168846814	volcanosv.DUP.recover.1091	.	<DUP>	20	PASS	SVTYPE=DUP;END=168847000;SVLEN=186;READS=PS168626831_168577958_170277545_hp1_8:693224-693407,PS168626831_168577958_170277545_hp2_3:690190-690373	GT	1|1
chr6	168866714	volcanosv.DUP.recover.1092	.	<DUP>	20	PASS	SVTYPE=DUP;END=168866929;SVLEN=215;READS=PS168626831_168577958_170277545_hp1_8:713805-714022,PS168626831_168577958_170277545_hp2_3:710775-710992	GT	1|1
chr6	168931176	volcanosv.DUP.recover.1093	.	<DUP>	20	PASS	SVTYPE=DUP;END=168932788;SVLEN=1612;READS=PS168626831_168577958_170277545_hp2_3:776054-778057	GT	0|1
chr6	168931372	volcanosv.DUP.recover.1094	.	<DUP>	20	PASS	SVTYPE=DUP;END=168931666;SVLEN=294;READS=PS168626831_168577958_170277545_hp1_8:779193-779487	GT	1|1
chr6	168932380	volcanosv.DUP.recover.1095	.	<DUP>	20	PASS	SVTYPE=DUP;END=168932626;SVLEN=246;READS=PS168626831_168577958_170277545_hp1_8:781139-781384,PS168626831_168577958_170277545_hp2_3:779022-779267	GT	1|1
chr6	168991515	volcanosv.DUP.recover.1096	.	<DUP>	20	PASS	SVTYPE=DUP;END=168991766;SVLEN=251;READS=PS168626831_168577958_170277545_hp1_8:840568-840804,PS168626831_168577958_170277545_hp2_3:838265-838441	GT	1|1
chr6	169125073	volcanosv.DUP.recover.1097	.	<DUP>	20	PASS	SVTYPE=DUP;END=169125135;SVLEN=62;READS=PS168626831_168577958_170277545_hp1_8:974030-974091,PS168626831_168577958_170277545_hp2_3:971739-971800	GT	1|1
chr6	169126798	volcanosv.DUP.recover.1098	.	<DUP>	20	PASS	SVTYPE=DUP;END=169126936;SVLEN=138;READS=PS168626831_168577958_170277545_hp1_8:976320-976464	GT	1|0
chr6	169215037	volcanosv.DUP.recover.1099	.	<DUP>	20	PASS	SVTYPE=DUP;END=169215132;SVLEN=95;READS=PS168626831_168577958_170277545_hp2_3:1061563-1061655	GT	0|1
chr6	169242542	volcanosv.DUP.recover.1100	.	<DUP>	20	PASS	SVTYPE=DUP;END=169243229;SVLEN=687;READS=PS168626831_168577958_170277545_hp2_3:1089142-1089841	GT	0|1
chr6	169425701	volcanosv.DUP.recover.1101	.	<DUP>	20	PASS	SVTYPE=DUP;END=169425807;SVLEN=106;READS=PS168626831_168577958_170277545_hp2_3:1273527-1273615	GT	0|1
chr6	169513629	volcanosv.DUP.recover.1102	.	<DUP>	20	PASS	SVTYPE=DUP;END=169513729;SVLEN=100;READS=PS168626831_168577958_170277545_hp1_8:1363321-1363416,PS168626831_168577958_170277545_hp2_3:1361441-1361540	GT	1|1
chr6	169660837	volcanosv.DUP.recover.1103	.	<DUP>	20	PASS	SVTYPE=DUP;END=169661072;SVLEN=235;READS=PS168626831_168577958_170277545_hp1_8:1510634-1510762,PS168626831_168577958_170277545_hp2_3:1508697-1508953	GT	1|1
chr6	169807163	volcanosv.DUP.recover.1104	.	<DUP>	20	PASS	SVTYPE=DUP;END=169807308;SVLEN=145;READS=PS168626831_168577958_170277545_hp2_3:1655341-1655467	GT	0|1
chr6	169900476	volcanosv.DUP.recover.1105	.	<DUP>	20	PASS	SVTYPE=DUP;END=169900801;SVLEN=325;READS=PS168626831_168577958_170277545_hp1_8:1750102-1750325,PS168626831_168577958_170277545_hp2_3:1748689-1748994	GT	1|1
chr6	169973451	volcanosv.DUP.recover.1106	.	<DUP>	20	PASS	SVTYPE=DUP;END=169973771;SVLEN=320;READS=PS168626831_168577958_170277545_hp1_1:15975-16319,PS168626831_168577958_170277545_hp2_7:15964-16305	GT	1|1
chr6	169988143	volcanosv.DUP.recover.1107	.	<DUP>	20	PASS	SVTYPE=DUP;END=169988389;SVLEN=246;READS=PS168626831_168577958_170277545_hp1_1:31221-31467,PS168626831_168577958_170277545_hp2_7:31215-31461	GT	1|1
chr6	170024323	volcanosv.DUP.recover.1108	.	<DUP>	20	PASS	SVTYPE=DUP;END=170024431;SVLEN=108;READS=PS168626831_168577958_170277545_hp1_1:67400-67507,PS168626831_168577958_170277545_hp2_7:67394-67501	GT	1|1
chr6	170065692	volcanosv.DUP.recover.1109	.	<DUP>	20	PASS	SVTYPE=DUP;END=170065836;SVLEN=144;READS=PS170345159_170331592_170918773_hp1_0:50193-50363,PS170345159_170331592_170918773_hp2_0:50878-51048	GT	1|1
chr6	170094335	volcanosv.DUP.recover.1110	.	<DUP>	20	PASS	SVTYPE=DUP;END=170094490;SVLEN=155;READS=PS168626831_168577958_170277545_hp1_1:142359-142513,PS168626831_168577958_170277545_hp2_7:140881-141035	GT	1|1
chr6	170095177	volcanosv.DUP.recover.1111	.	<DUP>	20	PASS	SVTYPE=DUP;END=170095249;SVLEN=72;READS=PS168626831_168577958_170277545_hp1_1:143355-143426,PS170345159_170331592_170918773_hp2_0:82104-82175	GT	1|1
chr6	170265052	volcanosv.DUP.recover.1112	.	<DUP>	20	PASS	SVTYPE=DUP;END=170265146;SVLEN=94;READS=PS170345159_170331592_170918773_hp1_0:254041-254134	GT	1|0
chr6	170253284	volcanosv.DUP.recover.1113	.	<DUP>	20	PASS	SVTYPE=DUP;END=170253384;SVLEN=100;READS=PS170345159_170331592_170918773_hp1_0:242242-242342	GT	1|0
chr6	170394435	volcanosv.DUP.recover.1114	.	<DUP>	20	PASS	SVTYPE=DUP;END=170394623;SVLEN=188;READS=PS170345159_170331592_170918773_hp1_0:383360-383550,PS170345159_170331592_170918773_hp2_0:384288-384440	GT	1|1
chr6	170399019	volcanosv.DUP.recover.1115	.	<DUP>	20	PASS	SVTYPE=DUP;END=170399367;SVLEN=348;READS=PS170345159_170331592_170918773_hp2_0:389484-389833	GT	0|1
chr6	170398708	volcanosv.DUP.recover.1116	.	<DUP>	20	PASS	SVTYPE=DUP;END=170398938;SVLEN=230;READS=PS170345159_170331592_170918773_hp1_0:387745-387899,PS170345159_170331592_170918773_hp2_0:388478-388710	GT	1|1
chr6	170421541	volcanosv.DUP.recover.1117	.	<DUP>	20	PASS	SVTYPE=DUP;END=170421893;SVLEN=352;READS=PS170345159_170331592_170918773_hp1_0:410799-411211,PS170345159_170331592_170918773_hp2_0:423544-423956	GT	1|1
chr6	170466230	volcanosv.DUP.recover.1118	.	<DUP>	20	PASS	SVTYPE=DUP;END=170467520;SVLEN=1290;READS=PS170345159_170331592_170918773_hp1_0:456242-457248	GT	1|0
chr6	170466440	volcanosv.DUP.recover.1119	.	<DUP>	20	PASS	SVTYPE=DUP;END=170466998;SVLEN=558;READS=PS170345159_170331592_170918773_hp2_0:469967-470555	GT	1|1
chr6	170466445	volcanosv.DUP.recover.1120	.	<DUP>	20	PASS	SVTYPE=DUP;END=170466650;SVLEN=205;READS=PS170345159_170331592_170918773_hp1_0:457418-457600	GT	1|1
chr6	170474756	volcanosv.DUP.recover.1121	.	<DUP>	20	PASS	SVTYPE=DUP;END=170474945;SVLEN=189;READS=PS170345159_170331592_170918773_hp2_0:477931-478121	GT	0|1
chr6	170478802	volcanosv.DUP.recover.1122	.	<DUP>	20	PASS	SVTYPE=DUP;END=170478900;SVLEN=98;READS=PS170345159_170331592_170918773_hp1_0:469754-469853,PS170345159_170331592_170918773_hp2_0:482074-482173	GT	1|1
chr6	170507913	volcanosv.DUP.recover.1123	.	<DUP>	20	PASS	SVTYPE=DUP;END=170508449;SVLEN=536;READS=PS170345159_170331592_170918773_hp1_0:498398-498852,PS170345159_170331592_170918773_hp2_0:510720-511174	GT	1|1
chr7	129113	volcanosv.DUP.recover.1124	.	<DUP>	20	PASS	SVTYPE=DUP;END=129394;SVLEN=281;READS=PS29799_24384_230474_hp1_0:128682-128962	GT	1|0
chr7	202276	volcanosv.DUP.recover.1125	.	<DUP>	20	PASS	SVTYPE=DUP;END=202424;SVLEN=148;READS=PS287369_282484_5952177_hp2_0:889-1036	GT	0|1
chr7	206542	volcanosv.DUP.recover.1126	.	<DUP>	20	PASS	SVTYPE=DUP;END=206842;SVLEN=300;READS=PS29799_24384_230474_hp2_0:206393-206690	GT	0|1
chr7	215796	volcanosv.DUP.recover.1127	.	<DUP>	20	PASS	SVTYPE=DUP;END=215882;SVLEN=86;READS=PS29799_24384_230474_hp1_0:215426-215514	GT	1|0
chr7	240242	volcanosv.DUP.recover.1128	.	<DUP>	20	PASS	SVTYPE=DUP;END=240312;SVLEN=70;READS=PS287369_282484_5952177_hp1_1:48012-48087,PS29799_24384_230474_hp2_0:238247-238322	GT	1|1
chr7	350226	volcanosv.DUP.recover.1129	.	<DUP>	20	PASS	SVTYPE=DUP;END=351290;SVLEN=1064;READS=PS287369_282484_5952177_hp1_1:158236-159188,PS287369_282484_5952177_hp2_0:149483-150118	GT	1|1
chr7	361341	volcanosv.DUP.recover.1130	.	<DUP>	20	PASS	SVTYPE=DUP;END=361414;SVLEN=73;READS=PS287369_282484_5952177_hp2_0:161715-161787	GT	0|1
chr7	419985	volcanosv.DUP.recover.1131	.	<DUP>	20	PASS	SVTYPE=DUP;END=420052;SVLEN=67;READS=PS287369_282484_5952177_hp1_1:229243-229310	GT	1|0
chr7	459860	volcanosv.DUP.recover.1132	.	<DUP>	20	PASS	SVTYPE=DUP;END=459925;SVLEN=65;READS=PS287369_282484_5952177_hp2_0:258843-258907	GT	0|1
chr7	467275	volcanosv.DUP.recover.1133	.	<DUP>	20	PASS	SVTYPE=DUP;END=467608;SVLEN=333;READS=PS287369_282484_5952177_hp2_0:266439-266800	GT	1|1
chr7	470344	volcanosv.DUP.recover.1134	.	<DUP>	20	PASS	SVTYPE=DUP;END=470470;SVLEN=126;READS=PS287369_282484_5952177_hp2_0:269924-270050	GT	0|1
chr7	551735	volcanosv.DUP.recover.1135	.	<DUP>	20	PASS	SVTYPE=DUP;END=552105;SVLEN=370;READS=PS287369_282484_5952177_hp2_0:353778-354149	GT	0|1
chr7	551551	volcanosv.DUP.recover.1136	.	<DUP>	20	PASS	SVTYPE=DUP;END=552441;SVLEN=890;READS=PS287369_282484_5952177_hp2_0:354731-355586	GT	0|1
chr7	603610	volcanosv.DUP.recover.1137	.	<DUP>	20	PASS	SVTYPE=DUP;END=603861;SVLEN=251;READS=PS287369_282484_5952177_hp1_1:416190-416417	GT	1|0
chr7	635968	volcanosv.DUP.recover.1138	.	<DUP>	20	PASS	SVTYPE=DUP;END=636256;SVLEN=288;READS=PS287369_282484_5952177_hp2_0:440272-440536	GT	1|1
chr7	662022	volcanosv.DUP.recover.1139	.	<DUP>	20	PASS	SVTYPE=DUP;END=662171;SVLEN=149;READS=PS287369_282484_5952177_hp1_1:475870-476018	GT	1|0
chr7	742605	volcanosv.DUP.recover.1140	.	<DUP>	20	PASS	SVTYPE=DUP;END=742682;SVLEN=77;READS=PS287369_282484_5952177_hp1_1:556398-556474	GT	1|0
chr7	752353	volcanosv.DUP.recover.1141	.	<DUP>	20	PASS	SVTYPE=DUP;END=752633;SVLEN=280;READS=PS287369_282484_5952177_hp1_1:565968-566248,PS287369_282484_5952177_hp2_0:557275-557555	GT	1|1
chr7	782116	volcanosv.DUP.recover.1142	.	<DUP>	20	PASS	SVTYPE=DUP;END=782211;SVLEN=95;READS=PS287369_282484_5952177_hp1_1:596045-596139	GT	1|0
chr7	863251	volcanosv.DUP.recover.1143	.	<DUP>	20	PASS	SVTYPE=DUP;END=863370;SVLEN=119;READS=PS287369_282484_5952177_hp1_1:677098-677158,PS287369_282484_5952177_hp2_0:668517-668637	GT	1|1
chr7	868536	volcanosv.DUP.recover.1144	.	<DUP>	20	PASS	SVTYPE=DUP;END=869019;SVLEN=483;READS=PS287369_282484_5952177_hp2_0:674091-674623	GT	0|1
chr7	890098	volcanosv.DUP.recover.1145	.	<DUP>	20	PASS	SVTYPE=DUP;END=890416;SVLEN=318;READS=PS287369_282484_5952177_hp2_0:696030-696349	GT	0|1
chr7	890254	volcanosv.DUP.recover.1146	.	<DUP>	20	PASS	SVTYPE=DUP;END=890410;SVLEN=156;READS=PS287369_282484_5952177_hp2_0:696745-696860	GT	0|1
chr7	989856	volcanosv.DUP.recover.1147	.	<DUP>	20	PASS	SVTYPE=DUP;END=990130;SVLEN=274;READS=PS287369_282484_5952177_hp2_0:796638-796911	GT	0|1
chr7	1117084	volcanosv.DUP.recover.1148	.	<DUP>	20	PASS	SVTYPE=DUP;END=1117418;SVLEN=334;READS=PS287369_282484_5952177_hp2_0:921903-922239	GT	0|1
chr7	1261324	volcanosv.DUP.recover.1149	.	<DUP>	20	PASS	SVTYPE=DUP;END=1261660;SVLEN=336;READS=PS287369_282484_5952177_hp2_0:1068078-1068413	GT	0|1
chr7	1484942	volcanosv.DUP.recover.1150	.	<DUP>	20	PASS	SVTYPE=DUP;END=1485013;SVLEN=71;READS=PS287369_282484_5952177_hp1_1:1306900-1306970	GT	1|0
chr7	1986457	volcanosv.DUP.recover.1151	.	<DUP>	20	PASS	SVTYPE=DUP;END=1986540;SVLEN=83;READS=PS287369_282484_5952177_hp2_0:1791053-1791156	GT	0|1
chr7	1996126	volcanosv.DUP.recover.1152	.	<DUP>	20	PASS	SVTYPE=DUP;END=1996374;SVLEN=248;READS=PS287369_282484_5952177_hp1_1:1818428-1818730,PS287369_282484_5952177_hp2_0:1800419-1800721	GT	1|1
chr7	2035311	volcanosv.DUP.recover.1153	.	<DUP>	20	PASS	SVTYPE=DUP;END=2035367;SVLEN=56;READS=PS287369_282484_5952177_hp1_1:1857790-1857845	GT	1|0
chr7	2035311	volcanosv.DUP.recover.1154	.	<DUP>	20	PASS	SVTYPE=DUP;END=2035477;SVLEN=166;READS=PS287369_282484_5952177_hp2_0:1839781-1839946	GT	0|1
chr7	2169707	volcanosv.DUP.recover.1155	.	<DUP>	20	PASS	SVTYPE=DUP;END=2169784;SVLEN=77;READS=PS287369_282484_5952177_hp2_0:1974423-1974499	GT	0|1
chr7	2210404	volcanosv.DUP.recover.1156	.	<DUP>	20	PASS	SVTYPE=DUP;END=2210497;SVLEN=93;READS=PS287369_282484_5952177_hp1_1:2032760-2032852	GT	1|0
chr7	2590174	volcanosv.DUP.recover.1157	.	<DUP>	20	PASS	SVTYPE=DUP;END=2590230;SVLEN=56;READS=PS287369_282484_5952177_hp1_1:2415354-2415410,PS287369_282484_5952177_hp2_0:2394199-2394255	GT	1|1
chr7	3977279	volcanosv.DUP.recover.1158	.	<DUP>	20	PASS	SVTYPE=DUP;END=3977330;SVLEN=51;READS=PS287369_282484_5952177_hp2_0:3782788-3782839	GT	0|1
chr7	3975964	volcanosv.DUP.recover.1159	.	<DUP>	20	PASS	SVTYPE=DUP;END=3977378;SVLEN=1414;READS=PS287369_282484_5952177_hp1_1:3803705-3805202	GT	1|0
chr7	3975982	volcanosv.DUP.recover.1160	.	<DUP>	20	PASS	SVTYPE=DUP;END=3976237;SVLEN=255;READS=PS287369_282484_5952177_hp1_1:3802432-3802687	GT	1|1
chr7	4128696	volcanosv.DUP.recover.1161	.	<DUP>	20	PASS	SVTYPE=DUP;END=4129309;SVLEN=613;READS=PS287369_282484_5952177_hp2_0:3934498-3935110	GT	0|1
chr7	4180232	volcanosv.DUP.recover.1162	.	<DUP>	20	PASS	SVTYPE=DUP;END=4180402;SVLEN=170;READS=PS287369_282484_5952177_hp1_1:4008578-4008753	GT	1|0
chr7	4264092	volcanosv.DUP.recover.1163	.	<DUP>	20	PASS	SVTYPE=DUP;END=4264264;SVLEN=172;READS=PS287369_282484_5952177_hp2_0:4069645-4069816	GT	0|1
chr7	4264465	volcanosv.DUP.recover.1164	.	<DUP>	20	PASS	SVTYPE=DUP;END=4264582;SVLEN=117;READS=PS287369_282484_5952177_hp2_0:4070333-4070450	GT	0|1
chr7	4802759	volcanosv.DUP.recover.1165	.	<DUP>	20	PASS	SVTYPE=DUP;END=4803246;SVLEN=487;READS=PS287369_282484_5952177_hp1_1:4623269-4623755	GT	1|0
chr7	4959768	volcanosv.DUP.recover.1166	.	<DUP>	20	PASS	SVTYPE=DUP;END=4960127;SVLEN=359;READS=PS287369_282484_5952177_hp1_1:4781064-4781300,PS287369_282484_5952177_hp2_0:4757928-4758334	GT	1|1
chr7	5168093	volcanosv.DUP.recover.1167	.	<DUP>	20	PASS	SVTYPE=DUP;END=5169663;SVLEN=1570;READS=PS287369_282484_5952177_hp1_1:4989283-4991138,PS287369_282484_5952177_hp2_0:4966324-4968178	GT	1|1
chr7	5930752	volcanosv.DUP.recover.1168	.	<DUP>	20	PASS	SVTYPE=DUP;END=5930879;SVLEN=127;READS=PS287369_282484_5952177_hp1_1:5757734-5757898,PS287369_282484_5952177_hp2_0:5731073-5731237	GT	1|1
chr7	7068029	volcanosv.DUP.recover.1169	.	<DUP>	20	PASS	SVTYPE=DUP;END=7068170;SVLEN=141;READS=PS6840733_6826663_9089435_hp2_0:364840-364983	GT	0|1
chr7	10589554	volcanosv.DUP.recover.1170	.	<DUP>	20	PASS	SVTYPE=DUP;END=10589659;SVLEN=105;READS=PS10054470_10002798_11392232_hp2_1:627080-627185	GT	0|1
chr7	12485205	volcanosv.DUP.recover.1171	.	<DUP>	20	PASS	SVTYPE=DUP;END=12485640;SVLEN=435;READS=PS11487512_11420040_14323285_hp2_0:1270340-1270775	GT	0|1
chr7	12485375	volcanosv.DUP.recover.1172	.	<DUP>	20	PASS	SVTYPE=DUP;END=12485520;SVLEN=145;READS=PS11487512_11420040_14323285_hp1_1:1270240-1270385	GT	1|1
chr7	12524411	volcanosv.DUP.recover.1173	.	<DUP>	20	PASS	SVTYPE=DUP;END=12524472;SVLEN=61;READS=PS11487512_11420040_14323285_hp2_0:1309540-1309600	GT	0|1
chr7	12526764	volcanosv.DUP.recover.1174	.	<DUP>	20	PASS	SVTYPE=DUP;END=12527080;SVLEN=316;READS=PS11487512_11420040_14323285_hp2_0:1312193-1312509	GT	0|1
chr7	12527176	volcanosv.DUP.recover.1175	.	<DUP>	20	PASS	SVTYPE=DUP;END=12528203;SVLEN=1027;READS=PS11487512_11420040_14323285_hp2_0:1312843-1313869	GT	0|1
chr7	12528062	volcanosv.DUP.recover.1176	.	<DUP>	20	PASS	SVTYPE=DUP;END=12528142;SVLEN=80;READS=PS11487512_11420040_14323285_hp2_0:1314597-1314676	GT	0|1
chr7	15423543	volcanosv.DUP.recover.1177	.	<DUP>	20	PASS	SVTYPE=DUP;END=15423669;SVLEN=126;READS=PS14392608_14377374_15393787_hp1_0:1062888-1063023,PS15465274_15408715_15501047_hp2_0:44306-44441	GT	1|1
chr7	17112870	volcanosv.DUP.recover.1178	.	<DUP>	20	PASS	SVTYPE=DUP;END=17112936;SVLEN=66;READS=PS15597996_15546972_17777811_hp1_0:1715041-1715111,PS15597996_15546972_17777811_hp2_0:1700697-1700767	GT	1|1
chr12	73710647	volcanosv.DUP.recover.1179	.	<DUP>	20	PASS	SVTYPE=DUP;END=73710999;SVLEN=352;READS=PS73487576_73469628_76207083_hp1_0:915424-915685,PS73487576_73469628_76207083_hp2_1:915076-915412	GT	1|1
chr9	87818928	volcanosv.DUP.recover.1180	.	<DUP>	20	PASS	SVTYPE=DUP;END=87819021;SVLEN=93;READS=PS90373154_90334938_91911345_hp1_0:158933-159053	GT	1|0
chr7	25601671	volcanosv.DUP.recover.1181	.	<DUP>	20	PASS	SVTYPE=DUP;END=25601731;SVLEN=60;READS=PS24341106_24308734_27239370_hp2_1:1495714-1495773	GT	0|1
chr7	26148327	volcanosv.DUP.recover.1182	.	<DUP>	20	PASS	SVTYPE=DUP;END=26148422;SVLEN=95;READS=PS24341106_24308734_27239370_hp1_1:2031510-2031604,PS24341106_24308734_27239370_hp2_1:2042417-2042511	GT	1|1
chr7	30393002	volcanosv.DUP.recover.1183	.	<DUP>	20	PASS	SVTYPE=DUP;END=30393086;SVLEN=84;READS=PS27873726_27826678_31664018_hp1_0:2694502-2694584	GT	1|0
chr7	30699711	volcanosv.DUP.recover.1184	.	<DUP>	20	PASS	SVTYPE=DUP;END=30699792;SVLEN=81;READS=PS27873726_27826678_31664018_hp1_0:3001173-3001254	GT	1|0
chr7	30758251	volcanosv.DUP.recover.1185	.	<DUP>	20	PASS	SVTYPE=DUP;END=30758468;SVLEN=217;READS=PS27873726_27826678_31664018_hp1_0:3059736-3059952	GT	1|0
chr7	31862377	volcanosv.DUP.recover.1186	.	<DUP>	20	PASS	SVTYPE=DUP;END=31862457;SVLEN=80;READS=PS31721004_31696774_35751919_hp1_0:277329-277408	GT	1|0
chr7	32510416	volcanosv.DUP.recover.1187	.	<DUP>	20	PASS	SVTYPE=DUP;END=32510509;SVLEN=93;READS=PS31721004_31696774_35751919_hp2_0:923469-923561	GT	0|1
chr7	32634974	volcanosv.DUP.recover.1188	.	<DUP>	20	PASS	SVTYPE=DUP;END=32635088;SVLEN=114;READS=PS31721004_31696774_35751919_hp2_0:1048500-1048616	GT	0|1
chr7	45853117	volcanosv.DUP.recover.1189	.	<DUP>	20	PASS	SVTYPE=DUP;END=45853234;SVLEN=117;READS=PS45856302_45847193_46263640_hp2_0:60083-60247	GT	0|1
chr7	37527836	volcanosv.DUP.recover.1190	.	<DUP>	20	PASS	SVTYPE=DUP;END=37527887;SVLEN=51;READS=PS36212575_36159356_37550345_hp1_0:1434458-1434508,PS36212575_36159356_37550345_hp2_1:1482622-1482672	GT	1|1
chr7	38242897	volcanosv.DUP.recover.1191	.	<DUP>	20	PASS	SVTYPE=DUP;END=38245664;SVLEN=2767;READS=PS37933640_37898679_43382755_hp1_0:520993-523728,PS37933640_37898679_43382755_hp2_0:521286-524026	GT	1|1
chr7	43730957	volcanosv.DUP.recover.1192	.	<DUP>	20	PASS	SVTYPE=DUP;END=43731130;SVLEN=173;READS=PS43434652_43391858_44027468_hp2_0:384187-384359	GT	0|1
chr7	75493494	volcanosv.DUP.recover.1193	.	<DUP>	20	PASS	SVTYPE=DUP;END=75493558;SVLEN=64;READS=PS75135845_75119528_76080408_hp1_4:86964-87027,PS75135845_75119528_76080408_hp2_3:133568-133631	GT	1|1
chr7	44623495	volcanosv.DUP.recover.1194	.	<DUP>	20	PASS	SVTYPE=DUP;END=44623609;SVLEN=114;READS=PS44060993_44042380_45817223_hp1_0:705049-705162	GT	1|0
chr7	44746200	volcanosv.DUP.recover.1195	.	<DUP>	20	PASS	SVTYPE=DUP;END=44746529;SVLEN=329;READS=PS44060993_44042380_45817223_hp1_0:827835-828196	GT	1|0
chr7	45610736	volcanosv.DUP.recover.1196	.	<DUP>	20	PASS	SVTYPE=DUP;END=45611030;SVLEN=294;READS=PS44060993_44042380_45817223_hp1_0:1693849-1694147,PS44060993_44042380_45817223_hp2_0:1682008-1682306	GT	1|1
chr8	138806032	volcanosv.DUP.recover.1197	.	<DUP>	20	PASS	SVTYPE=DUP;END=138806344;SVLEN=312;READS=PS139599334_139558949_142421235_hp1_1:455291-455609,PS139599334_139558949_142421235_hp2_0:322433-322751	GT	1|1
chr7	52751394	volcanosv.DUP.recover.1198	.	<DUP>	20	PASS	SVTYPE=DUP;END=52751510;SVLEN=116;READS=PS52221987_52203239_55095103_hp2_0:660192-660307	GT	0|1
chr7	54749369	volcanosv.DUP.recover.1199	.	<DUP>	20	PASS	SVTYPE=DUP;END=54749463;SVLEN=94;READS=PS52221987_52203239_55095103_hp1_0:2657350-2657444	GT	1|0
chr7	55167267	volcanosv.DUP.recover.1200	.	<DUP>	20	PASS	SVTYPE=DUP;END=55167749;SVLEN=482;READS=PS55137473_55108697_56434162_hp1_4:122425-122957,PS55137473_55108697_56434162_hp2_5:128068-128600	GT	1|1
chr7	56372997	volcanosv.DUP.recover.1201	.	<DUP>	20	PASS	SVTYPE=DUP;END=56373047;SVLEN=50;READS=PS55137473_55108697_56434162_hp1_1:14485-14534	GT	1|0
chr7	56821171	volcanosv.DUP.recover.1202	.	<DUP>	20	PASS	SVTYPE=DUP;END=56822818;SVLEN=1647;READS=PS56452841_56441579_56854971_hp1_0:10516-12162,PS56452841_56441579_56854971_hp2_0:433570-435216	GT	1|1
chr7	63755839	volcanosv.DUP.recover.1203	.	<DUP>	20	PASS	SVTYPE=DUP;END=63764856;SVLEN=9017;READS=PS63241703_63224638_64557450_hp1_1:45054-54280,PS63241703_63224638_64557450_hp2_1:56224-61698	GT	1|1
chr7	63752220	volcanosv.DUP.recover.1204	.	<DUP>	20	PASS	SVTYPE=DUP;END=63753996;SVLEN=1776;READS=PS63241703_63224638_64557450_hp1_1:29046-30773,PS63241703_63224638_64557450_hp2_1:41717-43492	GT	1|1
chr7	63759675	volcanosv.DUP.recover.1205	.	<DUP>	20	PASS	SVTYPE=DUP;END=63761307;SVLEN=1632;READS=PS63241703_63224638_64557450_hp1_1:38146-39777	GT	1|0
chr7	65618001	volcanosv.DUP.recover.1206	.	<DUP>	20	PASS	SVTYPE=DUP;END=65618060;SVLEN=59;READS=PS65050730_65037709_65091541_hp1_0:39087-39151	GT	1|0
chr7	68320184	volcanosv.DUP.recover.1207	.	<DUP>	20	PASS	SVTYPE=DUP;END=68320353;SVLEN=169;READS=PS65175722_65156906_68194693_hp1_3:2426692-2426860,PS65175722_65156906_68194693_hp2_0:2791294-2791434	GT	1|1
chr7	68949186	volcanosv.DUP.recover.1208	.	<DUP>	20	PASS	SVTYPE=DUP;END=68949324;SVLEN=138;READS=PS68227399_68208568_68564391_hp1_0:247108-247245,PS68227399_68208568_68564391_hp2_0:216507-216644	GT	1|1
chr7	70495808	volcanosv.DUP.recover.1209	.	<DUP>	20	PASS	SVTYPE=DUP;END=70496426;SVLEN=618;READS=PS69579024_69563521_70379259_hp1_0:622514-623127	GT	1|0
chr7	155406898	volcanosv.DUP.recover.1210	.	<DUP>	20	PASS	SVTYPE=DUP;END=155407168;SVLEN=270;READS=PS154374243_154370634_156532176_hp2_0:844260-844562	GT	1|1
chr17	43976288	volcanosv.DUP.recover.1211	.	<DUP>	20	PASS	SVTYPE=DUP;END=43976379;SVLEN=91;READS=PS40217326_40158659_42161314_hp2_3:701813-701909	GT	0|1
chr7	80683249	volcanosv.DUP.recover.1212	.	<DUP>	20	PASS	SVTYPE=DUP;END=80683347;SVLEN=98;READS=PS79721722_79689568_81082895_hp1_1:688706-688792,PS79721722_79689568_81082895_hp2_1:688620-688674	GT	1|1
chr7	82806958	volcanosv.DUP.recover.1213	.	<DUP>	20	PASS	SVTYPE=DUP;END=82807062;SVLEN=104;READS=PS81226405_81187372_86469034_hp2_1:1421103-1421207	GT	0|1
chr7	83389630	volcanosv.DUP.recover.1214	.	<DUP>	20	PASS	SVTYPE=DUP;END=83389693;SVLEN=63;READS=PS81226405_81187372_86469034_hp2_1:2003711-2003775	GT	1|1
chr7	87380244	volcanosv.DUP.recover.1215	.	<DUP>	20	PASS	SVTYPE=DUP;END=87380395;SVLEN=151;READS=PS86872503_86826205_87275230_hp1_0:268621-268771,PS86872503_86826205_87275230_hp2_1:269198-269348	GT	1|1
chr7	89161543	volcanosv.DUP.recover.1216	.	<DUP>	20	PASS	SVTYPE=DUP;END=89161617;SVLEN=74;READS=PS88743711_88702591_89691085_hp2_0:239506-239579	GT	0|1
chr7	91401111	volcanosv.DUP.recover.1217	.	<DUP>	20	PASS	SVTYPE=DUP;END=91401236;SVLEN=125;READS=PS89794817_89782638_92234118_hp1_0:1415379-1415497	GT	1|0
chr21	19345957	volcanosv.DUP.recover.1218	.	<DUP>	20	PASS	SVTYPE=DUP;END=19346006;SVLEN=49;READS=PS20177638_20144187_21054946_hp2_0:587502-587550	GT	0|1
chr7	96479801	volcanosv.DUP.recover.1219	.	<DUP>	20	PASS	SVTYPE=DUP;END=96479981;SVLEN=180;READS=PS94662452_94597482_96240105_hp2_0:1613666-1613882	GT	0|1
chr8	12010765	volcanosv.DUP.recover.1220	.	<DUP>	20	PASS	SVTYPE=DUP;END=12017482;SVLEN=6717;READS=PS10008368_10007381_11882835_hp1_1:1908896-1915001	GT	1|0
chr7	98242416	volcanosv.DUP.recover.1221	.	<DUP>	20	PASS	SVTYPE=DUP;END=98243048;SVLEN=632;READS=PS97589975_97544967_97872180_hp1_0:382533-383191,PS97589975_97544967_97872180_hp2_1:390590-391248	GT	1|1
chr7	98548074	volcanosv.DUP.recover.1222	.	<DUP>	20	PASS	SVTYPE=DUP;END=98548499;SVLEN=425;READS=PS97967695_97946840_98812065_hp1_0:318912-319292,PS97967695_97946840_98812065_hp2_0:318950-319318	GT	1|1
chr7	98840670	volcanosv.DUP.recover.1223	.	<DUP>	20	PASS	SVTYPE=DUP;END=98840771;SVLEN=101;READS=PS97967695_97946840_98812065_hp2_0:614064-614164	GT	0|1
chr7	101695760	volcanosv.DUP.recover.1224	.	<DUP>	20	PASS	SVTYPE=DUP;END=101696055;SVLEN=295;READS=PS100606918_100606043_102106323_hp1_2:848605-848906	GT	1|0
chr7	104124064	volcanosv.DUP.recover.1225	.	<DUP>	20	PASS	SVTYPE=DUP;END=104124381;SVLEN=317;READS=PS103064037_103014373_107055030_hp1_0:892700-893116,PS103064037_103014373_107055030_hp2_0:917217-917425	GT	1|1
chr7	106631447	volcanosv.DUP.recover.1226	.	<DUP>	20	PASS	SVTYPE=DUP;END=106632033;SVLEN=586;READS=PS103064037_103014373_107055030_hp1_0:3400551-3401097,PS103064037_103014373_107055030_hp2_0:3426483-3427050	GT	1|1
chr7	107415829	volcanosv.DUP.recover.1227	.	<DUP>	20	PASS	SVTYPE=DUP;END=107415982;SVLEN=153;READS=PS103064037_103014373_107055030_hp1_0:4187039-4187187,PS107062828_107062772_107804413_hp2_0:24524-24672	GT	1|1
chr7	108163759	volcanosv.DUP.recover.1228	.	<DUP>	20	PASS	SVTYPE=DUP;END=108164120;SVLEN=361;READS=PS107062828_107062772_107804413_hp1_0:774062-774425,PS107062828_107062772_107804413_hp2_0:775206-775569	GT	1|1
chr7	117012590	volcanosv.DUP.recover.1229	.	<DUP>	20	PASS	SVTYPE=DUP;END=117012654;SVLEN=64;READS=PS115990744_115933050_117453995_hp1_0:944825-944888	GT	1|0
chr7	117031349	volcanosv.DUP.recover.1230	.	<DUP>	20	PASS	SVTYPE=DUP;END=117031799;SVLEN=450;READS=PS115990744_115933050_117453995_hp1_0:963708-964192,PS115990744_115933050_117453995_hp2_0:963733-964305	GT	1|1
chr7	117864724	volcanosv.DUP.recover.1231	.	<DUP>	20	PASS	SVTYPE=DUP;END=117864797;SVLEN=73;READS=PS117493797_117449018_119638224_hp1_0:80213-80288	GT	1|0
chr7	121740596	volcanosv.DUP.recover.1232	.	<DUP>	20	PASS	SVTYPE=DUP;END=121740843;SVLEN=247;READS=PS120115543_120082379_125104988_hp2_0:1528369-1528704	GT	0|1
chr7	127259556	volcanosv.DUP.recover.1233	.	<DUP>	20	PASS	SVTYPE=DUP;END=127259608;SVLEN=52;READS=PS126371791_126335502_128602275_hp1_0:735780-735831,PS126371791_126335502_128602275_hp2_0:736232-736283	GT	1|1
chr7	131224137	volcanosv.DUP.recover.1234	.	<DUP>	20	PASS	SVTYPE=DUP;END=131224283;SVLEN=146;READS=PS130254925_130254523_132465501_hp1_1:732924-733069,PS130254925_130254523_132465501_hp2_3:729835-729980	GT	1|1
chr7	132607934	volcanosv.DUP.recover.1235	.	<DUP>	20	PASS	SVTYPE=DUP;END=132608004;SVLEN=70;READS=PS130254925_130254523_132465501_hp1_1:2121130-2121199,PS130254925_130254523_132465501_hp2_3:2117833-2117902	GT	1|1
chr7	134689971	volcanosv.DUP.recover.1236	.	<DUP>	20	PASS	SVTYPE=DUP;END=134690950;SVLEN=979;READS=PS134652446_134616784_137354106_hp1_0:13730-14720,PS134652446_134616784_137354106_hp2_2:13729-14719	GT	1|1
chr7	136582236	volcanosv.DUP.recover.1237	.	<DUP>	20	PASS	SVTYPE=DUP;END=136582481;SVLEN=245;READS=PS134652446_134616784_137354106_hp1_1:1689000-1689245	GT	1|0
chr7	136867831	volcanosv.DUP.recover.1238	.	<DUP>	20	PASS	SVTYPE=DUP;END=136867934;SVLEN=103;READS=PS134652446_134616784_137354106_hp1_1:1975019-1975125	GT	1|1
chr7	139769237	volcanosv.DUP.recover.1239	.	<DUP>	20	PASS	SVTYPE=DUP;END=139769298;SVLEN=61;READS=PS139404542_139404377_141036842_hp1_1:95836-95896	GT	1|0
chr7	139950663	volcanosv.DUP.recover.1240	.	<DUP>	20	PASS	SVTYPE=DUP;END=139950903;SVLEN=240;READS=PS139404542_139404377_141036842_hp2_1:284276-284588	GT	0|1
chr7	139950663	volcanosv.DUP.recover.1241	.	<DUP>	20	PASS	SVTYPE=DUP;END=139950712;SVLEN=49;READS=PS139404542_139404377_141036842_hp1_1:277290-277338	GT	1|0
chr7	142767619	volcanosv.DUP.recover.1242	.	<DUP>	20	PASS	SVTYPE=DUP;END=142778233;SVLEN=10614;READS=PS142326607_142326197_142667386_hp1_3:215104-224905	GT	1|0
chr7	142823656	volcanosv.DUP.recover.1243	.	<DUP>	20	PASS	SVTYPE=DUP;END=142823749;SVLEN=93;READS=PS142326607_142326197_142667386_hp2_2:290439-290534	GT	0|1
chr7	144488509	volcanosv.DUP.recover.1244	.	<DUP>	20	PASS	SVTYPE=DUP;END=144488793;SVLEN=284;READS=PS144057977_144045889_145599882_hp1_0:164446-164730,PS144057977_144045889_145599882_hp2_0:164473-164757	GT	1|1
chr7	146712282	volcanosv.DUP.recover.1245	.	<DUP>	20	PASS	SVTYPE=DUP;END=146712391;SVLEN=109;READS=PS146159685_146146175_148765869_hp1_0:326476-326584,PS146159685_146146175_148765869_hp2_0:326442-326550	GT	1|1
chr7	154135012	volcanosv.DUP.recover.1246	.	<DUP>	20	PASS	SVTYPE=DUP;END=154135088;SVLEN=76;READS=PS148824482_148784289_154267785_hp1_10:179938-180015	GT	1|0
chr7	150342492	volcanosv.DUP.recover.1247	.	<DUP>	20	PASS	SVTYPE=DUP;END=150342548;SVLEN=56;READS=PS148824482_148784289_154267785_hp1_6:99126-99181	GT	1|0
chr7	152872589	volcanosv.DUP.recover.1248	.	<DUP>	20	PASS	SVTYPE=DUP;END=152872879;SVLEN=290;READS=PS148824482_148784289_154267785_hp1_0:26518-26818,PS148824482_148784289_154267785_hp2_13:580287-580587	GT	1|1
chr7	154264964	volcanosv.DUP.recover.1249	.	<DUP>	20	PASS	SVTYPE=DUP;END=154265083;SVLEN=119;READS=PS148824482_148784289_154267785_hp1_7:162996-163131,PS148824482_148784289_154267785_hp2_1:162906-163041	GT	1|1
chr7	154749230	volcanosv.DUP.recover.1250	.	<DUP>	20	PASS	SVTYPE=DUP;END=154749489;SVLEN=259;READS=PS154374243_154370634_156532176_hp1_0:170861-171119	GT	1|0
chr7	154778648	volcanosv.DUP.recover.1251	.	<DUP>	20	PASS	SVTYPE=DUP;END=154779329;SVLEN=681;READS=PS154374243_154370634_156532176_hp1_0:200553-201302	GT	1|1
chr7	155153032	volcanosv.DUP.recover.1252	.	<DUP>	20	PASS	SVTYPE=DUP;END=155153111;SVLEN=79;READS=PS154374243_154370634_156532176_hp2_0:586891-586970	GT	0|1
chr7	155341193	volcanosv.DUP.recover.1253	.	<DUP>	20	PASS	SVTYPE=DUP;END=155341637;SVLEN=444;READS=PS154374243_154370634_156532176_hp1_0:768045-768513,PS154374243_154370634_156532176_hp2_0:777679-778147	GT	1|1
chr7	155350270	volcanosv.DUP.recover.1254	.	<DUP>	20	PASS	SVTYPE=DUP;END=155350665;SVLEN=395;READS=PS154374243_154370634_156532176_hp1_0:777952-778344,PS154374243_154370634_156532176_hp2_0:787650-788046	GT	1|1
chr17	4852752	volcanosv.DUP.recover.1255	.	<DUP>	20	PASS	SVTYPE=DUP;END=4853207;SVLEN=455;READS=PS3220523_3186414_4894062_hp1_0:1563360-1563819,PS3220523_3186414_4894062_hp2_0:1577400-1577859	GT	1|1
chr7	155782147	volcanosv.DUP.recover.1256	.	<DUP>	20	PASS	SVTYPE=DUP;END=155782246;SVLEN=99;READS=PS154374243_154370634_156532176_hp1_0:1209527-1209625	GT	1|0
chr7	155846827	volcanosv.DUP.recover.1257	.	<DUP>	20	PASS	SVTYPE=DUP;END=155847021;SVLEN=194;READS=PS154374243_154370634_156532176_hp1_0:1276216-1276408	GT	1|0
chr7	155993191	volcanosv.DUP.recover.1258	.	<DUP>	20	PASS	SVTYPE=DUP;END=155993282;SVLEN=91;READS=PS154374243_154370634_156532176_hp1_0:1426229-1426319	GT	1|0
chr7	156120651	volcanosv.DUP.recover.1259	.	<DUP>	20	PASS	SVTYPE=DUP;END=156120713;SVLEN=62;READS=PS154374243_154370634_156532176_hp1_0:1554322-1554383	GT	1|0
chr7	156155051	volcanosv.DUP.recover.1260	.	<DUP>	20	PASS	SVTYPE=DUP;END=156155482;SVLEN=431;READS=PS154374243_154370634_156532176_hp2_0:1599698-1600133	GT	1|1
chr7	156154101	volcanosv.DUP.recover.1261	.	<DUP>	20	PASS	SVTYPE=DUP;END=156154347;SVLEN=246;READS=PS154374243_154370634_156532176_hp1_0:1587694-1587939,PS154374243_154370634_156532176_hp2_0:1597675-1597920	GT	1|1
chr7	156331901	volcanosv.DUP.recover.1262	.	<DUP>	20	PASS	SVTYPE=DUP;END=156332153;SVLEN=252;READS=PS154374243_154370634_156532176_hp1_0:1766192-1766479,PS154374243_154370634_156532176_hp2_0:1776636-1776923	GT	1|1
chr7	156597214	volcanosv.DUP.recover.1263	.	<DUP>	20	PASS	SVTYPE=DUP;END=156597382;SVLEN=168;READS=PS156644074_156610784_159122357_hp1_3:30896-31065,PS156644074_156610784_159122357_hp2_1:30580-30750	GT	1|1
chr7	157418916	volcanosv.DUP.recover.1264	.	<DUP>	20	PASS	SVTYPE=DUP;END=157418970;SVLEN=54;READS=PS156644074_156610784_159122357_hp1_3:852901-852954	GT	1|0
chr7	157441544	volcanosv.DUP.recover.1265	.	<DUP>	20	PASS	SVTYPE=DUP;END=157441620;SVLEN=76;READS=PS156644074_156610784_159122357_hp1_3:875500-875576	GT	1|0
chr7	157470338	volcanosv.DUP.recover.1266	.	<DUP>	20	PASS	SVTYPE=DUP;END=157470602;SVLEN=264;READS=PS156644074_156610784_159122357_hp1_3:904478-904748	GT	1|0
chr7	157731448	volcanosv.DUP.recover.1267	.	<DUP>	20	PASS	SVTYPE=DUP;END=157732264;SVLEN=816;READS=PS156644074_156610784_159122357_hp2_1:1166335-1167155	GT	0|1
chr7	157731977	volcanosv.DUP.recover.1268	.	<DUP>	20	PASS	SVTYPE=DUP;END=157732584;SVLEN=607;READS=PS156644074_156610784_159122357_hp1_3:1166669-1167211	GT	1|0
chr7	157866764	volcanosv.DUP.recover.1269	.	<DUP>	20	PASS	SVTYPE=DUP;END=157867352;SVLEN=588;READS=PS156644074_156610784_159122357_hp1_3:1303502-1304087,PS156644074_156610784_159122357_hp2_1:1303631-1304216	GT	1|1
chr7	157873500	volcanosv.DUP.recover.1270	.	<DUP>	20	PASS	SVTYPE=DUP;END=157873547;SVLEN=47;READS=PS156644074_156610784_159122357_hp2_1:1310585-1310631	GT	0|1
chr7	157902435	volcanosv.DUP.recover.1271	.	<DUP>	20	PASS	SVTYPE=DUP;END=157902605;SVLEN=170;READS=PS156644074_156610784_159122357_hp1_3:1339568-1339704	GT	1|0
chr7	157924906	volcanosv.DUP.recover.1272	.	<DUP>	20	PASS	SVTYPE=DUP;END=157925241;SVLEN=335;READS=PS156644074_156610784_159122357_hp1_3:1362211-1362549	GT	1|0
chr7	157925086	volcanosv.DUP.recover.1273	.	<DUP>	20	PASS	SVTYPE=DUP;END=157925253;SVLEN=167;READS=PS156644074_156610784_159122357_hp1_3:1362896-1363062	GT	1|0
chr7	157954407	volcanosv.DUP.recover.1274	.	<DUP>	20	PASS	SVTYPE=DUP;END=157954506;SVLEN=99;READS=PS156644074_156610784_159122357_hp1_3:1392084-1392185	GT	1|0
chr7	157972625	volcanosv.DUP.recover.1275	.	<DUP>	20	PASS	SVTYPE=DUP;END=157972704;SVLEN=79;READS=PS156644074_156610784_159122357_hp1_3:1410149-1410227,PS156644074_156610784_159122357_hp2_1:1409986-1410064	GT	1|1
chr7	157983190	volcanosv.DUP.recover.1276	.	<DUP>	20	PASS	SVTYPE=DUP;END=157983490;SVLEN=300;READS=PS156644074_156610784_159122357_hp1_3:1420898-1421214,PS156644074_156610784_159122357_hp2_1:1420518-1420834	GT	1|1
chr7	157984432	volcanosv.DUP.recover.1277	.	<DUP>	20	PASS	SVTYPE=DUP;END=157984493;SVLEN=61;READS=PS156644074_156610784_159122357_hp1_3:1422516-1422588	GT	1|0
chr7	158000625	volcanosv.DUP.recover.1278	.	<DUP>	20	PASS	SVTYPE=DUP;END=158000765;SVLEN=140;READS=PS156644074_156610784_159122357_hp2_1:1438314-1438458	GT	0|1
chr7	158043364	volcanosv.DUP.recover.1279	.	<DUP>	20	PASS	SVTYPE=DUP;END=158043418;SVLEN=54;READS=PS156644074_156610784_159122357_hp2_1:1480863-1480916	GT	0|1
chr7	158058771	volcanosv.DUP.recover.1280	.	<DUP>	20	PASS	SVTYPE=DUP;END=158059290;SVLEN=519;READS=PS156644074_156610784_159122357_hp2_1:1497406-1497924	GT	0|1
chr7	158071298	volcanosv.DUP.recover.1281	.	<DUP>	20	PASS	SVTYPE=DUP;END=158071548;SVLEN=250;READS=PS156644074_156610784_159122357_hp1_3:1511113-1511365	GT	1|0
chr7	158099042	volcanosv.DUP.recover.1282	.	<DUP>	20	PASS	SVTYPE=DUP;END=158099855;SVLEN=813;READS=PS156644074_156610784_159122357_hp1_3:1538575-1539411	GT	1|0
chr7	158146914	volcanosv.DUP.recover.1283	.	<DUP>	20	PASS	SVTYPE=DUP;END=158149153;SVLEN=2239;READS=PS156644074_156610784_159122357_hp1_3:1587428-1589211	GT	1|0
chr7	158147925	volcanosv.DUP.recover.1284	.	<DUP>	20	PASS	SVTYPE=DUP;END=158148534;SVLEN=609;READS=PS156644074_156610784_159122357_hp2_1:1586698-1587308	GT	0|1
chr7	158151335	volcanosv.DUP.recover.1285	.	<DUP>	20	PASS	SVTYPE=DUP;END=158151514;SVLEN=179;READS=PS156644074_156610784_159122357_hp2_1:1619385-1619569	GT	0|1
chr7	158158598	volcanosv.DUP.recover.1286	.	<DUP>	20	PASS	SVTYPE=DUP;END=158159006;SVLEN=408;READS=PS156644074_156610784_159122357_hp2_1:1627481-1627885	GT	0|1
chr7	158158530	volcanosv.DUP.recover.1287	.	<DUP>	20	PASS	SVTYPE=DUP;END=158158599;SVLEN=69;READS=PS156644074_156610784_159122357_hp2_1:1626937-1627005	GT	0|1
chr7	158163678	volcanosv.DUP.recover.1288	.	<DUP>	20	PASS	SVTYPE=DUP;END=158163872;SVLEN=194;READS=PS156644074_156610784_159122357_hp2_1:1632588-1632781	GT	0|1
chr7	158164969	volcanosv.DUP.recover.1289	.	<DUP>	20	PASS	SVTYPE=DUP;END=158165140;SVLEN=171;READS=PS156644074_156610784_159122357_hp2_1:1634118-1634293	GT	0|1
chr7	158188161	volcanosv.DUP.recover.1290	.	<DUP>	20	PASS	SVTYPE=DUP;END=158188785;SVLEN=624;READS=PS156644074_156610784_159122357_hp2_1:1657985-1658690	GT	0|1
chr9	108247878	volcanosv.DUP.recover.1291	.	<DUP>	20	PASS	SVTYPE=DUP;END=108248300;SVLEN=422;READS=PS107849983_107849919_114991267_hp1_0:3184385-3184786,PS107849983_107849919_114991267_hp2_0:3182508-3182909	GT	1|1
chr7	158273822	volcanosv.DUP.recover.1292	.	<DUP>	20	PASS	SVTYPE=DUP;END=158274258;SVLEN=436;READS=PS156644074_156610784_159122357_hp1_3:1716018-1716449,PS156644074_156610784_159122357_hp2_1:1743036-1743467	GT	1|1
chr7	158314825	volcanosv.DUP.recover.1293	.	<DUP>	20	PASS	SVTYPE=DUP;END=158315372;SVLEN=547;READS=PS156644074_156610784_159122357_hp1_3:1757530-1758052,PS156644074_156610784_159122357_hp2_1:1784371-1784864	GT	1|1
chr7	158341311	volcanosv.DUP.recover.1294	.	<DUP>	20	PASS	SVTYPE=DUP;END=158342636;SVLEN=1325;READS=PS156644074_156610784_159122357_hp1_3:1785696-1786704	GT	1|1
chr7	158330772	volcanosv.DUP.recover.1295	.	<DUP>	20	PASS	SVTYPE=DUP;END=158330818;SVLEN=46;READS=PS156644074_156610784_159122357_hp1_3:1773354-1773400	GT	1|0
chr7	158341134	volcanosv.DUP.recover.1296	.	<DUP>	20	PASS	SVTYPE=DUP;END=158341413;SVLEN=279;READS=PS156644074_156610784_159122357_hp1_3:1785001-1785279	GT	1|0
chr7	158351870	volcanosv.DUP.recover.1297	.	<DUP>	20	PASS	SVTYPE=DUP;END=158352153;SVLEN=283;READS=PS156644074_156610784_159122357_hp1_3:1797608-1797877,PS156644074_156610784_159122357_hp2_1:1822403-1822628	GT	1|1
chr7	158360153	volcanosv.DUP.recover.1298	.	<DUP>	20	PASS	SVTYPE=DUP;END=158361028;SVLEN=875;READS=PS156644074_156610784_159122357_hp2_1:1832346-1833042	GT	1|1
chr7	158360110	volcanosv.DUP.recover.1299	.	<DUP>	20	PASS	SVTYPE=DUP;END=158360285;SVLEN=175;READS=PS156644074_156610784_159122357_hp1_3:1806470-1806612,PS156644074_156610784_159122357_hp2_1:1830976-1831153	GT	1|1
chr7	158386137	volcanosv.DUP.recover.1300	.	<DUP>	20	PASS	SVTYPE=DUP;END=158386407;SVLEN=270;READS=PS156644074_156610784_159122357_hp1_3:1833731-1834002,PS156644074_156610784_159122357_hp2_1:1858298-1858569	GT	1|1
chr7	158395502	volcanosv.DUP.recover.1301	.	<DUP>	20	PASS	SVTYPE=DUP;END=158395643;SVLEN=141;READS=PS156644074_156610784_159122357_hp2_1:1869158-1869301	GT	0|1
chr7	158410867	volcanosv.DUP.recover.1302	.	<DUP>	20	PASS	SVTYPE=DUP;END=158410960;SVLEN=93;READS=PS156644074_156610784_159122357_hp1_3:1860355-1860449,PS156644074_156610784_159122357_hp2_1:1884377-1884471	GT	1|1
chr7	158440924	volcanosv.DUP.recover.1303	.	<DUP>	20	PASS	SVTYPE=DUP;END=158441209;SVLEN=285;READS=PS156644074_156610784_159122357_hp1_3:1889463-1889732	GT	1|0
chr7	158441377	volcanosv.DUP.recover.1304	.	<DUP>	20	PASS	SVTYPE=DUP;END=158442004;SVLEN=627;READS=PS156644074_156610784_159122357_hp1_3:1890747-1891329	GT	1|0
chr7	158455193	volcanosv.DUP.recover.1305	.	<DUP>	20	PASS	SVTYPE=DUP;END=158455347;SVLEN=154;READS=PS156644074_156610784_159122357_hp1_3:1904356-1904509	GT	1|0
chr7	158461963	volcanosv.DUP.recover.1306	.	<DUP>	20	PASS	SVTYPE=DUP;END=158462075;SVLEN=112;READS=PS156644074_156610784_159122357_hp1_3:1911282-1911428	GT	1|0
chr7	158521999	volcanosv.DUP.recover.1307	.	<DUP>	20	PASS	SVTYPE=DUP;END=158522278;SVLEN=279;READS=PS156644074_156610784_159122357_hp1_3:1972219-1972501	GT	1|1
chr7	158523340	volcanosv.DUP.recover.1308	.	<DUP>	20	PASS	SVTYPE=DUP;END=158523697;SVLEN=357;READS=PS156644074_156610784_159122357_hp2_1:1998492-1998931	GT	0|1
chr7	158523925	volcanosv.DUP.recover.1309	.	<DUP>	20	PASS	SVTYPE=DUP;END=158524037;SVLEN=112;READS=PS156644074_156610784_159122357_hp2_1:1999219-1999327	GT	0|1
chr7	158534360	volcanosv.DUP.recover.1310	.	<DUP>	20	PASS	SVTYPE=DUP;END=158534411;SVLEN=51;READS=PS156644074_156610784_159122357_hp2_1:2009706-2009756	GT	0|1
chr7	158667982	volcanosv.DUP.recover.1311	.	<DUP>	20	PASS	SVTYPE=DUP;END=158668101;SVLEN=119;READS=PS156644074_156610784_159122357_hp1_3:2130087-2130205	GT	1|0
chr7	158782380	volcanosv.DUP.recover.1312	.	<DUP>	20	PASS	SVTYPE=DUP;END=158782439;SVLEN=59;READS=PS156644074_156610784_159122357_hp1_3:2244928-2244988	GT	1|0
chr7	158804055	volcanosv.DUP.recover.1313	.	<DUP>	20	PASS	SVTYPE=DUP;END=158804158;SVLEN=103;READS=PS156644074_156610784_159122357_hp2_1:2287830-2287935	GT	0|1
chr7	158916508	volcanosv.DUP.recover.1314	.	<DUP>	20	PASS	SVTYPE=DUP;END=158916963;SVLEN=455;READS=PS156644074_156610784_159122357_hp1_3:2379601-2380050,PS156644074_156610784_159122357_hp2_1:2401354-2401803	GT	1|1
chr7	158915384	volcanosv.DUP.recover.1315	.	<DUP>	20	PASS	SVTYPE=DUP;END=158915574;SVLEN=190;READS=PS156644074_156610784_159122357_hp1_3:2377603-2377793,PS156644074_156610784_159122357_hp2_1:2399356-2399546	GT	1|1
chr7	158950403	volcanosv.DUP.recover.1316	.	<DUP>	20	PASS	SVTYPE=DUP;END=158950646;SVLEN=243;READS=PS156644074_156610784_159122357_hp1_3:2413761-2414005,PS156644074_156610784_159122357_hp2_1:2435487-2435731	GT	1|1
chr7	158973879	volcanosv.DUP.recover.1317	.	<DUP>	20	PASS	SVTYPE=DUP;END=158974031;SVLEN=152;READS=PS156644074_156610784_159122357_hp1_3:2437317-2437479,PS156644074_156610784_159122357_hp2_1:2459046-2459208	GT	1|1
chr7	158998277	volcanosv.DUP.recover.1318	.	<DUP>	20	PASS	SVTYPE=DUP;END=158998483;SVLEN=206;READS=PS156644074_156610784_159122357_hp1_3:2462111-2462320	GT	1|1
chr7	158998176	volcanosv.DUP.recover.1319	.	<DUP>	20	PASS	SVTYPE=DUP;END=158998945;SVLEN=769;READS=PS156644074_156610784_159122357_hp2_1:2483529-2484411	GT	0|1
chr7	159018179	volcanosv.DUP.recover.1320	.	<DUP>	20	PASS	SVTYPE=DUP;END=159018874;SVLEN=695;READS=PS156644074_156610784_159122357_hp1_3:2482070-2482703,PS156644074_156610784_159122357_hp2_1:2503953-2504586	GT	1|1
chr7	159041574	volcanosv.DUP.recover.1321	.	<DUP>	20	PASS	SVTYPE=DUP;END=159041678;SVLEN=104;READS=PS156644074_156610784_159122357_hp1_3:2506069-2506172,PS156644074_156610784_159122357_hp2_1:2528035-2528098	GT	1|1
chr7	159088855	volcanosv.DUP.recover.1322	.	<DUP>	20	PASS	SVTYPE=DUP;END=159089490;SVLEN=635;READS=PS156644074_156610784_159122357_hp1_3:2553435-2554081	GT	1|0
chr7	159101168	volcanosv.DUP.recover.1323	.	<DUP>	20	PASS	SVTYPE=DUP;END=159101438;SVLEN=270;READS=PS156644074_156610784_159122357_hp2_1:2586772-2587044	GT	0|1
chr7	159101063	volcanosv.DUP.recover.1324	.	<DUP>	20	PASS	SVTYPE=DUP;END=159101116;SVLEN=53;READS=PS156644074_156610784_159122357_hp2_1:2586612-2586667	GT	0|1
chr7	159101573	volcanosv.DUP.recover.1325	.	<DUP>	20	PASS	SVTYPE=DUP;END=159102045;SVLEN=472;READS=PS156644074_156610784_159122357_hp1_3:2567383-2567863	GT	1|0
chr7	159129082	volcanosv.DUP.recover.1326	.	<DUP>	20	PASS	SVTYPE=DUP;END=159129373;SVLEN=291;READS=PS156644074_156610784_159122357_hp2_1:2615499-2615793	GT	0|1
chr7	159163934	volcanosv.DUP.recover.1327	.	<DUP>	20	PASS	SVTYPE=DUP;END=159163994;SVLEN=60;READS=PS156644074_156610784_159122357_hp2_1:2650485-2650544	GT	0|1
chr7	159152435	volcanosv.DUP.recover.1328	.	<DUP>	20	PASS	SVTYPE=DUP;END=159152835;SVLEN=400;READS=PS156644074_156610784_159122357_hp2_1:2638674-2639094	GT	0|1
chr7	159170226	volcanosv.DUP.recover.1329	.	<DUP>	20	PASS	SVTYPE=DUP;END=159170397;SVLEN=171;READS=PS156644074_156610784_159122357_hp1_3:2635739-2635909	GT	1|0
chr7	159171938	volcanosv.DUP.recover.1330	.	<DUP>	20	PASS	SVTYPE=DUP;END=159172157;SVLEN=219;READS=PS156644074_156610784_159122357_hp1_3:2637840-2638059	GT	1|0
chr8	535729	volcanosv.DUP.recover.1331	.	<DUP>	20	PASS	SVTYPE=DUP;END=535859;SVLEN=130;READS=PS154954_146454_1333765_hp1_0:477717-477816,PS154954_146454_1333765_hp2_0:481639-481771	GT	1|1
chr8	593050	volcanosv.DUP.recover.1332	.	<DUP>	20	PASS	SVTYPE=DUP;END=593339;SVLEN=289;READS=PS154954_146454_1333765_hp2_0:539300-539601	GT	0|1
chr8	639586	volcanosv.DUP.recover.1333	.	<DUP>	20	PASS	SVTYPE=DUP;END=639636;SVLEN=50;READS=PS1355279_1355120_2325956_hp1_0:86349-86399,PS154954_146454_1333765_hp2_0:585985-586035	GT	1|1
chr8	747744	volcanosv.DUP.recover.1334	.	<DUP>	20	PASS	SVTYPE=DUP;END=748102;SVLEN=358;READS=PS154954_146454_1333765_hp1_0:690168-690466	GT	1|0
chr8	795859	volcanosv.DUP.recover.1335	.	<DUP>	20	PASS	SVTYPE=DUP;END=795995;SVLEN=136;READS=PS154954_146454_1333765_hp2_0:742387-742506	GT	0|1
chr8	795955	volcanosv.DUP.recover.1336	.	<DUP>	20	PASS	SVTYPE=DUP;END=796006;SVLEN=51;READS=PS154954_146454_1333765_hp1_0:738674-738725,PS154954_146454_1333765_hp2_0:742620-742654	GT	1|1
chr8	798486	volcanosv.DUP.recover.1337	.	<DUP>	20	PASS	SVTYPE=DUP;END=798571;SVLEN=85;READS=PS154954_146454_1333765_hp1_0:741256-741340,PS154954_146454_1333765_hp2_0:745187-745271	GT	1|1
chr8	807227	volcanosv.DUP.recover.1338	.	<DUP>	20	PASS	SVTYPE=DUP;END=807484;SVLEN=257;READS=PS154954_146454_1333765_hp1_0:750039-750295	GT	1|0
chr8	929101	volcanosv.DUP.recover.1339	.	<DUP>	20	PASS	SVTYPE=DUP;END=929677;SVLEN=576;READS=PS154954_146454_1333765_hp1_0:872557-873135,PS154954_146454_1333765_hp2_0:877185-877763	GT	1|1
chr8	978173	volcanosv.DUP.recover.1340	.	<DUP>	20	PASS	SVTYPE=DUP;END=978328;SVLEN=155;READS=PS154954_146454_1333765_hp1_0:922593-922752	GT	1|0
chr8	1011696	volcanosv.DUP.recover.1341	.	<DUP>	20	PASS	SVTYPE=DUP;END=1011761;SVLEN=65;READS=PS154954_146454_1333765_hp1_0:953531-953598	GT	1|0
chr8	1073924	volcanosv.DUP.recover.1342	.	<DUP>	20	PASS	SVTYPE=DUP;END=1074113;SVLEN=189;READS=PS154954_146454_1333765_hp1_0:1014890-1015079	GT	1|0
chr8	1109132	volcanosv.DUP.recover.1343	.	<DUP>	20	PASS	SVTYPE=DUP;END=1109208;SVLEN=76;READS=PS154954_146454_1333765_hp2_0:1056990-1057065	GT	0|1
chr8	1181009	volcanosv.DUP.recover.1344	.	<DUP>	20	PASS	SVTYPE=DUP;END=1181241;SVLEN=232;READS=PS154954_146454_1333765_hp2_0:1129222-1129453	GT	0|1
chr8	1197185	volcanosv.DUP.recover.1345	.	<DUP>	20	PASS	SVTYPE=DUP;END=1197255;SVLEN=70;READS=PS154954_146454_1333765_hp2_0:1145671-1145740	GT	0|1
chr8	1330229	volcanosv.DUP.recover.1346	.	<DUP>	20	PASS	SVTYPE=DUP;END=1330314;SVLEN=85;READS=PS154954_146454_1333765_hp2_0:1277115-1277199	GT	0|1
chr8	1385373	volcanosv.DUP.recover.1347	.	<DUP>	20	PASS	SVTYPE=DUP;END=1385661;SVLEN=288;READS=PS1355279_1355120_2325956_hp2_4:15094-15383	GT	1|1
chr8	1384638	volcanosv.DUP.recover.1348	.	<DUP>	20	PASS	SVTYPE=DUP;END=1385802;SVLEN=1164;READS=PS154954_146454_1333765_hp1_0:1323155-1324037,PS154954_146454_1333765_hp2_0:1331775-1332657	GT	1|1
chr8	1449802	volcanosv.DUP.recover.1349	.	<DUP>	20	PASS	SVTYPE=DUP;END=1450441;SVLEN=639;READS=PS1355279_1355120_2325956_hp1_6:71659-72417	GT	1|1
chr8	1450395	volcanosv.DUP.recover.1350	.	<DUP>	20	PASS	SVTYPE=DUP;END=1450495;SVLEN=100;READS=PS1355279_1355120_2325956_hp2_4:69318-69418	GT	0|1
chr8	1456805	volcanosv.DUP.recover.1351	.	<DUP>	20	PASS	SVTYPE=DUP;END=1456893;SVLEN=88;READS=PS1355279_1355120_2325956_hp1_6:78780-78878,PS1355279_1355120_2325956_hp2_4:75727-75825	GT	1|1
chr8	1470956	volcanosv.DUP.recover.1352	.	<DUP>	20	PASS	SVTYPE=DUP;END=1471356;SVLEN=400;READS=PS1355279_1355120_2325956_hp1_6:93002-93401	GT	1|0
chr8	1580672	volcanosv.DUP.recover.1353	.	<DUP>	20	PASS	SVTYPE=DUP;END=1580724;SVLEN=52;READS=PS1355279_1355120_2325956_hp1_6:203896-203952	GT	1|0
chr8	1710710	volcanosv.DUP.recover.1354	.	<DUP>	20	PASS	SVTYPE=DUP;END=1711081;SVLEN=371;READS=PS1355279_1355120_2325956_hp1_6:333539-333908	GT	1|0
chr8	1812646	volcanosv.DUP.recover.1355	.	<DUP>	20	PASS	SVTYPE=DUP;END=1812753;SVLEN=107;READS=PS1355279_1355120_2325956_hp2_5:253745-253851	GT	0|1
chr8	1816190	volcanosv.DUP.recover.1356	.	<DUP>	20	PASS	SVTYPE=DUP;END=1816580;SVLEN=390;READS=PS1355279_1355120_2325956_hp1_6:439226-439615,PS1355279_1355120_2325956_hp2_5:257781-258170	GT	1|1
chr8	1824605	volcanosv.DUP.recover.1357	.	<DUP>	20	PASS	SVTYPE=DUP;END=1825201;SVLEN=596;READS=PS1355279_1355120_2325956_hp1_6:448097-448682,PS1355279_1355120_2325956_hp2_5:266672-267162	GT	1|1
chr8	1831285	volcanosv.DUP.recover.1358	.	<DUP>	20	PASS	SVTYPE=DUP;END=1831605;SVLEN=320;READS=PS1355279_1355120_2325956_hp1_6:455001-455265,PS1355279_1355120_2325956_hp2_5:273481-273745	GT	1|1
chr8	1832462	volcanosv.DUP.recover.1359	.	<DUP>	20	PASS	SVTYPE=DUP;END=1833158;SVLEN=696;READS=PS1355279_1355120_2325956_hp1_6:456727-457375,PS1355279_1355120_2325956_hp2_5:275207-275853	GT	1|1
chr8	1849893	volcanosv.DUP.recover.1360	.	<DUP>	20	PASS	SVTYPE=DUP;END=1850026;SVLEN=133;READS=PS1355279_1355120_2325956_hp1_6:474207-474337	GT	1|0
chr8	1897336	volcanosv.DUP.recover.1361	.	<DUP>	20	PASS	SVTYPE=DUP;END=1897669;SVLEN=333;READS=PS1355279_1355120_2325956_hp1_6:520747-521139	GT	1|0
chr8	1919418	volcanosv.DUP.recover.1362	.	<DUP>	20	PASS	SVTYPE=DUP;END=1920131;SVLEN=713;READS=PS1355279_1355120_2325956_hp2_5:362972-363670	GT	0|1
chr8	1954951	volcanosv.DUP.recover.1363	.	<DUP>	20	PASS	SVTYPE=DUP;END=1955105;SVLEN=154;READS=PS1355279_1355120_2325956_hp2_5:398669-398824	GT	0|1
chr8	1955209	volcanosv.DUP.recover.1364	.	<DUP>	20	PASS	SVTYPE=DUP;END=1955624;SVLEN=415;READS=PS1355279_1355120_2325956_hp1_6:579056-579472	GT	1|0
chr8	1968700	volcanosv.DUP.recover.1365	.	<DUP>	20	PASS	SVTYPE=DUP;END=1968816;SVLEN=116;READS=PS1355279_1355120_2325956_hp1_6:592832-592948	GT	1|0
chr8	2127606	volcanosv.DUP.recover.1366	.	<DUP>	20	PASS	SVTYPE=DUP;END=2127723;SVLEN=117;READS=PS1355279_1355120_2325956_hp1_6:752393-752509	GT	1|0
chr8	2869198	volcanosv.DUP.recover.1367	.	<DUP>	20	PASS	SVTYPE=DUP;END=2869408;SVLEN=210;READS=PS2329280_2329210_6813909_hp1_1:429426-429722	GT	1|0
chr8	2869321	volcanosv.DUP.recover.1368	.	<DUP>	20	PASS	SVTYPE=DUP;END=2869396;SVLEN=75;READS=PS2329280_2329210_6813909_hp2_2:404108-404204	GT	0|1
chr8	3354874	volcanosv.DUP.recover.1369	.	<DUP>	20	PASS	SVTYPE=DUP;END=3354943;SVLEN=69;READS=PS2329280_2329210_6813909_hp1_1:915176-915260	GT	1|0
chr8	3558128	volcanosv.DUP.recover.1370	.	<DUP>	20	PASS	SVTYPE=DUP;END=3558473;SVLEN=345;READS=PS2329280_2329210_6813909_hp2_2:1093361-1093705	GT	0|1
chr8	3670738	volcanosv.DUP.recover.1371	.	<DUP>	20	PASS	SVTYPE=DUP;END=3670869;SVLEN=131;READS=PS2329280_2329210_6813909_hp1_1:1231482-1231612,PS2329280_2329210_6813909_hp2_2:1206330-1206460	GT	1|1
chr8	5662944	volcanosv.DUP.recover.1372	.	<DUP>	20	PASS	SVTYPE=DUP;END=5663004;SVLEN=60;READS=PS2329280_2329210_6813909_hp1_1:3224049-3224123,PS2329280_2329210_6813909_hp2_2:3195292-3195342	GT	1|1
chr8	6987572	volcanosv.DUP.recover.1373	.	<DUP>	20	PASS	SVTYPE=DUP;END=7006675;SVLEN=19103;READS=PS2329280_2329210_6813909_hp1_1:4549596-4568698,PS2329280_2329210_6813909_hp2_2:4511237-4530338	GT	1|1
chr8	8450657	volcanosv.DUP.recover.1374	.	<DUP>	20	PASS	SVTYPE=DUP;END=8450710;SVLEN=53;READS=PS8082679_8064030_10004764_hp1_1:462758-462808,PS8082679_8064030_10004764_hp2_0:462807-462859	GT	1|1
chr8	10609932	volcanosv.DUP.recover.1375	.	<DUP>	20	PASS	SVTYPE=DUP;END=10610127;SVLEN=195;READS=PS10008368_10007381_11882835_hp1_1:501685-501877	GT	1|0
chr8	10767748	volcanosv.DUP.recover.1376	.	<DUP>	20	PASS	SVTYPE=DUP;END=10767865;SVLEN=117;READS=PS10008368_10007381_11882835_hp1_1:659392-659507	GT	1|1
chr8	11072214	volcanosv.DUP.recover.1377	.	<DUP>	20	PASS	SVTYPE=DUP;END=11072311;SVLEN=97;READS=PS10008368_10007381_11882835_hp1_1:963511-963607,PS10008368_10007381_11882835_hp2_1:963986-964034	GT	1|1
chr8	11456113	volcanosv.DUP.recover.1378	.	<DUP>	20	PASS	SVTYPE=DUP;END=11456577;SVLEN=464;READS=PS10008368_10007381_11882835_hp1_1:1347530-1348067,PS10008368_10007381_11882835_hp2_1:1346324-1346889	GT	1|1
chr8	12560214	volcanosv.DUP.recover.1379	.	<DUP>	20	PASS	SVTYPE=DUP;END=12560292;SVLEN=78;READS=PS12501851_12497096_14230726_hp1_0:29201-29279	GT	1|0
chr8	14101376	volcanosv.DUP.recover.1380	.	<DUP>	20	PASS	SVTYPE=DUP;END=14101562;SVLEN=186;READS=PS12501851_12497096_14230726_hp1_0:1563612-1563799,PS12501851_12497096_14230726_hp2_1:1505377-1505564	GT	1|1
chr8	15353150	volcanosv.DUP.recover.1381	.	<DUP>	20	PASS	SVTYPE=DUP;END=15353274;SVLEN=124;READS=PS14308025_14257645_19524306_hp1_0:1046467-1046591	GT	1|0
chr8	16102798	volcanosv.DUP.recover.1382	.	<DUP>	20	PASS	SVTYPE=DUP;END=16102882;SVLEN=84;READS=PS14308025_14257645_19524306_hp2_0:1796206-1796288	GT	0|1
chr8	16297187	volcanosv.DUP.recover.1383	.	<DUP>	20	PASS	SVTYPE=DUP;END=16297262;SVLEN=75;READS=PS14308025_14257645_19524306_hp1_0:1992296-1992333,PS14308025_14257645_19524306_hp2_0:1991463-1991537	GT	1|1
chr8	19461430	volcanosv.DUP.recover.1384	.	<DUP>	20	PASS	SVTYPE=DUP;END=19461776;SVLEN=346;READS=PS14308025_14257645_19524306_hp1_0:5156693-5157045	GT	1|0
chr8	20640344	volcanosv.DUP.recover.1385	.	<DUP>	20	PASS	SVTYPE=DUP;END=20641288;SVLEN=944;READS=PS19664490_19627053_21331391_hp2_0:942443-943386	GT	0|1
chr8	22708897	volcanosv.DUP.recover.1386	.	<DUP>	20	PASS	SVTYPE=DUP;END=22709326;SVLEN=429;READS=PS21391021_21374783_28852877_hp1_2:1343380-1343705,PS21391021_21374783_28852877_hp2_3:1343935-1344260	GT	1|1
chr8	23888521	volcanosv.DUP.recover.1387	.	<DUP>	20	PASS	SVTYPE=DUP;END=23888726;SVLEN=205;READS=PS21391021_21374783_28852877_hp2_3:2523206-2523410	GT	0|1
chr8	26078302	volcanosv.DUP.recover.1388	.	<DUP>	20	PASS	SVTYPE=DUP;END=26078429;SVLEN=127;READS=PS21391021_21374783_28852877_hp1_2:4709934-4710060	GT	1|0
chr8	26590487	volcanosv.DUP.recover.1389	.	<DUP>	20	PASS	SVTYPE=DUP;END=26590607;SVLEN=120;READS=PS21391021_21374783_28852877_hp1_2:5223552-5223672	GT	1|0
chr8	26998866	volcanosv.DUP.recover.1390	.	<DUP>	20	PASS	SVTYPE=DUP;END=27000496;SVLEN=1630;READS=PS21391021_21374783_28852877_hp1_2:5632028-5633657	GT	1|0
chr8	34242149	volcanosv.DUP.recover.1391	.	<DUP>	20	PASS	SVTYPE=DUP;END=34242236;SVLEN=87;READS=PS33026014_32982158_34513219_hp1_0:1160982-1161076,PS33026014_32982158_34513219_hp2_1:1138598-1138692	GT	1|1
chr8	34933499	volcanosv.DUP.recover.1392	.	<DUP>	20	PASS	SVTYPE=DUP;END=34933552;SVLEN=53;READS=PS34787816_34763384_34784198_hp1_0:164030-164082	GT	1|1
chr8	38036074	volcanosv.DUP.recover.1393	.	<DUP>	20	PASS	SVTYPE=DUP;END=38036123;SVLEN=49;READS=PS37876195_37831200_37989051_hp1_0:62429-62477	GT	1|0
chr8	39045384	volcanosv.DUP.recover.1394	.	<DUP>	20	PASS	SVTYPE=DUP;END=39045555;SVLEN=171;READS=PS38224076_38174684_40308452_hp2_0:847703-847907	GT	0|1
chr8	39045384	volcanosv.DUP.recover.1395	.	<DUP>	20	PASS	SVTYPE=DUP;END=39045489;SVLEN=105;READS=PS38224076_38174684_40308452_hp1_0:847634-847734	GT	1|0
chr8	42347248	volcanosv.DUP.recover.1396	.	<DUP>	20	PASS	SVTYPE=DUP;END=42347453;SVLEN=205;READS=PS42292112_42248169_43805467_hp1_0:44383-44587,PS42292112_42248169_43805467_hp2_0:44380-44584	GT	1|1
chr8	42347252	volcanosv.DUP.recover.1397	.	<DUP>	20	PASS	SVTYPE=DUP;END=42347326;SVLEN=74;READS=PS40400511_40359349_42160411_hp1_0:2013077-2013165	GT	1|0
chr8	43005289	volcanosv.DUP.recover.1398	.	<DUP>	20	PASS	SVTYPE=DUP;END=43006090;SVLEN=801;READS=PS42292112_42248169_43805467_hp2_0:702818-703618	GT	0|1
chr8	45938786	volcanosv.DUP.recover.1399	.	<DUP>	20	PASS	SVTYPE=DUP;END=45939127;SVLEN=341;READS=PS46874230_46854548_48797403_hp1_0:29450-29742	GT	1|0
chr8	46988981	volcanosv.DUP.recover.1400	.	<DUP>	20	PASS	SVTYPE=DUP;END=46989056;SVLEN=75;READS=PS46874230_46854548_48797403_hp1_0:1140147-1140221,PS46874230_46854548_48797403_hp2_0:1061334-1061408	GT	1|1
chr8	53949168	volcanosv.DUP.recover.1401	.	<DUP>	20	PASS	SVTYPE=DUP;END=53949298;SVLEN=130;READS=PS50880032_50874858_56150208_hp2_1:4632857-4632991	GT	0|1
chr8	54593987	volcanosv.DUP.recover.1402	.	<DUP>	20	PASS	SVTYPE=DUP;END=54594126;SVLEN=139;READS=PS50880032_50874858_56150208_hp2_1:5278673-5278811	GT	0|1
chr8	62212587	volcanosv.DUP.recover.1403	.	<DUP>	20	PASS	SVTYPE=DUP;END=62212656;SVLEN=69;READS=PS62636192_62589538_63574702_hp1_0:676633-676701	GT	1|0
chr8	72851133	volcanosv.DUP.recover.1404	.	<DUP>	20	PASS	SVTYPE=DUP;END=72851220;SVLEN=87;READS=PS72533051_72489006_73886564_hp2_0:1363771-1363858	GT	0|1
chr8	73315131	volcanosv.DUP.recover.1405	.	<DUP>	20	PASS	SVTYPE=DUP;END=73315219;SVLEN=88;READS=PS73983600_73925353_80830545_hp1_0:366038-366126,PS73983600_73925353_80830545_hp2_0:366035-366093	GT	1|1
chr8	80072406	volcanosv.DUP.recover.1406	.	<DUP>	20	PASS	SVTYPE=DUP;END=80072681;SVLEN=275;READS=PS80895852_80852026_81044885_hp1_0:133941-134215	GT	1|1
chr8	81684488	volcanosv.DUP.recover.1407	.	<DUP>	20	PASS	SVTYPE=DUP;END=81684634;SVLEN=146;READS=PS82142499_82098181_83293731_hp1_1:568977-569141,PS82142499_82098181_83293731_hp2_1:569048-569173	GT	1|1
chr8	97120301	volcanosv.DUP.recover.1408	.	<DUP>	20	PASS	SVTYPE=DUP;END=97120448;SVLEN=147;READS=PS93764004_93753432_97971656_hp1_1:4514753-4514899,PS93764004_93753432_97971656_hp2_1:4514814-4514959	GT	1|1
chr8	99850251	volcanosv.DUP.recover.1409	.	<DUP>	20	PASS	SVTYPE=DUP;END=99850312;SVLEN=61;READS=PS98431261_98380184_102555819_hp1_1:2522223-2522287	GT	1|0
chr8	101684151	volcanosv.DUP.recover.1410	.	<DUP>	20	PASS	SVTYPE=DUP;END=101685584;SVLEN=1433;READS=PS102662201_102603359_102746539_hp1_0:93221-94705	GT	1|0
chr8	105879413	volcanosv.DUP.recover.1411	.	<DUP>	20	PASS	SVTYPE=DUP;END=105879713;SVLEN=300;READS=PS104273123_104234760_107109124_hp1_2:2721130-2721310,PS104273123_104234760_107109124_hp2_1:2721270-2721572	GT	1|1
chr8	109065149	volcanosv.DUP.recover.1412	.	<DUP>	20	PASS	SVTYPE=DUP;END=109065246;SVLEN=97;READS=PS108488228_108450538_110827023_hp1_0:1725972-1726084,PS108488228_108450538_110827023_hp2_0:1722466-1722578	GT	1|1
chr8	119498911	volcanosv.DUP.recover.1413	.	<DUP>	20	PASS	SVTYPE=DUP;END=119499241;SVLEN=330;READS=PS119974591_119954216_121693998_hp1_0:603754-604125	GT	1|0
chr8	120348172	volcanosv.DUP.recover.1414	.	<DUP>	20	PASS	SVTYPE=DUP;END=120348245;SVLEN=73;READS=PS119974591_119954216_121693998_hp1_0:1453189-1453261	GT	1|0
chr18	64062257	volcanosv.DUP.recover.1415	.	<DUP>	20	PASS	SVTYPE=DUP;END=64062363;SVLEN=106;READS=PS60228735_60205166_61654608_hp1_1:1634144-1634249,PS60228735_60205166_61654608_hp2_1:1634317-1634422	GT	1|1
chr8	121200856	volcanosv.DUP.recover.1416	.	<DUP>	20	PASS	SVTYPE=DUP;END=121200992;SVLEN=136;READS=PS122031955_122014011_123166967_hp2_0:397703-397833	GT	0|1
chr8	121781990	volcanosv.DUP.recover.1417	.	<DUP>	20	PASS	SVTYPE=DUP;END=121782049;SVLEN=59;READS=PS122031955_122014011_123166967_hp1_0:978686-978746	GT	1|0
chr8	123856003	volcanosv.DUP.recover.1418	.	<DUP>	20	PASS	SVTYPE=DUP;END=123856220;SVLEN=217;READS=PS123234666_123211693_126589890_hp1_1:1801295-1801511	GT	1|0
chr8	124717410	volcanosv.DUP.recover.1419	.	<DUP>	20	PASS	SVTYPE=DUP;END=124717510;SVLEN=100;READS=PS123234666_123211693_126589890_hp2_1:2662872-2662971	GT	0|1
chr8	124755209	volcanosv.DUP.recover.1420	.	<DUP>	20	PASS	SVTYPE=DUP;END=124755277;SVLEN=68;READS=PS123234666_123211693_126589890_hp1_1:2701404-2701496,PS123234666_123211693_126589890_hp2_1:2700800-2700892	GT	1|1
chr8	125477977	volcanosv.DUP.recover.1421	.	<DUP>	20	PASS	SVTYPE=DUP;END=125478140;SVLEN=163;READS=PS123234666_123211693_126589890_hp2_1:3423953-3424115	GT	0|1
chr8	133642970	volcanosv.DUP.recover.1422	.	<DUP>	20	PASS	SVTYPE=DUP;END=133643027;SVLEN=57;READS=PS133941865_133930134_135026816_hp1_0:930083-930139,PS133941865_133930134_135026816_hp2_0:930170-930226	GT	1|1
chr8	134439515	volcanosv.DUP.recover.1423	.	<DUP>	20	PASS	SVTYPE=DUP;END=134439588;SVLEN=73;READS=PS135105276_135089015_135962683_hp2_0:385163-385235	GT	0|1
chr8	134930392	volcanosv.DUP.recover.1424	.	<DUP>	20	PASS	SVTYPE=DUP;END=134930603;SVLEN=211;READS=PS135105276_135089015_135962683_hp1_0:876070-876280,PS135105276_135089015_135962683_hp2_0:874921-875131	GT	1|1
chr8	135535224	volcanosv.DUP.recover.1425	.	<DUP>	20	PASS	SVTYPE=DUP;END=135535370;SVLEN=146;READS=PS136018488_135970599_137016800_hp2_0:584054-584199	GT	0|1
chr8	135599907	volcanosv.DUP.recover.1426	.	<DUP>	20	PASS	SVTYPE=DUP;END=135600044;SVLEN=137;READS=PS136018488_135970599_137016800_hp1_0:648647-648783	GT	1|0
chr8	138691741	volcanosv.DUP.recover.1427	.	<DUP>	20	PASS	SVTYPE=DUP;END=138692362;SVLEN=621;READS=PS139599334_139558949_142421235_hp1_1:340465-341157,PS139599334_139558949_142421235_hp2_0:207608-208300	GT	1|1
chr8	138742283	volcanosv.DUP.recover.1428	.	<DUP>	20	PASS	SVTYPE=DUP;END=138742614;SVLEN=331;READS=PS139599334_139558949_142421235_hp1_1:391204-391534,PS139599334_139558949_142421235_hp2_0:258346-258676	GT	1|1
chr8	139113962	volcanosv.DUP.recover.1429	.	<DUP>	20	PASS	SVTYPE=DUP;END=139114043;SVLEN=81;READS=PS139599334_139558949_142421235_hp1_1:763508-763588,PS139599334_139558949_142421235_hp2_0:631263-631303	GT	1|1
chr8	139959016	volcanosv.DUP.recover.1430	.	<DUP>	20	PASS	SVTYPE=DUP;END=139959071;SVLEN=55;READS=PS139599334_139558949_142421235_hp1_1:1609651-1609705,PS139599334_139558949_142421235_hp2_0:1476353-1476407	GT	1|1
chr8	140156950	volcanosv.DUP.recover.1431	.	<DUP>	20	PASS	SVTYPE=DUP;END=140157241;SVLEN=291;READS=PS139599334_139558949_142421235_hp2_0:1676051-1676360	GT	0|1
chr8	140156961	volcanosv.DUP.recover.1432	.	<DUP>	20	PASS	SVTYPE=DUP;END=140157065;SVLEN=104;READS=PS139599334_139558949_142421235_hp1_1:1807247-1807351	GT	1|0
chr8	140196132	volcanosv.DUP.recover.1433	.	<DUP>	20	PASS	SVTYPE=DUP;END=140196216;SVLEN=84;READS=PS139599334_139558949_142421235_hp1_1:1846358-1846403,PS139599334_139558949_142421235_hp2_0:1715134-1715222	GT	1|1
chr8	141246517	volcanosv.DUP.recover.1434	.	<DUP>	20	PASS	SVTYPE=DUP;END=141246611;SVLEN=94;READS=PS139599334_139558949_142421235_hp2_0:2766053-2766171	GT	0|1
chr8	141335090	volcanosv.DUP.recover.1435	.	<DUP>	20	PASS	SVTYPE=DUP;END=141335699;SVLEN=609;READS=PS139599334_139558949_142421235_hp1_1:2985802-2986425,PS139599334_139558949_142421235_hp2_0:2855153-2855776	GT	1|1
chr8	141429735	volcanosv.DUP.recover.1436	.	<DUP>	20	PASS	SVTYPE=DUP;END=141430429;SVLEN=694;READS=PS142426535_142425738_142740382_hp1_0:28976-29610	GT	1|0
chr8	141430042	volcanosv.DUP.recover.1437	.	<DUP>	20	PASS	SVTYPE=DUP;END=141430195;SVLEN=153;READS=PS139599334_139558949_142421235_hp1_1:3087264-3087414	GT	1|0
chr8	141492231	volcanosv.DUP.recover.1438	.	<DUP>	20	PASS	SVTYPE=DUP;END=141493216;SVLEN=985;READS=PS142426535_142425738_142740382_hp1_0:91943-93256,PS142426535_142425738_142740382_hp2_0:104014-105122	GT	1|1
chr8	141492862	volcanosv.DUP.recover.1439	.	<DUP>	20	PASS	SVTYPE=DUP;END=141493190;SVLEN=328;READS=PS142426535_142425738_142740382_hp2_0:105628-105915	GT	1|1
chr8	141517267	volcanosv.DUP.recover.1440	.	<DUP>	20	PASS	SVTYPE=DUP;END=141517337;SVLEN=70;READS=PS142426535_142425738_142740382_hp2_0:130624-130693	GT	0|1
chr8	141550380	volcanosv.DUP.recover.1441	.	<DUP>	20	PASS	SVTYPE=DUP;END=141551579;SVLEN=1199;READS=PS142426535_142425738_142740382_hp2_0:164310-165979	GT	0|1
chr8	141550507	volcanosv.DUP.recover.1442	.	<DUP>	20	PASS	SVTYPE=DUP;END=141550753;SVLEN=246;READS=PS142426535_142425738_142740382_hp1_0:152225-152471	GT	1|1
chr8	141554874	volcanosv.DUP.recover.1443	.	<DUP>	20	PASS	SVTYPE=DUP;END=141555324;SVLEN=450;READS=PS142426535_142425738_142740382_hp1_0:156708-157143,PS142426535_142425738_142740382_hp2_0:170625-171120	GT	1|1
chr8	141871552	volcanosv.DUP.recover.1444	.	<DUP>	20	PASS	SVTYPE=DUP;END=141872173;SVLEN=621;READS=PS142819425_142816515_145062442_hp1_1:216930-217630,PS142819425_142816515_145062442_hp2_0:283226-283926	GT	1|1
chr8	141873899	volcanosv.DUP.recover.1445	.	<DUP>	20	PASS	SVTYPE=DUP;END=141874019;SVLEN=120;READS=PS142819425_142816515_145062442_hp1_1:219917-220082	GT	1|0
chr8	141970624	volcanosv.DUP.recover.1446	.	<DUP>	20	PASS	SVTYPE=DUP;END=141970685;SVLEN=61;READS=PS142819425_142816515_145062442_hp2_0:385064-385124	GT	0|1
chr9	137949183	volcanosv.DUP.recover.1447	.	<DUP>	20	PASS	SVTYPE=DUP;END=137949543;SVLEN=360;READS=PS139217489_139216997_141073980_hp1_1:1720122-1720475,PS139217489_139216997_141073980_hp2_1:1729011-1729364	GT	1|1
chr8	142050000	volcanosv.DUP.recover.1448	.	<DUP>	20	PASS	SVTYPE=DUP;END=142050151;SVLEN=151;READS=PS142819425_142816515_145062442_hp1_1:397939-398089,PS142819425_142816515_145062442_hp2_0:465468-465618	GT	1|1
chr8	142082463	volcanosv.DUP.recover.1449	.	<DUP>	20	PASS	SVTYPE=DUP;END=142082610;SVLEN=147;READS=PS142819425_142816515_145062442_hp1_1:430533-430679	GT	1|0
chr8	142223192	volcanosv.DUP.recover.1450	.	<DUP>	20	PASS	SVTYPE=DUP;END=142223254;SVLEN=62;READS=PS142819425_142816515_145062442_hp2_0:640770-640836	GT	0|1
chr8	142255517	volcanosv.DUP.recover.1451	.	<DUP>	20	PASS	SVTYPE=DUP;END=142256280;SVLEN=763;READS=PS142819425_142816515_145062442_hp1_1:606761-607549	GT	1|0
chr8	142589433	volcanosv.DUP.recover.1452	.	<DUP>	20	PASS	SVTYPE=DUP;END=142589610;SVLEN=177;READS=PS142819425_142816515_145062442_hp1_1:943012-943182	GT	1|0
chr8	143071064	volcanosv.DUP.recover.1453	.	<DUP>	20	PASS	SVTYPE=DUP;END=143071111;SVLEN=47;READS=PS142819425_142816515_145062442_hp1_1:1425572-1425618,PS142819425_142816515_145062442_hp2_0:1493674-1493720	GT	1|1
chr8	143085258	volcanosv.DUP.recover.1454	.	<DUP>	20	PASS	SVTYPE=DUP;END=143085307;SVLEN=49;READS=PS142819425_142816515_145062442_hp1_1:1440082-1440131,PS142819425_142816515_145062442_hp2_0:1508184-1508233	GT	1|1
chr8	143167151	volcanosv.DUP.recover.1455	.	<DUP>	20	PASS	SVTYPE=DUP;END=143167353;SVLEN=202;READS=PS142819425_142816515_145062442_hp1_1:1522463-1522667	GT	1|0
chr8	143166681	volcanosv.DUP.recover.1456	.	<DUP>	20	PASS	SVTYPE=DUP;END=143166919;SVLEN=238;READS=PS142819425_142816515_145062442_hp1_1:1521486-1521723	GT	1|0
chr8	143211307	volcanosv.DUP.recover.1457	.	<DUP>	20	PASS	SVTYPE=DUP;END=143211705;SVLEN=398;READS=PS142819425_142816515_145062442_hp1_1:1567733-1568158,PS142819425_142816515_145062442_hp2_0:1634651-1635189	GT	1|1
chr8	143486846	volcanosv.DUP.recover.1458	.	<DUP>	20	PASS	SVTYPE=DUP;END=143487306;SVLEN=460;READS=PS142819425_142816515_145062442_hp2_0:1917125-1917585	GT	0|1
chr8	143661925	volcanosv.DUP.recover.1459	.	<DUP>	20	PASS	SVTYPE=DUP;END=143662453;SVLEN=528;READS=PS142819425_142816515_145062442_hp1_1:2009121-2009594	GT	1|1
chr8	143661919	volcanosv.DUP.recover.1460	.	<DUP>	20	PASS	SVTYPE=DUP;END=143662289;SVLEN=370;READS=PS142819425_142816515_145062442_hp1_1:2009908-2010278	GT	1|1
chr8	143981394	volcanosv.DUP.recover.1461	.	<DUP>	20	PASS	SVTYPE=DUP;END=143981629;SVLEN=235;READS=PS142819425_142816515_145062442_hp2_0:2419544-2419775	GT	0|1
chr8	144203089	volcanosv.DUP.recover.1462	.	<DUP>	20	PASS	SVTYPE=DUP;END=144203216;SVLEN=127;READS=PS142819425_142816515_145062442_hp1_1:2565654-2565719,PS145501678_145468389_146272722_hp2_0:88675-88795	GT	1|1
chr8	144382105	volcanosv.DUP.recover.1463	.	<DUP>	20	PASS	SVTYPE=DUP;END=144382213;SVLEN=108;READS=PS145501678_145468389_146272722_hp1_0:264559-264667,PS145501678_145468389_146272722_hp2_0:270229-270283	GT	1|1
chr8	144398159	volcanosv.DUP.recover.1464	.	<DUP>	20	PASS	SVTYPE=DUP;END=144398326;SVLEN=167;READS=PS145501678_145468389_146272722_hp1_0:280756-280931,PS145501678_145468389_146272722_hp2_0:286369-286543	GT	1|1
chr8	144531161	volcanosv.DUP.recover.1465	.	<DUP>	20	PASS	SVTYPE=DUP;END=144532099;SVLEN=938;READS=PS145501678_145468389_146272722_hp2_0:419740-420791	GT	0|1
chr8	144531839	volcanosv.DUP.recover.1466	.	<DUP>	20	PASS	SVTYPE=DUP;END=144531899;SVLEN=60;READS=PS145501678_145468389_146272722_hp1_0:414852-414911,PS145501678_145468389_146272722_hp2_0:421440-421499	GT	1|1
chr8	144612387	volcanosv.DUP.recover.1467	.	<DUP>	20	PASS	SVTYPE=DUP;END=144612628;SVLEN=241;READS=PS145501678_145468389_146272722_hp1_0:496025-496265,PS145501678_145468389_146272722_hp2_0:502598-502838	GT	1|1
chr8	144686873	volcanosv.DUP.recover.1468	.	<DUP>	20	PASS	SVTYPE=DUP;END=144686987;SVLEN=114;READS=PS145501678_145468389_146272722_hp1_0:570783-570926,PS145501678_145468389_146272722_hp2_0:577372-577451	GT	1|1
chr8	144686890	volcanosv.DUP.recover.1469	.	<DUP>	20	PASS	SVTYPE=DUP;END=144687546;SVLEN=656;READS=PS145501678_145468389_146272722_hp2_0:577566-578114	GT	1|1
chr8	144762551	volcanosv.DUP.recover.1470	.	<DUP>	20	PASS	SVTYPE=DUP;END=144762625;SVLEN=74;READS=PS145501678_145468389_146272722_hp1_0:648811-648884	GT	1|0
chr8	144767506	volcanosv.DUP.recover.1471	.	<DUP>	20	PASS	SVTYPE=DUP;END=144767822;SVLEN=316;READS=PS145501678_145468389_146272722_hp1_0:653877-654156	GT	1|0
chr8	144811518	volcanosv.DUP.recover.1472	.	<DUP>	20	PASS	SVTYPE=DUP;END=144811659;SVLEN=141;READS=PS145501678_145468389_146272722_hp1_0:698117-698257	GT	1|0
chr8	144838975	volcanosv.DUP.recover.1473	.	<DUP>	20	PASS	SVTYPE=DUP;END=144839081;SVLEN=106;READS=PS145501678_145468389_146272722_hp1_0:724733-724838,PS145501678_145468389_146272722_hp2_0:731654-731759	GT	1|1
chr8	144921637	volcanosv.DUP.recover.1474	.	<DUP>	20	PASS	SVTYPE=DUP;END=144921882;SVLEN=245;READS=PS145501678_145468389_146272722_hp1_0:807484-807729	GT	1|0
chr8	144946587	volcanosv.DUP.recover.1475	.	<DUP>	20	PASS	SVTYPE=DUP;END=144947266;SVLEN=679;READS=PS145501678_145468389_146272722_hp1_0:832758-833414	GT	1|0
chr8	144946743	volcanosv.DUP.recover.1476	.	<DUP>	20	PASS	SVTYPE=DUP;END=144947255;SVLEN=512;READS=PS145501678_145468389_146272722_hp1_0:833878-834390	GT	1|1
chr9	320212	volcanosv.DUP.recover.1477	.	<DUP>	20	PASS	SVTYPE=DUP;END=321859;SVLEN=1647;READS=PS186438_174814_3504430_hp2_2:312508-314094	GT	0|1
chr9	861990	volcanosv.DUP.recover.1478	.	<DUP>	20	PASS	SVTYPE=DUP;END=862105;SVLEN=115;READS=PS186438_174814_3504430_hp2_2:858661-858776	GT	0|1
chr9	998672	volcanosv.DUP.recover.1479	.	<DUP>	20	PASS	SVTYPE=DUP;END=999033;SVLEN=361;READS=PS186438_174814_3504430_hp1_1:797489-797881	GT	1|0
chr9	2814056	volcanosv.DUP.recover.1480	.	<DUP>	20	PASS	SVTYPE=DUP;END=2814257;SVLEN=201;READS=PS186438_174814_3504430_hp1_1:2616032-2616232,PS186438_174814_3504430_hp2_2:2813579-2813779	GT	1|1
chr9	6659779	volcanosv.DUP.recover.1481	.	<DUP>	20	PASS	SVTYPE=DUP;END=6659916;SVLEN=137;READS=PS5504038_5491406_9002892_hp2_2:1290331-1290467	GT	0|1
chr9	8102139	volcanosv.DUP.recover.1482	.	<DUP>	20	PASS	SVTYPE=DUP;END=8102215;SVLEN=76;READS=PS5504038_5491406_9002892_hp2_2:2734134-2734218	GT	0|1
chr9	11408593	volcanosv.DUP.recover.1483	.	<DUP>	20	PASS	SVTYPE=DUP;END=11408892;SVLEN=299;READS=PS9013745_9008020_14835348_hp2_0:2424333-2424657	GT	0|1
chr9	12999169	volcanosv.DUP.recover.1484	.	<DUP>	20	PASS	SVTYPE=DUP;END=12999280;SVLEN=111;READS=PS9013745_9008020_14835348_hp1_0:4111220-4111332	GT	1|0
chr9	15984095	volcanosv.DUP.recover.1485	.	<DUP>	20	PASS	SVTYPE=DUP;END=15984185;SVLEN=90;READS=PS14897723_14852376_22484253_hp2_1:1144374-1144463	GT	0|1
chr9	25285612	volcanosv.DUP.recover.1486	.	<DUP>	20	PASS	SVTYPE=DUP;END=25285696;SVLEN=84;READS=PS24983978_24980771_28221740_hp1_1:326032-326092,PS24983978_24980771_28221740_hp2_2:331957-332045	GT	1|1
chr12	29253235	volcanosv.DUP.recover.1487	.	<DUP>	20	PASS	SVTYPE=DUP;END=29253376;SVLEN=141;READS=PS25888862_25847052_34852574_hp1_0:3660627-3660759	GT	1|0
chr9	26104616	volcanosv.DUP.recover.1488	.	<DUP>	20	PASS	SVTYPE=DUP;END=26104657;SVLEN=41;READS=PS24983978_24980771_28221740_hp1_1:1146006-1146046,PS24983978_24980771_28221740_hp2_2:1151017-1151049	GT	1|1
chr9	28409875	volcanosv.DUP.recover.1489	.	<DUP>	20	PASS	SVTYPE=DUP;END=28409938;SVLEN=63;READS=PS28355271_28315758_28384272_hp1_0:94222-94284,PS24983978_24980771_28221740_hp2_2:3459167-3459229	GT	1|1
chr9	31620698	volcanosv.DUP.recover.1490	.	<DUP>	20	PASS	SVTYPE=DUP;END=31620791;SVLEN=93;READS=PS31203199_31163448_35114770_hp1_1:528512-528605	GT	1|1
chr9	32420099	volcanosv.DUP.recover.1491	.	<DUP>	20	PASS	SVTYPE=DUP;END=32420169;SVLEN=70;READS=PS31203199_31163448_35114770_hp2_1:1329246-1329315	GT	0|1
chr9	34169257	volcanosv.DUP.recover.1492	.	<DUP>	20	PASS	SVTYPE=DUP;END=34169373;SVLEN=116;READS=PS31203199_31163448_35114770_hp2_1:3076466-3076584	GT	0|1
chr9	34681482	volcanosv.DUP.recover.1493	.	<DUP>	20	PASS	SVTYPE=DUP;END=34681979;SVLEN=497;READS=PS31203199_31163448_35114770_hp1_1:3591745-3592240,PS31203199_31163448_35114770_hp2_1:3588429-3588924	GT	1|1
chr9	35018978	volcanosv.DUP.recover.1494	.	<DUP>	20	PASS	SVTYPE=DUP;END=35019043;SVLEN=65;READS=PS31203199_31163448_35114770_hp1_1:3929878-3929942,PS31203199_31163448_35114770_hp2_1:3928895-3928959	GT	1|1
chr9	63684053	volcanosv.DUP.recover.1495	.	<DUP>	20	PASS	SVTYPE=DUP;END=63684168;SVLEN=115;READS=PS68393438_68377457_68418900_hp1_7:158699-158814	GT	1|0
chr9	40595940	volcanosv.DUP.recover.1496	.	<DUP>	20	PASS	SVTYPE=DUP;END=40600128;SVLEN=4188;READS=PS66812970_66791377_66861412_hp1_1:38115-42318	GT	1|0
chr9	40595947	volcanosv.DUP.recover.1497	.	<DUP>	20	PASS	SVTYPE=DUP;END=40598447;SVLEN=2500;READS=PS66812970_66791377_66861412_hp2_5:11635-14144	GT	0|1
chr9	40598838	volcanosv.DUP.recover.1498	.	<DUP>	20	PASS	SVTYPE=DUP;END=40599657;SVLEN=819;READS=PS66812970_66791377_66861412_hp1_1:36009-36827	GT	1|0
chr9	40597196	volcanosv.DUP.recover.1499	.	<DUP>	20	PASS	SVTYPE=DUP;END=40598833;SVLEN=1637;READS=PS66812970_66791377_66861412_hp2_5:17043-18712	GT	0|1
chr9	74246004	volcanosv.DUP.recover.1500	.	<DUP>	20	PASS	SVTYPE=DUP;END=74246073;SVLEN=69;READS=PS73335264_73334709_76892853_hp1_3:3562624-3562692	GT	1|0
chr9	74346413	volcanosv.DUP.recover.1501	.	<DUP>	20	PASS	SVTYPE=DUP;END=74346538;SVLEN=125;READS=PS76904578_76898385_82611196_hp1_2:77278-77400	GT	1|0
chr9	76305317	volcanosv.DUP.recover.1502	.	<DUP>	20	PASS	SVTYPE=DUP;END=76305849;SVLEN=532;READS=PS76904578_76898385_82611196_hp1_2:2040599-2041131	GT	1|0
chr9	77427598	volcanosv.DUP.recover.1503	.	<DUP>	20	PASS	SVTYPE=DUP;END=77427670;SVLEN=72;READS=PS76904578_76898385_82611196_hp2_2:3174162-3174233	GT	0|1
chr9	78314238	volcanosv.DUP.recover.1504	.	<DUP>	20	PASS	SVTYPE=DUP;END=78314319;SVLEN=81;READS=PS76904578_76898385_82611196_hp1_2:4050742-4050822,PS76904578_76898385_82611196_hp2_2:4061519-4061599	GT	1|1
chr9	78922267	volcanosv.DUP.recover.1505	.	<DUP>	20	PASS	SVTYPE=DUP;END=78922452;SVLEN=185;READS=PS76904578_76898385_82611196_hp1_2:4660049-4660246,PS76904578_76898385_82611196_hp2_2:4670872-4671007	GT	1|1
chr9	83848168	volcanosv.DUP.recover.1506	.	<DUP>	20	PASS	SVTYPE=DUP;END=83848276;SVLEN=108;READS=PS84674796_84626955_88335506_hp1_6:35894-36008	GT	1|0
chr9	86588155	volcanosv.DUP.recover.1507	.	<DUP>	20	PASS	SVTYPE=DUP;END=86588219;SVLEN=64;READS=PS88427615_88378347_89599977_hp2_0:829050-829114	GT	0|1
chr9	87651869	volcanosv.DUP.recover.1508	.	<DUP>	20	PASS	SVTYPE=DUP;END=87652001;SVLEN=132;READS=PS89618793_89613930_90308845_hp2_0:694791-694923	GT	0|1
chr9	89253451	volcanosv.DUP.recover.1509	.	<DUP>	20	PASS	SVTYPE=DUP;END=89254393;SVLEN=942;READS=PS90373154_90334938_91911345_hp1_0:1613111-1614092,PS90373154_90334938_91911345_hp2_1:1604830-1605813	GT	1|1
chr9	90763702	volcanosv.DUP.recover.1510	.	<DUP>	20	PASS	SVTYPE=DUP;END=90763942;SVLEN=240;READS=PS92681649_92678796_94218658_hp1_0:958405-958597,PS92681649_92678796_94218658_hp2_0:958435-958691	GT	1|1
chr9	93211019	volcanosv.DUP.recover.1511	.	<DUP>	20	PASS	SVTYPE=DUP;END=93211297;SVLEN=278;READS=PS94311578_94263596_97063980_hp1_1:1812243-1812523,PS94311578_94263596_97063980_hp2_1:1812139-1812419	GT	1|1
chr9	93515114	volcanosv.DUP.recover.1512	.	<DUP>	20	PASS	SVTYPE=DUP;END=93515248;SVLEN=134;READS=PS94311578_94263596_97063980_hp2_1:2116312-2116445	GT	0|1
[truncated: 854,150 more chars]
