# Supplementary material for: VolcanoSV enables accurate and robust structural variant calling in diploid genomes from single-molecule long read sequencing
Source: Nat Commun. 2024 Aug 13;15:6956. doi: 10.1038/s41467-024-51282-0 (PMC11322167; doi:10.1038/s41467-024-51282-0)
Supplement: Supplementary file 4 — Source Data [file 41467_2024_51282_MOESM4_ESM.zip › Source Data/SupplementaryFigure4/Data/HG002_CLR_L1_Normal_Complex_SV_PBSV.vcf]

##fileformat=VCFv4.2
##fileDate=2024-04-03T22:17:39.305Z
##source=pbsv 2.6.2 (commit SL-release-10.1.0-175-g866ef3c)
##PG="pbsv call /data/maiziezhou_lab/Softwares/refdata-GRCh38.d1.vd1/GRCh38.d1.vd1.fa pbsv_clr_L1_minimap2.svsig.gz pbsv_clr_L1_minimap2.vcf"
##INFO=<ID=SVTYPE,Number=1,Type=String,Description="Type of structural variant">
##INFO=<ID=END,Number=1,Type=Integer,Description="End position of the structural variant described in this record">
##INFO=<ID=SVLEN,Number=.,Type=Integer,Description="Difference in length between REF and ALT alleles">
##INFO=<ID=SVANN,Number=.,Type=String,Description="Repeat annotation of structural variant">
##INFO=<ID=CIPOS,Number=2,Type=Integer,Description="Confidence interval around POS for imprecise variants">
##INFO=<ID=MATEID,Number=.,Type=String,Description="ID of mate breakends">
##INFO=<ID=MATEDIST,Number=1,Type=Integer,Description="Distance to the mate breakend for mates on the same contig">
##INFO=<ID=IMPRECISE,Number=0,Type=Flag,Description="Imprecise structural variation">
##INFO=<ID=SHADOWED,Number=0,Type=Flag,Description="CNV overlaps with or is encapsulated by deletion">
##ALT=<ID=INV,Description="Inversion">
##ALT=<ID=DUP,Description="Duplication">
##ALT=<ID=CNV,Description="Copy number variable region">
##FILTER=<ID=Decoy,Description="Variant involves a decoy sequence">
##FILTER=<ID=NearReferenceGap,Description="Variant is near (< 1000 bp) from a gap (run of >= 50 Ns) in the reference assembly">
##FILTER=<ID=NearContigEnd,Description="Variant is near (< 1000 bp) from the end of a contig">
##FILTER=<ID=InsufficientStrandEvidence,Description="Variant has insufficient number of reads per strand (< 1).">
##FORMAT=<ID=GT,Number=1,Type=String,Description="Genotype">
##FORMAT=<ID=AD,Number=R,Type=Integer,Description="Read depth per allele">
##FORMAT=<ID=DP,Number=1,Type=Integer,Description="Read depth at this position for this sample">
##FORMAT=<ID=SAC,Number=.,Type=Integer,Description="Number of reads on the forward and reverse strand supporting each allele including reference">
##FORMAT=<ID=CN,Number=1,Type=Integer,Description="Copy number genotype for imprecise events">
##INFO=<ID=NotFullySpanned,Number=0,Type=Flag,Description="Duplication variant does not have any fully spanning reads">
##reference=file:///data/maiziezhou_lab/Softwares/refdata-GRCh38.d1.vd1/GRCh38.d1.vd1.fa
##contig=<ID=CMV,length=235646>
##contig=<ID=HBV,length=3215>
##contig=<ID=HCV-1,length=9646>
##contig=<ID=HCV-2,length=9711>
##contig=<ID=HIV-1,length=9181>
##contig=<ID=HIV-2,length=10359>
##contig=<ID=HPV-mCG2,length=7152>
##contig=<ID=HPV-mCG3,length=7095>
##contig=<ID=HPV-mCH2,length=7190>
##contig=<ID=HPV-mFD1,length=7286>
##contig=<ID=HPV-mFD2,length=7219>
##contig=<ID=HPV-mFS1,length=7167>
##contig=<ID=HPV-mFi864,length=7247>
##contig=<ID=HPV-mKC5,length=7143>
##contig=<ID=HPV-mKN1,length=7300>
##contig=<ID=HPV-mKN2,length=7299>
##contig=<ID=HPV-mKN3,length=7251>
##contig=<ID=HPV-mL55,length=7177>
##contig=<ID=HPV-mRTRX7,length=7731>
##contig=<ID=HPV-mSD2,length=7300>
##contig=<ID=HPV1,length=7816>
##contig=<ID=HPV10,length=7919>
##contig=<ID=HPV100,length=7380>
##contig=<ID=HPV101,length=7259>
##contig=<ID=HPV102,length=8078>
##contig=<ID=HPV103,length=7263>
##contig=<ID=HPV104,length=7386>
##contig=<ID=HPV105,length=7667>
##contig=<ID=HPV106,length=8035>
##contig=<ID=HPV107,length=7562>
##contig=<ID=HPV108,length=7150>
##contig=<ID=HPV109,length=7346>
##contig=<ID=HPV11,length=7931>
##contig=<ID=HPV110,length=7423>
##contig=<ID=HPV111,length=7386>
##contig=<ID=HPV112,length=7227>
##contig=<ID=HPV113,length=7412>
##contig=<ID=HPV114,length=8070>
##contig=<ID=HPV115,length=7476>
##contig=<ID=HPV116,length=7184>
##contig=<ID=HPV117,length=7895>
##contig=<ID=HPV118,length=7597>
##contig=<ID=HPV119,length=7251>
##contig=<ID=HPV12,length=7673>
##contig=<ID=HPV120,length=7304>
##contig=<ID=HPV121,length=7342>
##contig=<ID=HPV122,length=7397>
##contig=<ID=HPV123,length=7329>
##contig=<ID=HPV124,length=7489>
##contig=<ID=HPV125,length=7809>
##contig=<ID=HPV126,length=7326>
##contig=<ID=HPV127,length=7181>
##contig=<ID=HPV128,length=7259>
##contig=<ID=HPV129,length=7219>
##contig=<ID=HPV13,length=7880>
##contig=<ID=HPV130,length=7388>
##contig=<ID=HPV131,length=7182>
##contig=<ID=HPV132,length=7125>
##contig=<ID=HPV133,length=7358>
##contig=<ID=HPV134,length=7309>
##contig=<ID=HPV135,length=7293>
##contig=<ID=HPV136,length=7319>
##contig=<ID=HPV137,length=7236>
##contig=<ID=HPV138,length=7353>
##contig=<ID=HPV139,length=7360>
##contig=<ID=HPV14,length=7713>
##contig=<ID=HPV140,length=7341>
##contig=<ID=HPV141,length=7384>
##contig=<ID=HPV142,length=7374>
##contig=<ID=HPV143,length=7715>
##contig=<ID=HPV144,length=7271>
##contig=<ID=HPV145,length=7375>
##contig=<ID=HPV146,length=7265>
##contig=<ID=HPV147,length=7224>
##contig=<ID=HPV148,length=7164>
##contig=<ID=HPV149,length=7333>
##contig=<ID=HPV15,length=7413>
##contig=<ID=HPV150,length=7436>
##contig=<ID=HPV151,length=7386>
##contig=<ID=HPV152,length=7480>
##contig=<ID=HPV153,length=7240>
##contig=<ID=HPV154,length=7286>
##contig=<ID=HPV155,length=7352>
##contig=<ID=HPV156,length=7329>
##contig=<ID=HPV159,length=7443>
##contig=<ID=HPV16,length=7906>
##contig=<ID=HPV160,length=7779>
##contig=<ID=HPV161,length=7238>
##contig=<ID=HPV162,length=7214>
##contig=<ID=HPV163,length=7233>
##contig=<ID=HPV164,length=7233>
##contig=<ID=HPV165,length=7129>
##contig=<ID=HPV166,length=7212>
##contig=<ID=HPV167,length=7228>
##contig=<ID=HPV168,length=7204>
##contig=<ID=HPV169,length=7252>
##contig=<ID=HPV17,length=7426>
##contig=<ID=HPV170,length=7417>
##contig=<ID=HPV171,length=7261>
##contig=<ID=HPV172,length=7203>
##contig=<ID=HPV173,length=7297>
##contig=<ID=HPV174,length=7359>
##contig=<ID=HPV175,length=7226>
##contig=<ID=HPV178,length=7314>
##contig=<ID=HPV179,length=7228>
##contig=<ID=HPV18,length=7857>
##contig=<ID=HPV180,length=7356>
##contig=<ID=HPV184,length=7324>
##contig=<ID=HPV19,length=7685>
##contig=<ID=HPV197,length=7278>
##contig=<ID=HPV199,length=7184>
##contig=<ID=HPV2,length=7860>
##contig=<ID=HPV20,length=7757>
##contig=<ID=HPV21,length=7779>
##contig=<ID=HPV22,length=7368>
##contig=<ID=HPV23,length=7324>
##contig=<ID=HPV24,length=7452>
##contig=<ID=HPV25,length=7713>
##contig=<ID=HPV26,length=7855>
##contig=<ID=HPV27,length=7823>
##contig=<ID=HPV28,length=7959>
##contig=<ID=HPV29,length=7916>
##contig=<ID=HPV3,length=7820>
##contig=<ID=HPV30,length=7852>
##contig=<ID=HPV31,length=7912>
##contig=<ID=HPV32,length=7961>
##contig=<ID=HPV33,length=7909>
##contig=<ID=HPV34,length=7723>
##contig=<ID=HPV35,length=7879>
##contig=<ID=HPV36,length=7722>
##contig=<ID=HPV37,length=7421>
##contig=<ID=HPV38,length=7400>
##contig=<ID=HPV39,length=7833>
##contig=<ID=HPV4,length=7353>
##contig=<ID=HPV40,length=7909>
##contig=<ID=HPV41,length=7614>
##contig=<ID=HPV42,length=7917>
##contig=<ID=HPV43,length=7975>
##contig=<ID=HPV44,length=7833>
##contig=<ID=HPV45,length=7858>
##contig=<ID=HPV47,length=7726>
##contig=<ID=HPV48,length=7100>
##contig=<ID=HPV49,length=7560>
##contig=<ID=HPV5,length=7746>
##contig=<ID=HPV50,length=7184>
##contig=<ID=HPV51,length=7808>
##contig=<ID=HPV52,length=7942>
##contig=<ID=HPV53,length=7859>
##contig=<ID=HPV54,length=7759>
##contig=<ID=HPV56,length=7845>
##contig=<ID=HPV57,length=7861>
##contig=<ID=HPV58,length=7824>
##contig=<ID=HPV59,length=7896>
##contig=<ID=HPV6,length=7996>
##contig=<ID=HPV60,length=7313>
##contig=<ID=HPV61,length=7989>
##contig=<ID=HPV62,length=8092>
##contig=<ID=HPV63,length=7348>
##contig=<ID=HPV65,length=7308>
##contig=<ID=HPV66,length=7824>
##contig=<ID=HPV67,length=7801>
##contig=<ID=HPV68,length=7822>
##contig=<ID=HPV69,length=7700>
##contig=<ID=HPV7,length=8027>
##contig=<ID=HPV70,length=7905>
##contig=<ID=HPV71,length=8037>
##contig=<ID=HPV72,length=7989>
##contig=<ID=HPV73,length=7700>
##contig=<ID=HPV74,length=7887>
##contig=<ID=HPV75,length=7537>
##contig=<ID=HPV76,length=7549>
##contig=<ID=HPV77,length=7887>
##contig=<ID=HPV78,length=7830>
##contig=<ID=HPV8,length=7654>
##contig=<ID=HPV80,length=7427>
##contig=<ID=HPV81,length=8070>
##contig=<ID=HPV82,length=7870>
##contig=<ID=HPV83,length=8104>
##contig=<ID=HPV84,length=7948>
##contig=<ID=HPV85,length=7812>
##contig=<ID=HPV86,length=7983>
##contig=<ID=HPV87,length=7999>
##contig=<ID=HPV88,length=7326>
##contig=<ID=HPV89,length=8078>
##contig=<ID=HPV9,length=7434>
##contig=<ID=HPV90,length=8033>
##contig=<ID=HPV91,length=7966>
##contig=<ID=HPV92,length=7461>
##contig=<ID=HPV93,length=7450>
##contig=<ID=HPV94,length=7881>
##contig=<ID=HPV95,length=7337>
##contig=<ID=HPV96,length=7438>
##contig=<ID=HPV97,length=7843>
##contig=<ID=HPV98,length=7466>
##contig=<ID=HPV99,length=7698>
##contig=<ID=HTLV-1,length=8507>
##contig=<ID=KSHV,length=137969>
##contig=<ID=MCV,length=5387>
##contig=<ID=SV40,length=5243>
##contig=<ID=chr1,length=248956422>
##contig=<ID=chr10,length=133797422>
##contig=<ID=chr11,length=135086622>
##contig=<ID=chr11_KI270721v1_random,length=100316>
##contig=<ID=chr12,length=133275309>
##contig=<ID=chr13,length=114364328>
##contig=<ID=chr14,length=107043718>
##contig=<ID=chr14_GL000009v2_random,length=201709>
##contig=<ID=chr14_GL000194v1_random,length=191469>
##contig=<ID=chr14_GL000225v1_random,length=211173>
##contig=<ID=chr14_KI270722v1_random,length=194050>
##contig=<ID=chr14_KI270723v1_random,length=38115>
##contig=<ID=chr14_KI270724v1_random,length=39555>
##contig=<ID=chr14_KI270725v1_random,length=172810>
##contig=<ID=chr14_KI270726v1_random,length=43739>
##contig=<ID=chr15,length=101991189>
##contig=<ID=chr15_KI270727v1_random,length=448248>
##contig=<ID=chr16,length=90338345>
##contig=<ID=chr16_KI270728v1_random,length=1872759>
##contig=<ID=chr17,length=83257441>
##contig=<ID=chr17_GL000205v2_random,length=185591>
##contig=<ID=chr17_KI270729v1_random,length=280839>
##contig=<ID=chr17_KI270730v1_random,length=112551>
##contig=<ID=chr18,length=80373285>
##contig=<ID=chr19,length=58617616>
##contig=<ID=chr1_KI270706v1_random,length=175055>
##contig=<ID=chr1_KI270707v1_random,length=32032>
##contig=<ID=chr1_KI270708v1_random,length=127682>
##contig=<ID=chr1_KI270709v1_random,length=66860>
##contig=<ID=chr1_KI270710v1_random,length=40176>
##contig=<ID=chr1_KI270711v1_random,length=42210>
##contig=<ID=chr1_KI270712v1_random,length=176043>
##contig=<ID=chr1_KI270713v1_random,length=40745>
##contig=<ID=chr1_KI270714v1_random,length=41717>
##contig=<ID=chr2,length=242193529>
##contig=<ID=chr20,length=64444167>
##contig=<ID=chr21,length=46709983>
##contig=<ID=chr22,length=50818468>
##contig=<ID=chr22_KI270731v1_random,length=150754>
##contig=<ID=chr22_KI270732v1_random,length=41543>
##contig=<ID=chr22_KI270733v1_random,length=179772>
##contig=<ID=chr22_KI270734v1_random,length=165050>
##contig=<ID=chr22_KI270735v1_random,length=42811>
##contig=<ID=chr22_KI270736v1_random,length=181920>
##contig=<ID=chr22_KI270737v1_random,length=103838>
##contig=<ID=chr22_KI270738v1_random,length=99375>
##contig=<ID=chr22_KI270739v1_random,length=73985>
##contig=<ID=chr2_KI270715v1_random,length=161471>
##contig=<ID=chr2_KI270716v1_random,length=153799>
##contig=<ID=chr3,length=198295559>
##contig=<ID=chr3_GL000221v1_random,length=155397>
##contig=<ID=chr4,length=190214555>
##contig=<ID=chr4_GL000008v2_random,length=209709>
##contig=<ID=chr5,length=181538259>
##contig=<ID=chr5_GL000208v1_random,length=92689>
##contig=<ID=chr6,length=170805979>
##contig=<ID=chr7,length=159345973>
##contig=<ID=chr8,length=145138636>
##contig=<ID=chr9,length=138394717>
##contig=<ID=chr9_KI270717v1_random,length=40062>
##contig=<ID=chr9_KI270718v1_random,length=38054>
##contig=<ID=chr9_KI270719v1_random,length=176845>
##contig=<ID=chr9_KI270720v1_random,length=39050>
##contig=<ID=chrEBV,length=171823>
##contig=<ID=chrM,length=16569>
##contig=<ID=chrUn_GL000195v1,length=182896>
##contig=<ID=chrUn_GL000213v1,length=164239>
##contig=<ID=chrUn_GL000214v1,length=137718>
##contig=<ID=chrUn_GL000216v2,length=176608>
##contig=<ID=chrUn_GL000218v1,length=161147>
##contig=<ID=chrUn_GL000219v1,length=179198>
##contig=<ID=chrUn_GL000220v1,length=161802>
##contig=<ID=chrUn_GL000224v1,length=179693>
##contig=<ID=chrUn_GL000226v1,length=15008>
##contig=<ID=chrUn_JTFH01000001v1_decoy,length=25139>
##contig=<ID=chrUn_JTFH01000002v1_decoy,length=18532>
##contig=<ID=chrUn_JTFH01000003v1_decoy,length=15240>
##contig=<ID=chrUn_JTFH01000004v1_decoy,length=13739>
##contig=<ID=chrUn_JTFH01000005v1_decoy,length=11297>
##contig=<ID=chrUn_JTFH01000006v1_decoy,length=10074>
##contig=<ID=chrUn_JTFH01000007v1_decoy,length=9891>
##contig=<ID=chrUn_JTFH01000008v1_decoy,length=9774>
##contig=<ID=chrUn_JTFH01000009v1_decoy,length=9727>
##contig=<ID=chrUn_JTFH01000010v1_decoy,length=9358>
##contig=<ID=chrUn_JTFH01000011v1_decoy,length=8920>
##contig=<ID=chrUn_JTFH01000012v1_decoy,length=8479>
##contig=<ID=chrUn_JTFH01000013v1_decoy,length=8312>
##contig=<ID=chrUn_JTFH01000014v1_decoy,length=8261>
##contig=<ID=chrUn_JTFH01000015v1_decoy,length=8131>
##contig=<ID=chrUn_JTFH01000016v1_decoy,length=8051>
##contig=<ID=chrUn_JTFH01000017v1_decoy,length=7832>
##contig=<ID=chrUn_JTFH01000018v1_decoy,length=7710>
##contig=<ID=chrUn_JTFH01000019v1_decoy,length=7702>
##contig=<ID=chrUn_JTFH01000020v1_decoy,length=7479>
##contig=<ID=chrUn_JTFH01000021v1_decoy,length=7368>
##contig=<ID=chrUn_JTFH01000022v1_decoy,length=7162>
##contig=<ID=chrUn_JTFH01000023v1_decoy,length=7065>
##contig=<ID=chrUn_JTFH01000024v1_decoy,length=7019>
##contig=<ID=chrUn_JTFH01000025v1_decoy,length=6997>
##contig=<ID=chrUn_JTFH01000026v1_decoy,length=6994>
##contig=<ID=chrUn_JTFH01000027v1_decoy,length=6979>
##contig=<ID=chrUn_JTFH01000028v1_decoy,length=6797>
##contig=<ID=chrUn_JTFH01000029v1_decoy,length=6525>
##contig=<ID=chrUn_JTFH01000030v1_decoy,length=6246>
##contig=<ID=chrUn_JTFH01000031v1_decoy,length=5926>
##contig=<ID=chrUn_JTFH01000032v1_decoy,length=5914>
##contig=<ID=chrUn_JTFH01000033v1_decoy,length=5898>
##contig=<ID=chrUn_JTFH01000034v1_decoy,length=5879>
##contig=<ID=chrUn_JTFH01000035v1_decoy,length=5834>
##contig=<ID=chrUn_JTFH01000036v1_decoy,length=5743>
##contig=<ID=chrUn_JTFH01000037v1_decoy,length=5577>
##contig=<ID=chrUn_JTFH01000038v1_decoy,length=5413>
##contig=<ID=chrUn_JTFH01000039v1_decoy,length=5250>
##contig=<ID=chrUn_JTFH01000040v1_decoy,length=5246>
##contig=<ID=chrUn_JTFH01000041v1_decoy,length=5118>
##contig=<ID=chrUn_JTFH01000042v1_decoy,length=5058>
##contig=<ID=chrUn_JTFH01000043v1_decoy,length=4959>
##contig=<ID=chrUn_JTFH01000044v1_decoy,length=4853>
##contig=<ID=chrUn_JTFH01000045v1_decoy,length=4828>
##contig=<ID=chrUn_JTFH01000046v1_decoy,length=4819>
##contig=<ID=chrUn_JTFH01000047v1_decoy,length=4809>
##contig=<ID=chrUn_JTFH01000048v1_decoy,length=4710>
##contig=<ID=chrUn_JTFH01000049v1_decoy,length=4680>
##contig=<ID=chrUn_JTFH01000050v1_decoy,length=4645>
##contig=<ID=chrUn_JTFH01000051v1_decoy,length=4514>
##contig=<ID=chrUn_JTFH01000052v1_decoy,length=4439>
##contig=<ID=chrUn_JTFH01000053v1_decoy,length=4416>
##contig=<ID=chrUn_JTFH01000054v1_decoy,length=4409>
##contig=<ID=chrUn_JTFH01000055v1_decoy,length=4392>
##contig=<ID=chrUn_JTFH01000056v1_decoy,length=4359>
##contig=<ID=chrUn_JTFH01000057v1_decoy,length=4319>
##contig=<ID=chrUn_JTFH01000058v1_decoy,length=4290>
##contig=<ID=chrUn_JTFH01000059v1_decoy,length=4242>
##contig=<ID=chrUn_JTFH01000060v1_decoy,length=4228>
##contig=<ID=chrUn_JTFH01000061v1_decoy,length=4222>
##contig=<ID=chrUn_JTFH01000062v1_decoy,length=4216>
##contig=<ID=chrUn_JTFH01000063v1_decoy,length=4210>
##contig=<ID=chrUn_JTFH01000064v1_decoy,length=4206>
##contig=<ID=chrUn_JTFH01000065v1_decoy,length=4102>
##contig=<ID=chrUn_JTFH01000066v1_decoy,length=4101>
##contig=<ID=chrUn_JTFH01000067v1_decoy,length=4083>
##contig=<ID=chrUn_JTFH01000068v1_decoy,length=3967>
##contig=<ID=chrUn_JTFH01000069v1_decoy,length=3955>
##contig=<ID=chrUn_JTFH01000070v1_decoy,length=3945>
##contig=<ID=chrUn_JTFH01000071v1_decoy,length=3930>
##contig=<ID=chrUn_JTFH01000072v1_decoy,length=3929>
##contig=<ID=chrUn_JTFH01000073v1_decoy,length=3924>
##contig=<ID=chrUn_JTFH01000074v1_decoy,length=3919>
##contig=<ID=chrUn_JTFH01000075v1_decoy,length=3908>
##contig=<ID=chrUn_JTFH01000076v1_decoy,length=3892>
##contig=<ID=chrUn_JTFH01000077v1_decoy,length=3890>
##contig=<ID=chrUn_JTFH01000078v1_decoy,length=3859>
##contig=<ID=chrUn_JTFH01000079v1_decoy,length=3846>
##contig=<ID=chrUn_JTFH01000080v1_decoy,length=3835>
##contig=<ID=chrUn_JTFH01000081v1_decoy,length=3830>
##contig=<ID=chrUn_JTFH01000082v1_decoy,length=3828>
##contig=<ID=chrUn_JTFH01000083v1_decoy,length=3825>
##contig=<ID=chrUn_JTFH01000084v1_decoy,length=3821>
##contig=<ID=chrUn_JTFH01000085v1_decoy,length=3809>
##contig=<ID=chrUn_JTFH01000086v1_decoy,length=3801>
##contig=<ID=chrUn_JTFH01000087v1_decoy,length=3799>
##contig=<ID=chrUn_JTFH01000088v1_decoy,length=3737>
##contig=<ID=chrUn_JTFH01000089v1_decoy,length=3701>
##contig=<ID=chrUn_JTFH01000090v1_decoy,length=3698>
##contig=<ID=chrUn_JTFH01000091v1_decoy,length=3692>
##contig=<ID=chrUn_JTFH01000092v1_decoy,length=3686>
##contig=<ID=chrUn_JTFH01000093v1_decoy,length=3677>
##contig=<ID=chrUn_JTFH01000094v1_decoy,length=3664>
##contig=<ID=chrUn_JTFH01000095v1_decoy,length=3613>
##contig=<ID=chrUn_JTFH01000096v1_decoy,length=3611>
##contig=<ID=chrUn_JTFH01000097v1_decoy,length=3606>
##contig=<ID=chrUn_JTFH01000098v1_decoy,length=3584>
##contig=<ID=chrUn_JTFH01000099v1_decoy,length=3581>
##contig=<ID=chrUn_JTFH01000100v1_decoy,length=3543>
##contig=<ID=chrUn_JTFH01000101v1_decoy,length=3528>
##contig=<ID=chrUn_JTFH01000102v1_decoy,length=3527>
##contig=<ID=chrUn_JTFH01000103v1_decoy,length=3496>
##contig=<ID=chrUn_JTFH01000104v1_decoy,length=3493>
##contig=<ID=chrUn_JTFH01000105v1_decoy,length=3484>
##contig=<ID=chrUn_JTFH01000106v1_decoy,length=3435>
##contig=<ID=chrUn_JTFH01000107v1_decoy,length=3391>
##contig=<ID=chrUn_JTFH01000108v1_decoy,length=3374>
##contig=<ID=chrUn_JTFH01000109v1_decoy,length=3371>
##contig=<ID=chrUn_JTFH01000110v1_decoy,length=3361>
##contig=<ID=chrUn_JTFH01000111v1_decoy,length=3351>
##contig=<ID=chrUn_JTFH01000112v1_decoy,length=3340>
##contig=<ID=chrUn_JTFH01000113v1_decoy,length=3320>
##contig=<ID=chrUn_JTFH01000114v1_decoy,length=3282>
##contig=<ID=chrUn_JTFH01000115v1_decoy,length=3278>
##contig=<ID=chrUn_JTFH01000116v1_decoy,length=3260>
##contig=<ID=chrUn_JTFH01000117v1_decoy,length=3258>
##contig=<ID=chrUn_JTFH01000118v1_decoy,length=3253>
##contig=<ID=chrUn_JTFH01000119v1_decoy,length=3247>
##contig=<ID=chrUn_JTFH01000120v1_decoy,length=3230>
##contig=<ID=chrUn_JTFH01000121v1_decoy,length=3224>
##contig=<ID=chrUn_JTFH01000122v1_decoy,length=3216>
##contig=<ID=chrUn_JTFH01000123v1_decoy,length=3212>
##contig=<ID=chrUn_JTFH01000124v1_decoy,length=3194>
##contig=<ID=chrUn_JTFH01000125v1_decoy,length=3189>
##contig=<ID=chrUn_JTFH01000126v1_decoy,length=3177>
##contig=<ID=chrUn_JTFH01000127v1_decoy,length=3176>
##contig=<ID=chrUn_JTFH01000128v1_decoy,length=3173>
##contig=<ID=chrUn_JTFH01000129v1_decoy,length=3170>
##contig=<ID=chrUn_JTFH01000130v1_decoy,length=3166>
##contig=<ID=chrUn_JTFH01000131v1_decoy,length=3163>
##contig=<ID=chrUn_JTFH01000132v1_decoy,length=3143>
##contig=<ID=chrUn_JTFH01000133v1_decoy,length=3137>
##contig=<ID=chrUn_JTFH01000134v1_decoy,length=3116>
##contig=<ID=chrUn_JTFH01000135v1_decoy,length=3106>
##contig=<ID=chrUn_JTFH01000136v1_decoy,length=3093>
##contig=<ID=chrUn_JTFH01000137v1_decoy,length=3079>
##contig=<ID=chrUn_JTFH01000138v1_decoy,length=3053>
##contig=<ID=chrUn_JTFH01000139v1_decoy,length=3051>
##contig=<ID=chrUn_JTFH01000140v1_decoy,length=3015>
##contig=<ID=chrUn_JTFH01000141v1_decoy,length=3012>
##contig=<ID=chrUn_JTFH01000142v1_decoy,length=3009>
##contig=<ID=chrUn_JTFH01000143v1_decoy,length=2997>
##contig=<ID=chrUn_JTFH01000144v1_decoy,length=2997>
##contig=<ID=chrUn_JTFH01000145v1_decoy,length=2983>
##contig=<ID=chrUn_JTFH01000146v1_decoy,length=2979>
##contig=<ID=chrUn_JTFH01000147v1_decoy,length=2967>
##contig=<ID=chrUn_JTFH01000148v1_decoy,length=2967>
##contig=<ID=chrUn_JTFH01000149v1_decoy,length=2966>
##contig=<ID=chrUn_JTFH01000150v1_decoy,length=2954>
##contig=<ID=chrUn_JTFH01000151v1_decoy,length=2952>
##contig=<ID=chrUn_JTFH01000152v1_decoy,length=2934>
##contig=<ID=chrUn_JTFH01000153v1_decoy,length=2918>
##contig=<ID=chrUn_JTFH01000154v1_decoy,length=2895>
##contig=<ID=chrUn_JTFH01000155v1_decoy,length=2887>
##contig=<ID=chrUn_JTFH01000156v1_decoy,length=2879>
##contig=<ID=chrUn_JTFH01000157v1_decoy,length=2878>
##contig=<ID=chrUn_JTFH01000158v1_decoy,length=2872>
##contig=<ID=chrUn_JTFH01000159v1_decoy,length=2868>
##contig=<ID=chrUn_JTFH01000160v1_decoy,length=2866>
##contig=<ID=chrUn_JTFH01000161v1_decoy,length=2865>
##contig=<ID=chrUn_JTFH01000162v1_decoy,length=2864>
##contig=<ID=chrUn_JTFH01000163v1_decoy,length=2859>
##contig=<ID=chrUn_JTFH01000164v1_decoy,length=2854>
##contig=<ID=chrUn_JTFH01000165v1_decoy,length=2830>
##contig=<ID=chrUn_JTFH01000166v1_decoy,length=2828>
##contig=<ID=chrUn_JTFH01000167v1_decoy,length=2824>
##contig=<ID=chrUn_JTFH01000168v1_decoy,length=2819>
##contig=<ID=chrUn_JTFH01000169v1_decoy,length=2813>
##contig=<ID=chrUn_JTFH01000170v1_decoy,length=2809>
##contig=<ID=chrUn_JTFH01000171v1_decoy,length=2802>
##contig=<ID=chrUn_JTFH01000172v1_decoy,length=2791>
##contig=<ID=chrUn_JTFH01000173v1_decoy,length=2783>
##contig=<ID=chrUn_JTFH01000174v1_decoy,length=2778>
##contig=<ID=chrUn_JTFH01000175v1_decoy,length=2777>
##contig=<ID=chrUn_JTFH01000176v1_decoy,length=2770>
##contig=<ID=chrUn_JTFH01000177v1_decoy,length=2769>
##contig=<ID=chrUn_JTFH01000178v1_decoy,length=2767>
##contig=<ID=chrUn_JTFH01000179v1_decoy,length=2763>
##contig=<ID=chrUn_JTFH01000180v1_decoy,length=2745>
##contig=<ID=chrUn_JTFH01000181v1_decoy,length=2742>
##contig=<ID=chrUn_JTFH01000182v1_decoy,length=2736>
##contig=<ID=chrUn_JTFH01000183v1_decoy,length=2729>
##contig=<ID=chrUn_JTFH01000184v1_decoy,length=2726>
##contig=<ID=chrUn_JTFH01000185v1_decoy,length=2719>
##contig=<ID=chrUn_JTFH01000186v1_decoy,length=2715>
##contig=<ID=chrUn_JTFH01000187v1_decoy,length=2708>
##contig=<ID=chrUn_JTFH01000188v1_decoy,length=2704>
##contig=<ID=chrUn_JTFH01000189v1_decoy,length=2692>
##contig=<ID=chrUn_JTFH01000190v1_decoy,length=2691>
##contig=<ID=chrUn_JTFH01000191v1_decoy,length=2690>
##contig=<ID=chrUn_JTFH01000192v1_decoy,length=2687>
##contig=<ID=chrUn_JTFH01000193v1_decoy,length=2677>
##contig=<ID=chrUn_JTFH01000194v1_decoy,length=2668>
##contig=<ID=chrUn_JTFH01000195v1_decoy,length=2668>
##contig=<ID=chrUn_JTFH01000196v1_decoy,length=2663>
##contig=<ID=chrUn_JTFH01000197v1_decoy,length=2655>
##contig=<ID=chrUn_JTFH01000198v1_decoy,length=2644>
##contig=<ID=chrUn_JTFH01000199v1_decoy,length=2642>
##contig=<ID=chrUn_JTFH01000200v1_decoy,length=2632>
##contig=<ID=chrUn_JTFH01000201v1_decoy,length=2632>
##contig=<ID=chrUn_JTFH01000202v1_decoy,length=2628>
##contig=<ID=chrUn_JTFH01000203v1_decoy,length=2623>
##contig=<ID=chrUn_JTFH01000204v1_decoy,length=2622>
##contig=<ID=chrUn_JTFH01000205v1_decoy,length=2619>
##contig=<ID=chrUn_JTFH01000206v1_decoy,length=2605>
##contig=<ID=chrUn_JTFH01000207v1_decoy,length=2603>
##contig=<ID=chrUn_JTFH01000208v1_decoy,length=2601>
##contig=<ID=chrUn_JTFH01000209v1_decoy,length=2598>
##contig=<ID=chrUn_JTFH01000210v1_decoy,length=2597>
##contig=<ID=chrUn_JTFH01000211v1_decoy,length=2596>
##contig=<ID=chrUn_JTFH01000212v1_decoy,length=2594>
##contig=<ID=chrUn_JTFH01000213v1_decoy,length=2586>
##contig=<ID=chrUn_JTFH01000214v1_decoy,length=2585>
##contig=<ID=chrUn_JTFH01000215v1_decoy,length=2583>
##contig=<ID=chrUn_JTFH01000216v1_decoy,length=2578>
##contig=<ID=chrUn_JTFH01000217v1_decoy,length=2569>
##contig=<ID=chrUn_JTFH01000218v1_decoy,length=2569>
##contig=<ID=chrUn_JTFH01000219v1_decoy,length=2551>
##contig=<ID=chrUn_JTFH01000220v1_decoy,length=2548>
##contig=<ID=chrUn_JTFH01000221v1_decoy,length=2548>
##contig=<ID=chrUn_JTFH01000222v1_decoy,length=2546>
##contig=<ID=chrUn_JTFH01000223v1_decoy,length=2545>
##contig=<ID=chrUn_JTFH01000224v1_decoy,length=2534>
##contig=<ID=chrUn_JTFH01000225v1_decoy,length=2533>
##contig=<ID=chrUn_JTFH01000226v1_decoy,length=2522>
##contig=<ID=chrUn_JTFH01000227v1_decoy,length=2522>
##contig=<ID=chrUn_JTFH01000228v1_decoy,length=2515>
##contig=<ID=chrUn_JTFH01000229v1_decoy,length=2513>
##contig=<ID=chrUn_JTFH01000230v1_decoy,length=2507>
##contig=<ID=chrUn_JTFH01000231v1_decoy,length=2504>
##contig=<ID=chrUn_JTFH01000232v1_decoy,length=2497>
##contig=<ID=chrUn_JTFH01000233v1_decoy,length=2471>
##contig=<ID=chrUn_JTFH01000234v1_decoy,length=2465>
##contig=<ID=chrUn_JTFH01000235v1_decoy,length=2464>
##contig=<ID=chrUn_JTFH01000236v1_decoy,length=2459>
##contig=<ID=chrUn_JTFH01000237v1_decoy,length=2457>
##contig=<ID=chrUn_JTFH01000238v1_decoy,length=2450>
##contig=<ID=chrUn_JTFH01000239v1_decoy,length=2435>
##contig=<ID=chrUn_JTFH01000240v1_decoy,length=2434>
##contig=<ID=chrUn_JTFH01000241v1_decoy,length=2432>
##contig=<ID=chrUn_JTFH01000242v1_decoy,length=2427>
##contig=<ID=chrUn_JTFH01000243v1_decoy,length=2421>
##contig=<ID=chrUn_JTFH01000244v1_decoy,length=2420>
##contig=<ID=chrUn_JTFH01000245v1_decoy,length=2414>
##contig=<ID=chrUn_JTFH01000246v1_decoy,length=2404>
##contig=<ID=chrUn_JTFH01000247v1_decoy,length=2403>
##contig=<ID=chrUn_JTFH01000248v1_decoy,length=2402>
##contig=<ID=chrUn_JTFH01000249v1_decoy,length=2397>
##contig=<ID=chrUn_JTFH01000250v1_decoy,length=2395>
##contig=<ID=chrUn_JTFH01000251v1_decoy,length=2394>
##contig=<ID=chrUn_JTFH01000252v1_decoy,length=2388>
##contig=<ID=chrUn_JTFH01000253v1_decoy,length=2382>
##contig=<ID=chrUn_JTFH01000254v1_decoy,length=2381>
##contig=<ID=chrUn_JTFH01000255v1_decoy,length=2380>
##contig=<ID=chrUn_JTFH01000256v1_decoy,length=2368>
##contig=<ID=chrUn_JTFH01000257v1_decoy,length=2364>
##contig=<ID=chrUn_JTFH01000258v1_decoy,length=2363>
##contig=<ID=chrUn_JTFH01000259v1_decoy,length=2348>
##contig=<ID=chrUn_JTFH01000260v1_decoy,length=2339>
##contig=<ID=chrUn_JTFH01000261v1_decoy,length=2335>
##contig=<ID=chrUn_JTFH01000262v1_decoy,length=2332>
##contig=<ID=chrUn_JTFH01000263v1_decoy,length=2331>
##contig=<ID=chrUn_JTFH01000264v1_decoy,length=2330>
##contig=<ID=chrUn_JTFH01000265v1_decoy,length=2323>
##contig=<ID=chrUn_JTFH01000266v1_decoy,length=2319>
##contig=<ID=chrUn_JTFH01000267v1_decoy,length=2314>
##contig=<ID=chrUn_JTFH01000268v1_decoy,length=2308>
##contig=<ID=chrUn_JTFH01000269v1_decoy,length=2306>
##contig=<ID=chrUn_JTFH01000270v1_decoy,length=2296>
##contig=<ID=chrUn_JTFH01000271v1_decoy,length=2287>
##contig=<ID=chrUn_JTFH01000272v1_decoy,length=2279>
##contig=<ID=chrUn_JTFH01000273v1_decoy,length=2276>
##contig=<ID=chrUn_JTFH01000274v1_decoy,length=2273>
##contig=<ID=chrUn_JTFH01000275v1_decoy,length=2262>
##contig=<ID=chrUn_JTFH01000276v1_decoy,length=2254>
##contig=<ID=chrUn_JTFH01000277v1_decoy,length=2252>
##contig=<ID=chrUn_JTFH01000278v1_decoy,length=2245>
##contig=<ID=chrUn_JTFH01000279v1_decoy,length=2239>
##contig=<ID=chrUn_JTFH01000280v1_decoy,length=2223>
##contig=<ID=chrUn_JTFH01000281v1_decoy,length=2220>
##contig=<ID=chrUn_JTFH01000282v1_decoy,length=2218>
##contig=<ID=chrUn_JTFH01000283v1_decoy,length=2215>
##contig=<ID=chrUn_JTFH01000284v1_decoy,length=2213>
##contig=<ID=chrUn_JTFH01000285v1_decoy,length=2203>
##contig=<ID=chrUn_JTFH01000286v1_decoy,length=2200>
##contig=<ID=chrUn_JTFH01000287v1_decoy,length=2197>
##contig=<ID=chrUn_JTFH01000288v1_decoy,length=2194>
##contig=<ID=chrUn_JTFH01000289v1_decoy,length=2183>
##contig=<ID=chrUn_JTFH01000290v1_decoy,length=2179>
##contig=<ID=chrUn_JTFH01000291v1_decoy,length=2177>
##contig=<ID=chrUn_JTFH01000292v1_decoy,length=2177>
##contig=<ID=chrUn_JTFH01000293v1_decoy,length=2177>
##contig=<ID=chrUn_JTFH01000294v1_decoy,length=2168>
##contig=<ID=chrUn_JTFH01000295v1_decoy,length=2160>
##contig=<ID=chrUn_JTFH01000296v1_decoy,length=2155>
##contig=<ID=chrUn_JTFH01000297v1_decoy,length=2144>
##contig=<ID=chrUn_JTFH01000298v1_decoy,length=2143>
##contig=<ID=chrUn_JTFH01000299v1_decoy,length=2136>
##contig=<ID=chrUn_JTFH01000300v1_decoy,length=2134>
##contig=<ID=chrUn_JTFH01000301v1_decoy,length=2129>
##contig=<ID=chrUn_JTFH01000302v1_decoy,length=2128>
##contig=<ID=chrUn_JTFH01000303v1_decoy,length=2125>
##contig=<ID=chrUn_JTFH01000304v1_decoy,length=2125>
##contig=<ID=chrUn_JTFH01000305v1_decoy,length=2122>
##contig=<ID=chrUn_JTFH01000306v1_decoy,length=2111>
##contig=<ID=chrUn_JTFH01000307v1_decoy,length=2106>
##contig=<ID=chrUn_JTFH01000308v1_decoy,length=2094>
##contig=<ID=chrUn_JTFH01000309v1_decoy,length=2093>
##contig=<ID=chrUn_JTFH01000310v1_decoy,length=2088>
##contig=<ID=chrUn_JTFH01000311v1_decoy,length=2086>
##contig=<ID=chrUn_JTFH01000312v1_decoy,length=2086>
##contig=<ID=chrUn_JTFH01000313v1_decoy,length=2084>
##contig=<ID=chrUn_JTFH01000314v1_decoy,length=2080>
##contig=<ID=chrUn_JTFH01000315v1_decoy,length=2079>
##contig=<ID=chrUn_JTFH01000316v1_decoy,length=2076>
##contig=<ID=chrUn_JTFH01000317v1_decoy,length=2071>
##contig=<ID=chrUn_JTFH01000318v1_decoy,length=2066>
##contig=<ID=chrUn_JTFH01000319v1_decoy,length=2061>
##contig=<ID=chrUn_JTFH01000320v1_decoy,length=2055>
##contig=<ID=chrUn_JTFH01000321v1_decoy,length=2053>
##contig=<ID=chrUn_JTFH01000322v1_decoy,length=2040>
##contig=<ID=chrUn_JTFH01000323v1_decoy,length=2036>
##contig=<ID=chrUn_JTFH01000324v1_decoy,length=2035>
##contig=<ID=chrUn_JTFH01000325v1_decoy,length=2034>
##contig=<ID=chrUn_JTFH01000326v1_decoy,length=2032>
##contig=<ID=chrUn_JTFH01000327v1_decoy,length=2029>
##contig=<ID=chrUn_JTFH01000328v1_decoy,length=2025>
##contig=<ID=chrUn_JTFH01000329v1_decoy,length=2021>
##contig=<ID=chrUn_JTFH01000330v1_decoy,length=2018>
##contig=<ID=chrUn_JTFH01000331v1_decoy,length=2015>
##contig=<ID=chrUn_JTFH01000332v1_decoy,length=2009>
##contig=<ID=chrUn_JTFH01000333v1_decoy,length=2007>
##contig=<ID=chrUn_JTFH01000334v1_decoy,length=2005>
##contig=<ID=chrUn_JTFH01000335v1_decoy,length=2003>
##contig=<ID=chrUn_JTFH01000336v1_decoy,length=2001>
##contig=<ID=chrUn_JTFH01000337v1_decoy,length=2001>
##contig=<ID=chrUn_JTFH01000338v1_decoy,length=2000>
##contig=<ID=chrUn_JTFH01000339v1_decoy,length=1996>
##contig=<ID=chrUn_JTFH01000340v1_decoy,length=1992>
##contig=<ID=chrUn_JTFH01000341v1_decoy,length=1985>
##contig=<ID=chrUn_JTFH01000342v1_decoy,length=1981>
##contig=<ID=chrUn_JTFH01000343v1_decoy,length=1977>
##contig=<ID=chrUn_JTFH01000344v1_decoy,length=1971>
##contig=<ID=chrUn_JTFH01000345v1_decoy,length=1968>
##contig=<ID=chrUn_JTFH01000346v1_decoy,length=1962>
##contig=<ID=chrUn_JTFH01000347v1_decoy,length=1961>
##contig=<ID=chrUn_JTFH01000348v1_decoy,length=1960>
##contig=<ID=chrUn_JTFH01000349v1_decoy,length=1960>
##contig=<ID=chrUn_JTFH01000350v1_decoy,length=1954>
##contig=<ID=chrUn_JTFH01000351v1_decoy,length=1952>
##contig=<ID=chrUn_JTFH01000352v1_decoy,length=1947>
##contig=<ID=chrUn_JTFH01000353v1_decoy,length=1944>
##contig=<ID=chrUn_JTFH01000354v1_decoy,length=1943>
##contig=<ID=chrUn_JTFH01000355v1_decoy,length=1941>
##contig=<ID=chrUn_JTFH01000356v1_decoy,length=1937>
##contig=<ID=chrUn_JTFH01000357v1_decoy,length=1934>
##contig=<ID=chrUn_JTFH01000358v1_decoy,length=1929>
##contig=<ID=chrUn_JTFH01000359v1_decoy,length=1924>
##contig=<ID=chrUn_JTFH01000360v1_decoy,length=1924>
##contig=<ID=chrUn_JTFH01000361v1_decoy,length=1923>
##contig=<ID=chrUn_JTFH01000362v1_decoy,length=1921>
##contig=<ID=chrUn_JTFH01000363v1_decoy,length=1918>
##contig=<ID=chrUn_JTFH01000364v1_decoy,length=1915>
##contig=<ID=chrUn_JTFH01000365v1_decoy,length=1915>
##contig=<ID=chrUn_JTFH01000366v1_decoy,length=1914>
##contig=<ID=chrUn_JTFH01000367v1_decoy,length=1912>
##contig=<ID=chrUn_JTFH01000368v1_decoy,length=1910>
##contig=<ID=chrUn_JTFH01000369v1_decoy,length=1907>
##contig=<ID=chrUn_JTFH01000370v1_decoy,length=1904>
##contig=<ID=chrUn_JTFH01000371v1_decoy,length=1897>
##contig=<ID=chrUn_JTFH01000372v1_decoy,length=1891>
##contig=<ID=chrUn_JTFH01000373v1_decoy,length=1890>
##contig=<ID=chrUn_JTFH01000374v1_decoy,length=1888>
##contig=<ID=chrUn_JTFH01000375v1_decoy,length=1888>
##contig=<ID=chrUn_JTFH01000376v1_decoy,length=1885>
##contig=<ID=chrUn_JTFH01000377v1_decoy,length=1881>
##contig=<ID=chrUn_JTFH01000378v1_decoy,length=1879>
##contig=<ID=chrUn_JTFH01000379v1_decoy,length=1877>
##contig=<ID=chrUn_JTFH01000380v1_decoy,length=1876>
##contig=<ID=chrUn_JTFH01000381v1_decoy,length=1876>
##contig=<ID=chrUn_JTFH01000382v1_decoy,length=1874>
##contig=<ID=chrUn_JTFH01000383v1_decoy,length=1872>
##contig=<ID=chrUn_JTFH01000384v1_decoy,length=1869>
##contig=<ID=chrUn_JTFH01000385v1_decoy,length=1866>
##contig=<ID=chrUn_JTFH01000386v1_decoy,length=1865>
##contig=<ID=chrUn_JTFH01000387v1_decoy,length=1865>
##contig=<ID=chrUn_JTFH01000388v1_decoy,length=1865>
##contig=<ID=chrUn_JTFH01000389v1_decoy,length=1862>
##contig=<ID=chrUn_JTFH01000390v1_decoy,length=1862>
##contig=<ID=chrUn_JTFH01000391v1_decoy,length=1859>
##contig=<ID=chrUn_JTFH01000392v1_decoy,length=1856>
##contig=<ID=chrUn_JTFH01000393v1_decoy,length=1856>
##contig=<ID=chrUn_JTFH01000394v1_decoy,length=1854>
##contig=<ID=chrUn_JTFH01000395v1_decoy,length=1850>
##contig=<ID=chrUn_JTFH01000396v1_decoy,length=1849>
##contig=<ID=chrUn_JTFH01000397v1_decoy,length=1849>
##contig=<ID=chrUn_JTFH01000398v1_decoy,length=1847>
##contig=<ID=chrUn_JTFH01000399v1_decoy,length=1839>
##contig=<ID=chrUn_JTFH01000400v1_decoy,length=1834>
##contig=<ID=chrUn_JTFH01000401v1_decoy,length=1821>
##contig=<ID=chrUn_JTFH01000402v1_decoy,length=1815>
##contig=<ID=chrUn_JTFH01000403v1_decoy,length=1811>
##contig=<ID=chrUn_JTFH01000404v1_decoy,length=1808>
##contig=<ID=chrUn_JTFH01000405v1_decoy,length=1808>
##contig=<ID=chrUn_JTFH01000406v1_decoy,length=1807>
##contig=<ID=chrUn_JTFH01000407v1_decoy,length=1807>
##contig=<ID=chrUn_JTFH01000408v1_decoy,length=1802>
##contig=<ID=chrUn_JTFH01000409v1_decoy,length=1801>
##contig=<ID=chrUn_JTFH01000410v1_decoy,length=1800>
##contig=<ID=chrUn_JTFH01000411v1_decoy,length=1795>
##contig=<ID=chrUn_JTFH01000412v1_decoy,length=1794>
##contig=<ID=chrUn_JTFH01000413v1_decoy,length=1792>
##contig=<ID=chrUn_JTFH01000414v1_decoy,length=1788>
##contig=<ID=chrUn_JTFH01000415v1_decoy,length=1786>
##contig=<ID=chrUn_JTFH01000416v1_decoy,length=1782>
##contig=<ID=chrUn_JTFH01000417v1_decoy,length=1782>
##contig=<ID=chrUn_JTFH01000418v1_decoy,length=1781>
##contig=<ID=chrUn_JTFH01000419v1_decoy,length=1781>
##contig=<ID=chrUn_JTFH01000420v1_decoy,length=1779>
##contig=<ID=chrUn_JTFH01000421v1_decoy,length=1777>
##contig=<ID=chrUn_JTFH01000422v1_decoy,length=1764>
##contig=<ID=chrUn_JTFH01000423v1_decoy,length=1762>
##contig=<ID=chrUn_JTFH01000424v1_decoy,length=1755>
##contig=<ID=chrUn_JTFH01000425v1_decoy,length=1749>
##contig=<ID=chrUn_JTFH01000426v1_decoy,length=1747>
##contig=<ID=chrUn_JTFH01000427v1_decoy,length=1746>
##contig=<ID=chrUn_JTFH01000428v1_decoy,length=1745>
##contig=<ID=chrUn_JTFH01000429v1_decoy,length=1744>
##contig=<ID=chrUn_JTFH01000430v1_decoy,length=1742>
##contig=<ID=chrUn_JTFH01000431v1_decoy,length=1740>
##contig=<ID=chrUn_JTFH01000432v1_decoy,length=1740>
##contig=<ID=chrUn_JTFH01000433v1_decoy,length=1736>
##contig=<ID=chrUn_JTFH01000434v1_decoy,length=1735>
##contig=<ID=chrUn_JTFH01000435v1_decoy,length=1732>
##contig=<ID=chrUn_JTFH01000436v1_decoy,length=1732>
##contig=<ID=chrUn_JTFH01000437v1_decoy,length=1730>
##contig=<ID=chrUn_JTFH01000438v1_decoy,length=1727>
##contig=<ID=chrUn_JTFH01000439v1_decoy,length=1722>
##contig=<ID=chrUn_JTFH01000440v1_decoy,length=1718>
##contig=<ID=chrUn_JTFH01000441v1_decoy,length=1716>
##contig=<ID=chrUn_JTFH01000442v1_decoy,length=1710>
##contig=<ID=chrUn_JTFH01000443v1_decoy,length=1708>
##contig=<ID=chrUn_JTFH01000444v1_decoy,length=1707>
##contig=<ID=chrUn_JTFH01000445v1_decoy,length=1706>
##contig=<ID=chrUn_JTFH01000446v1_decoy,length=1705>
##contig=<ID=chrUn_JTFH01000447v1_decoy,length=1704>
##contig=<ID=chrUn_JTFH01000448v1_decoy,length=1699>
##contig=<ID=chrUn_JTFH01000449v1_decoy,length=1698>
##contig=<ID=chrUn_JTFH01000450v1_decoy,length=1697>
##contig=<ID=chrUn_JTFH01000451v1_decoy,length=1697>
##contig=<ID=chrUn_JTFH01000452v1_decoy,length=1695>
##contig=<ID=chrUn_JTFH01000453v1_decoy,length=1695>
##contig=<ID=chrUn_JTFH01000454v1_decoy,length=1693>
##contig=<ID=chrUn_JTFH01000455v1_decoy,length=1687>
##contig=<ID=chrUn_JTFH01000456v1_decoy,length=1686>
##contig=<ID=chrUn_JTFH01000457v1_decoy,length=1680>
##contig=<ID=chrUn_JTFH01000458v1_decoy,length=1679>
##contig=<ID=chrUn_JTFH01000459v1_decoy,length=1679>
##contig=<ID=chrUn_JTFH01000460v1_decoy,length=1678>
##contig=<ID=chrUn_JTFH01000461v1_decoy,length=1674>
##contig=<ID=chrUn_JTFH01000462v1_decoy,length=1674>
##contig=<ID=chrUn_JTFH01000463v1_decoy,length=1671>
##contig=<ID=chrUn_JTFH01000464v1_decoy,length=1669>
##contig=<ID=chrUn_JTFH01000465v1_decoy,length=1665>
##contig=<ID=chrUn_JTFH01000466v1_decoy,length=1663>
##contig=<ID=chrUn_JTFH01000467v1_decoy,length=1657>
##contig=<ID=chrUn_JTFH01000468v1_decoy,length=1653>
##contig=<ID=chrUn_JTFH01000469v1_decoy,length=1652>
##contig=<ID=chrUn_JTFH01000470v1_decoy,length=1650>
##contig=<ID=chrUn_JTFH01000471v1_decoy,length=1649>
##contig=<ID=chrUn_JTFH01000472v1_decoy,length=1649>
##contig=<ID=chrUn_JTFH01000473v1_decoy,length=1640>
##contig=<ID=chrUn_JTFH01000474v1_decoy,length=1638>
##contig=<ID=chrUn_JTFH01000475v1_decoy,length=1636>
##contig=<ID=chrUn_JTFH01000476v1_decoy,length=1632>
##contig=<ID=chrUn_JTFH01000477v1_decoy,length=1631>
##contig=<ID=chrUn_JTFH01000478v1_decoy,length=1630>
##contig=<ID=chrUn_JTFH01000479v1_decoy,length=1627>
##contig=<ID=chrUn_JTFH01000480v1_decoy,length=1624>
##contig=<ID=chrUn_JTFH01000481v1_decoy,length=1617>
##contig=<ID=chrUn_JTFH01000482v1_decoy,length=1616>
##contig=<ID=chrUn_JTFH01000483v1_decoy,length=1615>
##contig=<ID=chrUn_JTFH01000484v1_decoy,length=1611>
##contig=<ID=chrUn_JTFH01000485v1_decoy,length=1611>
##contig=<ID=chrUn_JTFH01000486v1_decoy,length=1606>
##contig=<ID=chrUn_JTFH01000487v1_decoy,length=1605>
##contig=<ID=chrUn_JTFH01000488v1_decoy,length=1605>
##contig=<ID=chrUn_JTFH01000489v1_decoy,length=1600>
##contig=<ID=chrUn_JTFH01000490v1_decoy,length=1598>
##contig=<ID=chrUn_JTFH01000491v1_decoy,length=1598>
##contig=<ID=chrUn_JTFH01000492v1_decoy,length=1597>
##contig=<ID=chrUn_JTFH01000493v1_decoy,length=1596>
##contig=<ID=chrUn_JTFH01000494v1_decoy,length=1595>
##contig=<ID=chrUn_JTFH01000495v1_decoy,length=1592>
##contig=<ID=chrUn_JTFH01000496v1_decoy,length=1589>
##contig=<ID=chrUn_JTFH01000497v1_decoy,length=1585>
##contig=<ID=chrUn_JTFH01000498v1_decoy,length=1579>
##contig=<ID=chrUn_JTFH01000499v1_decoy,length=1578>
##contig=<ID=chrUn_JTFH01000500v1_decoy,length=1577>
##contig=<ID=chrUn_JTFH01000501v1_decoy,length=1577>
##contig=<ID=chrUn_JTFH01000502v1_decoy,length=1577>
##contig=<ID=chrUn_JTFH01000503v1_decoy,length=1576>
##contig=<ID=chrUn_JTFH01000504v1_decoy,length=1575>
##contig=<ID=chrUn_JTFH01000505v1_decoy,length=1574>
##contig=<ID=chrUn_JTFH01000506v1_decoy,length=1572>
##contig=<ID=chrUn_JTFH01000507v1_decoy,length=1571>
##contig=<ID=chrUn_JTFH01000508v1_decoy,length=1563>
##contig=<ID=chrUn_JTFH01000509v1_decoy,length=1561>
##contig=<ID=chrUn_JTFH01000510v1_decoy,length=1561>
##contig=<ID=chrUn_JTFH01000511v1_decoy,length=1560>
##contig=<ID=chrUn_JTFH01000512v1_decoy,length=1560>
##contig=<ID=chrUn_JTFH01000513v1_decoy,length=1554>
##contig=<ID=chrUn_JTFH01000514v1_decoy,length=1552>
##contig=<ID=chrUn_JTFH01000515v1_decoy,length=1548>
##contig=<ID=chrUn_JTFH01000516v1_decoy,length=1546>
##contig=<ID=chrUn_JTFH01000517v1_decoy,length=1541>
##contig=<ID=chrUn_JTFH01000518v1_decoy,length=1536>
##contig=<ID=chrUn_JTFH01000519v1_decoy,length=1533>
##contig=<ID=chrUn_JTFH01000520v1_decoy,length=1532>
##contig=<ID=chrUn_JTFH01000521v1_decoy,length=1532>
##contig=<ID=chrUn_JTFH01000522v1_decoy,length=1530>
##contig=<ID=chrUn_JTFH01000523v1_decoy,length=1527>
##contig=<ID=chrUn_JTFH01000524v1_decoy,length=1526>
##contig=<ID=chrUn_JTFH01000525v1_decoy,length=1524>
##contig=<ID=chrUn_JTFH01000526v1_decoy,length=1523>
##contig=<ID=chrUn_JTFH01000527v1_decoy,length=1523>
##contig=<ID=chrUn_JTFH01000528v1_decoy,length=1522>
##contig=<ID=chrUn_JTFH01000529v1_decoy,length=1522>
##contig=<ID=chrUn_JTFH01000530v1_decoy,length=1519>
##contig=<ID=chrUn_JTFH01000531v1_decoy,length=1513>
##contig=<ID=chrUn_JTFH01000532v1_decoy,length=1508>
##contig=<ID=chrUn_JTFH01000533v1_decoy,length=1508>
##contig=<ID=chrUn_JTFH01000534v1_decoy,length=1505>
##contig=<ID=chrUn_JTFH01000535v1_decoy,length=1503>
##contig=<ID=chrUn_JTFH01000536v1_decoy,length=1496>
##contig=<ID=chrUn_JTFH01000537v1_decoy,length=1491>
##contig=<ID=chrUn_JTFH01000538v1_decoy,length=1490>
##contig=<ID=chrUn_JTFH01000539v1_decoy,length=1490>
##contig=<ID=chrUn_JTFH01000540v1_decoy,length=1487>
##contig=<ID=chrUn_JTFH01000541v1_decoy,length=1486>
##contig=<ID=chrUn_JTFH01000542v1_decoy,length=1485>
##contig=<ID=chrUn_JTFH01000543v1_decoy,length=1484>
##contig=<ID=chrUn_JTFH01000544v1_decoy,length=1483>
##contig=<ID=chrUn_JTFH01000545v1_decoy,length=1479>
##contig=<ID=chrUn_JTFH01000546v1_decoy,length=1479>
##contig=<ID=chrUn_JTFH01000547v1_decoy,length=1476>
##contig=<ID=chrUn_JTFH01000548v1_decoy,length=1475>
##contig=<ID=chrUn_JTFH01000549v1_decoy,length=1472>
##contig=<ID=chrUn_JTFH01000550v1_decoy,length=1469>
##contig=<ID=chrUn_JTFH01000551v1_decoy,length=1468>
##contig=<ID=chrUn_JTFH01000552v1_decoy,length=1467>
##contig=<ID=chrUn_JTFH01000553v1_decoy,length=1465>
##contig=<ID=chrUn_JTFH01000554v1_decoy,length=1464>
##contig=<ID=chrUn_JTFH01000555v1_decoy,length=1463>
##contig=<ID=chrUn_JTFH01000556v1_decoy,length=1463>
##contig=<ID=chrUn_JTFH01000557v1_decoy,length=1459>
##contig=<ID=chrUn_JTFH01000558v1_decoy,length=1459>
##contig=<ID=chrUn_JTFH01000559v1_decoy,length=1458>
##contig=<ID=chrUn_JTFH01000560v1_decoy,length=1458>
##contig=<ID=chrUn_JTFH01000561v1_decoy,length=1454>
##contig=<ID=chrUn_JTFH01000562v1_decoy,length=1449>
##contig=<ID=chrUn_JTFH01000563v1_decoy,length=1449>
##contig=<ID=chrUn_JTFH01000564v1_decoy,length=1448>
##contig=<ID=chrUn_JTFH01000565v1_decoy,length=1446>
##contig=<ID=chrUn_JTFH01000566v1_decoy,length=1442>
##contig=<ID=chrUn_JTFH01000567v1_decoy,length=1441>
##contig=<ID=chrUn_JTFH01000568v1_decoy,length=1440>
##contig=<ID=chrUn_JTFH01000569v1_decoy,length=1439>
##contig=<ID=chrUn_JTFH01000570v1_decoy,length=1437>
##contig=<ID=chrUn_JTFH01000571v1_decoy,length=1436>
##contig=<ID=chrUn_JTFH01000572v1_decoy,length=1429>
##contig=<ID=chrUn_JTFH01000573v1_decoy,length=1429>
##contig=<ID=chrUn_JTFH01000574v1_decoy,length=1427>
##contig=<ID=chrUn_JTFH01000575v1_decoy,length=1426>
##contig=<ID=chrUn_JTFH01000576v1_decoy,length=1425>
##contig=<ID=chrUn_JTFH01000577v1_decoy,length=1424>
##contig=<ID=chrUn_JTFH01000578v1_decoy,length=1424>
##contig=<ID=chrUn_JTFH01000579v1_decoy,length=1423>
##contig=<ID=chrUn_JTFH01000580v1_decoy,length=1423>
##contig=<ID=chrUn_JTFH01000581v1_decoy,length=1423>
##contig=<ID=chrUn_JTFH01000582v1_decoy,length=1414>
##contig=<ID=chrUn_JTFH01000583v1_decoy,length=1414>
##contig=<ID=chrUn_JTFH01000584v1_decoy,length=1413>
##contig=<ID=chrUn_JTFH01000585v1_decoy,length=1413>
##contig=<ID=chrUn_JTFH01000586v1_decoy,length=1410>
##contig=<ID=chrUn_JTFH01000587v1_decoy,length=1409>
##contig=<ID=chrUn_JTFH01000588v1_decoy,length=1409>
##contig=<ID=chrUn_JTFH01000589v1_decoy,length=1406>
##contig=<ID=chrUn_JTFH01000590v1_decoy,length=1405>
##contig=<ID=chrUn_JTFH01000591v1_decoy,length=1405>
##contig=<ID=chrUn_JTFH01000592v1_decoy,length=1404>
##contig=<ID=chrUn_JTFH01000593v1_decoy,length=1404>
##contig=<ID=chrUn_JTFH01000594v1_decoy,length=1402>
##contig=<ID=chrUn_JTFH01000595v1_decoy,length=1402>
##contig=<ID=chrUn_JTFH01000596v1_decoy,length=1402>
##contig=<ID=chrUn_JTFH01000597v1_decoy,length=1402>
##contig=<ID=chrUn_JTFH01000598v1_decoy,length=1400>
##contig=<ID=chrUn_JTFH01000599v1_decoy,length=1398>
##contig=<ID=chrUn_JTFH01000600v1_decoy,length=1396>
##contig=<ID=chrUn_JTFH01000601v1_decoy,length=1395>
##contig=<ID=chrUn_JTFH01000602v1_decoy,length=1394>
##contig=<ID=chrUn_JTFH01000603v1_decoy,length=1393>
##contig=<ID=chrUn_JTFH01000604v1_decoy,length=1391>
##contig=<ID=chrUn_JTFH01000605v1_decoy,length=1389>
##contig=<ID=chrUn_JTFH01000606v1_decoy,length=1389>
##contig=<ID=chrUn_JTFH01000607v1_decoy,length=1388>
##contig=<ID=chrUn_JTFH01000608v1_decoy,length=1387>
##contig=<ID=chrUn_JTFH01000609v1_decoy,length=1384>
##contig=<ID=chrUn_JTFH01000610v1_decoy,length=1381>
##contig=<ID=chrUn_JTFH01000611v1_decoy,length=1381>
##contig=<ID=chrUn_JTFH01000612v1_decoy,length=1379>
##contig=<ID=chrUn_JTFH01000613v1_decoy,length=1377>
##contig=<ID=chrUn_JTFH01000614v1_decoy,length=1376>
##contig=<ID=chrUn_JTFH01000615v1_decoy,length=1376>
##contig=<ID=chrUn_JTFH01000616v1_decoy,length=1375>
##contig=<ID=chrUn_JTFH01000617v1_decoy,length=1374>
##contig=<ID=chrUn_JTFH01000618v1_decoy,length=1372>
##contig=<ID=chrUn_JTFH01000619v1_decoy,length=1371>
##contig=<ID=chrUn_JTFH01000620v1_decoy,length=1370>
##contig=<ID=chrUn_JTFH01000621v1_decoy,length=1370>
##contig=<ID=chrUn_JTFH01000622v1_decoy,length=1366>
##contig=<ID=chrUn_JTFH01000623v1_decoy,length=1363>
##contig=<ID=chrUn_JTFH01000624v1_decoy,length=1360>
##contig=<ID=chrUn_JTFH01000625v1_decoy,length=1356>
##contig=<ID=chrUn_JTFH01000626v1_decoy,length=1355>
##contig=<ID=chrUn_JTFH01000627v1_decoy,length=1355>
##contig=<ID=chrUn_JTFH01000628v1_decoy,length=1352>
##contig=<ID=chrUn_JTFH01000629v1_decoy,length=1345>
##contig=<ID=chrUn_JTFH01000630v1_decoy,length=1344>
##contig=<ID=chrUn_JTFH01000631v1_decoy,length=1344>
##contig=<ID=chrUn_JTFH01000632v1_decoy,length=1342>
##contig=<ID=chrUn_JTFH01000633v1_decoy,length=1342>
##contig=<ID=chrUn_JTFH01000634v1_decoy,length=1336>
##contig=<ID=chrUn_JTFH01000635v1_decoy,length=1334>
##contig=<ID=chrUn_JTFH01000636v1_decoy,length=1334>
##contig=<ID=chrUn_JTFH01000637v1_decoy,length=1333>
##contig=<ID=chrUn_JTFH01000638v1_decoy,length=1332>
##contig=<ID=chrUn_JTFH01000639v1_decoy,length=1328>
##contig=<ID=chrUn_JTFH01000640v1_decoy,length=1328>
##contig=<ID=chrUn_JTFH01000641v1_decoy,length=1328>
##contig=<ID=chrUn_JTFH01000642v1_decoy,length=1327>
##contig=<ID=chrUn_JTFH01000643v1_decoy,length=1325>
##contig=<ID=chrUn_JTFH01000644v1_decoy,length=1322>
##contig=<ID=chrUn_JTFH01000645v1_decoy,length=1320>
##contig=<ID=chrUn_JTFH01000646v1_decoy,length=1319>
##contig=<ID=chrUn_JTFH01000647v1_decoy,length=1318>
##contig=<ID=chrUn_JTFH01000648v1_decoy,length=1315>
##contig=<ID=chrUn_JTFH01000649v1_decoy,length=1314>
##contig=<ID=chrUn_JTFH01000650v1_decoy,length=1313>
##contig=<ID=chrUn_JTFH01000651v1_decoy,length=1313>
##contig=<ID=chrUn_JTFH01000652v1_decoy,length=1312>
##contig=<ID=chrUn_JTFH01000653v1_decoy,length=1310>
##contig=<ID=chrUn_JTFH01000654v1_decoy,length=1309>
##contig=<ID=chrUn_JTFH01000655v1_decoy,length=1309>
##contig=<ID=chrUn_JTFH01000656v1_decoy,length=1307>
##contig=<ID=chrUn_JTFH01000657v1_decoy,length=1307>
##contig=<ID=chrUn_JTFH01000658v1_decoy,length=1305>
##contig=<ID=chrUn_JTFH01000659v1_decoy,length=1304>
##contig=<ID=chrUn_JTFH01000660v1_decoy,length=1303>
##contig=<ID=chrUn_JTFH01000661v1_decoy,length=1302>
##contig=<ID=chrUn_JTFH01000662v1_decoy,length=1302>
##contig=<ID=chrUn_JTFH01000663v1_decoy,length=1301>
##contig=<ID=chrUn_JTFH01000664v1_decoy,length=1301>
##contig=<ID=chrUn_JTFH01000665v1_decoy,length=1300>
##contig=<ID=chrUn_JTFH01000666v1_decoy,length=1299>
##contig=<ID=chrUn_JTFH01000667v1_decoy,length=1297>
##contig=<ID=chrUn_JTFH01000668v1_decoy,length=1295>
##contig=<ID=chrUn_JTFH01000669v1_decoy,length=1294>
##contig=<ID=chrUn_JTFH01000670v1_decoy,length=1293>
##contig=<ID=chrUn_JTFH01000671v1_decoy,length=1291>
##contig=<ID=chrUn_JTFH01000672v1_decoy,length=1291>
##contig=<ID=chrUn_JTFH01000673v1_decoy,length=1289>
##contig=<ID=chrUn_JTFH01000674v1_decoy,length=1288>
##contig=<ID=chrUn_JTFH01000675v1_decoy,length=1288>
##contig=<ID=chrUn_JTFH01000676v1_decoy,length=1287>
##contig=<ID=chrUn_JTFH01000677v1_decoy,length=1287>
##contig=<ID=chrUn_JTFH01000678v1_decoy,length=1287>
##contig=<ID=chrUn_JTFH01000679v1_decoy,length=1286>
##contig=<ID=chrUn_JTFH01000680v1_decoy,length=1283>
##contig=<ID=chrUn_JTFH01000681v1_decoy,length=1281>
##contig=<ID=chrUn_JTFH01000682v1_decoy,length=1277>
##contig=<ID=chrUn_JTFH01000683v1_decoy,length=1274>
##contig=<ID=chrUn_JTFH01000684v1_decoy,length=1270>
##contig=<ID=chrUn_JTFH01000685v1_decoy,length=1267>
##contig=<ID=chrUn_JTFH01000686v1_decoy,length=1266>
##contig=<ID=chrUn_JTFH01000687v1_decoy,length=1260>
##contig=<ID=chrUn_JTFH01000688v1_decoy,length=1259>
##contig=<ID=chrUn_JTFH01000689v1_decoy,length=1258>
##contig=<ID=chrUn_JTFH01000690v1_decoy,length=1258>
##contig=<ID=chrUn_JTFH01000691v1_decoy,length=1258>
##contig=<ID=chrUn_JTFH01000692v1_decoy,length=1256>
##contig=<ID=chrUn_JTFH01000693v1_decoy,length=1255>
##contig=<ID=chrUn_JTFH01000694v1_decoy,length=1254>
##contig=<ID=chrUn_JTFH01000695v1_decoy,length=1254>
##contig=<ID=chrUn_JTFH01000696v1_decoy,length=1253>
##contig=<ID=chrUn_JTFH01000697v1_decoy,length=1250>
##contig=<ID=chrUn_JTFH01000698v1_decoy,length=1249>
##contig=<ID=chrUn_JTFH01000699v1_decoy,length=1248>
##contig=<ID=chrUn_JTFH01000700v1_decoy,length=1248>
##contig=<ID=chrUn_JTFH01000701v1_decoy,length=1247>
##contig=<ID=chrUn_JTFH01000702v1_decoy,length=1242>
##contig=<ID=chrUn_JTFH01000703v1_decoy,length=1242>
##contig=<ID=chrUn_JTFH01000704v1_decoy,length=1241>
##contig=<ID=chrUn_JTFH01000705v1_decoy,length=1241>
##contig=<ID=chrUn_JTFH01000706v1_decoy,length=1241>
##contig=<ID=chrUn_JTFH01000707v1_decoy,length=1239>
##contig=<ID=chrUn_JTFH01000708v1_decoy,length=1238>
##contig=<ID=chrUn_JTFH01000709v1_decoy,length=1237>
##contig=<ID=chrUn_JTFH01000710v1_decoy,length=1236>
##contig=<ID=chrUn_JTFH01000711v1_decoy,length=1235>
##contig=<ID=chrUn_JTFH01000712v1_decoy,length=1234>
##contig=<ID=chrUn_JTFH01000713v1_decoy,length=1234>
##contig=<ID=chrUn_JTFH01000714v1_decoy,length=1234>
##contig=<ID=chrUn_JTFH01000715v1_decoy,length=1233>
##contig=<ID=chrUn_JTFH01000716v1_decoy,length=1232>
##contig=<ID=chrUn_JTFH01000717v1_decoy,length=1232>
##contig=<ID=chrUn_JTFH01000718v1_decoy,length=1231>
##contig=<ID=chrUn_JTFH01000719v1_decoy,length=1230>
##contig=<ID=chrUn_JTFH01000720v1_decoy,length=1228>
##contig=<ID=chrUn_JTFH01000721v1_decoy,length=1227>
##contig=<ID=chrUn_JTFH01000722v1_decoy,length=1227>
##contig=<ID=chrUn_JTFH01000723v1_decoy,length=1226>
##contig=<ID=chrUn_JTFH01000724v1_decoy,length=1224>
##contig=<ID=chrUn_JTFH01000725v1_decoy,length=1224>
##contig=<ID=chrUn_JTFH01000726v1_decoy,length=1220>
##contig=<ID=chrUn_JTFH01000727v1_decoy,length=1220>
##contig=<ID=chrUn_JTFH01000728v1_decoy,length=1219>
##contig=<ID=chrUn_JTFH01000729v1_decoy,length=1217>
##contig=<ID=chrUn_JTFH01000730v1_decoy,length=1216>
##contig=<ID=chrUn_JTFH01000731v1_decoy,length=1215>
##contig=<ID=chrUn_JTFH01000732v1_decoy,length=1214>
##contig=<ID=chrUn_JTFH01000733v1_decoy,length=1214>
##contig=<ID=chrUn_JTFH01000734v1_decoy,length=1214>
##contig=<ID=chrUn_JTFH01000735v1_decoy,length=1213>
##contig=<ID=chrUn_JTFH01000736v1_decoy,length=1212>
##contig=<ID=chrUn_JTFH01000737v1_decoy,length=1209>
##contig=<ID=chrUn_JTFH01000738v1_decoy,length=1208>
##contig=<ID=chrUn_JTFH01000739v1_decoy,length=1207>
##contig=<ID=chrUn_JTFH01000740v1_decoy,length=1207>
##contig=<ID=chrUn_JTFH01000741v1_decoy,length=1207>
##contig=<ID=chrUn_JTFH01000742v1_decoy,length=1206>
##contig=<ID=chrUn_JTFH01000743v1_decoy,length=1206>
##contig=<ID=chrUn_JTFH01000744v1_decoy,length=1205>
##contig=<ID=chrUn_JTFH01000745v1_decoy,length=1205>
##contig=<ID=chrUn_JTFH01000746v1_decoy,length=1204>
##contig=<ID=chrUn_JTFH01000747v1_decoy,length=1204>
##contig=<ID=chrUn_JTFH01000748v1_decoy,length=1204>
##contig=<ID=chrUn_JTFH01000749v1_decoy,length=1203>
##contig=<ID=chrUn_JTFH01000750v1_decoy,length=1201>
##contig=<ID=chrUn_JTFH01000751v1_decoy,length=1201>
##contig=<ID=chrUn_JTFH01000752v1_decoy,length=1200>
##contig=<ID=chrUn_JTFH01000753v1_decoy,length=1200>
##contig=<ID=chrUn_JTFH01000754v1_decoy,length=1199>
##contig=<ID=chrUn_JTFH01000755v1_decoy,length=1198>
##contig=<ID=chrUn_JTFH01000756v1_decoy,length=1197>
##contig=<ID=chrUn_JTFH01000757v1_decoy,length=1196>
##contig=<ID=chrUn_JTFH01000758v1_decoy,length=1195>
##contig=<ID=chrUn_JTFH01000759v1_decoy,length=1194>
##contig=<ID=chrUn_JTFH01000760v1_decoy,length=1194>
##contig=<ID=chrUn_JTFH01000761v1_decoy,length=1191>
##contig=<ID=chrUn_JTFH01000762v1_decoy,length=1189>
##contig=<ID=chrUn_JTFH01000763v1_decoy,length=1186>
##contig=<ID=chrUn_JTFH01000764v1_decoy,length=1186>
##contig=<ID=chrUn_JTFH01000765v1_decoy,length=1184>
##contig=<ID=chrUn_JTFH01000766v1_decoy,length=1183>
##contig=<ID=chrUn_JTFH01000767v1_decoy,length=1183>
##contig=<ID=chrUn_JTFH01000768v1_decoy,length=1182>
##contig=<ID=chrUn_JTFH01000769v1_decoy,length=1181>
##contig=<ID=chrUn_JTFH01000770v1_decoy,length=1181>
##contig=<ID=chrUn_JTFH01000771v1_decoy,length=1181>
##contig=<ID=chrUn_JTFH01000772v1_decoy,length=1181>
##contig=<ID=chrUn_JTFH01000773v1_decoy,length=1179>
##contig=<ID=chrUn_JTFH01000774v1_decoy,length=1178>
##contig=<ID=chrUn_JTFH01000775v1_decoy,length=1178>
##contig=<ID=chrUn_JTFH01000776v1_decoy,length=1177>
##contig=<ID=chrUn_JTFH01000777v1_decoy,length=1177>
##contig=<ID=chrUn_JTFH01000778v1_decoy,length=1171>
##contig=<ID=chrUn_JTFH01000779v1_decoy,length=1171>
##contig=<ID=chrUn_JTFH01000780v1_decoy,length=1171>
##contig=<ID=chrUn_JTFH01000781v1_decoy,length=1170>
##contig=<ID=chrUn_JTFH01000782v1_decoy,length=1170>
##contig=<ID=chrUn_JTFH01000783v1_decoy,length=1167>
##contig=<ID=chrUn_JTFH01000784v1_decoy,length=1167>
##contig=<ID=chrUn_JTFH01000785v1_decoy,length=1167>
##contig=<ID=chrUn_JTFH01000786v1_decoy,length=1165>
##contig=<ID=chrUn_JTFH01000787v1_decoy,length=1165>
##contig=<ID=chrUn_JTFH01000788v1_decoy,length=1162>
##contig=<ID=chrUn_JTFH01000789v1_decoy,length=1157>
##contig=<ID=chrUn_JTFH01000790v1_decoy,length=1156>
##contig=<ID=chrUn_JTFH01000791v1_decoy,length=1156>
##contig=<ID=chrUn_JTFH01000792v1_decoy,length=1154>
##contig=<ID=chrUn_JTFH01000793v1_decoy,length=1154>
##contig=<ID=chrUn_JTFH01000794v1_decoy,length=1151>
##contig=<ID=chrUn_JTFH01000795v1_decoy,length=1151>
##contig=<ID=chrUn_JTFH01000796v1_decoy,length=1150>
##contig=<ID=chrUn_JTFH01000797v1_decoy,length=1150>
##contig=<ID=chrUn_JTFH01000798v1_decoy,length=1147>
##contig=<ID=chrUn_JTFH01000799v1_decoy,length=1147>
##contig=<ID=chrUn_JTFH01000800v1_decoy,length=1146>
##contig=<ID=chrUn_JTFH01000801v1_decoy,length=1144>
##contig=<ID=chrUn_JTFH01000802v1_decoy,length=1144>
##contig=<ID=chrUn_JTFH01000803v1_decoy,length=1143>
##contig=<ID=chrUn_JTFH01000804v1_decoy,length=1142>
##contig=<ID=chrUn_JTFH01000805v1_decoy,length=1141>
##contig=<ID=chrUn_JTFH01000806v1_decoy,length=1141>
##contig=<ID=chrUn_JTFH01000807v1_decoy,length=1140>
##contig=<ID=chrUn_JTFH01000808v1_decoy,length=1138>
##contig=<ID=chrUn_JTFH01000809v1_decoy,length=1134>
##contig=<ID=chrUn_JTFH01000810v1_decoy,length=1134>
##contig=<ID=chrUn_JTFH01000811v1_decoy,length=1132>
##contig=<ID=chrUn_JTFH01000812v1_decoy,length=1131>
##contig=<ID=chrUn_JTFH01000813v1_decoy,length=1131>
##contig=<ID=chrUn_JTFH01000814v1_decoy,length=1130>
##contig=<ID=chrUn_JTFH01000815v1_decoy,length=1127>
##contig=<ID=chrUn_JTFH01000816v1_decoy,length=1126>
##contig=<ID=chrUn_JTFH01000817v1_decoy,length=1124>
##contig=<ID=chrUn_JTFH01000818v1_decoy,length=1122>
##contig=<ID=chrUn_JTFH01000819v1_decoy,length=1122>
##contig=<ID=chrUn_JTFH01000820v1_decoy,length=1121>
##contig=<ID=chrUn_JTFH01000821v1_decoy,length=1119>
##contig=<ID=chrUn_JTFH01000822v1_decoy,length=1119>
##contig=<ID=chrUn_JTFH01000823v1_decoy,length=1119>
##contig=<ID=chrUn_JTFH01000824v1_decoy,length=1119>
##contig=<ID=chrUn_JTFH01000825v1_decoy,length=1118>
##contig=<ID=chrUn_JTFH01000826v1_decoy,length=1116>
##contig=<ID=chrUn_JTFH01000827v1_decoy,length=1116>
##contig=<ID=chrUn_JTFH01000828v1_decoy,length=1115>
##contig=<ID=chrUn_JTFH01000829v1_decoy,length=1115>
##contig=<ID=chrUn_JTFH01000830v1_decoy,length=1115>
##contig=<ID=chrUn_JTFH01000831v1_decoy,length=1114>
##contig=<ID=chrUn_JTFH01000832v1_decoy,length=1113>
##contig=<ID=chrUn_JTFH01000833v1_decoy,length=1113>
##contig=<ID=chrUn_JTFH01000834v1_decoy,length=1110>
##contig=<ID=chrUn_JTFH01000835v1_decoy,length=1110>
##contig=<ID=chrUn_JTFH01000836v1_decoy,length=1109>
##contig=<ID=chrUn_JTFH01000837v1_decoy,length=1108>
##contig=<ID=chrUn_JTFH01000838v1_decoy,length=1107>
##contig=<ID=chrUn_JTFH01000839v1_decoy,length=1107>
##contig=<ID=chrUn_JTFH01000840v1_decoy,length=1107>
##contig=<ID=chrUn_JTFH01000841v1_decoy,length=1107>
##contig=<ID=chrUn_JTFH01000842v1_decoy,length=1106>
##contig=<ID=chrUn_JTFH01000843v1_decoy,length=1103>
##contig=<ID=chrUn_JTFH01000844v1_decoy,length=1103>
##contig=<ID=chrUn_JTFH01000845v1_decoy,length=1103>
##contig=<ID=chrUn_JTFH01000846v1_decoy,length=1100>
##contig=<ID=chrUn_JTFH01000847v1_decoy,length=1099>
##contig=<ID=chrUn_JTFH01000848v1_decoy,length=1098>
##contig=<ID=chrUn_JTFH01000849v1_decoy,length=1097>
##contig=<ID=chrUn_JTFH01000850v1_decoy,length=1096>
##contig=<ID=chrUn_JTFH01000851v1_decoy,length=1096>
##contig=<ID=chrUn_JTFH01000852v1_decoy,length=1094>
##contig=<ID=chrUn_JTFH01000853v1_decoy,length=1093>
##contig=<ID=chrUn_JTFH01000854v1_decoy,length=1090>
##contig=<ID=chrUn_JTFH01000855v1_decoy,length=1088>
##contig=<ID=chrUn_JTFH01000856v1_decoy,length=1087>
##contig=<ID=chrUn_JTFH01000857v1_decoy,length=1086>
##contig=<ID=chrUn_JTFH01000858v1_decoy,length=1085>
##contig=<ID=chrUn_JTFH01000859v1_decoy,length=1084>
##contig=<ID=chrUn_JTFH01000860v1_decoy,length=1084>
##contig=<ID=chrUn_JTFH01000861v1_decoy,length=1084>
##contig=<ID=chrUn_JTFH01000862v1_decoy,length=1084>
##contig=<ID=chrUn_JTFH01000863v1_decoy,length=1083>
##contig=<ID=chrUn_JTFH01000864v1_decoy,length=1083>
##contig=<ID=chrUn_JTFH01000865v1_decoy,length=1082>
##contig=<ID=chrUn_JTFH01000866v1_decoy,length=1082>
##contig=<ID=chrUn_JTFH01000867v1_decoy,length=1081>
##contig=<ID=chrUn_JTFH01000868v1_decoy,length=1081>
##contig=<ID=chrUn_JTFH01000869v1_decoy,length=1079>
##contig=<ID=chrUn_JTFH01000870v1_decoy,length=1076>
##contig=<ID=chrUn_JTFH01000871v1_decoy,length=1074>
##contig=<ID=chrUn_JTFH01000872v1_decoy,length=1073>
##contig=<ID=chrUn_JTFH01000873v1_decoy,length=1073>
##contig=<ID=chrUn_JTFH01000874v1_decoy,length=1071>
##contig=<ID=chrUn_JTFH01000875v1_decoy,length=1069>
##contig=<ID=chrUn_JTFH01000876v1_decoy,length=1067>
##contig=<ID=chrUn_JTFH01000877v1_decoy,length=1067>
##contig=<ID=chrUn_JTFH01000878v1_decoy,length=1067>
##contig=<ID=chrUn_JTFH01000879v1_decoy,length=1066>
##contig=<ID=chrUn_JTFH01000880v1_decoy,length=1065>
##contig=<ID=chrUn_JTFH01000881v1_decoy,length=1065>
##contig=<ID=chrUn_JTFH01000882v1_decoy,length=1065>
##contig=<ID=chrUn_JTFH01000883v1_decoy,length=1065>
##contig=<ID=chrUn_JTFH01000884v1_decoy,length=1065>
##contig=<ID=chrUn_JTFH01000885v1_decoy,length=1064>
##contig=<ID=chrUn_JTFH01000886v1_decoy,length=1064>
##contig=<ID=chrUn_JTFH01000887v1_decoy,length=1064>
##contig=<ID=chrUn_JTFH01000888v1_decoy,length=1063>
##contig=<ID=chrUn_JTFH01000889v1_decoy,length=1062>
##contig=<ID=chrUn_JTFH01000890v1_decoy,length=1062>
##contig=<ID=chrUn_JTFH01000891v1_decoy,length=1062>
##contig=<ID=chrUn_JTFH01000892v1_decoy,length=1061>
##contig=<ID=chrUn_JTFH01000893v1_decoy,length=1060>
##contig=<ID=chrUn_JTFH01000894v1_decoy,length=1057>
##contig=<ID=chrUn_JTFH01000895v1_decoy,length=1057>
##contig=<ID=chrUn_JTFH01000896v1_decoy,length=1056>
##contig=<ID=chrUn_JTFH01000897v1_decoy,length=1055>
##contig=<ID=chrUn_JTFH01000898v1_decoy,length=1055>
##contig=<ID=chrUn_JTFH01000899v1_decoy,length=1055>
##contig=<ID=chrUn_JTFH01000900v1_decoy,length=1055>
##contig=<ID=chrUn_JTFH01000901v1_decoy,length=1054>
##contig=<ID=chrUn_JTFH01000902v1_decoy,length=1051>
##contig=<ID=chrUn_JTFH01000903v1_decoy,length=1050>
##contig=<ID=chrUn_JTFH01000904v1_decoy,length=1050>
##contig=<ID=chrUn_JTFH01000905v1_decoy,length=1049>
##contig=<ID=chrUn_JTFH01000906v1_decoy,length=1048>
##contig=<ID=chrUn_JTFH01000907v1_decoy,length=1047>
##contig=<ID=chrUn_JTFH01000908v1_decoy,length=1046>
##contig=<ID=chrUn_JTFH01000909v1_decoy,length=1046>
##contig=<ID=chrUn_JTFH01000910v1_decoy,length=1046>
##contig=<ID=chrUn_JTFH01000911v1_decoy,length=1045>
##contig=<ID=chrUn_JTFH01000912v1_decoy,length=1045>
##contig=<ID=chrUn_JTFH01000913v1_decoy,length=1045>
##contig=<ID=chrUn_JTFH01000914v1_decoy,length=1044>
##contig=<ID=chrUn_JTFH01000915v1_decoy,length=1042>
##contig=<ID=chrUn_JTFH01000916v1_decoy,length=1041>
##contig=<ID=chrUn_JTFH01000917v1_decoy,length=1039>
##contig=<ID=chrUn_JTFH01000918v1_decoy,length=1039>
##contig=<ID=chrUn_JTFH01000919v1_decoy,length=1038>
##contig=<ID=chrUn_JTFH01000920v1_decoy,length=1036>
##contig=<ID=chrUn_JTFH01000921v1_decoy,length=1036>
##contig=<ID=chrUn_JTFH01000922v1_decoy,length=1035>
##contig=<ID=chrUn_JTFH01000923v1_decoy,length=1035>
##contig=<ID=chrUn_JTFH01000924v1_decoy,length=1033>
##contig=<ID=chrUn_JTFH01000925v1_decoy,length=1032>
##contig=<ID=chrUn_JTFH01000926v1_decoy,length=1031>
##contig=<ID=chrUn_JTFH01000927v1_decoy,length=1031>
##contig=<ID=chrUn_JTFH01000928v1_decoy,length=1031>
##contig=<ID=chrUn_JTFH01000929v1_decoy,length=1027>
##contig=<ID=chrUn_JTFH01000930v1_decoy,length=1027>
##contig=<ID=chrUn_JTFH01000931v1_decoy,length=1026>
##contig=<ID=chrUn_JTFH01000932v1_decoy,length=1026>
##contig=<ID=chrUn_JTFH01000933v1_decoy,length=1024>
##contig=<ID=chrUn_JTFH01000934v1_decoy,length=1024>
##contig=<ID=chrUn_JTFH01000935v1_decoy,length=1022>
##contig=<ID=chrUn_JTFH01000936v1_decoy,length=1022>
##contig=<ID=chrUn_JTFH01000937v1_decoy,length=1021>
##contig=<ID=chrUn_JTFH01000938v1_decoy,length=1020>
##contig=<ID=chrUn_JTFH01000939v1_decoy,length=1019>
##contig=<ID=chrUn_JTFH01000940v1_decoy,length=1018>
##contig=<ID=chrUn_JTFH01000941v1_decoy,length=1018>
##contig=<ID=chrUn_JTFH01000942v1_decoy,length=1018>
##contig=<ID=chrUn_JTFH01000943v1_decoy,length=1016>
##contig=<ID=chrUn_JTFH01000944v1_decoy,length=1010>
##contig=<ID=chrUn_JTFH01000945v1_decoy,length=1010>
##contig=<ID=chrUn_JTFH01000946v1_decoy,length=1009>
##contig=<ID=chrUn_JTFH01000947v1_decoy,length=1008>
##contig=<ID=chrUn_JTFH01000948v1_decoy,length=1007>
##contig=<ID=chrUn_JTFH01000949v1_decoy,length=1006>
##contig=<ID=chrUn_JTFH01000950v1_decoy,length=1005>
##contig=<ID=chrUn_JTFH01000951v1_decoy,length=1005>
##contig=<ID=chrUn_JTFH01000952v1_decoy,length=1004>
##contig=<ID=chrUn_JTFH01000953v1_decoy,length=1004>
##contig=<ID=chrUn_JTFH01000954v1_decoy,length=1003>
##contig=<ID=chrUn_JTFH01000955v1_decoy,length=1003>
##contig=<ID=chrUn_JTFH01000956v1_decoy,length=1003>
##contig=<ID=chrUn_JTFH01000957v1_decoy,length=1003>
##contig=<ID=chrUn_JTFH01000958v1_decoy,length=1002>
##contig=<ID=chrUn_JTFH01000959v1_decoy,length=1002>
##contig=<ID=chrUn_JTFH01000960v1_decoy,length=1000>
##contig=<ID=chrUn_JTFH01000961v1_decoy,length=1000>
##contig=<ID=chrUn_JTFH01000962v1_decoy,length=8358>
##contig=<ID=chrUn_JTFH01000963v1_decoy,length=7932>
##contig=<ID=chrUn_JTFH01000964v1_decoy,length=6846>
##contig=<ID=chrUn_JTFH01000965v1_decoy,length=4591>
##contig=<ID=chrUn_JTFH01000966v1_decoy,length=4041>
##contig=<ID=chrUn_JTFH01000967v1_decoy,length=3841>
##contig=<ID=chrUn_JTFH01000968v1_decoy,length=3754>
##contig=<ID=chrUn_JTFH01000969v1_decoy,length=3743>
##contig=<ID=chrUn_JTFH01000970v1_decoy,length=3702>
##contig=<ID=chrUn_JTFH01000971v1_decoy,length=3625>
##contig=<ID=chrUn_JTFH01000972v1_decoy,length=3529>
##contig=<ID=chrUn_JTFH01000973v1_decoy,length=3508>
##contig=<ID=chrUn_JTFH01000974v1_decoy,length=3359>
##contig=<ID=chrUn_JTFH01000975v1_decoy,length=3320>
##contig=<ID=chrUn_JTFH01000976v1_decoy,length=3231>
##contig=<ID=chrUn_JTFH01000977v1_decoy,length=3220>
##contig=<ID=chrUn_JTFH01000978v1_decoy,length=3212>
##contig=<ID=chrUn_JTFH01000979v1_decoy,length=3192>
##contig=<ID=chrUn_JTFH01000980v1_decoy,length=3092>
##contig=<ID=chrUn_JTFH01000981v1_decoy,length=3087>
##contig=<ID=chrUn_JTFH01000982v1_decoy,length=3048>
##contig=<ID=chrUn_JTFH01000983v1_decoy,length=3005>
##contig=<ID=chrUn_JTFH01000984v1_decoy,length=3004>
##contig=<ID=chrUn_JTFH01000985v1_decoy,length=2959>
##contig=<ID=chrUn_JTFH01000986v1_decoy,length=2934>
##contig=<ID=chrUn_JTFH01000987v1_decoy,length=2933>
##contig=<ID=chrUn_JTFH01000988v1_decoy,length=2827>
##contig=<ID=chrUn_JTFH01000989v1_decoy,length=2794>
##contig=<ID=chrUn_JTFH01000990v1_decoy,length=2749>
##contig=<ID=chrUn_JTFH01000991v1_decoy,length=2745>
##contig=<ID=chrUn_JTFH01000992v1_decoy,length=2733>
##contig=<ID=chrUn_JTFH01000993v1_decoy,length=2698>
##contig=<ID=chrUn_JTFH01000994v1_decoy,length=2665>
##contig=<ID=chrUn_JTFH01000995v1_decoy,length=2634>
##contig=<ID=chrUn_JTFH01000996v1_decoy,length=2492>
##contig=<ID=chrUn_JTFH01000997v1_decoy,length=2489>
##contig=<ID=chrUn_JTFH01000998v1_decoy,length=2468>
##contig=<ID=chrUn_JTFH01000999v1_decoy,length=2414>
##contig=<ID=chrUn_JTFH01001000v1_decoy,length=2395>
##contig=<ID=chrUn_JTFH01001001v1_decoy,length=2356>
##contig=<ID=chrUn_JTFH01001002v1_decoy,length=2339>
##contig=<ID=chrUn_JTFH01001003v1_decoy,length=2310>
##contig=<ID=chrUn_JTFH01001004v1_decoy,length=2288>
##contig=<ID=chrUn_JTFH01001005v1_decoy,length=2285>
##contig=<ID=chrUn_JTFH01001006v1_decoy,length=2269>
##contig=<ID=chrUn_JTFH01001007v1_decoy,length=2253>
##contig=<ID=chrUn_JTFH01001008v1_decoy,length=2203>
##contig=<ID=chrUn_JTFH01001009v1_decoy,length=2176>
##contig=<ID=chrUn_JTFH01001010v1_decoy,length=2159>
##contig=<ID=chrUn_JTFH01001011v1_decoy,length=2155>
##contig=<ID=chrUn_JTFH01001012v1_decoy,length=2149>
##contig=<ID=chrUn_JTFH01001013v1_decoy,length=2129>
##contig=<ID=chrUn_JTFH01001014v1_decoy,length=2116>
##contig=<ID=chrUn_JTFH01001015v1_decoy,length=2113>
##contig=<ID=chrUn_JTFH01001016v1_decoy,length=2098>
##contig=<ID=chrUn_JTFH01001017v1_decoy,length=2066>
##contig=<ID=chrUn_JTFH01001018v1_decoy,length=2066>
##contig=<ID=chrUn_JTFH01001019v1_decoy,length=2059>
##contig=<ID=chrUn_JTFH01001020v1_decoy,length=2047>
##contig=<ID=chrUn_JTFH01001021v1_decoy,length=2040>
##contig=<ID=chrUn_JTFH01001022v1_decoy,length=2030>
##contig=<ID=chrUn_JTFH01001023v1_decoy,length=2024>
##contig=<ID=chrUn_JTFH01001024v1_decoy,length=2001>
##contig=<ID=chrUn_JTFH01001025v1_decoy,length=1992>
##contig=<ID=chrUn_JTFH01001026v1_decoy,length=1981>
##contig=<ID=chrUn_JTFH01001027v1_decoy,length=1979>
##contig=<ID=chrUn_JTFH01001028v1_decoy,length=1957>
##contig=<ID=chrUn_JTFH01001029v1_decoy,length=1953>
##contig=<ID=chrUn_JTFH01001030v1_decoy,length=1944>
##contig=<ID=chrUn_JTFH01001031v1_decoy,length=1936>
##contig=<ID=chrUn_JTFH01001032v1_decoy,length=1932>
##contig=<ID=chrUn_JTFH01001033v1_decoy,length=1882>
##contig=<ID=chrUn_JTFH01001034v1_decoy,length=1878>
##contig=<ID=chrUn_JTFH01001035v1_decoy,length=1870>
##contig=<ID=chrUn_JTFH01001036v1_decoy,length=1821>
##contig=<ID=chrUn_JTFH01001037v1_decoy,length=1813>
##contig=<ID=chrUn_JTFH01001038v1_decoy,length=1809>
##contig=<ID=chrUn_JTFH01001039v1_decoy,length=1804>
##contig=<ID=chrUn_JTFH01001040v1_decoy,length=1797>
##contig=<ID=chrUn_JTFH01001041v1_decoy,length=1791>
##contig=<ID=chrUn_JTFH01001042v1_decoy,length=1781>
##contig=<ID=chrUn_JTFH01001043v1_decoy,length=1766>
##contig=<ID=chrUn_JTFH01001044v1_decoy,length=1764>
##contig=<ID=chrUn_JTFH01001045v1_decoy,length=1743>
##contig=<ID=chrUn_JTFH01001046v1_decoy,length=1741>
##contig=<ID=chrUn_JTFH01001047v1_decoy,length=1709>
##contig=<ID=chrUn_JTFH01001048v1_decoy,length=1706>
##contig=<ID=chrUn_JTFH01001049v1_decoy,length=1701>
##contig=<ID=chrUn_JTFH01001050v1_decoy,length=1689>
##contig=<ID=chrUn_JTFH01001051v1_decoy,length=1646>
##contig=<ID=chrUn_JTFH01001052v1_decoy,length=1641>
##contig=<ID=chrUn_JTFH01001053v1_decoy,length=1639>
##contig=<ID=chrUn_JTFH01001054v1_decoy,length=1636>
##contig=<ID=chrUn_JTFH01001055v1_decoy,length=1632>
##contig=<ID=chrUn_JTFH01001056v1_decoy,length=1629>
##contig=<ID=chrUn_JTFH01001057v1_decoy,length=1623>
##contig=<ID=chrUn_JTFH01001058v1_decoy,length=1622>
##contig=<ID=chrUn_JTFH01001059v1_decoy,length=1622>
##contig=<ID=chrUn_JTFH01001060v1_decoy,length=1619>
##contig=<ID=chrUn_JTFH01001061v1_decoy,length=1606>
##contig=<ID=chrUn_JTFH01001062v1_decoy,length=1593>
##contig=<ID=chrUn_JTFH01001063v1_decoy,length=1592>
##contig=<ID=chrUn_JTFH01001064v1_decoy,length=1558>
##contig=<ID=chrUn_JTFH01001065v1_decoy,length=1545>
##contig=<ID=chrUn_JTFH01001066v1_decoy,length=1542>
##contig=<ID=chrUn_JTFH01001067v1_decoy,length=1540>
##contig=<ID=chrUn_JTFH01001068v1_decoy,length=1529>
##contig=<ID=chrUn_JTFH01001069v1_decoy,length=1518>
##contig=<ID=chrUn_JTFH01001070v1_decoy,length=1515>
##contig=<ID=chrUn_JTFH01001071v1_decoy,length=1513>
##contig=<ID=chrUn_JTFH01001072v1_decoy,length=1507>
##contig=<ID=chrUn_JTFH01001073v1_decoy,length=1504>
##contig=<ID=chrUn_JTFH01001074v1_decoy,length=1499>
##contig=<ID=chrUn_JTFH01001075v1_decoy,length=1495>
##contig=<ID=chrUn_JTFH01001076v1_decoy,length=1495>
##contig=<ID=chrUn_JTFH01001077v1_decoy,length=1492>
##contig=<ID=chrUn_JTFH01001078v1_decoy,length=1492>
##contig=<ID=chrUn_JTFH01001079v1_decoy,length=1489>
##contig=<ID=chrUn_JTFH01001080v1_decoy,length=1485>
##contig=<ID=chrUn_JTFH01001081v1_decoy,length=1483>
##contig=<ID=chrUn_JTFH01001082v1_decoy,length=1473>
##contig=<ID=chrUn_JTFH01001083v1_decoy,length=1470>
##contig=<ID=chrUn_JTFH01001084v1_decoy,length=1463>
##contig=<ID=chrUn_JTFH01001085v1_decoy,length=1460>
##contig=<ID=chrUn_JTFH01001086v1_decoy,length=1458>
##contig=<ID=chrUn_JTFH01001087v1_decoy,length=1456>
##contig=<ID=chrUn_JTFH01001088v1_decoy,length=1453>
##contig=<ID=chrUn_JTFH01001089v1_decoy,length=1443>
##contig=<ID=chrUn_JTFH01001090v1_decoy,length=1441>
##contig=<ID=chrUn_JTFH01001091v1_decoy,length=1426>
##contig=<ID=chrUn_JTFH01001092v1_decoy,length=1425>
##contig=<ID=chrUn_JTFH01001093v1_decoy,length=1418>
##contig=<ID=chrUn_JTFH01001094v1_decoy,length=1413>
##contig=<ID=chrUn_JTFH01001095v1_decoy,length=1413>
##contig=<ID=chrUn_JTFH01001096v1_decoy,length=1412>
##contig=<ID=chrUn_JTFH01001097v1_decoy,length=1407>
##contig=<ID=chrUn_JTFH01001098v1_decoy,length=1406>
##contig=<ID=chrUn_JTFH01001099v1_decoy,length=1396>
##contig=<ID=chrUn_JTFH01001100v1_decoy,length=1390>
##contig=<ID=chrUn_JTFH01001101v1_decoy,length=1382>
##contig=<ID=chrUn_JTFH01001102v1_decoy,length=1376>
##contig=<ID=chrUn_JTFH01001103v1_decoy,length=1375>
##contig=<ID=chrUn_JTFH01001104v1_decoy,length=1371>
##contig=<ID=chrUn_JTFH01001105v1_decoy,length=1367>
##contig=<ID=chrUn_JTFH01001106v1_decoy,length=1364>
##contig=<ID=chrUn_JTFH01001107v1_decoy,length=1356>
##contig=<ID=chrUn_JTFH01001108v1_decoy,length=1355>
##contig=<ID=chrUn_JTFH01001109v1_decoy,length=1352>
##contig=<ID=chrUn_JTFH01001110v1_decoy,length=1350>
##contig=<ID=chrUn_JTFH01001111v1_decoy,length=1346>
##contig=<ID=chrUn_JTFH01001112v1_decoy,length=1345>
##contig=<ID=chrUn_JTFH01001113v1_decoy,length=1340>
##contig=<ID=chrUn_JTFH01001114v1_decoy,length=1330>
##contig=<ID=chrUn_JTFH01001115v1_decoy,length=1329>
##contig=<ID=chrUn_JTFH01001116v1_decoy,length=1324>
##contig=<ID=chrUn_JTFH01001117v1_decoy,length=1316>
##contig=<ID=chrUn_JTFH01001118v1_decoy,length=1307>
##contig=<ID=chrUn_JTFH01001119v1_decoy,length=1304>
##contig=<ID=chrUn_JTFH01001120v1_decoy,length=1304>
##contig=<ID=chrUn_JTFH01001121v1_decoy,length=1303>
##contig=<ID=chrUn_JTFH01001122v1_decoy,length=1301>
##contig=<ID=chrUn_JTFH01001123v1_decoy,length=1300>
##contig=<ID=chrUn_JTFH01001124v1_decoy,length=1297>
##contig=<ID=chrUn_JTFH01001125v1_decoy,length=1296>
##contig=<ID=chrUn_JTFH01001126v1_decoy,length=1290>
##contig=<ID=chrUn_JTFH01001127v1_decoy,length=1284>
##contig=<ID=chrUn_JTFH01001128v1_decoy,length=1282>
##contig=<ID=chrUn_JTFH01001129v1_decoy,length=1281>
##contig=<ID=chrUn_JTFH01001130v1_decoy,length=1280>
##contig=<ID=chrUn_JTFH01001131v1_decoy,length=1279>
##contig=<ID=chrUn_JTFH01001132v1_decoy,length=1272>
##contig=<ID=chrUn_JTFH01001133v1_decoy,length=1267>
##contig=<ID=chrUn_JTFH01001134v1_decoy,length=1267>
##contig=<ID=chrUn_JTFH01001135v1_decoy,length=1266>
##contig=<ID=chrUn_JTFH01001136v1_decoy,length=1264>
##contig=<ID=chrUn_JTFH01001137v1_decoy,length=1264>
##contig=<ID=chrUn_JTFH01001138v1_decoy,length=1264>
##contig=<ID=chrUn_JTFH01001139v1_decoy,length=1263>
##contig=<ID=chrUn_JTFH01001140v1_decoy,length=1249>
##contig=<ID=chrUn_JTFH01001141v1_decoy,length=1240>
##contig=<ID=chrUn_JTFH01001142v1_decoy,length=1239>
##contig=<ID=chrUn_JTFH01001143v1_decoy,length=1235>
##contig=<ID=chrUn_JTFH01001144v1_decoy,length=1235>
##contig=<ID=chrUn_JTFH01001145v1_decoy,length=1233>
##contig=<ID=chrUn_JTFH01001146v1_decoy,length=1232>
##contig=<ID=chrUn_JTFH01001147v1_decoy,length=1230>
##contig=<ID=chrUn_JTFH01001148v1_decoy,length=1226>
##contig=<ID=chrUn_JTFH01001149v1_decoy,length=1223>
##contig=<ID=chrUn_JTFH01001150v1_decoy,length=1214>
##contig=<ID=chrUn_JTFH01001151v1_decoy,length=1213>
##contig=<ID=chrUn_JTFH01001152v1_decoy,length=1211>
##contig=<ID=chrUn_JTFH01001153v1_decoy,length=1209>
##contig=<ID=chrUn_JTFH01001154v1_decoy,length=1202>
##contig=<ID=chrUn_JTFH01001155v1_decoy,length=1199>
##contig=<ID=chrUn_JTFH01001156v1_decoy,length=1197>
##contig=<ID=chrUn_JTFH01001157v1_decoy,length=1193>
##contig=<ID=chrUn_JTFH01001158v1_decoy,length=1191>
##contig=<ID=chrUn_JTFH01001159v1_decoy,length=1187>
##contig=<ID=chrUn_JTFH01001160v1_decoy,length=1186>
##contig=<ID=chrUn_JTFH01001161v1_decoy,length=1184>
##contig=<ID=chrUn_JTFH01001162v1_decoy,length=1184>
##contig=<ID=chrUn_JTFH01001163v1_decoy,length=1182>
##contig=<ID=chrUn_JTFH01001164v1_decoy,length=1179>
##contig=<ID=chrUn_JTFH01001165v1_decoy,length=1173>
##contig=<ID=chrUn_JTFH01001166v1_decoy,length=1169>
##contig=<ID=chrUn_JTFH01001167v1_decoy,length=1167>
##contig=<ID=chrUn_JTFH01001168v1_decoy,length=1166>
##contig=<ID=chrUn_JTFH01001169v1_decoy,length=1165>
##contig=<ID=chrUn_JTFH01001170v1_decoy,length=1164>
##contig=<ID=chrUn_JTFH01001171v1_decoy,length=1163>
##contig=<ID=chrUn_JTFH01001172v1_decoy,length=1158>
##contig=<ID=chrUn_JTFH01001173v1_decoy,length=1158>
##contig=<ID=chrUn_JTFH01001174v1_decoy,length=1157>
##contig=<ID=chrUn_JTFH01001175v1_decoy,length=1157>
##contig=<ID=chrUn_JTFH01001176v1_decoy,length=1157>
##contig=<ID=chrUn_JTFH01001177v1_decoy,length=1155>
##contig=<ID=chrUn_JTFH01001178v1_decoy,length=1154>
##contig=<ID=chrUn_JTFH01001179v1_decoy,length=1149>
##contig=<ID=chrUn_JTFH01001180v1_decoy,length=1148>
##contig=<ID=chrUn_JTFH01001181v1_decoy,length=1148>
##contig=<ID=chrUn_JTFH01001182v1_decoy,length=1146>
##contig=<ID=chrUn_JTFH01001183v1_decoy,length=1144>
##contig=<ID=chrUn_JTFH01001184v1_decoy,length=1140>
##contig=<ID=chrUn_JTFH01001185v1_decoy,length=1136>
##contig=<ID=chrUn_JTFH01001186v1_decoy,length=1134>
##contig=<ID=chrUn_JTFH01001187v1_decoy,length=1133>
##contig=<ID=chrUn_JTFH01001188v1_decoy,length=1129>
##contig=<ID=chrUn_JTFH01001189v1_decoy,length=1127>
##contig=<ID=chrUn_JTFH01001190v1_decoy,length=1127>
##contig=<ID=chrUn_JTFH01001191v1_decoy,length=1118>
##contig=<ID=chrUn_JTFH01001192v1_decoy,length=1110>
##contig=<ID=chrUn_JTFH01001193v1_decoy,length=1104>
##contig=<ID=chrUn_JTFH01001194v1_decoy,length=1104>
##contig=<ID=chrUn_JTFH01001195v1_decoy,length=1101>
##contig=<ID=chrUn_JTFH01001196v1_decoy,length=1098>
##contig=<ID=chrUn_JTFH01001197v1_decoy,length=1096>
##contig=<ID=chrUn_JTFH01001198v1_decoy,length=1094>
##contig=<ID=chrUn_JTFH01001199v1_decoy,length=1091>
##contig=<ID=chrUn_JTFH01001200v1_decoy,length=1089>
##contig=<ID=chrUn_JTFH01001201v1_decoy,length=1086>
##contig=<ID=chrUn_JTFH01001202v1_decoy,length=1085>
##contig=<ID=chrUn_JTFH01001203v1_decoy,length=1084>
##contig=<ID=chrUn_JTFH01001204v1_decoy,length=1083>
##contig=<ID=chrUn_JTFH01001205v1_decoy,length=1083>
##contig=<ID=chrUn_JTFH01001206v1_decoy,length=1079>
##contig=<ID=chrUn_JTFH01001207v1_decoy,length=1076>
##contig=<ID=chrUn_JTFH01001208v1_decoy,length=1069>
##contig=<ID=chrUn_JTFH01001209v1_decoy,length=1068>
##contig=<ID=chrUn_JTFH01001210v1_decoy,length=1067>
##contig=<ID=chrUn_JTFH01001211v1_decoy,length=1067>
##contig=<ID=chrUn_JTFH01001212v1_decoy,length=1067>
##contig=<ID=chrUn_JTFH01001213v1_decoy,length=1063>
##contig=<ID=chrUn_JTFH01001214v1_decoy,length=1062>
##contig=<ID=chrUn_JTFH01001215v1_decoy,length=1059>
##contig=<ID=chrUn_JTFH01001216v1_decoy,length=1058>
##contig=<ID=chrUn_JTFH01001217v1_decoy,length=1058>
##contig=<ID=chrUn_JTFH01001218v1_decoy,length=1055>
##contig=<ID=chrUn_JTFH01001219v1_decoy,length=1054>
##contig=<ID=chrUn_JTFH01001220v1_decoy,length=1054>
##contig=<ID=chrUn_JTFH01001221v1_decoy,length=1053>
##contig=<ID=chrUn_JTFH01001222v1_decoy,length=1053>
##contig=<ID=chrUn_JTFH01001223v1_decoy,length=1052>
##contig=<ID=chrUn_JTFH01001224v1_decoy,length=1051>
##contig=<ID=chrUn_JTFH01001225v1_decoy,length=1049>
##contig=<ID=chrUn_JTFH01001226v1_decoy,length=1047>
##contig=<ID=chrUn_JTFH01001227v1_decoy,length=1044>
##contig=<ID=chrUn_JTFH01001228v1_decoy,length=1043>
##contig=<ID=chrUn_JTFH01001229v1_decoy,length=1043>
##contig=<ID=chrUn_JTFH01001230v1_decoy,length=1042>
##contig=<ID=chrUn_JTFH01001231v1_decoy,length=1042>
##contig=<ID=chrUn_JTFH01001232v1_decoy,length=1041>
##contig=<ID=chrUn_JTFH01001233v1_decoy,length=1040>
##contig=<ID=chrUn_JTFH01001234v1_decoy,length=1039>
##contig=<ID=chrUn_JTFH01001235v1_decoy,length=1038>
##contig=<ID=chrUn_JTFH01001236v1_decoy,length=1037>
##contig=<ID=chrUn_JTFH01001237v1_decoy,length=1037>
##contig=<ID=chrUn_JTFH01001238v1_decoy,length=1035>
##contig=<ID=chrUn_JTFH01001239v1_decoy,length=1027>
##contig=<ID=chrUn_JTFH01001240v1_decoy,length=1021>
##contig=<ID=chrUn_JTFH01001241v1_decoy,length=1021>
##contig=<ID=chrUn_JTFH01001242v1_decoy,length=1019>
##contig=<ID=chrUn_JTFH01001243v1_decoy,length=1019>
##contig=<ID=chrUn_JTFH01001244v1_decoy,length=1016>
##contig=<ID=chrUn_JTFH01001245v1_decoy,length=1014>
##contig=<ID=chrUn_JTFH01001246v1_decoy,length=1013>
##contig=<ID=chrUn_JTFH01001247v1_decoy,length=1009>
##contig=<ID=chrUn_JTFH01001248v1_decoy,length=1008>
##contig=<ID=chrUn_JTFH01001249v1_decoy,length=1007>
##contig=<ID=chrUn_JTFH01001250v1_decoy,length=1004>
##contig=<ID=chrUn_JTFH01001251v1_decoy,length=1004>
##contig=<ID=chrUn_JTFH01001252v1_decoy,length=1003>
##contig=<ID=chrUn_JTFH01001253v1_decoy,length=1001>
##contig=<ID=chrUn_JTFH01001254v1_decoy,length=1000>
##contig=<ID=chrUn_JTFH01001255v1_decoy,length=1000>
##contig=<ID=chrUn_JTFH01001256v1_decoy,length=1000>
##contig=<ID=chrUn_JTFH01001257v1_decoy,length=17929>
##contig=<ID=chrUn_JTFH01001258v1_decoy,length=9749>
##contig=<ID=chrUn_JTFH01001259v1_decoy,length=8053>
##contig=<ID=chrUn_JTFH01001260v1_decoy,length=7826>
##contig=<ID=chrUn_JTFH01001261v1_decoy,length=7768>
##contig=<ID=chrUn_JTFH01001262v1_decoy,length=5691>
##contig=<ID=chrUn_JTFH01001263v1_decoy,length=5444>
##contig=<ID=chrUn_JTFH01001264v1_decoy,length=5077>
##contig=<ID=chrUn_JTFH01001265v1_decoy,length=4990>
##contig=<ID=chrUn_JTFH01001266v1_decoy,length=4545>
##contig=<ID=chrUn_JTFH01001267v1_decoy,length=4544>
##contig=<ID=chrUn_JTFH01001268v1_decoy,length=4202>
##contig=<ID=chrUn_JTFH01001269v1_decoy,length=4195>
##contig=<ID=chrUn_JTFH01001270v1_decoy,length=3807>
##contig=<ID=chrUn_JTFH01001271v1_decoy,length=3741>
##contig=<ID=chrUn_JTFH01001272v1_decoy,length=3699>
##contig=<ID=chrUn_JTFH01001273v1_decoy,length=3640>
##contig=<ID=chrUn_JTFH01001274v1_decoy,length=3531>
##contig=<ID=chrUn_JTFH01001275v1_decoy,length=3455>
##contig=<ID=chrUn_JTFH01001276v1_decoy,length=3411>
##contig=<ID=chrUn_JTFH01001277v1_decoy,length=3387>
##contig=<ID=chrUn_JTFH01001278v1_decoy,length=3358>
##contig=<ID=chrUn_JTFH01001279v1_decoy,length=3285>
##contig=<ID=chrUn_JTFH01001280v1_decoy,length=3273>
##contig=<ID=chrUn_JTFH01001281v1_decoy,length=3262>
##contig=<ID=chrUn_JTFH01001282v1_decoy,length=3259>
##contig=<ID=chrUn_JTFH01001283v1_decoy,length=3222>
##contig=<ID=chrUn_JTFH01001284v1_decoy,length=3127>
##contig=<ID=chrUn_JTFH01001285v1_decoy,length=3110>
##contig=<ID=chrUn_JTFH01001286v1_decoy,length=3104>
##contig=<ID=chrUn_JTFH01001287v1_decoy,length=3071>
##contig=<ID=chrUn_JTFH01001288v1_decoy,length=3063>
##contig=<ID=chrUn_JTFH01001289v1_decoy,length=3059>
##contig=<ID=chrUn_JTFH01001290v1_decoy,length=2990>
##contig=<ID=chrUn_JTFH01001291v1_decoy,length=2986>
##contig=<ID=chrUn_JTFH01001292v1_decoy,length=2928>
##contig=<ID=chrUn_JTFH01001293v1_decoy,length=2922>
##contig=<ID=chrUn_JTFH01001294v1_decoy,length=2875>
##contig=<ID=chrUn_JTFH01001295v1_decoy,length=2859>
##contig=<ID=chrUn_JTFH01001296v1_decoy,length=2850>
##contig=<ID=chrUn_JTFH01001297v1_decoy,length=2813>
##contig=<ID=chrUn_JTFH01001298v1_decoy,length=2785>
##contig=<ID=chrUn_JTFH01001299v1_decoy,length=2736>
##contig=<ID=chrUn_JTFH01001300v1_decoy,length=2688>
##contig=<ID=chrUn_JTFH01001301v1_decoy,length=2658>
##contig=<ID=chrUn_JTFH01001302v1_decoy,length=2643>
##contig=<ID=chrUn_JTFH01001303v1_decoy,length=2618>
##contig=<ID=chrUn_JTFH01001304v1_decoy,length=2605>
##contig=<ID=chrUn_JTFH01001305v1_decoy,length=2583>
##contig=<ID=chrUn_JTFH01001306v1_decoy,length=2534>
##contig=<ID=chrUn_JTFH01001307v1_decoy,length=2512>
##contig=<ID=chrUn_JTFH01001308v1_decoy,length=2500>
##contig=<ID=chrUn_JTFH01001309v1_decoy,length=2481>
##contig=<ID=chrUn_JTFH01001310v1_decoy,length=2478>
##contig=<ID=chrUn_JTFH01001311v1_decoy,length=2473>
##contig=<ID=chrUn_JTFH01001312v1_decoy,length=2467>
##contig=<ID=chrUn_JTFH01001313v1_decoy,length=2442>
##contig=<ID=chrUn_JTFH01001314v1_decoy,length=2430>
##contig=<ID=chrUn_JTFH01001315v1_decoy,length=2417>
##contig=<ID=chrUn_JTFH01001316v1_decoy,length=2408>
##contig=<ID=chrUn_JTFH01001317v1_decoy,length=2395>
##contig=<ID=chrUn_JTFH01001318v1_decoy,length=2352>
##contig=<ID=chrUn_JTFH01001319v1_decoy,length=2337>
##contig=<ID=chrUn_JTFH01001320v1_decoy,length=2322>
##contig=<ID=chrUn_JTFH01001321v1_decoy,length=2307>
##contig=<ID=chrUn_JTFH01001322v1_decoy,length=2306>
##contig=<ID=chrUn_JTFH01001323v1_decoy,length=2292>
##contig=<ID=chrUn_JTFH01001324v1_decoy,length=2271>
##contig=<ID=chrUn_JTFH01001325v1_decoy,length=2265>
##contig=<ID=chrUn_JTFH01001326v1_decoy,length=2260>
##contig=<ID=chrUn_JTFH01001327v1_decoy,length=2240>
##contig=<ID=chrUn_JTFH01001328v1_decoy,length=2238>
##contig=<ID=chrUn_JTFH01001329v1_decoy,length=2228>
##contig=<ID=chrUn_JTFH01001330v1_decoy,length=2215>
##contig=<ID=chrUn_JTFH01001331v1_decoy,length=2205>
##contig=<ID=chrUn_JTFH01001332v1_decoy,length=2191>
##contig=<ID=chrUn_JTFH01001333v1_decoy,length=2191>
##contig=<ID=chrUn_JTFH01001334v1_decoy,length=2190>
##contig=<ID=chrUn_JTFH01001335v1_decoy,length=2184>
##contig=<ID=chrUn_JTFH01001336v1_decoy,length=2166>
##contig=<ID=chrUn_JTFH01001337v1_decoy,length=2165>
##contig=<ID=chrUn_JTFH01001338v1_decoy,length=2162>
##contig=<ID=chrUn_JTFH01001339v1_decoy,length=2146>
##contig=<ID=chrUn_JTFH01001340v1_decoy,length=2116>
##contig=<ID=chrUn_JTFH01001341v1_decoy,length=2112>
##contig=<ID=chrUn_JTFH01001342v1_decoy,length=2108>
##contig=<ID=chrUn_JTFH01001343v1_decoy,length=2106>
##contig=<ID=chrUn_JTFH01001344v1_decoy,length=2106>
##contig=<ID=chrUn_JTFH01001345v1_decoy,length=2106>
##contig=<ID=chrUn_JTFH01001346v1_decoy,length=2097>
##contig=<ID=chrUn_JTFH01001347v1_decoy,length=2081>
##contig=<ID=chrUn_JTFH01001348v1_decoy,length=2058>
##contig=<ID=chrUn_JTFH01001349v1_decoy,length=2055>
##contig=<ID=chrUn_JTFH01001350v1_decoy,length=2054>
##contig=<ID=chrUn_JTFH01001351v1_decoy,length=2037>
##contig=<ID=chrUn_JTFH01001352v1_decoy,length=2032>
##contig=<ID=chrUn_JTFH01001353v1_decoy,length=2032>
##contig=<ID=chrUn_JTFH01001354v1_decoy,length=2020>
##contig=<ID=chrUn_JTFH01001355v1_decoy,length=2018>
##contig=<ID=chrUn_JTFH01001356v1_decoy,length=2014>
##contig=<ID=chrUn_JTFH01001357v1_decoy,length=2001>
##contig=<ID=chrUn_JTFH01001358v1_decoy,length=2001>
##contig=<ID=chrUn_JTFH01001359v1_decoy,length=1991>
##contig=<ID=chrUn_JTFH01001360v1_decoy,length=1990>
##contig=<ID=chrUn_JTFH01001361v1_decoy,length=1983>
##contig=<ID=chrUn_JTFH01001362v1_decoy,length=1981>
##contig=<ID=chrUn_JTFH01001363v1_decoy,length=1981>
##contig=<ID=chrUn_JTFH01001364v1_decoy,length=1979>
##contig=<ID=chrUn_JTFH01001365v1_decoy,length=1963>
##contig=<ID=chrUn_JTFH01001366v1_decoy,length=1932>
##contig=<ID=chrUn_JTFH01001367v1_decoy,length=1929>
##contig=<ID=chrUn_JTFH01001368v1_decoy,length=1881>
##contig=<ID=chrUn_JTFH01001369v1_decoy,length=1874>
##contig=<ID=chrUn_JTFH01001370v1_decoy,length=1849>
##contig=<ID=chrUn_JTFH01001371v1_decoy,length=1849>
##contig=<ID=chrUn_JTFH01001372v1_decoy,length=1833>
##contig=<ID=chrUn_JTFH01001373v1_decoy,length=1832>
##contig=<ID=chrUn_JTFH01001374v1_decoy,length=1826>
##contig=<ID=chrUn_JTFH01001375v1_decoy,length=1814>
##contig=<ID=chrUn_JTFH01001376v1_decoy,length=1814>
##contig=<ID=chrUn_JTFH01001377v1_decoy,length=1791>
##contig=<ID=chrUn_JTFH01001378v1_decoy,length=1789>
##contig=<ID=chrUn_JTFH01001379v1_decoy,length=1786>
##contig=<ID=chrUn_JTFH01001380v1_decoy,length=1778>
##contig=<ID=chrUn_JTFH01001381v1_decoy,length=1776>
##contig=<ID=chrUn_JTFH01001382v1_decoy,length=1762>
##contig=<ID=chrUn_JTFH01001383v1_decoy,length=1758>
##contig=<ID=chrUn_JTFH01001384v1_decoy,length=1757>
##contig=<ID=chrUn_JTFH01001385v1_decoy,length=1754>
##contig=<ID=chrUn_JTFH01001386v1_decoy,length=1752>
##contig=<ID=chrUn_JTFH01001387v1_decoy,length=1751>
##contig=<ID=chrUn_JTFH01001388v1_decoy,length=1749>
##contig=<ID=chrUn_JTFH01001389v1_decoy,length=1738>
##contig=<ID=chrUn_JTFH01001390v1_decoy,length=1729>
##contig=<ID=chrUn_JTFH01001391v1_decoy,length=1726>
##contig=<ID=chrUn_JTFH01001392v1_decoy,length=1716>
##contig=<ID=chrUn_JTFH01001393v1_decoy,length=1712>
##contig=<ID=chrUn_JTFH01001394v1_decoy,length=1711>
##contig=<ID=chrUn_JTFH01001395v1_decoy,length=1703>
##contig=<ID=chrUn_JTFH01001396v1_decoy,length=1702>
##contig=<ID=chrUn_JTFH01001397v1_decoy,length=1699>
##contig=<ID=chrUn_JTFH01001398v1_decoy,length=1686>
##contig=<ID=chrUn_JTFH01001399v1_decoy,length=1684>
##contig=<ID=chrUn_JTFH01001400v1_decoy,length=1680>
##contig=<ID=chrUn_JTFH01001401v1_decoy,length=1678>
##contig=<ID=chrUn_JTFH01001402v1_decoy,length=1678>
##contig=<ID=chrUn_JTFH01001403v1_decoy,length=1677>
##contig=<ID=chrUn_JTFH01001404v1_decoy,length=1676>
##contig=<ID=chrUn_JTFH01001405v1_decoy,length=1672>
##contig=<ID=chrUn_JTFH01001406v1_decoy,length=1669>
##contig=<ID=chrUn_JTFH01001407v1_decoy,length=1668>
##contig=<ID=chrUn_JTFH01001408v1_decoy,length=1663>
##contig=<ID=chrUn_JTFH01001409v1_decoy,length=1660>
##contig=<ID=chrUn_JTFH01001410v1_decoy,length=1660>
##contig=<ID=chrUn_JTFH01001411v1_decoy,length=1658>
##contig=<ID=chrUn_JTFH01001412v1_decoy,length=1656>
##contig=<ID=chrUn_JTFH01001413v1_decoy,length=1656>
##contig=<ID=chrUn_JTFH01001414v1_decoy,length=1652>
##contig=<ID=chrUn_JTFH01001415v1_decoy,length=1647>
##contig=<ID=chrUn_JTFH01001416v1_decoy,length=1645>
##contig=<ID=chrUn_JTFH01001417v1_decoy,length=1641>
##contig=<ID=chrUn_JTFH01001418v1_decoy,length=1638>
##contig=<ID=chrUn_JTFH01001419v1_decoy,length=1633>
##contig=<ID=chrUn_JTFH01001420v1_decoy,length=1626>
##contig=<ID=chrUn_JTFH01001421v1_decoy,length=1614>
##contig=<ID=chrUn_JTFH01001422v1_decoy,length=1612>
##contig=<ID=chrUn_JTFH01001423v1_decoy,length=1605>
##contig=<ID=chrUn_JTFH01001424v1_decoy,length=1603>
##contig=<ID=chrUn_JTFH01001425v1_decoy,length=1599>
##contig=<ID=chrUn_JTFH01001426v1_decoy,length=1589>
##contig=<ID=chrUn_JTFH01001427v1_decoy,length=1588>
##contig=<ID=chrUn_JTFH01001428v1_decoy,length=1585>
##contig=<ID=chrUn_JTFH01001429v1_decoy,length=1584>
##contig=<ID=chrUn_JTFH01001430v1_decoy,length=1584>
##contig=<ID=chrUn_JTFH01001431v1_decoy,length=1580>
##contig=<ID=chrUn_JTFH01001432v1_decoy,length=1572>
##contig=<ID=chrUn_JTFH01001433v1_decoy,length=1570>
##contig=<ID=chrUn_JTFH01001434v1_decoy,length=1569>
##contig=<ID=chrUn_JTFH01001435v1_decoy,length=1568>
##contig=<ID=chrUn_JTFH01001436v1_decoy,length=1567>
##contig=<ID=chrUn_JTFH01001437v1_decoy,length=1565>
##contig=<ID=chrUn_JTFH01001438v1_decoy,length=1559>
##contig=<ID=chrUn_JTFH01001439v1_decoy,length=1559>
##contig=<ID=chrUn_JTFH01001440v1_decoy,length=1556>
##contig=<ID=chrUn_JTFH01001441v1_decoy,length=1554>
##contig=<ID=chrUn_JTFH01001442v1_decoy,length=1549>
##contig=<ID=chrUn_JTFH01001443v1_decoy,length=1542>
##contig=<ID=chrUn_JTFH01001444v1_decoy,length=1541>
##contig=<ID=chrUn_JTFH01001445v1_decoy,length=1538>
##contig=<ID=chrUn_JTFH01001446v1_decoy,length=1537>
##contig=<ID=chrUn_JTFH01001447v1_decoy,length=1535>
##contig=<ID=chrUn_JTFH01001448v1_decoy,length=1530>
##contig=<ID=chrUn_JTFH01001449v1_decoy,length=1528>
##contig=<ID=chrUn_JTFH01001450v1_decoy,length=1522>
##contig=<ID=chrUn_JTFH01001451v1_decoy,length=1514>
##contig=<ID=chrUn_JTFH01001452v1_decoy,length=1509>
##contig=<ID=chrUn_JTFH01001453v1_decoy,length=1507>
##contig=<ID=chrUn_JTFH01001454v1_decoy,length=1500>
##contig=<ID=chrUn_JTFH01001455v1_decoy,length=1499>
##contig=<ID=chrUn_JTFH01001456v1_decoy,length=1499>
##contig=<ID=chrUn_JTFH01001457v1_decoy,length=1497>
##contig=<ID=chrUn_JTFH01001458v1_decoy,length=1496>
##contig=<ID=chrUn_JTFH01001459v1_decoy,length=1488>
##contig=<ID=chrUn_JTFH01001460v1_decoy,length=1486>
##contig=<ID=chrUn_JTFH01001461v1_decoy,length=1485>
##contig=<ID=chrUn_JTFH01001462v1_decoy,length=1481>
##contig=<ID=chrUn_JTFH01001463v1_decoy,length=1479>
##contig=<ID=chrUn_JTFH01001464v1_decoy,length=1472>
##contig=<ID=chrUn_JTFH01001465v1_decoy,length=1472>
##contig=<ID=chrUn_JTFH01001466v1_decoy,length=1470>
##contig=<ID=chrUn_JTFH01001467v1_decoy,length=1466>
##contig=<ID=chrUn_JTFH01001468v1_decoy,length=1465>
##contig=<ID=chrUn_JTFH01001469v1_decoy,length=1461>
##contig=<ID=chrUn_JTFH01001470v1_decoy,length=1458>
##contig=<ID=chrUn_JTFH01001471v1_decoy,length=1457>
##contig=<ID=chrUn_JTFH01001472v1_decoy,length=1448>
##contig=<ID=chrUn_JTFH01001473v1_decoy,length=1447>
##contig=<ID=chrUn_JTFH01001474v1_decoy,length=1444>
##contig=<ID=chrUn_JTFH01001475v1_decoy,length=1443>
##contig=<ID=chrUn_JTFH01001476v1_decoy,length=1443>
##contig=<ID=chrUn_JTFH01001477v1_decoy,length=1438>
##contig=<ID=chrUn_JTFH01001478v1_decoy,length=1432>
##contig=<ID=chrUn_JTFH01001479v1_decoy,length=1430>
##contig=<ID=chrUn_JTFH01001480v1_decoy,length=1430>
##contig=<ID=chrUn_JTFH01001481v1_decoy,length=1429>
##contig=<ID=chrUn_JTFH01001482v1_decoy,length=1429>
##contig=<ID=chrUn_JTFH01001483v1_decoy,length=1429>
##contig=<ID=chrUn_JTFH01001484v1_decoy,length=1426>
##contig=<ID=chrUn_JTFH01001485v1_decoy,length=1426>
##contig=<ID=chrUn_JTFH01001486v1_decoy,length=1420>
##contig=<ID=chrUn_JTFH01001487v1_decoy,length=1416>
##contig=<ID=chrUn_JTFH01001488v1_decoy,length=1416>
##contig=<ID=chrUn_JTFH01001489v1_decoy,length=1415>
##contig=<ID=chrUn_JTFH01001490v1_decoy,length=1415>
##contig=<ID=chrUn_JTFH01001491v1_decoy,length=1414>
##contig=<ID=chrUn_JTFH01001492v1_decoy,length=1413>
##contig=<ID=chrUn_JTFH01001493v1_decoy,length=1410>
##contig=<ID=chrUn_JTFH01001494v1_decoy,length=1405>
##contig=<ID=chrUn_JTFH01001495v1_decoy,length=1402>
##contig=<ID=chrUn_JTFH01001496v1_decoy,length=1398>
##contig=<ID=chrUn_JTFH01001497v1_decoy,length=1397>
##contig=<ID=chrUn_JTFH01001498v1_decoy,length=1395>
##contig=<ID=chrUn_JTFH01001499v1_decoy,length=1392>
##contig=<ID=chrUn_JTFH01001500v1_decoy,length=1388>
##contig=<ID=chrUn_JTFH01001501v1_decoy,length=1386>
##contig=<ID=chrUn_JTFH01001502v1_decoy,length=1382>
##contig=<ID=chrUn_JTFH01001503v1_decoy,length=1381>
##contig=<ID=chrUn_JTFH01001504v1_decoy,length=1379>
##contig=<ID=chrUn_JTFH01001505v1_decoy,length=1376>
##contig=<ID=chrUn_JTFH01001506v1_decoy,length=1374>
##contig=<ID=chrUn_JTFH01001507v1_decoy,length=1374>
##contig=<ID=chrUn_JTFH01001508v1_decoy,length=1373>
##contig=<ID=chrUn_JTFH01001509v1_decoy,length=1373>
##contig=<ID=chrUn_JTFH01001510v1_decoy,length=1372>
##contig=<ID=chrUn_JTFH01001511v1_decoy,length=1370>
##contig=<ID=chrUn_JTFH01001512v1_decoy,length=1367>
##contig=<ID=chrUn_JTFH01001513v1_decoy,length=1365>
##contig=<ID=chrUn_JTFH01001514v1_decoy,length=1364>
##contig=<ID=chrUn_JTFH01001515v1_decoy,length=1361>
##contig=<ID=chrUn_JTFH01001516v1_decoy,length=1361>
##contig=<ID=chrUn_JTFH01001517v1_decoy,length=1355>
##contig=<ID=chrUn_JTFH01001518v1_decoy,length=1355>
##contig=<ID=chrUn_JTFH01001519v1_decoy,length=1354>
##contig=<ID=chrUn_JTFH01001520v1_decoy,length=1353>
##contig=<ID=chrUn_JTFH01001521v1_decoy,length=1349>
##contig=<ID=chrUn_JTFH01001522v1_decoy,length=1345>
##contig=<ID=chrUn_JTFH01001523v1_decoy,length=1344>
##contig=<ID=chrUn_JTFH01001524v1_decoy,length=1343>
##contig=<ID=chrUn_JTFH01001525v1_decoy,length=1338>
##contig=<ID=chrUn_JTFH01001526v1_decoy,length=1338>
##contig=<ID=chrUn_JTFH01001527v1_decoy,length=1338>
##contig=<ID=chrUn_JTFH01001528v1_decoy,length=1336>
##contig=<ID=chrUn_JTFH01001529v1_decoy,length=1333>
##contig=<ID=chrUn_JTFH01001530v1_decoy,length=1333>
##contig=<ID=chrUn_JTFH01001531v1_decoy,length=1332>
##contig=<ID=chrUn_JTFH01001532v1_decoy,length=1324>
##contig=<ID=chrUn_JTFH01001533v1_decoy,length=1323>
##contig=<ID=chrUn_JTFH01001534v1_decoy,length=1323>
##contig=<ID=chrUn_JTFH01001535v1_decoy,length=1320>
##contig=<ID=chrUn_JTFH01001536v1_decoy,length=1320>
##contig=<ID=chrUn_JTFH01001537v1_decoy,length=1317>
##contig=<ID=chrUn_JTFH01001538v1_decoy,length=1316>
##contig=<ID=chrUn_JTFH01001539v1_decoy,length=1304>
##contig=<ID=chrUn_JTFH01001540v1_decoy,length=1304>
##contig=<ID=chrUn_JTFH01001541v1_decoy,length=1303>
##contig=<ID=chrUn_JTFH01001542v1_decoy,length=1302>
##contig=<ID=chrUn_JTFH01001543v1_decoy,length=1301>
##contig=<ID=chrUn_JTFH01001544v1_decoy,length=1300>
##contig=<ID=chrUn_JTFH01001545v1_decoy,length=1298>
##contig=<ID=chrUn_JTFH01001546v1_decoy,length=1297>
##contig=<ID=chrUn_JTFH01001547v1_decoy,length=1295>
##contig=<ID=chrUn_JTFH01001548v1_decoy,length=1284>
##contig=<ID=chrUn_JTFH01001549v1_decoy,length=1283>
##contig=<ID=chrUn_JTFH01001550v1_decoy,length=1283>
##contig=<ID=chrUn_JTFH01001551v1_decoy,length=1279>
##contig=<ID=chrUn_JTFH01001552v1_decoy,length=1278>
##contig=<ID=chrUn_JTFH01001553v1_decoy,length=1271>
##contig=<ID=chrUn_JTFH01001554v1_decoy,length=1271>
##contig=<ID=chrUn_JTFH01001555v1_decoy,length=1268>
##contig=<ID=chrUn_JTFH01001556v1_decoy,length=1264>
##contig=<ID=chrUn_JTFH01001557v1_decoy,length=1263>
##contig=<ID=chrUn_JTFH01001558v1_decoy,length=1262>
##contig=<ID=chrUn_JTFH01001559v1_decoy,length=1261>
##contig=<ID=chrUn_JTFH01001560v1_decoy,length=1260>
##contig=<ID=chrUn_JTFH01001561v1_decoy,length=1259>
##contig=<ID=chrUn_JTFH01001562v1_decoy,length=1259>
##contig=<ID=chrUn_JTFH01001563v1_decoy,length=1258>
##contig=<ID=chrUn_JTFH01001564v1_decoy,length=1256>
##contig=<ID=chrUn_JTFH01001565v1_decoy,length=1253>
##contig=<ID=chrUn_JTFH01001566v1_decoy,length=1248>
##contig=<ID=chrUn_JTFH01001567v1_decoy,length=1248>
##contig=<ID=chrUn_JTFH01001568v1_decoy,length=1246>
##contig=<ID=chrUn_JTFH01001569v1_decoy,length=1246>
##contig=<ID=chrUn_JTFH01001570v1_decoy,length=1244>
##contig=<ID=chrUn_JTFH01001571v1_decoy,length=1238>
##contig=<ID=chrUn_JTFH01001572v1_decoy,length=1238>
##contig=<ID=chrUn_JTFH01001573v1_decoy,length=1236>
##contig=<ID=chrUn_JTFH01001574v1_decoy,length=1234>
##contig=<ID=chrUn_JTFH01001575v1_decoy,length=1234>
##contig=<ID=chrUn_JTFH01001576v1_decoy,length=1231>
##contig=<ID=chrUn_JTFH01001577v1_decoy,length=1231>
##contig=<ID=chrUn_JTFH01001578v1_decoy,length=1230>
##contig=<ID=chrUn_JTFH01001579v1_decoy,length=1230>
##contig=<ID=chrUn_JTFH01001580v1_decoy,length=1228>
##contig=<ID=chrUn_JTFH01001581v1_decoy,length=1227>
##contig=<ID=chrUn_JTFH01001582v1_decoy,length=1222>
##contig=<ID=chrUn_JTFH01001583v1_decoy,length=1222>
##contig=<ID=chrUn_JTFH01001584v1_decoy,length=1221>
##contig=<ID=chrUn_JTFH01001585v1_decoy,length=1221>
##contig=<ID=chrUn_JTFH01001586v1_decoy,length=1220>
##contig=<ID=chrUn_JTFH01001587v1_decoy,length=1218>
##contig=<ID=chrUn_JTFH01001588v1_decoy,length=1218>
##contig=<ID=chrUn_JTFH01001589v1_decoy,length=1216>
##contig=<ID=chrUn_JTFH01001590v1_decoy,length=1216>
##contig=<ID=chrUn_JTFH01001591v1_decoy,length=1212>
##contig=<ID=chrUn_JTFH01001592v1_decoy,length=1210>
##contig=<ID=chrUn_JTFH01001593v1_decoy,length=1209>
##contig=<ID=chrUn_JTFH01001594v1_decoy,length=1208>
##contig=<ID=chrUn_JTFH01001595v1_decoy,length=1208>
##contig=<ID=chrUn_JTFH01001596v1_decoy,length=1206>
##contig=<ID=chrUn_JTFH01001597v1_decoy,length=1205>
##contig=<ID=chrUn_JTFH01001598v1_decoy,length=1205>
##contig=<ID=chrUn_JTFH01001599v1_decoy,length=1202>
##contig=<ID=chrUn_JTFH01001600v1_decoy,length=1200>
##contig=<ID=chrUn_JTFH01001601v1_decoy,length=1199>
##contig=<ID=chrUn_JTFH01001602v1_decoy,length=1198>
##contig=<ID=chrUn_JTFH01001603v1_decoy,length=1198>
##contig=<ID=chrUn_JTFH01001604v1_decoy,length=1198>
##contig=<ID=chrUn_JTFH01001605v1_decoy,length=1195>
##contig=<ID=chrUn_JTFH01001606v1_decoy,length=1194>
##contig=<ID=chrUn_JTFH01001607v1_decoy,length=1191>
##contig=<ID=chrUn_JTFH01001608v1_decoy,length=1189>
##contig=<ID=chrUn_JTFH01001609v1_decoy,length=1188>
##contig=<ID=chrUn_JTFH01001610v1_decoy,length=1180>
##contig=<ID=chrUn_JTFH01001611v1_decoy,length=1180>
##contig=<ID=chrUn_JTFH01001612v1_decoy,length=1179>
##contig=<ID=chrUn_JTFH01001613v1_decoy,length=1172>
##contig=<ID=chrUn_JTFH01001614v1_decoy,length=1168>
##contig=<ID=chrUn_JTFH01001615v1_decoy,length=1166>
##contig=<ID=chrUn_JTFH01001616v1_decoy,length=1157>
##contig=<ID=chrUn_JTFH01001617v1_decoy,length=1156>
##contig=<ID=chrUn_JTFH01001618v1_decoy,length=1156>
##contig=<ID=chrUn_JTFH01001619v1_decoy,length=1155>
##contig=<ID=chrUn_JTFH01001620v1_decoy,length=1154>
##contig=<ID=chrUn_JTFH01001621v1_decoy,length=1154>
##contig=<ID=chrUn_JTFH01001622v1_decoy,length=1149>
##contig=<ID=chrUn_JTFH01001623v1_decoy,length=1143>
##contig=<ID=chrUn_JTFH01001624v1_decoy,length=1143>
##contig=<ID=chrUn_JTFH01001625v1_decoy,length=1140>
##contig=<ID=chrUn_JTFH01001626v1_decoy,length=1137>
##contig=<ID=chrUn_JTFH01001627v1_decoy,length=1135>
##contig=<ID=chrUn_JTFH01001628v1_decoy,length=1135>
##contig=<ID=chrUn_JTFH01001629v1_decoy,length=1135>
##contig=<ID=chrUn_JTFH01001630v1_decoy,length=1127>
##contig=<ID=chrUn_JTFH01001631v1_decoy,length=1127>
##contig=<ID=chrUn_JTFH01001632v1_decoy,length=1126>
##contig=<ID=chrUn_JTFH01001633v1_decoy,length=1123>
##contig=<ID=chrUn_JTFH01001634v1_decoy,length=1123>
##contig=<ID=chrUn_JTFH01001635v1_decoy,length=1123>
##contig=<ID=chrUn_JTFH01001636v1_decoy,length=1122>
##contig=<ID=chrUn_JTFH01001637v1_decoy,length=1122>
##contig=<ID=chrUn_JTFH01001638v1_decoy,length=1121>
##contig=<ID=chrUn_JTFH01001639v1_decoy,length=1121>
##contig=<ID=chrUn_JTFH01001640v1_decoy,length=1119>
##contig=<ID=chrUn_JTFH01001641v1_decoy,length=1119>
##contig=<ID=chrUn_JTFH01001642v1_decoy,length=1119>
##contig=<ID=chrUn_JTFH01001643v1_decoy,length=1118>
##contig=<ID=chrUn_JTFH01001644v1_decoy,length=1115>
##contig=<ID=chrUn_JTFH01001645v1_decoy,length=1106>
##contig=<ID=chrUn_JTFH01001646v1_decoy,length=1106>
##contig=<ID=chrUn_JTFH01001647v1_decoy,length=1104>
##contig=<ID=chrUn_JTFH01001648v1_decoy,length=1102>
##contig=<ID=chrUn_JTFH01001649v1_decoy,length=1101>
##contig=<ID=chrUn_JTFH01001650v1_decoy,length=1098>
##contig=<ID=chrUn_JTFH01001651v1_decoy,length=1098>
##contig=<ID=chrUn_JTFH01001652v1_decoy,length=1096>
##contig=<ID=chrUn_JTFH01001653v1_decoy,length=1096>
##contig=<ID=chrUn_JTFH01001654v1_decoy,length=1095>
##contig=<ID=chrUn_JTFH01001655v1_decoy,length=1093>
##contig=<ID=chrUn_JTFH01001656v1_decoy,length=1090>
##contig=<ID=chrUn_JTFH01001657v1_decoy,length=1089>
##contig=<ID=chrUn_JTFH01001658v1_decoy,length=1087>
##contig=<ID=chrUn_JTFH01001659v1_decoy,length=1087>
##contig=<ID=chrUn_JTFH01001660v1_decoy,length=1085>
##contig=<ID=chrUn_JTFH01001661v1_decoy,length=1085>
##contig=<ID=chrUn_JTFH01001662v1_decoy,length=1085>
##contig=<ID=chrUn_JTFH01001663v1_decoy,length=1083>
##contig=<ID=chrUn_JTFH01001664v1_decoy,length=1080>
##contig=<ID=chrUn_JTFH01001665v1_decoy,length=1080>
##contig=<ID=chrUn_JTFH01001666v1_decoy,length=1079>
##contig=<ID=chrUn_JTFH01001667v1_decoy,length=1079>
##contig=<ID=chrUn_JTFH01001668v1_decoy,length=1079>
##contig=<ID=chrUn_JTFH01001669v1_decoy,length=1075>
##contig=<ID=chrUn_JTFH01001670v1_decoy,length=1074>
##contig=<ID=chrUn_JTFH01001671v1_decoy,length=1073>
##contig=<ID=chrUn_JTFH01001672v1_decoy,length=1070>
##contig=<ID=chrUn_JTFH01001673v1_decoy,length=1068>
##contig=<ID=chrUn_JTFH01001674v1_decoy,length=1067>
##contig=<ID=chrUn_JTFH01001675v1_decoy,length=1066>
##contig=<ID=chrUn_JTFH01001676v1_decoy,length=1066>
##contig=<ID=chrUn_JTFH01001677v1_decoy,length=1066>
##contig=<ID=chrUn_JTFH01001678v1_decoy,length=1063>
##contig=<ID=chrUn_JTFH01001679v1_decoy,length=1063>
##contig=<ID=chrUn_JTFH01001680v1_decoy,length=1063>
##contig=<ID=chrUn_JTFH01001681v1_decoy,length=1062>
##contig=<ID=chrUn_JTFH01001682v1_decoy,length=1058>
##contig=<ID=chrUn_JTFH01001683v1_decoy,length=1056>
##contig=<ID=chrUn_JTFH01001684v1_decoy,length=1052>
##contig=<ID=chrUn_JTFH01001685v1_decoy,length=1051>
##contig=<ID=chrUn_JTFH01001686v1_decoy,length=1051>
##contig=<ID=chrUn_JTFH01001687v1_decoy,length=1050>
##contig=<ID=chrUn_JTFH01001688v1_decoy,length=1048>
##contig=<ID=chrUn_JTFH01001689v1_decoy,length=1046>
##contig=<ID=chrUn_JTFH01001690v1_decoy,length=1046>
##contig=<ID=chrUn_JTFH01001691v1_decoy,length=1045>
##contig=<ID=chrUn_JTFH01001692v1_decoy,length=1043>
##contig=<ID=chrUn_JTFH01001693v1_decoy,length=1038>
##contig=<ID=chrUn_JTFH01001694v1_decoy,length=1036>
##contig=<ID=chrUn_JTFH01001695v1_decoy,length=1035>
##contig=<ID=chrUn_JTFH01001696v1_decoy,length=1035>
##contig=<ID=chrUn_JTFH01001697v1_decoy,length=1035>
##contig=<ID=chrUn_JTFH01001698v1_decoy,length=1033>
##contig=<ID=chrUn_JTFH01001699v1_decoy,length=1032>
##contig=<ID=chrUn_JTFH01001700v1_decoy,length=1031>
##contig=<ID=chrUn_JTFH01001701v1_decoy,length=1026>
##contig=<ID=chrUn_JTFH01001702v1_decoy,length=1026>
##contig=<ID=chrUn_JTFH01001703v1_decoy,length=1026>
##contig=<ID=chrUn_JTFH01001704v1_decoy,length=1023>
##contig=<ID=chrUn_JTFH01001705v1_decoy,length=1022>
##contig=<ID=chrUn_JTFH01001706v1_decoy,length=1020>
##contig=<ID=chrUn_JTFH01001707v1_decoy,length=1020>
##contig=<ID=chrUn_JTFH01001708v1_decoy,length=1020>
##contig=<ID=chrUn_JTFH01001709v1_decoy,length=1019>
##contig=<ID=chrUn_JTFH01001710v1_decoy,length=1018>
##contig=<ID=chrUn_JTFH01001711v1_decoy,length=1018>
##contig=<ID=chrUn_JTFH01001712v1_decoy,length=1017>
##contig=<ID=chrUn_JTFH01001713v1_decoy,length=1015>
##contig=<ID=chrUn_JTFH01001714v1_decoy,length=1015>
##contig=<ID=chrUn_JTFH01001715v1_decoy,length=1015>
##contig=<ID=chrUn_JTFH01001716v1_decoy,length=1014>
##contig=<ID=chrUn_JTFH01001717v1_decoy,length=1014>
##contig=<ID=chrUn_JTFH01001718v1_decoy,length=1013>
##contig=<ID=chrUn_JTFH01001719v1_decoy,length=1013>
##contig=<ID=chrUn_JTFH01001720v1_decoy,length=1013>
##contig=<ID=chrUn_JTFH01001721v1_decoy,length=1012>
##contig=<ID=chrUn_JTFH01001722v1_decoy,length=1011>
##contig=<ID=chrUn_JTFH01001723v1_decoy,length=1011>
##contig=<ID=chrUn_JTFH01001724v1_decoy,length=1009>
##contig=<ID=chrUn_JTFH01001725v1_decoy,length=1008>
##contig=<ID=chrUn_JTFH01001726v1_decoy,length=1008>
##contig=<ID=chrUn_JTFH01001727v1_decoy,length=1007>
##contig=<ID=chrUn_JTFH01001728v1_decoy,length=1007>
##contig=<ID=chrUn_JTFH01001729v1_decoy,length=1007>
##contig=<ID=chrUn_JTFH01001730v1_decoy,length=1006>
##contig=<ID=chrUn_JTFH01001731v1_decoy,length=1005>
##contig=<ID=chrUn_JTFH01001732v1_decoy,length=1003>
##contig=<ID=chrUn_JTFH01001733v1_decoy,length=1001>
##contig=<ID=chrUn_JTFH01001734v1_decoy,length=1000>
##contig=<ID=chrUn_JTFH01001735v1_decoy,length=19311>
##contig=<ID=chrUn_JTFH01001736v1_decoy,length=11713>
##contig=<ID=chrUn_JTFH01001737v1_decoy,length=11263>
##contig=<ID=chrUn_JTFH01001738v1_decoy,length=9779>
##contig=<ID=chrUn_JTFH01001739v1_decoy,length=9568>
##contig=<ID=chrUn_JTFH01001740v1_decoy,length=9344>
##contig=<ID=chrUn_JTFH01001741v1_decoy,length=9188>
##contig=<ID=chrUn_JTFH01001742v1_decoy,length=9100>
##contig=<ID=chrUn_JTFH01001743v1_decoy,length=8771>
##contig=<ID=chrUn_JTFH01001744v1_decoy,length=8690>
##contig=<ID=chrUn_JTFH01001745v1_decoy,length=8566>
##contig=<ID=chrUn_JTFH01001746v1_decoy,length=8058>
##contig=<ID=chrUn_JTFH01001747v1_decoy,length=7759>
##contig=<ID=chrUn_JTFH01001748v1_decoy,length=7585>
##contig=<ID=chrUn_JTFH01001749v1_decoy,length=7471>
##contig=<ID=chrUn_JTFH01001750v1_decoy,length=7461>
##contig=<ID=chrUn_JTFH01001751v1_decoy,length=7342>
##contig=<ID=chrUn_JTFH01001752v1_decoy,length=7223>
##contig=<ID=chrUn_JTFH01001753v1_decoy,length=7064>
##contig=<ID=chrUn_JTFH01001754v1_decoy,length=6916>
##contig=<ID=chrUn_JTFH01001755v1_decoy,length=6897>
##contig=<ID=chrUn_JTFH01001756v1_decoy,length=6880>
##contig=<ID=chrUn_JTFH01001757v1_decoy,length=6857>
##contig=<ID=chrUn_JTFH01001758v1_decoy,length=6840>
##contig=<ID=chrUn_JTFH01001759v1_decoy,length=6728>
##contig=<ID=chrUn_JTFH01001760v1_decoy,length=6688>
##contig=<ID=chrUn_JTFH01001761v1_decoy,length=6553>
##contig=<ID=chrUn_JTFH01001762v1_decoy,length=6396>
##contig=<ID=chrUn_JTFH01001763v1_decoy,length=6345>
##contig=<ID=chrUn_JTFH01001764v1_decoy,length=6295>
##contig=<ID=chrUn_JTFH01001765v1_decoy,length=6266>
##contig=<ID=chrUn_JTFH01001766v1_decoy,length=6173>
##contig=<ID=chrUn_JTFH01001767v1_decoy,length=6171>
##contig=<ID=chrUn_JTFH01001768v1_decoy,length=6120>
##contig=<ID=chrUn_JTFH01001769v1_decoy,length=6105>
##contig=<ID=chrUn_JTFH01001770v1_decoy,length=6099>
##contig=<ID=chrUn_JTFH01001771v1_decoy,length=5893>
##contig=<ID=chrUn_JTFH01001772v1_decoy,length=5829>
##contig=<ID=chrUn_JTFH01001773v1_decoy,length=5793>
##contig=<ID=chrUn_JTFH01001774v1_decoy,length=5776>
##contig=<ID=chrUn_JTFH01001775v1_decoy,length=5759>
##contig=<ID=chrUn_JTFH01001776v1_decoy,length=5716>
##contig=<ID=chrUn_JTFH01001777v1_decoy,length=5708>
##contig=<ID=chrUn_JTFH01001778v1_decoy,length=5590>
##contig=<ID=chrUn_JTFH01001779v1_decoy,length=5566>
##contig=<ID=chrUn_JTFH01001780v1_decoy,length=5558>
##contig=<ID=chrUn_JTFH01001781v1_decoy,length=5418>
##contig=<ID=chrUn_JTFH01001782v1_decoy,length=5375>
##contig=<ID=chrUn_JTFH01001783v1_decoy,length=5300>
##contig=<ID=chrUn_JTFH01001784v1_decoy,length=5255>
##contig=<ID=chrUn_JTFH01001785v1_decoy,length=5157>
##contig=<ID=chrUn_JTFH01001786v1_decoy,length=5130>
##contig=<ID=chrUn_JTFH01001787v1_decoy,length=4978>
##contig=<ID=chrUn_JTFH01001788v1_decoy,length=4957>
##contig=<ID=chrUn_JTFH01001789v1_decoy,length=4947>
##contig=<ID=chrUn_JTFH01001790v1_decoy,length=4897>
##contig=<ID=chrUn_JTFH01001791v1_decoy,length=4867>
##contig=<ID=chrUn_JTFH01001792v1_decoy,length=4845>
##contig=<ID=chrUn_JTFH01001793v1_decoy,length=4678>
##contig=<ID=chrUn_JTFH01001794v1_decoy,length=4641>
##contig=<ID=chrUn_JTFH01001795v1_decoy,length=4592>
##contig=<ID=chrUn_JTFH01001796v1_decoy,length=4543>
##contig=<ID=chrUn_JTFH01001797v1_decoy,length=4532>
##contig=<ID=chrUn_JTFH01001798v1_decoy,length=4503>
##contig=<ID=chrUn_JTFH01001799v1_decoy,length=4495>
##contig=<ID=chrUn_JTFH01001800v1_decoy,length=4444>
##contig=<ID=chrUn_JTFH01001801v1_decoy,length=4414>
##contig=<ID=chrUn_JTFH01001802v1_decoy,length=4409>
##contig=<ID=chrUn_JTFH01001803v1_decoy,length=4302>
##contig=<ID=chrUn_JTFH01001804v1_decoy,length=4300>
##contig=<ID=chrUn_JTFH01001805v1_decoy,length=4277>
##contig=<ID=chrUn_JTFH01001806v1_decoy,length=4173>
##contig=<ID=chrUn_JTFH01001807v1_decoy,length=4169>
##contig=<ID=chrUn_JTFH01001808v1_decoy,length=4136>
##contig=<ID=chrUn_JTFH01001809v1_decoy,length=4101>
##contig=<ID=chrUn_JTFH01001810v1_decoy,length=4089>
##contig=<ID=chrUn_JTFH01001811v1_decoy,length=4015>
##contig=<ID=chrUn_JTFH01001812v1_decoy,length=4000>
##contig=<ID=chrUn_JTFH01001813v1_decoy,length=3973>
##contig=<ID=chrUn_JTFH01001814v1_decoy,length=3732>
##contig=<ID=chrUn_JTFH01001815v1_decoy,length=3709>
##contig=<ID=chrUn_JTFH01001816v1_decoy,length=3686>
##contig=<ID=chrUn_JTFH01001817v1_decoy,length=3676>
##contig=<ID=chrUn_JTFH01001818v1_decoy,length=3673>
##contig=<ID=chrUn_JTFH01001819v1_decoy,length=3672>
##contig=<ID=chrUn_JTFH01001820v1_decoy,length=3633>
##contig=<ID=chrUn_JTFH01001821v1_decoy,length=3633>
##contig=<ID=chrUn_JTFH01001822v1_decoy,length=3613>
##contig=<ID=chrUn_JTFH01001823v1_decoy,length=3605>
##contig=<ID=chrUn_JTFH01001824v1_decoy,length=3592>
##contig=<ID=chrUn_JTFH01001825v1_decoy,length=3586>
##contig=<ID=chrUn_JTFH01001826v1_decoy,length=3584>
##contig=<ID=chrUn_JTFH01001827v1_decoy,length=3577>
##contig=<ID=chrUn_JTFH01001828v1_decoy,length=3537>
##contig=<ID=chrUn_JTFH01001829v1_decoy,length=3510>
##contig=<ID=chrUn_JTFH01001830v1_decoy,length=3509>
##contig=<ID=chrUn_JTFH01001831v1_decoy,length=3488>
##contig=<ID=chrUn_JTFH01001832v1_decoy,length=3473>
##contig=<ID=chrUn_JTFH01001833v1_decoy,length=3445>
##contig=<ID=chrUn_JTFH01001834v1_decoy,length=3427>
##contig=<ID=chrUn_JTFH01001835v1_decoy,length=3395>
##contig=<ID=chrUn_JTFH01001836v1_decoy,length=3367>
##contig=<ID=chrUn_JTFH01001837v1_decoy,length=3337>
##contig=<ID=chrUn_JTFH01001838v1_decoy,length=3324>
##contig=<ID=chrUn_JTFH01001839v1_decoy,length=3315>
##contig=<ID=chrUn_JTFH01001840v1_decoy,length=3313>
##contig=<ID=chrUn_JTFH01001841v1_decoy,length=3283>
##contig=<ID=chrUn_JTFH01001842v1_decoy,length=3250>
##contig=<ID=chrUn_JTFH01001843v1_decoy,length=3247>
##contig=<ID=chrUn_JTFH01001844v1_decoy,length=3237>
##contig=<ID=chrUn_JTFH01001845v1_decoy,length=3235>
##contig=<ID=chrUn_JTFH01001846v1_decoy,length=3200>
##contig=<ID=chrUn_JTFH01001847v1_decoy,length=3195>
##contig=<ID=chrUn_JTFH01001848v1_decoy,length=3175>
##contig=<ID=chrUn_JTFH01001849v1_decoy,length=3158>
##contig=<ID=chrUn_JTFH01001850v1_decoy,length=3143>
##contig=<ID=chrUn_JTFH01001851v1_decoy,length=3139>
##contig=<ID=chrUn_JTFH01001852v1_decoy,length=3138>
##contig=<ID=chrUn_JTFH01001853v1_decoy,length=3136>
##contig=<ID=chrUn_JTFH01001854v1_decoy,length=3132>
##contig=<ID=chrUn_JTFH01001855v1_decoy,length=3132>
##contig=<ID=chrUn_JTFH01001856v1_decoy,length=3095>
##contig=<ID=chrUn_JTFH01001857v1_decoy,length=3094>
##contig=<ID=chrUn_JTFH01001858v1_decoy,length=3093>
##contig=<ID=chrUn_JTFH01001859v1_decoy,length=3059>
##contig=<ID=chrUn_JTFH01001860v1_decoy,length=2985>
##contig=<ID=chrUn_JTFH01001861v1_decoy,length=2975>
##contig=<ID=chrUn_JTFH01001862v1_decoy,length=2967>
##contig=<ID=chrUn_JTFH01001863v1_decoy,length=2961>
##contig=<ID=chrUn_JTFH01001864v1_decoy,length=2955>
##contig=<ID=chrUn_JTFH01001865v1_decoy,length=2935>
##contig=<ID=chrUn_JTFH01001866v1_decoy,length=2933>
##contig=<ID=chrUn_JTFH01001867v1_decoy,length=2909>
##contig=<ID=chrUn_JTFH01001868v1_decoy,length=2904>
##contig=<ID=chrUn_JTFH01001869v1_decoy,length=2892>
##contig=<ID=chrUn_JTFH01001870v1_decoy,length=2886>
##contig=<ID=chrUn_JTFH01001871v1_decoy,length=2885>
##contig=<ID=chrUn_JTFH01001872v1_decoy,length=2878>
##contig=<ID=chrUn_JTFH01001873v1_decoy,length=2875>
##contig=<ID=chrUn_JTFH01001874v1_decoy,length=2861>
##contig=<ID=chrUn_JTFH01001875v1_decoy,length=2856>
##contig=<ID=chrUn_JTFH01001876v1_decoy,length=2838>
##contig=<ID=chrUn_JTFH01001877v1_decoy,length=2801>
##contig=<ID=chrUn_JTFH01001878v1_decoy,length=2797>
##contig=<ID=chrUn_JTFH01001879v1_decoy,length=2788>
##contig=<ID=chrUn_JTFH01001880v1_decoy,length=2773>
##contig=<ID=chrUn_JTFH01001881v1_decoy,length=2755>
##contig=<ID=chrUn_JTFH01001882v1_decoy,length=2754>
##contig=<ID=chrUn_JTFH01001883v1_decoy,length=2743>
##contig=<ID=chrUn_JTFH01001884v1_decoy,length=2725>
##contig=<ID=chrUn_JTFH01001885v1_decoy,length=2722>
##contig=<ID=chrUn_JTFH01001886v1_decoy,length=2682>
##contig=<ID=chrUn_JTFH01001887v1_decoy,length=2669>
##contig=<ID=chrUn_JTFH01001888v1_decoy,length=2663>
##contig=<ID=chrUn_JTFH01001889v1_decoy,length=2652>
##contig=<ID=chrUn_JTFH01001890v1_decoy,length=2647>
##contig=<ID=chrUn_JTFH01001891v1_decoy,length=2635>
##contig=<ID=chrUn_JTFH01001892v1_decoy,length=2633>
##contig=<ID=chrUn_JTFH01001893v1_decoy,length=2629>
##contig=<ID=chrUn_JTFH01001894v1_decoy,length=2612>
##contig=<ID=chrUn_JTFH01001895v1_decoy,length=2599>
##contig=<ID=chrUn_JTFH01001896v1_decoy,length=2566>
##contig=<ID=chrUn_JTFH01001897v1_decoy,length=2556>
##contig=<ID=chrUn_JTFH01001898v1_decoy,length=2551>
##contig=<ID=chrUn_JTFH01001899v1_decoy,length=2551>
##contig=<ID=chrUn_JTFH01001900v1_decoy,length=2538>
##contig=<ID=chrUn_JTFH01001901v1_decoy,length=2538>
##contig=<ID=chrUn_JTFH01001902v1_decoy,length=2525>
##contig=<ID=chrUn_JTFH01001903v1_decoy,length=2498>
##contig=<ID=chrUn_JTFH01001904v1_decoy,length=2496>
##contig=<ID=chrUn_JTFH01001905v1_decoy,length=2483>
##contig=<ID=chrUn_JTFH01001906v1_decoy,length=2475>
##contig=<ID=chrUn_JTFH01001907v1_decoy,length=2469>
##contig=<ID=chrUn_JTFH01001908v1_decoy,length=2455>
##contig=<ID=chrUn_JTFH01001909v1_decoy,length=2444>
##contig=<ID=chrUn_JTFH01001910v1_decoy,length=2437>
##contig=<ID=chrUn_JTFH01001911v1_decoy,length=2435>
##contig=<ID=chrUn_JTFH01001912v1_decoy,length=2427>
##contig=<ID=chrUn_JTFH01001913v1_decoy,length=2419>
##contig=<ID=chrUn_JTFH01001914v1_decoy,length=2413>
##contig=<ID=chrUn_JTFH01001915v1_decoy,length=2412>
##contig=<ID=chrUn_JTFH01001916v1_decoy,length=2400>
##contig=<ID=chrUn_JTFH01001917v1_decoy,length=2399>
##contig=<ID=chrUn_JTFH01001918v1_decoy,length=2396>
##contig=<ID=chrUn_JTFH01001919v1_decoy,length=2393>
##contig=<ID=chrUn_JTFH01001920v1_decoy,length=2386>
##contig=<ID=chrUn_JTFH01001921v1_decoy,length=2384>
##contig=<ID=chrUn_JTFH01001922v1_decoy,length=2382>
##contig=<ID=chrUn_JTFH01001923v1_decoy,length=2382>
##contig=<ID=chrUn_JTFH01001924v1_decoy,length=2367>
##contig=<ID=chrUn_JTFH01001925v1_decoy,length=2366>
##contig=<ID=chrUn_JTFH01001926v1_decoy,length=2362>
##contig=<ID=chrUn_JTFH01001927v1_decoy,length=2361>
##contig=<ID=chrUn_JTFH01001928v1_decoy,length=2353>
##contig=<ID=chrUn_JTFH01001929v1_decoy,length=2349>
##contig=<ID=chrUn_JTFH01001930v1_decoy,length=2348>
##contig=<ID=chrUn_JTFH01001931v1_decoy,length=2340>
##contig=<ID=chrUn_JTFH01001932v1_decoy,length=2339>
##contig=<ID=chrUn_JTFH01001933v1_decoy,length=2336>
##contig=<ID=chrUn_JTFH01001934v1_decoy,length=2333>
##contig=<ID=chrUn_JTFH01001935v1_decoy,length=2330>
##contig=<ID=chrUn_JTFH01001936v1_decoy,length=2327>
##contig=<ID=chrUn_JTFH01001937v1_decoy,length=2318>
##contig=<ID=chrUn_JTFH01001938v1_decoy,length=2293>
##contig=<ID=chrUn_JTFH01001939v1_decoy,length=2292>
##contig=<ID=chrUn_JTFH01001940v1_decoy,length=2287>
##contig=<ID=chrUn_JTFH01001941v1_decoy,length=2274>
##contig=<ID=chrUn_JTFH01001942v1_decoy,length=2274>
##contig=<ID=chrUn_JTFH01001943v1_decoy,length=2267>
##contig=<ID=chrUn_JTFH01001944v1_decoy,length=2260>
##contig=<ID=chrUn_JTFH01001945v1_decoy,length=2257>
##contig=<ID=chrUn_JTFH01001946v1_decoy,length=2240>
##contig=<ID=chrUn_JTFH01001947v1_decoy,length=2239>
##contig=<ID=chrUn_JTFH01001948v1_decoy,length=2232>
##contig=<ID=chrUn_JTFH01001949v1_decoy,length=2230>
##contig=<ID=chrUn_JTFH01001950v1_decoy,length=2230>
##contig=<ID=chrUn_JTFH01001951v1_decoy,length=2222>
##contig=<ID=chrUn_JTFH01001952v1_decoy,length=2216>
##contig=<ID=chrUn_JTFH01001953v1_decoy,length=2214>
##contig=<ID=chrUn_JTFH01001954v1_decoy,length=2210>
##contig=<ID=chrUn_JTFH01001955v1_decoy,length=2203>
##contig=<ID=chrUn_JTFH01001956v1_decoy,length=2197>
##contig=<ID=chrUn_JTFH01001957v1_decoy,length=2196>
##contig=<ID=chrUn_JTFH01001958v1_decoy,length=2196>
##contig=<ID=chrUn_JTFH01001959v1_decoy,length=2179>
##contig=<ID=chrUn_JTFH01001960v1_decoy,length=2178>
##contig=<ID=chrUn_JTFH01001961v1_decoy,length=2178>
##contig=<ID=chrUn_JTFH01001962v1_decoy,length=2172>
##contig=<ID=chrUn_JTFH01001963v1_decoy,length=2170>
##contig=<ID=chrUn_JTFH01001964v1_decoy,length=2167>
##contig=<ID=chrUn_JTFH01001965v1_decoy,length=2167>
##contig=<ID=chrUn_JTFH01001966v1_decoy,length=2157>
##contig=<ID=chrUn_JTFH01001967v1_decoy,length=2153>
##contig=<ID=chrUn_JTFH01001968v1_decoy,length=2151>
##contig=<ID=chrUn_JTFH01001969v1_decoy,length=2147>
##contig=<ID=chrUn_JTFH01001970v1_decoy,length=2145>
##contig=<ID=chrUn_JTFH01001971v1_decoy,length=2142>
##contig=<ID=chrUn_JTFH01001972v1_decoy,length=2142>
##contig=<ID=chrUn_JTFH01001973v1_decoy,length=2136>
##contig=<ID=chrUn_JTFH01001974v1_decoy,length=2130>
##contig=<ID=chrUn_JTFH01001975v1_decoy,length=2128>
##contig=<ID=chrUn_JTFH01001976v1_decoy,length=2126>
##contig=<ID=chrUn_JTFH01001977v1_decoy,length=2126>
##contig=<ID=chrUn_JTFH01001978v1_decoy,length=2119>
##contig=<ID=chrUn_JTFH01001979v1_decoy,length=2107>
##contig=<ID=chrUn_JTFH01001980v1_decoy,length=2091>
##contig=<ID=chrUn_JTFH01001981v1_decoy,length=2087>
##contig=<ID=chrUn_JTFH01001982v1_decoy,length=2086>
##contig=<ID=chrUn_JTFH01001983v1_decoy,length=2083>
##contig=<ID=chrUn_JTFH01001984v1_decoy,length=2075>
##contig=<ID=chrUn_JTFH01001985v1_decoy,length=2075>
##contig=<ID=chrUn_JTFH01001986v1_decoy,length=2072>
##contig=<ID=chrUn_JTFH01001987v1_decoy,length=2068>
##contig=<ID=chrUn_JTFH01001988v1_decoy,length=2067>
##contig=<ID=chrUn_JTFH01001989v1_decoy,length=2055>
##contig=<ID=chrUn_JTFH01001990v1_decoy,length=2051>
##contig=<ID=chrUn_JTFH01001991v1_decoy,length=2050>
##contig=<ID=chrUn_JTFH01001992v1_decoy,length=2033>
##contig=<ID=chrUn_JTFH01001993v1_decoy,length=2024>
##contig=<ID=chrUn_JTFH01001994v1_decoy,length=2016>
##contig=<ID=chrUn_JTFH01001995v1_decoy,length=2011>
##contig=<ID=chrUn_JTFH01001996v1_decoy,length=2009>
##contig=<ID=chrUn_JTFH01001997v1_decoy,length=2003>
##contig=<ID=chrUn_JTFH01001998v1_decoy,length=2001>
##contig=<ID=chrUn_KI270302v1,length=2274>
##contig=<ID=chrUn_KI270303v1,length=1942>
##contig=<ID=chrUn_KI270304v1,length=2165>
##contig=<ID=chrUn_KI270305v1,length=1472>
##contig=<ID=chrUn_KI270310v1,length=1201>
##contig=<ID=chrUn_KI270311v1,length=12399>
##contig=<ID=chrUn_KI270312v1,length=998>
##contig=<ID=chrUn_KI270315v1,length=2276>
##contig=<ID=chrUn_KI270316v1,length=1444>
##contig=<ID=chrUn_KI270317v1,length=37690>
##contig=<ID=chrUn_KI270320v1,length=4416>
##contig=<ID=chrUn_KI270322v1,length=21476>
##contig=<ID=chrUn_KI270329v1,length=1040>
##contig=<ID=chrUn_KI270330v1,length=1652>
##contig=<ID=chrUn_KI270333v1,length=2699>
##contig=<ID=chrUn_KI270334v1,length=1368>
##contig=<ID=chrUn_KI270335v1,length=1048>
##contig=<ID=chrUn_KI270336v1,length=1026>
##contig=<ID=chrUn_KI270337v1,length=1121>
##contig=<ID=chrUn_KI270338v1,length=1428>
##contig=<ID=chrUn_KI270340v1,length=1428>
##contig=<ID=chrUn_KI270362v1,length=3530>
##contig=<ID=chrUn_KI270363v1,length=1803>
##contig=<ID=chrUn_KI270364v1,length=2855>
##contig=<ID=chrUn_KI270366v1,length=8320>
##contig=<ID=chrUn_KI270371v1,length=2805>
##contig=<ID=chrUn_KI270372v1,length=1650>
##contig=<ID=chrUn_KI270373v1,length=1451>
##contig=<ID=chrUn_KI270374v1,length=2656>
##contig=<ID=chrUn_KI270375v1,length=2378>
##contig=<ID=chrUn_KI270376v1,length=1136>
##contig=<ID=chrUn_KI270378v1,length=1048>
##contig=<ID=chrUn_KI270379v1,length=1045>
##contig=<ID=chrUn_KI270381v1,length=1930>
##contig=<ID=chrUn_KI270382v1,length=4215>
##contig=<ID=chrUn_KI270383v1,length=1750>
##contig=<ID=chrUn_KI270384v1,length=1658>
##contig=<ID=chrUn_KI270385v1,length=990>
##contig=<ID=chrUn_KI270386v1,length=1788>
##contig=<ID=chrUn_KI270387v1,length=1537>
##contig=<ID=chrUn_KI270388v1,length=1216>
##contig=<ID=chrUn_KI270389v1,length=1298>
##contig=<ID=chrUn_KI270390v1,length=2387>
##contig=<ID=chrUn_KI270391v1,length=1484>
##contig=<ID=chrUn_KI270392v1,length=971>
##contig=<ID=chrUn_KI270393v1,length=1308>
##contig=<ID=chrUn_KI270394v1,length=970>
##contig=<ID=chrUn_KI270395v1,length=1143>
##contig=<ID=chrUn_KI270396v1,length=1880>
##contig=<ID=chrUn_KI270411v1,length=2646>
##contig=<ID=chrUn_KI270412v1,length=1179>
##contig=<ID=chrUn_KI270414v1,length=2489>
##contig=<ID=chrUn_KI270417v1,length=2043>
##contig=<ID=chrUn_KI270418v1,length=2145>
##contig=<ID=chrUn_KI270419v1,length=1029>
##contig=<ID=chrUn_KI270420v1,length=2321>
##contig=<ID=chrUn_KI270422v1,length=1445>
##contig=<ID=chrUn_KI270423v1,length=981>
##contig=<ID=chrUn_KI270424v1,length=2140>
##contig=<ID=chrUn_KI270425v1,length=1884>
##contig=<ID=chrUn_KI270429v1,length=1361>
##contig=<ID=chrUn_KI270435v1,length=92983>
##contig=<ID=chrUn_KI270438v1,length=112505>
##contig=<ID=chrUn_KI270442v1,length=392061>
##contig=<ID=chrUn_KI270448v1,length=7992>
##contig=<ID=chrUn_KI270465v1,length=1774>
##contig=<ID=chrUn_KI270466v1,length=1233>
##contig=<ID=chrUn_KI270467v1,length=3920>
##contig=<ID=chrUn_KI270468v1,length=4055>
##contig=<ID=chrUn_KI270507v1,length=5353>
##contig=<ID=chrUn_KI270508v1,length=1951>
##contig=<ID=chrUn_KI270509v1,length=2318>
##contig=<ID=chrUn_KI270510v1,length=2415>
##contig=<ID=chrUn_KI270511v1,length=8127>
##contig=<ID=chrUn_KI270512v1,length=22689>
##contig=<ID=chrUn_KI270515v1,length=6361>
##contig=<ID=chrUn_KI270516v1,length=1300>
##contig=<ID=chrUn_KI270517v1,length=3253>
##contig=<ID=chrUn_KI270518v1,length=2186>
##contig=<ID=chrUn_KI270519v1,length=138126>
##contig=<ID=chrUn_KI270521v1,length=7642>
##contig=<ID=chrUn_KI270522v1,length=5674>
##contig=<ID=chrUn_KI270528v1,length=2983>
##contig=<ID=chrUn_KI270529v1,length=1899>
##contig=<ID=chrUn_KI270530v1,length=2168>
##contig=<ID=chrUn_KI270538v1,length=91309>
##contig=<ID=chrUn_KI270539v1,length=993>
##contig=<ID=chrUn_KI270544v1,length=1202>
##contig=<ID=chrUn_KI270548v1,length=1599>
##contig=<ID=chrUn_KI270579v1,length=31033>
##contig=<ID=chrUn_KI270580v1,length=1553>
##contig=<ID=chrUn_KI270581v1,length=7046>
##contig=<ID=chrUn_KI270582v1,length=6504>
##contig=<ID=chrUn_KI270583v1,length=1400>
##contig=<ID=chrUn_KI270584v1,length=4513>
##contig=<ID=chrUn_KI270587v1,length=2969>
##contig=<ID=chrUn_KI270588v1,length=6158>
##contig=<ID=chrUn_KI270589v1,length=44474>
##contig=<ID=chrUn_KI270590v1,length=4685>
##contig=<ID=chrUn_KI270591v1,length=5796>
##contig=<ID=chrUn_KI270593v1,length=3041>
##contig=<ID=chrUn_KI270741v1,length=157432>
##contig=<ID=chrUn_KI270742v1,length=186739>
##contig=<ID=chrUn_KI270743v1,length=210658>
##contig=<ID=chrUn_KI270744v1,length=168472>
##contig=<ID=chrUn_KI270745v1,length=41891>
##contig=<ID=chrUn_KI270746v1,length=66486>
##contig=<ID=chrUn_KI270747v1,length=198735>
##contig=<ID=chrUn_KI270748v1,length=93321>
##contig=<ID=chrUn_KI270749v1,length=158759>
##contig=<ID=chrUn_KI270750v1,length=148850>
##contig=<ID=chrUn_KI270751v1,length=150742>
##contig=<ID=chrUn_KI270752v1,length=27745>
##contig=<ID=chrUn_KI270753v1,length=62944>
##contig=<ID=chrUn_KI270754v1,length=40191>
##contig=<ID=chrUn_KI270755v1,length=36723>
##contig=<ID=chrUn_KI270756v1,length=79590>
##contig=<ID=chrUn_KI270757v1,length=71251>
##contig=<ID=chrUn_KN707606v1_decoy,length=2200>
##contig=<ID=chrUn_KN707607v1_decoy,length=3033>
##contig=<ID=chrUn_KN707608v1_decoy,length=3112>
##contig=<ID=chrUn_KN707609v1_decoy,length=1642>
##contig=<ID=chrUn_KN707610v1_decoy,length=1393>
##contig=<ID=chrUn_KN707611v1_decoy,length=1103>
##contig=<ID=chrUn_KN707612v1_decoy,length=1039>
##contig=<ID=chrUn_KN707613v1_decoy,length=1619>
##contig=<ID=chrUn_KN707614v1_decoy,length=3122>
##contig=<ID=chrUn_KN707615v1_decoy,length=1934>
##contig=<ID=chrUn_KN707616v1_decoy,length=3111>
##contig=<ID=chrUn_KN707617v1_decoy,length=2545>
##contig=<ID=chrUn_KN707618v1_decoy,length=2295>
##contig=<ID=chrUn_KN707619v1_decoy,length=1551>
##contig=<ID=chrUn_KN707620v1_decoy,length=2046>
##contig=<ID=chrUn_KN707621v1_decoy,length=1222>
##contig=<ID=chrUn_KN707622v1_decoy,length=1535>
##contig=<ID=chrUn_KN707623v1_decoy,length=3784>
##contig=<ID=chrUn_KN707624v1_decoy,length=1329>
##contig=<ID=chrUn_KN707625v1_decoy,length=1238>
##contig=<ID=chrUn_KN707626v1_decoy,length=5623>
##contig=<ID=chrUn_KN707627v1_decoy,length=5821>
##contig=<ID=chrUn_KN707628v1_decoy,length=2960>
##contig=<ID=chrUn_KN707629v1_decoy,length=1848>
##contig=<ID=chrUn_KN707630v1_decoy,length=2315>
##contig=<ID=chrUn_KN707631v1_decoy,length=1945>
##contig=<ID=chrUn_KN707632v1_decoy,length=1424>
##contig=<ID=chrUn_KN707633v1_decoy,length=1274>
##contig=<ID=chrUn_KN707634v1_decoy,length=1007>
##contig=<ID=chrUn_KN707635v1_decoy,length=1414>
##contig=<ID=chrUn_KN707636v1_decoy,length=1725>
##contig=<ID=chrUn_KN707637v1_decoy,length=5354>
##contig=<ID=chrUn_KN707638v1_decoy,length=2189>
##contig=<ID=chrUn_KN707639v1_decoy,length=1294>
##contig=<ID=chrUn_KN707640v1_decoy,length=1831>
##contig=<ID=chrUn_KN707641v1_decoy,length=1647>
##contig=<ID=chrUn_KN707642v1_decoy,length=2943>
##contig=<ID=chrUn_KN707643v1_decoy,length=2857>
##contig=<ID=chrUn_KN707644v1_decoy,length=1030>
##contig=<ID=chrUn_KN707645v1_decoy,length=1070>
##contig=<ID=chrUn_KN707646v1_decoy,length=1735>
##contig=<ID=chrUn_KN707647v1_decoy,length=1982>
##contig=<ID=chrUn_KN707648v1_decoy,length=1564>
##contig=<ID=chrUn_KN707649v1_decoy,length=1775>
##contig=<ID=chrUn_KN707650v1_decoy,length=1540>
##contig=<ID=chrUn_KN707651v1_decoy,length=2013>
##contig=<ID=chrUn_KN707652v1_decoy,length=1176>
##contig=<ID=chrUn_KN707653v1_decoy,length=1890>
##contig=<ID=chrUn_KN707654v1_decoy,length=3644>
##contig=<ID=chrUn_KN707655v1_decoy,length=2785>
##contig=<ID=chrUn_KN707656v1_decoy,length=1017>
##contig=<ID=chrUn_KN707657v1_decoy,length=1068>
##contig=<ID=chrUn_KN707658v1_decoy,length=1007>
##contig=<ID=chrUn_KN707659v1_decoy,length=2605>
##contig=<ID=chrUn_KN707660v1_decoy,length=8410>
##contig=<ID=chrUn_KN707661v1_decoy,length=5534>
##contig=<ID=chrUn_KN707662v1_decoy,length=2173>
##contig=<ID=chrUn_KN707663v1_decoy,length=1065>
##contig=<ID=chrUn_KN707664v1_decoy,length=8683>
##contig=<ID=chrUn_KN707665v1_decoy,length=2670>
##contig=<ID=chrUn_KN707666v1_decoy,length=2420>
##contig=<ID=chrUn_KN707667v1_decoy,length=2189>
##contig=<ID=chrUn_KN707668v1_decoy,length=2093>
##contig=<ID=chrUn_KN707669v1_decoy,length=1184>
##contig=<ID=chrUn_KN707670v1_decoy,length=1205>
##contig=<ID=chrUn_KN707671v1_decoy,length=2786>
##contig=<ID=chrUn_KN707672v1_decoy,length=2794>
##contig=<ID=chrUn_KN707673v1_decoy,length=19544>
##contig=<ID=chrUn_KN707674v1_decoy,length=2848>
##contig=<ID=chrUn_KN707675v1_decoy,length=10556>
##contig=<ID=chrUn_KN707676v1_decoy,length=9066>
##contig=<ID=chrUn_KN707677v1_decoy,length=7267>
##contig=<ID=chrUn_KN707678v1_decoy,length=2462>
##contig=<ID=chrUn_KN707679v1_decoy,length=1774>
##contig=<ID=chrUn_KN707680v1_decoy,length=1297>
##contig=<ID=chrUn_KN707681v1_decoy,length=4379>
##contig=<ID=chrUn_KN707682v1_decoy,length=4208>
##contig=<ID=chrUn_KN707683v1_decoy,length=4068>
##contig=<ID=chrUn_KN707684v1_decoy,length=2940>
##contig=<ID=chrUn_KN707685v1_decoy,length=3938>
##contig=<ID=chrUn_KN707686v1_decoy,length=2072>
##contig=<ID=chrUn_KN707687v1_decoy,length=1136>
##contig=<ID=chrUn_KN707688v1_decoy,length=4248>
##contig=<ID=chrUn_KN707689v1_decoy,length=5823>
##contig=<ID=chrUn_KN707690v1_decoy,length=3715>
##contig=<ID=chrUn_KN707691v1_decoy,length=4885>
##contig=<ID=chrUn_KN707692v1_decoy,length=4813>
##contig=<ID=chrUn_KN707693v1_decoy,length=2899>
##contig=<ID=chrUn_KN707694v1_decoy,length=1228>
##contig=<ID=chrUn_KN707695v1_decoy,length=3119>
##contig=<ID=chrUn_KN707696v1_decoy,length=3828>
##contig=<ID=chrUn_KN707697v1_decoy,length=1186>
##contig=<ID=chrUn_KN707698v1_decoy,length=1908>
##contig=<ID=chrUn_KN707699v1_decoy,length=2795>
##contig=<ID=chrUn_KN707700v1_decoy,length=3703>
##contig=<ID=chrUn_KN707701v1_decoy,length=6722>
##contig=<ID=chrUn_KN707702v1_decoy,length=6466>
##contig=<ID=chrUn_KN707703v1_decoy,length=2235>
##contig=<ID=chrUn_KN707704v1_decoy,length=2871>
##contig=<ID=chrUn_KN707705v1_decoy,length=4632>
##contig=<ID=chrUn_KN707706v1_decoy,length=4225>
##contig=<ID=chrUn_KN707707v1_decoy,length=4339>
##contig=<ID=chrUn_KN707708v1_decoy,length=2305>
##contig=<ID=chrUn_KN707709v1_decoy,length=3273>
##contig=<ID=chrUn_KN707710v1_decoy,length=5701>
##contig=<ID=chrUn_KN707711v1_decoy,length=4154>
##contig=<ID=chrUn_KN707712v1_decoy,length=1243>
##contig=<ID=chrUn_KN707713v1_decoy,length=1308>
##contig=<ID=chrUn_KN707714v1_decoy,length=2922>
##contig=<ID=chrUn_KN707715v1_decoy,length=3044>
##contig=<ID=chrUn_KN707716v1_decoy,length=2888>
##contig=<ID=chrUn_KN707717v1_decoy,length=1742>
##contig=<ID=chrUn_KN707718v1_decoy,length=4969>
##contig=<ID=chrUn_KN707719v1_decoy,length=3270>
##contig=<ID=chrUn_KN707720v1_decoy,length=6028>
##contig=<ID=chrUn_KN707721v1_decoy,length=1105>
##contig=<ID=chrUn_KN707722v1_decoy,length=2884>
##contig=<ID=chrUn_KN707723v1_decoy,length=1124>
##contig=<ID=chrUn_KN707724v1_decoy,length=1454>
##contig=<ID=chrUn_KN707725v1_decoy,length=2565>
##contig=<ID=chrUn_KN707726v1_decoy,length=2149>
##contig=<ID=chrUn_KN707727v1_decoy,length=2630>
##contig=<ID=chrUn_KN707728v1_decoy,length=14625>
##contig=<ID=chrUn_KN707729v1_decoy,length=7431>
##contig=<ID=chrUn_KN707730v1_decoy,length=5776>
##contig=<ID=chrUn_KN707731v1_decoy,length=4820>
##contig=<ID=chrUn_KN707732v1_decoy,length=1227>
##contig=<ID=chrUn_KN707733v1_decoy,length=7503>
##contig=<ID=chrUn_KN707734v1_decoy,length=9652>
##contig=<ID=chrUn_KN707735v1_decoy,length=1091>
##contig=<ID=chrUn_KN707736v1_decoy,length=2467>
##contig=<ID=chrUn_KN707737v1_decoy,length=1270>
##contig=<ID=chrUn_KN707738v1_decoy,length=4365>
##contig=<ID=chrUn_KN707739v1_decoy,length=4284>
##contig=<ID=chrUn_KN707740v1_decoy,length=10282>
##contig=<ID=chrUn_KN707741v1_decoy,length=5601>
##contig=<ID=chrUn_KN707742v1_decoy,length=4758>
##contig=<ID=chrUn_KN707743v1_decoy,length=1624>
##contig=<ID=chrUn_KN707744v1_decoy,length=4024>
##contig=<ID=chrUn_KN707745v1_decoy,length=1276>
##contig=<ID=chrUn_KN707746v1_decoy,length=5083>
##contig=<ID=chrUn_KN707747v1_decoy,length=2075>
##contig=<ID=chrUn_KN707748v1_decoy,length=3553>
##contig=<ID=chrUn_KN707749v1_decoy,length=7010>
##contig=<ID=chrUn_KN707750v1_decoy,length=4718>
##contig=<ID=chrUn_KN707751v1_decoy,length=3546>
##contig=<ID=chrUn_KN707752v1_decoy,length=2873>
##contig=<ID=chrUn_KN707753v1_decoy,length=2144>
##contig=<ID=chrUn_KN707754v1_decoy,length=2243>
##contig=<ID=chrUn_KN707755v1_decoy,length=5343>
##contig=<ID=chrUn_KN707756v1_decoy,length=4877>
##contig=<ID=chrUn_KN707757v1_decoy,length=3034>
##contig=<ID=chrUn_KN707758v1_decoy,length=2826>
##contig=<ID=chrUn_KN707759v1_decoy,length=1221>
##contig=<ID=chrUn_KN707760v1_decoy,length=1169>
##contig=<ID=chrUn_KN707761v1_decoy,length=2319>
##contig=<ID=chrUn_KN707762v1_decoy,length=3450>
##contig=<ID=chrUn_KN707763v1_decoy,length=2674>
##contig=<ID=chrUn_KN707764v1_decoy,length=3912>
##contig=<ID=chrUn_KN707765v1_decoy,length=6020>
##contig=<ID=chrUn_KN707766v1_decoy,length=2303>
##contig=<ID=chrUn_KN707767v1_decoy,length=2552>
##contig=<ID=chrUn_KN707768v1_decoy,length=3656>
##contig=<ID=chrUn_KN707769v1_decoy,length=1591>
##contig=<ID=chrUn_KN707770v1_decoy,length=1209>
##contig=<ID=chrUn_KN707771v1_decoy,length=3176>
##contig=<ID=chrUn_KN707772v1_decoy,length=8915>
##contig=<ID=chrUn_KN707773v1_decoy,length=4902>
##contig=<ID=chrUn_KN707774v1_decoy,length=3324>
##contig=<ID=chrUn_KN707775v1_decoy,length=5997>
##contig=<ID=chrUn_KN707776v1_decoy,length=2618>
##contig=<ID=chrUn_KN707777v1_decoy,length=10311>
##contig=<ID=chrUn_KN707778v1_decoy,length=2440>
##contig=<ID=chrUn_KN707779v1_decoy,length=12444>
##contig=<ID=chrUn_KN707780v1_decoy,length=5691>
##contig=<ID=chrUn_KN707781v1_decoy,length=2717>
##contig=<ID=chrUn_KN707782v1_decoy,length=5277>
##contig=<ID=chrUn_KN707783v1_decoy,length=4373>
##contig=<ID=chrUn_KN707784v1_decoy,length=3224>
##contig=<ID=chrUn_KN707785v1_decoy,length=2631>
##contig=<ID=chrUn_KN707786v1_decoy,length=5385>
##contig=<ID=chrUn_KN707787v1_decoy,length=3678>
##contig=<ID=chrUn_KN707788v1_decoy,length=1412>
##contig=<ID=chrUn_KN707789v1_decoy,length=1443>
##contig=<ID=chrUn_KN707790v1_decoy,length=1098>
##contig=<ID=chrUn_KN707791v1_decoy,length=3240>
##contig=<ID=chrUn_KN707792v1_decoy,length=1915>
##contig=<ID=chrUn_KN707793v1_decoy,length=4667>
##contig=<ID=chrUn_KN707794v1_decoy,length=7219>
##contig=<ID=chrUn_KN707795v1_decoy,length=3277>
##contig=<ID=chrUn_KN707796v1_decoy,length=3473>
##contig=<ID=chrUn_KN707797v1_decoy,length=4243>
##contig=<ID=chrUn_KN707798v1_decoy,length=17599>
##contig=<ID=chrUn_KN707799v1_decoy,length=5095>
##contig=<ID=chrUn_KN707800v1_decoy,length=2237>
##contig=<ID=chrUn_KN707801v1_decoy,length=2901>
##contig=<ID=chrUn_KN707802v1_decoy,length=2666>
##contig=<ID=chrUn_KN707803v1_decoy,length=5336>
##contig=<ID=chrUn_KN707804v1_decoy,length=4383>
##contig=<ID=chrUn_KN707805v1_decoy,length=5446>
##contig=<ID=chrUn_KN707806v1_decoy,length=6252>
##contig=<ID=chrUn_KN707807v1_decoy,length=4616>
##contig=<ID=chrUn_KN707808v1_decoy,length=3021>
##contig=<ID=chrUn_KN707809v1_decoy,length=3667>
##contig=<ID=chrUn_KN707810v1_decoy,length=4563>
##contig=<ID=chrUn_KN707811v1_decoy,length=1120>
##contig=<ID=chrUn_KN707812v1_decoy,length=3845>
##contig=<ID=chrUn_KN707813v1_decoy,length=2272>
##contig=<ID=chrUn_KN707814v1_decoy,length=4764>
##contig=<ID=chrUn_KN707815v1_decoy,length=5410>
##contig=<ID=chrUn_KN707816v1_decoy,length=7150>
##contig=<ID=chrUn_KN707817v1_decoy,length=1762>
##contig=<ID=chrUn_KN707818v1_decoy,length=1207>
##contig=<ID=chrUn_KN707819v1_decoy,length=1331>
##contig=<ID=chrUn_KN707820v1_decoy,length=8307>
##contig=<ID=chrUn_KN707821v1_decoy,length=2276>
##contig=<ID=chrUn_KN707822v1_decoy,length=2575>
##contig=<ID=chrUn_KN707823v1_decoy,length=3970>
##contig=<ID=chrUn_KN707824v1_decoy,length=1352>
##contig=<ID=chrUn_KN707825v1_decoy,length=3040>
##contig=<ID=chrUn_KN707826v1_decoy,length=2070>
##contig=<ID=chrUn_KN707827v1_decoy,length=2913>
##contig=<ID=chrUn_KN707828v1_decoy,length=2389>
##contig=<ID=chrUn_KN707829v1_decoy,length=1835>
##contig=<ID=chrUn_KN707830v1_decoy,length=4807>
##contig=<ID=chrUn_KN707831v1_decoy,length=2201>
##contig=<ID=chrUn_KN707832v1_decoy,length=1265>
##contig=<ID=chrUn_KN707833v1_decoy,length=1961>
##contig=<ID=chrUn_KN707834v1_decoy,length=1064>
##contig=<ID=chrUn_KN707835v1_decoy,length=1932>
##contig=<ID=chrUn_KN707836v1_decoy,length=3213>
##contig=<ID=chrUn_KN707837v1_decoy,length=1178>
##contig=<ID=chrUn_KN707838v1_decoy,length=2926>
##contig=<ID=chrUn_KN707839v1_decoy,length=1038>
##contig=<ID=chrUn_KN707840v1_decoy,length=3298>
##contig=<ID=chrUn_KN707841v1_decoy,length=8992>
##contig=<ID=chrUn_KN707842v1_decoy,length=6698>
##contig=<ID=chrUn_KN707843v1_decoy,length=4880>
##contig=<ID=chrUn_KN707844v1_decoy,length=1766>
##contig=<ID=chrUn_KN707845v1_decoy,length=3532>
##contig=<ID=chrUn_KN707846v1_decoy,length=2297>
##contig=<ID=chrUn_KN707847v1_decoy,length=1234>
##contig=<ID=chrUn_KN707848v1_decoy,length=1205>
##contig=<ID=chrUn_KN707849v1_decoy,length=2790>
##contig=<ID=chrUn_KN707850v1_decoy,length=2006>
##contig=<ID=chrUn_KN707851v1_decoy,length=4593>
##contig=<ID=chrUn_KN707852v1_decoy,length=1579>
##contig=<ID=chrUn_KN707853v1_decoy,length=9597>
##contig=<ID=chrUn_KN707854v1_decoy,length=10451>
##contig=<ID=chrUn_KN707855v1_decoy,length=3219>
##contig=<ID=chrUn_KN707856v1_decoy,length=2300>
##contig=<ID=chrUn_KN707857v1_decoy,length=5985>
##contig=<ID=chrUn_KN707858v1_decoy,length=2959>
##contig=<ID=chrUn_KN707859v1_decoy,length=1340>
##contig=<ID=chrUn_KN707860v1_decoy,length=3148>
##contig=<ID=chrUn_KN707861v1_decoy,length=2242>
##contig=<ID=chrUn_KN707862v1_decoy,length=16513>
##contig=<ID=chrUn_KN707863v1_decoy,length=7821>
##contig=<ID=chrUn_KN707864v1_decoy,length=2159>
##contig=<ID=chrUn_KN707865v1_decoy,length=2114>
##contig=<ID=chrUn_KN707866v1_decoy,length=4109>
##contig=<ID=chrUn_KN707867v1_decoy,length=1544>
##contig=<ID=chrUn_KN707868v1_decoy,length=1005>
##contig=<ID=chrUn_KN707869v1_decoy,length=8632>
##contig=<ID=chrUn_KN707870v1_decoy,length=1012>
##contig=<ID=chrUn_KN707871v1_decoy,length=4728>
##contig=<ID=chrUn_KN707872v1_decoy,length=2165>
##contig=<ID=chrUn_KN707873v1_decoy,length=7591>
##contig=<ID=chrUn_KN707874v1_decoy,length=5202>
##contig=<ID=chrUn_KN707875v1_decoy,length=4241>
##contig=<ID=chrUn_KN707876v1_decoy,length=4131>
##contig=<ID=chrUn_KN707877v1_decoy,length=2272>
##contig=<ID=chrUn_KN707878v1_decoy,length=2085>
##contig=<ID=chrUn_KN707879v1_decoy,length=4346>
##contig=<ID=chrUn_KN707880v1_decoy,length=1208>
##contig=<ID=chrUn_KN707881v1_decoy,length=4543>
##contig=<ID=chrUn_KN707882v1_decoy,length=2772>
##contig=<ID=chrUn_KN707883v1_decoy,length=2490>
##contig=<ID=chrUn_KN707884v1_decoy,length=4568>
##contig=<ID=chrUn_KN707885v1_decoy,length=1776>
##contig=<ID=chrUn_KN707886v1_decoy,length=2699>
##contig=<ID=chrUn_KN707887v1_decoy,length=3534>
##contig=<ID=chrUn_KN707888v1_decoy,length=2424>
##contig=<ID=chrUn_KN707889v1_decoy,length=1747>
##contig=<ID=chrUn_KN707890v1_decoy,length=1088>
##contig=<ID=chrUn_KN707891v1_decoy,length=1143>
##contig=<ID=chrUn_KN707892v1_decoy,length=2530>
##contig=<ID=chrUn_KN707893v1_decoy,length=8049>
##contig=<ID=chrUn_KN707894v1_decoy,length=1366>
##contig=<ID=chrUn_KN707895v1_decoy,length=4284>
##contig=<ID=chrUn_KN707896v1_decoy,length=33125>
##contig=<ID=chrUn_KN707897v1_decoy,length=2137>
##contig=<ID=chrUn_KN707898v1_decoy,length=3840>
##contig=<ID=chrUn_KN707899v1_decoy,length=3087>
##contig=<ID=chrUn_KN707900v1_decoy,length=2041>
##contig=<ID=chrUn_KN707901v1_decoy,length=3344>
##contig=<ID=chrUn_KN707902v1_decoy,length=2921>
##contig=<ID=chrUn_KN707903v1_decoy,length=6581>
##contig=<ID=chrUn_KN707904v1_decoy,length=3968>
##contig=<ID=chrUn_KN707905v1_decoy,length=2339>
##contig=<ID=chrUn_KN707906v1_decoy,length=1243>
##contig=<ID=chrUn_KN707907v1_decoy,length=7776>
##contig=<ID=chrUn_KN707908v1_decoy,length=19837>
##contig=<ID=chrUn_KN707909v1_decoy,length=1737>
##contig=<ID=chrUn_KN707910v1_decoy,length=1098>
##contig=<ID=chrUn_KN707911v1_decoy,length=1893>
##contig=<ID=chrUn_KN707912v1_decoy,length=1281>
##contig=<ID=chrUn_KN707913v1_decoy,length=1527>
##contig=<ID=chrUn_KN707914v1_decoy,length=2055>
##contig=<ID=chrUn_KN707915v1_decoy,length=2527>
##contig=<ID=chrUn_KN707916v1_decoy,length=3275>
##contig=<ID=chrUn_KN707917v1_decoy,length=1265>
##contig=<ID=chrUn_KN707918v1_decoy,length=2623>
##contig=<ID=chrUn_KN707919v1_decoy,length=4850>
##contig=<ID=chrUn_KN707920v1_decoy,length=3584>
##contig=<ID=chrUn_KN707921v1_decoy,length=2561>
##contig=<ID=chrUn_KN707922v1_decoy,length=3041>
##contig=<ID=chrUn_KN707923v1_decoy,length=1409>
##contig=<ID=chrUn_KN707924v1_decoy,length=4596>
##contig=<ID=chrUn_KN707925v1_decoy,length=11555>
##contig=<ID=chrUn_KN707926v1_decoy,length=1266>
##contig=<ID=chrUn_KN707927v1_decoy,length=1079>
##contig=<ID=chrUn_KN707928v1_decoy,length=1087>
##contig=<ID=chrUn_KN707929v1_decoy,length=1226>
##contig=<ID=chrUn_KN707930v1_decoy,length=1131>
##contig=<ID=chrUn_KN707931v1_decoy,length=1199>
##contig=<ID=chrUn_KN707932v1_decoy,length=1084>
##contig=<ID=chrUn_KN707933v1_decoy,length=2038>
##contig=<ID=chrUn_KN707934v1_decoy,length=1070>
##contig=<ID=chrUn_KN707935v1_decoy,length=1312>
##contig=<ID=chrUn_KN707936v1_decoy,length=4031>
##contig=<ID=chrUn_KN707937v1_decoy,length=7445>
##contig=<ID=chrUn_KN707938v1_decoy,length=1770>
##contig=<ID=chrUn_KN707939v1_decoy,length=5600>
##contig=<ID=chrUn_KN707940v1_decoy,length=1882>
##contig=<ID=chrUn_KN707941v1_decoy,length=1170>
##contig=<ID=chrUn_KN707942v1_decoy,length=1300>
##contig=<ID=chrUn_KN707943v1_decoy,length=5325>
##contig=<ID=chrUn_KN707944v1_decoy,length=2043>
##contig=<ID=chrUn_KN707945v1_decoy,length=1072>
##contig=<ID=chrUn_KN707946v1_decoy,length=2463>
##contig=<ID=chrUn_KN707947v1_decoy,length=1010>
##contig=<ID=chrUn_KN707948v1_decoy,length=1432>
##contig=<ID=chrUn_KN707949v1_decoy,length=1162>
##contig=<ID=chrUn_KN707950v1_decoy,length=1095>
##contig=<ID=chrUn_KN707951v1_decoy,length=1118>
##contig=<ID=chrUn_KN707952v1_decoy,length=1383>
##contig=<ID=chrUn_KN707953v1_decoy,length=2289>
##contig=<ID=chrUn_KN707954v1_decoy,length=1648>
##contig=<ID=chrUn_KN707955v1_decoy,length=2203>
##contig=<ID=chrUn_KN707956v1_decoy,length=3270>
##contig=<ID=chrUn_KN707957v1_decoy,length=11499>
##contig=<ID=chrUn_KN707958v1_decoy,length=2474>
##contig=<ID=chrUn_KN707959v1_decoy,length=2294>
##contig=<ID=chrUn_KN707960v1_decoy,length=1238>
##contig=<ID=chrUn_KN707961v1_decoy,length=3410>
##contig=<ID=chrUn_KN707962v1_decoy,length=1523>
##contig=<ID=chrUn_KN707963v1_decoy,length=62955>
##contig=<ID=chrUn_KN707964v1_decoy,length=6282>
##contig=<ID=chrUn_KN707965v1_decoy,length=3836>
##contig=<ID=chrUn_KN707966v1_decoy,length=6486>
##contig=<ID=chrUn_KN707967v1_decoy,length=15368>
##contig=<ID=chrUn_KN707968v1_decoy,length=9572>
##contig=<ID=chrUn_KN707969v1_decoy,length=6413>
##contig=<ID=chrUn_KN707970v1_decoy,length=4104>
##contig=<ID=chrUn_KN707971v1_decoy,length=12943>
##contig=<ID=chrUn_KN707972v1_decoy,length=4650>
##contig=<ID=chrUn_KN707973v1_decoy,length=3080>
##contig=<ID=chrUn_KN707974v1_decoy,length=3134>
##contig=<ID=chrUn_KN707975v1_decoy,length=6211>
##contig=<ID=chrUn_KN707976v1_decoy,length=1126>
##contig=<ID=chrUn_KN707977v1_decoy,length=1101>
##contig=<ID=chrUn_KN707978v1_decoy,length=1101>
##contig=<ID=chrUn_KN707979v1_decoy,length=2648>
##contig=<ID=chrUn_KN707980v1_decoy,length=2973>
##contig=<ID=chrUn_KN707981v1_decoy,length=2520>
##contig=<ID=chrUn_KN707982v1_decoy,length=2318>
##contig=<ID=chrUn_KN707983v1_decoy,length=2606>
##contig=<ID=chrUn_KN707984v1_decoy,length=2205>
##contig=<ID=chrUn_KN707985v1_decoy,length=2929>
##contig=<ID=chrUn_KN707986v1_decoy,length=3869>
##contig=<ID=chrUn_KN707987v1_decoy,length=1117>
##contig=<ID=chrUn_KN707988v1_decoy,length=2960>
##contig=<ID=chrUn_KN707989v1_decoy,length=1009>
##contig=<ID=chrUn_KN707990v1_decoy,length=4048>
##contig=<ID=chrUn_KN707991v1_decoy,length=2193>
##contig=<ID=chrUn_KN707992v1_decoy,length=1830>
##contig=<ID=chrX,length=156040895>
##contig=<ID=chrY,length=57227415>
##contig=<ID=chrY_KI270740v1_random,length=37240>
#CHROM	POS	ID	REF	ALT	QUAL	FILTER	INFO	FORMAT	HG002
chr1	597814	pbsv.INS.DUP.15	C	<DUP>	.	PASS	SVTYPE=DUP;END=597960;SVLEN=146	GT:AD:DP:SAC	0/1:13,32:45:7,6,15,17
chr1	597987	pbsv.INS.DUP.16	G	<DUP>	.	PASS	SVTYPE=DUP;END=598512;SVLEN=525	GT:AD:DP:SAC	0/1:36,13:49:15,21,8,5
chr1	866795	pbsv.INS.DUP.30	C	<DUP>	.	PASS	SVTYPE=DUP;END=866889;SVLEN=94	GT:AD:DP:SAC	0/1:34,52:86:15,19,29,23
chr1	886225	pbsv.INS.DUP.34	G	<DUP>	.	PASS	SVTYPE=DUP;END=886249;SVLEN=24	GT:AD:DP:SAC	1/1:2,87:89:1,1,42,45
chr1	948669	pbsv.INS.DUP.40	G	<DUP>	.	PASS	SVTYPE=DUP;END=948699;SVLEN=30	GT:AD:DP:SAC	1/1:0,77:77:0,0,30,47
chr1	976766	pbsv.INS.DUP.42	C	<DUP>	.	PASS	SVTYPE=DUP;END=977102;SVLEN=336	GT:AD:DP:SAC	0/1:48,37:85:29,19,16,21
chr1	976860	pbsv.INS.DUP.43	C	<DUP>	.	PASS	SVTYPE=DUP;END=976999;SVLEN=139	GT:AD:DP:SAC	0/1:41,61:102:21,20,30,31
chr1	988820	pbsv.INS.DUP.44	G	<DUP>	.	PASS	SVTYPE=DUP;END=988864;SVLEN=44	GT:AD:DP:SAC	1/1:16,76:92:10,6,35,41
chr1	996290	pbsv.INS.DUP.46	C	<DUP>	.	PASS	SVTYPE=DUP;END=996348;SVLEN=58	GT:AD:DP:SAC	0/1:20,70:90:10,10,34,36
chr1	996309	pbsv.INS.DUP.47	G	<DUP>	.	PASS	SVTYPE=DUP;END=996492;SVLEN=183	GT:AD:DP:SAC	1/1:7,83:90:2,5,42,41
chr1	1029374	pbsv.INS.DUP.49	G	<DUP>	.	PASS	SVTYPE=DUP;END=1029392;SVLEN=18	GT:AD:DP:SAC	1/1:6,85:91:6,0,38,47
chr1	1080661	pbsv.INS.DUP.57	G	<DUP>	.	PASS	SVTYPE=DUP;END=1080977;SVLEN=316	GT:AD:DP:SAC	0/1:86,26:112:39,47,15,11
chr1	1108895	pbsv.INS.DUP.60	G	<DUP>	.	PASS	SVTYPE=DUP;END=1108978;SVLEN=83	GT:AD:DP:SAC	0/1:45,52:97:19,26,23,29
chr1	1141370	pbsv.INS.DUP.65	T	<DUP>	.	PASS	SVTYPE=DUP;END=1141419;SVLEN=49	GT:AD:DP:SAC	0/1:67,33:100:30,37,15,18
chr1	1240656	pbsv.INS.DUP.68	C	<DUP>	.	PASS	SVTYPE=DUP;END=1240689;SVLEN=33	GT:AD:DP:SAC	0/1:12,45:57:6,6,31,14
chr1	1288213	pbsv.INS.DUP.74	G	<DUP>	.	PASS	SVTYPE=DUP;END=1288275;SVLEN=62	GT:AD:DP:SAC	0/1:53,26:79:23,30,6,20
chr1	1288294	pbsv.INS.DUP.75	C	<DUP>	.	PASS	SVTYPE=DUP;END=1288606;SVLEN=312	GT:AD:DP:SAC	0/1:65,17:82:27,38,4,13
chr1	1289578	pbsv.INS.DUP.78	G	<DUP>	.	PASS	SVTYPE=DUP;END=1289724;SVLEN=146	GT:AD:DP:SAC	0/1:59,21:80:22,37,6,15
chr1	1289863	pbsv.INS.DUP.80	T	<DUP>	.	PASS	SVTYPE=DUP;END=1290127;SVLEN=264	GT:AD:DP:SAC	0/1:62,17:79:25,37,4,13
chr1	1382373	pbsv.INS.DUP.85	C	<DUP>	.	PASS	SVTYPE=DUP;END=1382588;SVLEN=215	GT:AD:DP:SAC	0/1:62,44:106:42,20,20,24
chr1	1382662	pbsv.INS.DUP.87	C	<DUP>	.	PASS	SVTYPE=DUP;END=1382758;SVLEN=96	GT:AD:DP:SAC	0/1:74,33:107:50,24,13,20
chr1	1477860	pbsv.INS.DUP.93	C	<DUP>	.	PASS	SVTYPE=DUP;END=1477983;SVLEN=123	GT:AD:DP:SAC	1/1:4,78:82:4,0,37,41
chr1	1543588	pbsv.INS.DUP.94	C	<DUP>	.	PASS	SVTYPE=DUP;END=1543765;SVLEN=177	GT:AD:DP:SAC	0/1:75,27:102:40,35,11,16
chr1	1543642	pbsv.INS.DUP.95	G	<DUP>	.	PASS	SVTYPE=DUP;END=1543797;SVLEN=155	GT:AD:DP:SAC	0/1:80,21:101:38,42,13,8
chr1	1981728	pbsv.INS.DUP.109	A	<DUP>	.	PASS	SVTYPE=DUP;END=1981806;SVLEN=78	GT:AD:DP:SAC	0/1:20,69:89:6,14,33,36
chr1	2122061	pbsv.INS.DUP.117	G	<DUP>	.	PASS	SVTYPE=DUP;END=2122140;SVLEN=79	GT:AD:DP:SAC	0/1:66,66:132:30,36,24,42
chr1	2124165	pbsv.INS.DUP.118	G	<DUP>	.	PASS	SVTYPE=DUP;END=2124221;SVLEN=56	GT:AD:DP:SAC	0/1:66,67:133:29,37,25,42
chr1	2147885	pbsv.INS.DUP.120	G	<DUP>	.	PASS	SVTYPE=DUP;END=2148045;SVLEN=160	GT:AD:DP:SAC	0/1:60,32:92:29,31,18,14
chr1	2522725	pbsv.INS.DUP.136	G	<DUP>	.	PASS	SVTYPE=DUP;END=2522809;SVLEN=84	GT:AD:DP:SAC	0/1:60,17:77:25,35,8,9
chr1	2602125	pbsv.INS.DUP.141	T	<DUP>	.	PASS	SVTYPE=DUP;END=2602188;SVLEN=63	GT:AD:DP:SAC	0/1:45,38:83:23,22,21,17
chr1	2849139	pbsv.INS.DUP.158	A	<DUP>	.	PASS	SVTYPE=DUP;END=2849294;SVLEN=155	GT:AD:DP:SAC	0/1:58,46:104:28,30,26,20
chr1	2863185	pbsv.INS.DUP.160	G	<DUP>	.	PASS	SVTYPE=DUP;END=2863230;SVLEN=45	GT:AD:DP:SAC	0/1:50,27:77:20,30,8,19
chr1	2877545	pbsv.INS.DUP.161	C	<DUP>	.	PASS	SVTYPE=DUP;END=2877589;SVLEN=44	GT:AD:DP:SAC	1/1:3,71:74:0,3,32,39
chr1	3176075	pbsv.INS.DUP.173	C	<DUP>	.	PASS	SVTYPE=DUP;END=3176282;SVLEN=207	GT:AD:DP:SAC	1/1:4,73:77:3,1,41,32
chr1	3255858	pbsv.INS.DUP.177	C	<DUP>	.	PASS	SVTYPE=DUP;END=3255885;SVLEN=27	GT:AD:DP:SAC	0/1:49,32:81:25,24,11,21
chr1	3428207	pbsv.INS.DUP.187	G	<DUP>	.	PASS	SVTYPE=DUP;END=3428314;SVLEN=107	GT:AD:DP:SAC	0/1:42,49:91:23,19,26,23
chr1	3578749	pbsv.INS.DUP.193	C	<DUP>	.	PASS	SVTYPE=DUP;END=3578833;SVLEN=84	GT:AD:DP:SAC	1/1:4,75:79:0,4,37,38
chr1	3583263	pbsv.INS.DUP.194	A	<DUP>	.	PASS	SVTYPE=DUP;END=3583600;SVLEN=337	GT:AD:DP:SAC	0/1:32,46:78:16,16,24,22
chr1	3820473	pbsv.INS.DUP.215	G	<DUP>	.	PASS	SVTYPE=DUP;END=3820518;SVLEN=45	GT:AD:DP:SAC	0/1:69,30:99:30,39,20,10
chr1	3820501	pbsv.INS.DUP.216	G	<DUP>	.	PASS	SVTYPE=DUP;END=3820534;SVLEN=33	GT:AD:DP:SAC	0/1:30,68:98:21,9,28,40
chr1	4077451	pbsv.INS.DUP.234	C	<DUP>	.	PASS	SVTYPE=DUP;END=4077592;SVLEN=141	GT:AD:DP:SAC	0/1:44,17:61:19,25,11,6
chr1	4144490	pbsv.INS.DUP.240	T	<DUP>	.	PASS	SVTYPE=DUP;END=4144612;SVLEN=122	GT:AD:DP:SAC	0/1:54,22:76:31,23,11,11
chr1	4331834	pbsv.INS.DUP.249	A	<DUP>	.	PASS	SVTYPE=DUP;END=4331973;SVLEN=139	GT:AD:DP:SAC	1/1:11,70:81:6,5,39,31
chr1	4520730	pbsv.INS.DUP.257	C	<DUP>	.	PASS	SVTYPE=DUP;END=4520769;SVLEN=39	GT:AD:DP:SAC	0/1:46,42:88:22,24,24,18
chr1	4600181	pbsv.INS.DUP.259	C	<DUP>	.	PASS	SVTYPE=DUP;END=4600206;SVLEN=25	GT:AD:DP:SAC	0/1:51,24:75:23,28,9,15
chr1	5075686	pbsv.INS.DUP.270	T	<DUP>	.	PASS	SVTYPE=DUP;END=5075752;SVLEN=66	GT:AD:DP:SAC	1/1:1,77:78:0,1,36,41
chr1	5387114	pbsv.BND.chr1:5387114-chrUn_JTFH01001298v1_decoy:2	G	[chrUn_JTFH01001298v1_decoy:2[G	.	Decoy;NearContigEnd	SVTYPE=BND;CIPOS=-79,47;MATEID=pbsv.BND.chrUn_JTFH01001298v1_decoy:2-chr1:5387114	GT:AD:DP	0/1:96,12:108
chr1	5668055	pbsv.INS.DUP.287	C	<DUP>	.	PASS	SVTYPE=DUP;END=5668138;SVLEN=83	GT:AD:DP:SAC	1/1:4,95:99:2,2,46,49
chr1	6006042	pbsv.INS.DUP.305	C	<DUP>	.	PASS	SVTYPE=DUP;END=6006160;SVLEN=118	GT:AD:DP:SAC	0/1:51,14:65:15,36,7,7
chr1	6742671	pbsv.INS.DUP.313	A	<DUP>	.	PASS	SVTYPE=DUP;END=6742697;SVLEN=26	GT:AD:DP:SAC	0/1:34,37:71:17,17,18,19
chr1	6937272	pbsv.INS.DUP.316	C	<DUP>	.	PASS	SVTYPE=DUP;END=6937437;SVLEN=165	GT:AD:DP:SAC	1/1:11,59:70:3,8,38,21
chr1	7139247	pbsv.INS.DUP.324	T	<DUP>	.	PASS	SVTYPE=DUP;END=7139274;SVLEN=27	GT:AD:DP:SAC	1/1:5,80:85:3,2,40,40
chr1	7500259	pbsv.INS.DUP.326	G	<DUP>	.	PASS	SVTYPE=DUP;END=7500392;SVLEN=133	GT:AD:DP:SAC	0/1:41,26:67:27,14,16,10
chr1	7500349	pbsv.INS.DUP.327	G	<DUP>	.	PASS	SVTYPE=DUP;END=7500413;SVLEN=64	GT:AD:DP:SAC	0/1:28,40:68:18,10,26,14
chr1	7953031	pbsv.INS.DUP.336	G	<DUP>	.	PASS	SVTYPE=DUP;END=7953107;SVLEN=76	GT:AD:DP:SAC	0/1:54,45:99:25,29,26,19
chr1	7975058	pbsv.BND.chr1:7975058-chr10:15405423	G	[chr10:15405423[G	.	PASS	SVTYPE=BND;CIPOS=0,1;MATEID=pbsv.BND.chr10:15405423-chr1:7975058	GT:AD:DP	0/1:77,4:81
chr1	8331228	pbsv.INS.DUP.348	T	<DUP>	.	PASS	SVTYPE=DUP;END=8331446;SVLEN=218	GT:AD:DP:SAC	0/1:72,24:96:44,28,13,11
chr1	8331297	pbsv.INS.DUP.349	T	<DUP>	.	PASS	SVTYPE=DUP;END=8331438;SVLEN=141	GT:AD:DP:SAC	0/1:27,69:96:15,12,42,27
chr1	9624063	pbsv.BND.chr1:9624063-chrUn_KN707920v1_decoy:3579	G	G]chrUn_KN707920v1_decoy:3579]	.	Decoy;NearContigEnd	SVTYPE=BND;CIPOS=-39,46;MATEID=pbsv.BND.chrUn_KN707920v1_decoy:3579-chr1:9624063	GT:AD:DP	0/1:124,7:131
chr1	10971094	pbsv.BND.chr1:10971094-chrUn_JTFH01000344v1_decoy:1968	A	A]chrUn_JTFH01000344v1_decoy:1968]	.	Decoy;NearContigEnd	SVTYPE=BND;CIPOS=-5,1;MATEID=pbsv.BND.chrUn_JTFH01000344v1_decoy:1968-chr1:10971094	GT:AD:DP	0/1:78,16:94
chr1	11264864	pbsv.INS.DUP.393	A	<DUP>	.	PASS	SVTYPE=DUP;END=11264881;SVLEN=17	GT:AD:DP:SAC	1/1:8,71:79:6,2,34,37
chr1	11522533	pbsv.INS.DUP.395	C	<DUP>	.	PASS	SVTYPE=DUP;END=11522734;SVLEN=201	GT:AD:DP:SAC	0/1:60,21:81:28,32,11,10
chr1	11853619	pbsv.INS.DUP.400	A	<DUP>	.	PASS	SVTYPE=DUP;END=11853642;SVLEN=23	GT:AD:DP:SAC	0/1:76,24:100:38,38,16,8
chr1	12762203	pbsv.INS.DUP.406	T	<DUP>	.	PASS	SVTYPE=DUP;END=12762399;SVLEN=196	GT:AD:DP:SAC	0/1:55,55:110:32,23,24,31
chr1	13658379	pbsv.INS.DUP.422	C	<DUP>	.	PASS	SVTYPE=DUP;END=13658500;SVLEN=121	GT:AD:DP:SAC	1/1:9,69:78:5,4,28,41
chr1	13981090	pbsv.INS.DUP.425	T	<DUP>	.	PASS	SVTYPE=DUP;END=13981109;SVLEN=19	GT:AD:DP:SAC	0/1:63,27:90:34,29,15,12
chr1	13981094	pbsv.INS.DUP.426	T	<DUP>	.	PASS	SVTYPE=DUP;END=13981117;SVLEN=23	GT:AD:DP:SAC	0/1:62,28:90:36,26,13,15
chr1	16166150	pbsv.INS.DUP.453	C	<DUP>	.	PASS	SVTYPE=DUP;END=16166208;SVLEN=58	GT:AD:DP:SAC	0/1:68,31:99:33,35,23,8
chr1	16645633	pbsv.BND.chr1:16645633-chr1:234820599	T	]chr1:234820599]T	.	PASS	SVTYPE=BND;CIPOS=-8,5;MATEID=pbsv.BND.chr1:234820599-chr1:16645633;MATEDIST=218174966	GT:AD:DP	0/1:204,10:214
chr1	16680843	pbsv.BND.chr1:16680843-chr1:146052341	C	[chr1:146052341[C	.	PASS	SVTYPE=BND;CIPOS=-3,22;MATEID=pbsv.BND.chr1:146052341-chr1:16680843;MATEDIST=129371498	GT:AD:DP	0/1:116,12:128
chr1	16725240	pbsv.BND.chr1:16725240-chr1:234776441	C	[chr1:234776441[C	.	PASS	SVTYPE=BND;CIPOS=-11,57;MATEID=pbsv.BND.chr1:234776441-chr1:16725240;MATEDIST=218051201	GT:AD:DP	0/1:147,117:264
chr1	16859848	pbsv.BND.chr1:16859848-chr1:234776441	C	[chr1:234776441[C	.	PASS	SVTYPE=BND;CIPOS=0,3;MATEID=pbsv.BND.chr1:234776441-chr1:16859848;MATEDIST=217916593	GT:AD:DP	0/1:67,15:82
chr1	17208524	pbsv.INS.DUP.473	C	<DUP>	.	PASS	SVTYPE=DUP;END=17208594;SVLEN=70	GT:AD:DP:SAC	1/1:4,94:98:2,2,52,42
chr1	17289334	pbsv.BND.chr1:17289334-chrUn_KN707781v1_decoy:2	A	A[chrUn_KN707781v1_decoy:2[	.	Decoy;NearContigEnd	SVTYPE=BND;CIPOS=-7,11;MATEID=pbsv.BND.chrUn_KN707781v1_decoy:2-chr1:17289334	GT:AD:DP	0/1:78,13:91
chr1	17768319	pbsv.INS.DUP.486	G	<DUP>	.	PASS	SVTYPE=DUP;END=17768363;SVLEN=44	GT:AD:DP:SAC	0/1:34,40:74:14,20,20,20
chr1	18049850	pbsv.INS.DUP.491	T	<DUP>	.	PASS	SVTYPE=DUP;END=18049941;SVLEN=91	GT:AD:DP:SAC	0/1:62,33:95:22,40,12,21
chr1	18177352	pbsv.INS.DUP.493	T	<DUP>	.	PASS	SVTYPE=DUP;END=18177386;SVLEN=34	GT:AD:DP:SAC	0/1:54,40:94:28,26,20,20
chr1	18281127	pbsv.INS.DUP.495	A	<DUP>	.	PASS	SVTYPE=DUP;END=18281173;SVLEN=46	GT:AD:DP:SAC	0/1:46,45:91:26,20,27,18
chr1	18736923	pbsv.BND.chr1:18736923-chr2:211508732	G	G[chr2:211508732[	.	PASS	SVTYPE=BND;CIPOS=-2,1;MATEID=pbsv.BND.chr2:211508732-chr1:18736923	GT:AD:DP	0/1:86,3:89
chr1	18741661	pbsv.BND.chr1:18741661-chr12:95920636	T	[chr12:95920636[T	.	PASS	SVTYPE=BND;CIPOS=-7,7;MATEID=pbsv.BND.chr12:95920636-chr1:18741661	GT:AD:DP	0/1:85,2:87
chr1	18925926	pbsv.INS.DUP.508	G	<DUP>	.	PASS	SVTYPE=DUP;END=18926089;SVLEN=163	GT:AD:DP:SAC	0/1:51,35:86:22,29,21,14
chr1	19060222	pbsv.INS.DUP.509	C	<DUP>	.	PASS	SVTYPE=DUP;END=19060343;SVLEN=121	GT:AD:DP:SAC	0/1:39,50:89:18,21,25,25
chr1	20608394	pbsv.INS.DUP.524	G	<DUP>	.	PASS	SVTYPE=DUP;END=20608424;SVLEN=30	GT:AD:DP:SAC	0/1:56,26:82:33,23,10,16
chr1	20608396	pbsv.INS.DUP.525	T	<DUP>	.	PASS	SVTYPE=DUP;END=20608423;SVLEN=27	GT:AD:DP:SAC	0/1:58,24:82:29,29,14,10
chr1	22570443	pbsv.INS.DUP.556	T	<DUP>	.	PASS	SVTYPE=DUP;END=22570532;SVLEN=89	GT:AD:DP:SAC	0/1:48,64:112:30,18,28,36
chr1	23605423	pbsv.BND.chr1:23605423-chr6:93057637	A	]chr6:93057637]A	.	PASS	SVTYPE=BND;CIPOS=0,0;MATEID=pbsv.BND.chr6:93057637-chr1:23605423	GT:AD:DP	0/1:91,4:95
chr1	23703747	pbsv.INS.DUP.576	A	<DUP>	.	PASS	SVTYPE=DUP;END=23703843;SVLEN=96	GT:AD:DP:SAC	0/1:45,50:95:21,24,24,26
chr1	24345214	pbsv.INS.DUP.592	C	<DUP>	.	PASS	SVTYPE=DUP;END=24345302;SVLEN=88	GT:AD:DP:SAC	0/1:47,44:91:24,23,23,21
chr1	24573953	pbsv.INS.DUP.595	A	<DUP>	.	PASS	SVTYPE=DUP;END=24573970;SVLEN=17	GT:AD:DP:SAC	0/1:46,30:76:28,18,14,16
chr1	24634724	pbsv.INS.DUP.596	G	<DUP>	.	PASS	SVTYPE=DUP;END=24635023;SVLEN=299	GT:AD:DP:SAC	1/1:11,96:107:4,7,45,51
chr1	25166937	pbsv.INS.DUP.607	G	<DUP>	.	PASS	SVTYPE=DUP;END=25166990;SVLEN=53	GT:AD:DP:SAC	0/1:57,18:75:37,20,4,14
chr1	25751252	pbsv.INS.DUP.612	T	<DUP>	.	PASS	SVTYPE=DUP;END=25751305;SVLEN=53	GT:AD:DP:SAC	0/1:42,42:84:25,17,21,21
chr1	26207775	pbsv.INS.DUP.617	A	<DUP>	.	PASS	SVTYPE=DUP;END=26207803;SVLEN=28	GT:AD:DP:SAC	0/1:43,30:73:17,26,13,17
chr1	26641620	pbsv.INV.628	A	<INV>	.	PASS	SVTYPE=INV;END=26650086;SVLEN=8467	GT:AD:DP:SAC	0/1:89,25:114:38,51,13,12
chr1	26641622	pbsv.INV.629	C	<INV>	.	PASS	SVTYPE=INV;END=26646427;SVLEN=4806	GT:AD:DP:SAC	0/1:83,35:118:35,48,19,16
chr1	26665694	pbsv.BND.chr1:26665694-chr4:13185381	A	]chr4:13185381]A	.	PASS	SVTYPE=BND;CIPOS=0,0;MATEID=pbsv.BND.chr4:13185381-chr1:26665694	GT:AD:DP	0/1:92,2:94
chr1	26977348	pbsv.INS.DUP.632	T	<DUP>	.	PASS	SVTYPE=DUP;END=26977369;SVLEN=21	GT:AD:DP:SAC	0/1:53,20:73:25,28,12,8
chr1	27487581	pbsv.INS.DUP.637	T	<DUP>	.	PASS	SVTYPE=DUP;END=27487629;SVLEN=48	GT:AD:DP:SAC	0/1:86,25:111:42,44,13,12
chr1	28073104	pbsv.INS.DUP.643	T	<DUP>	.	PASS	SVTYPE=DUP;END=28073126;SVLEN=22	GT:AD:DP:SAC	1/1:9,90:99:4,5,51,39
chr1	28410094	pbsv.INS.DUP.646	G	<DUP>	.	PASS	SVTYPE=DUP;END=28410212;SVLEN=118	GT:AD:DP:SAC	0/1:44,60:104:20,24,28,32
chr1	28935440	pbsv.INS.DUP.649	C	<DUP>	.	PASS	SVTYPE=DUP;END=28935467;SVLEN=27	GT:AD:DP:SAC	0/1:19,75:94:3,16,39,36
chr1	29727214	pbsv.INS.DUP.659	G	<DUP>	.	PASS	SVTYPE=DUP;END=29727380;SVLEN=166	GT:AD:DP:SAC	0/1:43,23:66:22,21,7,16
chr1	29727773	pbsv.INS.DUP.662	G	<DUP>	.	PASS	SVTYPE=DUP;END=29727824;SVLEN=51	GT:AD:DP:SAC	0/1:48,20:68:23,25,4,16
chr1	30069159	pbsv.BND.chr1:30069159-chr2:235417279	T	[chr2:235417279[T	.	PASS	SVTYPE=BND;CIPOS=-2,3;MATEID=pbsv.BND.chr2:235417279-chr1:30069159	GT:AD:DP	0/1:82,2:84
chr1	30191503	pbsv.INS.DUP.673	A	<DUP>	.	PASS	SVTYPE=DUP;END=30191535;SVLEN=32	GT:AD:DP:SAC	0/1:59,35:94:23,36,18,17
chr1	30488739	pbsv.INS.DUP.675	T	<DUP>	.	PASS	SVTYPE=DUP;END=30488820;SVLEN=81	GT:AD:DP:SAC	0/1:33,56:89:17,16,28,28
chr1	31206239	pbsv.INS.DUP.697	A	<DUP>	.	PASS	SVTYPE=DUP;END=31206260;SVLEN=21	GT:AD:DP:SAC	0/1:39,35:74:19,20,24,11
chr1	31431945	pbsv.INS.DUP.701	T	<DUP>	.	PASS	SVTYPE=DUP;END=31432010;SVLEN=65	GT:AD:DP:SAC	0/1:89,48:137:36,53,26,22
chr1	31494993	pbsv.INS.DUP.705	A	<DUP>	.	PASS	SVTYPE=DUP;END=31495047;SVLEN=54	GT:AD:DP:SAC	0/1:71,20:91:39,32,9,11
chr1	33052426	pbsv.INS.DUP.719	C	<DUP>	.	PASS	SVTYPE=DUP;END=33052508;SVLEN=82	GT:AD:DP:SAC	0/1:27,64:91:14,13,32,32
chr1	34043933	pbsv.BND.chr1:34043933-chr4:32744925	A	[chr4:32744925[A	.	PASS	SVTYPE=BND;CIPOS=-1,2;MATEID=pbsv.BND.chr4:32744925-chr1:34043933	GT:AD:DP	0/1:106,2:108
chr1	34777639	pbsv.INS.DUP.729	C	<DUP>	.	PASS	SVTYPE=DUP;END=34777763;SVLEN=124	GT:AD:DP:SAC	0/1:58,33:91:23,35,19,14
chr1	35260251	pbsv.INS.DUP.736	T	<DUP>	.	PASS	SVTYPE=DUP;END=35260407;SVLEN=156	GT:AD:DP:SAC	0/1:21,67:88:9,12,32,35
chr1	35260350	pbsv.INS.DUP.737	T	<DUP>	.	PASS	SVTYPE=DUP;END=35260445;SVLEN=95	GT:AD:DP:SAC	0/1:53,37:90:26,27,15,22
chr1	36496682	pbsv.INS.DUP.747	A	<DUP>	.	PASS	SVTYPE=DUP;END=36496704;SVLEN=22	GT:AD:DP:SAC	0/1:43,39:82:22,21,22,17
chr1	38530455	pbsv.INS.DUP.782	G	<DUP>	.	PASS	SVTYPE=DUP;END=38530535;SVLEN=80	GT:AD:DP:SAC	0/1:57,51:108:30,27,28,23
chr1	38596243	pbsv.INS.DUP.783	A	<DUP>	.	PASS	SVTYPE=DUP;END=38596263;SVLEN=20	GT:AD:DP:SAC	0/1:63,37:100:36,27,20,17
chr1	39234602	pbsv.INS.DUP.793	C	<DUP>	.	PASS	SVTYPE=DUP;END=39234652;SVLEN=50	GT:AD:DP:SAC	0/1:40,45:85:18,22,24,21
chr1	39504419	pbsv.INS.DUP.796	C	<DUP>	.	PASS	SVTYPE=DUP;END=39504857;SVLEN=438	GT:AD:DP:SAC	0/1:48,47:95:23,25,22,25
chr1	40597602	pbsv.INS.DUP.805	A	<DUP>	.	PASS	SVTYPE=DUP;END=40597622;SVLEN=20	GT:AD:DP:SAC	0/1:35,42:77:17,18,24,18
chr1	42722673	pbsv.INS.DUP.833	G	<DUP>	.	PASS	SVTYPE=DUP;END=42722793;SVLEN=120	GT:AD:DP:SAC	0/1:69,45:114:31,38,24,21
chr1	43671825	pbsv.BND.chr1:43671825-chr13:29129823	A	]chr13:29129823]A	.	PASS	SVTYPE=BND;CIPOS=-5,4;MATEID=pbsv.BND.chr13:29129823-chr1:43671825	GT:AD:DP	0/1:96,3:99
chr1	43911514	pbsv.INS.DUP.842	T	<DUP>	.	PASS	SVTYPE=DUP;END=43911669;SVLEN=155	GT:AD:DP:SAC	0/1:43,39:82:13,30,15,24
chr1	45044740	pbsv.INS.DUP.854	A	<DUP>	.	PASS	SVTYPE=DUP;END=45044774;SVLEN=34	GT:AD:DP:SAC	0/1:60,20:80:37,23,5,15
chr1	45223080	pbsv.INS.DUP.858	C	<DUP>	.	PASS	SVTYPE=DUP;END=45223118;SVLEN=38	GT:AD:DP:SAC	0/1:78,20:98:35,43,13,7
chr1	46242231	pbsv.INS.DUP.871	C	<DUP>	.	PASS	SVTYPE=DUP;END=46242278;SVLEN=47	GT:AD:DP:SAC	0/1:50,35:85:19,31,14,21
chr1	46563947	pbsv.INS.DUP.873	A	<DUP>	.	PASS	SVTYPE=DUP;END=46563969;SVLEN=22	GT:AD:DP:SAC	0/1:44,50:94:26,18,26,24
chr1	46816582	pbsv.INS.DUP.877	A	<DUP>	.	PASS	SVTYPE=DUP;END=46816604;SVLEN=22	GT:AD:DP:SAC	0/1:49,35:84:26,23,11,24
chr1	47076845	pbsv.INS.DUP.878	A	<DUP>	.	PASS	SVTYPE=DUP;END=47076861;SVLEN=16	GT:AD:DP:SAC	0/1:49,39:88:22,27,24,15
chr1	48105460	pbsv.BND.chr1:48105460-chr2:223628788	A	A[chr2:223628788[	.	PASS	SVTYPE=BND;CIPOS=0,0;MATEID=pbsv.BND.chr2:223628788-chr1:48105460	GT:AD:DP	0/1:64,2:66
chr1	48244754	pbsv.INS.DUP.890	T	<DUP>	.	PASS	SVTYPE=DUP;END=48244813;SVLEN=59	GT:AD:DP:SAC	0/1:44,37:81:19,25,12,25
chr1	49947953	pbsv.INS.DUP.901	T	<DUP>	.	PASS	SVTYPE=DUP;END=49947986;SVLEN=33	GT:AD:DP:SAC	0/1:41,46:87:20,21,25,21
chr1	49971907	pbsv.INS.DUP.903	G	<DUP>	.	PASS	SVTYPE=DUP;END=49971927;SVLEN=20	GT:AD:DP:SAC	0/1:47,58:105:14,33,36,22
chr1	50381483	pbsv.INS.DUP.906	G	<DUP>	.	PASS	SVTYPE=DUP;END=50381556;SVLEN=73	GT:AD:DP:SAC	0/1:44,49:93:24,20,27,22
chr1	51632561	pbsv.INS.DUP.910	A	<DUP>	.	PASS	SVTYPE=DUP;END=51632605;SVLEN=44	GT:AD:DP:SAC	0/1:75,25:100:33,42,12,13
chr1	51632561	pbsv.INS.DUP.911	A	<DUP>	.	PASS	SVTYPE=DUP;END=51632597;SVLEN=36	GT:AD:DP:SAC	0/1:76,24:100:36,40,9,15
chr1	51711449	pbsv.INS.DUP.912	G	<DUP>	.	PASS	SVTYPE=DUP;END=51711532;SVLEN=83	GT:AD:DP:SAC	0/1:82,25:107:49,33,12,13
chr1	53283736	pbsv.INS.DUP.928	C	<DUP>	.	PASS	SVTYPE=DUP;END=53284013;SVLEN=277	GT:AD:DP:SAC	0/1:70,23:93:38,32,12,11
chr1	53713119	pbsv.INS.DUP.935	C	<DUP>	.	PASS	SVTYPE=DUP;END=53713463;SVLEN=344	GT:AD:DP:SAC	0/1:63,17:80:32,31,8,9
chr1	53713254	pbsv.INS.DUP.937	C	<DUP>	.	PASS	SVTYPE=DUP;END=53713358;SVLEN=104	GT:AD:DP:SAC	0/1:34,48:82:14,20,26,22
chr1	54561739	pbsv.INS.DUP.949	C	<DUP>	.	PASS	SVTYPE=DUP;END=54561782;SVLEN=43	GT:AD:DP:SAC	0/1:44,32:76:21,23,13,19
chr1	55242934	pbsv.INS.DUP.956	T	<DUP>	.	PASS	SVTYPE=DUP;END=55242952;SVLEN=18	GT:AD:DP:SAC	1/1:6,78:84:4,2,39,39
chr1	55662565	pbsv.INS.DUP.964	A	<DUP>	.	PASS	SVTYPE=DUP;END=55662689;SVLEN=124	GT:AD:DP:SAC	0/1:47,28:75:19,28,14,14
chr1	55693514	pbsv.BND.chr1:55693514-chr7:109210584	G	G[chr7:109210584[	.	PASS	SVTYPE=BND;CIPOS=0,1;MATEID=pbsv.BND.chr7:109210584-chr1:55693514	GT:AD:DP	0/1:86,2:88
chr1	56530369	pbsv.INS.DUP.980	C	<DUP>	.	PASS	SVTYPE=DUP;END=56530673;SVLEN=304	GT:AD:DP:SAC	0/1:48,46:94:21,27,25,21
chr1	57639282	pbsv.INS.DUP.988	T	<DUP>	.	PASS	SVTYPE=DUP;END=57639348;SVLEN=66	GT:AD:DP:SAC	0/1:42,40:82:23,19,17,23
chr1	57704879	pbsv.INS.DUP.990	T	<DUP>	.	PASS	SVTYPE=DUP;END=57704909;SVLEN=30	GT:AD:DP:SAC	0/1:60,26:86:30,30,14,12
chr1	57739430	pbsv.INS.DUP.991	C	<DUP>	.	PASS	SVTYPE=DUP;END=57739475;SVLEN=45	GT:AD:DP:SAC	0/1:43,26:69:20,23,12,14
chr1	57965033	pbsv.INS.DUP.993	G	<DUP>	.	PASS	SVTYPE=DUP;END=57965051;SVLEN=18	GT:AD:DP:SAC	0/1:36,44:80:19,17,23,21
chr1	58074539	pbsv.INS.DUP.995	T	<DUP>	.	PASS	SVTYPE=DUP;END=58074570;SVLEN=31	GT:AD:DP:SAC	0/1:50,42:92:21,29,23,19
chr1	58651409	pbsv.INS.DUP.1002	T	<DUP>	.	PASS	SVTYPE=DUP;END=58651433;SVLEN=24	GT:AD:DP:SAC	0/1:41,45:86:19,22,20,25
chr1	60064245	pbsv.INS.DUP.1011	T	<DUP>	.	PASS	SVTYPE=DUP;END=60064314;SVLEN=69	GT:AD:DP:SAC	0/1:44,44:88:21,23,22,22
chr1	62137549	pbsv.INS.DUP.1031	G	<DUP>	.	PASS	SVTYPE=DUP;END=62137618;SVLEN=69	GT:AD:DP:SAC	0/1:66,19:85:35,31,9,10
chr1	63473691	pbsv.INS.DUP.1047	C	<DUP>	.	PASS	SVTYPE=DUP;END=63473800;SVLEN=109	GT:AD:DP:SAC	1/1:9,79:88:3,6,42,37
chr1	64519699	pbsv.INS.DUP.1061	G	<DUP>	.	PASS	SVTYPE=DUP;END=64519723;SVLEN=24	GT:AD:DP:SAC	0/1:45,56:101:28,17,28,28
chr1	65426156	pbsv.INS.DUP.1067	A	<DUP>	.	PASS	SVTYPE=DUP;END=65426232;SVLEN=76	GT:AD:DP:SAC	0/1:48,48:96:22,26,22,26
chr1	66441332	pbsv.INS.DUP.1080	T	<DUP>	.	PASS	SVTYPE=DUP;END=66441359;SVLEN=27	GT:AD:DP:SAC	0/1:49,47:96:28,21,23,24
chr1	68589631	pbsv.INS.DUP.1100	G	<DUP>	.	PASS	SVTYPE=DUP;END=68589773;SVLEN=142	GT:AD:DP:SAC	1/1:0,96:96:0,0,53,43
chr1	69409182	pbsv.INS.DUP.1105	G	<DUP>	.	PASS	SVTYPE=DUP;END=69409204;SVLEN=22	GT:AD:DP:SAC	0/1:46,34:80:25,21,18,16
chr1	70658074	pbsv.INS.DUP.1120	C	<DUP>	.	PASS	SVTYPE=DUP;END=70658096;SVLEN=22	GT:AD:DP:SAC	0/1:47,32:79:26,21,18,14
chr1	72034510	pbsv.BND.chr1:72034510-chrX:136977129	T	]chrX:136977129]T	.	PASS	SVTYPE=BND;CIPOS=-1,2;MATEID=pbsv.BND.chrX:136977129-chr1:72034510	GT:AD:DP	0/1:107,2:109
chr1	73716494	pbsv.INS.DUP.1152	T	<DUP>	.	PASS	SVTYPE=DUP;END=73716535;SVLEN=41	GT:AD:DP:SAC	0/1:41,33:74:24,17,12,21
chr1	74269717	pbsv.BND.chr1:74269717-chr11:131223393	A	[chr11:131223393[A	.	PASS	SVTYPE=BND;CIPOS=-4,4;MATEID=pbsv.BND.chr11:131223393-chr1:74269717	GT:AD:DP	0/1:67,2:69
chr1	75647294	pbsv.BND.chr1:75647294-chr3:110517517	T	T]chr3:110517517]	.	PASS	SVTYPE=BND;CIPOS=0,0;MATEID=pbsv.BND.chr3:110517517-chr1:75647294	GT:AD:DP	0/1:78,2:80
chr1	76651649	pbsv.INS.DUP.1187	T	<DUP>	.	PASS	SVTYPE=DUP;END=76651670;SVLEN=21	GT:AD:DP:SAC	0/1:75,26:101:36,39,10,16
chr1	79096707	pbsv.INS.DUP.1222	A	<DUP>	.	PASS	SVTYPE=DUP;END=79096772;SVLEN=65	GT:AD:DP:SAC	0/1:40,49:89:15,25,26,23
chr1	79134828	pbsv.INS.DUP.1224	A	<DUP>	.	PASS	SVTYPE=DUP;END=79134845;SVLEN=17	GT:AD:DP:SAC	1/1:10,76:86:2,8,42,34
chr1	79184464	pbsv.INS.DUP.1225	T	<DUP>	.	PASS	SVTYPE=DUP;END=79184588;SVLEN=124	GT:AD:DP:SAC	1/1:2,87:89:0,2,41,46
chr1	80563554	pbsv.INS.DUP.1238	G	<DUP>	.	PASS	SVTYPE=DUP;END=80563573;SVLEN=19	GT:AD:DP:SAC	0/1:52,41:93:25,27,23,18
chr1	80703246	pbsv.INS.DUP.1241	G	<DUP>	.	PASS	SVTYPE=DUP;END=80703297;SVLEN=51	GT:AD:DP:SAC	0/1:23,33:56:11,12,22,11
chr1	82416638	pbsv.INS.DUP.1258	A	<DUP>	.	PASS	SVTYPE=DUP;END=82416655;SVLEN=17	GT:AD:DP:SAC	0/1:36,51:87:21,15,21,30
chr1	82557118	pbsv.INS.DUP.1261	A	<DUP>	.	PASS	SVTYPE=DUP;END=82557212;SVLEN=94	GT:AD:DP:SAC	0/1:54,50:104:30,24,26,24
chr1	83892735	pbsv.INS.DUP.1279	T	<DUP>	.	PASS	SVTYPE=DUP;END=83892801;SVLEN=66	GT:AD:DP:SAC	1/1:9,98:107:5,4,49,49
chr1	84421090	pbsv.INS.DUP.1285	A	<DUP>	.	PASS	SVTYPE=DUP;END=84421141;SVLEN=51	GT:AD:DP:SAC	0/1:64,26:90:39,25,7,19
chr1	86216445	pbsv.INS.DUP.1302	C	<DUP>	.	PASS	SVTYPE=DUP;END=86216538;SVLEN=93	GT:AD:DP:SAC	0/1:34,68:102:17,17,38,30
chr1	86216466	pbsv.INS.DUP.1303	G	<DUP>	.	PASS	SVTYPE=DUP;END=86216675;SVLEN=209	GT:AD:DP:SAC	0/1:42,60:102:24,18,31,29
chr1	87037199	pbsv.INS.DUP.1310	A	<DUP>	.	PASS	SVTYPE=DUP;END=87037264;SVLEN=65	GT:AD:DP:SAC	1/1:1,78:79:1,0,47,31
chr1	87723498	pbsv.BND.chr1:87723498-chr10:55481346	T	[chr10:55481346[T	.	PASS	SVTYPE=BND;CIPOS=0,0;MATEID=pbsv.BND.chr10:55481346-chr1:87723498	GT:AD:DP	0/1:83,3:86
chr1	89731667	pbsv.INS.DUP.1330	T	<DUP>	.	PASS	SVTYPE=DUP;END=89731687;SVLEN=20	GT:AD:DP:SAC	0/1:47,45:92:32,15,25,20
chr1	90183785	pbsv.INS.DUP.1336	A	<DUP>	.	PASS	SVTYPE=DUP;END=90183844;SVLEN=59	GT:AD:DP:SAC	0/1:39,55:94:23,16,29,26
chr1	90311038	pbsv.INS.DUP.1337	C	<DUP>	.	PASS	SVTYPE=DUP;END=90311078;SVLEN=40	GT:AD:DP:SAC	0/1:44,42:86:23,21,21,21
chr1	90826117	pbsv.INS.DUP.1346	C	<DUP>	.	PASS	SVTYPE=DUP;END=90826146;SVLEN=29	GT:AD:DP:SAC	1/1:9,61:70:3,6,32,29
chr1	91840416	pbsv.INS.DUP.1361	A	<DUP>	.	PASS	SVTYPE=DUP;END=91840540;SVLEN=124	GT:AD:DP:SAC	0/1:47,29:76:22,25,12,17
chr1	92959907	pbsv.INS.DUP.1382	T	<DUP>	.	PASS	SVTYPE=DUP;END=92959923;SVLEN=16	GT:AD:DP:SAC	1/1:12,80:92:10,2,37,43
chr1	95045899	pbsv.INS.DUP.1393	A	<DUP>	.	PASS	SVTYPE=DUP;END=95045957;SVLEN=58	GT:AD:DP:SAC	0/1:51,33:84:25,26,19,14
chr1	96153096	pbsv.INS.DUP.1405	A	<DUP>	.	PASS	SVTYPE=DUP;END=96153159;SVLEN=63	GT:AD:DP:SAC	0/1:30,43:73:16,14,20,23
chr1	96265709	pbsv.INS.DUP.1406	T	<DUP>	.	PASS	SVTYPE=DUP;END=96265906;SVLEN=197	GT:AD:DP:SAC	1/1:10,57:67:3,7,32,25
chr1	97462758	pbsv.BND.chr1:97462758-chr20:25860537	C	[chr20:25860537[C	.	PASS	SVTYPE=BND;CIPOS=-5,6;MATEID=pbsv.BND.chr20:25860537-chr1:97462758	GT:AD:DP	0/1:89,3:92
chr1	98513022	pbsv.INS.DUP.1420	G	<DUP>	.	PASS	SVTYPE=DUP;END=98513048;SVLEN=26	GT:AD:DP:SAC	1/1:3,77:80:2,1,44,33
chr1	101182952	pbsv.INS.DUP.1453	T	<DUP>	.	PASS	SVTYPE=DUP;END=101182979;SVLEN=27	GT:AD:DP:SAC	1/1:6,80:86:6,0,34,46
chr1	101989599	pbsv.INS.DUP.1465	C	<DUP>	.	PASS	SVTYPE=DUP;END=101989642;SVLEN=43	GT:AD:DP:SAC	0/1:54,39:93:32,22,18,21
chr1	102103366	pbsv.BND.chr1:102103366-chr2:193218446	T	T]chr2:193218446]	.	PASS	SVTYPE=BND;CIPOS=-1,1;MATEID=pbsv.BND.chr2:193218446-chr1:102103366	GT:AD:DP	0/1:76,6:82
chr1	102976293	pbsv.INS.DUP.1477	T	<DUP>	.	PASS	SVTYPE=DUP;END=102976312;SVLEN=19	GT:AD:DP:SAC	0/1:41,35:76:26,15,13,22
chr1	103429902	pbsv.BND.chr1:103429902-chr8:83996657	G	G]chr8:83996657]	.	PASS	SVTYPE=BND;CIPOS=-1,1;MATEID=pbsv.BND.chr8:83996657-chr1:103429902	GT:AD:DP	0/1:82,2:84
chr1	104776708	pbsv.BND.chr1:104776708-chr8:124849329	C	C[chr8:124849329[	.	PASS	SVTYPE=BND;CIPOS=0,0;MATEID=pbsv.BND.chr8:124849329-chr1:104776708	GT:AD:DP	0/1:93,2:95
chr1	104869693	pbsv.INS.DUP.1508	T	<DUP>	.	PASS	SVTYPE=DUP;END=104869716;SVLEN=23	GT:AD:DP:SAC	0/1:39,48:87:20,19,16,32
chr1	106431112	pbsv.INS.DUP.1532	T	<DUP>	.	PASS	SVTYPE=DUP;END=106431217;SVLEN=105	GT:AD:DP:SAC	1/1:11,68:79:5,6,28,40
chr1	106431143	pbsv.INS.DUP.1533	A	<DUP>	.	PASS	SVTYPE=DUP;END=106431205;SVLEN=62	GT:AD:DP:SAC	0/1:53,27:80:26,27,8,19
chr1	106683544	pbsv.INS.DUP.1534	A	<DUP>	.	PASS	SVTYPE=DUP;END=106683572;SVLEN=28	GT:AD:DP:SAC	0/1:58,37:95:31,27,21,16
chr1	108747111	pbsv.INS.DUP.1554	C	<DUP>	.	PASS	SVTYPE=DUP;END=108747135;SVLEN=24	GT:AD:DP:SAC	1/1:5,95:100:4,1,50,45
chr1	108772026	pbsv.INS.DUP.1555	T	<DUP>	.	PASS	SVTYPE=DUP;END=108772131;SVLEN=105	GT:AD:DP:SAC	0/1:49,29:78:24,25,13,16
chr1	109177149	pbsv.INS.DUP.1560	G	<DUP>	.	PASS	SVTYPE=DUP;END=109177269;SVLEN=120	GT:AD:DP:SAC	1/1:17,114:131:6,11,55,59
chr1	109177267	pbsv.INS.DUP.1561	G	<DUP>	.	PASS	SVTYPE=DUP;END=109177291;SVLEN=24	GT:AD:DP:SAC	0/1:39,88:127:15,24,45,43
chr1	111529976	pbsv.INS.DUP.1595	G	<DUP>	.	PASS	SVTYPE=DUP;END=111530014;SVLEN=38	GT:AD:DP:SAC	0/1:56,47:103:26,30,18,29
chr1	111544872	pbsv.INS.DUP.1599	T	<DUP>	.	PASS	SVTYPE=DUP;END=111544987;SVLEN=115	GT:AD:DP:SAC	0/1:58,33:91:27,31,17,16
chr1	113273771	pbsv.BND.chr1:113273771-chr9:123785799	T	T]chr9:123785799]	.	PASS	SVTYPE=BND;CIPOS=0,0;MATEID=pbsv.BND.chr9:123785799-chr1:113273771	GT:AD:DP	0/1:86,2:88
chr1	113650996	pbsv.BND.chr1:113650996-chr5:64157816	A	A[chr5:64157816[	.	PASS	SVTYPE=BND;CIPOS=-2,3;MATEID=pbsv.BND.chr5:64157816-chr1:113650996	GT:AD:DP	0/1:103,2:105
chr1	114149219	pbsv.INS.DUP.1628	G	<DUP>	.	PASS	SVTYPE=DUP;END=114149243;SVLEN=24	GT:AD:DP:SAC	1/1:4,84:88:2,2,40,44
chr1	114382483	pbsv.BND.chr1:114382483-chr18:42492135	C	]chr18:42492135]C	.	PASS	SVTYPE=BND;CIPOS=-1,2;MATEID=pbsv.BND.chr18:42492135-chr1:114382483	GT:AD:DP	0/1:94,2:96
chr1	116436939	pbsv.INS.DUP.1647	G	<DUP>	.	PASS	SVTYPE=DUP;END=116437116;SVLEN=177	GT:AD:DP:SAC	0/1:45,14:59:23,22,7,7
chr1	117029200	pbsv.INS.DUP.1649	A	<DUP>	.	PASS	SVTYPE=DUP;END=117029251;SVLEN=51	GT:AD:DP:SAC	0/1:55,18:73:33,22,6,12
chr1	117029308	pbsv.INS.DUP.1650	A	<DUP>	.	PASS	SVTYPE=DUP;END=117029330;SVLEN=22	GT:AD:DP:SAC	0/1:39,35:74:24,15,15,20
chr1	117386733	pbsv.INS.DUP.1656	T	<DUP>	.	PASS	SVTYPE=DUP;END=117386753;SVLEN=20	GT:AD:DP:SAC	0/1:63,22:85:33,30,9,13
chr1	117429766	pbsv.INS.DUP.1657	C	<DUP>	.	PASS	SVTYPE=DUP;END=117430190;SVLEN=424	GT:AD:DP:SAC	0/1:71,32:103:38,33,14,18
chr1	143242876	pbsv.BND.chr1:143242876-chr10:42066275	T	T[chr10:42066275[	.	NearReferenceGap	SVTYPE=BND;CIPOS=-8,9;MATEID=pbsv.BND.chr10:42066275-chr1:143242876	GT:AD:DP	0/1:2497,2:2499
chr1	143251320	pbsv.INS.DUP.1883	A	<DUP>	.	PASS	SVTYPE=DUP;END=143251704;SVLEN=384	GT:AD:DP:SAC	0/1:292,144:436:149,143,70,74
chr1	143327151	pbsv.INS.DUP.1903	G	<DUP>	.	PASS	SVTYPE=DUP;END=143327290;SVLEN=139	GT:AD:DP:SAC	1/1:0,12:12:0,0,1,11
chr1	143327178	pbsv.INS.DUP.1904	A	<DUP>	.	PASS	SVTYPE=DUP;END=143327222;SVLEN=44	GT:AD:DP:SAC	0/1:8,4:12:0,8,1,3
chr1	144323538	pbsv.INS.DUP.1924	T	<DUP>	.	PASS	SVTYPE=DUP;END=144323567;SVLEN=29	GT:AD:DP:SAC	0/1:7,2:9:6,1,1,1
chr1	144638791	pbsv.INS.DUP.1933	A	<DUP>	.	PASS	SVTYPE=DUP;END=144638822;SVLEN=31	GT:AD:DP:SAC	0/1:5,2:7:1,4,1,1
chr1	144882661	pbsv.INS.DUP.1943	G	<DUP>	.	PASS	SVTYPE=DUP;END=144882688;SVLEN=27	GT:AD:DP:SAC	0/1:31,19:50:11,20,15,4
chr1	146052341	pbsv.BND.chr1:146052341-chr1:16680843	T	[chr1:16680843[T	.	PASS	SVTYPE=BND;CIPOS=-1,7;MATEID=pbsv.BND.chr1:16680843-chr1:146052341;MATEDIST=129371498	GT:AD:DP	0/1:114,12:126
chr1	146938571	pbsv.INS.DUP.1965	C	<DUP>	.	PASS	SVTYPE=DUP;END=146938647;SVLEN=76	GT:AD:DP:SAC	0/1:44,49:93:18,26,20,29
chr1	146989614	pbsv.INS.DUP.1968	T	<DUP>	.	PASS	SVTYPE=DUP;END=146991137;SVLEN=1523	GT:AD:DP:SAC	0/1:83,50:133:35,48,26,24
chr1	147488600	pbsv.INS.DUP.1969	A	<DUP>	.	PASS	SVTYPE=DUP;END=147488700;SVLEN=100	GT:AD:DP:SAC	1/1:2,98:100:0,2,44,54
chr1	147489695	pbsv.INS.DUP.1970	T	<DUP>	.	PASS	SVTYPE=DUP;END=147489764;SVLEN=69	GT:AD:DP:SAC	1/1:0,98:98:0,0,46,52
chr1	147652894	pbsv.INS.DUP.1973	T	<DUP>	.	PASS	SVTYPE=DUP;END=147653195;SVLEN=301	GT:AD:DP:SAC	1/1:3,94:97:2,1,40,54
chr1	147949456	pbsv.INS.DUP.1975	C	<DUP>	.	PASS	SVTYPE=DUP;END=147949566;SVLEN=110	GT:AD:DP:SAC	1/1:9,77:86:4,5,42,35
chr1	149023603	pbsv.INS.DUP.1983	T	<DUP>	.	PASS	SVTYPE=DUP;END=149023834;SVLEN=231	GT:AD:DP:SAC	0/1:28,65:93:12,16,34,31
chr1	149355080	pbsv.INS.DUP.1988	A	<DUP>	.	PASS	SVTYPE=DUP;END=149355100;SVLEN=20	GT:AD:DP:SAC	0/1:14,8:22:6,8,1,7
chr1	150388377	pbsv.INS.DUP.1996	T	<DUP>	.	PASS	SVTYPE=DUP;END=150388398;SVLEN=21	GT:AD:DP:SAC	0/1:60,45:105:27,33,33,12
chr1	150487449	pbsv.BND.chr1:150487449-chr1:153677890	A	[chr1:153677890[A	.	PASS	SVTYPE=BND;CIPOS=-1,4;MATEID=pbsv.BND.chr1:153677890-chr1:150487449;MATEDIST=3190441	GT:AD:DP	0/1:73,4:77
chr1	150781404	pbsv.INS.DUP.1999	C	<DUP>	.	PASS	SVTYPE=DUP;END=150781548;SVLEN=144	GT:AD:DP:SAC	0/1:45,43:88:23,22,21,22
chr1	151963924	pbsv.BND.chr1:151963924-chr18:15297884	T	[chr18:15297884[T	.	PASS	SVTYPE=BND;CIPOS=0,0;MATEID=pbsv.BND.chr18:15297884-chr1:151963924	GT:AD:DP	0/1:98,4:102
chr1	152305518	pbsv.INS.DUP.2019	C	<DUP>	.	PASS	SVTYPE=DUP;END=152306428;SVLEN=910	GT:AD:DP:SAC	0/1:32,70:102:15,17,35,35
chr1	153243352	pbsv.INS.DUP.2029	A	<DUP>	.	PASS	SVTYPE=DUP;END=153243424;SVLEN=72	GT:AD:DP:SAC	0/1:45,42:87:28,17,21,21
chr1	153311878	pbsv.BND.chr1:153311878-chr7:128281090	T	T]chr7:128281090]	.	PASS	SVTYPE=BND;CIPOS=0,0;MATEID=pbsv.BND.chr7:128281090-chr1:153311878	GT:AD:DP	0/1:88,2:90
chr1	153677890	pbsv.BND.chr1:153677890-chr1:150487449	T	[chr1:150487449[T	.	PASS	SVTYPE=BND;CIPOS=-2,1;MATEID=pbsv.BND.chr1:150487449-chr1:153677890;MATEDIST=3190441	GT:AD:DP	0/1:90,4:94
chr1	154423263	pbsv.INS.DUP.2038	A	<DUP>	.	PASS	SVTYPE=DUP;END=154423281;SVLEN=18	GT:AD:DP:SAC	0/1:68,33:101:38,30,16,17
chr1	154766418	pbsv.INS.DUP.2042	A	<DUP>	.	InsufficientStrandEvidence	SVTYPE=DUP;END=154766441;SVLEN=23	GT:AD:DP:SAC	0/1:86,28:114:31,55,28,0
chr1	155256858	pbsv.BND.chr1:155256858-chr8:73626862	A	[chr8:73626862[A	.	PASS	SVTYPE=BND;CIPOS=-1,1;MATEID=pbsv.BND.chr8:73626862-chr1:155256858	GT:AD:DP	0/1:111,2:113
chr1	155411586	pbsv.INS.DUP.2051	A	<DUP>	.	PASS	SVTYPE=DUP;END=155411607;SVLEN=21	GT:AD:DP:SAC	0/1:56,39:95:31,25,15,24
chr1	155617246	pbsv.INS.DUP.2052	G	<DUP>	.	PASS	SVTYPE=DUP;END=155617268;SVLEN=22	GT:AD:DP:SAC	0/1:42,58:100:20,22,25,33
chr1	155991258	pbsv.INS.DUP.2055	A	<DUP>	.	PASS	SVTYPE=DUP;END=155991297;SVLEN=39	GT:AD:DP:SAC	0/1:39,31:70:18,21,16,15
chr1	156138382	pbsv.BND.chr1:156138382-chr4:146220558	C	]chr4:146220558]C	.	PASS	SVTYPE=BND;CIPOS=-3,3;MATEID=pbsv.BND.chr4:146220558-chr1:156138382	GT:AD:DP	0/1:83,2:85
chr1	156328079	pbsv.INS.DUP.2059	T	<DUP>	.	PASS	SVTYPE=DUP;END=156328217;SVLEN=138	GT:AD:DP:SAC	1/1:9,71:80:6,3,39,32
chr1	158473765	pbsv.INS.DUP.2074	T	<DUP>	.	PASS	SVTYPE=DUP;END=158473904;SVLEN=139	GT:AD:DP:SAC	1/1:13,56:69:7,6,25,31
chr1	161061352	pbsv.INS.DUP.2095	G	<DUP>	.	PASS	SVTYPE=DUP;END=161061440;SVLEN=88	GT:AD:DP:SAC	0/1:42,48:90:24,18,26,22
chr1	161188884	pbsv.INS.DUP.2096	A	<DUP>	.	PASS	SVTYPE=DUP;END=161188908;SVLEN=24	GT:AD:DP:SAC	0/1:44,52:96:21,23,27,25
chr1	161587770	pbsv.INS.DUP.2110	A	<DUP>	.	PASS	SVTYPE=DUP;END=161587793;SVLEN=23	GT:AD:DP:SAC	0/1:43,37:80:19,24,17,20
chr1	161587771	pbsv.INS.DUP.2111	A	<DUP>	.	PASS	SVTYPE=DUP;END=161587793;SVLEN=22	GT:AD:DP:SAC	0/1:32,48:80:14,18,22,26
chr1	162451558	pbsv.INS.DUP.2119	G	<DUP>	.	PASS	SVTYPE=DUP;END=162451581;SVLEN=23	GT:AD:DP:SAC	1/1:16,79:95:6,10,40,39
chr1	162727123	pbsv.INS.DUP.2120	T	<DUP>	.	PASS	SVTYPE=DUP;END=162727226;SVLEN=103	GT:AD:DP:SAC	0/1:49,31:80:28,21,16,15
chr1	162868633	pbsv.INS.DUP.2125	C	<DUP>	.	PASS	SVTYPE=DUP;END=162868727;SVLEN=94	GT:AD:DP:SAC	0/1:43,39:82:19,24,23,16
chr1	163059298	pbsv.INS.DUP.2127	A	<DUP>	.	PASS	SVTYPE=DUP;END=163059357;SVLEN=59	GT:AD:DP:SAC	0/1:58,35:93:29,29,20,15
chr1	163274341	pbsv.INS.DUP.2130	C	<DUP>	.	PASS	SVTYPE=DUP;END=163274364;SVLEN=23	GT:AD:DP:SAC	0/1:65,27:92:35,30,8,19
chr1	163715446	pbsv.INS.DUP.2135	A	<DUP>	.	PASS	SVTYPE=DUP;END=163715528;SVLEN=82	GT:AD:DP:SAC	0/1:31,44:75:15,16,18,26
chr1	164235479	pbsv.INS.DUP.2138	T	<DUP>	.	PASS	SVTYPE=DUP;END=164235537;SVLEN=58	GT:AD:DP:SAC	1/1:4,86:90:4,0,43,43
chr1	165529923	pbsv.INS.DUP.2154	A	<DUP>	.	PASS	SVTYPE=DUP;END=165529949;SVLEN=26	GT:AD:DP:SAC	0/1:49,31:80:19,30,15,16
chr1	166677404	pbsv.INS.DUP.2168	A	<DUP>	.	PASS	SVTYPE=DUP;END=166677443;SVLEN=39	GT:AD:DP:SAC	1/1:6,67:73:3,3,36,31
chr1	167727957	pbsv.INS.DUP.2178	C	<DUP>	.	PASS	SVTYPE=DUP;END=167727983;SVLEN=26	GT:AD:DP:SAC	1/1:2,93:95:1,1,42,51
chr1	169345302	pbsv.INS.DUP.2204	T	<DUP>	.	PASS	SVTYPE=DUP;END=169345342;SVLEN=40	GT:AD:DP:SAC	0/1:54,58:112:24,30,30,28
chr1	169391843	pbsv.INS.DUP.2206	C	<DUP>	.	PASS	SVTYPE=DUP;END=169391882;SVLEN=39	GT:AD:DP:SAC	0/1:40,54:94:18,22,31,23
chr1	172694114	pbsv.INS.DUP.2250	A	<DUP>	.	PASS	SVTYPE=DUP;END=172694135;SVLEN=21	GT:AD:DP:SAC	0/1:66,28:94:34,32,18,10
chr1	175194118	pbsv.INS.DUP.2271	T	<DUP>	.	PASS	SVTYPE=DUP;END=175194139;SVLEN=21	GT:AD:DP:SAC	1/1:6,119:125:2,4,65,54
chr1	175240412	pbsv.INS.DUP.2273	A	<DUP>	.	PASS	SVTYPE=DUP;END=175240443;SVLEN=31	GT:AD:DP:SAC	1/1:2,102:104:1,1,52,50
chr1	175951438	pbsv.INS.DUP.2284	A	<DUP>	.	PASS	SVTYPE=DUP;END=175951461;SVLEN=23	GT:AD:DP:SAC	0/1:58,27:85:34,24,15,12
chr1	176791392	pbsv.BND.chr1:176791392-chr10:111687301	A	A]chr10:111687301]	.	PASS	SVTYPE=BND;CIPOS=-3,3;MATEID=pbsv.BND.chr10:111687301-chr1:176791392	GT:AD:DP	0/1:99,2:101
chr1	177399304	pbsv.INS.DUP.2294	T	<DUP>	.	PASS	SVTYPE=DUP;END=177399338;SVLEN=34	GT:AD:DP:SAC	0/1:57,30:87:27,30,14,16
chr1	177960896	pbsv.INS.DUP.2297	G	<DUP>	.	PASS	SVTYPE=DUP;END=177960924;SVLEN=28	GT:AD:DP:SAC	0/1:44,40:84:22,22,13,27
chr1	178618841	pbsv.INS.DUP.2300	G	<DUP>	.	PASS	SVTYPE=DUP;END=178618859;SVLEN=18	GT:AD:DP:SAC	1/1:8,64:72:4,4,32,32
chr1	178975675	pbsv.INS.DUP.2306	G	<DUP>	.	PASS	SVTYPE=DUP;END=178975695;SVLEN=20	GT:AD:DP:SAC	0/1:35,49:84:16,19,22,27
chr1	182010205	pbsv.INS.DUP.2331	C	<DUP>	.	PASS	SVTYPE=DUP;END=182010235;SVLEN=30	GT:AD:DP:SAC	1/1:9,73:82:2,7,41,32
chr1	183149629	pbsv.INS.DUP.2344	C	<DUP>	.	PASS	SVTYPE=DUP;END=183149822;SVLEN=193	GT:AD:DP:SAC	0/1:70,21:91:42,28,12,9
chr1	183364656	pbsv.INS.DUP.2346	T	<DUP>	.	PASS	SVTYPE=DUP;END=183364685;SVLEN=29	GT:AD:DP:SAC	0/1:51,41:92:22,29,17,24
chr1	183811422	pbsv.BND.chr1:183811422-chrY:12240446	T	T]chrY:12240446]	.	PASS	SVTYPE=BND;CIPOS=0,0;MATEID=pbsv.BND.chrY:12240446-chr1:183811422	GT:AD:DP	0/1:87,2:89
chr1	185406826	pbsv.INS.DUP.2359	C	<DUP>	.	PASS	SVTYPE=DUP;END=185406855;SVLEN=29	GT:AD:DP:SAC	0/1:39,60:99:19,20,26,34
chr1	185420398	pbsv.BND.chr1:185420398-chr2:158520229	G	]chr2:158520229]G	.	PASS	SVTYPE=BND;CIPOS=-6,7;MATEID=pbsv.BND.chr2:158520229-chr1:185420398	GT:AD:DP	0/1:73,2:75
chr1	186912711	pbsv.INS.DUP.2370	T	<DUP>	.	PASS	SVTYPE=DUP;END=186912736;SVLEN=25	GT:AD:DP:SAC	0/1:49,29:78:23,26,9,20
chr1	186967403	pbsv.INS.DUP.2372	T	<DUP>	.	PASS	SVTYPE=DUP;END=186967433;SVLEN=30	GT:AD:DP:SAC	0/1:39,49:88:20,19,25,24
chr1	187666400	pbsv.INS.DUP.2379	A	<DUP>	.	PASS	SVTYPE=DUP;END=187666568;SVLEN=168	GT:AD:DP:SAC	0/1:64,28:92:29,35,18,10
chr1	189242435	pbsv.INS.DUP.2397	T	<DUP>	.	PASS	SVTYPE=DUP;END=189242460;SVLEN=25	GT:AD:DP:SAC	0/1:46,41:87:23,23,20,21
chr1	189279714	pbsv.INS.DUP.2399	T	<DUP>	.	PASS	SVTYPE=DUP;END=189279736;SVLEN=22	GT:AD:DP:SAC	0/1:35,55:90:19,16,23,32
chr1	189684000	pbsv.INS.DUP.2402	A	<DUP>	.	PASS	SVTYPE=DUP;END=189684016;SVLEN=16	GT:AD:DP:SAC	0/1:48,47:95:25,23,21,26
chr1	189694480	pbsv.BND.chr1:189694480-chr16:68004377	G	G]chr16:68004377]	.	PASS	SVTYPE=BND;CIPOS=-1,1;MATEID=pbsv.BND.chr16:68004377-chr1:189694480	GT:AD:DP	0/1:93,2:95
chr1	191119652	pbsv.INS.DUP.2419	C	<DUP>	.	PASS	SVTYPE=DUP;END=191119778;SVLEN=126	GT:AD:DP:SAC	1/1:6,80:86:3,3,44,36
chr1	191718567	pbsv.INS.DUP.2424	A	<DUP>	.	PASS	SVTYPE=DUP;END=191718587;SVLEN=20	GT:AD:DP:SAC	0/1:32,44:76:15,17,20,24
chr1	191825027	pbsv.INS.DUP.2425	T	<DUP>	.	PASS	SVTYPE=DUP;END=191825067;SVLEN=40	GT:AD:DP:SAC	0/1:43,51:94:28,15,23,28
chr1	192223003	pbsv.INS.DUP.2430	G	<DUP>	.	PASS	SVTYPE=DUP;END=192223135;SVLEN=132	GT:AD:DP:SAC	0/1:55,33:88:22,33,23,10
chr1	192857449	pbsv.INS.DUP.2439	G	<DUP>	.	PASS	SVTYPE=DUP;END=192857524;SVLEN=75	GT:AD:DP:SAC	0/1:62,31:93:33,29,13,18
chr1	193441177	pbsv.INS.DUP.2446	T	<DUP>	.	PASS	SVTYPE=DUP;END=193441211;SVLEN=34	GT:AD:DP:SAC	0/1:55,39:94:27,28,19,20
chr1	193564291	pbsv.INS.DUP.2450	T	<DUP>	.	PASS	SVTYPE=DUP;END=193564349;SVLEN=58	GT:AD:DP:SAC	0/1:71,58:129:36,35,28,30
chr1	194303594	pbsv.INS.DUP.2460	T	<DUP>	.	PASS	SVTYPE=DUP;END=194303819;SVLEN=225	GT:AD:DP:SAC	0/1:32,53:85:17,15,26,27
chr1	194476158	pbsv.INS.DUP.2465	T	<DUP>	.	PASS	SVTYPE=DUP;END=194476216;SVLEN=58	GT:AD:DP:SAC	0/1:45,38:83:15,30,22,16
chr1	194678153	pbsv.INS.DUP.2475	G	<DUP>	.	PASS	SVTYPE=DUP;END=194678173;SVLEN=20	GT:AD:DP:SAC	0/1:47,35:82:29,18,16,19
chr1	195383382	pbsv.INS.DUP.2479	G	<DUP>	.	PASS	SVTYPE=DUP;END=195383417;SVLEN=35	GT:AD:DP:SAC	0/1:54,32:86:25,29,17,15
chr1	196885467	pbsv.INS.DUP.2499	T	<DUP>	.	PASS	SVTYPE=DUP;END=196885497;SVLEN=30	GT:AD:DP:SAC	0/1:59,42:101:28,31,19,23
chr1	197354813	pbsv.INS.DUP.2502	C	<DUP>	.	PASS	SVTYPE=DUP;END=197354836;SVLEN=23	GT:AD:DP:SAC	0/1:59,22:81:38,21,1,21
chr1	197728086	pbsv.BND.chr1:197728086-chr14:50199857	G	G[chr14:50199857[	.	PASS	SVTYPE=BND;CIPOS=-2,2;MATEID=pbsv.BND.chr14:50199857-chr1:197728086	GT:AD:DP	0/1:98,2:100
chr1	197787659	pbsv.INV.2508	T	<INV>	.	PASS	SVTYPE=INV;END=197788854;SVLEN=1196	GT:AD:DP:SAC	0/1:37,39:76:15,22,20,19
chr1	198842002	pbsv.INS.DUP.2516	T	<DUP>	.	PASS	SVTYPE=DUP;END=198842083;SVLEN=81	GT:AD:DP:SAC	0/1:54,31:85:29,25,17,14
chr1	199851001	pbsv.INS.DUP.2527	A	<DUP>	.	InsufficientStrandEvidence	SVTYPE=DUP;END=199851046;SVLEN=45	GT:AD:DP:SAC	0/1:82,22:104:53,29,0,22
chr1	199904450	pbsv.INS.DUP.2528	C	<DUP>	.	PASS	SVTYPE=DUP;END=199904484;SVLEN=34	GT:AD:DP:SAC	0/1:47,53:100:25,22,29,24
chr1	200917809	pbsv.INS.DUP.2541	C	<DUP>	.	PASS	SVTYPE=DUP;END=200917847;SVLEN=38	GT:AD:DP:SAC	0/1:50,50:100:27,23,30,20
chr1	201542318	pbsv.BND.chr1:201542318-chr4:173179068	G	[chr4:173179068[G	.	PASS	SVTYPE=BND;CIPOS=0,1;MATEID=pbsv.BND.chr4:173179068-chr1:201542318	GT:AD:DP	0/1:107,2:109
chr1	205065738	pbsv.INS.DUP.2594	T	<DUP>	.	PASS	SVTYPE=DUP;END=205065756;SVLEN=18	GT:AD:DP:SAC	0/1:63,19:82:30,33,7,12
chr1	205544063	pbsv.INS.DUP.2598	A	<DUP>	.	PASS	SVTYPE=DUP;END=205544096;SVLEN=33	GT:AD:DP:SAC	0/1:28,52:80:13,15,30,22
chr1	205699298	pbsv.INS.DUP.2601	T	<DUP>	.	PASS	SVTYPE=DUP;END=205699322;SVLEN=24	GT:AD:DP:SAC	0/1:58,42:100:34,24,17,25
chr1	205974060	pbsv.INS.DUP.2608	A	<DUP>	.	PASS	SVTYPE=DUP;END=205974109;SVLEN=49	GT:AD:DP:SAC	0/1:59,56:115:40,19,25,31
chr1	206924101	pbsv.INS.DUP.2622	G	<DUP>	.	PASS	SVTYPE=DUP;END=206924435;SVLEN=334	GT:AD:DP:SAC	0/1:43,46:89:17,26,21,25
chr1	206924236	pbsv.INS.DUP.2623	G	<DUP>	.	PASS	SVTYPE=DUP;END=206924717;SVLEN=481	GT:AD:DP:SAC	0/1:48,42:90:22,26,17,25
chr1	207076654	pbsv.INS.DUP.2625	T	<DUP>	.	PASS	SVTYPE=DUP;END=207076673;SVLEN=19	GT:AD:DP:SAC	0/1:42,32:74:15,27,15,17
chr1	207515129	pbsv.INS.DUP.2631	G	<DUP>	.	PASS	SVTYPE=DUP;END=207515182;SVLEN=53	GT:AD:DP:SAC	0/1:52,26:78:25,27,8,18
chr1	209806896	pbsv.INS.DUP.2647	T	<DUP>	.	PASS	SVTYPE=DUP;END=209806919;SVLEN=23	GT:AD:DP:SAC	0/1:91,29:120:44,47,15,14
chr1	209806899	pbsv.INS.DUP.2648	T	<DUP>	.	PASS	SVTYPE=DUP;END=209806916;SVLEN=17	GT:AD:DP:SAC	0/1:89,31:120:43,46,16,15
chr1	210745042	pbsv.INS.DUP.2662	A	<DUP>	.	PASS	SVTYPE=DUP;END=210745157;SVLEN=115	GT:AD:DP:SAC	0/1:33,58:91:22,11,23,35
chr1	212104247	pbsv.INS.DUP.2672	C	<DUP>	.	PASS	SVTYPE=DUP;END=212104267;SVLEN=20	GT:AD:DP:SAC	1/1:4,80:84:2,2,41,39
chr1	212806834	pbsv.INS.DUP.2683	A	<DUP>	.	PASS	SVTYPE=DUP;END=212806881;SVLEN=47	GT:AD:DP:SAC	1/1:16,77:93:5,11,38,39
chr1	212910238	pbsv.INS.DUP.2685	C	<DUP>	.	PASS	SVTYPE=DUP;END=212910264;SVLEN=26	GT:AD:DP:SAC	1/1:2,83:85:0,2,46,37
chr1	214869239	pbsv.INS.DUP.2702	C	<DUP>	.	PASS	SVTYPE=DUP;END=214869322;SVLEN=83	GT:AD:DP:SAC	1/1:12,64:76:6,6,32,32
chr1	215836467	pbsv.INS.DUP.2709	T	<DUP>	.	PASS	SVTYPE=DUP;END=215836525;SVLEN=58	GT:AD:DP:SAC	0/1:47,34:81:24,23,17,17
chr1	216664274	pbsv.BND.chr1:216664274-chr4:104460956	A	[chr4:104460956[A	.	PASS	SVTYPE=BND;CIPOS=0,0;MATEID=pbsv.BND.chr4:104460956-chr1:216664274	GT:AD:DP	0/1:97,2:99
chr1	217571368	pbsv.BND.chr1:217571368-chr14:41586468	G	[chr14:41586468[G	.	PASS	SVTYPE=BND;CIPOS=-1,2;MATEID=pbsv.BND.chr14:41586468-chr1:217571368	GT:AD:DP	0/1:71,2:73
chr1	218598676	pbsv.INS.DUP.2735	A	<DUP>	.	PASS	SVTYPE=DUP;END=218598805;SVLEN=129	GT:AD:DP:SAC	0/1:58,19:77:33,25,10,9
chr1	218709080	pbsv.INS.DUP.2741	T	<DUP>	.	PASS	SVTYPE=DUP;END=218709098;SVLEN=18	GT:AD:DP:SAC	0/1:42,41:83:22,20,19,22
chr1	219585085	pbsv.BND.chr1:219585085-chr2:229792975	C	C[chr2:229792975[	.	PASS	SVTYPE=BND;CIPOS=-1,1;MATEID=pbsv.BND.chr2:229792975-chr1:219585085	GT:AD:DP	0/1:77,2:79
chr1	220466546	pbsv.INS.DUP.2769	G	<DUP>	.	PASS	SVTYPE=DUP;END=220466631;SVLEN=85	GT:AD:DP:SAC	1/1:8,82:90:4,4,41,41
chr1	221986243	pbsv.INS.DUP.2781	G	<DUP>	.	PASS	SVTYPE=DUP;END=221986261;SVLEN=18	GT:AD:DP:SAC	0/1:61,49:110:30,31,22,27
chr1	222713088	pbsv.BND.chr1:222713088-chr7:91128597	A	]chr7:91128597]A	.	PASS	SVTYPE=BND;CIPOS=-4,4;MATEID=pbsv.BND.chr7:91128597-chr1:222713088	GT:AD:DP	0/1:85,2:87
chr1	224100194	pbsv.INS.DUP.2809	C	<DUP>	.	PASS	SVTYPE=DUP;END=224100257;SVLEN=63	GT:AD:DP:SAC	0/1:54,34:88:24,30,17,17
chr1	224114588	pbsv.INS.DUP.2811	C	<DUP>	.	PASS	SVTYPE=DUP;END=224114609;SVLEN=21	GT:AD:DP:SAC	0/1:45,49:94:22,23,24,25
chr1	224798206	pbsv.INS.DUP.2819	G	<DUP>	.	PASS	SVTYPE=DUP;END=224798230;SVLEN=24	GT:AD:DP:SAC	1/1:4,82:86:1,3,45,37
chr1	225103931	pbsv.INS.DUP.2823	A	<DUP>	.	PASS	SVTYPE=DUP;END=225103952;SVLEN=21	GT:AD:DP:SAC	0/1:61,49:110:30,31,26,23
chr1	228005855	pbsv.INS.DUP.2852	G	<DUP>	.	PASS	SVTYPE=DUP;END=228005887;SVLEN=32	GT:AD:DP:SAC	0/1:41,63:104:20,21,28,35
chr1	229149412	pbsv.INS.DUP.2869	C	<DUP>	.	PASS	SVTYPE=DUP;END=229149431;SVLEN=19	GT:AD:DP:SAC	0/1:51,39:90:24,27,23,16
chr1	230653527	pbsv.INS.DUP.2883	T	<DUP>	.	PASS	SVTYPE=DUP;END=230653561;SVLEN=34	GT:AD:DP:SAC	0/1:83,22:105:46,37,11,11
chr1	230653544	pbsv.INS.DUP.2884	C	<DUP>	.	PASS	SVTYPE=DUP;END=230653570;SVLEN=26	GT:AD:DP:SAC	0/1:71,34:105:36,35,21,13
chr1	231121825	pbsv.INS.DUP.2896	T	<DUP>	.	PASS	SVTYPE=DUP;END=231122053;SVLEN=228	GT:AD:DP:SAC	1/1:14,70:84:7,7,36,34
chr1	232332176	pbsv.INS.DUP.2915	C	<DUP>	.	PASS	SVTYPE=DUP;END=232332383;SVLEN=207	GT:AD:DP:SAC	0/1:45,40:85:22,23,20,20
chr1	232369090	pbsv.INS.DUP.2919	C	<DUP>	.	PASS	SVTYPE=DUP;END=232369172;SVLEN=82	GT:AD:DP:SAC	1/1:2,83:85:2,0,39,44
chr1	234247892	pbsv.INS.DUP.2940	T	<DUP>	.	PASS	SVTYPE=DUP;END=234248245;SVLEN=353	GT:AD:DP:SAC	0/1:21,82:103:9,12,39,43
chr1	234776441	pbsv.BND.chr1:234776441-chr1:16859848	A	[chr1:16859848[A	.	PASS	SVTYPE=BND;CIPOS=0,3;MATEID=pbsv.BND.chr1:16859848-chr1:234776441;MATEDIST=217916593	GT:AD:DP	0/1:191,15:206
chr1	234776441	pbsv.BND.chr1:234776441-chr1:16725240	A	[chr1:16725240[A	.	PASS	SVTYPE=BND;CIPOS=-3,9;MATEID=pbsv.BND.chr1:16725240-chr1:234776441;MATEDIST=218051201	GT:AD:DP	0/1:89,117:206
chr1	234820599	pbsv.BND.chr1:234820599-chr1:16645633	T	T[chr1:16645633[	.	PASS	SVTYPE=BND;CIPOS=-6,8;MATEID=pbsv.BND.chr1:16645633-chr1:234820599;MATEDIST=218174966	GT:AD:DP	0/1:93,10:103
chr1	234995529	pbsv.INS.DUP.2952	A	<DUP>	.	PASS	SVTYPE=DUP;END=234995552;SVLEN=23	GT:AD:DP:SAC	1/1:10,51:61:5,5,21,30
chr1	235409761	pbsv.BND.chr1:235409761-chrUn_KN707696v1_decoy:3	G	[chrUn_KN707696v1_decoy:3[G	.	Decoy;NearContigEnd	SVTYPE=BND;CIPOS=-20,66;MATEID=pbsv.BND.chrUn_KN707696v1_decoy:3-chr1:235409761	GT:AD:DP	0/1:70,24:94
chr1	235412094	pbsv.INS.DUP.2957	T	<DUP>	.	PASS	SVTYPE=DUP;END=235412123;SVLEN=29	GT:AD:DP:SAC	0/1:29,38:67:7,22,22,16
chr1	236003061	pbsv.INS.DUP.2965	T	<DUP>	.	PASS	SVTYPE=DUP;END=236003105;SVLEN=44	GT:AD:DP:SAC	0/1:61,16:77:30,31,7,9
chr1	236097146	pbsv.INS.DUP.2967	G	<DUP>	.	PASS	SVTYPE=DUP;END=236097282;SVLEN=136	GT:AD:DP:SAC	0/1:47,25:72:27,20,13,12
chr1	236386837	pbsv.INS.DUP.2983	C	<DUP>	.	PASS	SVTYPE=DUP;END=236387100;SVLEN=263	GT:AD:DP:SAC	0/1:38,36:74:19,19,10,26
chr1	236713678	pbsv.INS.DUP.2992	C	<DUP>	.	PASS	SVTYPE=DUP;END=236714941;SVLEN=1263	GT:AD:DP:SAC	0/1:77,22:99:42,35,11,11
chr1	237237900	pbsv.INS.DUP.2999	T	<DUP>	.	PASS	SVTYPE=DUP;END=237237968;SVLEN=68	GT:AD:DP:SAC	0/1:40,36:76:22,18,19,17
chr1	238641770	pbsv.INS.DUP.3023	A	<DUP>	.	PASS	SVTYPE=DUP;END=238641851;SVLEN=81	GT:AD:DP:SAC	0/1:73,20:93:40,33,10,10
chr1	238935415	pbsv.INS.DUP.3031	A	<DUP>	.	PASS	SVTYPE=DUP;END=238935435;SVLEN=20	GT:AD:DP:SAC	0/1:31,61:92:16,15,25,36
chr1	238953416	pbsv.INS.DUP.3033	A	<DUP>	.	PASS	SVTYPE=DUP;END=238953434;SVLEN=18	GT:AD:DP:SAC	0/1:72,20:92:32,40,7,13
chr1	239083544	pbsv.INS.DUP.3037	T	<DUP>	.	PASS	SVTYPE=DUP;END=239083560;SVLEN=16	GT:AD:DP:SAC	0/1:28,57:85:13,15,28,29
chr1	239874269	pbsv.INS.DUP.3045	T	<DUP>	.	PASS	SVTYPE=DUP;END=239874296;SVLEN=27	GT:AD:DP:SAC	1/1:10,56:66:5,5,24,32
chr1	240184959	pbsv.INS.DUP.3050	T	<DUP>	.	PASS	SVTYPE=DUP;END=240185091;SVLEN=132	GT:AD:DP:SAC	0/1:46,36:82:34,12,17,19
chr1	240271099	pbsv.INS.DUP.3060	T	<DUP>	.	PASS	SVTYPE=DUP;END=240271116;SVLEN=17	GT:AD:DP:SAC	0/1:43,41:84:21,22,12,29
chr1	241188229	pbsv.INS.DUP.3071	A	<DUP>	.	PASS	SVTYPE=DUP;END=241188266;SVLEN=37	GT:AD:DP:SAC	0/1:38,44:82:20,18,22,22
chr1	241259651	pbsv.INS.DUP.3074	A	<DUP>	.	PASS	SVTYPE=DUP;END=241259669;SVLEN=18	GT:AD:DP:SAC	0/1:30,50:80:18,12,25,25
chr1	241614703	pbsv.INS.DUP.3083	A	<DUP>	.	PASS	SVTYPE=DUP;END=241614829;SVLEN=126	GT:AD:DP:SAC	1/1:5,92:97:3,2,48,44
chr1	242290277	pbsv.INS.DUP.3088	G	<DUP>	.	PASS	SVTYPE=DUP;END=242290295;SVLEN=18	GT:AD:DP:SAC	0/1:48,26:74:21,27,11,15
chr1	242337260	pbsv.INS.DUP.3089	A	<DUP>	.	PASS	SVTYPE=DUP;END=242337284;SVLEN=24	GT:AD:DP:SAC	1/1:2,86:88:2,0,46,40
chr1	242521622	pbsv.INS.DUP.3097	T	<DUP>	.	PASS	SVTYPE=DUP;END=242521669;SVLEN=47	GT:AD:DP:SAC	0/1:51,51:102:24,27,25,26
chr1	243327266	pbsv.INS.DUP.3108	T	<DUP>	.	PASS	SVTYPE=DUP;END=243327319;SVLEN=53	GT:AD:DP:SAC	1/1:4,79:83:1,3,38,41
chr1	243339027	pbsv.INS.DUP.3110	G	<DUP>	.	PASS	SVTYPE=DUP;END=243339089;SVLEN=62	GT:AD:DP:SAC	0/1:51,39:90:24,27,18,21
chr1	243979547	pbsv.INS.DUP.3119	G	<DUP>	.	PASS	SVTYPE=DUP;END=243979656;SVLEN=109	GT:AD:DP:SAC	0/1:66,21:87:35,31,15,6
chr1	243998722	pbsv.INS.DUP.3123	A	<DUP>	.	PASS	SVTYPE=DUP;END=243998769;SVLEN=47	GT:AD:DP:SAC	0/1:36,52:88:20,16,24,28
chr1	244937203	pbsv.INS.DUP.3143	G	<DUP>	.	PASS	SVTYPE=DUP;END=244937245;SVLEN=42	GT:AD:DP:SAC	0/1:70,25:95:34,36,11,14
chr1	245103134	pbsv.INS.DUP.3147	T	<DUP>	.	PASS	SVTYPE=DUP;END=245103459;SVLEN=325	GT:AD:DP:SAC	0/1:58,54:112:28,30,30,24
chr1	245103137	pbsv.INS.DUP.3148	C	<DUP>	.	PASS	SVTYPE=DUP;END=245103219;SVLEN=82	GT:AD:DP:SAC	0/1:24,88:112:11,13,47,41
chr1	245618768	pbsv.INS.DUP.3160	C	<DUP>	.	PASS	SVTYPE=DUP;END=245619055;SVLEN=287	GT:AD:DP:SAC	0/1:56,35:91:25,31,21,14
chr1	245640123	pbsv.INS.DUP.3161	C	<DUP>	.	PASS	SVTYPE=DUP;END=245640143;SVLEN=20	GT:AD:DP:SAC	1/1:9,85:94:6,3,40,45
chr1	245765224	pbsv.INS.DUP.3166	A	<DUP>	.	PASS	SVTYPE=DUP;END=245765246;SVLEN=22	GT:AD:DP:SAC	0/1:41,49:90:20,21,26,23
chr1	246024327	pbsv.INS.DUP.3183	T	<DUP>	.	PASS	SVTYPE=DUP;END=246024744;SVLEN=417	GT:AD:DP:SAC	0/1:66,53:119:35,31,15,38
chr1	246024380	pbsv.INS.DUP.3185	A	<DUP>	.	PASS	SVTYPE=DUP;END=246024493;SVLEN=113	GT:AD:DP:SAC	0/1:48,71:119:18,30,32,39
chr1	246024421	pbsv.INS.DUP.3186	T	<DUP>	.	PASS	SVTYPE=DUP;END=246024469;SVLEN=48	GT:AD:DP:SAC	0/1:95,26:121:33,62,17,9
chr1	246232731	pbsv.INS.DUP.3188	T	<DUP>	.	PASS	SVTYPE=DUP;END=246233040;SVLEN=309	GT:AD:DP:SAC	0/1:37,75:112:23,14,39,36
chr1	246232788	pbsv.INS.DUP.3189	T	<DUP>	.	PASS	SVTYPE=DUP;END=246232930;SVLEN=142	GT:AD:DP:SAC	0/1:61,51:112:36,25,26,25
chr1	246325036	pbsv.INS.DUP.3191	G	<DUP>	.	PASS	SVTYPE=DUP;END=246325239;SVLEN=203	GT:AD:DP:SAC	0/1:42,34:76:19,23,23,11
chr1	246710401	pbsv.INS.DUP.3217	C	<DUP>	.	PASS	SVTYPE=DUP;END=246710445;SVLEN=44	GT:AD:DP:SAC	1/1:1,93:94:0,1,45,48
chr1	246713227	pbsv.INS.DUP.3218	G	<DUP>	.	PASS	SVTYPE=DUP;END=246713405;SVLEN=178	GT:AD:DP:SAC	0/1:68,30:98:36,32,16,14
chr1	246812965	pbsv.INS.DUP.3231	C	<DUP>	.	PASS	SVTYPE=DUP;END=246812988;SVLEN=23	GT:AD:DP:SAC	0/1:65,21:86:40,25,12,9
chr1	246812983	pbsv.INS.DUP.3232	C	<DUP>	.	PASS	SVTYPE=DUP;END=246813004;SVLEN=21	GT:AD:DP:SAC	0/1:68,18:86:39,29,13,5
chr1	247119330	pbsv.INS.DUP.3238	C	<DUP>	.	PASS	SVTYPE=DUP;END=247119447;SVLEN=117	GT:AD:DP:SAC	0/1:51,56:107:29,22,26,30
chr1	247124009	pbsv.BND.chr1:247124009-chrUn_JTFH01001273v1_decoy:3638	T	T]chrUn_JTFH01001273v1_decoy:3638]	.	Decoy;NearContigEnd	SVTYPE=BND;CIPOS=0,3;MATEID=pbsv.BND.chrUn_JTFH01001273v1_decoy:3638-chr1:247124009	GT:AD:DP	0/1:101,18:119
chr1	247199633	pbsv.INS.DUP.3242	A	<DUP>	.	PASS	SVTYPE=DUP;END=247199698;SVLEN=65	GT:AD:DP:SAC	1/1:1,110:111:0,1,54,56
chr1	247471591	pbsv.INS.DUP.3259	G	<DUP>	.	PASS	SVTYPE=DUP;END=247471683;SVLEN=92	GT:AD:DP:SAC	0/1:51,39:90:26,25,16,23
chr1	247870280	pbsv.INS.DUP.3271	A	<DUP>	.	PASS	SVTYPE=DUP;END=247870713;SVLEN=433	GT:AD:DP:SAC	0/1:40,44:84:19,21,23,21
chr1	247870292	pbsv.INS.DUP.3272	T	<DUP>	.	PASS	SVTYPE=DUP;END=247870559;SVLEN=267	GT:AD:DP:SAC	0/1:61,23:84:32,29,10,13
chr1	247870344	pbsv.INS.DUP.3273	C	<DUP>	.	PASS	SVTYPE=DUP;END=247871027;SVLEN=683	GT:AD:DP:SAC	0/1:60,24:84:31,29,11,13
chr1	247870527	pbsv.INS.DUP.3274	G	<DUP>	.	PASS	SVTYPE=DUP;END=247870694;SVLEN=167	GT:AD:DP:SAC	0/1:65,26:91:36,29,12,14
chr1	248103046	pbsv.INS.DUP.3278	T	<DUP>	.	PASS	SVTYPE=DUP;END=248103109;SVLEN=63	GT:AD:DP:SAC	0/1:17,66:83:12,5,32,34
chr1	248103069	pbsv.INS.DUP.3279	T	<DUP>	.	PASS	SVTYPE=DUP;END=248103086;SVLEN=17	GT:AD:DP:SAC	0/1:63,20:83:29,34,15,5
chr1	248383020	pbsv.INS.DUP.3280	C	<DUP>	.	PASS	SVTYPE=DUP;END=248383083;SVLEN=63	GT:AD:DP:SAC	0/1:53,66:119:25,28,33,33
chr1	248383258	pbsv.INS.DUP.3281	G	<DUP>	.	PASS	SVTYPE=DUP;END=248383562;SVLEN=304	GT:AD:DP:SAC	0/1:36,85:121:22,14,39,46
chr1	248408768	pbsv.BND.chr1:248408768-chr1:248633044	G	[chr1:248633044[G	.	PASS	SVTYPE=BND;CIPOS=-55,51;MATEID=pbsv.BND.chr1:248633044-chr1:248408768;MATEDIST=224276	GT:AD:DP	0/1:94,36:130
chr1	248519267	pbsv.BND.chr1:248519267-chrUn_KN707802v1_decoy:2664	T	]chrUn_KN707802v1_decoy:2664]T	.	Decoy;NearContigEnd	SVTYPE=BND;CIPOS=-1,17;MATEID=pbsv.BND.chrUn_KN707802v1_decoy:2664-chr1:248519267	GT:AD:DP	0/1:42,35:77
chr1	248633044	pbsv.BND.chr1:248633044-chr1:248408768	C	[chr1:248408768[C	.	PASS	SVTYPE=BND;CIPOS=-1,9;MATEID=pbsv.BND.chr1:248408768-chr1:248633044;MATEDIST=224276	GT:AD:DP	0/1:94,36:130
chr1	248775708	pbsv.INS.DUP.3294	A	<DUP>	.	PASS	SVTYPE=DUP;END=248775764;SVLEN=56	GT:AD:DP:SAC	0/1:44,52:96:20,24,24,28
chr1	248802945	pbsv.INS.DUP.3297	C	<DUP>	.	PASS	SVTYPE=DUP;END=248803315;SVLEN=370	GT:AD:DP:SAC	0/1:72,19:91:34,38,9,10
chr1	248803064	pbsv.INS.DUP.3298	C	<DUP>	.	PASS	SVTYPE=DUP;END=248803275;SVLEN=211	GT:AD:DP:SAC	0/1:63,27:90:30,33,12,15
chr1	248911743	pbsv.INS.DUP.3306	G	<DUP>	.	PASS	SVTYPE=DUP;END=248911775;SVLEN=32	GT:AD:DP:SAC	0/1:38,40:78:22,16,27,13
chr1	248945554	pbsv.BND.chr1:248945554-chr18:10002	G	[chr18:10002[G	.	NearReferenceGap	SVTYPE=BND;CIPOS=-5,14;MATEID=pbsv.BND.chr18:10002-chr1:248945554	GT:AD:DP	0/1:897,6:903
chr1	248945562	pbsv.BND.chr1:248945562-chr3:10001	G	[chr3:10001[G	.	NearReferenceGap	SVTYPE=BND;CIPOS=-13,146;MATEID=pbsv.BND.chr3:10001-chr1:248945562	GT:AD:DP	0/1:1169,14:1183
chr1	248946025	pbsv.INS.DUP.3312	T	<DUP>	.	PASS	SVTYPE=DUP;END=248946105;SVLEN=80	GT:AD:DP:SAC	0/1:1488,60:1548:347,1141,18,42
chr1	248946421	pbsv.BND.chr1:248946421-chr11:176539	G	G]chr11:176539]	.	PASS	SVTYPE=BND;CIPOS=-3,1;MATEID=pbsv.BND.chr11:176539-chr1:248946421	GT:AD:DP	0/1:1167,19:1186
chr2	10909	pbsv.INS.DUP.3313	G	<DUP>	.	NearReferenceGap	SVTYPE=DUP;END=11096;SVLEN=187	GT:AD:DP:SAC	0/1:24,45:69:14,10,34,11
chr2	644282	pbsv.INS.DUP.3344	G	<DUP>	.	PASS	SVTYPE=DUP;END=644351;SVLEN=69	GT:AD:DP:SAC	1/1:14,71:85:9,5,38,33
chr2	665616	pbsv.INS.DUP.3345	A	<DUP>	.	PASS	SVTYPE=DUP;END=665657;SVLEN=41	GT:AD:DP:SAC	1/1:2,90:92:0,2,51,39
chr2	732709	pbsv.INS.DUP.3347	C	<DUP>	.	PASS	SVTYPE=DUP;END=732801;SVLEN=92	GT:AD:DP:SAC	0/1:55,32:87:23,32,18,14
chr2	846918	pbsv.INS.DUP.3350	C	<DUP>	.	PASS	SVTYPE=DUP;END=847061;SVLEN=143	GT:AD:DP:SAC	0/1:77,27:104:42,35,10,17
chr2	861074	pbsv.INS.DUP.3352	C	<DUP>	.	PASS	SVTYPE=DUP;END=861207;SVLEN=133	GT:AD:DP:SAC	0/1:72,41:113:42,30,17,24
chr2	909743	pbsv.INS.DUP.3359	T	<DUP>	.	PASS	SVTYPE=DUP;END=910214;SVLEN=471	GT:AD:DP:SAC	0/1:58,16:74:26,32,6,10
chr2	909772	pbsv.INS.DUP.3360	C	<DUP>	.	PASS	SVTYPE=DUP;END=909965;SVLEN=193	GT:AD:DP:SAC	0/1:72,20:92:32,40,5,15
chr2	913650	pbsv.INS.DUP.3364	C	<DUP>	.	PASS	SVTYPE=DUP;END=913727;SVLEN=77	GT:AD:DP:SAC	0/1:41,31:72:18,23,14,17
chr2	914908	pbsv.INS.DUP.3365	C	<DUP>	.	PASS	SVTYPE=DUP;END=914971;SVLEN=63	GT:AD:DP:SAC	0/1:35,39:74:14,21,19,20
chr2	931991	pbsv.INS.DUP.3368	A	<DUP>	.	PASS	SVTYPE=DUP;END=932180;SVLEN=189	GT:AD:DP:SAC	0/1:44,34:78:23,21,19,15
chr2	965101	pbsv.INS.DUP.3369	C	<DUP>	.	PASS	SVTYPE=DUP;END=965342;SVLEN=241	GT:AD:DP:SAC	0/1:42,43:85:22,20,16,27
chr2	965241	pbsv.INS.DUP.3370	C	<DUP>	.	PASS	SVTYPE=DUP;END=965337;SVLEN=96	GT:AD:DP:SAC	0/1:49,40:89:24,25,18,22
chr2	1111756	pbsv.INS.DUP.3381	A	<DUP>	.	PASS	SVTYPE=DUP;END=1112063;SVLEN=307	GT:AD:DP:SAC	0/1:70,24:94:33,37,12,12
chr2	1111821	pbsv.INS.DUP.3382	C	<DUP>	.	PASS	SVTYPE=DUP;END=1111904;SVLEN=83	GT:AD:DP:SAC	0/1:72,22:94:36,36,9,13
chr2	1111855	pbsv.INS.DUP.3383	G	<DUP>	.	PASS	SVTYPE=DUP;END=1112019;SVLEN=164	GT:AD:DP:SAC	0/1:69,26:95:34,35,12,14
chr2	1163474	pbsv.INS.DUP.3385	C	<DUP>	.	PASS	SVTYPE=DUP;END=1163491;SVLEN=17	GT:AD:DP:SAC	0/1:39,67:106:20,19,35,32
chr2	1167954	pbsv.INS.DUP.3386	A	<DUP>	.	PASS	SVTYPE=DUP;END=1168178;SVLEN=224	GT:AD:DP:SAC	0/1:78,35:113:41,37,16,19
chr2	1222464	pbsv.INS.DUP.3392	G	<DUP>	.	PASS	SVTYPE=DUP;END=1223430;SVLEN=966	GT:AD:DP:SAC	0/1:88,23:111:44,44,13,10
chr2	1272499	pbsv.INS.DUP.3400	A	<DUP>	.	PASS	SVTYPE=DUP;END=1272521;SVLEN=22	GT:AD:DP:SAC	0/1:75,25:100:30,45,14,11
chr2	1278921	pbsv.INS.DUP.3402	C	<DUP>	.	PASS	SVTYPE=DUP;END=1278961;SVLEN=40	GT:AD:DP:SAC	0/1:64,35:99:26,38,17,18
chr2	1281248	pbsv.INS.DUP.3405	G	<DUP>	.	PASS	SVTYPE=DUP;END=1281404;SVLEN=156	GT:AD:DP:SAC	0/1:46,55:101:16,30,27,28
chr2	1316561	pbsv.INS.DUP.3406	C	<DUP>	.	PASS	SVTYPE=DUP;END=1316595;SVLEN=34	GT:AD:DP:SAC	1/1:5,93:98:1,4,45,48
chr2	1361958	pbsv.INS.DUP.3413	G	<DUP>	.	PASS	SVTYPE=DUP;END=1362181;SVLEN=223	GT:AD:DP:SAC	1/1:18,83:101:9,9,44,39
chr2	1361993	pbsv.INS.DUP.3414	T	<DUP>	.	PASS	SVTYPE=DUP;END=1362065;SVLEN=72	GT:AD:DP:SAC	0/1:61,40:101:35,26,18,22
chr2	1637378	pbsv.INS.DUP.3440	G	<DUP>	.	PASS	SVTYPE=DUP;END=1637521;SVLEN=143	GT:AD:DP:SAC	1/1:7,88:95:1,6,47,41
chr2	1703293	pbsv.INS.DUP.3444	G	<DUP>	.	PASS	SVTYPE=DUP;END=1703348;SVLEN=55	GT:AD:DP:SAC	0/1:33,46:79:18,15,17,29
chr2	1720216	pbsv.INS.DUP.3447	G	<DUP>	.	PASS	SVTYPE=DUP;END=1720316;SVLEN=100	GT:AD:DP:SAC	0/1:49,21:70:27,22,4,17
chr2	1861686	pbsv.INS.DUP.3455	C	<DUP>	.	PASS	SVTYPE=DUP;END=1861866;SVLEN=180	GT:AD:DP:SAC	0/1:39,47:86:19,20,24,23
chr2	2295568	pbsv.INS.DUP.3464	A	<DUP>	.	PASS	SVTYPE=DUP;END=2295740;SVLEN=172	GT:AD:DP:SAC	1/1:11,83:94:5,6,42,41
chr2	2644919	pbsv.INS.DUP.3469	C	<DUP>	.	PASS	SVTYPE=DUP;END=2645028;SVLEN=109	GT:AD:DP:SAC	0/1:66,40:106:33,33,22,18
chr2	3043474	pbsv.INS.DUP.3493	G	<DUP>	.	PASS	SVTYPE=DUP;END=3043545;SVLEN=71	GT:AD:DP:SAC	1/1:4,87:91:3,1,47,40
chr2	3046450	pbsv.BND.chr2:3046450-chrUn_JTFH01000155v1_decoy:1	T	T[chrUn_JTFH01000155v1_decoy:1[	.	Decoy;NearContigEnd	SVTYPE=BND;CIPOS=-270,69;MATEID=pbsv.BND.chrUn_JTFH01000155v1_decoy:1-chr2:3046450	GT:AD:DP	0/1:86,20:106
chr2	3141094	pbsv.INS.DUP.3497	A	<DUP>	.	PASS	SVTYPE=DUP;END=3141569;SVLEN=475	GT:AD:DP:SAC	0/1:51,41:92:29,22,21,20
chr2	3171041	pbsv.INS.DUP.3499	C	<DUP>	.	PASS	SVTYPE=DUP;END=3171094;SVLEN=53	GT:AD:DP:SAC	1/1:7,88:95:4,3,38,50
chr2	3199696	pbsv.INS.DUP.3506	C	<DUP>	.	PASS	SVTYPE=DUP;END=3199788;SVLEN=92	GT:AD:DP:SAC	1/1:4,87:91:2,2,43,44
chr2	3221148	pbsv.INS.DUP.3507	A	<DUP>	.	PASS	SVTYPE=DUP;END=3221470;SVLEN=322	GT:AD:DP:SAC	0/1:62,47:109:27,35,25,22
chr2	3240061	pbsv.INS.DUP.3511	T	<DUP>	.	PASS	SVTYPE=DUP;END=3240100;SVLEN=39	GT:AD:DP:SAC	0/1:57,49:106:30,27,21,28
chr2	3448642	pbsv.INS.DUP.3522	T	<DUP>	.	PASS	SVTYPE=DUP;END=3448761;SVLEN=119	GT:AD:DP:SAC	0/1:45,37:82:21,24,21,16
chr2	3500423	pbsv.INS.DUP.3526	C	<DUP>	.	PASS	SVTYPE=DUP;END=3500455;SVLEN=32	GT:AD:DP:SAC	0/1:43,40:83:24,19,23,17
chr2	3530880	pbsv.INS.DUP.3527	A	<DUP>	.	PASS	SVTYPE=DUP;END=3531173;SVLEN=293	GT:AD:DP:SAC	0/1:47,34:81:29,18,13,21
chr2	3590512	pbsv.INS.DUP.3530	G	<DUP>	.	PASS	SVTYPE=DUP;END=3590627;SVLEN=115	GT:AD:DP:SAC	1/1:10,85:95:9,1,39,46
chr2	3955465	pbsv.INS.DUP.3547	A	<DUP>	.	PASS	SVTYPE=DUP;END=3955484;SVLEN=19	GT:AD:DP:SAC	0/1:51,46:97:23,28,27,19
chr2	4184852	pbsv.INS.DUP.3550	T	<DUP>	.	PASS	SVTYPE=DUP;END=4184874;SVLEN=22	GT:AD:DP:SAC	0/1:58,34:92:28,30,17,17
chr2	4410147	pbsv.INS.DUP.3556	C	<DUP>	.	PASS	SVTYPE=DUP;END=4410232;SVLEN=85	GT:AD:DP:SAC	0/1:29,11:40:19,10,6,5
chr2	5022649	pbsv.INS.DUP.3570	C	<DUP>	.	PASS	SVTYPE=DUP;END=5022804;SVLEN=155	GT:AD:DP:SAC	0/1:58,47:105:37,21,26,21
chr2	5022694	pbsv.INS.DUP.3571	C	<DUP>	.	PASS	SVTYPE=DUP;END=5022767;SVLEN=73	GT:AD:DP:SAC	0/1:83,27:110:52,31,15,12
chr2	5705400	pbsv.INS.DUP.3584	A	<DUP>	.	PASS	SVTYPE=DUP;END=5705456;SVLEN=56	GT:AD:DP:SAC	0/1:67,39:106:38,29,15,24
chr2	5923141	pbsv.INS.DUP.3587	T	<DUP>	.	PASS	SVTYPE=DUP;END=5923316;SVLEN=175	GT:AD:DP:SAC	0/1:18,70:88:5,13,27,43
chr2	6495952	pbsv.INS.DUP.3596	T	<DUP>	.	PASS	SVTYPE=DUP;END=6496018;SVLEN=66	GT:AD:DP:SAC	0/1:86,29:115:46,40,13,16
chr2	6495955	pbsv.INS.DUP.3597	A	<DUP>	.	PASS	SVTYPE=DUP;END=6496023;SVLEN=68	GT:AD:DP:SAC	0/1:86,29:115:41,45,18,11
chr2	7133333	pbsv.INS.DUP.3608	G	<DUP>	.	PASS	SVTYPE=DUP;END=7133398;SVLEN=65	GT:AD:DP:SAC	0/1:36,36:72:14,22,19,17
chr2	8588073	pbsv.INS.DUP.3624	C	<DUP>	.	PASS	SVTYPE=DUP;END=8588114;SVLEN=41	GT:AD:DP:SAC	0/1:39,37:76:18,21,17,20
chr2	8589435	pbsv.INS.DUP.3625	A	<DUP>	.	PASS	SVTYPE=DUP;END=8589454;SVLEN=19	GT:AD:DP:SAC	0/1:42,39:81:18,24,21,18
chr2	9113360	pbsv.INS.DUP.3627	C	<DUP>	.	PASS	SVTYPE=DUP;END=9113463;SVLEN=103	GT:AD:DP:SAC	0/1:70,36:106:33,37,20,16
chr2	9132966	pbsv.INS.DUP.3628	G	<DUP>	.	PASS	SVTYPE=DUP;END=9132988;SVLEN=22	GT:AD:DP:SAC	0/1:52,48:100:24,28,23,25
chr2	9406015	pbsv.INS.DUP.3632	C	<DUP>	.	PASS	SVTYPE=DUP;END=9406130;SVLEN=115	GT:AD:DP:SAC	0/1:59,32:91:31,28,18,14
chr2	9406091	pbsv.INS.DUP.3634	C	<DUP>	.	PASS	SVTYPE=DUP;END=9406505;SVLEN=414	GT:AD:DP:SAC	0/1:66,24:90:34,32,15,9
chr2	9719922	pbsv.BND.chr2:9719922-chr12:114294071	G	G[chr12:114294071[	.	PASS	SVTYPE=BND;CIPOS=-2,1;MATEID=pbsv.BND.chr12:114294071-chr2:9719922	GT:AD:DP	0/1:74,3:77
chr2	9813140	pbsv.INS.DUP.3646	A	<DUP>	.	PASS	SVTYPE=DUP;END=9813191;SVLEN=51	GT:AD:DP:SAC	0/1:53,53:106:29,24,28,25
chr2	10278078	pbsv.INS.DUP.3656	G	<DUP>	.	PASS	SVTYPE=DUP;END=10278180;SVLEN=102	GT:AD:DP:SAC	0/1:46,42:88:23,23,22,20
chr2	10281052	pbsv.INS.DUP.3657	T	<DUP>	.	PASS	SVTYPE=DUP;END=10281107;SVLEN=55	GT:AD:DP:SAC	0/1:46,39:85:25,21,18,21
chr2	10399212	pbsv.INS.DUP.3662	C	<DUP>	.	PASS	SVTYPE=DUP;END=10399328;SVLEN=116	GT:AD:DP:SAC	0/1:72,24:96:39,33,8,16
chr2	10536292	pbsv.INS.DUP.3666	G	<DUP>	.	PASS	SVTYPE=DUP;END=10536401;SVLEN=109	GT:AD:DP:SAC	0/1:32,59:91:14,18,31,28
chr2	10844478	pbsv.INS.DUP.3676	C	<DUP>	.	PASS	SVTYPE=DUP;END=10844503;SVLEN=25	GT:AD:DP:SAC	0/1:86,29:115:45,41,15,14
chr2	10953760	pbsv.INS.DUP.3678	T	<DUP>	.	PASS	SVTYPE=DUP;END=10953912;SVLEN=152	GT:AD:DP:SAC	0/1:57,48:105:31,26,32,16
chr2	10953774	pbsv.INS.DUP.3679	T	<DUP>	.	PASS	SVTYPE=DUP;END=10954069;SVLEN=295	GT:AD:DP:SAC	0/1:74,37:111:46,28,20,17
chr2	10953820	pbsv.INS.DUP.3680	T	<DUP>	.	PASS	SVTYPE=DUP;END=10953887;SVLEN=67	GT:AD:DP:SAC	0/1:87,28:115:45,42,21,7
chr2	11035186	pbsv.INS.DUP.3684	A	<DUP>	.	PASS	SVTYPE=DUP;END=11035206;SVLEN=20	GT:AD:DP:SAC	0/1:27,62:89:7,20,34,28
chr2	11354365	pbsv.INS.DUP.3693	A	<DUP>	.	PASS	SVTYPE=DUP;END=11354389;SVLEN=24	GT:AD:DP:SAC	0/1:43,42:85:25,18,25,17
chr2	12467396	pbsv.INS.DUP.3712	C	<DUP>	.	PASS	SVTYPE=DUP;END=12467458;SVLEN=62	GT:AD:DP:SAC	0/1:28,43:71:12,16,17,26
chr2	12664325	pbsv.INS.DUP.3715	A	<DUP>	.	PASS	SVTYPE=DUP;END=12664500;SVLEN=175	GT:AD:DP:SAC	0/1:53,43:96:23,30,19,24
chr2	13362825	pbsv.INS.DUP.3717	T	<DUP>	.	PASS	SVTYPE=DUP;END=13362877;SVLEN=52	GT:AD:DP:SAC	0/1:43,39:82:22,21,16,23
chr2	13496147	pbsv.INS.DUP.3718	G	<DUP>	.	PASS	SVTYPE=DUP;END=13496172;SVLEN=25	GT:AD:DP:SAC	0/1:37,50:87:19,18,25,25
chr2	14037204	pbsv.INS.DUP.3723	T	<DUP>	.	PASS	SVTYPE=DUP;END=14037222;SVLEN=18	GT:AD:DP:SAC	0/1:50,26:76:20,30,18,8
chr2	14054906	pbsv.INS.DUP.3724	A	<DUP>	.	PASS	SVTYPE=DUP;END=14054927;SVLEN=21	GT:AD:DP:SAC	0/1:37,38:75:17,20,17,21
chr2	14760516	pbsv.INS.DUP.3729	A	<DUP>	.	PASS	SVTYPE=DUP;END=14760538;SVLEN=22	GT:AD:DP:SAC	0/1:44,51:95:19,25,21,30
chr2	15542025	pbsv.INS.DUP.3737	G	<DUP>	.	PASS	SVTYPE=DUP;END=15542095;SVLEN=70	GT:AD:DP:SAC	1/1:8,79:87:4,4,32,47
chr2	16080826	pbsv.INS.DUP.3741	T	<DUP>	.	PASS	SVTYPE=DUP;END=16080847;SVLEN=21	GT:AD:DP:SAC	0/1:31,51:82:15,16,30,21
chr2	16113714	pbsv.INS.DUP.3745	G	<DUP>	.	PASS	SVTYPE=DUP;END=16113833;SVLEN=119	GT:AD:DP:SAC	0/1:47,17:64:31,16,11,6
chr2	16113752	pbsv.INS.DUP.3746	G	<DUP>	.	PASS	SVTYPE=DUP;END=16113859;SVLEN=107	GT:AD:DP:SAC	0/1:16,48:64:11,5,31,17
chr2	17866241	pbsv.INS.DUP.3764	T	<DUP>	.	PASS	SVTYPE=DUP;END=17866264;SVLEN=23	GT:AD:DP:SAC	0/1:38,35:73:20,18,22,13
chr2	17963450	pbsv.INS.DUP.3767	G	<DUP>	.	PASS	SVTYPE=DUP;END=17963498;SVLEN=48	GT:AD:DP:SAC	0/1:40,42:82:22,18,23,19
chr2	18296130	pbsv.INS.DUP.3775	G	<DUP>	.	PASS	SVTYPE=DUP;END=18296179;SVLEN=49	GT:AD:DP:SAC	0/1:37,59:96:16,21,27,32
chr2	19985285	pbsv.INS.DUP.3793	T	<DUP>	.	PASS	SVTYPE=DUP;END=19985350;SVLEN=65	GT:AD:DP:SAC	0/1:71,26:97:37,34,10,16
chr2	19985363	pbsv.INS.DUP.3794	T	<DUP>	.	PASS	SVTYPE=DUP;END=19985512;SVLEN=149	GT:AD:DP:SAC	0/1:70,25:95:34,36,12,13
chr2	22372973	pbsv.INS.DUP.3816	T	<DUP>	.	PASS	SVTYPE=DUP;END=22373054;SVLEN=81	GT:AD:DP:SAC	0/1:21,66:87:11,10,32,34
chr2	23040685	pbsv.INS.DUP.3826	C	<DUP>	.	PASS	SVTYPE=DUP;END=23040703;SVLEN=18	GT:AD:DP:SAC	0/1:51,21:72:20,31,10,11
chr2	23878015	pbsv.INS.DUP.3836	A	<DUP>	.	PASS	SVTYPE=DUP;END=23878037;SVLEN=22	GT:AD:DP:SAC	0/1:37,61:98:15,22,29,32
chr2	24255686	pbsv.INS.DUP.3843	G	<DUP>	.	PASS	SVTYPE=DUP;END=24255805;SVLEN=119	GT:AD:DP:SAC	0/1:47,44:91:27,20,20,24
chr2	24264680	pbsv.INS.DUP.3844	C	<DUP>	.	PASS	SVTYPE=DUP;END=24264762;SVLEN=82	GT:AD:DP:SAC	1/1:4,99:103:2,2,50,49
chr2	26057617	pbsv.INS.DUP.3861	T	<DUP>	.	PASS	SVTYPE=DUP;END=26057639;SVLEN=22	GT:AD:DP:SAC	0/1:59,51:110:30,29,30,21
chr2	26529902	pbsv.INS.DUP.3868	C	<DUP>	.	PASS	SVTYPE=DUP;END=26529925;SVLEN=23	GT:AD:DP:SAC	0/1:48,56:104:28,20,27,29
chr2	27749169	pbsv.INS.DUP.3879	T	<DUP>	.	PASS	SVTYPE=DUP;END=27749206;SVLEN=37	GT:AD:DP:SAC	1/1:7,86:93:3,4,34,52
chr2	28635580	pbsv.INS.DUP.3892	G	<DUP>	.	PASS	SVTYPE=DUP;END=28635603;SVLEN=23	GT:AD:DP:SAC	0/1:21,70:91:11,10,31,39
chr2	29559710	pbsv.INS.DUP.3902	G	<DUP>	.	PASS	SVTYPE=DUP;END=29559735;SVLEN=25	GT:AD:DP:SAC	0/1:33,58:91:16,17,28,30
chr2	29802320	pbsv.INS.DUP.3908	A	<DUP>	.	PASS	SVTYPE=DUP;END=29802342;SVLEN=22	GT:AD:DP:SAC	0/1:48,50:98:27,21,24,26
chr2	30093502	pbsv.INS.DUP.3914	T	<DUP>	.	PASS	SVTYPE=DUP;END=30093556;SVLEN=54	GT:AD:DP:SAC	1/1:1,90:91:0,1,45,45
chr2	30906659	pbsv.BND.chr2:30906659-chr13:113199427	A	A]chr13:113199427]	.	PASS	SVTYPE=BND;CIPOS=0,1;MATEID=pbsv.BND.chr13:113199427-chr2:30906659	GT:AD:DP	0/1:69,2:71
chr2	32463983	pbsv.BND.chr2:32463983-chr4:111369041	C	C[chr4:111369041[	.	PASS	SVTYPE=BND;CIPOS=0,1;MATEID=pbsv.BND.chr4:111369041-chr2:32463983	GT:AD:DP	0/1:86,2:88
chr2	33731168	pbsv.INS.DUP.3947	T	<DUP>	.	PASS	SVTYPE=DUP;END=33731227;SVLEN=59	GT:AD:DP:SAC	0/1:33,51:84:16,17,25,26
chr2	33792540	pbsv.INS.DUP.3949	A	<DUP>	.	PASS	SVTYPE=DUP;END=33792602;SVLEN=62	GT:AD:DP:SAC	0/1:43,57:100:21,22,31,26
chr2	34470761	pbsv.BND.chr2:34470761-chr2:34511501	A	A[chr2:34511501[	.	PASS	SVTYPE=BND;CIPOS=-1,1;MATEID=pbsv.BND.chr2:34511501-chr2:34470761;MATEDIST=40740	GT:AD:DP	0/1:58,3:61
chr2	34511501	pbsv.BND.chr2:34511501-chr2:34470761	T	]chr2:34470761]T	.	PASS	SVTYPE=BND;CIPOS=0,0;MATEID=pbsv.BND.chr2:34470761-chr2:34511501;MATEDIST=40740	GT:AD:DP	0/1:69,3:72
chr2	34550518	pbsv.INS.DUP.3962	T	<DUP>	.	PASS	SVTYPE=DUP;END=34550577;SVLEN=59	GT:AD:DP:SAC	0/1:30,22:52:12,18,13,9
chr2	34595776	pbsv.INS.DUP.3964	G	<DUP>	.	PASS	SVTYPE=DUP;END=34595804;SVLEN=28	GT:AD:DP:SAC	0/1:33,30:63:12,21,12,18
chr2	36184043	pbsv.INS.DUP.3989	A	<DUP>	.	PASS	SVTYPE=DUP;END=36184310;SVLEN=267	GT:AD:DP:SAC	0/1:50,53:103:25,25,32,21
chr2	37518001	pbsv.INS.DUP.4007	A	<DUP>	.	PASS	SVTYPE=DUP;END=37518189;SVLEN=188	GT:AD:DP:SAC	0/1:59,29:88:28,31,15,14
chr2	39415970	pbsv.INS.DUP.4029	A	<DUP>	.	PASS	SVTYPE=DUP;END=39415994;SVLEN=24	GT:AD:DP:SAC	0/1:27,64:91:9,18,34,30
chr2	39486821	pbsv.INS.DUP.4030	T	<DUP>	.	PASS	SVTYPE=DUP;END=39486842;SVLEN=21	GT:AD:DP:SAC	0/1:44,52:96:28,16,25,27
chr2	40462002	pbsv.INS.DUP.4037	T	<DUP>	.	PASS	SVTYPE=DUP;END=40462023;SVLEN=21	GT:AD:DP:SAC	1/1:8,101:109:7,1,51,50
chr2	40941077	pbsv.BND.chr2:40941077-chr13:95595108	A	A]chr13:95595108]	.	PASS	SVTYPE=BND;CIPOS=0,0;MATEID=pbsv.BND.chr13:95595108-chr2:40941077	GT:AD:DP	0/1:94,2:96
chr2	41129505	pbsv.INS.DUP.4042	T	<DUP>	.	PASS	SVTYPE=DUP;END=41129524;SVLEN=19	GT:AD:DP:SAC	0/1:59,38:97:30,29,15,23
chr2	41520339	pbsv.INS.DUP.4045	A	<DUP>	.	PASS	SVTYPE=DUP;END=41520359;SVLEN=20	GT:AD:DP:SAC	1/1:1,81:82:0,1,41,40
chr2	42549502	pbsv.INS.DUP.4061	A	<DUP>	.	PASS	SVTYPE=DUP;END=42549527;SVLEN=25	GT:AD:DP:SAC	0/1:67,17:84:35,32,7,10
chr2	44588297	pbsv.INS.DUP.4079	G	<DUP>	.	PASS	SVTYPE=DUP;END=44588377;SVLEN=80	GT:AD:DP:SAC	0/1:74,21:95:38,36,14,7
chr2	47904447	pbsv.BND.chr2:47904447-chr3:123997055	G	G]chr3:123997055]	.	PASS	SVTYPE=BND;CIPOS=0,0;MATEID=pbsv.BND.chr3:123997055-chr2:47904447	GT:AD:DP	0/1:86,2:88
chr2	47955985	pbsv.INS.DUP.4119	C	<DUP>	.	PASS	SVTYPE=DUP;END=47956114;SVLEN=129	GT:AD:DP:SAC	0/1:50,44:94:28,22,24,20
chr2	48834239	pbsv.INS.DUP.4133	T	<DUP>	.	PASS	SVTYPE=DUP;END=48834293;SVLEN=54	GT:AD:DP:SAC	1/1:4,85:89:3,1,40,45
chr2	51337546	pbsv.BND.chr2:51337546-chr16:82262389	T	[chr16:82262389[T	.	PASS	SVTYPE=BND;CIPOS=-1,2;MATEID=pbsv.BND.chr16:82262389-chr2:51337546	GT:AD:DP	0/1:113,2:115
chr2	52100133	pbsv.INS.DUP.4160	A	<DUP>	.	PASS	SVTYPE=DUP;END=52100165;SVLEN=32	GT:AD:DP:SAC	0/1:49,43:92:27,22,20,23
chr2	53032316	pbsv.BND.chr2:53032316-chr3:114809846	T	T]chr3:114809846]	.	PASS	SVTYPE=BND;CIPOS=0,0;MATEID=pbsv.BND.chr3:114809846-chr2:53032316	GT:AD:DP	0/1:82,2:84
chr2	54823850	pbsv.INS.DUP.4182	T	<DUP>	.	PASS	SVTYPE=DUP;END=54823867;SVLEN=17	GT:AD:DP:SAC	1/1:12,86:98:4,8,47,39
chr2	55516657	pbsv.INS.DUP.4194	T	<DUP>	.	PASS	SVTYPE=DUP;END=55516678;SVLEN=21	GT:AD:DP:SAC	0/1:48,40:88:27,21,22,18
chr2	55770025	pbsv.INS.DUP.4198	T	<DUP>	.	PASS	SVTYPE=DUP;END=55770044;SVLEN=19	GT:AD:DP:SAC	0/1:57,35:92:28,29,17,18
chr2	56807609	pbsv.INS.DUP.4200	T	<DUP>	.	PASS	SVTYPE=DUP;END=56807632;SVLEN=23	GT:AD:DP:SAC	0/1:59,31:90:27,32,14,17
chr2	56807613	pbsv.INS.DUP.4201	T	<DUP>	.	PASS	SVTYPE=DUP;END=56807637;SVLEN=24	GT:AD:DP:SAC	0/1:71,19:90:33,38,8,11
chr2	58585953	pbsv.INS.DUP.4220	A	<DUP>	.	PASS	SVTYPE=DUP;END=58585998;SVLEN=45	GT:AD:DP:SAC	0/1:45,40:85:28,17,17,23
chr2	59542459	pbsv.INS.DUP.4228	T	<DUP>	.	PASS	SVTYPE=DUP;END=59542523;SVLEN=64	GT:AD:DP:SAC	1/1:1,81:82:1,0,40,41
chr2	60045074	pbsv.INS.DUP.4231	A	<DUP>	.	PASS	SVTYPE=DUP;END=60045097;SVLEN=23	GT:AD:DP:SAC	1/1:2,80:82:2,0,41,39
chr2	60620299	pbsv.BND.chr2:60620299-chr10:100215262	A	[chr10:100215262[A	.	PASS	SVTYPE=BND;CIPOS=0,0;MATEID=pbsv.BND.chr10:100215262-chr2:60620299	GT:AD:DP	0/1:96,2:98
chr2	61482116	pbsv.INS.DUP.4239	T	<DUP>	.	PASS	SVTYPE=DUP;END=61482157;SVLEN=41	GT:AD:DP:SAC	0/1:51,41:92:32,19,23,18
chr2	63722628	pbsv.INS.DUP.4256	C	<DUP>	.	PASS	SVTYPE=DUP;END=63722748;SVLEN=120	GT:AD:DP:SAC	0/1:44,36:80:27,17,16,20
chr2	64020149	pbsv.INS.DUP.4258	A	<DUP>	.	PASS	SVTYPE=DUP;END=64020171;SVLEN=22	GT:AD:DP:SAC	1/1:3,90:93:2,1,47,43
chr2	65339018	pbsv.INS.DUP.4277	C	<DUP>	.	PASS	SVTYPE=DUP;END=65339064;SVLEN=46	GT:AD:DP:SAC	1/1:4,76:80:3,1,37,39
chr2	65598342	pbsv.BND.chr2:65598342-chrX:125799638	A	]chrX:125799638]A	.	PASS	SVTYPE=BND;CIPOS=0,0;MATEID=pbsv.BND.chrX:125799638-chr2:65598342	GT:AD:DP	0/1:76,2:78
chr2	65600864	pbsv.INS.DUP.4285	C	<DUP>	.	PASS	SVTYPE=DUP;END=65601078;SVLEN=214	GT:AD:DP:SAC	0/1:74,18:92:36,38,13,5
chr2	66762943	pbsv.INS.DUP.4296	G	<DUP>	.	PASS	SVTYPE=DUP;END=66763033;SVLEN=90	GT:AD:DP:SAC	0/1:19,65:84:8,11,30,35
chr2	66775102	pbsv.INS.DUP.4300	A	<DUP>	.	PASS	SVTYPE=DUP;END=66775186;SVLEN=84	GT:AD:DP:SAC	0/1:50,35:85:20,30,14,21
chr2	68261495	pbsv.BND.chr2:68261495-chr5:103232571	A	A]chr5:103232571]	.	PASS	SVTYPE=BND;CIPOS=-1,1;MATEID=pbsv.BND.chr5:103232571-chr2:68261495	GT:AD:DP	0/1:97,3:100
chr2	68451077	pbsv.INS.DUP.4320	T	<DUP>	.	PASS	SVTYPE=DUP;END=68451190;SVLEN=113	GT:AD:DP:SAC	0/1:16,19:35:8,8,10,9
chr2	68872999	pbsv.BND.chr2:68872999-chr3:37945298	T	T[chr3:37945298[	.	PASS	SVTYPE=BND;CIPOS=-1,1;MATEID=pbsv.BND.chr3:37945298-chr2:68872999	GT:AD:DP	0/1:98,4:102
chr2	69477529	pbsv.INS.DUP.4328	C	<DUP>	.	PASS	SVTYPE=DUP;END=69477547;SVLEN=18	GT:AD:DP:SAC	0/1:69,22:91:40,29,10,12
chr2	69956446	pbsv.INS.DUP.4332	G	<DUP>	.	PASS	SVTYPE=DUP;END=69956495;SVLEN=49	GT:AD:DP:SAC	0/1:60,34:94:30,30,14,20
chr2	71662937	pbsv.INS.DUP.4352	T	<DUP>	.	PASS	SVTYPE=DUP;END=71663030;SVLEN=93	GT:AD:DP:SAC	1/1:3,98:101:2,1,44,54
chr2	71773016	pbsv.BND.chr2:71773016-chr5:124840609	G	G[chr5:124840609[	.	PASS	SVTYPE=BND;CIPOS=-1,2;MATEID=pbsv.BND.chr5:124840609-chr2:71773016	GT:AD:DP	0/1:80,2:82
chr2	72785837	pbsv.BND.chr2:72785837-chr4:102726849	G	[chr4:102726849[G	.	PASS	SVTYPE=BND;CIPOS=0,0;MATEID=pbsv.BND.chr4:102726849-chr2:72785837	GT:AD:DP	0/1:90,2:92
chr2	74061290	pbsv.INS.DUP.4363	G	<DUP>	.	PASS	SVTYPE=DUP;END=74061616;SVLEN=326	GT:AD:DP:SAC	0/1:74,34:108:41,33,18,16
chr2	74330945	pbsv.INS.DUP.4365	G	<DUP>	.	PASS	SVTYPE=DUP;END=74331004;SVLEN=59	GT:AD:DP:SAC	1/1:13,78:91:7,6,33,45
chr2	74997271	pbsv.INS.DUP.4371	A	<DUP>	.	PASS	SVTYPE=DUP;END=74997300;SVLEN=29	GT:AD:DP:SAC	0/1:46,44:90:23,23,18,26
chr2	75590522	pbsv.INS.DUP.4375	A	<DUP>	.	PASS	SVTYPE=DUP;END=75590546;SVLEN=24	GT:AD:DP:SAC	0/1:66,25:91:36,30,11,14
chr2	75590527	pbsv.INS.DUP.4376	T	<DUP>	.	PASS	SVTYPE=DUP;END=75590542;SVLEN=15	GT:AD:DP:SAC	0/1:61,30:91:29,32,18,12
chr2	76062735	pbsv.INS.DUP.4385	T	<DUP>	.	PASS	SVTYPE=DUP;END=76062755;SVLEN=20	GT:AD:DP:SAC	0/1:46,23:69:19,27,14,9
chr2	76071384	pbsv.INS.DUP.4388	T	<DUP>	.	PASS	SVTYPE=DUP;END=76071515;SVLEN=131	GT:AD:DP:SAC	0/1:33,28:61:17,16,11,17
chr2	76234048	pbsv.INS.DUP.4389	A	<DUP>	.	PASS	SVTYPE=DUP;END=76234073;SVLEN=25	GT:AD:DP:SAC	1/1:6,75:81:2,4,38,37
chr2	76332684	pbsv.INS.DUP.4392	A	<DUP>	.	PASS	SVTYPE=DUP;END=76332699;SVLEN=15	GT:AD:DP:SAC	1/1:14,59:73:10,4,30,29
chr2	76514927	pbsv.INS.DUP.4395	T	<DUP>	.	PASS	SVTYPE=DUP;END=76514957;SVLEN=30	GT:AD:DP:SAC	0/1:34,55:89:13,21,30,25
chr2	77827245	pbsv.INS.DUP.4412	T	<DUP>	.	PASS	SVTYPE=DUP;END=77827269;SVLEN=24	GT:AD:DP:SAC	0/1:32,41:73:16,16,20,21
chr2	79187266	pbsv.INS.DUP.4428	T	<DUP>	.	PASS	SVTYPE=DUP;END=79187286;SVLEN=20	GT:AD:DP:SAC	0/1:46,44:90:24,22,18,26
chr2	79818821	pbsv.INS.DUP.4434	T	<DUP>	.	PASS	SVTYPE=DUP;END=79818842;SVLEN=21	GT:AD:DP:SAC	0/1:33,41:74:17,16,18,23
chr2	80747831	pbsv.INS.DUP.4445	G	<DUP>	.	PASS	SVTYPE=DUP;END=80747852;SVLEN=21	GT:AD:DP:SAC	1/1:7,67:74:2,5,36,31
chr2	81811161	pbsv.INS.DUP.4458	T	<DUP>	.	PASS	SVTYPE=DUP;END=81811198;SVLEN=37	GT:AD:DP:SAC	1/1:2,76:78:1,1,38,38
chr2	87348809	pbsv.INS.DUP.4514	T	<DUP>	.	PASS	SVTYPE=DUP;END=87348897;SVLEN=88	GT:AD:DP:SAC	0/1:82,30:112:44,38,14,16
chr2	87391738	pbsv.INS.DUP.4518	A	<DUP>	.	PASS	SVTYPE=DUP;END=87391788;SVLEN=50	GT:AD:DP:SAC	0/1:45,60:105:22,23,32,28
chr2	87399279	pbsv.INS.DUP.4521	C	<DUP>	.	PASS	SVTYPE=DUP;END=87399386;SVLEN=107	GT:AD:DP:SAC	0/1:100,40:140:47,53,25,15
chr2	87971438	pbsv.INS.DUP.4530	T	<DUP>	.	PASS	SVTYPE=DUP;END=87971461;SVLEN=23	GT:AD:DP:SAC	1/1:3,87:90:1,2,50,37
chr2	88080245	pbsv.INS.DUP.4534	A	<DUP>	.	PASS	SVTYPE=DUP;END=88080262;SVLEN=17	GT:AD:DP:SAC	0/1:58,24:82:29,29,10,14
chr2	88080248	pbsv.INS.DUP.4535	G	<DUP>	.	PASS	SVTYPE=DUP;END=88080267;SVLEN=19	GT:AD:DP:SAC	0/1:63,19:82:28,35,11,8
chr2	88832767	pbsv.BND.chr2:88832767-chr2:89234184	G	G[chr2:89234184[	.	PASS	SVTYPE=BND;CIPOS=-4,1;MATEID=pbsv.BND.chr2:89234184-chr2:88832767;MATEDIST=401417	GT:AD:DP	0/1:45,33:78
chr2	89234184	pbsv.CNV.4545	G	<CNV>	.	NearReferenceGap	SVTYPE=cnv;END=95691239;SVLEN=6457055;SHADOWED	CN	1
chr2	89234184	pbsv.BND.chr2:89234184-chr2:88832767	G	]chr2:88832767]G	.	PASS	SVTYPE=BND;CIPOS=-2,10;MATEID=pbsv.BND.chr2:88832767-chr2:89234184;MATEDIST=401417	GT:AD:DP	0/1:27,33:60
chr2	89265160	pbsv.INS.DUP.4547	T	<DUP>	.	PASS	SVTYPE=DUP;END=89265290;SVLEN=130	GT:AD:DP:SAC	0/1:30,42:72:18,12,19,23
chr2	89265216	pbsv.INS.DUP.4548	T	<DUP>	.	PASS	SVTYPE=DUP;END=89265301;SVLEN=85	GT:AD:DP:SAC	0/1:44,28:72:20,24,17,11
chr2	91404841	pbsv.INS.DUP.4585	A	<DUP>	.	PASS	SVTYPE=DUP;END=91404882;SVLEN=41	GT:AD:DP:SAC	0/1:81,74:155:42,39,32,42
chr2	91479232	pbsv.INS.DUP.4590	T	<DUP>	.	PASS	SVTYPE=DUP;END=91479259;SVLEN=27	GT:AD:DP:SAC	0/1:89,61:150:33,56,35,26
chr2	91506048	pbsv.INS.DUP.4592	G	<DUP>	.	PASS	SVTYPE=DUP;END=91506099;SVLEN=51	GT:AD:DP:SAC	0/1:163,58:221:90,73,25,33
chr2	91513845	pbsv.INS.DUP.4598	C	<DUP>	.	PASS	SVTYPE=DUP;END=91513886;SVLEN=41	GT:AD:DP:SAC	0/1:135,73:208:67,68,34,39
chr2	91530902	pbsv.INS.DUP.4606	T	<DUP>	.	PASS	SVTYPE=DUP;END=91531316;SVLEN=414	GT:AD:DP:SAC	0/1:64,70:134:40,24,35,35
chr2	94165621	pbsv.INS.DUP.4655	T	<DUP>	.	PASS	SVTYPE=DUP;END=94166968;SVLEN=1347	GT:AD:DP:SAC	0/1:50,30:80:29,21,15,15
chr2	95297163	pbsv.INS.DUP.4664	G	<DUP>	.	PASS	SVTYPE=DUP;END=95297204;SVLEN=41	GT:AD:DP:SAC	1/1:9,71:80:5,4,36,35
chr2	95691239	pbsv.BND.chr2:95691239-chr13:41815852	G	[chr13:41815852[G	.	PASS	SVTYPE=BND;CIPOS=-8,8;MATEID=pbsv.BND.chr13:41815852-chr2:95691239	GT:AD:DP	0/1:109,2:111
chr2	98660201	pbsv.BND.chr2:98660201-chrUn_JTFH01000476v1_decoy:3	A	A[chrUn_JTFH01000476v1_decoy:3[	.	Decoy;NearContigEnd	SVTYPE=BND;CIPOS=0,1;MATEID=pbsv.BND.chrUn_JTFH01000476v1_decoy:3-chr2:98660201	GT:AD:DP	0/1:106,4:110
chr2	98930369	pbsv.INS.DUP.4698	C	<DUP>	.	PASS	SVTYPE=DUP;END=98930418;SVLEN=49	GT:AD:DP:SAC	0/1:60,37:97:22,38,23,14
chr2	100439814	pbsv.INS.DUP.4708	A	<DUP>	.	PASS	SVTYPE=DUP;END=100439834;SVLEN=20	GT:AD:DP:SAC	0/1:45,32:77:22,23,18,14
chr2	100938545	pbsv.INS.DUP.4712	C	<DUP>	.	PASS	SVTYPE=DUP;END=100938578;SVLEN=33	GT:AD:DP:SAC	0/1:22,55:77:10,12,30,25
chr2	101389919	pbsv.INS.DUP.4716	A	<DUP>	.	PASS	SVTYPE=DUP;END=101389940;SVLEN=21	GT:AD:DP:SAC	0/1:53,49:102:31,22,18,31
chr2	105661518	pbsv.BND.chr2:105661518-chr9:97471588	A	A]chr9:97471588]	.	PASS	SVTYPE=BND;CIPOS=0,0;MATEID=pbsv.BND.chr9:97471588-chr2:105661518	GT:AD:DP	0/1:96,2:98
chr2	106466881	pbsv.INS.DUP.4771	C	<DUP>	.	PASS	SVTYPE=DUP;END=106467309;SVLEN=428	GT:AD:DP:SAC	0/1:52,38:90:27,25,19,19
chr2	106467074	pbsv.INS.DUP.4772	C	<DUP>	.	PASS	SVTYPE=DUP;END=106467152;SVLEN=78	GT:AD:DP:SAC	0/1:49,39:88:28,21,16,23
chr2	106467338	pbsv.INS.DUP.4773	G	<DUP>	.	PASS	SVTYPE=DUP;END=106467488;SVLEN=150	GT:AD:DP:SAC	0/1:69,18:87:34,35,10,8
chr2	107818337	pbsv.INS.DUP.4780	C	<DUP>	.	PASS	SVTYPE=DUP;END=107818364;SVLEN=27	GT:AD:DP:SAC	0/1:40,41:81:25,15,22,19
chr2	109055355	pbsv.INS.DUP.4793	T	<DUP>	.	PASS	SVTYPE=DUP;END=109055375;SVLEN=20	GT:AD:DP:SAC	0/1:42,46:88:22,20,22,24
chr2	109235930	pbsv.INS.DUP.4797	G	<DUP>	.	PASS	SVTYPE=DUP;END=109236091;SVLEN=161	GT:AD:DP:SAC	0/1:54,33:87:23,31,16,17
chr2	109458574	pbsv.INS.DUP.4799	G	<DUP>	.	PASS	SVTYPE=DUP;END=109458599;SVLEN=25	GT:AD:DP:SAC	0/1:46,33:79:26,20,18,15
chr2	110115479	pbsv.INS.DUP.4811	T	<DUP>	.	PASS	SVTYPE=DUP;END=110115570;SVLEN=91	GT:AD:DP:SAC	1/1:2,87:89:0,2,49,38
chr2	111951523	pbsv.INS.DUP.4828	A	<DUP>	.	PASS	SVTYPE=DUP;END=111951548;SVLEN=25	GT:AD:DP:SAC	0/1:39,42:81:18,21,20,22
chr2	113084987	pbsv.INS.DUP.4841	T	<DUP>	.	PASS	SVTYPE=DUP;END=113085031;SVLEN=44	GT:AD:DP:SAC	0/1:62,51:113:29,33,22,29
chr2	113255099	pbsv.INS.DUP.4845	A	<DUP>	.	PASS	SVTYPE=DUP;END=113255164;SVLEN=65	GT:AD:DP:SAC	0/1:41,30:71:21,20,17,13
chr2	115438883	pbsv.INS.DUP.4881	A	<DUP>	.	PASS	SVTYPE=DUP;END=115439054;SVLEN=171	GT:AD:DP:SAC	0/1:61,25:86:28,33,12,13
chr2	115712546	pbsv.INS.DUP.4884	A	<DUP>	.	PASS	SVTYPE=DUP;END=115712566;SVLEN=20	GT:AD:DP:SAC	0/1:47,63:110:17,30,41,22
chr2	117042176	pbsv.INS.DUP.4898	A	<DUP>	.	PASS	SVTYPE=DUP;END=117042219;SVLEN=43	GT:AD:DP:SAC	0/1:18,61:79:9,9,35,26
chr2	117042710	pbsv.INS.DUP.4899	T	<DUP>	.	PASS	SVTYPE=DUP;END=117042742;SVLEN=32	GT:AD:DP:SAC	0/1:45,38:83:25,20,21,17
chr2	117044441	pbsv.INS.DUP.4904	A	<DUP>	.	PASS	SVTYPE=DUP;END=117044516;SVLEN=75	GT:AD:DP:SAC	0/1:41,35:76:25,16,16,19
chr2	117096685	pbsv.BND.chr2:117096685-chr18:72729334	G	[chr18:72729334[G	.	PASS	SVTYPE=BND;CIPOS=-12,12;MATEID=pbsv.BND.chr18:72729334-chr2:117096685	GT:AD:DP	0/1:91,2:93
chr2	117143379	pbsv.BND.chr2:117143379-chr3:85316601	A	]chr3:85316601]A	.	PASS	SVTYPE=BND;CIPOS=-6,7;MATEID=pbsv.BND.chr3:85316601-chr2:117143379	GT:AD:DP	0/1:86,2:88
chr2	117547514	pbsv.INS.DUP.4915	G	<DUP>	.	PASS	SVTYPE=DUP;END=117547595;SVLEN=81	GT:AD:DP:SAC	0/1:43,34:77:24,19,18,16
chr2	117609933	pbsv.INS.DUP.4918	G	<DUP>	.	PASS	SVTYPE=DUP;END=117610008;SVLEN=75	GT:AD:DP:SAC	0/1:44,29:73:21,23,19,10
chr2	117609966	pbsv.INS.DUP.4919	A	<DUP>	.	PASS	SVTYPE=DUP;END=117610127;SVLEN=161	GT:AD:DP:SAC	0/1:53,22:75:29,24,12,10
chr2	117871808	pbsv.INS.DUP.4921	A	<DUP>	.	PASS	SVTYPE=DUP;END=117871901;SVLEN=93	GT:AD:DP:SAC	0/1:50,36:86:19,31,16,20
chr2	118042434	pbsv.INS.DUP.4925	G	<DUP>	.	PASS	SVTYPE=DUP;END=118042492;SVLEN=58	GT:AD:DP:SAC	0/1:39,40:79:22,17,21,19
chr2	118093740	pbsv.INS.DUP.4927	A	<DUP>	.	PASS	SVTYPE=DUP;END=118093787;SVLEN=47	GT:AD:DP:SAC	0/1:63,21:84:26,37,14,7
chr2	118093978	pbsv.INS.DUP.4928	T	<DUP>	.	PASS	SVTYPE=DUP;END=118094178;SVLEN=200	GT:AD:DP:SAC	0/1:66,18:84:29,37,11,7
chr2	118094028	pbsv.INS.DUP.4929	T	<DUP>	.	PASS	SVTYPE=DUP;END=118094391;SVLEN=363	GT:AD:DP:SAC	0/1:63,21:84:38,25,2,19
chr2	118109134	pbsv.BND.chr2:118109134-chr2:197441728	T	[chr2:197441728[T	.	PASS	SVTYPE=BND;CIPOS=-2,2;MATEID=pbsv.BND.chr2:197441728-chr2:118109134;MATEDIST=79332594	GT:AD:DP	0/1:76,2:78
chr2	118136418	pbsv.INS.DUP.4930	A	<DUP>	.	PASS	SVTYPE=DUP;END=118136524;SVLEN=106	GT:AD:DP:SAC	1/1:2,75:77:2,0,34,41
chr2	119844064	pbsv.INS.DUP.4957	C	<DUP>	.	PASS	SVTYPE=DUP;END=119844181;SVLEN=117	GT:AD:DP:SAC	0/1:38,38:76:17,21,23,15
chr2	120391442	pbsv.INS.DUP.4960	G	<DUP>	.	PASS	SVTYPE=DUP;END=120391624;SVLEN=182	GT:AD:DP:SAC	0/1:49,32:81:30,19,15,17
chr2	120391479	pbsv.INS.DUP.4961	A	<DUP>	.	PASS	SVTYPE=DUP;END=120391809;SVLEN=330	GT:AD:DP:SAC	0/1:51,35:86:32,19,16,19
chr2	122144723	pbsv.INS.DUP.4979	A	<DUP>	.	PASS	SVTYPE=DUP;END=122144781;SVLEN=58	GT:AD:DP:SAC	0/1:33,46:79:21,12,23,23
chr2	122144732	pbsv.INS.DUP.4980	A	<DUP>	.	PASS	SVTYPE=DUP;END=122144782;SVLEN=50	GT:AD:DP:SAC	0/1:51,28:79:26,25,18,10
chr2	122172804	pbsv.BND.chr2:122172804-chr12:6108778	C	C]chr12:6108778]	.	PASS	SVTYPE=BND;CIPOS=0,0;MATEID=pbsv.BND.chr12:6108778-chr2:122172804	GT:AD:DP	0/1:124,3:127
chr2	122526669	pbsv.SPLIT.DUP.4985	T	<DUP>	.	PASS	SVTYPE=DUP;END=122536994;SVLEN=10325	GT:AD:DP:SAC	0/1:82,37:119:38,44,17,20
chr2	122928790	pbsv.BND.chr2:122928790-chr7:144274451	C	]chr7:144274451]C	.	PASS	SVTYPE=BND;CIPOS=-2,3;MATEID=pbsv.BND.chr7:144274451-chr2:122928790	GT:AD:DP	0/1:89,2:91
chr2	122943301	pbsv.INS.DUP.4989	T	<DUP>	.	PASS	SVTYPE=DUP;END=122943319;SVLEN=18	GT:AD:DP:SAC	0/1:43,47:90:22,21,28,19
chr2	123356758	pbsv.INS.DUP.5001	A	<DUP>	.	PASS	SVTYPE=DUP;END=123356835;SVLEN=77	GT:AD:DP:SAC	0/1:43,26:69:26,17,12,14
chr2	123955788	pbsv.INS.DUP.5015	T	<DUP>	.	PASS	SVTYPE=DUP;END=123956014;SVLEN=226	GT:AD:DP:SAC	0/1:58,41:99:30,28,18,23
chr2	123955855	pbsv.INS.DUP.5016	A	<DUP>	.	PASS	SVTYPE=DUP;END=123955923;SVLEN=68	GT:AD:DP:SAC	0/1:23,76:99:8,15,40,36
chr2	125892044	pbsv.INS.DUP.5032	T	<DUP>	.	PASS	SVTYPE=DUP;END=125892082;SVLEN=38	GT:AD:DP:SAC	0/1:36,31:67:20,16,12,19
chr2	125893754	pbsv.INS.DUP.5036	T	<DUP>	.	PASS	SVTYPE=DUP;END=125894012;SVLEN=258	GT:AD:DP:SAC	0/1:56,15:71:26,30,8,7
chr2	125894426	pbsv.INS.DUP.5037	T	<DUP>	.	PASS	SVTYPE=DUP;END=125894444;SVLEN=18	GT:AD:DP:SAC	0/1:37,36:73:16,21,20,16
chr2	127750753	pbsv.INS.DUP.5055	T	<DUP>	.	PASS	SVTYPE=DUP;END=127750774;SVLEN=21	GT:AD:DP:SAC	0/1:62,36:98:31,31,22,14
chr2	127792571	pbsv.INS.DUP.5058	G	<DUP>	.	PASS	SVTYPE=DUP;END=127792598;SVLEN=27	GT:AD:DP:SAC	0/1:51,40:91:28,23,21,19
chr2	128208365	pbsv.INS.DUP.5065	C	<DUP>	.	PASS	SVTYPE=DUP;END=128208438;SVLEN=73	GT:AD:DP:SAC	0/1:19,70:89:8,11,37,33
chr2	129309691	pbsv.INS.DUP.5081	G	<DUP>	.	PASS	SVTYPE=DUP;END=129309717;SVLEN=26	GT:AD:DP:SAC	1/1:2,80:82:2,0,44,36
chr2	130063791	pbsv.INS.DUP.5091	C	<DUP>	.	PASS	SVTYPE=DUP;END=130065777;SVLEN=1986	GT:AD:DP:SAC	0/1:81,21:102:43,38,8,13
chr2	131274308	pbsv.INS.DUP.5101	C	<DUP>	.	PASS	SVTYPE=DUP;END=131274804;SVLEN=496	GT:AD:DP:SAC	1/1:19,105:124:9,10,53,52
chr2	131284503	pbsv.INS.DUP.5102	G	<DUP>	.	PASS	SVTYPE=DUP;END=131284561;SVLEN=58	GT:AD:DP:SAC	0/1:45,60:105:14,31,32,28
chr2	131364114	pbsv.INS.DUP.5104	T	<DUP>	.	PASS	SVTYPE=DUP;END=131364132;SVLEN=18	GT:AD:DP:SAC	0/1:55,22:77:25,30,8,14
chr2	131364116	pbsv.INS.DUP.5105	G	<DUP>	.	PASS	SVTYPE=DUP;END=131364136;SVLEN=20	GT:AD:DP:SAC	0/1:26,51:77:9,17,24,27
chr2	131791187	pbsv.INS.DUP.5113	A	<DUP>	.	PASS	SVTYPE=DUP;END=131791318;SVLEN=131	GT:AD:DP:SAC	1/1:11,60:71:3,8,34,26
chr2	132393930	pbsv.INS.DUP.5123	T	<DUP>	.	PASS	SVTYPE=DUP;END=132394101;SVLEN=171	GT:AD:DP:SAC	0/1:60,28:88:27,33,19,9
chr2	132393943	pbsv.INS.DUP.5124	C	<DUP>	.	PASS	SVTYPE=DUP;END=132394046;SVLEN=103	GT:AD:DP:SAC	0/1:42,46:88:23,19,23,23
chr2	132580737	pbsv.BND.chr2:132580737-chr11:70644776	G	G[chr11:70644776[	.	PASS	SVTYPE=BND;CIPOS=-4,5;MATEID=pbsv.BND.chr11:70644776-chr2:132580737	GT:AD:DP	0/1:82,2:84
chr2	134096188	pbsv.BND.chr2:134096188-chr12:80624950	C	[chr12:80624950[C	.	PASS	SVTYPE=BND;CIPOS=-2,2;MATEID=pbsv.BND.chr12:80624950-chr2:134096188	GT:AD:DP	0/1:105,2:107
chr2	135245927	pbsv.INS.DUP.5141	A	<DUP>	.	PASS	SVTYPE=DUP;END=135245947;SVLEN=20	GT:AD:DP:SAC	0/1:80,21:101:37,43,13,8
chr2	135808135	pbsv.INS.DUP.5144	G	<DUP>	.	PASS	SVTYPE=DUP;END=135808161;SVLEN=26	GT:AD:DP:SAC	0/1:50,48:98:24,26,25,23
chr2	135833730	pbsv.BND.chr2:135833730-chrUn_KN707764v1_decoy:3910	G	G]chrUn_KN707764v1_decoy:3910]	.	Decoy;NearContigEnd	SVTYPE=BND;CIPOS=-113,20;MATEID=pbsv.BND.chrUn_KN707764v1_decoy:3910-chr2:135833730	GT:AD:DP	0/1:94,37:131
chr2	136983333	pbsv.INS.DUP.5158	A	<DUP>	.	PASS	SVTYPE=DUP;END=136983355;SVLEN=22	GT:AD:DP:SAC	1/1:3,68:71:2,1,28,40
chr2	137135795	pbsv.BND.chr2:137135795-chr3:39720822	C	]chr3:39720822]C	.	PASS	SVTYPE=BND;CIPOS=-2,3;MATEID=pbsv.BND.chr3:39720822-chr2:137135795	GT:AD:DP	0/1:107,2:109
chr2	138024122	pbsv.BND.chr2:138024122-chr8:137343709	C	C]chr8:137343709]	.	PASS	SVTYPE=BND;CIPOS=-1,1;MATEID=pbsv.BND.chr8:137343709-chr2:138024122	GT:AD:DP	0/1:96,3:99
chr2	138247401	pbsv.INV.5174	C	<INV>	.	PASS	SVTYPE=INV;END=138251032;SVLEN=3632	GT:AD:DP:SAC	0/1:40,36:76:22,18,15,21
chr2	138811803	pbsv.INS.DUP.5179	T	<DUP>	.	PASS	SVTYPE=DUP;END=138811825;SVLEN=22	GT:AD:DP:SAC	0/1:43,25:68:22,21,12,13
chr2	138872380	pbsv.INS.DUP.5183	G	<DUP>	.	PASS	SVTYPE=DUP;END=138872461;SVLEN=81	GT:AD:DP:SAC	0/1:52,45:97:30,22,23,22
chr2	139975116	pbsv.INS.DUP.5192	A	<DUP>	.	PASS	SVTYPE=DUP;END=139975159;SVLEN=43	GT:AD:DP:SAC	0/1:61,41:102:41,20,13,28
chr2	140228094	pbsv.INS.DUP.5194	A	<DUP>	.	PASS	SVTYPE=DUP;END=140228211;SVLEN=117	GT:AD:DP:SAC	0/1:60,26:86:32,28,16,10
chr2	140613323	pbsv.INS.DUP.5201	A	<DUP>	.	PASS	SVTYPE=DUP;END=140613386;SVLEN=63	GT:AD:DP:SAC	0/1:45,38:83:25,20,21,17
chr2	141544323	pbsv.INS.DUP.5213	T	<DUP>	.	PASS	SVTYPE=DUP;END=141544356;SVLEN=33	GT:AD:DP:SAC	0/1:41,60:101:22,19,27,33
chr2	142016858	pbsv.INS.DUP.5221	A	<DUP>	.	PASS	SVTYPE=DUP;END=142016884;SVLEN=26	GT:AD:DP:SAC	0/1:38,29:67:23,15,13,16
chr2	142590811	pbsv.INS.DUP.5224	C	<DUP>	.	PASS	SVTYPE=DUP;END=142590865;SVLEN=54	GT:AD:DP:SAC	0/1:62,29:91:30,32,13,16
chr2	142781143	pbsv.BND.chr2:142781143-chr5:79667516	A	[chr5:79667516[A	.	PASS	SVTYPE=BND;CIPOS=-9,9;MATEID=pbsv.BND.chr5:79667516-chr2:142781143	GT:AD:DP	0/1:96,2:98
chr2	144182811	pbsv.INS.DUP.5236	A	<DUP>	.	PASS	SVTYPE=DUP;END=144182849;SVLEN=38	GT:AD:DP:SAC	0/1:60,32:92:32,28,20,12
chr2	145302090	pbsv.INS.DUP.5246	G	<DUP>	.	PASS	SVTYPE=DUP;END=145302108;SVLEN=18	GT:AD:DP:SAC	0/1:21,42:63:12,9,21,21
chr2	145670930	pbsv.BND.chr2:145670930-chr20:11501172	A	]chr20:11501172]A	.	PASS	SVTYPE=BND;CIPOS=-1,4;MATEID=pbsv.BND.chr20:11501172-chr2:145670930	GT:AD:DP	0/1:70,4:74
chr2	146055968	pbsv.INS.DUP.5256	A	<DUP>	.	InsufficientStrandEvidence	SVTYPE=DUP;END=146056019;SVLEN=51	GT:AD:DP:SAC	0/1:69,21:90:41,28,0,21
chr2	147320699	pbsv.BND.chr2:147320699-chr5:150817274	T	]chr5:150817274]T	.	PASS	SVTYPE=BND;CIPOS=-3,4;MATEID=pbsv.BND.chr5:150817274-chr2:147320699	GT:AD:DP	0/1:85,2:87
chr2	147736441	pbsv.INS.DUP.5274	A	<DUP>	.	PASS	SVTYPE=DUP;END=147736460;SVLEN=19	GT:AD:DP:SAC	0/1:36,40:76:20,16,22,18
chr2	148775661	pbsv.INS.DUP.5279	T	<DUP>	.	PASS	SVTYPE=DUP;END=148775682;SVLEN=21	GT:AD:DP:SAC	1/1:1,77:78:1,0,37,40
chr2	148834142	pbsv.INS.DUP.5281	T	<DUP>	.	PASS	SVTYPE=DUP;END=148834204;SVLEN=62	GT:AD:DP:SAC	0/1:54,28:82:25,29,15,13
chr2	150024760	pbsv.INS.DUP.5289	A	<DUP>	.	PASS	SVTYPE=DUP;END=150024860;SVLEN=100	GT:AD:DP:SAC	0/1:60,31:91:32,28,16,15
chr2	153277924	pbsv.INS.DUP.5326	T	<DUP>	.	PASS	SVTYPE=DUP;END=153277943;SVLEN=19	GT:AD:DP:SAC	0/1:54,40:94:23,31,24,16
chr2	156705461	pbsv.BND.chr2:156705461-chr5:118772702	G	G[chr5:118772702[	.	PASS	SVTYPE=BND;CIPOS=0,0;MATEID=pbsv.BND.chr5:118772702-chr2:156705461	GT:AD:DP	0/1:105,2:107
chr2	158520229	pbsv.BND.chr2:158520229-chr1:185420398	C	C[chr1:185420398[	.	PASS	SVTYPE=BND;CIPOS=0,0;MATEID=pbsv.BND.chr1:185420398-chr2:158520229	GT:AD:DP	0/1:61,2:63
chr2	159237788	pbsv.INS.DUP.5370	T	<DUP>	.	PASS	SVTYPE=DUP;END=159237866;SVLEN=78	GT:AD:DP:SAC	1/1:1,78:79:1,0,42,36
chr2	159874177	pbsv.INS.DUP.5382	T	<DUP>	.	PASS	SVTYPE=DUP;END=159874332;SVLEN=155	GT:AD:DP:SAC	0/1:51,26:77:20,31,16,10
chr2	160135576	pbsv.BND.chr2:160135576-chr17:3629729	A	A[chr17:3629729[	.	PASS	SVTYPE=BND;CIPOS=-3,3;MATEID=pbsv.BND.chr17:3629729-chr2:160135576	GT:AD:DP	0/1:98,2:100
chr2	160554419	pbsv.INS.DUP.5391	A	<DUP>	.	PASS	SVTYPE=DUP;END=160554438;SVLEN=19	GT:AD:DP:SAC	0/1:32,47:79:19,13,19,28
chr2	161226866	pbsv.INS.DUP.5403	A	<DUP>	.	PASS	SVTYPE=DUP;END=161226921;SVLEN=55	GT:AD:DP:SAC	1/1:3,82:85:1,2,42,40
chr2	162752923	pbsv.INS.DUP.5412	G	<DUP>	.	PASS	SVTYPE=DUP;END=162753011;SVLEN=88	GT:AD:DP:SAC	1/1:14,64:78:2,12,39,25
chr2	166414079	pbsv.INS.DUP.5450	A	<DUP>	.	PASS	SVTYPE=DUP;END=166414127;SVLEN=48	GT:AD:DP:SAC	0/1:66,25:91:32,34,14,11
chr2	168405000	pbsv.BND.chr2:168405000-chr8:12556423	T	T]chr8:12556423]	.	PASS	SVTYPE=BND;CIPOS=-1,2;MATEID=pbsv.BND.chr8:12556423-chr2:168405000	GT:AD:DP	0/1:99,2:101
chr2	168681351	pbsv.BND.chr2:168681351-chr6:144852116	T	T]chr6:144852116]	.	PASS	SVTYPE=BND;CIPOS=-1,1;MATEID=pbsv.BND.chr6:144852116-chr2:168681351	GT:AD:DP	0/1:106,3:109
chr2	168812881	pbsv.BND.chr2:168812881-chr4:22023439	C	[chr4:22023439[C	.	PASS	SVTYPE=BND;CIPOS=-2,2;MATEID=pbsv.BND.chr4:22023439-chr2:168812881	GT:AD:DP	0/1:113,2:115
chr2	169466771	pbsv.INS.DUP.5485	A	<DUP>	.	PASS	SVTYPE=DUP;END=169466846;SVLEN=75	GT:AD:DP:SAC	0/1:50,26:76:25,25,15,11
chr2	169561789	pbsv.INS.DUP.5491	A	<DUP>	.	PASS	SVTYPE=DUP;END=169561820;SVLEN=31	GT:AD:DP:SAC	0/1:26,71:97:9,17,36,35
chr2	171182932	pbsv.INS.DUP.5517	A	<DUP>	.	PASS	SVTYPE=DUP;END=171182961;SVLEN=29	GT:AD:DP:SAC	0/1:44,39:83:14,30,20,19
chr2	171902770	pbsv.INS.DUP.5523	T	<DUP>	.	PASS	SVTYPE=DUP;END=171902816;SVLEN=46	GT:AD:DP:SAC	0/1:42,44:86:19,23,24,20
chr2	172484437	pbsv.INS.DUP.5535	G	<DUP>	.	PASS	SVTYPE=DUP;END=172484461;SVLEN=24	GT:AD:DP:SAC	0/1:54,39:93:24,30,19,20
chr2	172752039	pbsv.INS.DUP.5541	A	<DUP>	.	PASS	SVTYPE=DUP;END=172752078;SVLEN=39	GT:AD:DP:SAC	1/1:1,94:95:0,1,47,47
chr2	175678489	pbsv.INS.DUP.5562	C	<DUP>	.	PASS	SVTYPE=DUP;END=175678509;SVLEN=20	GT:AD:DP:SAC	1/1:1,71:72:1,0,32,39
chr2	176036704	pbsv.INS.DUP.5565	C	<DUP>	.	PASS	SVTYPE=DUP;END=176036724;SVLEN=20	GT:AD:DP:SAC	0/1:29,43:72:16,13,23,20
chr2	176857712	pbsv.BND.chr2:176857712-chr14:27783889	A	]chr14:27783889]A	.	PASS	SVTYPE=BND;CIPOS=-1,1;MATEID=pbsv.BND.chr14:27783889-chr2:176857712	GT:AD:DP	0/1:93,2:95
chr2	177117493	pbsv.BND.chr2:177117493-chr4:127162239	C	C[chr4:127162239[	.	PASS	SVTYPE=BND;CIPOS=-1,1;MATEID=pbsv.BND.chr4:127162239-chr2:177117493	GT:AD:DP	0/1:80,2:82
chr2	177297948	pbsv.INS.DUP.5571	T	<DUP>	.	PASS	SVTYPE=DUP;END=177297977;SVLEN=29	GT:AD:DP:SAC	1/1:3,90:93:1,2,55,35
chr2	177603987	pbsv.INS.DUP.5578	T	<DUP>	.	PASS	SVTYPE=DUP;END=177604009;SVLEN=22	GT:AD:DP:SAC	1/1:15,93:108:5,10,43,50
chr2	177946522	pbsv.INS.DUP.5581	C	<DUP>	.	PASS	SVTYPE=DUP;END=177946639;SVLEN=117	GT:AD:DP:SAC	0/1:75,24:99:37,38,12,12
chr2	178208769	pbsv.INS.DUP.5584	C	<DUP>	.	PASS	SVTYPE=DUP;END=178208797;SVLEN=28	GT:AD:DP:SAC	0/1:57,30:87:27,30,13,17
chr2	178252199	pbsv.INS.DUP.5585	A	<DUP>	.	PASS	SVTYPE=DUP;END=178252230;SVLEN=31	GT:AD:DP:SAC	0/1:51,44:95:26,25,28,16
chr2	179060847	pbsv.INS.DUP.5591	T	<DUP>	.	PASS	SVTYPE=DUP;END=179060878;SVLEN=31	GT:AD:DP:SAC	0/1:51,44:95:26,25,19,25
chr2	179060847	pbsv.INS.DUP.5592	T	<DUP>	.	PASS	SVTYPE=DUP;END=179060872;SVLEN=25	GT:AD:DP:SAC	0/1:45,50:95:20,25,25,25
chr2	179185706	pbsv.INS.DUP.5593	A	<DUP>	.	PASS	SVTYPE=DUP;END=179185735;SVLEN=29	GT:AD:DP:SAC	0/1:50,31:81:28,22,17,14
chr2	180682206	pbsv.INS.DUP.5598	G	<DUP>	.	PASS	SVTYPE=DUP;END=180682253;SVLEN=47	GT:AD:DP:SAC	1/1:9,66:75:7,2,35,31
chr2	181123332	pbsv.INS.DUP.5605	A	<DUP>	.	PASS	SVTYPE=DUP;END=181123503;SVLEN=171	GT:AD:DP:SAC	1/1:2,93:95:0,2,47,46
chr2	181288597	pbsv.INS.DUP.5607	T	<DUP>	.	PASS	SVTYPE=DUP;END=181288906;SVLEN=309	GT:AD:DP:SAC	0/1:51,48:99:27,24,26,22
chr2	182984424	pbsv.INS.DUP.5624	G	<DUP>	.	PASS	SVTYPE=DUP;END=182984450;SVLEN=26	GT:AD:DP:SAC	0/1:70,19:89:40,30,12,7
chr2	183121916	pbsv.INS.DUP.5627	T	<DUP>	.	PASS	SVTYPE=DUP;END=183121933;SVLEN=17	GT:AD:DP:SAC	0/1:41,35:76:20,21,14,21
chr2	186191175	pbsv.INS.DUP.5650	G	<DUP>	.	PASS	SVTYPE=DUP;END=186191209;SVLEN=34	GT:AD:DP:SAC	0/1:54,36:90:27,27,13,23
chr2	186278432	pbsv.INS.DUP.5653	A	<DUP>	.	PASS	SVTYPE=DUP;END=186278502;SVLEN=70	GT:AD:DP:SAC	0/1:46,27:73:24,22,12,15
chr2	186289327	pbsv.BND.chr2:186289327-chr15:73567018	T	T]chr15:73567018]	.	PASS	SVTYPE=BND;CIPOS=-13,9;MATEID=pbsv.BND.chr15:73567018-chr2:186289327	GT:AD:DP	0/1:83,3:86
chr2	186605761	pbsv.INS.DUP.5655	T	<DUP>	.	PASS	SVTYPE=DUP;END=186605889;SVLEN=128	GT:AD:DP:SAC	1/1:8,84:92:2,6,44,40
chr2	188711116	pbsv.INS.DUP.5677	T	<DUP>	.	PASS	SVTYPE=DUP;END=188711202;SVLEN=86	GT:AD:DP:SAC	1/1:3,62:65:3,0,30,32
chr2	189729691	pbsv.INS.DUP.5685	T	<DUP>	.	PASS	SVTYPE=DUP;END=189729714;SVLEN=23	GT:AD:DP:SAC	1/1:3,65:68:1,2,28,37
chr2	190137826	pbsv.INS.DUP.5689	G	<DUP>	.	PASS	SVTYPE=DUP;END=190137906;SVLEN=80	GT:AD:DP:SAC	1/1:1,103:104:1,0,49,54
chr2	190819229	pbsv.BND.chr2:190819229-chr12:102575387	A	]chr12:102575387]A	.	PASS	SVTYPE=BND;CIPOS=0,0;MATEID=pbsv.BND.chr12:102575387-chr2:190819229	GT:AD:DP	0/1:101,2:103
chr2	191426069	pbsv.BND.chr2:191426069-chr13:45768621	T	[chr13:45768621[T	.	PASS	SVTYPE=BND;CIPOS=0,0;MATEID=pbsv.BND.chr13:45768621-chr2:191426069	GT:AD:DP	0/1:85,2:87
chr2	192037278	pbsv.INS.DUP.5720	A	<DUP>	.	PASS	SVTYPE=DUP;END=192037328;SVLEN=50	GT:AD:DP:SAC	0/1:53,40:93:21,32,23,17
chr2	192131065	pbsv.INS.DUP.5723	C	<DUP>	.	PASS	SVTYPE=DUP;END=192131181;SVLEN=116	GT:AD:DP:SAC	0/1:66,35:101:38,28,13,22
chr2	192131122	pbsv.INS.DUP.5724	G	<DUP>	.	PASS	SVTYPE=DUP;END=192131349;SVLEN=227	GT:AD:DP:SAC	0/1:65,35:100:29,36,21,14
chr2	192513283	pbsv.INS.DUP.5728	A	<DUP>	.	PASS	SVTYPE=DUP;END=192513302;SVLEN=19	GT:AD:DP:SAC	1/1:16,75:91:12,4,34,41
chr2	192975046	pbsv.INS.DUP.5732	A	<DUP>	.	PASS	SVTYPE=DUP;END=192975069;SVLEN=23	GT:AD:DP:SAC	0/1:24,80:104:6,18,33,47
chr2	193218446	pbsv.BND.chr2:193218446-chr1:102103366	T	T]chr1:102103366]	.	PASS	SVTYPE=BND;CIPOS=-7,4;MATEID=pbsv.BND.chr1:102103366-chr2:193218446	GT:AD:DP	0/1:90,6:96
chr2	193744621	pbsv.INS.DUP.5744	A	<DUP>	.	PASS	SVTYPE=DUP;END=193744639;SVLEN=18	GT:AD:DP:SAC	0/1:35,36:71:24,11,21,15
chr2	194269024	pbsv.BND.chr2:194269024-chr4:45306721	G	G]chr4:45306721]	.	PASS	SVTYPE=BND;CIPOS=-6,4;MATEID=pbsv.BND.chr4:45306721-chr2:194269024	GT:AD:DP	0/1:98,3:101
chr2	194332241	pbsv.INS.DUP.5752	A	<DUP>	.	PASS	SVTYPE=DUP;END=194332267;SVLEN=26	GT:AD:DP:SAC	1/1:5,71:76:4,1,39,32
chr2	194353939	pbsv.INS.DUP.5753	G	<DUP>	.	PASS	SVTYPE=DUP;END=194354004;SVLEN=65	GT:AD:DP:SAC	1/1:2,88:90:1,1,51,37
chr2	194915127	pbsv.INS.DUP.5765	A	<DUP>	.	PASS	SVTYPE=DUP;END=194915203;SVLEN=76	GT:AD:DP:SAC	0/1:27,46:73:13,14,24,22
chr2	196982108	pbsv.INS.DUP.5788	T	<DUP>	.	PASS	SVTYPE=DUP;END=196982126;SVLEN=18	GT:AD:DP:SAC	0/1:44,45:89:28,16,20,25
chr2	197441728	pbsv.BND.chr2:197441728-chr2:118109134	T	[chr2:118109134[T	.	PASS	SVTYPE=BND;CIPOS=-3,3;MATEID=pbsv.BND.chr2:118109134-chr2:197441728;MATEDIST=79332594	GT:AD:DP	0/1:105,2:107
chr2	197726753	pbsv.BND.chr2:197726753-chr20:22517867	T	T]chr20:22517867]	.	PASS	SVTYPE=BND;CIPOS=0,0;MATEID=pbsv.BND.chr20:22517867-chr2:197726753	GT:AD:DP	0/1:78,2:80
chr2	197922690	pbsv.INS.DUP.5799	G	<DUP>	.	PASS	SVTYPE=DUP;END=197922803;SVLEN=113	GT:AD:DP:SAC	0/1:54,33:87:25,29,19,14
chr2	198342586	pbsv.INS.DUP.5801	T	<DUP>	.	PASS	SVTYPE=DUP;END=198342630;SVLEN=44	GT:AD:DP:SAC	0/1:93,32:125:47,46,13,19
chr2	199749255	pbsv.BND.chr2:199749255-chr12:16787962	G	G]chr12:16787962]	.	PASS	SVTYPE=BND;CIPOS=-2,2;MATEID=pbsv.BND.chr12:16787962-chr2:199749255	GT:AD:DP	0/1:86,3:89
chr2	205117917	pbsv.INS.DUP.5857	A	<DUP>	.	PASS	SVTYPE=DUP;END=205117936;SVLEN=19	GT:AD:DP:SAC	1/1:5,73:78:3,2,40,33
chr2	206225736	pbsv.BND.chr2:206225736-chrUn_JTFH01000095v1_decoy:3612	T	T]chrUn_JTFH01000095v1_decoy:3612]	.	Decoy;NearContigEnd	SVTYPE=BND;CIPOS=0,2;MATEID=pbsv.BND.chrUn_JTFH01000095v1_decoy:3612-chr2:206225736	GT:AD:DP	0/1:85,7:92
chr2	206606617	pbsv.BND.chr2:206606617-chrX:117285597	C	C[chrX:117285597[	.	PASS	SVTYPE=BND;CIPOS=0,0;MATEID=pbsv.BND.chrX:117285597-chr2:206606617	GT:AD:DP	0/1:68,2:70
chr2	206943673	pbsv.INS.DUP.5880	A	<DUP>	.	PASS	SVTYPE=DUP;END=206943719;SVLEN=46	GT:AD:DP:SAC	0/1:83,24:107:44,39,12,12
chr2	206943696	pbsv.INS.DUP.5881	A	<DUP>	.	PASS	SVTYPE=DUP;END=206943727;SVLEN=31	GT:AD:DP:SAC	0/1:62,45:107:27,35,29,16
chr2	206943712	pbsv.INS.DUP.5882	A	<DUP>	.	PASS	SVTYPE=DUP;END=206943744;SVLEN=32	GT:AD:DP:SAC	0/1:68,39:107:40,28,16,23
chr2	206945290	pbsv.INS.DUP.5883	C	<DUP>	.	PASS	SVTYPE=DUP;END=206945316;SVLEN=26	GT:AD:DP:SAC	1/1:4,100:104:2,2,52,48
chr2	207645374	pbsv.INS.DUP.5895	A	<DUP>	.	PASS	SVTYPE=DUP;END=207645416;SVLEN=42	GT:AD:DP:SAC	0/1:54,32:86:27,27,22,10
chr2	208856068	pbsv.INS.DUP.5909	T	<DUP>	.	PASS	SVTYPE=DUP;END=208856091;SVLEN=23	GT:AD:DP:SAC	1/1:1,94:95:1,0,43,51
chr2	209435952	pbsv.INS.DUP.5918	T	<DUP>	.	PASS	SVTYPE=DUP;END=209435994;SVLEN=42	GT:AD:DP:SAC	0/1:54,48:102:27,27,20,28
chr2	210263355	pbsv.BND.chr2:210263355-chr8:27232111	G	G]chr8:27232111]	.	PASS	SVTYPE=BND;CIPOS=0,0;MATEID=pbsv.BND.chr8:27232111-chr2:210263355	GT:AD:DP	0/1:94,2:96
chr2	210755540	pbsv.BND.chr2:210755540-chr19:15664340	A	[chr19:15664340[A	.	PASS	SVTYPE=BND;CIPOS=-1,2;MATEID=pbsv.BND.chr19:15664340-chr2:210755540	GT:AD:DP	0/1:91,2:93
chr2	210791528	pbsv.INS.DUP.5928	A	<DUP>	.	PASS	SVTYPE=DUP;END=210791611;SVLEN=83	GT:AD:DP:SAC	1/1:2,87:89:2,0,46,41
chr2	211134810	pbsv.INS.DUP.5937	A	<DUP>	.	PASS	SVTYPE=DUP;END=211134846;SVLEN=36	GT:AD:DP:SAC	0/1:23,51:74:7,16,28,23
chr2	211508732	pbsv.BND.chr2:211508732-chr1:18736923	A	]chr1:18736923]A	.	PASS	SVTYPE=BND;CIPOS=0,0;MATEID=pbsv.BND.chr1:18736923-chr2:211508732	GT:AD:DP	0/1:107,3:110
chr2	211599516	pbsv.INS.DUP.5941	T	<DUP>	.	PASS	SVTYPE=DUP;END=211599532;SVLEN=16	GT:AD:DP:SAC	1/1:6,78:84:5,1,44,34
chr2	212102089	pbsv.INS.DUP.5949	T	<DUP>	.	PASS	SVTYPE=DUP;END=212102107;SVLEN=18	GT:AD:DP:SAC	1/1:16,69:85:11,5,37,32
chr2	212188215	pbsv.INS.DUP.5950	T	<DUP>	.	PASS	SVTYPE=DUP;END=212188234;SVLEN=19	GT:AD:DP:SAC	0/1:45,36:81:13,32,26,10
chr2	212549010	pbsv.INS.DUP.5953	T	<DUP>	.	PASS	SVTYPE=DUP;END=212549156;SVLEN=146	GT:AD:DP:SAC	0/1:66,20:86:33,33,9,11
chr2	213387436	pbsv.INS.DUP.5962	T	<DUP>	.	PASS	SVTYPE=DUP;END=213387455;SVLEN=19	GT:AD:DP:SAC	0/1:73,43:116:32,41,22,21
chr2	213833549	pbsv.INS.DUP.5966	A	<DUP>	.	PASS	SVTYPE=DUP;END=213833597;SVLEN=48	GT:AD:DP:SAC	0/1:70,22:92:30,40,14,8
chr2	213860433	pbsv.INS.DUP.5967	A	<DUP>	.	PASS	SVTYPE=DUP;END=213860457;SVLEN=24	GT:AD:DP:SAC	0/1:59,48:107:26,33,19,29
chr2	217648615	pbsv.INS.DUP.6016	A	<DUP>	.	PASS	SVTYPE=DUP;END=217648672;SVLEN=57	GT:AD:DP:SAC	1/1:3,86:89:1,2,46,40
chr2	220523718	pbsv.INS.DUP.6047	A	<DUP>	.	PASS	SVTYPE=DUP;END=220523805;SVLEN=87	GT:AD:DP:SAC	1/1:3,92:95:2,1,44,48
chr2	221366647	pbsv.INS.DUP.6064	G	<DUP>	.	PASS	SVTYPE=DUP;END=221366738;SVLEN=91	GT:AD:DP:SAC	0/1:49,40:89:27,22,19,21
chr2	222816543	pbsv.INS.DUP.6075	C	<DUP>	.	PASS	SVTYPE=DUP;END=222816706;SVLEN=163	GT:AD:DP:SAC	0/1:62,44:106:27,35,23,21
chr2	223628788	pbsv.BND.chr2:223628788-chr1:48105460	T	]chr1:48105460]T	.	PASS	SVTYPE=BND;CIPOS=0,0;MATEID=pbsv.BND.chr1:48105460-chr2:223628788	GT:AD:DP	0/1:92,2:94
chr2	225494006	pbsv.BND.chr2:225494006-chr13:46409828	G	G]chr13:46409828]	.	PASS	SVTYPE=BND;CIPOS=-7,12;MATEID=pbsv.BND.chr13:46409828-chr2:225494006	GT:AD:DP	0/1:94,3:97
chr2	225583373	pbsv.BND.chr2:225583373-chr5:90106884	A	[chr5:90106884[A	.	PASS	SVTYPE=BND;CIPOS=0,2;MATEID=pbsv.BND.chr5:90106884-chr2:225583373	GT:AD:DP	0/1:76,3:79
chr2	225612807	pbsv.INS.DUP.6111	C	<DUP>	.	PASS	SVTYPE=DUP;END=225612839;SVLEN=32	GT:AD:DP:SAC	0/1:84,22:106:45,39,9,13
chr2	225612808	pbsv.INS.DUP.6112	C	<DUP>	.	PASS	SVTYPE=DUP;END=225612842;SVLEN=34	GT:AD:DP:SAC	0/1:67,39:106:34,33,20,19
chr2	226656426	pbsv.INS.DUP.6130	A	<DUP>	.	PASS	SVTYPE=DUP;END=226656500;SVLEN=74	GT:AD:DP:SAC	1/1:0,113:113:0,0,52,61
chr2	227193801	pbsv.INS.DUP.6135	G	<DUP>	.	PASS	SVTYPE=DUP;END=227193882;SVLEN=81	GT:AD:DP:SAC	0/1:52,16:68:34,18,5,11
chr2	227249213	pbsv.INS.DUP.6140	T	<DUP>	.	PASS	SVTYPE=DUP;END=227249241;SVLEN=28	GT:AD:DP:SAC	0/1:20,70:90:12,8,27,43
chr2	227749844	pbsv.INS.DUP.6149	C	<DUP>	.	PASS	SVTYPE=DUP;END=227749862;SVLEN=18	GT:AD:DP:SAC	0/1:28,45:73:12,16,22,23
chr2	227911248	pbsv.INS.DUP.6153	A	<DUP>	.	PASS	SVTYPE=DUP;END=227911278;SVLEN=30	GT:AD:DP:SAC	0/1:49,34:83:23,26,20,14
chr2	229596928	pbsv.INS.DUP.6164	C	<DUP>	.	PASS	SVTYPE=DUP;END=229596969;SVLEN=41	GT:AD:DP:SAC	0/1:47,34:81:22,25,21,13
chr2	229792975	pbsv.BND.chr2:229792975-chr1:219585085	C	]chr1:219585085]C	.	PASS	SVTYPE=BND;CIPOS=-1,1;MATEID=pbsv.BND.chr1:219585085-chr2:229792975	GT:AD:DP	0/1:69,2:71
chr2	230436873	pbsv.INS.DUP.6178	T	<DUP>	.	PASS	SVTYPE=DUP;END=230436904;SVLEN=31	GT:AD:DP:SAC	0/1:46,43:89:21,25,22,21
chr2	230676890	pbsv.INS.DUP.6187	C	<DUP>	.	PASS	SVTYPE=DUP;END=230676910;SVLEN=20	GT:AD:DP:SAC	0/1:70,21:91:32,38,10,11
chr2	232000067	pbsv.BND.chr2:232000067-chr13:52763407	T	]chr13:52763407]T	.	PASS	SVTYPE=BND;CIPOS=0,0;MATEID=pbsv.BND.chr13:52763407-chr2:232000067	GT:AD:DP	0/1:94,2:96
chr2	232086615	pbsv.INS.DUP.6224	A	<DUP>	.	PASS	SVTYPE=DUP;END=232086640;SVLEN=25	GT:AD:DP:SAC	1/1:4,99:103:2,2,44,55
chr2	232583330	pbsv.INS.DUP.6231	T	<DUP>	.	PASS	SVTYPE=DUP;END=232583363;SVLEN=33	GT:AD:DP:SAC	0/1:31,42:73:16,15,20,22
chr2	232899941	pbsv.INS.DUP.6237	C	<DUP>	.	PASS	SVTYPE=DUP;END=232899959;SVLEN=18	GT:AD:DP:SAC	0/1:62,30:92:29,33,17,13
chr2	232900087	pbsv.INS.DUP.6238	C	<DUP>	.	PASS	SVTYPE=DUP;END=232900314;SVLEN=227	GT:AD:DP:SAC	0/1:52,40:92:27,25,19,21
chr2	232900183	pbsv.INS.DUP.6239	C	<DUP>	.	PASS	SVTYPE=DUP;END=232900271;SVLEN=88	GT:AD:DP:SAC	0/1:73,19:92:37,36,9,10
chr2	233144512	pbsv.INS.DUP.6253	G	<DUP>	.	PASS	SVTYPE=DUP;END=233144561;SVLEN=49	GT:AD:DP:SAC	0/1:53,46:99:30,23,21,25
chr2	233463532	pbsv.INS.DUP.6260	C	<DUP>	.	PASS	SVTYPE=DUP;END=233463658;SVLEN=126	GT:AD:DP:SAC	0/1:78,20:98:38,40,13,7
chr2	235417279	pbsv.BND.chr2:235417279-chr1:30069159	G	[chr1:30069159[G	.	PASS	SVTYPE=BND;CIPOS=-2,3;MATEID=pbsv.BND.chr1:30069159-chr2:235417279	GT:AD:DP	0/1:94,2:96
chr2	235536255	pbsv.INS.DUP.6301	A	<DUP>	.	PASS	SVTYPE=DUP;END=235536312;SVLEN=57	GT:AD:DP:SAC	0/1:31,45:76:18,13,20,25
chr2	235597718	pbsv.INS.DUP.6304	G	<DUP>	.	PASS	SVTYPE=DUP;END=235597927;SVLEN=209	GT:AD:DP:SAC	0/1:70,26:96:30,40,18,8
chr2	236344887	pbsv.INS.DUP.6314	G	<DUP>	.	PASS	SVTYPE=DUP;END=236345110;SVLEN=223	GT:AD:DP:SAC	0/1:60,28:88:27,33,19,9
chr2	236358019	pbsv.INS.DUP.6316	A	<DUP>	.	PASS	SVTYPE=DUP;END=236358072;SVLEN=53	GT:AD:DP:SAC	0/1:57,34:91:26,31,15,19
chr2	237457741	pbsv.INS.DUP.6337	G	<DUP>	.	PASS	SVTYPE=DUP;END=237457788;SVLEN=47	GT:AD:DP:SAC	0/1:47,45:92:31,16,22,23
chr2	238118332	pbsv.INS.DUP.6350	G	<DUP>	.	PASS	SVTYPE=DUP;END=238118522;SVLEN=190	GT:AD:DP:SAC	0/1:23,64:87:14,9,28,36
chr2	238777043	pbsv.INS.DUP.6359	G	<DUP>	.	PASS	SVTYPE=DUP;END=238777241;SVLEN=198	GT:AD:DP:SAC	0/1:59,22:81:30,29,9,13
chr2	238777289	pbsv.INS.DUP.6361	T	<DUP>	.	PASS	SVTYPE=DUP;END=238777360;SVLEN=71	GT:AD:DP:SAC	0/1:57,25:82:30,27,10,15
chr2	238783339	pbsv.INS.DUP.6363	C	<DUP>	.	PASS	SVTYPE=DUP;END=238783514;SVLEN=175	GT:AD:DP:SAC	0/1:30,54:84:17,13,28,26
chr2	238929647	pbsv.INS.DUP.6372	C	<DUP>	.	PASS	SVTYPE=DUP;END=238929665;SVLEN=18	GT:AD:DP:SAC	0/1:46,48:94:24,22,25,23
chr2	239150541	pbsv.INS.DUP.6381	C	<DUP>	.	PASS	SVTYPE=DUP;END=239150592;SVLEN=51	GT:AD:DP:SAC	1/1:1,99:100:1,0,42,57
chr2	239231633	pbsv.INS.DUP.6385	G	<DUP>	.	PASS	SVTYPE=DUP;END=239232018;SVLEN=385	GT:AD:DP:SAC	0/1:58,31:89:29,29,19,12
chr2	239347007	pbsv.INS.DUP.6389	C	<DUP>	.	PASS	SVTYPE=DUP;END=239347089;SVLEN=82	GT:AD:DP:SAC	0/1:41,47:88:18,23,19,28
chr2	239476727	pbsv.INS.DUP.6390	G	<DUP>	.	PASS	SVTYPE=DUP;END=239476818;SVLEN=91	GT:AD:DP:SAC	0/1:77,29:106:33,44,18,11
chr2	239602828	pbsv.INS.DUP.6397	C	<DUP>	.	PASS	SVTYPE=DUP;END=239602892;SVLEN=64	GT:AD:DP:SAC	0/1:40,52:92:15,25,30,22
chr2	239737530	pbsv.INS.DUP.6403	C	<DUP>	.	PASS	SVTYPE=DUP;END=239737583;SVLEN=53	GT:AD:DP:SAC	0/1:26,72:98:14,12,35,37
chr2	239815978	pbsv.INS.DUP.6406	G	<DUP>	.	PASS	SVTYPE=DUP;END=239816040;SVLEN=62	GT:AD:DP:SAC	0/1:56,52:108:29,27,31,21
chr2	239816450	pbsv.INS.DUP.6407	G	<DUP>	.	PASS	SVTYPE=DUP;END=239816570;SVLEN=120	GT:AD:DP:SAC	0/1:81,28:109:46,35,14,14
chr2	239894297	pbsv.INS.DUP.6409	C	<DUP>	.	PASS	SVTYPE=DUP;END=239894367;SVLEN=70	GT:AD:DP:SAC	0/1:62,41:103:26,36,29,12
chr2	240158088	pbsv.INS.DUP.6422	A	<DUP>	.	PASS	SVTYPE=DUP;END=240158746;SVLEN=658	GT:AD:DP:SAC	0/1:67,28:95:36,31,11,17
chr2	240158227	pbsv.INS.DUP.6423	C	<DUP>	.	PASS	SVTYPE=DUP;END=240158526;SVLEN=299	GT:AD:DP:SAC	0/1:66,29:95:35,31,12,17
chr2	240158928	pbsv.INS.DUP.6425	G	<DUP>	.	PASS	SVTYPE=DUP;END=240159066;SVLEN=138	GT:AD:DP:SAC	0/1:59,36:95:29,30,17,19
chr2	240309484	pbsv.INS.DUP.6434	T	<DUP>	.	PASS	SVTYPE=DUP;END=240309526;SVLEN=42	GT:AD:DP:SAC	0/1:69,41:110:32,37,19,22
chr2	240318564	pbsv.INS.DUP.6435	G	<DUP>	.	PASS	SVTYPE=DUP;END=240318662;SVLEN=98	GT:AD:DP:SAC	0/1:43,41:84:21,22,22,19
chr2	240383932	pbsv.INS.DUP.6439	A	<DUP>	.	PASS	SVTYPE=DUP;END=240383980;SVLEN=48	GT:AD:DP:SAC	0/1:71,24:95:35,36,11,13
chr2	240383934	pbsv.INS.DUP.6440	C	<DUP>	.	PASS	SVTYPE=DUP;END=240384000;SVLEN=66	GT:AD:DP:SAC	0/1:68,27:95:33,35,13,14
chr2	240791501	pbsv.INS.DUP.6467	C	<DUP>	.	PASS	SVTYPE=DUP;END=240791579;SVLEN=78	GT:AD:DP:SAC	0/1:46,42:88:27,19,25,17
chr2	240812869	pbsv.INS.DUP.6468	G	<DUP>	.	PASS	SVTYPE=DUP;END=240813008;SVLEN=139	GT:AD:DP:SAC	0/1:41,28:69:20,21,15,13
chr2	240812912	pbsv.INS.DUP.6469	A	<DUP>	.	PASS	SVTYPE=DUP;END=240812968;SVLEN=56	GT:AD:DP:SAC	0/1:53,16:69:28,25,7,9
chr2	240872363	pbsv.INS.DUP.6472	A	<DUP>	.	PASS	SVTYPE=DUP;END=240872483;SVLEN=120	GT:AD:DP:SAC	1/1:8,78:86:4,4,31,47
chr2	240904609	pbsv.INS.DUP.6473	G	<DUP>	.	PASS	SVTYPE=DUP;END=240904639;SVLEN=30	GT:AD:DP:SAC	0/1:55,40:95:21,34,21,19
chr2	240950920	pbsv.INS.DUP.6485	C	<DUP>	.	PASS	SVTYPE=DUP;END=240950971;SVLEN=51	GT:AD:DP:SAC	0/1:48,43:91:19,29,24,19
chr2	241011114	pbsv.INS.DUP.6490	G	<DUP>	.	PASS	SVTYPE=DUP;END=241011277;SVLEN=163	GT:AD:DP:SAC	0/1:64,44:108:38,26,19,25
chr2	241091422	pbsv.INS.DUP.6491	G	<DUP>	.	PASS	SVTYPE=DUP;END=241091522;SVLEN=100	GT:AD:DP:SAC	0/1:54,31:85:26,28,16,15
chr2	241091423	pbsv.INS.DUP.6492	T	<DUP>	.	PASS	SVTYPE=DUP;END=241091467;SVLEN=44	GT:AD:DP:SAC	0/1:37,48:85:20,17,22,26
chr2	241815313	pbsv.INS.DUP.6526	T	<DUP>	.	PASS	SVTYPE=DUP;END=241815432;SVLEN=119	GT:AD:DP:SAC	1/1:4,104:108:3,1,57,47
chr2	241819362	pbsv.INS.DUP.6527	C	<DUP>	.	PASS	SVTYPE=DUP;END=241819470;SVLEN=108	GT:AD:DP:SAC	1/1:19,89:108:7,12,49,40
chr2	241848402	pbsv.INS.DUP.6530	G	<DUP>	.	PASS	SVTYPE=DUP;END=241848696;SVLEN=294	GT:AD:DP:SAC	0/1:49,16:65:24,25,10,6
chr2	241878577	pbsv.INS.DUP.6534	C	<DUP>	.	PASS	SVTYPE=DUP;END=241878641;SVLEN=64	GT:AD:DP:SAC	0/1:33,33:66:16,17,13,20
chr2	241945945	pbsv.INS.DUP.6546	T	<DUP>	.	PASS	SVTYPE=DUP;END=241946027;SVLEN=82	GT:AD:DP:SAC	0/1:52,28:80:28,24,14,14
chr2	241968872	pbsv.INS.DUP.6548	G	<DUP>	.	PASS	SVTYPE=DUP;END=241969017;SVLEN=145	GT:AD:DP:SAC	0/1:49,39:88:30,19,16,23
chr2	241989659	pbsv.INS.DUP.6554	C	<DUP>	.	PASS	SVTYPE=DUP;END=241989707;SVLEN=48	GT:AD:DP:SAC	0/1:50,40:90:21,29,20,20
chr2	242019127	pbsv.INS.DUP.6557	T	<DUP>	.	PASS	SVTYPE=DUP;END=242019159;SVLEN=32	GT:AD:DP:SAC	1/1:3,83:86:2,1,37,46
chr2	242021813	pbsv.INS.DUP.6558	C	<DUP>	.	PASS	SVTYPE=DUP;END=242021837;SVLEN=24	GT:AD:DP:SAC	0/1:75,19:94:36,39,8,11
chr2	242046727	pbsv.INS.DUP.6564	C	<DUP>	.	PASS	SVTYPE=DUP;END=242046749;SVLEN=22	GT:AD:DP:SAC	0/1:49,34:83:29,20,18,16
chr2	242088458	pbsv.INS.DUP.6567	C	<DUP>	.	PASS	SVTYPE=DUP;END=242088507;SVLEN=49	GT:AD:DP:SAC	0/1:84,42:126:28,56,30,12
chr2	242176163	pbsv.INS.DUP.6575	A	<DUP>	.	PASS	SVTYPE=DUP;END=242176468;SVLEN=305	GT:AD:DP:SAC	0/1:182,69:251:62,120,25,44
chr2	242182581	pbsv.INS.DUP.6578	C	<DUP>	.	PASS	SVTYPE=DUP;END=242182751;SVLEN=170	GT:AD:DP:SAC	0/1:171,61:232:59,112,21,40
chr2	242182633	pbsv.INS.DUP.6579	G	<DUP>	.	PASS	SVTYPE=DUP;END=242182697;SVLEN=64	GT:AD:DP:SAC	0/1:109,120:229:34,75,44,76
chr3	10001	pbsv.BND.chr3:10001-chr1:248945562	C	[chr1:248945562[C	.	NearReferenceGap	SVTYPE=BND;CIPOS=0,3;MATEID=pbsv.BND.chr1:248945562-chr3:10001	GT:AD:DP	0/1:347,14:361
chr3	262194	pbsv.INS.DUP.6587	A	<DUP>	.	PASS	SVTYPE=DUP;END=262445;SVLEN=251	GT:AD:DP:SAC	0/1:75,19:94:40,35,8,11
chr3	876338	pbsv.INS.DUP.6596	C	<DUP>	.	PASS	SVTYPE=DUP;END=876704;SVLEN=366	GT:AD:DP:SAC	0/1:72,41:113:41,31,21,20
chr3	990710	pbsv.INS.DUP.6600	A	<DUP>	.	PASS	SVTYPE=DUP;END=991036;SVLEN=326	GT:AD:DP:SAC	1/1:8,67:75:4,4,31,36
chr3	1019122	pbsv.INS.DUP.6601	A	<DUP>	.	PASS	SVTYPE=DUP;END=1019147;SVLEN=25	GT:AD:DP:SAC	0/1:39,45:84:20,19,26,19
chr3	1311394	pbsv.INS.DUP.6609	A	<DUP>	.	PASS	SVTYPE=DUP;END=1311459;SVLEN=65	GT:AD:DP:SAC	0/1:60,43:103:33,27,17,26
chr3	1389568	pbsv.INS.DUP.6610	T	<DUP>	.	PASS	SVTYPE=DUP;END=1389590;SVLEN=22	GT:AD:DP:SAC	0/1:31,37:68:16,15,20,17
chr3	1708469	pbsv.INS.DUP.6619	T	<DUP>	.	PASS	SVTYPE=DUP;END=1708563;SVLEN=94	GT:AD:DP:SAC	0/1:45,15:60:20,25,9,6
chr3	1764029	pbsv.INS.DUP.6620	T	<DUP>	.	PASS	SVTYPE=DUP;END=1764143;SVLEN=114	GT:AD:DP:SAC	0/1:80,34:114:40,40,15,19
chr3	2084113	pbsv.INS.DUP.6624	A	<DUP>	.	PASS	SVTYPE=DUP;END=2084265;SVLEN=152	GT:AD:DP:SAC	1/1:2,85:87:2,0,45,40
chr3	2182143	pbsv.BND.chr3:2182143-chr8:113900365	A	]chr8:113900365]A	.	PASS	SVTYPE=BND;CIPOS=0,0;MATEID=pbsv.BND.chr8:113900365-chr3:2182143	GT:AD:DP	0/1:82,2:84
chr3	2687251	pbsv.INS.DUP.6631	C	<DUP>	.	PASS	SVTYPE=DUP;END=2687285;SVLEN=34	GT:AD:DP:SAC	1/1:2,75:77:1,1,38,37
chr3	2746028	pbsv.INS.DUP.6635	A	<DUP>	.	PASS	SVTYPE=DUP;END=2746085;SVLEN=57	GT:AD:DP:SAC	1/1:1,78:79:0,1,39,39
chr3	2778307	pbsv.INS.DUP.6637	A	<DUP>	.	PASS	SVTYPE=DUP;END=2778329;SVLEN=22	GT:AD:DP:SAC	1/1:0,95:95:0,0,46,49
chr3	3789472	pbsv.INS.DUP.6648	T	<DUP>	.	PASS	SVTYPE=DUP;END=3789491;SVLEN=19	GT:AD:DP:SAC	0/1:66,22:88:36,30,14,8
chr3	3809999	pbsv.BND.chr3:3809999-chr10:66032142	T	T]chr10:66032142]	.	PASS	SVTYPE=BND;CIPOS=0,0;MATEID=pbsv.BND.chr10:66032142-chr3:3809999	GT:AD:DP	0/1:90,2:92
chr3	4126652	pbsv.BND.chr3:4126652-chr15:63969004	T	[chr15:63969004[T	.	PASS	SVTYPE=BND;CIPOS=-4,5;MATEID=pbsv.BND.chr15:63969004-chr3:4126652	GT:AD:DP	0/1:92,2:94
chr3	4273712	pbsv.INS.DUP.6661	T	<DUP>	.	PASS	SVTYPE=DUP;END=4273772;SVLEN=60	GT:AD:DP:SAC	0/1:41,40:81:18,23,19,21
chr3	5311649	pbsv.INS.DUP.6682	C	<DUP>	.	PASS	SVTYPE=DUP;END=5311688;SVLEN=39	GT:AD:DP:SAC	1/1:2,83:85:1,1,39,44
chr3	6461319	pbsv.INS.DUP.6698	T	<DUP>	.	PASS	SVTYPE=DUP;END=6461347;SVLEN=28	GT:AD:DP:SAC	0/1:53,26:79:26,27,13,13
chr3	8411832	pbsv.INS.DUP.6727	G	<DUP>	.	PASS	SVTYPE=DUP;END=8412238;SVLEN=406	GT:AD:DP:SAC	0/1:89,22:111:48,41,12,10
chr3	8411905	pbsv.INS.DUP.6728	C	<DUP>	.	PASS	SVTYPE=DUP;END=8411982;SVLEN=77	GT:AD:DP:SAC	0/1:86,27:113:45,41,17,10
chr3	8440433	pbsv.INS.DUP.6730	G	<DUP>	.	PASS	SVTYPE=DUP;END=8440493;SVLEN=60	GT:AD:DP:SAC	0/1:73,29:102:38,35,15,14
chr3	8773184	pbsv.INS.DUP.6737	A	<DUP>	.	PASS	SVTYPE=DUP;END=8773249;SVLEN=65	GT:AD:DP:SAC	0/1:69,38:107:42,27,16,22
chr3	9086734	pbsv.INS.DUP.6742	T	<DUP>	.	PASS	SVTYPE=DUP;END=9086806;SVLEN=72	GT:AD:DP:SAC	0/1:49,42:91:22,27,21,21
chr3	9180563	pbsv.BND.chr3:9180563-chr10:9457083	A	A]chr10:9457083]	.	PASS	SVTYPE=BND;CIPOS=-1,2;MATEID=pbsv.BND.chr10:9457083-chr3:9180563	GT:AD:DP	0/1:98,2:100
chr3	9809960	pbsv.INS.DUP.6745	G	<DUP>	.	PASS	SVTYPE=DUP;END=9809987;SVLEN=27	GT:AD:DP:SAC	1/1:4,73:77:1,3,33,40
chr3	11700406	pbsv.BND.chr3:11700406-chr6:112351281	A	[chr6:112351281[A	.	PASS	SVTYPE=BND;CIPOS=0,2;MATEID=pbsv.BND.chr6:112351281-chr3:11700406	GT:AD:DP	0/1:78,3:81
chr3	13682098	pbsv.INS.DUP.6792	G	<DUP>	.	PASS	SVTYPE=DUP;END=13682143;SVLEN=45	GT:AD:DP:SAC	0/1:41,38:79:20,21,19,19
chr3	13711768	pbsv.INS.DUP.6793	C	<DUP>	.	PASS	SVTYPE=DUP;END=13711825;SVLEN=57	GT:AD:DP:SAC	0/1:26,81:107:12,14,38,43
chr3	14603423	pbsv.INS.DUP.6805	A	<DUP>	.	PASS	SVTYPE=DUP;END=14603481;SVLEN=58	GT:AD:DP:SAC	0/1:47,48:95:28,19,28,20
chr3	16625039	pbsv.INS.DUP.6821	T	<DUP>	.	PASS	SVTYPE=DUP;END=16625056;SVLEN=17	GT:AD:DP:SAC	0/1:49,40:89:25,24,9,31
chr3	17241709	pbsv.BND.chr3:17241709-chr3:104939327	A	]chr3:104939327]A	.	PASS	SVTYPE=BND;CIPOS=0,0;MATEID=pbsv.BND.chr3:104939327-chr3:17241709;MATEDIST=87697618	GT:AD:DP	0/1:83,2:85
chr3	18344362	pbsv.INS.DUP.6833	T	<DUP>	.	PASS	SVTYPE=DUP;END=18344380;SVLEN=18	GT:AD:DP:SAC	0/1:29,43:72:18,11,20,23
chr3	19004722	pbsv.INS.DUP.6845	A	<DUP>	.	PASS	SVTYPE=DUP;END=19004741;SVLEN=19	GT:AD:DP:SAC	0/1:47,50:97:28,19,27,23
chr3	22963766	pbsv.INS.DUP.6878	C	<DUP>	.	PASS	SVTYPE=DUP;END=22963782;SVLEN=16	GT:AD:DP:SAC	0/1:47,38:85:26,21,21,17
chr3	25249858	pbsv.INS.DUP.6893	G	<DUP>	.	PASS	SVTYPE=DUP;END=25249921;SVLEN=63	GT:AD:DP:SAC	1/1:1,83:84:1,0,40,43
chr3	27282554	pbsv.INS.DUP.6909	A	<DUP>	.	PASS	SVTYPE=DUP;END=27282634;SVLEN=80	GT:AD:DP:SAC	0/1:63,38:101:29,34,23,15
chr3	29444792	pbsv.INS.DUP.6925	T	<DUP>	.	PASS	SVTYPE=DUP;END=29444808;SVLEN=16	GT:AD:DP:SAC	0/1:43,39:82:21,22,24,15
chr3	29473134	pbsv.INS.DUP.6927	T	<DUP>	.	PASS	SVTYPE=DUP;END=29473280;SVLEN=146	GT:AD:DP:SAC	0/1:60,48:108:27,33,22,26
chr3	29930102	pbsv.INS.DUP.6932	T	<DUP>	.	PASS	SVTYPE=DUP;END=29930126;SVLEN=24	GT:AD:DP:SAC	0/1:22,75:97:13,9,29,46
chr3	30034562	pbsv.INS.DUP.6934	A	<DUP>	.	PASS	SVTYPE=DUP;END=30034585;SVLEN=23	GT:AD:DP:SAC	0/1:48,29:77:29,19,19,10
chr3	30037627	pbsv.BND.chr3:30037627-chr8:46718543	T	T[chr8:46718543[	.	PASS	SVTYPE=BND;CIPOS=-2,2;MATEID=pbsv.BND.chr8:46718543-chr3:30037627	GT:AD:DP	0/1:74,2:76
chr3	31360067	pbsv.INS.DUP.6943	T	<DUP>	.	PASS	SVTYPE=DUP;END=31360085;SVLEN=18	GT:AD:DP:SAC	0/1:41,39:80:25,16,19,20
chr3	31965541	pbsv.INS.DUP.6951	A	<DUP>	.	PASS	SVTYPE=DUP;END=31965635;SVLEN=94	GT:AD:DP:SAC	0/1:17,61:78:11,6,33,28
chr3	32537987	pbsv.INS.DUP.6961	A	<DUP>	.	PASS	SVTYPE=DUP;END=32538080;SVLEN=93	GT:AD:DP:SAC	0/1:41,30:71:23,18,16,14
chr3	34277673	pbsv.INS.DUP.6983	A	<DUP>	.	PASS	SVTYPE=DUP;END=34277700;SVLEN=27	GT:AD:DP:SAC	1/1:1,100:101:0,1,51,49
chr3	34705041	pbsv.INS.DUP.6987	T	<DUP>	.	PASS	SVTYPE=DUP;END=34705063;SVLEN=22	GT:AD:DP:SAC	0/1:57,20:77:27,30,11,9
chr3	34850497	pbsv.INS.DUP.6990	T	<DUP>	.	PASS	SVTYPE=DUP;END=34850557;SVLEN=60	GT:AD:DP:SAC	0/1:42,46:88:22,20,22,24
chr3	36044072	pbsv.INS.DUP.7010	A	<DUP>	.	PASS	SVTYPE=DUP;END=36044164;SVLEN=92	GT:AD:DP:SAC	0/1:44,27:71:21,23,11,16
chr3	37945298	pbsv.BND.chr3:37945298-chr2:68872999	G	]chr2:68872999]G	.	PASS	SVTYPE=BND;CIPOS=0,2;MATEID=pbsv.BND.chr2:68872999-chr3:37945298	GT:AD:DP	0/1:107,4:111
chr3	38302302	pbsv.INS.DUP.7032	A	<DUP>	.	PASS	SVTYPE=DUP;END=38302328;SVLEN=26	GT:AD:DP:SAC	0/1:43,45:88:25,18,15,30
chr3	39673956	pbsv.INS.DUP.7048	A	<DUP>	.	PASS	SVTYPE=DUP;END=39673976;SVLEN=20	GT:AD:DP:SAC	1/1:19,78:97:1,18,35,43
chr3	39720610	pbsv.INS.DUP.7051	T	<DUP>	.	PASS	SVTYPE=DUP;END=39720771;SVLEN=161	GT:AD:DP:SAC	0/1:32,10:42:18,14,7,3
chr3	39720822	pbsv.BND.chr3:39720822-chr2:137135795	T	T[chr2:137135795[	.	PASS	SVTYPE=BND;CIPOS=-5,5;MATEID=pbsv.BND.chr2:137135795-chr3:39720822	GT:AD:DP	0/1:39,2:41
chr3	40084270	pbsv.INS.DUP.7052	A	<DUP>	.	PASS	SVTYPE=DUP;END=40084419;SVLEN=149	GT:AD:DP:SAC	0/1:48,31:79:26,22,17,14
chr3	40084271	pbsv.INS.DUP.7053	C	<DUP>	.	PASS	SVTYPE=DUP;END=40084318;SVLEN=47	GT:AD:DP:SAC	1/1:12,67:79:7,5,36,31
chr3	40085113	pbsv.INS.DUP.7054	A	<DUP>	.	PASS	SVTYPE=DUP;END=40085186;SVLEN=73	GT:AD:DP:SAC	0/1:42,36:78:23,19,18,18
chr3	40192320	pbsv.INS.DUP.7055	A	<DUP>	.	PASS	SVTYPE=DUP;END=40192339;SVLEN=19	GT:AD:DP:SAC	1/1:2,70:72:0,2,39,31
chr3	41890862	pbsv.INS.DUP.7070	G	<DUP>	.	PASS	SVTYPE=DUP;END=41891279;SVLEN=417	GT:AD:DP:SAC	0/1:54,27:81:28,26,8,19
chr3	41901480	pbsv.INS.DUP.7071	T	<DUP>	.	PASS	SVTYPE=DUP;END=41901497;SVLEN=17	GT:AD:DP:SAC	1/1:13,81:94:9,4,35,46
chr3	42093650	pbsv.INS.DUP.7075	C	<DUP>	.	PASS	SVTYPE=DUP;END=42093678;SVLEN=28	GT:AD:DP:SAC	0/1:38,36:74:20,18,17,19
chr3	42192388	pbsv.INS.DUP.7076	A	<DUP>	.	PASS	SVTYPE=DUP;END=42192408;SVLEN=20	GT:AD:DP:SAC	1/1:3,79:82:0,3,43,36
chr3	42311545	pbsv.INS.DUP.7077	A	<DUP>	.	PASS	SVTYPE=DUP;END=42311566;SVLEN=21	GT:AD:DP:SAC	0/1:47,47:94:22,25,24,23
chr3	43012519	pbsv.INS.DUP.7082	G	<DUP>	.	PASS	SVTYPE=DUP;END=43012729;SVLEN=210	GT:AD:DP:SAC	0/1:47,34:81:26,21,15,19
chr3	43175877	pbsv.INS.DUP.7083	A	<DUP>	.	PASS	SVTYPE=DUP;END=43175895;SVLEN=18	GT:AD:DP:SAC	1/1:4,103:107:4,0,45,58
chr3	43526946	pbsv.INS.DUP.7086	T	<DUP>	.	PASS	SVTYPE=DUP;END=43526969;SVLEN=23	GT:AD:DP:SAC	0/1:50,42:92:24,26,18,24
chr3	44114689	pbsv.INS.DUP.7088	C	<DUP>	.	PASS	SVTYPE=DUP;END=44114712;SVLEN=23	GT:AD:DP:SAC	0/1:45,58:103:25,20,29,29
chr3	44699666	pbsv.INV.7092	G	<INV>	.	PASS	SVTYPE=INV;END=44700606;SVLEN=941	GT:AD:DP:SAC	1/1:6,84:90:6,0,38,46
chr3	45686649	pbsv.INS.DUP.7107	A	<DUP>	.	PASS	SVTYPE=DUP;END=45686669;SVLEN=20	GT:AD:DP:SAC	0/1:45,54:99:25,20,20,34
chr3	45890257	pbsv.INS.DUP.7110	A	<DUP>	.	PASS	SVTYPE=DUP;END=45890331;SVLEN=74	GT:AD:DP:SAC	0/1:95,34:129:44,51,19,15
chr3	46544020	pbsv.INS.DUP.7119	A	<DUP>	.	PASS	SVTYPE=DUP;END=46544052;SVLEN=32	GT:AD:DP:SAC	0/1:37,39:76:19,18,17,22
chr3	47784297	pbsv.BND.chr3:47784297-chrUn_KN707792v1_decoy:2	A	[chrUn_KN707792v1_decoy:2[A	.	Decoy;NearContigEnd	SVTYPE=BND;CIPOS=-12,67;MATEID=pbsv.BND.chrUn_KN707792v1_decoy:2-chr3:47784297	GT:AD:DP	0/1:77,47:124
chr3	47784473	pbsv.BND.chr3:47784473-chrUn_KN707765v1_decoy:2	A	A[chrUn_KN707765v1_decoy:2[	.	Decoy;NearContigEnd	SVTYPE=BND;CIPOS=-56,90;MATEID=pbsv.BND.chrUn_KN707765v1_decoy:2-chr3:47784473	GT:AD:DP	0/1:105,23:128
chr3	47997327	pbsv.INS.DUP.7147	A	<DUP>	.	PASS	SVTYPE=DUP;END=47997351;SVLEN=24	GT:AD:DP:SAC	0/1:60,40:100:33,27,15,25
chr3	48211599	pbsv.INS.DUP.7150	C	<DUP>	.	PASS	SVTYPE=DUP;END=48211770;SVLEN=171	GT:AD:DP:SAC	0/1:56,47:103:24,32,20,27
chr3	48483786	pbsv.INS.DUP.7155	C	<DUP>	.	PASS	SVTYPE=DUP;END=48483824;SVLEN=38	GT:AD:DP:SAC	1/1:15,76:91:8,7,37,39
chr3	48734454	pbsv.INS.DUP.7160	G	<DUP>	.	PASS	SVTYPE=DUP;END=48734494;SVLEN=40	GT:AD:DP:SAC	0/1:50,48:98:28,22,21,27
chr3	49605875	pbsv.INS.DUP.7172	T	<DUP>	.	PASS	SVTYPE=DUP;END=49605895;SVLEN=20	GT:AD:DP:SAC	0/1:17,61:78:8,9,31,30
chr3	49606138	pbsv.INS.DUP.7173	A	<DUP>	.	PASS	SVTYPE=DUP;END=49606219;SVLEN=81	GT:AD:DP:SAC	0/1:60,18:78:29,31,10,8
chr3	50084580	pbsv.INS.DUP.7181	G	<DUP>	.	PASS	SVTYPE=DUP;END=50084750;SVLEN=170	GT:AD:DP:SAC	0/1:58,42:100:31,27,20,22
chr3	50084831	pbsv.INS.DUP.7182	C	<DUP>	.	PASS	SVTYPE=DUP;END=50084907;SVLEN=76	GT:AD:DP:SAC	0/1:70,26:96:33,37,17,9
chr3	50084842	pbsv.INS.DUP.7183	G	<DUP>	.	PASS	SVTYPE=DUP;END=50084905;SVLEN=63	GT:AD:DP:SAC	0/1:71,25:96:37,34,13,12
chr3	50615335	pbsv.INS.DUP.7185	G	<DUP>	.	PASS	SVTYPE=DUP;END=50615414;SVLEN=79	GT:AD:DP:SAC	0/1:39,41:80:20,19,24,17
chr3	50839706	pbsv.INS.DUP.7187	C	<DUP>	.	PASS	SVTYPE=DUP;END=50839761;SVLEN=55	GT:AD:DP:SAC	0/1:37,41:78:17,20,24,17
chr3	51015748	pbsv.INS.DUP.7191	A	<DUP>	.	PASS	SVTYPE=DUP;END=51015871;SVLEN=123	GT:AD:DP:SAC	0/1:41,32:73:22,19,16,16
chr3	52347073	pbsv.INS.DUP.7204	A	<DUP>	.	PASS	SVTYPE=DUP;END=52347149;SVLEN=76	GT:AD:DP:SAC	0/1:51,59:110:27,24,29,30
chr3	52683818	pbsv.INS.DUP.7211	A	<DUP>	.	PASS	SVTYPE=DUP;END=52683848;SVLEN=30	GT:AD:DP:SAC	0/1:51,46:97:26,25,22,24
chr3	52832640	pbsv.INS.DUP.7213	G	<DUP>	.	PASS	SVTYPE=DUP;END=52832734;SVLEN=94	GT:AD:DP:SAC	1/1:12,98:110:4,8,51,47
chr3	53220559	pbsv.INS.DUP.7218	A	<DUP>	.	PASS	SVTYPE=DUP;END=53220629;SVLEN=70	GT:AD:DP:SAC	0/1:38,32:70:18,20,16,16
chr3	54519026	pbsv.INS.DUP.7232	C	<DUP>	.	PASS	SVTYPE=DUP;END=54519103;SVLEN=77	GT:AD:DP:SAC	0/1:45,47:92:26,19,27,20
chr3	54883803	pbsv.INS.DUP.7238	C	<DUP>	.	PASS	SVTYPE=DUP;END=54883820;SVLEN=17	GT:AD:DP:SAC	0/1:50,42:92:20,30,22,20
chr3	55033717	pbsv.INS.DUP.7241	T	<DUP>	.	PASS	SVTYPE=DUP;END=55033826;SVLEN=109	GT:AD:DP:SAC	0/1:49,16:65:28,21,8,8
chr3	56032952	pbsv.INS.DUP.7256	A	<DUP>	.	PASS	SVTYPE=DUP;END=56032980;SVLEN=28	GT:AD:DP:SAC	0/1:56,26:82:38,18,3,23
chr3	56584229	pbsv.INS.DUP.7263	G	<DUP>	.	PASS	SVTYPE=DUP;END=56584294;SVLEN=65	GT:AD:DP:SAC	0/1:57,46:103:34,23,25,21
chr3	56719973	pbsv.INS.DUP.7265	G	<DUP>	.	PASS	SVTYPE=DUP;END=56720056;SVLEN=83	GT:AD:DP:SAC	0/1:38,49:87:24,14,31,18
chr3	56921384	pbsv.INS.DUP.7267	G	<DUP>	.	PASS	SVTYPE=DUP;END=56921417;SVLEN=33	GT:AD:DP:SAC	0/1:57,36:93:29,28,19,17
chr3	56921392	pbsv.INS.DUP.7268	A	<DUP>	.	PASS	SVTYPE=DUP;END=56921415;SVLEN=23	GT:AD:DP:SAC	0/1:67,26:93:39,28,9,17
chr3	58708988	pbsv.BND.chr3:58708988-chr3:83513373	T	T[chr3:83513373[	.	PASS	SVTYPE=BND;CIPOS=-4,4;MATEID=pbsv.BND.chr3:83513373-chr3:58708988;MATEDIST=24804385	GT:AD:DP	0/1:91,2:93
chr3	58726660	pbsv.INS.DUP.7284	C	<DUP>	.	PASS	SVTYPE=DUP;END=58726688;SVLEN=28	GT:AD:DP:SAC	0/1:71,23:94:35,36,18,5
chr3	60117159	pbsv.INS.DUP.7303	T	<DUP>	.	PASS	SVTYPE=DUP;END=60117179;SVLEN=20	GT:AD:DP:SAC	0/1:44,43:87:21,23,21,22
chr3	60280998	pbsv.INS.DUP.7305	A	<DUP>	.	PASS	SVTYPE=DUP;END=60281023;SVLEN=25	GT:AD:DP:SAC	0/1:37,64:101:23,14,28,36
chr3	60280999	pbsv.INS.DUP.7306	A	<DUP>	.	PASS	SVTYPE=DUP;END=60281025;SVLEN=26	GT:AD:DP:SAC	0/1:64,37:101:28,36,23,14
chr3	60526302	pbsv.BND.chr3:60526302-chr9:133723015	T	T]chr9:133723015]	.	PASS	SVTYPE=BND;CIPOS=0,1;MATEID=pbsv.BND.chr9:133723015-chr3:60526302	GT:AD:DP	0/1:70,2:72
chr3	61465927	pbsv.INS.DUP.7316	T	<DUP>	.	PASS	SVTYPE=DUP;END=61465959;SVLEN=32	GT:AD:DP:SAC	0/1:56,40:96:26,30,17,23
chr3	62103260	pbsv.INS.DUP.7325	T	<DUP>	.	PASS	SVTYPE=DUP;END=62103282;SVLEN=22	GT:AD:DP:SAC	0/1:47,37:84:24,23,17,20
chr3	63203061	pbsv.INS.DUP.7330	T	<DUP>	.	PASS	SVTYPE=DUP;END=63203089;SVLEN=28	GT:AD:DP:SAC	0/1:51,43:94:27,24,18,25
chr3	63313718	pbsv.INS.DUP.7334	C	<DUP>	.	PASS	SVTYPE=DUP;END=63313808;SVLEN=90	GT:AD:DP:SAC	0/1:49,24:73:21,28,12,12
chr3	63313728	pbsv.INS.DUP.7335	T	<DUP>	.	PASS	SVTYPE=DUP;END=63313914;SVLEN=186	GT:AD:DP:SAC	0/1:50,23:73:23,27,10,13
chr3	63740045	pbsv.INS.DUP.7339	A	<DUP>	.	PASS	SVTYPE=DUP;END=63740102;SVLEN=57	GT:AD:DP:SAC	1/1:4,89:93:3,1,41,48
chr3	65264414	pbsv.INS.DUP.7352	T	<DUP>	.	PASS	SVTYPE=DUP;END=65264441;SVLEN=27	GT:AD:DP:SAC	1/1:2,82:84:0,2,37,45
chr3	66059206	pbsv.INS.DUP.7364	T	<DUP>	.	PASS	SVTYPE=DUP;END=66059252;SVLEN=46	GT:AD:DP:SAC	0/1:62,20:82:23,39,14,6
chr3	66074454	pbsv.INS.DUP.7366	C	<DUP>	.	PASS	SVTYPE=DUP;END=66074954;SVLEN=500	GT:AD:DP:SAC	0/1:30,27:57:12,18,11,16
chr3	66208668	pbsv.INS.DUP.7367	A	<DUP>	.	PASS	SVTYPE=DUP;END=66208766;SVLEN=98	GT:AD:DP:SAC	0/1:53,33:86:31,22,13,20
chr3	66676026	pbsv.INS.DUP.7371	C	<DUP>	.	PASS	SVTYPE=DUP;END=66676077;SVLEN=51	GT:AD:DP:SAC	0/1:37,48:85:22,15,23,25
chr3	66713359	pbsv.INS.DUP.7373	C	<DUP>	.	PASS	SVTYPE=DUP;END=66713484;SVLEN=125	GT:AD:DP:SAC	0/1:41,39:80:23,18,20,19
chr3	66820576	pbsv.BND.chr3:66820576-chr15:80139553	G	]chr15:80139553]G	.	PASS	SVTYPE=BND;CIPOS=-5,5;MATEID=pbsv.BND.chr15:80139553-chr3:66820576	GT:AD:DP	0/1:85,2:87
chr3	66874395	pbsv.INS.DUP.7379	T	<DUP>	.	PASS	SVTYPE=DUP;END=66874467;SVLEN=72	GT:AD:DP:SAC	0/1:58,40:98:28,30,17,23
chr3	66915484	pbsv.INS.DUP.7380	C	<DUP>	.	PASS	SVTYPE=DUP;END=66915539;SVLEN=55	GT:AD:DP:SAC	0/1:48,50:98:25,23,29,21
chr3	66917061	pbsv.INS.DUP.7381	G	<DUP>	.	PASS	SVTYPE=DUP;END=66917178;SVLEN=117	GT:AD:DP:SAC	0/1:44,54:98:25,19,31,23
chr3	67034916	pbsv.INS.DUP.7383	C	<DUP>	.	PASS	SVTYPE=DUP;END=67034940;SVLEN=24	GT:AD:DP:SAC	0/1:41,45:86:16,25,25,20
chr3	68127806	pbsv.INS.DUP.7388	G	<DUP>	.	PASS	SVTYPE=DUP;END=68127871;SVLEN=65	GT:AD:DP:SAC	0/1:58,32:90:25,33,19,13
chr3	68653287	pbsv.INS.DUP.7396	T	<DUP>	.	PASS	SVTYPE=DUP;END=68653308;SVLEN=21	GT:AD:DP:SAC	0/1:49,41:90:27,22,23,18
chr3	69793501	pbsv.INS.DUP.7408	T	<DUP>	.	PASS	SVTYPE=DUP;END=69793544;SVLEN=43	GT:AD:DP:SAC	0/1:45,56:101:24,21,30,26
chr3	71406406	pbsv.INS.DUP.7423	T	<DUP>	.	PASS	SVTYPE=DUP;END=71406423;SVLEN=17	GT:AD:DP:SAC	0/1:56,38:94:32,24,19,19
chr3	71650172	pbsv.BND.chr3:71650172-chr8:39231589	T	]chr8:39231589]T	.	PASS	SVTYPE=BND;CIPOS=0,1;MATEID=pbsv.BND.chr8:39231589-chr3:71650172	GT:AD:DP	0/1:108,2:110
chr3	71738979	pbsv.INS.DUP.7431	T	<DUP>	.	PASS	SVTYPE=DUP;END=71739006;SVLEN=27	GT:AD:DP:SAC	0/1:56,37:93:25,31,19,18
chr3	72045332	pbsv.INS.DUP.7436	T	<DUP>	.	PASS	SVTYPE=DUP;END=72045424;SVLEN=92	GT:AD:DP:SAC	0/1:34,48:82:19,15,24,24
chr3	73096763	pbsv.BND.chr3:73096763-chr15:85895870	G	[chr15:85895870[G	.	PASS	SVTYPE=BND;CIPOS=0,0;MATEID=pbsv.BND.chr15:85895870-chr3:73096763	GT:AD:DP	0/1:96,2:98
chr3	74317570	pbsv.BND.chr3:74317570-chr15:86449260	A	A[chr15:86449260[	.	PASS	SVTYPE=BND;CIPOS=-4,3;MATEID=pbsv.BND.chr15:86449260-chr3:74317570	GT:AD:DP	0/1:80,3:83
chr3	75289659	pbsv.INS.DUP.7460	G	<DUP>	.	PASS	SVTYPE=DUP;END=75289877;SVLEN=218	GT:AD:DP:SAC	1/1:10,85:95:5,5,40,45
chr3	75728883	pbsv.INS.DUP.7484	G	<DUP>	.	PASS	SVTYPE=DUP;END=75728993;SVLEN=110	GT:AD:DP:SAC	0/1:41,77:118:17,24,46,31
chr3	76013835	pbsv.INS.DUP.7499	G	<DUP>	.	PASS	SVTYPE=DUP;END=76013950;SVLEN=115	GT:AD:DP:SAC	1/1:7,87:94:5,2,43,44
chr3	76014332	pbsv.INS.DUP.7500	T	<DUP>	.	PASS	SVTYPE=DUP;END=76014378;SVLEN=46	GT:AD:DP:SAC	1/1:6,86:92:2,4,44,42
chr3	76073961	pbsv.INS.DUP.7501	C	<DUP>	.	PASS	SVTYPE=DUP;END=76074037;SVLEN=76	GT:AD:DP:SAC	0/1:54,42:96:27,27,19,23
chr3	76197302	pbsv.INS.DUP.7504	G	<DUP>	.	PASS	SVTYPE=DUP;END=76197380;SVLEN=78	GT:AD:DP:SAC	0/1:44,47:91:23,21,23,24
chr3	76698015	pbsv.INS.DUP.7513	A	<DUP>	.	PASS	SVTYPE=DUP;END=76698055;SVLEN=40	GT:AD:DP:SAC	1/1:1,98:99:1,0,45,53
chr3	77290122	pbsv.INS.DUP.7518	A	<DUP>	.	PASS	SVTYPE=DUP;END=77290264;SVLEN=142	GT:AD:DP:SAC	0/1:75,21:96:36,39,9,12
chr3	77294298	pbsv.INS.DUP.7523	A	<DUP>	.	PASS	SVTYPE=DUP;END=77294347;SVLEN=49	GT:AD:DP:SAC	0/1:40,45:85:19,21,19,26
chr3	77410571	pbsv.INS.DUP.7527	T	<DUP>	.	PASS	SVTYPE=DUP;END=77410736;SVLEN=165	GT:AD:DP:SAC	0/1:46,23:69:18,28,15,8
chr3	78215187	pbsv.INS.DUP.7531	A	<DUP>	.	PASS	SVTYPE=DUP;END=78215207;SVLEN=20	GT:AD:DP:SAC	0/1:21,55:76:6,15,33,22
chr3	79557731	pbsv.INS.DUP.7547	A	<DUP>	.	PASS	SVTYPE=DUP;END=79557760;SVLEN=29	GT:AD:DP:SAC	0/1:48,42:90:28,20,20,22
chr3	80248700	pbsv.INS.DUP.7557	T	<DUP>	.	PASS	SVTYPE=DUP;END=80248741;SVLEN=41	GT:AD:DP:SAC	0/1:46,37:83:28,18,24,13
chr3	80336898	pbsv.INS.DUP.7558	T	<DUP>	.	PASS	SVTYPE=DUP;END=80336917;SVLEN=19	GT:AD:DP:SAC	0/1:43,47:90:22,21,28,19
chr3	80622015	pbsv.INS.DUP.7559	A	<DUP>	.	PASS	SVTYPE=DUP;END=80622033;SVLEN=18	GT:AD:DP:SAC	0/1:38,44:82:16,22,26,18
chr3	81750641	pbsv.INS.DUP.7574	A	<DUP>	.	PASS	SVTYPE=DUP;END=81750683;SVLEN=42	GT:AD:DP:SAC	0/1:58,35:93:28,30,18,17
chr3	83513373	pbsv.BND.chr3:83513373-chr3:58708988	A	]chr3:58708988]A	.	PASS	SVTYPE=BND;CIPOS=0,0;MATEID=pbsv.BND.chr3:58708988-chr3:83513373;MATEDIST=24804385	GT:AD:DP	0/1:75,2:77
chr3	84202206	pbsv.INS.DUP.7606	T	<DUP>	.	PASS	SVTYPE=DUP;END=84202222;SVLEN=16	GT:AD:DP:SAC	0/1:46,33:79:26,20,13,20
chr3	84493866	pbsv.BND.chr3:84493866-chr22:31197270	A	A]chr22:31197270]	.	PASS	SVTYPE=BND;CIPOS=0,1;MATEID=pbsv.BND.chr22:31197270-chr3:84493866	GT:AD:DP	0/1:87,2:89
chr3	84624515	pbsv.INS.DUP.7614	T	<DUP>	.	PASS	SVTYPE=DUP;END=84624542;SVLEN=27	GT:AD:DP:SAC	0/1:44,35:79:20,24,17,18
chr3	85316601	pbsv.BND.chr3:85316601-chr2:117143379	C	C[chr2:117143379[	.	PASS	SVTYPE=BND;CIPOS=-11,11;MATEID=pbsv.BND.chr2:117143379-chr3:85316601	GT:AD:DP	0/1:73,2:75
chr3	87272113	pbsv.CNV.7653	A	<CNV>	.	NearReferenceGap	SVTYPE=cnv;END=95979456;SVLEN=8707343	CN	1
chr3	87272113	pbsv.BND.chr3:87272113-chr4:3713080	A	]chr4:3713080]A	.	PASS	SVTYPE=BND;CIPOS=0,1;MATEID=pbsv.BND.chr4:3713080-chr3:87272113	GT:AD:DP	0/1:79,2:81
chr3	87316060	pbsv.INS.DUP.7654	T	<DUP>	.	PASS	SVTYPE=DUP;END=87316121;SVLEN=61	GT:AD:DP:SAC	0/1:65,47:112:38,27,25,22
chr3	88566349	pbsv.INS.DUP.7671	T	<DUP>	.	PASS	SVTYPE=DUP;END=88566382;SVLEN=33	GT:AD:DP:SAC	0/1:55,26:81:28,27,11,15
chr3	88566359	pbsv.INS.DUP.7672	C	<DUP>	.	PASS	SVTYPE=DUP;END=88566387;SVLEN=28	GT:AD:DP:SAC	0/1:60,21:81:29,31,10,11
chr3	88645650	pbsv.INS.DUP.7674	T	<DUP>	.	PASS	SVTYPE=DUP;END=88645715;SVLEN=65	GT:AD:DP:SAC	0/1:47,51:98:26,21,27,24
chr3	89012511	pbsv.INS.DUP.7678	A	<DUP>	.	PASS	SVTYPE=DUP;END=89012538;SVLEN=27	GT:AD:DP:SAC	0/1:36,60:96:19,17,30,30
chr3	89610874	pbsv.INS.DUP.7682	T	<DUP>	.	PASS	SVTYPE=DUP;END=89610959;SVLEN=85	GT:AD:DP:SAC	0/1:68,25:93:34,34,8,17
chr3	90350779	pbsv.INS.DUP.7687	G	<DUP>	.	PASS	SVTYPE=DUP;END=90351590;SVLEN=811	GT:AD:DP:SAC	0/1:55,42:97:31,24,18,24
chr3	94929824	pbsv.INS.DUP.7760	T	<DUP>	.	PASS	SVTYPE=DUP;END=94929870;SVLEN=46	GT:AD:DP:SAC	0/1:51,15:66:21,30,9,6
chr3	95783939	pbsv.INS.DUP.7765	A	<DUP>	.	PASS	SVTYPE=DUP;END=95784254;SVLEN=315	GT:AD:DP:SAC	0/1:13,50:63:4,9,29,21
chr3	95784112	pbsv.INS.DUP.7766	A	<DUP>	.	PASS	SVTYPE=DUP;END=95784225;SVLEN=113	GT:AD:DP:SAC	0/1:21,46:67:9,12,26,20
chr3	95979456	pbsv.BND.chr3:95979456-chr11:79565662	A	A[chr11:79565662[	.	PASS	SVTYPE=BND;CIPOS=0,0;MATEID=pbsv.BND.chr11:79565662-chr3:95979456	GT:AD:DP	0/1:84,2:86
chr3	96004628	pbsv.INS.DUP.7768	T	<DUP>	.	PASS	SVTYPE=DUP;END=96004703;SVLEN=75	GT:AD:DP:SAC	1/1:2,95:97:0,2,54,41
chr3	96621663	pbsv.INS.DUP.7776	T	<DUP>	.	PASS	SVTYPE=DUP;END=96621700;SVLEN=37	GT:AD:DP:SAC	1/1:8,56:64:4,4,28,28
chr3	98249555	pbsv.INS.DUP.7789	C	<DUP>	.	PASS	SVTYPE=DUP;END=98249608;SVLEN=53	GT:AD:DP:SAC	0/1:44,44:88:23,21,24,20
chr3	98836944	pbsv.INS.DUP.7797	G	<DUP>	.	PASS	SVTYPE=DUP;END=98837016;SVLEN=72	GT:AD:DP:SAC	0/1:70,39:109:38,32,20,19
chr3	99247440	pbsv.INS.DUP.7803	A	<DUP>	.	PASS	SVTYPE=DUP;END=99247504;SVLEN=64	GT:AD:DP:SAC	0/1:53,42:95:27,26,18,24
chr3	99984056	pbsv.INS.DUP.7814	G	<DUP>	.	PASS	SVTYPE=DUP;END=99984073;SVLEN=17	GT:AD:DP:SAC	0/1:40,32:72:23,17,12,20
chr3	100604875	pbsv.INS.DUP.7821	A	<DUP>	.	PASS	SVTYPE=DUP;END=100604900;SVLEN=25	GT:AD:DP:SAC	0/1:48,41:89:25,23,18,23
chr3	101149591	pbsv.INS.DUP.7823	A	<DUP>	.	PASS	SVTYPE=DUP;END=101149615;SVLEN=24	GT:AD:DP:SAC	0/1:25,69:94:13,12,35,34
chr3	101364233	pbsv.INS.DUP.7825	A	<DUP>	.	PASS	SVTYPE=DUP;END=101364253;SVLEN=20	GT:AD:DP:SAC	0/1:38,36:74:18,20,16,20
chr3	101680721	pbsv.INS.DUP.7834	G	<DUP>	.	PASS	SVTYPE=DUP;END=101680778;SVLEN=57	GT:AD:DP:SAC	0/1:37,47:84:23,14,19,28
chr3	102808885	pbsv.INS.DUP.7845	A	<DUP>	.	PASS	SVTYPE=DUP;END=102809058;SVLEN=173	GT:AD:DP:SAC	0/1:47,16:63:24,23,9,7
chr3	103099656	pbsv.INS.DUP.7851	T	<DUP>	.	PASS	SVTYPE=DUP;END=103099723;SVLEN=67	GT:AD:DP:SAC	0/1:55,38:93:30,25,18,20
chr3	104939327	pbsv.BND.chr3:104939327-chr3:17241709	G	G[chr3:17241709[	.	PASS	SVTYPE=BND;CIPOS=0,0;MATEID=pbsv.BND.chr3:17241709-chr3:104939327;MATEDIST=87697618	GT:AD:DP	0/1:91,2:93
chr3	105608297	pbsv.INS.DUP.7873	A	<DUP>	.	PASS	SVTYPE=DUP;END=105608350;SVLEN=53	GT:AD:DP:SAC	1/1:0,77:77:0,0,35,42
chr3	106511314	pbsv.INS.DUP.7882	T	<DUP>	.	PASS	SVTYPE=DUP;END=106511334;SVLEN=20	GT:AD:DP:SAC	1/1:12,88:100:6,6,43,45
chr3	108205948	pbsv.INS.DUP.7898	A	<DUP>	.	PASS	SVTYPE=DUP;END=108205975;SVLEN=27	GT:AD:DP:SAC	0/1:62,32:94:28,34,16,16
chr3	108247450	pbsv.BND.chr3:108247450-chr3:164624496	A	]chr3:164624496]A	.	PASS	SVTYPE=BND;CIPOS=0,0;MATEID=pbsv.BND.chr3:164624496-chr3:108247450;MATEDIST=56377046	GT:AD:DP	0/1:84,2:86
chr3	108575534	pbsv.INS.DUP.7901	A	<DUP>	.	PASS	SVTYPE=DUP;END=108575820;SVLEN=286	GT:AD:DP:SAC	0/1:63,17:80:35,28,9,8
chr3	108872708	pbsv.INS.DUP.7905	A	<DUP>	.	PASS	SVTYPE=DUP;END=108872727;SVLEN=19	GT:AD:DP:SAC	1/1:4,92:96:3,1,50,42
chr3	110517517	pbsv.BND.chr3:110517517-chr1:75647294	G	G]chr1:75647294]	.	PASS	SVTYPE=BND;CIPOS=-4,4;MATEID=pbsv.BND.chr1:75647294-chr3:110517517	GT:AD:DP	0/1:72,2:74
chr3	111866016	pbsv.INS.DUP.7926	T	<DUP>	.	PASS	SVTYPE=DUP;END=111866036;SVLEN=20	GT:AD:DP:SAC	1/1:6,78:84:3,3,38,40
chr3	113137429	pbsv.INS.DUP.7935	G	<DUP>	.	PASS	SVTYPE=DUP;END=113137453;SVLEN=24	GT:AD:DP:SAC	0/1:50,47:97:24,26,28,19
chr3	114133625	pbsv.INS.DUP.7942	A	<DUP>	.	PASS	SVTYPE=DUP;END=114133676;SVLEN=51	GT:AD:DP:SAC	1/1:10,69:79:4,6,35,34
chr3	114809846	pbsv.BND.chr3:114809846-chr2:53032316	T	T]chr2:53032316]	.	PASS	SVTYPE=BND;CIPOS=-3,3;MATEID=pbsv.BND.chr2:53032316-chr3:114809846	GT:AD:DP	0/1:80,2:82
chr3	117196819	pbsv.INS.DUP.7972	T	<DUP>	.	PASS	SVTYPE=DUP;END=117196887;SVLEN=68	GT:AD:DP:SAC	0/1:45,30:75:24,21,19,11
chr3	117509779	pbsv.INS.DUP.7975	G	<DUP>	.	PASS	SVTYPE=DUP;END=117509802;SVLEN=23	GT:AD:DP:SAC	1/1:17,77:94:9,8,44,33
chr3	120222959	pbsv.INS.DUP.7994	C	<DUP>	.	PASS	SVTYPE=DUP;END=120223087;SVLEN=128	GT:AD:DP:SAC	1/1:4,95:99:2,2,40,55
chr3	120624664	pbsv.INS.DUP.7999	A	<DUP>	.	PASS	SVTYPE=DUP;END=120624706;SVLEN=42	GT:AD:DP:SAC	0/1:44,30:74:21,23,11,19
chr3	120872656	pbsv.INS.DUP.8002	A	<DUP>	.	PASS	SVTYPE=DUP;END=120872685;SVLEN=29	GT:AD:DP:SAC	0/1:72,21:93:37,35,10,11
chr3	121190721	pbsv.INS.DUP.8003	G	<DUP>	.	PASS	SVTYPE=DUP;END=121190755;SVLEN=34	GT:AD:DP:SAC	0/1:52,38:90:23,29,20,18
chr3	122252408	pbsv.INS.DUP.8013	A	<DUP>	.	PASS	SVTYPE=DUP;END=122252460;SVLEN=52	GT:AD:DP:SAC	0/1:53,44:97:34,19,12,32
chr3	122495052	pbsv.BND.chr3:122495052-chr5:135441938	C	C[chr5:135441938[	.	PASS	SVTYPE=BND;CIPOS=0,1;MATEID=pbsv.BND.chr5:135441938-chr3:122495052	GT:AD:DP	0/1:127,2:129
chr3	123997055	pbsv.BND.chr3:123997055-chr2:47904447	T	T]chr2:47904447]	.	PASS	SVTYPE=BND;CIPOS=0,0;MATEID=pbsv.BND.chr2:47904447-chr3:123997055	GT:AD:DP	0/1:80,2:82
chr3	124110018	pbsv.INS.DUP.8034	T	<DUP>	.	PASS	SVTYPE=DUP;END=124110266;SVLEN=248	GT:AD:DP:SAC	0/1:64,36:100:29,35,19,17
chr3	125558663	pbsv.BND.chr3:125558663-chr4:184257130	A	A]chr4:184257130]	.	PASS	SVTYPE=BND;CIPOS=0,0;MATEID=pbsv.BND.chr4:184257130-chr3:125558663	GT:AD:DP	0/1:89,2:91
chr3	126059234	pbsv.INS.DUP.8060	A	<DUP>	.	PASS	SVTYPE=DUP;END=126059293;SVLEN=59	GT:AD:DP:SAC	1/1:14,68:82:1,13,40,28
chr3	126260415	pbsv.INS.DUP.8062	A	<DUP>	.	PASS	SVTYPE=DUP;END=126260520;SVLEN=105	GT:AD:DP:SAC	0/1:83,23:106:59,24,14,9
chr3	126323424	pbsv.INS.DUP.8065	T	<DUP>	.	PASS	SVTYPE=DUP;END=126323496;SVLEN=72	GT:AD:DP:SAC	0/1:30,38:68:15,15,20,18
chr3	126865056	pbsv.INS.DUP.8076	T	<DUP>	.	PASS	SVTYPE=DUP;END=126865120;SVLEN=64	GT:AD:DP:SAC	0/1:61,17:78:32,29,7,10
chr3	126865086	pbsv.INS.DUP.8077	T	<DUP>	.	PASS	SVTYPE=DUP;END=126865147;SVLEN=61	GT:AD:DP:SAC	0/1:27,51:78:11,16,27,24
chr3	127049490	pbsv.INS.DUP.8079	G	<DUP>	.	PASS	SVTYPE=DUP;END=127049571;SVLEN=81	GT:AD:DP:SAC	0/1:47,30:77:26,21,14,16
chr3	127308992	pbsv.INS.DUP.8085	G	<DUP>	.	PASS	SVTYPE=DUP;END=127309019;SVLEN=27	GT:AD:DP:SAC	0/1:50,27:77:25,25,16,11
chr3	127563976	pbsv.INS.DUP.8087	C	<DUP>	.	PASS	SVTYPE=DUP;END=127564037;SVLEN=61	GT:AD:DP:SAC	0/1:53,57:110:27,26,33,24
chr3	128129141	pbsv.BND.chr3:128129141-chr7:30086174	G	[chr7:30086174[G	.	PASS	SVTYPE=BND;CIPOS=-1,1;MATEID=pbsv.BND.chr7:30086174-chr3:128129141	GT:AD:DP	0/1:99,2:101
chr3	128955223	pbsv.INS.DUP.8104	C	<DUP>	.	PASS	SVTYPE=DUP;END=128955339;SVLEN=116	GT:AD:DP:SAC	0/1:20,77:97:11,9,43,34
chr3	129376473	pbsv.INS.DUP.8106	C	<DUP>	.	PASS	SVTYPE=DUP;END=129376590;SVLEN=117	GT:AD:DP:SAC	0/1:46,32:78:26,20,19,13
chr3	129870719	pbsv.INS.DUP.8110	G	<DUP>	.	PASS	SVTYPE=DUP;END=129870736;SVLEN=17	GT:AD:DP:SAC	0/1:42,33:75:16,26,15,18
chr3	130044537	pbsv.BND.chr3:130044537-chr3:130087904	C	C[chr3:130087904[	.	PASS	SVTYPE=BND;CIPOS=-8,4;MATEID=pbsv.BND.chr3:130087904-chr3:130044537;MATEDIST=43367	GT:AD:DP	0/1:88,4:92
chr3	130087904	pbsv.BND.chr3:130087904-chr3:130044537	C	]chr3:130044537]C	.	PASS	SVTYPE=BND;CIPOS=-2,6;MATEID=pbsv.BND.chr3:130044537-chr3:130087904;MATEDIST=43367	GT:AD:DP	0/1:95,4:99
chr3	130499332	pbsv.INS.DUP.8120	A	<DUP>	.	PASS	SVTYPE=DUP;END=130499406;SVLEN=74	GT:AD:DP:SAC	0/1:43,28:71:17,26,15,13
chr3	130634237	pbsv.BND.chr3:130634237-chr12:70660182	A	A[chr12:70660182[	.	PASS	SVTYPE=BND;CIPOS=-5,6;MATEID=pbsv.BND.chr12:70660182-chr3:130634237	GT:AD:DP	0/1:63,7:70
chr3	130868452	pbsv.INS.DUP.8125	C	<DUP>	.	PASS	SVTYPE=DUP;END=130868562;SVLEN=110	GT:AD:DP:SAC	0/1:55,56:111:25,30,28,28
chr3	131327952	pbsv.INS.DUP.8129	A	<DUP>	.	PASS	SVTYPE=DUP;END=131327975;SVLEN=23	GT:AD:DP:SAC	0/1:42,50:92:14,28,23,27
chr3	132215492	pbsv.INS.DUP.8140	T	<DUP>	.	PASS	SVTYPE=DUP;END=132215557;SVLEN=65	GT:AD:DP:SAC	0/1:22,69:91:12,10,37,32
chr3	132217305	pbsv.INS.DUP.8141	G	<DUP>	.	PASS	SVTYPE=DUP;END=132217352;SVLEN=47	GT:AD:DP:SAC	0/1:52,35:87:29,23,19,16
chr3	133176656	pbsv.INS.DUP.8153	A	<DUP>	.	PASS	SVTYPE=DUP;END=133176677;SVLEN=21	GT:AD:DP:SAC	0/1:61,27:88:31,30,12,15
chr3	134128591	pbsv.INS.DUP.8166	G	<DUP>	.	PASS	SVTYPE=DUP;END=134128613;SVLEN=22	GT:AD:DP:SAC	0/1:52,40:92:27,25,20,20
chr3	134156028	pbsv.BND.chr3:134156028-chr18:52689484	A	A[chr18:52689484[	.	PASS	SVTYPE=BND;CIPOS=0,0;MATEID=pbsv.BND.chr18:52689484-chr3:134156028	GT:AD:DP	0/1:108,2:110
chr3	134329118	pbsv.INS.DUP.8168	C	<DUP>	.	PASS	SVTYPE=DUP;END=134329182;SVLEN=64	GT:AD:DP:SAC	1/1:10,83:93:4,6,42,41
chr3	134538535	pbsv.INS.DUP.8170	A	<DUP>	.	PASS	SVTYPE=DUP;END=134538564;SVLEN=29	GT:AD:DP:SAC	0/1:52,38:90:24,28,14,24
chr3	134575384	pbsv.INS.DUP.8171	C	<DUP>	.	PASS	SVTYPE=DUP;END=134575471;SVLEN=87	GT:AD:DP:SAC	0/1:16,57:73:6,10,24,33
chr3	134701278	pbsv.INS.DUP.8174	A	<DUP>	.	PASS	SVTYPE=DUP;END=134701329;SVLEN=51	GT:AD:DP:SAC	1/1:18,76:94:13,5,35,41
chr3	134811243	pbsv.INS.DUP.8176	T	<DUP>	.	PASS	SVTYPE=DUP;END=134811262;SVLEN=19	GT:AD:DP:SAC	1/1:18,86:104:5,13,48,38
chr3	135192302	pbsv.INS.DUP.8181	A	<DUP>	.	PASS	SVTYPE=DUP;END=135192334;SVLEN=32	GT:AD:DP:SAC	1/1:1,81:82:1,0,38,43
chr3	138848014	pbsv.INS.DUP.8199	G	<DUP>	.	PASS	SVTYPE=DUP;END=138848226;SVLEN=212	GT:AD:DP:SAC	0/1:45,63:108:27,18,26,37
chr3	139583515	pbsv.INS.DUP.8207	T	<DUP>	.	PASS	SVTYPE=DUP;END=139583649;SVLEN=134	GT:AD:DP:SAC	0/1:50,35:85:24,26,15,20
chr3	141159479	pbsv.INS.DUP.8216	A	<DUP>	.	PASS	SVTYPE=DUP;END=141159516;SVLEN=37	GT:AD:DP:SAC	1/1:0,103:103:0,0,51,52
chr3	141714063	pbsv.BND.chr3:141714063-chr3:143915104	G	G]chr3:143915104]	.	PASS	SVTYPE=BND;CIPOS=0,0;MATEID=pbsv.BND.chr3:143915104-chr3:141714063;MATEDIST=2201041	GT:AD:DP	0/1:103,2:105
chr3	143915104	pbsv.BND.chr3:143915104-chr3:141714063	C	C]chr3:141714063]	.	PASS	SVTYPE=BND;CIPOS=0,0;MATEID=pbsv.BND.chr3:141714063-chr3:143915104;MATEDIST=2201041	GT:AD:DP	0/1:98,2:100
chr3	145744975	pbsv.INS.DUP.8269	C	<DUP>	.	PASS	SVTYPE=DUP;END=145745224;SVLEN=249	GT:AD:DP:SAC	0/1:36,21:57:17,19,9,12
chr3	145744984	pbsv.INS.DUP.8270	C	<DUP>	.	PASS	SVTYPE=DUP;END=145745134;SVLEN=150	GT:AD:DP:SAC	0/1:22,35:57:7,15,19,16
chr3	146015415	pbsv.INS.DUP.8273	C	<DUP>	.	PASS	SVTYPE=DUP;END=146015553;SVLEN=138	GT:AD:DP:SAC	0/1:48,43:91:24,24,23,20
chr3	146611919	pbsv.INS.DUP.8281	T	<DUP>	.	PASS	SVTYPE=DUP;END=146611962;SVLEN=43	GT:AD:DP:SAC	0/1:45,41:86:21,24,24,17
chr3	146948326	pbsv.BND.chr3:146948326-chr5:43105768	A	A]chr5:43105768]	.	PASS	SVTYPE=BND;CIPOS=0,1;MATEID=pbsv.BND.chr5:43105768-chr3:146948326	GT:AD:DP	0/1:87,3:90
chr3	147890050	pbsv.BND.chr3:147890050-chr9:111642652	A	]chr9:111642652]A	.	PASS	SVTYPE=BND;CIPOS=-1,2;MATEID=pbsv.BND.chr9:111642652-chr3:147890050	GT:AD:DP	0/1:68,3:71
chr3	149818116	pbsv.BND.chr3:149818116-chr6:3345685	T	[chr6:3345685[T	.	PASS	SVTYPE=BND;CIPOS=0,0;MATEID=pbsv.BND.chr6:3345685-chr3:149818116	GT:AD:DP	0/1:79,3:82
chr3	151664753	pbsv.BND.chr3:151664753-chr13:31610164	T	T]chr13:31610164]	.	PASS	SVTYPE=BND;CIPOS=-3,1;MATEID=pbsv.BND.chr13:31610164-chr3:151664753	GT:AD:DP	0/1:97,4:101
chr3	152694709	pbsv.INS.DUP.8349	A	<DUP>	.	PASS	SVTYPE=DUP;END=152694774;SVLEN=65	GT:AD:DP:SAC	0/1:58,40:98:26,32,18,22
chr3	153511827	pbsv.BND.chr3:153511827-chr20:7853291	G	G[chr20:7853291[	.	PASS	SVTYPE=BND;CIPOS=0,0;MATEID=pbsv.BND.chr20:7853291-chr3:153511827	GT:AD:DP	0/1:80,2:82
chr3	153646604	pbsv.INS.DUP.8364	A	<DUP>	.	PASS	SVTYPE=DUP;END=153646745;SVLEN=141	GT:AD:DP:SAC	0/1:57,33:90:33,24,19,14
chr3	153752064	pbsv.INS.DUP.8367	A	<DUP>	.	PASS	SVTYPE=DUP;END=153752106;SVLEN=42	GT:AD:DP:SAC	0/1:41,53:94:23,18,29,24
chr3	153957834	pbsv.INS.DUP.8368	T	<DUP>	.	PASS	SVTYPE=DUP;END=153957857;SVLEN=23	GT:AD:DP:SAC	0/1:48,32:80:25,23,14,18
chr3	157199834	pbsv.INS.DUP.8390	C	<DUP>	.	PASS	SVTYPE=DUP;END=157199873;SVLEN=39	GT:AD:DP:SAC	0/1:61,32:93:30,31,15,17
chr3	158607231	pbsv.INS.DUP.8400	A	<DUP>	.	PASS	SVTYPE=DUP;END=158607254;SVLEN=23	GT:AD:DP:SAC	0/1:47,40:87:20,27,21,19
chr3	158890900	pbsv.INS.DUP.8402	T	<DUP>	.	PASS	SVTYPE=DUP;END=158890924;SVLEN=24	GT:AD:DP:SAC	0/1:49,50:99:19,30,24,26
chr3	159306204	pbsv.INS.DUP.8408	T	<DUP>	.	PASS	SVTYPE=DUP;END=159306322;SVLEN=118	GT:AD:DP:SAC	1/1:3,86:89:0,3,38,48
chr3	159695072	pbsv.BND.chr3:159695072-chr14:40003452	A	A]chr14:40003452]	.	PASS	SVTYPE=BND;CIPOS=0,0;MATEID=pbsv.BND.chr14:40003452-chr3:159695072	GT:AD:DP	0/1:91,2:93
chr3	161058119	pbsv.INS.DUP.8422	T	<DUP>	.	PASS	SVTYPE=DUP;END=161058141;SVLEN=22	GT:AD:DP:SAC	1/1:2,80:82:1,1,41,39
chr3	162794343	pbsv.CNV.8448	T	<CNV>	.	PASS	SVTYPE=cnv;END=162896871;SVLEN=102528;SHADOWED	CN	1
chr3	162794343	pbsv.BND.chr3:162794343-chr3:162908548	T	T[chr3:162908548[	.	PASS	SVTYPE=BND;CIPOS=-11,4;MATEID=pbsv.BND.chr3:162908548-chr3:162794343;MATEDIST=114205	GT:AD:DP	0/1:24,31:55
chr3	162896871	pbsv.BND.chr3:162896871-chr9:20562850	C	[chr9:20562850[C	.	PASS	SVTYPE=BND;CIPOS=0,0;MATEID=pbsv.BND.chr9:20562850-chr3:162896871	GT:AD:DP	0/1:44,2:46
chr3	162908548	pbsv.BND.chr3:162908548-chr3:162794343	A	]chr3:162794343]A	.	PASS	SVTYPE=BND;CIPOS=-11,20;MATEID=pbsv.BND.chr3:162794343-chr3:162908548;MATEDIST=114205	GT:AD:DP	0/1:39,31:70
chr3	163790420	pbsv.INS.DUP.8464	G	<DUP>	.	PASS	SVTYPE=DUP;END=163790463;SVLEN=43	GT:AD:DP:SAC	0/1:34,44:78:15,19,23,21
chr3	163801786	pbsv.INS.DUP.8465	A	<DUP>	.	PASS	SVTYPE=DUP;END=163801805;SVLEN=19	GT:AD:DP:SAC	1/1:9,80:89:6,3,40,40
chr3	164624496	pbsv.BND.chr3:164624496-chr3:108247450	A	A[chr3:108247450[	.	PASS	SVTYPE=BND;CIPOS=-1,1;MATEID=pbsv.BND.chr3:108247450-chr3:164624496;MATEDIST=56377046	GT:AD:DP	0/1:71,2:73
chr3	165857867	pbsv.INS.DUP.8479	A	<DUP>	.	PASS	SVTYPE=DUP;END=165857895;SVLEN=28	GT:AD:DP:SAC	0/1:39,57:96:19,20,25,32
chr3	166221476	pbsv.BND.chr3:166221476-chr15:64223855	T	T]chr15:64223855]	.	PASS	SVTYPE=BND;CIPOS=0,0;MATEID=pbsv.BND.chr15:64223855-chr3:166221476	GT:AD:DP	0/1:85,2:87
chr3	166279345	pbsv.INS.DUP.8483	C	<DUP>	.	PASS	SVTYPE=DUP;END=166279374;SVLEN=29	GT:AD:DP:SAC	0/1:49,38:87:26,23,22,16
chr3	166449575	pbsv.INS.DUP.8484	A	<DUP>	.	PASS	SVTYPE=DUP;END=166449607;SVLEN=32	GT:AD:DP:SAC	0/1:38,46:84:20,18,22,24
chr3	166880310	pbsv.INS.DUP.8488	A	<DUP>	.	PASS	SVTYPE=DUP;END=166880606;SVLEN=296	GT:AD:DP:SAC	0/1:29,34:63:17,12,18,16
chr3	167945185	pbsv.BND.chr3:167945185-chr13:25359264	C	]chr13:25359264]C	.	PASS	SVTYPE=BND;CIPOS=0,1;MATEID=pbsv.BND.chr13:25359264-chr3:167945185	GT:AD:DP	0/1:102,2:104
chr3	168646820	pbsv.INS.DUP.8497	G	<DUP>	.	PASS	SVTYPE=DUP;END=168646848;SVLEN=28	GT:AD:DP:SAC	0/1:50,51:101:23,27,23,28
chr3	171499103	pbsv.INS.DUP.8515	A	<DUP>	.	PASS	SVTYPE=DUP;END=171499122;SVLEN=19	GT:AD:DP:SAC	0/1:51,38:89:29,22,19,19
chr3	172084958	pbsv.BND.chr3:172084958-chr20:56472424	G	[chr20:56472424[G	.	PASS	SVTYPE=BND;CIPOS=-3,3;MATEID=pbsv.BND.chr20:56472424-chr3:172084958	GT:AD:DP	0/1:88,2:90
chr3	172961024	pbsv.INS.DUP.8527	C	<DUP>	.	PASS	SVTYPE=DUP;END=172961071;SVLEN=47	GT:AD:DP:SAC	0/1:46,41:87:27,19,17,24
chr3	173119791	pbsv.INS.DUP.8528	G	<DUP>	.	PASS	SVTYPE=DUP;END=173119813;SVLEN=22	GT:AD:DP:SAC	0/1:55,52:107:26,29,27,25
chr3	174962386	pbsv.INS.DUP.8547	A	<DUP>	.	PASS	SVTYPE=DUP;END=174962411;SVLEN=25	GT:AD:DP:SAC	0/1:52,27:79:28,24,18,9
chr3	175132234	pbsv.INS.DUP.8550	C	<DUP>	.	PASS	SVTYPE=DUP;END=175132277;SVLEN=43	GT:AD:DP:SAC	0/1:42,48:90:20,22,25,23
chr3	175345152	pbsv.INS.DUP.8553	A	<DUP>	.	PASS	SVTYPE=DUP;END=175345195;SVLEN=43	GT:AD:DP:SAC	0/1:34,45:79:16,18,24,21
chr3	175670409	pbsv.INS.DUP.8559	T	<DUP>	.	PASS	SVTYPE=DUP;END=175670506;SVLEN=97	GT:AD:DP:SAC	0/1:44,29:73:23,21,15,14
chr3	176233747	pbsv.BND.chr3:176233747-chrUn_KN707689v1_decoy:2	G	G[chrUn_KN707689v1_decoy:2[	.	Decoy;NearContigEnd	SVTYPE=BND;CIPOS=-7,2;MATEID=pbsv.BND.chrUn_KN707689v1_decoy:2-chr3:176233747	GT:AD:DP	0/1:53,11:64
chr3	182153137	pbsv.INS.DUP.8625	G	<DUP>	.	PASS	SVTYPE=DUP;END=182153262;SVLEN=125	GT:AD:DP:SAC	1/1:4,74:78:1,3,41,33
chr3	182839603	pbsv.INS.DUP.8633	T	<DUP>	.	PASS	SVTYPE=DUP;END=182839620;SVLEN=17	GT:AD:DP:SAC	0/1:39,50:89:21,18,21,29
chr3	183017712	pbsv.INS.DUP.8634	C	<DUP>	.	PASS	SVTYPE=DUP;END=183018263;SVLEN=551	GT:AD:DP:SAC	0/1:34,51:85:14,20,31,20
chr3	183017789	pbsv.INS.DUP.8635	T	<DUP>	.	PASS	SVTYPE=DUP;END=183017883;SVLEN=94	GT:AD:DP:SAC	0/1:37,48:85:19,18,26,22
chr3	184941244	pbsv.INS.DUP.8678	A	<DUP>	.	PASS	SVTYPE=DUP;END=184941265;SVLEN=21	GT:AD:DP:SAC	1/1:5,87:92:2,3,42,45
chr3	185453842	pbsv.INS.DUP.8686	A	<DUP>	.	PASS	SVTYPE=DUP;END=185453937;SVLEN=95	GT:AD:DP:SAC	0/1:58,16:74:33,25,6,10
chr3	185877805	pbsv.INS.DUP.8693	T	<DUP>	.	PASS	SVTYPE=DUP;END=185877852;SVLEN=47	GT:AD:DP:SAC	1/1:2,72:74:1,1,31,41
chr3	186223012	pbsv.INS.DUP.8697	T	<DUP>	.	PASS	SVTYPE=DUP;END=186223032;SVLEN=20	GT:AD:DP:SAC	0/1:41,49:90:16,25,30,19
chr3	187383718	pbsv.INS.DUP.8715	T	<DUP>	.	PASS	SVTYPE=DUP;END=187383777;SVLEN=59	GT:AD:DP:SAC	1/1:1,68:69:0,1,38,30
chr3	187718093	pbsv.INS.DUP.8721	C	<DUP>	.	PASS	SVTYPE=DUP;END=187718137;SVLEN=44	GT:AD:DP:SAC	1/1:5,93:98:3,2,54,39
chr3	188182740	pbsv.INS.DUP.8723	A	<DUP>	.	PASS	SVTYPE=DUP;END=188182770;SVLEN=30	GT:AD:DP:SAC	0/1:79,42:121:44,35,21,21
chr3	188401037	pbsv.BND.chr3:188401037-chr17:824119	T	T[chr17:824119[	.	PASS	SVTYPE=BND;CIPOS=0,0;MATEID=pbsv.BND.chr17:824119-chr3:188401037	GT:AD:DP	0/1:97,2:99
chr3	188938211	pbsv.INS.DUP.8733	C	<DUP>	.	PASS	SVTYPE=DUP;END=188938230;SVLEN=19	GT:AD:DP:SAC	0/1:46,35:81:26,20,19,16
chr3	189381654	pbsv.INS.DUP.8739	C	<DUP>	.	PASS	SVTYPE=DUP;END=189381673;SVLEN=19	GT:AD:DP:SAC	0/1:56,50:106:35,21,28,22
chr3	189537655	pbsv.INS.DUP.8742	T	<DUP>	.	PASS	SVTYPE=DUP;END=189537692;SVLEN=37	GT:AD:DP:SAC	0/1:45,41:86:22,23,25,16
chr3	189561547	pbsv.BND.chr3:189561547-chr9:108279384	A	[chr9:108279384[A	.	PASS	SVTYPE=BND;CIPOS=0,0;MATEID=pbsv.BND.chr9:108279384-chr3:189561547	GT:AD:DP	0/1:112,2:114
chr3	190028722	pbsv.INS.DUP.8751	A	<DUP>	.	PASS	SVTYPE=DUP;END=190028780;SVLEN=58	GT:AD:DP:SAC	1/1:4,93:97:1,3,50,43
chr3	190041104	pbsv.INS.DUP.8752	T	<DUP>	.	PASS	SVTYPE=DUP;END=190041123;SVLEN=19	GT:AD:DP:SAC	0/1:39,59:98:18,21,34,25
chr3	190200854	pbsv.INS.DUP.8756	A	<DUP>	.	PASS	SVTYPE=DUP;END=190200884;SVLEN=30	GT:AD:DP:SAC	0/1:23,52:75:11,12,25,27
chr3	190409196	pbsv.INS.DUP.8759	A	<DUP>	.	PASS	SVTYPE=DUP;END=190409262;SVLEN=66	GT:AD:DP:SAC	0/1:65,30:95:33,32,21,9
chr3	192899822	pbsv.INS.DUP.8788	T	<DUP>	.	PASS	SVTYPE=DUP;END=192899844;SVLEN=22	GT:AD:DP:SAC	0/1:51,50:101:28,23,26,24
chr3	193463465	pbsv.BND.chr3:193463465-chr13:78348710	T	]chr13:78348710]T	.	PASS	SVTYPE=BND;CIPOS=0,0;MATEID=pbsv.BND.chr13:78348710-chr3:193463465	GT:AD:DP	0/1:88,2:90
chr3	194077758	pbsv.INS.DUP.8800	A	<DUP>	.	PASS	SVTYPE=DUP;END=194077789;SVLEN=31	GT:AD:DP:SAC	0/1:50,46:96:26,24,20,26
chr3	194844612	pbsv.INS.DUP.8822	A	<DUP>	.	PASS	SVTYPE=DUP;END=194844633;SVLEN=21	GT:AD:DP:SAC	0/1:43,54:97:21,22,31,23
chr3	194913255	pbsv.INS.DUP.8824	G	<DUP>	.	PASS	SVTYPE=DUP;END=194913294;SVLEN=39	GT:AD:DP:SAC	1/1:0,86:86:0,0,41,45
chr3	194943298	pbsv.INS.DUP.8825	C	<DUP>	.	PASS	SVTYPE=DUP;END=194943630;SVLEN=332	GT:AD:DP:SAC	0/1:22,56:78:9,13,30,26
chr3	195092983	pbsv.INS.DUP.8830	C	<DUP>	.	PASS	SVTYPE=DUP;END=195093001;SVLEN=18	GT:AD:DP:SAC	0/1:43,34:77:24,19,18,16
chr3	195489324	pbsv.INS.DUP.8849	A	<DUP>	.	PASS	SVTYPE=DUP;END=195489564;SVLEN=240	GT:AD:DP:SAC	0/1:85,22:107:44,41,11,11
chr3	195500357	pbsv.INS.DUP.8858	G	<DUP>	.	PASS	SVTYPE=DUP;END=195500385;SVLEN=28	GT:AD:DP:SAC	0/1:32,82:114:20,12,39,43
chr3	195503604	pbsv.INS.DUP.8861	T	<DUP>	.	PASS	SVTYPE=DUP;END=195503641;SVLEN=37	GT:AD:DP:SAC	0/1:57,55:112:30,27,25,30
chr3	195644392	pbsv.INS.DUP.8869	T	<DUP>	.	PASS	SVTYPE=DUP;END=195644664;SVLEN=272	GT:AD:DP:SAC	0/1:118,41:159:62,56,23,18
chr3	195712931	pbsv.INS.DUP.8884	C	<DUP>	.	PASS	SVTYPE=DUP;END=195713243;SVLEN=312	GT:AD:DP:SAC	0/1:176,60:236:101,75,28,32
chr3	195762450	pbsv.INS.DUP.8891	G	<DUP>	.	PASS	SVTYPE=DUP;END=195762607;SVLEN=157	GT:AD:DP:SAC	0/1:49,27:76:23,26,18,9
chr3	195767550	pbsv.INS.DUP.8895	C	<DUP>	.	PASS	SVTYPE=DUP;END=195767694;SVLEN=144	GT:AD:DP:SAC	0/1:47,31:78:22,25,18,13
chr3	195780462	pbsv.INS.DUP.8907	G	<DUP>	.	PASS	SVTYPE=DUP;END=195780495;SVLEN=33	GT:AD:DP:SAC	0/1:65,32:97:29,36,13,19
chr3	195784046	pbsv.INS.DUP.8911	G	<DUP>	.	PASS	SVTYPE=DUP;END=195784078;SVLEN=32	GT:AD:DP:SAC	0/1:45,55:100:25,20,19,36
chr3	195802384	pbsv.INS.DUP.8916	C	<DUP>	.	PASS	SVTYPE=DUP;END=195802403;SVLEN=19	GT:AD:DP:SAC	1/1:1,94:95:0,1,52,42
chr3	195812446	pbsv.INS.DUP.8917	T	<DUP>	.	PASS	SVTYPE=DUP;END=195812497;SVLEN=51	GT:AD:DP:SAC	1/1:16,74:90:9,7,37,37
chr3	195817495	pbsv.INS.DUP.8919	C	<DUP>	.	PASS	SVTYPE=DUP;END=195817555;SVLEN=60	GT:AD:DP:SAC	0/1:52,35:87:26,26,19,16
chr3	195931606	pbsv.INS.DUP.8927	C	<DUP>	.	PASS	SVTYPE=DUP;END=195931701;SVLEN=95	GT:AD:DP:SAC	0/1:57,44:101:29,28,26,18
chr3	196096895	pbsv.INS.DUP.8932	C	<DUP>	.	PASS	SVTYPE=DUP;END=196096942;SVLEN=47	GT:AD:DP:SAC	0/1:53,45:98:26,27,24,21
chr3	196100081	pbsv.INS.DUP.8935	G	<DUP>	.	PASS	SVTYPE=DUP;END=196100132;SVLEN=51	GT:AD:DP:SAC	0/1:39,55:94:17,22,27,28
chr3	197005847	pbsv.INS.DUP.8963	C	<DUP>	.	PASS	SVTYPE=DUP;END=197005887;SVLEN=40	GT:AD:DP:SAC	0/1:40,48:88:22,18,23,25
chr3	197034437	pbsv.INS.DUP.8966	T	<DUP>	.	PASS	SVTYPE=DUP;END=197034551;SVLEN=114	GT:AD:DP:SAC	0/1:54,47:101:33,21,24,23
chr3	197231933	pbsv.INS.DUP.8975	T	<DUP>	.	PASS	SVTYPE=DUP;END=197231951;SVLEN=18	GT:AD:DP:SAC	0/1:44,50:94:19,25,22,28
chr3	197324790	pbsv.INS.DUP.8976	C	<DUP>	.	PASS	SVTYPE=DUP;END=197324837;SVLEN=47	GT:AD:DP:SAC	0/1:60,34:94:34,26,19,15
chr3	197388115	pbsv.INS.DUP.8978	G	<DUP>	.	PASS	SVTYPE=DUP;END=197388154;SVLEN=39	GT:AD:DP:SAC	0/1:50,50:100:26,24,28,22
chr3	197423531	pbsv.INS.DUP.8982	G	<DUP>	.	PASS	SVTYPE=DUP;END=197423633;SVLEN=102	GT:AD:DP:SAC	0/1:55,38:93:28,27,16,22
chr3	197642466	pbsv.INS.DUP.8995	A	<DUP>	.	PASS	SVTYPE=DUP;END=197642588;SVLEN=122	GT:AD:DP:SAC	0/1:73,39:112:37,36,17,22
chr3	197658984	pbsv.INS.DUP.8999	C	<DUP>	.	PASS	SVTYPE=DUP;END=197659039;SVLEN=55	GT:AD:DP:SAC	0/1:69,34:103:37,32,16,18
chr3	198101466	pbsv.INS.DUP.9013	T	<DUP>	.	PASS	SVTYPE=DUP;END=198101694;SVLEN=228	GT:AD:DP:SAC	0/1:71,19:90:31,40,10,9
chr3	198131701	pbsv.BND.chr3:198131701-chr17:62580542	T	T]chr17:62580542]	.	PASS	SVTYPE=BND;CIPOS=-1,1;MATEID=pbsv.BND.chr17:62580542-chr3:198131701	GT:AD:DP	0/1:92,2:94
chr3	198139586	pbsv.INS.DUP.9016	G	<DUP>	.	PASS	SVTYPE=DUP;END=198139649;SVLEN=63	GT:AD:DP:SAC	0/1:42,43:85:17,25,19,24
chr3	198168624	pbsv.INS.DUP.9017	T	<DUP>	.	PASS	SVTYPE=DUP;END=198168754;SVLEN=130	GT:AD:DP:SAC	0/1:107,33:140:51,56,14,19
chr3	198219835	pbsv.INS.DUP.9023	G	<DUP>	.	PASS	SVTYPE=DUP;END=198219984;SVLEN=149	GT:AD:DP:SAC	0/1:18,43:61:11,7,16,27
chr4	10809	pbsv.INS.DUP.9025	G	<DUP>	.	NearReferenceGap	SVTYPE=DUP;END=11008;SVLEN=199	GT:AD:DP:SAC	0/1:43,25:68:34,9,19,6
chr4	10818	pbsv.INS.DUP.9026	G	<DUP>	.	NearReferenceGap	SVTYPE=DUP;END=10906;SVLEN=88	GT:AD:DP:SAC	0/1:33,35:68:24,9,29,6
chr4	64625	pbsv.BND.chr4:64625-chrUn_KI270744v1:126274	T	T]chrUn_KI270744v1:126274]	.	PASS	SVTYPE=BND;CIPOS=0,0;MATEID=pbsv.BND.chrUn_KI270744v1:126274-chr4:64625	GT:AD:DP	0/1:110,4:114
chr4	68823	pbsv.BND.chr4:68823-chrUn_GL000214v1:135218	C	C]chrUn_GL000214v1:135218]	.	PASS	SVTYPE=BND;CIPOS=-2,4;MATEID=pbsv.BND.chrUn_GL000214v1:135218-chr4:68823	GT:AD:DP	0/1:106,9:115
chr4	555080	pbsv.INS.DUP.9033	C	<DUP>	.	PASS	SVTYPE=DUP;END=555243;SVLEN=163	GT:AD:DP:SAC	0/1:35,52:87:19,16,25,27
chr4	651985	pbsv.INS.DUP.9043	G	<DUP>	.	PASS	SVTYPE=DUP;END=652012;SVLEN=27	GT:AD:DP:SAC	0/1:43,37:80:25,18,16,21
chr4	707608	pbsv.INS.DUP.9048	G	<DUP>	.	PASS	SVTYPE=DUP;END=707769;SVLEN=161	GT:AD:DP:SAC	0/1:52,41:93:32,20,19,22
chr4	831915	pbsv.INS.DUP.9062	C	<DUP>	.	PASS	SVTYPE=DUP;END=831977;SVLEN=62	GT:AD:DP:SAC	0/1:40,44:84:21,19,23,21
chr4	869087	pbsv.INS.DUP.9067	C	<DUP>	.	PASS	SVTYPE=DUP;END=869179;SVLEN=92	GT:AD:DP:SAC	1/1:2,105:107:1,1,53,52
chr4	869161	pbsv.INS.DUP.9068	T	<DUP>	.	PASS	SVTYPE=DUP;END=869187;SVLEN=26	GT:AD:DP:SAC	0/1:85,22:107:45,40,9,13
chr4	926986	pbsv.INS.DUP.9072	C	<DUP>	.	PASS	SVTYPE=DUP;END=927027;SVLEN=41	GT:AD:DP:SAC	0/1:37,58:95:19,18,30,28
chr4	927014	pbsv.INS.DUP.9073	C	<DUP>	.	PASS	SVTYPE=DUP;END=927133;SVLEN=119	GT:AD:DP:SAC	0/1:41,53:94:20,21,28,25
chr4	968184	pbsv.INS.DUP.9074	C	<DUP>	.	PASS	SVTYPE=DUP;END=968289;SVLEN=105	GT:AD:DP:SAC	1/1:5,80:85:2,3,40,40
chr4	1026090	pbsv.INS.DUP.9078	T	<DUP>	.	PASS	SVTYPE=DUP;END=1026292;SVLEN=202	GT:AD:DP:SAC	1/1:7,72:79:4,3,28,44
chr4	1193744	pbsv.INS.DUP.9088	T	<DUP>	.	PASS	SVTYPE=DUP;END=1193763;SVLEN=19	GT:AD:DP:SAC	0/1:16,49:65:14,2,23,26
chr4	1236706	pbsv.INS.DUP.9090	C	<DUP>	.	PASS	SVTYPE=DUP;END=1236902;SVLEN=196	GT:AD:DP:SAC	1/1:12,77:89:6,6,35,42
chr4	1356979	pbsv.INS.DUP.9105	C	<DUP>	.	PASS	SVTYPE=DUP;END=1357313;SVLEN=334	GT:AD:DP:SAC	0/1:42,49:91:27,15,25,24
chr4	1357021	pbsv.INS.DUP.9106	G	<DUP>	.	PASS	SVTYPE=DUP;END=1357211;SVLEN=190	GT:AD:DP:SAC	0/1:52,38:90:26,26,25,13
chr4	1397613	pbsv.INS.DUP.9115	A	<DUP>	.	PASS	SVTYPE=DUP;END=1398417;SVLEN=804	GT:AD:DP:SAC	0/1:60,43:103:26,34,20,23
chr4	1397701	pbsv.INS.DUP.9116	A	<DUP>	.	PASS	SVTYPE=DUP;END=1398147;SVLEN=446	GT:AD:DP:SAC	0/1:58,46:104:23,35,23,23
chr4	1397719	pbsv.INS.DUP.9117	G	<DUP>	.	PASS	SVTYPE=DUP;END=1397936;SVLEN=217	GT:AD:DP:SAC	0/1:43,61:104:18,25,28,33
chr4	1428150	pbsv.INS.DUP.9118	C	<DUP>	.	PASS	SVTYPE=DUP;END=1428317;SVLEN=167	GT:AD:DP:SAC	0/1:100,37:137:56,44,17,20
chr4	1428200	pbsv.INS.DUP.9119	C	<DUP>	.	PASS	SVTYPE=DUP;END=1428281;SVLEN=81	GT:AD:DP:SAC	0/1:72,65:137:40,32,34,31
chr4	1497051	pbsv.INS.DUP.9128	A	<DUP>	.	PASS	SVTYPE=DUP;END=1497219;SVLEN=168	GT:AD:DP:SAC	0/1:65,37:102:32,33,17,20
chr4	1578846	pbsv.INS.DUP.9136	A	<DUP>	.	PASS	SVTYPE=DUP;END=1578892;SVLEN=46	GT:AD:DP:SAC	0/1:51,31:82:23,28,12,19
chr4	1614358	pbsv.INS.DUP.9139	G	<DUP>	.	PASS	SVTYPE=DUP;END=1614408;SVLEN=50	GT:AD:DP:SAC	0/1:31,42:73:12,19,23,19
chr4	1615334	pbsv.INS.DUP.9140	G	<DUP>	.	PASS	SVTYPE=DUP;END=1615374;SVLEN=40	GT:AD:DP:SAC	0/1:47,28:75:26,21,9,19
chr4	1624989	pbsv.INS.DUP.9141	C	<DUP>	.	PASS	SVTYPE=DUP;END=1625325;SVLEN=336	GT:AD:DP:SAC	0/1:61,18:79:27,34,8,10
chr4	1625191	pbsv.INS.DUP.9142	G	<DUP>	.	PASS	SVTYPE=DUP;END=1625328;SVLEN=137	GT:AD:DP:SAC	0/1:44,35:79:20,24,15,20
chr4	1641045	pbsv.INS.DUP.9145	G	<DUP>	.	PASS	SVTYPE=DUP;END=1641151;SVLEN=106	GT:AD:DP:SAC	0/1:53,23:76:20,33,8,15
chr4	1732357	pbsv.INS.DUP.9151	G	<DUP>	.	PASS	SVTYPE=DUP;END=1732451;SVLEN=94	GT:AD:DP:SAC	0/1:41,22:63:23,18,12,10
chr4	1756790	pbsv.INS.DUP.9154	C	<DUP>	.	PASS	SVTYPE=DUP;END=1756904;SVLEN=114	GT:AD:DP:SAC	0/1:49,15:64:22,27,7,8
chr4	2336959	pbsv.INS.DUP.9163	G	<DUP>	.	PASS	SVTYPE=DUP;END=2337011;SVLEN=52	GT:AD:DP:SAC	1/1:15,65:80:6,9,33,32
chr4	3309987	pbsv.INS.DUP.9186	A	<DUP>	.	PASS	SVTYPE=DUP;END=3310286;SVLEN=299	GT:AD:DP:SAC	0/1:65,21:86:30,35,10,11
chr4	3476163	pbsv.INS.DUP.9191	C	<DUP>	.	PASS	SVTYPE=DUP;END=3476214;SVLEN=51	GT:AD:DP:SAC	0/1:68,23:91:37,31,10,13
chr4	3713080	pbsv.BND.chr4:3713080-chr3:87272113	G	G[chr3:87272113[	.	PASS	SVTYPE=BND;CIPOS=0,1;MATEID=pbsv.BND.chr3:87272113-chr4:3713080	GT:AD:DP	0/1:91,2:93
chr4	3726186	pbsv.INS.DUP.9220	G	<DUP>	.	PASS	SVTYPE=DUP;END=3726271;SVLEN=85	GT:AD:DP:SAC	0/1:25,52:77:20,5,19,33
chr4	4068649	pbsv.INS.DUP.9229	T	<DUP>	.	PASS	SVTYPE=DUP;END=4068697;SVLEN=48	GT:AD:DP:SAC	0/1:54,43:97:25,29,20,23
chr4	4068667	pbsv.INS.DUP.9230	T	<DUP>	.	PASS	SVTYPE=DUP;END=4068705;SVLEN=38	GT:AD:DP:SAC	0/1:42,55:97:16,26,29,26
chr4	4234737	pbsv.INS.DUP.9233	C	<DUP>	.	PASS	SVTYPE=DUP;END=4234757;SVLEN=20	GT:AD:DP:SAC	0/1:41,37:78:25,16,19,18
chr4	6067588	pbsv.INS.DUP.9260	C	<DUP>	.	PASS	SVTYPE=DUP;END=6067626;SVLEN=38	GT:AD:DP:SAC	0/1:80,23:103:39,41,10,13
chr4	6067673	pbsv.INS.DUP.9261	T	<DUP>	.	PASS	SVTYPE=DUP;END=6067704;SVLEN=31	GT:AD:DP:SAC	0/1:73,29:102:32,41,16,13
chr4	6126547	pbsv.INS.DUP.9264	A	<DUP>	.	PASS	SVTYPE=DUP;END=6126573;SVLEN=26	GT:AD:DP:SAC	0/1:47,46:93:24,23,19,27
chr4	6511522	pbsv.INS.DUP.9271	G	<DUP>	.	PASS	SVTYPE=DUP;END=6511568;SVLEN=46	GT:AD:DP:SAC	0/1:47,62:109:24,23,26,36
chr4	6527523	pbsv.INS.DUP.9274	C	<DUP>	.	PASS	SVTYPE=DUP;END=6527548;SVLEN=25	GT:AD:DP:SAC	0/1:49,44:93:24,25,24,20
chr4	6879828	pbsv.INS.DUP.9285	C	<DUP>	.	PASS	SVTYPE=DUP;END=6880104;SVLEN=276	GT:AD:DP:SAC	0/1:67,37:104:38,29,15,22
chr4	6977039	pbsv.INS.DUP.9287	C	<DUP>	.	PASS	SVTYPE=DUP;END=6977082;SVLEN=43	GT:AD:DP:SAC	1/1:16,108:124:11,5,54,54
chr4	7076254	pbsv.INS.DUP.9290	A	<DUP>	.	PASS	SVTYPE=DUP;END=7076278;SVLEN=24	GT:AD:DP:SAC	0/1:66,22:88:38,28,6,16
chr4	7076256	pbsv.INS.DUP.9291	T	<DUP>	.	PASS	SVTYPE=DUP;END=7076281;SVLEN=25	GT:AD:DP:SAC	0/1:21,67:88:6,15,38,29
chr4	7449218	pbsv.INS.DUP.9300	C	<DUP>	.	PASS	SVTYPE=DUP;END=7449290;SVLEN=72	GT:AD:DP:SAC	0/1:90,19:109:56,34,17,2
chr4	7724804	pbsv.INS.DUP.9314	G	<DUP>	.	PASS	SVTYPE=DUP;END=7724863;SVLEN=59	GT:AD:DP:SAC	0/1:58,29:87:26,32,10,19
chr4	7827570	pbsv.INS.DUP.9323	A	<DUP>	.	PASS	SVTYPE=DUP;END=7827589;SVLEN=19	GT:AD:DP:SAC	0/1:67,42:109:31,36,24,18
chr4	7864015	pbsv.INS.DUP.9327	C	<DUP>	.	PASS	SVTYPE=DUP;END=7864164;SVLEN=149	GT:AD:DP:SAC	0/1:53,22:75:27,26,9,13
chr4	7864087	pbsv.INS.DUP.9328	C	<DUP>	.	PASS	SVTYPE=DUP;END=7864163;SVLEN=76	GT:AD:DP:SAC	0/1:46,36:82:19,27,16,20
chr4	7918938	pbsv.INS.DUP.9333	G	<DUP>	.	PASS	SVTYPE=DUP;END=7919013;SVLEN=75	GT:AD:DP:SAC	0/1:55,28:83:29,26,16,12
chr4	8119853	pbsv.BND.chr4:8119853-chr5:8402010	C	C[chr5:8402010[	.	PASS	SVTYPE=BND;CIPOS=0,1;MATEID=pbsv.BND.chr5:8402010-chr4:8119853	GT:AD:DP	0/1:92,2:94
chr4	8211406	pbsv.INS.DUP.9339	C	<DUP>	.	PASS	SVTYPE=DUP;END=8211462;SVLEN=56	GT:AD:DP:SAC	0/1:52,17:69:18,34,11,6
chr4	8620247	pbsv.SPLIT.DUP.9353	G	<DUP>	.	PASS	SVTYPE=DUP;END=8637180;SVLEN=16933	GT:AD:DP:SAC	0/1:124,36:160:69,55,21,15
chr4	10131579	pbsv.INS.DUP.9379	C	<DUP>	.	PASS	SVTYPE=DUP;END=10131650;SVLEN=71	GT:AD:DP:SAC	0/1:47,23:70:20,27,14,9
chr4	10616796	pbsv.INS.DUP.9386	A	<DUP>	.	PASS	SVTYPE=DUP;END=10616819;SVLEN=23	GT:AD:DP:SAC	0/1:49,37:86:19,30,20,17
chr4	10631070	pbsv.BND.chr4:10631070-chrX:11713295	T	T]chrX:11713295]	.	PASS	SVTYPE=BND;CIPOS=0,0;MATEID=pbsv.BND.chrX:11713295-chr4:10631070	GT:AD:DP	0/1:89,2:91
chr4	10699202	pbsv.INS.DUP.9389	C	<DUP>	.	PASS	SVTYPE=DUP;END=10699275;SVLEN=73	GT:AD:DP:SAC	1/1:18,76:94:8,10,41,35
chr4	11105612	pbsv.INS.DUP.9398	G	<DUP>	.	PASS	SVTYPE=DUP;END=11105642;SVLEN=30	GT:AD:DP:SAC	0/1:39,50:89:20,19,22,28
chr4	12386182	pbsv.INS.DUP.9413	A	<DUP>	.	PASS	SVTYPE=DUP;END=12386206;SVLEN=24	GT:AD:DP:SAC	0/1:74,26:100:37,37,12,14
chr4	12934539	pbsv.INS.DUP.9428	T	<DUP>	.	PASS	SVTYPE=DUP;END=12934564;SVLEN=25	GT:AD:DP:SAC	0/1:34,58:92:24,10,28,30
chr4	12934543	pbsv.INS.DUP.9429	G	<DUP>	.	PASS	SVTYPE=DUP;END=12934567;SVLEN=24	GT:AD:DP:SAC	0/1:58,34:92:27,31,25,9
chr4	13185381	pbsv.BND.chr4:13185381-chr1:26665694	A	A[chr1:26665694[	.	PASS	SVTYPE=BND;CIPOS=-2,2;MATEID=pbsv.BND.chr1:26665694-chr4:13185381	GT:AD:DP	0/1:111,2:113
chr4	13226581	pbsv.BND.chr4:13226581-chrUn_JTFH01001350v1_decoy:2054	T	T]chrUn_JTFH01001350v1_decoy:2054]	.	Decoy;NearContigEnd	SVTYPE=BND;CIPOS=-1,1;MATEID=pbsv.BND.chrUn_JTFH01001350v1_decoy:2054-chr4:13226581	GT:AD:DP	0/1:91,5:96
chr4	14217891	pbsv.INS.DUP.9442	C	<DUP>	.	PASS	SVTYPE=DUP;END=14217909;SVLEN=18	GT:AD:DP:SAC	0/1:62,44:106:28,34,21,23
chr4	15576878	pbsv.BND.chr4:15576878-chr9:128077957	T	]chr9:128077957]T	.	PASS	SVTYPE=BND;CIPOS=-1,1;MATEID=pbsv.BND.chr9:128077957-chr4:15576878	GT:AD:DP	0/1:97,2:99
chr4	16690549	pbsv.INS.DUP.9469	A	<DUP>	.	PASS	SVTYPE=DUP;END=16690574;SVLEN=25	GT:AD:DP:SAC	0/1:27,42:69:14,13,21,21
chr4	17174643	pbsv.INS.DUP.9476	T	<DUP>	.	PASS	SVTYPE=DUP;END=17174658;SVLEN=15	GT:AD:DP:SAC	1/1:4,78:82:3,1,50,28
chr4	20079840	pbsv.INS.DUP.9512	T	<DUP>	.	PASS	SVTYPE=DUP;END=20079921;SVLEN=81	GT:AD:DP:SAC	0/1:34,25:59:19,15,15,10
chr4	20423412	pbsv.INS.DUP.9516	T	<DUP>	.	PASS	SVTYPE=DUP;END=20423437;SVLEN=25	GT:AD:DP:SAC	0/1:54,30:84:30,24,20,10
chr4	20423418	pbsv.INS.DUP.9517	T	<DUP>	.	PASS	SVTYPE=DUP;END=20423442;SVLEN=24	GT:AD:DP:SAC	0/1:63,21:84:37,26,13,8
chr4	21321720	pbsv.INS.DUP.9530	A	<DUP>	.	PASS	SVTYPE=DUP;END=21321781;SVLEN=61	GT:AD:DP:SAC	1/1:5,73:78:3,2,33,40
chr4	21556923	pbsv.INS.DUP.9536	A	<DUP>	.	PASS	SVTYPE=DUP;END=21556943;SVLEN=20	GT:AD:DP:SAC	0/1:47,45:92:27,20,17,28
chr4	22023439	pbsv.BND.chr4:22023439-chr2:168812881	C	[chr2:168812881[C	.	PASS	SVTYPE=BND;CIPOS=0,1;MATEID=pbsv.BND.chr2:168812881-chr4:22023439	GT:AD:DP	0/1:94,2:96
chr4	24773429	pbsv.INS.DUP.9564	A	<DUP>	.	PASS	SVTYPE=DUP;END=24773592;SVLEN=163	GT:AD:DP:SAC	0/1:69,39:108:38,31,18,21
chr4	26028567	pbsv.INS.DUP.9575	G	<DUP>	.	PASS	SVTYPE=DUP;END=26028621;SVLEN=54	GT:AD:DP:SAC	1/1:12,86:98:7,5,41,45
chr4	26209546	pbsv.INS.DUP.9579	C	<DUP>	.	PASS	SVTYPE=DUP;END=26209834;SVLEN=288	GT:AD:DP:SAC	0/1:49,17:66:21,28,11,6
chr4	26209614	pbsv.INS.DUP.9580	C	<DUP>	.	PASS	SVTYPE=DUP;END=26209698;SVLEN=84	GT:AD:DP:SAC	0/1:21,45:66:7,14,25,20
chr4	26286040	pbsv.INS.DUP.9585	T	<DUP>	.	PASS	SVTYPE=DUP;END=26286060;SVLEN=20	GT:AD:DP:SAC	0/1:63,24:87:34,29,10,14
chr4	26286041	pbsv.INS.DUP.9586	G	<DUP>	.	PASS	SVTYPE=DUP;END=26286059;SVLEN=18	GT:AD:DP:SAC	0/1:65,22:87:31,34,13,9
chr4	27206395	pbsv.INS.DUP.9593	A	<DUP>	.	PASS	SVTYPE=DUP;END=27206564;SVLEN=169	GT:AD:DP:SAC	1/1:1,64:65:1,0,29,35
chr4	27731335	pbsv.INS.DUP.9595	C	<DUP>	.	PASS	SVTYPE=DUP;END=27731383;SVLEN=48	GT:AD:DP:SAC	0/1:52,34:86:29,23,17,17
chr4	27948079	pbsv.INS.DUP.9598	A	<DUP>	.	PASS	SVTYPE=DUP;END=27948178;SVLEN=99	GT:AD:DP:SAC	1/1:2,84:86:1,1,45,39
chr4	28106194	pbsv.INS.DUP.9601	A	<DUP>	.	PASS	SVTYPE=DUP;END=28106242;SVLEN=48	GT:AD:DP:SAC	1/1:14,77:91:8,6,38,39
chr4	29279137	pbsv.INS.DUP.9622	T	<DUP>	.	PASS	SVTYPE=DUP;END=29279156;SVLEN=19	GT:AD:DP:SAC	0/1:47,38:85:23,24,21,17
chr4	29520892	pbsv.BND.chr4:29520892-chr9:108088171	G	[chr9:108088171[G	.	PASS	SVTYPE=BND;CIPOS=-3,4;MATEID=pbsv.BND.chr9:108088171-chr4:29520892	GT:AD:DP	0/1:96,2:98
chr4	29542612	pbsv.INS.DUP.9624	A	<DUP>	.	PASS	SVTYPE=DUP;END=29542631;SVLEN=19	GT:AD:DP:SAC	1/1:4,83:87:1,3,45,38
chr4	30045052	pbsv.INS.DUP.9632	T	<DUP>	.	PASS	SVTYPE=DUP;END=30045070;SVLEN=18	GT:AD:DP:SAC	0/1:46,34:80:28,18,17,17
chr4	30605075	pbsv.INS.DUP.9638	A	<DUP>	.	PASS	SVTYPE=DUP;END=30605170;SVLEN=95	GT:AD:DP:SAC	0/1:44,44:88:25,19,20,24
chr4	30673025	pbsv.INS.DUP.9640	T	<DUP>	.	PASS	SVTYPE=DUP;END=30673041;SVLEN=16	GT:AD:DP:SAC	0/1:42,56:98:24,18,32,24
chr4	31816505	pbsv.INS.DUP.9653	T	<DUP>	.	PASS	SVTYPE=DUP;END=31816640;SVLEN=135	GT:AD:DP:SAC	0/1:28,45:73:17,11,29,16
chr4	32744925	pbsv.BND.chr4:32744925-chr1:34043933	G	[chr1:34043933[G	.	PASS	SVTYPE=BND;CIPOS=0,1;MATEID=pbsv.BND.chr1:34043933-chr4:32744925	GT:AD:DP	0/1:77,2:79
chr4	32868609	pbsv.INS.DUP.9673	A	<DUP>	.	PASS	SVTYPE=DUP;END=32868635;SVLEN=26	GT:AD:DP:SAC	0/1:37,31:68:21,16,17,14
chr4	33325260	pbsv.INS.DUP.9679	G	<DUP>	.	PASS	SVTYPE=DUP;END=33325332;SVLEN=72	GT:AD:DP:SAC	0/1:69,20:89:34,35,6,14
chr4	35144889	pbsv.BND.chr4:35144889-chr18:76018780	A	]chr18:76018780]A	.	PASS	SVTYPE=BND;CIPOS=0,0;MATEID=pbsv.BND.chr18:76018780-chr4:35144889	GT:AD:DP	0/1:116,2:118
chr4	35701802	pbsv.INS.DUP.9689	T	<DUP>	.	PASS	SVTYPE=DUP;END=35701866;SVLEN=64	GT:AD:DP:SAC	0/1:51,24:75:27,24,11,13
chr4	35702570	pbsv.INS.DUP.9690	A	<DUP>	.	PASS	SVTYPE=DUP;END=35702588;SVLEN=18	GT:AD:DP:SAC	1/1:13,61:74:8,5,30,31
chr4	40074270	pbsv.INS.DUP.9747	T	<DUP>	.	PASS	SVTYPE=DUP;END=40074303;SVLEN=33	GT:AD:DP:SAC	0/1:47,65:112:27,20,33,32
chr4	40301348	pbsv.INS.DUP.9750	T	<DUP>	.	PASS	SVTYPE=DUP;END=40301369;SVLEN=21	GT:AD:DP:SAC	0/1:42,63:105:24,18,32,31
chr4	40733816	pbsv.INS.DUP.9757	G	<DUP>	.	PASS	SVTYPE=DUP;END=40733866;SVLEN=50	GT:AD:DP:SAC	0/1:43,49:92:19,24,25,24
chr4	42171094	pbsv.INS.DUP.9767	T	<DUP>	.	PASS	SVTYPE=DUP;END=42171131;SVLEN=37	GT:AD:DP:SAC	0/1:52,47:99:23,29,27,20
chr4	43945469	pbsv.INS.DUP.9789	T	<DUP>	.	PASS	SVTYPE=DUP;END=43945518;SVLEN=49	GT:AD:DP:SAC	0/1:44,37:81:19,25,19,18
chr4	43958199	pbsv.INS.DUP.9791	T	<DUP>	.	PASS	SVTYPE=DUP;END=43958231;SVLEN=32	GT:AD:DP:SAC	0/1:29,48:77:11,18,30,18
chr4	43958203	pbsv.INS.DUP.9792	T	<DUP>	.	PASS	SVTYPE=DUP;END=43958231;SVLEN=28	GT:AD:DP:SAC	0/1:47,30:77:29,18,12,18
chr4	44805180	pbsv.BND.chr4:44805180-chr12:1481448	T	]chr12:1481448]T	.	PASS	SVTYPE=BND;CIPOS=0,0;MATEID=pbsv.BND.chr12:1481448-chr4:44805180	GT:AD:DP	0/1:72,2:74
chr4	44963922	pbsv.INS.DUP.9798	A	<DUP>	.	PASS	SVTYPE=DUP;END=44963952;SVLEN=30	GT:AD:DP:SAC	0/1:47,25:72:23,24,13,12
chr4	44963936	pbsv.INS.DUP.9799	T	<DUP>	.	PASS	SVTYPE=DUP;END=44963961;SVLEN=25	GT:AD:DP:SAC	0/1:26,46:72:14,12,22,24
chr4	45142914	pbsv.INS.DUP.9813	C	<DUP>	.	PASS	SVTYPE=DUP;END=45142983;SVLEN=69	GT:AD:DP:SAC	0/1:29,50:79:13,16,22,28
chr4	45306721	pbsv.BND.chr4:45306721-chr2:194269024	C	C]chr2:194269024]	.	PASS	SVTYPE=BND;CIPOS=0,1;MATEID=pbsv.BND.chr2:194269024-chr4:45306721	GT:AD:DP	0/1:100,3:103
chr4	45598721	pbsv.INS.DUP.9818	C	<DUP>	.	PASS	SVTYPE=DUP;END=45598765;SVLEN=44	GT:AD:DP:SAC	1/1:4,89:93:2,2,47,42
chr4	46231024	pbsv.INS.DUP.9823	T	<DUP>	.	PASS	SVTYPE=DUP;END=46231077;SVLEN=53	GT:AD:DP:SAC	1/1:1,101:102:1,0,48,53
chr4	46377790	pbsv.INS.DUP.9825	C	<DUP>	.	PASS	SVTYPE=DUP;END=46378067;SVLEN=277	GT:AD:DP:SAC	1/1:12,74:86:5,7,40,34
chr4	46762215	pbsv.INS.DUP.9827	T	<DUP>	.	PASS	SVTYPE=DUP;END=46762275;SVLEN=60	GT:AD:DP:SAC	0/1:43,39:82:23,20,20,19
chr4	48084857	pbsv.INS.DUP.9845	G	<DUP>	.	PASS	SVTYPE=DUP;END=48084891;SVLEN=34	GT:AD:DP:SAC	0/1:51,68:119:29,22,29,39
chr4	48326389	pbsv.INS.DUP.9851	A	<DUP>	.	PASS	SVTYPE=DUP;END=48326407;SVLEN=18	GT:AD:DP:SAC	1/1:7,108:115:0,7,52,56
chr4	49292047	pbsv.INS.DUP.9889	G	<DUP>	.	PASS	SVTYPE=DUP;END=49292157;SVLEN=110	GT:AD:DP:SAC	0/1:258,469:727:126,132,247,222
chr4	49709078	pbsv.BND.chr4:49709078-chrUn_KI270333v1:2691	T	]chrUn_KI270333v1:2691]T	.	NearReferenceGap;NearContigEnd	SVTYPE=BND;CIPOS=-11,73;MATEID=pbsv.BND.chrUn_KI270333v1:2691-chr4:49709078	GT:AD:DP	0/1:12483,102:12585
chr4	52081953	pbsv.INS.DUP.10063	T	<DUP>	.	PASS	SVTYPE=DUP;END=52082091;SVLEN=138	GT:AD:DP:SAC	1/1:1,72:73:1,0,38,34
chr4	52288924	pbsv.INS.DUP.10068	C	<DUP>	.	PASS	SVTYPE=DUP;END=52288999;SVLEN=75	GT:AD:DP:SAC	1/1:0,99:99:0,0,47,52
chr4	53735783	pbsv.BND.chr4:53735783-chr9:126610951	G	G[chr9:126610951[	.	PASS	SVTYPE=BND;CIPOS=0,0;MATEID=pbsv.BND.chr9:126610951-chr4:53735783	GT:AD:DP	0/1:101,2:103
chr4	54154752	pbsv.INS.DUP.10082	C	<DUP>	.	PASS	SVTYPE=DUP;END=54154907;SVLEN=155	GT:AD:DP:SAC	1/1:3,98:101:1,2,46,52
chr4	54325420	pbsv.INS.DUP.10085	G	<DUP>	.	PASS	SVTYPE=DUP;END=54325551;SVLEN=131	GT:AD:DP:SAC	0/1:28,66:94:15,13,37,29
chr4	54993965	pbsv.INS.DUP.10096	G	<DUP>	.	PASS	SVTYPE=DUP;END=54994105;SVLEN=140	GT:AD:DP:SAC	1/1:1,88:89:0,1,44,44
chr4	55756332	pbsv.INS.DUP.10099	A	<DUP>	.	PASS	SVTYPE=DUP;END=55756468;SVLEN=136	GT:AD:DP:SAC	0/1:47,38:85:22,25,20,18
chr4	56685874	pbsv.INS.DUP.10105	T	<DUP>	.	PASS	SVTYPE=DUP;END=56685907;SVLEN=33	GT:AD:DP:SAC	0/1:48,51:99:19,29,22,29
chr4	57586641	pbsv.INS.DUP.10109	T	<DUP>	.	PASS	SVTYPE=DUP;END=57586660;SVLEN=19	GT:AD:DP:SAC	0/1:29,56:85:18,11,29,27
chr4	58818380	pbsv.INS.DUP.10125	T	<DUP>	.	PASS	SVTYPE=DUP;END=58818399;SVLEN=19	GT:AD:DP:SAC	1/1:3,86:89:2,1,45,41
chr4	58875107	pbsv.INS.DUP.10127	T	<DUP>	.	PASS	SVTYPE=DUP;END=58875218;SVLEN=111	GT:AD:DP:SAC	0/1:51,42:93:26,25,21,21
chr4	58984447	pbsv.INS.DUP.10136	C	<DUP>	.	PASS	SVTYPE=DUP;END=58984475;SVLEN=28	GT:AD:DP:SAC	0/1:40,46:86:22,18,20,26
chr4	59519004	pbsv.INS.DUP.10144	C	<DUP>	.	PASS	SVTYPE=DUP;END=59519186;SVLEN=182	GT:AD:DP:SAC	0/1:67,17:84:32,35,10,7
chr4	59519140	pbsv.INS.DUP.10146	G	<DUP>	.	PASS	SVTYPE=DUP;END=59519484;SVLEN=344	GT:AD:DP:SAC	0/1:62,21:83:29,33,10,11
chr4	60123250	pbsv.INS.DUP.10152	T	<DUP>	.	PASS	SVTYPE=DUP;END=60123289;SVLEN=39	GT:AD:DP:SAC	1/1:8,78:86:2,6,36,42
chr4	60281369	pbsv.INS.DUP.10154	A	<DUP>	.	PASS	SVTYPE=DUP;END=60281392;SVLEN=23	GT:AD:DP:SAC	0/1:46,43:89:24,22,24,19
chr4	61383068	pbsv.BND.chr4:61383068-chr4:160798605	A	A]chr4:160798605]	.	PASS	SVTYPE=BND;CIPOS=-2,2;MATEID=pbsv.BND.chr4:160798605-chr4:61383068;MATEDIST=99415537	GT:AD:DP	0/1:91,2:93
chr4	61867518	pbsv.INS.DUP.10181	A	<DUP>	.	PASS	SVTYPE=DUP;END=61867537;SVLEN=19	GT:AD:DP:SAC	0/1:59,34:93:30,29,15,19
chr4	63633547	pbsv.INS.DUP.10200	T	<DUP>	.	PASS	SVTYPE=DUP;END=63633566;SVLEN=19	GT:AD:DP:SAC	0/1:31,69:100:11,20,35,34
chr4	63848724	pbsv.INS.DUP.10204	A	<DUP>	.	PASS	SVTYPE=DUP;END=63848753;SVLEN=29	GT:AD:DP:SAC	0/1:7,21:28:0,7,12,9
chr4	63849391	pbsv.INS.DUP.10206	A	<DUP>	.	PASS	SVTYPE=DUP;END=63849425;SVLEN=34	GT:AD:DP:SAC	0/1:36,26:62:16,20,15,11
chr4	64155285	pbsv.INS.DUP.10212	T	<DUP>	.	PASS	SVTYPE=DUP;END=64155303;SVLEN=18	GT:AD:DP:SAC	1/1:10,59:69:4,6,30,29
chr4	65238744	pbsv.INS.DUP.10226	A	<DUP>	.	PASS	SVTYPE=DUP;END=65238812;SVLEN=68	GT:AD:DP:SAC	0/1:57,34:91:25,32,17,17
chr4	66225654	pbsv.INS.DUP.10239	G	<DUP>	.	PASS	SVTYPE=DUP;END=66225678;SVLEN=24	GT:AD:DP:SAC	1/1:7,77:84:2,5,41,36
chr4	69052602	pbsv.INS.DUP.10273	G	<DUP>	.	PASS	SVTYPE=DUP;END=69052631;SVLEN=29	GT:AD:DP:SAC	0/1:42,36:78:21,21,15,21
chr4	69370168	pbsv.INS.DUP.10285	T	<DUP>	.	PASS	SVTYPE=DUP;END=69370203;SVLEN=35	GT:AD:DP:SAC	0/1:37,27:64:20,17,12,15
chr4	69371329	pbsv.INS.DUP.10286	T	<DUP>	.	PASS	SVTYPE=DUP;END=69371359;SVLEN=30	GT:AD:DP:SAC	0/1:36,33:69:17,19,18,15
chr4	69744699	pbsv.BND.chr4:69744699-chr4:179534877	T	T[chr4:179534877[	.	PASS	SVTYPE=BND;CIPOS=-2,2;MATEID=pbsv.BND.chr4:179534877-chr4:69744699;MATEDIST=109790178	GT:AD:DP	0/1:76,4:80
chr4	69762188	pbsv.INS.DUP.10294	G	<DUP>	.	PASS	SVTYPE=DUP;END=69762348;SVLEN=160	GT:AD:DP:SAC	0/1:40,37:77:17,23,20,17
chr4	70009083	pbsv.INS.DUP.10295	C	<DUP>	.	PASS	SVTYPE=DUP;END=70009154;SVLEN=71	GT:AD:DP:SAC	0/1:53,41:94:29,24,19,22
chr4	70042689	pbsv.INS.DUP.10296	A	<DUP>	.	PASS	SVTYPE=DUP;END=70042730;SVLEN=41	GT:AD:DP:SAC	0/1:54,38:92:24,30,20,18
chr4	70336715	pbsv.INS.DUP.10302	G	<DUP>	.	PASS	SVTYPE=DUP;END=70336912;SVLEN=197	GT:AD:DP:SAC	0/1:49,41:90:16,33,20,21
chr4	71443131	pbsv.INS.DUP.10311	T	<DUP>	.	PASS	SVTYPE=DUP;END=71443153;SVLEN=22	GT:AD:DP:SAC	0/1:52,48:100:23,29,25,23
chr4	71537327	pbsv.INS.DUP.10312	A	<DUP>	.	PASS	SVTYPE=DUP;END=71537362;SVLEN=35	GT:AD:DP:SAC	1/1:7,75:82:4,3,38,37
chr4	71871927	pbsv.INS.DUP.10320	T	<DUP>	.	PASS	SVTYPE=DUP;END=71871948;SVLEN=21	GT:AD:DP:SAC	0/1:70,24:94:47,23,8,16
chr4	72416175	pbsv.INS.DUP.10330	A	<DUP>	.	PASS	SVTYPE=DUP;END=72416197;SVLEN=22	GT:AD:DP:SAC	1/1:2,79:81:2,0,43,36
chr4	75877007	pbsv.INS.DUP.10368	A	<DUP>	.	PASS	SVTYPE=DUP;END=75877040;SVLEN=33	GT:AD:DP:SAC	0/1:36,64:100:17,19,34,30
chr4	75877012	pbsv.INS.DUP.10369	A	<DUP>	.	PASS	SVTYPE=DUP;END=75877041;SVLEN=29	GT:AD:DP:SAC	0/1:67,33:100:34,33,17,16
chr4	76435132	pbsv.INS.DUP.10377	G	<DUP>	.	PASS	SVTYPE=DUP;END=76435154;SVLEN=22	GT:AD:DP:SAC	0/1:35,45:80:16,19,24,21
chr4	77234086	pbsv.INS.DUP.10388	C	<DUP>	.	PASS	SVTYPE=DUP;END=77234119;SVLEN=33	GT:AD:DP:SAC	0/1:40,39:79:22,18,19,20
chr4	78043778	pbsv.INS.DUP.10393	C	<DUP>	.	PASS	SVTYPE=DUP;END=78043807;SVLEN=29	GT:AD:DP:SAC	0/1:45,43:88:27,18,20,23
chr4	80186434	pbsv.INS.DUP.10408	A	<DUP>	.	PASS	SVTYPE=DUP;END=80186452;SVLEN=18	GT:AD:DP:SAC	0/1:36,66:102:24,12,31,35
chr4	80327715	pbsv.INS.DUP.10409	T	<DUP>	.	PASS	SVTYPE=DUP;END=80327739;SVLEN=24	GT:AD:DP:SAC	0/1:35,73:108:21,14,36,37
chr4	80645567	pbsv.BND.chr4:80645567-chr10:113849352	A	[chr10:113849352[A	.	PASS	SVTYPE=BND;CIPOS=-1,1;MATEID=pbsv.BND.chr10:113849352-chr4:80645567	GT:AD:DP	0/1:62,2:64
chr4	81969532	pbsv.INS.DUP.10422	T	<DUP>	.	PASS	SVTYPE=DUP;END=81969783;SVLEN=251	GT:AD:DP:SAC	0/1:62,30:92:31,31,13,17
chr4	81981356	pbsv.INS.DUP.10425	A	<DUP>	.	PASS	SVTYPE=DUP;END=81981374;SVLEN=18	GT:AD:DP:SAC	0/1:40,46:86:20,20,21,25
chr4	83185624	pbsv.INS.DUP.10446	G	<DUP>	.	PASS	SVTYPE=DUP;END=83185784;SVLEN=160	GT:AD:DP:SAC	0/1:66,33:99:31,35,18,15
chr4	83578943	pbsv.INS.DUP.10454	T	<DUP>	.	InsufficientStrandEvidence	SVTYPE=DUP;END=83578985;SVLEN=42	GT:AD:DP:SAC	0/1:61,18:79:18,43,18,0
chr4	85521414	pbsv.INS.DUP.10468	A	<DUP>	.	PASS	SVTYPE=DUP;END=85521451;SVLEN=37	GT:AD:DP:SAC	0/1:74,27:101:36,38,10,17
chr4	85612377	pbsv.INS.DUP.10473	C	<DUP>	.	PASS	SVTYPE=DUP;END=85612404;SVLEN=27	GT:AD:DP:SAC	1/1:4,100:104:2,2,53,47
chr4	88115233	pbsv.INS.DUP.10507	T	<DUP>	.	PASS	SVTYPE=DUP;END=88115256;SVLEN=23	GT:AD:DP:SAC	1/1:2,86:88:2,0,52,34
chr4	88325482	pbsv.INS.DUP.10511	C	<DUP>	.	PASS	SVTYPE=DUP;END=88325501;SVLEN=19	GT:AD:DP:SAC	1/1:12,74:86:9,3,39,35
chr4	89266093	pbsv.BND.chr4:89266093-chr7:70340492	C	C]chr7:70340492]	.	PASS	SVTYPE=BND;CIPOS=-24,25;MATEID=pbsv.BND.chr7:70340492-chr4:89266093	GT:AD:DP	0/1:114,2:116
chr4	89821191	pbsv.INS.DUP.10519	A	<DUP>	.	PASS	SVTYPE=DUP;END=89821265;SVLEN=74	GT:AD:DP:SAC	0/1:47,53:100:26,21,30,23
chr4	91202757	pbsv.INS.DUP.10525	A	<DUP>	.	PASS	SVTYPE=DUP;END=91202801;SVLEN=44	GT:AD:DP:SAC	1/1:4,98:102:1,3,50,48
chr4	91288063	pbsv.INS.DUP.10528	T	<DUP>	.	PASS	SVTYPE=DUP;END=91288086;SVLEN=23	GT:AD:DP:SAC	1/1:2,76:78:1,1,35,41
chr4	91963969	pbsv.INS.DUP.10532	T	<DUP>	.	PASS	SVTYPE=DUP;END=91964060;SVLEN=91	GT:AD:DP:SAC	0/1:20,13:33:10,10,9,4
chr4	93078785	pbsv.INS.DUP.10545	A	<DUP>	.	PASS	SVTYPE=DUP;END=93078809;SVLEN=24	GT:AD:DP:SAC	1/1:13,82:95:4,9,38,44
chr4	95196861	pbsv.INS.DUP.10568	T	<DUP>	.	PASS	SVTYPE=DUP;END=95197099;SVLEN=238	GT:AD:DP:SAC	0/1:33,47:80:20,13,26,21
chr4	96231915	pbsv.INS.DUP.10576	A	<DUP>	.	PASS	SVTYPE=DUP;END=96231945;SVLEN=30	GT:AD:DP:SAC	1/1:2,71:73:1,1,32,39
chr4	96806642	pbsv.BND.chr4:96806642-chrUn_JTFH01000354v1_decoy:1942	G	]chrUn_JTFH01000354v1_decoy:1942]G	.	Decoy;NearContigEnd	SVTYPE=BND;CIPOS=-1,3;MATEID=pbsv.BND.chrUn_JTFH01000354v1_decoy:1942-chr4:96806642	GT:AD:DP	0/1:71,7:78
chr4	98045992	pbsv.INS.DUP.10603	A	<DUP>	.	PASS	SVTYPE=DUP;END=98046044;SVLEN=52	GT:AD:DP:SAC	0/1:48,46:94:20,28,17,29
chr4	99580575	pbsv.INS.DUP.10615	A	<DUP>	.	PASS	SVTYPE=DUP;END=99580599;SVLEN=24	GT:AD:DP:SAC	0/1:41,39:80:24,17,16,23
chr4	100645611	pbsv.INS.DUP.10623	A	<DUP>	.	PASS	SVTYPE=DUP;END=100645634;SVLEN=23	GT:AD:DP:SAC	1/1:13,61:74:2,11,37,24
chr4	101068926	pbsv.BND.chr4:101068926-chr6:99117555	A	A[chr6:99117555[	.	PASS	SVTYPE=BND;CIPOS=-1,2;MATEID=pbsv.BND.chr6:99117555-chr4:101068926	GT:AD:DP	0/1:91,2:93
chr4	101106374	pbsv.INS.DUP.10626	A	<DUP>	.	PASS	SVTYPE=DUP;END=101106452;SVLEN=78	GT:AD:DP:SAC	0/1:67,48:115:32,35,34,14
chr4	101470456	pbsv.INS.DUP.10629	A	<DUP>	.	PASS	SVTYPE=DUP;END=101470577;SVLEN=121	GT:AD:DP:SAC	0/1:56,29:85:30,26,13,16
chr4	102726849	pbsv.BND.chr4:102726849-chr2:72785837	G	[chr2:72785837[G	.	PASS	SVTYPE=BND;CIPOS=-1,1;MATEID=pbsv.BND.chr2:72785837-chr4:102726849	GT:AD:DP	0/1:109,2:111
chr4	103173551	pbsv.INS.DUP.10654	A	<DUP>	.	PASS	SVTYPE=DUP;END=103173610;SVLEN=59	GT:AD:DP:SAC	0/1:55,40:95:29,26,23,17
chr4	103437555	pbsv.INS.DUP.10655	T	<DUP>	.	PASS	SVTYPE=DUP;END=103437597;SVLEN=42	GT:AD:DP:SAC	0/1:36,48:84:19,17,28,20
chr4	103482474	pbsv.INS.DUP.10656	G	<DUP>	.	PASS	SVTYPE=DUP;END=103482532;SVLEN=58	GT:AD:DP:SAC	0/1:49,45:94:20,29,23,22
chr4	104460956	pbsv.BND.chr4:104460956-chr1:216664274	A	[chr1:216664274[A	.	PASS	SVTYPE=BND;CIPOS=0,1;MATEID=pbsv.BND.chr1:216664274-chr4:104460956	GT:AD:DP	0/1:89,2:91
chr4	106586800	pbsv.BND.chr4:106586800-chr14:21620491	A	A]chr14:21620491]	.	PASS	SVTYPE=BND;CIPOS=0,2;MATEID=pbsv.BND.chr14:21620491-chr4:106586800	GT:AD:DP	0/1:96,3:99
chr4	106697048	pbsv.INS.DUP.10676	T	<DUP>	.	PASS	SVTYPE=DUP;END=106697070;SVLEN=22	GT:AD:DP:SAC	1/1:4,84:88:2,2,38,46
chr4	106844681	pbsv.INS.DUP.10677	A	<DUP>	.	PASS	SVTYPE=DUP;END=106844701;SVLEN=20	GT:AD:DP:SAC	0/1:59,27:86:33,26,16,11
chr4	106844682	pbsv.INS.DUP.10678	T	<DUP>	.	PASS	SVTYPE=DUP;END=106844700;SVLEN=18	GT:AD:DP:SAC	0/1:21,65:86:12,9,37,28
chr4	107562863	pbsv.BND.chr4:107562863-chr4:116972385	A	]chr4:116972385]A	.	PASS	SVTYPE=BND;CIPOS=-1,1;MATEID=pbsv.BND.chr4:116972385-chr4:107562863;MATEDIST=9409522	GT:AD:DP	0/1:73,2:75
chr4	108659095	pbsv.INS.DUP.10695	C	<DUP>	.	PASS	SVTYPE=DUP;END=108659119;SVLEN=24	GT:AD:DP:SAC	0/1:40,46:86:16,24,26,20
chr4	108835864	pbsv.INS.DUP.10699	T	<DUP>	.	PASS	SVTYPE=DUP;END=108835886;SVLEN=22	GT:AD:DP:SAC	0/1:26,52:78:11,15,32,20
chr4	108999212	pbsv.INS.DUP.10700	T	<DUP>	.	PASS	SVTYPE=DUP;END=108999230;SVLEN=18	GT:AD:DP:SAC	1/1:7,75:82:6,1,38,37
chr4	109250370	pbsv.INS.DUP.10707	A	<DUP>	.	PASS	SVTYPE=DUP;END=109250394;SVLEN=24	GT:AD:DP:SAC	0/1:57,24:81:29,28,16,8
chr4	109753632	pbsv.INS.DUP.10710	T	<DUP>	.	PASS	SVTYPE=DUP;END=109753817;SVLEN=185	GT:AD:DP:SAC	0/1:30,57:87:19,11,35,22
chr4	110697504	pbsv.INS.DUP.10722	T	<DUP>	.	PASS	SVTYPE=DUP;END=110697528;SVLEN=24	GT:AD:DP:SAC	1/1:2,83:85:1,1,46,37
chr4	110883502	pbsv.INS.DUP.10724	T	<DUP>	.	PASS	SVTYPE=DUP;END=110883536;SVLEN=34	GT:AD:DP:SAC	0/1:57,38:95:32,25,22,16
chr4	111369041	pbsv.BND.chr4:111369041-chr2:32463983	A	]chr2:32463983]A	.	PASS	SVTYPE=BND;CIPOS=0,1;MATEID=pbsv.BND.chr2:32463983-chr4:111369041	GT:AD:DP	0/1:85,2:87
chr4	112957664	pbsv.INS.DUP.10744	C	<DUP>	.	PASS	SVTYPE=DUP;END=112957687;SVLEN=23	GT:AD:DP:SAC	0/1:45,41:86:25,20,23,18
chr4	113097108	pbsv.BND.chr4:113097108-chr11:57689382	T	T[chr11:57689382[	.	PASS	SVTYPE=BND;CIPOS=0,0;MATEID=pbsv.BND.chr11:57689382-chr4:113097108	GT:AD:DP	0/1:99,2:101
chr4	113795124	pbsv.INS.DUP.10747	T	<DUP>	.	PASS	SVTYPE=DUP;END=113795184;SVLEN=60	GT:AD:DP:SAC	0/1:57,44:101:28,29,20,24
chr4	116972385	pbsv.BND.chr4:116972385-chr4:107562863	T	T[chr4:107562863[	.	PASS	SVTYPE=BND;CIPOS=-2,2;MATEID=pbsv.BND.chr4:107562863-chr4:116972385;MATEDIST=9409522	GT:AD:DP	0/1:92,2:94
chr4	117301057	pbsv.INS.DUP.10777	T	<DUP>	.	PASS	SVTYPE=DUP;END=117301102;SVLEN=45	GT:AD:DP:SAC	0/1:65,20:85:36,29,9,11
chr4	117431331	pbsv.INS.DUP.10779	T	<DUP>	.	PASS	SVTYPE=DUP;END=117431356;SVLEN=25	GT:AD:DP:SAC	1/1:5,70:75:1,4,29,41
chr4	118378873	pbsv.INS.DUP.10783	A	<DUP>	.	PASS	SVTYPE=DUP;END=118378892;SVLEN=19	GT:AD:DP:SAC	0/1:63,19:82:30,33,7,12
chr4	119448730	pbsv.BND.chr4:119448730-chr8:78993491	T	[chr8:78993491[T	.	PASS	SVTYPE=BND;CIPOS=-1,1;MATEID=pbsv.BND.chr8:78993491-chr4:119448730	GT:AD:DP	0/1:77,2:79
chr4	119628304	pbsv.INS.DUP.10795	C	<DUP>	.	PASS	SVTYPE=DUP;END=119628324;SVLEN=20	GT:AD:DP:SAC	0/1:67,33:100:30,37,16,17
chr4	119632086	pbsv.INS.DUP.10796	A	<DUP>	.	PASS	SVTYPE=DUP;END=119632104;SVLEN=18	GT:AD:DP:SAC	0/1:37,58:95:14,23,27,31
chr4	119638704	pbsv.INS.DUP.10797	C	<DUP>	.	PASS	SVTYPE=DUP;END=119638723;SVLEN=19	GT:AD:DP:SAC	0/1:45,43:88:22,23,19,24
chr4	119993639	pbsv.INS.DUP.10800	T	<DUP>	.	PASS	SVTYPE=DUP;END=119993695;SVLEN=56	GT:AD:DP:SAC	1/1:1,77:78:1,0,28,49
chr4	120121750	pbsv.INS.DUP.10801	T	<DUP>	.	PASS	SVTYPE=DUP;END=120121801;SVLEN=51	GT:AD:DP:SAC	0/1:40,20:60:22,18,11,9
chr4	120314930	pbsv.INS.DUP.10805	C	<DUP>	.	PASS	SVTYPE=DUP;END=120314954;SVLEN=24	GT:AD:DP:SAC	0/1:37,53:90:19,18,30,23
chr4	120326350	pbsv.INS.DUP.10806	A	<DUP>	.	PASS	SVTYPE=DUP;END=120326370;SVLEN=20	GT:AD:DP:SAC	1/1:12,85:97:6,6,47,38
chr4	121003413	pbsv.INS.DUP.10812	C	<DUP>	.	PASS	SVTYPE=DUP;END=121003458;SVLEN=45	GT:AD:DP:SAC	0/1:57,21:78:32,25,11,10
chr4	121855864	pbsv.INS.DUP.10822	A	<DUP>	.	PASS	SVTYPE=DUP;END=121855900;SVLEN=36	GT:AD:DP:SAC	0/1:77,20:97:46,31,10,10
chr4	123908884	pbsv.INS.DUP.10833	T	<DUP>	.	PASS	SVTYPE=DUP;END=123909101;SVLEN=217	GT:AD:DP:SAC	1/1:2,83:85:1,1,36,47
chr4	124092821	pbsv.BND.chr4:124092821-chr11:82262004	T	T[chr11:82262004[	.	PASS	SVTYPE=BND;CIPOS=0,0;MATEID=pbsv.BND.chr11:82262004-chr4:124092821	GT:AD:DP	0/1:83,2:85
chr4	125232630	pbsv.BND.chr4:125232630-chr5:13179072	T	[chr5:13179072[T	.	PASS	SVTYPE=BND;CIPOS=0,0;MATEID=pbsv.BND.chr5:13179072-chr4:125232630	GT:AD:DP	0/1:81,2:83
chr4	126521088	pbsv.INS.DUP.10863	T	<DUP>	.	PASS	SVTYPE=DUP;END=126521109;SVLEN=21	GT:AD:DP:SAC	0/1:40,42:82:22,18,21,21
chr4	127029216	pbsv.BND.chr4:127029216-chr10:87370099	T	[chr10:87370099[T	.	PASS	SVTYPE=BND;CIPOS=0,0;MATEID=pbsv.BND.chr10:87370099-chr4:127029216	GT:AD:DP	0/1:108,2:110
chr4	127162239	pbsv.BND.chr4:127162239-chr2:177117493	T	]chr2:177117493]T	.	PASS	SVTYPE=BND;CIPOS=-1,2;MATEID=pbsv.BND.chr2:177117493-chr4:127162239	GT:AD:DP	0/1:77,2:79
chr4	127230015	pbsv.BND.chr4:127230015-chr14:58417863	G	]chr14:58417863]G	.	PASS	SVTYPE=BND;CIPOS=-2,2;MATEID=pbsv.BND.chr14:58417863-chr4:127230015	GT:AD:DP	0/1:75,2:77
chr4	127233051	pbsv.INS.DUP.10873	T	<DUP>	.	PASS	SVTYPE=DUP;END=127233122;SVLEN=71	GT:AD:DP:SAC	0/1:43,34:77:21,22,19,15
chr4	127691963	pbsv.INS.DUP.10879	T	<DUP>	.	PASS	SVTYPE=DUP;END=127691979;SVLEN=16	GT:AD:DP:SAC	0/1:54,30:84:25,29,17,13
chr4	128383399	pbsv.BND.chr4:128383399-chr8:68863901	T	]chr8:68863901]T	.	PASS	SVTYPE=BND;CIPOS=0,0;MATEID=pbsv.BND.chr8:68863901-chr4:128383399	GT:AD:DP	0/1:99,2:101
chr4	129242016	pbsv.BND.chr4:129242016-chr7:110185795	C	]chr7:110185795]C	.	PASS	SVTYPE=BND;CIPOS=-3,4;MATEID=pbsv.BND.chr7:110185795-chr4:129242016	GT:AD:DP	0/1:91,2:93
chr4	129268482	pbsv.BND.chr4:129268482-chr4:157201959	T	T[chr4:157201959[	.	PASS	SVTYPE=BND;CIPOS=0,0;MATEID=pbsv.BND.chr4:157201959-chr4:129268482;MATEDIST=27933477	GT:AD:DP	0/1:83,2:85
chr4	130011144	pbsv.INS.DUP.10893	T	<DUP>	.	InsufficientStrandEvidence	SVTYPE=DUP;END=130011416;SVLEN=272	GT:AD:DP:SAC	0/1:6,3:9:2,4,3,0
chr4	130193118	pbsv.INS.DUP.10896	T	<DUP>	.	PASS	SVTYPE=DUP;END=130193138;SVLEN=20	GT:AD:DP:SAC	0/1:42,46:88:23,19,22,24
chr4	133004461	pbsv.BND.chr4:133004461-chr10:61135503	A	]chr10:61135503]A	.	PASS	SVTYPE=BND;CIPOS=0,0;MATEID=pbsv.BND.chr10:61135503-chr4:133004461	GT:AD:DP	0/1:93,2:95
chr4	133709415	pbsv.INS.DUP.10944	T	<DUP>	.	PASS	SVTYPE=DUP;END=133709465;SVLEN=50	GT:AD:DP:SAC	0/1:54,33:87:23,31,16,17
chr4	134956362	pbsv.INS.DUP.10956	A	<DUP>	.	PASS	SVTYPE=DUP;END=134956519;SVLEN=157	GT:AD:DP:SAC	0/1:30,40:70:14,16,16,24
chr4	135007840	pbsv.INS.DUP.10958	A	<DUP>	.	PASS	SVTYPE=DUP;END=135007911;SVLEN=71	GT:AD:DP:SAC	0/1:41,33:74:23,18,19,14
chr4	135813486	pbsv.INS.DUP.10967	A	<DUP>	.	PASS	SVTYPE=DUP;END=135813555;SVLEN=69	GT:AD:DP:SAC	1/1:8,71:79:1,7,38,33
chr4	136848210	pbsv.INS.DUP.10977	T	<DUP>	.	PASS	SVTYPE=DUP;END=136848231;SVLEN=21	GT:AD:DP:SAC	0/1:30,66:96:15,15,32,34
chr4	137290485	pbsv.INS.DUP.10984	T	<DUP>	.	PASS	SVTYPE=DUP;END=137290541;SVLEN=56	GT:AD:DP:SAC	0/1:42,48:90:21,21,24,24
chr4	139315046	pbsv.INS.DUP.11005	G	<DUP>	.	PASS	SVTYPE=DUP;END=139315077;SVLEN=31	GT:AD:DP:SAC	0/1:44,46:90:23,21,19,27
chr4	139854680	pbsv.INS.DUP.11010	T	<DUP>	.	PASS	SVTYPE=DUP;END=139854796;SVLEN=116	GT:AD:DP:SAC	0/1:48,44:92:22,26,23,21
chr4	142285432	pbsv.INS.DUP.11036	T	<DUP>	.	PASS	SVTYPE=DUP;END=142285487;SVLEN=55	GT:AD:DP:SAC	1/1:4,65:69:2,2,32,33
chr4	143334256	pbsv.INS.DUP.11045	T	<DUP>	.	PASS	SVTYPE=DUP;END=143334276;SVLEN=20	GT:AD:DP:SAC	0/1:40,46:86:20,20,24,22
chr4	146220558	pbsv.BND.chr4:146220558-chr1:156138382	T	T[chr1:156138382[	.	PASS	SVTYPE=BND;CIPOS=0,0;MATEID=pbsv.BND.chr1:156138382-chr4:146220558	GT:AD:DP	0/1:95,2:97
chr4	146286231	pbsv.INS.DUP.11061	G	<DUP>	.	PASS	SVTYPE=DUP;END=146286511;SVLEN=280	GT:AD:DP:SAC	0/1:64,36:100:23,41,17,19
chr4	146286308	pbsv.INS.DUP.11062	G	<DUP>	.	PASS	SVTYPE=DUP;END=146286412;SVLEN=104	GT:AD:DP:SAC	0/1:77,23:100:32,45,8,15
chr4	146286895	pbsv.INS.DUP.11064	G	<DUP>	.	PASS	SVTYPE=DUP;END=146287015;SVLEN=120	GT:AD:DP:SAC	0/1:55,46:101:23,32,17,29
chr4	146728782	pbsv.INS.DUP.11066	T	<DUP>	.	PASS	SVTYPE=DUP;END=146728833;SVLEN=51	GT:AD:DP:SAC	0/1:61,23:84:32,29,11,12
chr4	147554349	pbsv.INS.DUP.11077	T	<DUP>	.	PASS	SVTYPE=DUP;END=147554368;SVLEN=19	GT:AD:DP:SAC	0/1:55,40:95:26,29,21,19
chr4	148148084	pbsv.INS.DUP.11082	G	<DUP>	.	PASS	SVTYPE=DUP;END=148148107;SVLEN=23	GT:AD:DP:SAC	0/1:37,46:83:19,18,21,25
chr4	148494230	pbsv.INS.DUP.11091	T	<DUP>	.	PASS	SVTYPE=DUP;END=148494351;SVLEN=121	GT:AD:DP:SAC	0/1:42,23:65:18,24,11,12
chr4	151214672	pbsv.INS.DUP.11121	G	<DUP>	.	PASS	SVTYPE=DUP;END=151214796;SVLEN=124	GT:AD:DP:SAC	1/1:12,76:88:7,5,42,34
chr4	154189484	pbsv.INS.DUP.11148	G	<DUP>	.	PASS	SVTYPE=DUP;END=154189539;SVLEN=55	GT:AD:DP:SAC	1/1:1,101:102:0,1,48,53
chr4	156660558	pbsv.INS.DUP.11183	A	<DUP>	.	PASS	SVTYPE=DUP;END=156660685;SVLEN=127	GT:AD:DP:SAC	1/1:4,69:73:2,2,39,30
chr4	157201959	pbsv.BND.chr4:157201959-chr4:129268482	T	]chr4:129268482]T	.	PASS	SVTYPE=BND;CIPOS=0,0;MATEID=pbsv.BND.chr4:129268482-chr4:157201959;MATEDIST=27933477	GT:AD:DP	0/1:85,2:87
chr4	158106444	pbsv.INS.DUP.11202	T	<DUP>	.	PASS	SVTYPE=DUP;END=158106570;SVLEN=126	GT:AD:DP:SAC	0/1:30,54:84:15,15,29,25
chr4	158353102	pbsv.INV.11206	A	<INV>	.	PASS	SVTYPE=INV;END=158371939;SVLEN=18838	GT:AD:DP:SAC	0/1:76,21:97:39,37,11,10
chr4	158743406	pbsv.BND.chr4:158743406-chr8:118217014	T	T[chr8:118217014[	.	PASS	SVTYPE=BND;CIPOS=0,0;MATEID=pbsv.BND.chr8:118217014-chr4:158743406	GT:AD:DP	0/1:87,2:89
chr4	158770125	pbsv.BND.chr4:158770125-chr22:39517936	C	C]chr22:39517936]	.	PASS	SVTYPE=BND;CIPOS=-1,2;MATEID=pbsv.BND.chr22:39517936-chr4:158770125	GT:AD:DP	0/1:90,2:92
chr4	159013808	pbsv.INS.DUP.11214	A	<DUP>	.	PASS	SVTYPE=DUP;END=159013828;SVLEN=20	GT:AD:DP:SAC	1/1:6,74:80:5,1,34,40
chr4	159524013	pbsv.INS.DUP.11221	C	<DUP>	.	PASS	SVTYPE=DUP;END=159524133;SVLEN=120	GT:AD:DP:SAC	0/1:59,29:88:36,23,16,13
chr4	159747071	pbsv.INS.DUP.11224	A	<DUP>	.	PASS	SVTYPE=DUP;END=159747095;SVLEN=24	GT:AD:DP:SAC	1/1:5,74:79:5,0,33,41
chr4	160660800	pbsv.INS.DUP.11238	T	<DUP>	.	PASS	SVTYPE=DUP;END=160661064;SVLEN=264	GT:AD:DP:SAC	0/1:53,50:103:25,28,23,27
chr4	160798605	pbsv.BND.chr4:160798605-chr4:61383068	T	T]chr4:61383068]	.	PASS	SVTYPE=BND;CIPOS=0,0;MATEID=pbsv.BND.chr4:61383068-chr4:160798605;MATEDIST=99415537	GT:AD:DP	0/1:81,2:83
chr4	161384060	pbsv.BND.chr4:161384060-chr13:112024120	A	A[chr13:112024120[	.	PASS	SVTYPE=BND;CIPOS=-4,4;MATEID=pbsv.BND.chr13:112024120-chr4:161384060	GT:AD:DP	0/1:70,3:73
chr4	162140426	pbsv.INS.DUP.11252	C	<DUP>	.	PASS	SVTYPE=DUP;END=162140512;SVLEN=86	GT:AD:DP:SAC	1/1:2,82:84:2,0,33,49
chr4	162144991	pbsv.INS.DUP.11256	T	<DUP>	.	PASS	SVTYPE=DUP;END=162145037;SVLEN=46	GT:AD:DP:SAC	0/1:67,27:94:28,39,12,15
chr4	162649103	pbsv.INS.DUP.11261	T	<DUP>	.	PASS	SVTYPE=DUP;END=162649238;SVLEN=135	GT:AD:DP:SAC	0/1:33,30:63:19,14,17,13
chr4	162763954	pbsv.INS.DUP.11264	A	<DUP>	.	PASS	SVTYPE=DUP;END=162764019;SVLEN=65	GT:AD:DP:SAC	0/1:50,19:69:22,28,13,6
chr4	162905197	pbsv.INS.DUP.11266	A	<DUP>	.	PASS	SVTYPE=DUP;END=162905354;SVLEN=157	GT:AD:DP:SAC	0/1:49,42:91:26,23,24,18
chr4	163037653	pbsv.BND.chr4:163037653-chr5:11682591	A	A]chr5:11682591]	.	PASS	SVTYPE=BND;CIPOS=0,0;MATEID=pbsv.BND.chr5:11682591-chr4:163037653	GT:AD:DP	0/1:94,2:96
chr4	163077602	pbsv.INS.DUP.11269	T	<DUP>	.	PASS	SVTYPE=DUP;END=163077622;SVLEN=20	GT:AD:DP:SAC	0/1:76,25:101:36,40,13,12
chr4	163894705	pbsv.INS.DUP.11281	G	<DUP>	.	PASS	SVTYPE=DUP;END=163894848;SVLEN=143	GT:AD:DP:SAC	0/1:60,16:76:30,30,8,8
chr4	164811064	pbsv.INS.DUP.11288	A	<DUP>	.	PASS	SVTYPE=DUP;END=164811081;SVLEN=17	GT:AD:DP:SAC	0/1:35,31:66:20,15,15,16
chr4	165461168	pbsv.INS.DUP.11300	A	<DUP>	.	PASS	SVTYPE=DUP;END=165461186;SVLEN=18	GT:AD:DP:SAC	1/1:11,73:84:2,9,40,33
chr4	166446891	pbsv.INS.DUP.11315	T	<DUP>	.	PASS	SVTYPE=DUP;END=166446917;SVLEN=26	GT:AD:DP:SAC	0/1:42,39:81:24,18,18,21
chr4	166579980	pbsv.INS.DUP.11318	T	<DUP>	.	PASS	SVTYPE=DUP;END=166580628;SVLEN=648	GT:AD:DP:SAC	0/1:28,15:43:13,15,6,9
chr4	166580219	pbsv.INS.DUP.11323	A	<DUP>	.	PASS	SVTYPE=DUP;END=166580437;SVLEN=218	GT:AD:DP:SAC	0/1:370,51:421:171,199,26,25
chr4	167108998	pbsv.INS.DUP.11329	A	<DUP>	.	PASS	SVTYPE=DUP;END=167109100;SVLEN=102	GT:AD:DP:SAC	0/1:55,25:80:27,28,12,13
chr4	167313803	pbsv.INS.DUP.11332	A	<DUP>	.	PASS	SVTYPE=DUP;END=167313830;SVLEN=27	GT:AD:DP:SAC	0/1:44,46:90:23,21,29,17
chr4	167390726	pbsv.INS.DUP.11335	T	<DUP>	.	PASS	SVTYPE=DUP;END=167390747;SVLEN=21	GT:AD:DP:SAC	0/1:44,35:79:27,17,12,23
chr4	167394419	pbsv.INS.DUP.11336	T	<DUP>	.	PASS	SVTYPE=DUP;END=167394491;SVLEN=72	GT:AD:DP:SAC	0/1:49,36:85:29,20,14,22
chr4	167924039	pbsv.INS.DUP.11347	C	<DUP>	.	PASS	SVTYPE=DUP;END=167924099;SVLEN=60	GT:AD:DP:SAC	0/1:49,38:87:27,22,19,19
chr4	168312728	pbsv.INS.DUP.11352	A	<DUP>	.	PASS	SVTYPE=DUP;END=168312754;SVLEN=26	GT:AD:DP:SAC	0/1:45,67:112:21,24,24,43
chr4	168785849	pbsv.INS.DUP.11356	A	<DUP>	.	PASS	SVTYPE=DUP;END=168785873;SVLEN=24	GT:AD:DP:SAC	0/1:68,22:90:31,37,12,10
chr4	169895342	pbsv.INS.DUP.11374	T	<DUP>	.	PASS	SVTYPE=DUP;END=169895363;SVLEN=21	GT:AD:DP:SAC	0/1:41,49:90:19,22,27,22
chr4	169917853	pbsv.INS.DUP.11376	C	<DUP>	.	PASS	SVTYPE=DUP;END=169917870;SVLEN=17	GT:AD:DP:SAC	0/1:55,45:100:30,25,25,20
chr4	171211481	pbsv.INS.DUP.11388	A	<DUP>	.	PASS	SVTYPE=DUP;END=171211501;SVLEN=20	GT:AD:DP:SAC	0/1:55,22:77:27,28,11,11
chr4	171899080	pbsv.INS.DUP.11399	T	<DUP>	.	PASS	SVTYPE=DUP;END=171899104;SVLEN=24	GT:AD:DP:SAC	1/1:2,70:72:2,0,28,42
chr4	173179068	pbsv.BND.chr4:173179068-chr1:201542318	T	[chr1:201542318[T	.	PASS	SVTYPE=BND;CIPOS=-1,2;MATEID=pbsv.BND.chr1:201542318-chr4:173179068	GT:AD:DP	0/1:103,2:105
chr4	175103409	pbsv.INS.DUP.11439	G	<DUP>	.	PASS	SVTYPE=DUP;END=175103479;SVLEN=70	GT:AD:DP:SAC	0/1:49,39:88:30,19,18,21
chr4	175181019	pbsv.INS.DUP.11442	A	<DUP>	.	PASS	SVTYPE=DUP;END=175181076;SVLEN=57	GT:AD:DP:SAC	1/1:5,79:84:4,1,36,43
chr4	175724176	pbsv.BND.chr4:175724176-chr12:62570607	C	[chr12:62570607[C	.	PASS	SVTYPE=BND;CIPOS=0,1;MATEID=pbsv.BND.chr12:62570607-chr4:175724176	GT:AD:DP	0/1:108,2:110
chr4	175945724	pbsv.INS.DUP.11449	A	<DUP>	.	PASS	SVTYPE=DUP;END=175945752;SVLEN=28	GT:AD:DP:SAC	0/1:57,17:74:30,27,10,7
chr4	175945733	pbsv.INS.DUP.11450	G	<DUP>	.	PASS	SVTYPE=DUP;END=175945755;SVLEN=22	GT:AD:DP:SAC	0/1:21,53:74:11,10,29,24
chr4	176523767	pbsv.INS.DUP.11460	A	<DUP>	.	PASS	SVTYPE=DUP;END=176523820;SVLEN=53	GT:AD:DP:SAC	1/1:1,71:72:1,0,43,28
chr4	176929902	pbsv.BND.chr4:176929902-chr12:60575287	C	]chr12:60575287]C	.	PASS	SVTYPE=BND;CIPOS=-8,8;MATEID=pbsv.BND.chr12:60575287-chr4:176929902	GT:AD:DP	0/1:76,2:78
chr4	177850590	pbsv.BND.chr4:177850590-chr5:38639836	G	G[chr5:38639836[	.	PASS	SVTYPE=BND;CIPOS=-1,1;MATEID=pbsv.BND.chr5:38639836-chr4:177850590	GT:AD:DP	0/1:111,2:113
chr4	178049957	pbsv.INS.DUP.11479	T	<DUP>	.	PASS	SVTYPE=DUP;END=178049990;SVLEN=33	GT:AD:DP:SAC	0/1:41,29:70:21,20,15,14
chr4	179013228	pbsv.INS.DUP.11493	G	<DUP>	.	PASS	SVTYPE=DUP;END=179013245;SVLEN=17	GT:AD:DP:SAC	0/1:34,51:85:21,13,23,28
chr4	179534877	pbsv.BND.chr4:179534877-chr4:69744699	T	]chr4:69744699]T	.	PASS	SVTYPE=BND;CIPOS=0,0;MATEID=pbsv.BND.chr4:69744699-chr4:179534877;MATEDIST=109790178	GT:AD:DP	0/1:99,4:103
chr4	181454669	pbsv.INS.DUP.11543	T	<DUP>	.	PASS	SVTYPE=DUP;END=181454690;SVLEN=21	GT:AD:DP:SAC	0/1:43,51:94:27,16,29,22
chr4	181605490	pbsv.INS.DUP.11547	G	<DUP>	.	PASS	SVTYPE=DUP;END=181605606;SVLEN=116	GT:AD:DP:SAC	0/1:55,33:88:23,32,24,9
chr4	183340186	pbsv.INS.DUP.11577	A	<DUP>	.	PASS	SVTYPE=DUP;END=183340206;SVLEN=20	GT:AD:DP:SAC	1/1:14,82:96:3,11,38,44
chr4	183463286	pbsv.INS.DUP.11579	C	<DUP>	.	PASS	SVTYPE=DUP;END=183463311;SVLEN=25	GT:AD:DP:SAC	1/1:3,91:94:1,2,42,49
chr4	183723289	pbsv.INS.DUP.11585	G	<DUP>	.	PASS	SVTYPE=DUP;END=183723354;SVLEN=65	GT:AD:DP:SAC	0/1:68,63:131:33,35,29,34
chr4	183736079	pbsv.INS.DUP.11586	T	<DUP>	.	PASS	SVTYPE=DUP;END=183736342;SVLEN=263	GT:AD:DP:SAC	0/1:65,44:109:37,28,23,21
chr4	183850877	pbsv.INS.DUP.11592	A	<DUP>	.	PASS	SVTYPE=DUP;END=183850929;SVLEN=52	GT:AD:DP:SAC	0/1:45,57:102:30,15,27,30
chr4	184174632	pbsv.INS.DUP.11599	C	<DUP>	.	PASS	SVTYPE=DUP;END=184174667;SVLEN=35	GT:AD:DP:SAC	1/1:0,96:96:0,0,47,49
chr4	184257130	pbsv.BND.chr4:184257130-chr3:125558663	C	C]chr3:125558663]	.	PASS	SVTYPE=BND;CIPOS=-2,2;MATEID=pbsv.BND.chr3:125558663-chr4:184257130	GT:AD:DP	0/1:106,2:108
chr4	185063750	pbsv.INS.DUP.11614	T	<DUP>	.	PASS	SVTYPE=DUP;END=185063897;SVLEN=147	GT:AD:DP:SAC	0/1:58,39:97:26,32,14,25
chr4	185796513	pbsv.INS.DUP.11633	T	<DUP>	.	PASS	SVTYPE=DUP;END=185796676;SVLEN=163	GT:AD:DP:SAC	0/1:67,36:103:35,32,19,17
chr4	186159931	pbsv.INS.DUP.11647	A	<DUP>	.	PASS	SVTYPE=DUP;END=186159971;SVLEN=40	GT:AD:DP:SAC	0/1:54,46:100:27,27,24,22
chr4	186297899	pbsv.INS.DUP.11650	A	<DUP>	.	PASS	SVTYPE=DUP;END=186297965;SVLEN=66	GT:AD:DP:SAC	1/1:1,99:100:0,1,49,50
chr4	186432694	pbsv.INS.DUP.11653	T	<DUP>	.	PASS	SVTYPE=DUP;END=186432844;SVLEN=150	GT:AD:DP:SAC	0/1:90,34:124:48,42,18,16
chr4	186432704	pbsv.INS.DUP.11654	C	<DUP>	.	PASS	SVTYPE=DUP;END=186433027;SVLEN=323	GT:AD:DP:SAC	0/1:84,39:123:44,40,21,18
chr4	186434656	pbsv.INS.DUP.11658	A	<DUP>	.	PASS	SVTYPE=DUP;END=186434803;SVLEN=147	GT:AD:DP:SAC	0/1:91,31:122:53,38,14,17
chr4	186436240	pbsv.INS.DUP.11661	C	<DUP>	.	PASS	SVTYPE=DUP;END=186436413;SVLEN=173	GT:AD:DP:SAC	0/1:92,29:121:49,43,15,14
chr4	186465483	pbsv.INS.DUP.11663	A	<DUP>	.	PASS	SVTYPE=DUP;END=186465544;SVLEN=61	GT:AD:DP:SAC	1/1:3,92:95:2,1,43,49
chr4	186476516	pbsv.INS.DUP.11666	G	<DUP>	.	PASS	SVTYPE=DUP;END=186476555;SVLEN=39	GT:AD:DP:SAC	0/1:53,35:88:30,23,14,21
chr4	186477248	pbsv.INS.DUP.11669	A	<DUP>	.	PASS	SVTYPE=DUP;END=186477347;SVLEN=99	GT:AD:DP:SAC	0/1:68,26:94:40,28,8,18
chr4	186546778	pbsv.INS.DUP.11672	C	<DUP>	.	PASS	SVTYPE=DUP;END=186546863;SVLEN=85	GT:AD:DP:SAC	0/1:67,18:85:34,33,10,8
chr4	186546807	pbsv.INS.DUP.11673	C	<DUP>	.	PASS	SVTYPE=DUP;END=186546931;SVLEN=124	GT:AD:DP:SAC	0/1:44,41:85:22,22,22,19
chr4	186614875	pbsv.INS.DUP.11676	C	<DUP>	.	PASS	SVTYPE=DUP;END=186614908;SVLEN=33	GT:AD:DP:SAC	0/1:70,56:126:40,30,31,25
chr4	186821300	pbsv.INS.DUP.11681	G	<DUP>	.	PASS	SVTYPE=DUP;END=186821373;SVLEN=73	GT:AD:DP:SAC	0/1:24,68:92:16,8,35,33
chr4	188159658	pbsv.INS.DUP.11718	T	<DUP>	.	PASS	SVTYPE=DUP;END=188159930;SVLEN=272	GT:AD:DP:SAC	0/1:26,13:39:15,11,7,6
chr4	188197497	pbsv.INS.DUP.11719	C	<DUP>	.	PASS	SVTYPE=DUP;END=188197596;SVLEN=99	GT:AD:DP:SAC	0/1:61,24:85:35,26,12,12
chr4	188314055	pbsv.BND.chr4:188314055-chr5:45908610	A	A]chr5:45908610]	.	PASS	SVTYPE=BND;CIPOS=0,1;MATEID=pbsv.BND.chr5:45908610-chr4:188314055	GT:AD:DP	0/1:83,2:85
chr4	188631350	pbsv.INS.DUP.11743	G	<DUP>	.	PASS	SVTYPE=DUP;END=188631384;SVLEN=34	GT:AD:DP:SAC	0/1:40,46:86:19,21,17,29
chr4	188648767	pbsv.BND.chr4:188648767-chr8:68845418	A	]chr8:68845418]A	.	PASS	SVTYPE=BND;CIPOS=0,0;MATEID=pbsv.BND.chr8:68845418-chr4:188648767	GT:AD:DP	0/1:85,2:87
chr4	188807644	pbsv.INS.DUP.11745	A	<DUP>	.	PASS	SVTYPE=DUP;END=188807662;SVLEN=18	GT:AD:DP:SAC	1/1:7,72:79:4,3,44,28
chr4	188824390	pbsv.INS.DUP.11746	G	<DUP>	.	PASS	SVTYPE=DUP;END=188824422;SVLEN=32	GT:AD:DP:SAC	0/1:59,16:75:30,29,10,6
chr4	188868762	pbsv.INS.DUP.11749	A	<DUP>	.	PASS	SVTYPE=DUP;END=188868805;SVLEN=43	GT:AD:DP:SAC	1/1:5,84:89:2,3,54,30
chr4	188869469	pbsv.INS.DUP.11750	C	<DUP>	.	PASS	SVTYPE=DUP;END=188869553;SVLEN=84	GT:AD:DP:SAC	1/1:1,84:85:1,0,54,30
chr4	188870945	pbsv.INS.DUP.11751	T	<DUP>	.	PASS	SVTYPE=DUP;END=188871096;SVLEN=151	GT:AD:DP:SAC	0/1:23,70:93:16,7,42,28
chr4	188956419	pbsv.INS.DUP.11759	C	<DUP>	.	PASS	SVTYPE=DUP;END=188956544;SVLEN=125	GT:AD:DP:SAC	0/1:39,42:81:19,20,22,20
chr4	189036349	pbsv.BND.chr4:189036349-chrUn_JTFH01000141v1_decoy:2	A	[chrUn_JTFH01000141v1_decoy:2[A	.	Decoy;NearContigEnd	SVTYPE=BND;CIPOS=-4,15;MATEID=pbsv.BND.chrUn_JTFH01000141v1_decoy:2-chr4:189036349	GT:AD:DP	0/1:78,10:88
chr4	189051280	pbsv.INS.DUP.11775	T	<DUP>	.	PASS	SVTYPE=DUP;END=189051410;SVLEN=130	GT:AD:DP:SAC	0/1:49,51:100:25,24,21,30
chr4	189105489	pbsv.INS.DUP.11778	A	<DUP>	.	PASS	SVTYPE=DUP;END=189105604;SVLEN=115	GT:AD:DP:SAC	0/1:59,32:91:27,32,15,17
chr4	189105646	pbsv.INS.DUP.11779	A	<DUP>	.	PASS	SVTYPE=DUP;END=189105698;SVLEN=52	GT:AD:DP:SAC	0/1:35,56:91:18,17,24,32
chr4	189169863	pbsv.INS.DUP.11787	A	<DUP>	.	PASS	SVTYPE=DUP;END=189169882;SVLEN=19	GT:AD:DP:SAC	0/1:48,40:88:25,23,26,14
chr4	189355789	pbsv.INS.DUP.11810	C	<DUP>	.	PASS	SVTYPE=DUP;END=189355824;SVLEN=35	GT:AD:DP:SAC	1/1:0,65:65:0,0,41,24
chr4	189400222	pbsv.INS.DUP.11817	A	<DUP>	.	PASS	SVTYPE=DUP;END=189400310;SVLEN=88	GT:AD:DP:SAC	0/1:44,27:71:23,21,15,12
chr4	189408274	pbsv.INS.DUP.11820	G	<DUP>	.	PASS	SVTYPE=DUP;END=189408318;SVLEN=44	GT:AD:DP:SAC	0/1:43,27:70:20,23,16,11
chr4	189490584	pbsv.INS.DUP.11828	C	<DUP>	.	PASS	SVTYPE=DUP;END=189490669;SVLEN=85	GT:AD:DP:SAC	0/1:51,23:74:28,23,11,12
chr4	189496451	pbsv.INS.DUP.11829	G	<DUP>	.	PASS	SVTYPE=DUP;END=189496494;SVLEN=43	GT:AD:DP:SAC	0/1:37,39:76:18,19,19,20
chr4	189508183	pbsv.INS.DUP.11830	G	<DUP>	.	PASS	SVTYPE=DUP;END=189508327;SVLEN=144	GT:AD:DP:SAC	0/1:34,43:77:14,20,22,21
chr4	189651715	pbsv.INS.DUP.11840	G	<DUP>	.	PASS	SVTYPE=DUP;END=189652051;SVLEN=336	GT:AD:DP:SAC	0/1:74,18:92:36,38,11,7
chr4	189652198	pbsv.INS.DUP.11844	G	<DUP>	.	PASS	SVTYPE=DUP;END=189652273;SVLEN=75	GT:AD:DP:SAC	0/1:66,27:93:32,34,16,11
chr4	189677048	pbsv.INS.DUP.11846	G	<DUP>	.	PASS	SVTYPE=DUP;END=189677155;SVLEN=107	GT:AD:DP:SAC	0/1:41,26:67:24,17,14,12
chr4	189686233	pbsv.INS.DUP.11849	T	<DUP>	.	PASS	SVTYPE=DUP;END=189686283;SVLEN=50	GT:AD:DP:SAC	0/1:37,15:52:22,15,6,9
chr4	189687344	pbsv.INS.DUP.11852	C	<DUP>	.	PASS	SVTYPE=DUP;END=189687884;SVLEN=540	GT:AD:DP:SAC	0/1:34,17:51:17,17,10,7
chr4	189722436	pbsv.INS.DUP.11853	T	<DUP>	.	PASS	SVTYPE=DUP;END=189722544;SVLEN=108	GT:AD:DP:SAC	0/1:46,38:84:23,23,16,22
chr4	189761666	pbsv.INS.DUP.11859	C	<DUP>	.	PASS	SVTYPE=DUP;END=189761724;SVLEN=58	GT:AD:DP:SAC	0/1:55,41:96:30,25,19,22
chr4	189835683	pbsv.INS.DUP.11866	C	<DUP>	.	PASS	SVTYPE=DUP;END=189835749;SVLEN=66	GT:AD:DP:SAC	1/1:2,77:79:0,2,44,33
chr4	189836395	pbsv.INS.DUP.11867	A	<DUP>	.	PASS	SVTYPE=DUP;END=189836661;SVLEN=266	GT:AD:DP:SAC	0/1:74,68:142:54,20,35,33
chr4	189846949	pbsv.INS.DUP.11874	C	<DUP>	.	PASS	SVTYPE=DUP;END=189847053;SVLEN=104	GT:AD:DP:SAC	0/1:80,40:120:44,36,18,22
chr4	189848628	pbsv.INS.DUP.11875	C	<DUP>	.	PASS	SVTYPE=DUP;END=189848815;SVLEN=187	GT:AD:DP:SAC	0/1:52,24:76:27,25,11,13
chr4	189848633	pbsv.INS.DUP.11876	G	<DUP>	.	PASS	SVTYPE=DUP;END=189848959;SVLEN=326	GT:AD:DP:SAC	0/1:42,35:77:20,22,19,16
chr4	189881219	pbsv.INS.DUP.11881	G	<DUP>	.	PASS	SVTYPE=DUP;END=189881549;SVLEN=330	GT:AD:DP:SAC	0/1:64,34:98:26,38,15,19
chr4	189881344	pbsv.INS.DUP.11882	A	<DUP>	.	PASS	SVTYPE=DUP;END=189881512;SVLEN=168	GT:AD:DP:SAC	0/1:79,62:141:40,39,26,36
chr4	190121623	pbsv.INS.DUP.11892	T	<DUP>	.	PASS	SVTYPE=DUP;END=190121659;SVLEN=36	GT:AD:DP:SAC	0/1:34,35:69:9,25,11,24
chr4	190203760	pbsv.INS.DUP.11900	G	<DUP>	.	InsufficientStrandEvidence	SVTYPE=DUP;END=190203967;SVLEN=207	GT:AD:DP:SAC	0/1:7,5:12:1,6,0,5
chr4	190203770	pbsv.INS.DUP.11901	G	<DUP>	.	InsufficientStrandEvidence	SVTYPE=DUP;END=190203824;SVLEN=54	GT:AD:DP:SAC	0/1:8,4:12:1,7,0,4
chr5	12596	pbsv.INS.DUP.11902	A	<DUP>	.	PASS	SVTYPE=DUP;END=12719;SVLEN=123	GT:AD:DP:SAC	0/1:69,70:139:49,20,50,20
chr5	52437	pbsv.BND.chr5:52437-chr15:84847578	G	]chr15:84847578]G	.	PASS	SVTYPE=BND;CIPOS=-1,2;MATEID=pbsv.BND.chr15:84847578-chr5:52437	GT:AD:DP	0/1:90,2:92
chr5	72986	pbsv.INS.DUP.11906	G	<DUP>	.	PASS	SVTYPE=DUP;END=73333;SVLEN=347	GT:AD:DP:SAC	0/1:38,45:83:23,15,23,22
chr5	194165	pbsv.INS.DUP.11923	G	<DUP>	.	PASS	SVTYPE=DUP;END=194251;SVLEN=86	GT:AD:DP:SAC	0/1:58,35:93:26,32,13,22
chr5	209179	pbsv.INS.DUP.11929	C	<DUP>	.	PASS	SVTYPE=DUP;END=209627;SVLEN=448	GT:AD:DP:SAC	0/1:64,21:85:35,29,8,13
chr5	252470	pbsv.INS.DUP.11935	T	<DUP>	.	PASS	SVTYPE=DUP;END=252571;SVLEN=101	GT:AD:DP:SAC	0/1:70,28:98:38,32,18,10
chr5	291540	pbsv.INS.DUP.11946	T	<DUP>	.	PASS	SVTYPE=DUP;END=291603;SVLEN=63	GT:AD:DP:SAC	0/1:38,32:70:22,16,17,15
chr5	293402	pbsv.INS.DUP.11947	G	<DUP>	.	PASS	SVTYPE=DUP;END=293479;SVLEN=77	GT:AD:DP:SAC	0/1:48,24:72:27,21,15,9
chr5	309748	pbsv.INS.DUP.11949	C	<DUP>	.	PASS	SVTYPE=DUP;END=309940;SVLEN=192	GT:AD:DP:SAC	0/1:31,39:70:20,11,23,16
chr5	344514	pbsv.INS.DUP.11953	G	<DUP>	.	PASS	SVTYPE=DUP;END=344600;SVLEN=86	GT:AD:DP:SAC	0/1:69,29:98:31,38,13,16
chr5	345249	pbsv.INS.DUP.11956	T	<DUP>	.	PASS	SVTYPE=DUP;END=345309;SVLEN=60	GT:AD:DP:SAC	0/1:50,38:88:22,28,17,21
chr5	376515	pbsv.INS.DUP.11962	G	<DUP>	.	PASS	SVTYPE=DUP;END=376552;SVLEN=37	GT:AD:DP:SAC	0/1:43,47:90:20,23,31,16
chr5	424187	pbsv.INS.DUP.11969	C	<DUP>	.	PASS	SVTYPE=DUP;END=424383;SVLEN=196	GT:AD:DP:SAC	0/1:32,75:107:14,18,39,36
chr5	424337	pbsv.INS.DUP.11970	T	<DUP>	.	PASS	SVTYPE=DUP;END=424481;SVLEN=144	GT:AD:DP:SAC	0/1:82,26:108:40,42,13,13
chr5	436239	pbsv.INS.DUP.11973	G	<DUP>	.	PASS	SVTYPE=DUP;END=436326;SVLEN=87	GT:AD:DP:SAC	1/1:2,97:99:1,1,50,47
chr5	492238	pbsv.INS.DUP.11981	G	<DUP>	.	PASS	SVTYPE=DUP;END=492258;SVLEN=20	GT:AD:DP:SAC	0/1:43,45:88:25,18,26,19
chr5	495584	pbsv.INS.DUP.11984	T	<DUP>	.	PASS	SVTYPE=DUP;END=495783;SVLEN=199	GT:AD:DP:SAC	0/1:37,54:91:22,15,27,27
chr5	502900	pbsv.INS.DUP.11988	C	<DUP>	.	PASS	SVTYPE=DUP;END=502953;SVLEN=53	GT:AD:DP:SAC	1/1:10,80:90:5,5,44,36
chr5	507679	pbsv.INS.DUP.11991	C	<DUP>	.	PASS	SVTYPE=DUP;END=507966;SVLEN=287	GT:AD:DP:SAC	0/1:32,58:90:13,19,35,23
chr5	540976	pbsv.INS.DUP.11993	G	<DUP>	.	PASS	SVTYPE=DUP;END=541012;SVLEN=36	GT:AD:DP:SAC	1/1:4,101:105:3,1,49,52
chr5	549040	pbsv.INS.DUP.11997	A	<DUP>	.	PASS	SVTYPE=DUP;END=549206;SVLEN=166	GT:AD:DP:SAC	0/1:60,36:96:29,31,17,19
chr5	552232	pbsv.INS.DUP.11998	C	<DUP>	.	PASS	SVTYPE=DUP;END=552868;SVLEN=636	GT:AD:DP:SAC	0/1:59,28:87:26,33,17,11
chr5	628714	pbsv.INS.DUP.12009	G	<DUP>	.	PASS	SVTYPE=DUP;END=628835;SVLEN=121	GT:AD:DP:SAC	0/1:97,25:122:52,45,16,9
chr5	641854	pbsv.INS.DUP.12013	C	<DUP>	.	PASS	SVTYPE=DUP;END=641916;SVLEN=62	GT:AD:DP:SAC	0/1:54,42:96:31,23,20,22
chr5	649866	pbsv.INS.DUP.12015	T	<DUP>	.	PASS	SVTYPE=DUP;END=650565;SVLEN=699	GT:AD:DP:SAC	0/1:74,33:107:31,43,16,17
chr5	649979	pbsv.INS.DUP.12016	G	<DUP>	.	PASS	SVTYPE=DUP;END=650093;SVLEN=114	GT:AD:DP:SAC	0/1:29,78:107:10,19,37,41
chr5	650192	pbsv.INS.DUP.12017	T	<DUP>	.	PASS	SVTYPE=DUP;END=650413;SVLEN=221	GT:AD:DP:SAC	0/1:75,32:107:31,44,16,16
chr5	650271	pbsv.INS.DUP.12019	G	<DUP>	.	PASS	SVTYPE=DUP;END=650643;SVLEN=372	GT:AD:DP:SAC	0/1:44,63:107:17,27,29,34
chr5	1044641	pbsv.INS.DUP.12043	T	<DUP>	.	PASS	SVTYPE=DUP;END=1045247;SVLEN=606	GT:AD:DP:SAC	0/1:43,20:63:17,26,8,12
chr5	1044931	pbsv.INS.DUP.12044	T	<DUP>	.	PASS	SVTYPE=DUP;END=1045332;SVLEN=401	GT:AD:DP:SAC	0/1:43,21:64:17,26,8,13
chr5	1098307	pbsv.INS.DUP.12060	A	<DUP>	.	PASS	SVTYPE=DUP;END=1098337;SVLEN=30	GT:AD:DP:SAC	0/1:87,34:121:49,38,11,23
chr5	1223578	pbsv.INS.DUP.12070	C	<DUP>	.	PASS	SVTYPE=DUP;END=1223710;SVLEN=132	GT:AD:DP:SAC	0/1:63,42:105:28,35,19,23
chr5	1229958	pbsv.INS.DUP.12071	T	<DUP>	.	PASS	SVTYPE=DUP;END=1230130;SVLEN=172	GT:AD:DP:SAC	0/1:50,43:93:24,26,19,24
chr5	1272624	pbsv.INS.DUP.12076	A	<DUP>	.	PASS	SVTYPE=DUP;END=1272763;SVLEN=139	GT:AD:DP:SAC	0/1:64,31:95:34,30,19,12
chr5	1290693	pbsv.INS.DUP.12083	C	<DUP>	.	PASS	SVTYPE=DUP;END=1291025;SVLEN=332	GT:AD:DP:SAC	0/1:63,31:94:32,31,18,13
chr5	1291331	pbsv.INS.DUP.12086	T	<DUP>	.	PASS	SVTYPE=DUP;END=1291461;SVLEN=130	GT:AD:DP:SAC	0/1:58,36:94:28,30,22,14
chr5	1326589	pbsv.INS.DUP.12088	A	<DUP>	.	PASS	SVTYPE=DUP;END=1326726;SVLEN=137	GT:AD:DP:SAC	0/1:44,46:90:23,21,23,23
chr5	1329578	pbsv.INS.DUP.12089	T	<DUP>	.	PASS	SVTYPE=DUP;END=1329699;SVLEN=121	GT:AD:DP:SAC	0/1:55,38:93:32,23,17,21
chr5	1333168	pbsv.INS.DUP.12092	G	<DUP>	.	PASS	SVTYPE=DUP;END=1333686;SVLEN=518	GT:AD:DP:SAC	0/1:111,46:157:47,64,26,20
chr5	1422413	pbsv.INS.DUP.12100	G	<DUP>	.	PASS	SVTYPE=DUP;END=1422595;SVLEN=182	GT:AD:DP:SAC	0/1:47,38:85:24,23,27,11
chr5	1539891	pbsv.INS.DUP.12109	A	<DUP>	.	PASS	SVTYPE=DUP;END=1540217;SVLEN=326	GT:AD:DP:SAC	0/1:41,64:105:28,13,30,34
chr5	1569886	pbsv.INS.DUP.12116	G	<DUP>	.	PASS	SVTYPE=DUP;END=1570273;SVLEN=387	GT:AD:DP:SAC	0/1:40,53:93:16,24,27,26
chr5	1586025	pbsv.INS.DUP.12119	C	<DUP>	.	PASS	SVTYPE=DUP;END=1586057;SVLEN=32	GT:AD:DP:SAC	1/1:4,105:109:2,2,55,50
chr5	1732058	pbsv.INS.DUP.12133	C	<DUP>	.	PASS	SVTYPE=DUP;END=1732124;SVLEN=66	GT:AD:DP:SAC	0/1:60,39:99:33,27,22,17
chr5	1781491	pbsv.INS.DUP.12136	C	<DUP>	.	PASS	SVTYPE=DUP;END=1781532;SVLEN=41	GT:AD:DP:SAC	0/1:72,32:104:33,39,24,8
chr5	1845600	pbsv.INS.DUP.12142	T	<DUP>	.	PASS	SVTYPE=DUP;END=1845956;SVLEN=356	GT:AD:DP:SAC	1/1:10,63:73:2,8,34,29
chr5	1858119	pbsv.INS.DUP.12143	A	<DUP>	.	PASS	SVTYPE=DUP;END=1858231;SVLEN=112	GT:AD:DP:SAC	0/1:27,65:92:13,14,28,37
chr5	2082460	pbsv.INS.DUP.12156	C	<DUP>	.	PASS	SVTYPE=DUP;END=2082826;SVLEN=366	GT:AD:DP:SAC	0/1:48,40:88:26,22,22,18
chr5	2145515	pbsv.INS.DUP.12159	C	<DUP>	.	PASS	SVTYPE=DUP;END=2146305;SVLEN=790	GT:AD:DP:SAC	0/1:91,32:123:46,45,14,18
chr5	2146066	pbsv.INS.DUP.12161	C	<DUP>	.	PASS	SVTYPE=DUP;END=2146623;SVLEN=557	GT:AD:DP:SAC	0/1:70,55:125:35,35,25,30
chr5	2490688	pbsv.INS.DUP.12172	G	<DUP>	.	PASS	SVTYPE=DUP;END=2491194;SVLEN=506	GT:AD:DP:SAC	0/1:55,43:98:23,32,26,17
chr5	2490699	pbsv.INS.DUP.12173	G	<DUP>	.	PASS	SVTYPE=DUP;END=2490933;SVLEN=234	GT:AD:DP:SAC	0/1:34,64:98:19,15,30,34
chr5	2490722	pbsv.INS.DUP.12174	A	<DUP>	.	PASS	SVTYPE=DUP;END=2490833;SVLEN=111	GT:AD:DP:SAC	0/1:49,49:98:24,25,25,24
chr5	2574797	pbsv.INS.DUP.12177	T	<DUP>	.	PASS	SVTYPE=DUP;END=2574856;SVLEN=59	GT:AD:DP:SAC	0/1:32,29:61:15,17,14,15
chr5	2650901	pbsv.INS.DUP.12181	A	<DUP>	.	PASS	SVTYPE=DUP;END=2650942;SVLEN=41	GT:AD:DP:SAC	0/1:47,39:86:27,20,10,29
chr5	2677808	pbsv.INS.DUP.12184	T	<DUP>	.	PASS	SVTYPE=DUP;END=2677850;SVLEN=42	GT:AD:DP:SAC	1/1:14,85:99:6,8,44,41
chr5	3207113	pbsv.INS.DUP.12202	A	<DUP>	.	PASS	SVTYPE=DUP;END=3207131;SVLEN=18	GT:AD:DP:SAC	0/1:43,43:86:19,24,23,20
chr5	3274526	pbsv.INS.DUP.12204	G	<DUP>	.	PASS	SVTYPE=DUP;END=3274555;SVLEN=29	GT:AD:DP:SAC	0/1:42,41:83:25,17,27,14
chr5	3381944	pbsv.INS.DUP.12215	A	<DUP>	.	PASS	SVTYPE=DUP;END=3381983;SVLEN=39	GT:AD:DP:SAC	0/1:43,40:83:22,21,18,22
chr5	3383714	pbsv.INS.DUP.12216	T	<DUP>	.	PASS	SVTYPE=DUP;END=3383850;SVLEN=136	GT:AD:DP:SAC	1/1:10,72:82:7,3,31,41
chr5	3653448	pbsv.INS.DUP.12228	A	<DUP>	.	PASS	SVTYPE=DUP;END=3653515;SVLEN=67	GT:AD:DP:SAC	1/1:11,62:73:10,1,29,33
chr5	3659949	pbsv.INS.DUP.12230	C	<DUP>	.	PASS	SVTYPE=DUP;END=3660051;SVLEN=102	GT:AD:DP:SAC	0/1:62,28:90:30,32,17,11
chr5	3659977	pbsv.INS.DUP.12231	T	<DUP>	.	PASS	SVTYPE=DUP;END=3660168;SVLEN=191	GT:AD:DP:SAC	0/1:68,22:90:39,29,8,14
chr5	3721233	pbsv.BND.chr5:3721233-chr11:14713582	T	[chr11:14713582[T	.	PASS	SVTYPE=BND;CIPOS=0,1;MATEID=pbsv.BND.chr11:14713582-chr5:3721233	GT:AD:DP	0/1:105,2:107
chr5	3728057	pbsv.INS.DUP.12234	A	<DUP>	.	PASS	SVTYPE=DUP;END=3728115;SVLEN=58	GT:AD:DP:SAC	1/1:1,95:96:0,1,44,51
chr5	4285770	pbsv.INS.DUP.12242	T	<DUP>	.	PASS	SVTYPE=DUP;END=4285919;SVLEN=149	GT:AD:DP:SAC	0/1:57,37:94:30,27,19,18
chr5	5132368	pbsv.INS.DUP.12251	T	<DUP>	.	PASS	SVTYPE=DUP;END=5132413;SVLEN=45	GT:AD:DP:SAC	0/1:49,57:106:23,26,28,29
chr5	5931004	pbsv.INS.DUP.12259	G	<DUP>	.	PASS	SVTYPE=DUP;END=5931143;SVLEN=139	GT:AD:DP:SAC	1/1:17,78:95:8,9,39,39
chr5	6101651	pbsv.INS.DUP.12264	C	<DUP>	.	PASS	SVTYPE=DUP;END=6101791;SVLEN=140	GT:AD:DP:SAC	0/1:50,40:90:23,27,21,19
chr5	6313806	pbsv.INS.DUP.12267	C	<DUP>	.	PASS	SVTYPE=DUP;END=6313887;SVLEN=81	GT:AD:DP:SAC	0/1:50,59:109:24,26,31,28
chr5	6571318	pbsv.INS.DUP.12278	G	<DUP>	.	PASS	SVTYPE=DUP;END=6571594;SVLEN=276	GT:AD:DP:SAC	0/1:54,24:78:38,16,7,17
chr5	6773874	pbsv.INS.DUP.12281	C	<DUP>	.	PASS	SVTYPE=DUP;END=6773948;SVLEN=74	GT:AD:DP:SAC	0/1:25,63:88:20,5,22,41
chr5	7432925	pbsv.INS.DUP.12295	T	<DUP>	.	PASS	SVTYPE=DUP;END=7432942;SVLEN=17	GT:AD:DP:SAC	0/1:21,81:102:8,13,45,36
chr5	7757606	pbsv.INS.DUP.12299	C	<DUP>	.	PASS	SVTYPE=DUP;END=7757631;SVLEN=25	GT:AD:DP:SAC	0/1:41,40:81:19,22,21,19
chr5	8050145	pbsv.INS.DUP.12309	G	<DUP>	.	PASS	SVTYPE=DUP;END=8050184;SVLEN=39	GT:AD:DP:SAC	0/1:46,31:77:24,22,13,18
chr5	8402010	pbsv.BND.chr5:8402010-chr4:8119853	T	]chr4:8119853]T	.	PASS	SVTYPE=BND;CIPOS=0,1;MATEID=pbsv.BND.chr4:8119853-chr5:8402010	GT:AD:DP	0/1:85,2:87
chr5	10455814	pbsv.INS.DUP.12347	G	<DUP>	.	PASS	SVTYPE=DUP;END=10455851;SVLEN=37	GT:AD:DP:SAC	1/1:4,91:95:1,3,50,41
chr5	10864422	pbsv.INS.DUP.12356	T	<DUP>	.	PASS	SVTYPE=DUP;END=10864442;SVLEN=20	GT:AD:DP:SAC	0/1:45,40:85:20,25,18,22
chr5	10984542	pbsv.INS.DUP.12357	G	<DUP>	.	PASS	SVTYPE=DUP;END=10984592;SVLEN=50	GT:AD:DP:SAC	0/1:38,50:88:20,18,27,23
chr5	11120372	pbsv.INS.DUP.12358	A	<DUP>	.	PASS	SVTYPE=DUP;END=11120545;SVLEN=173	GT:AD:DP:SAC	0/1:10,37:47:3,7,19,18
chr5	11143957	pbsv.INS.DUP.12360	C	<DUP>	.	PASS	SVTYPE=DUP;END=11144109;SVLEN=152	GT:AD:DP:SAC	0/1:34,18:52:19,15,11,7
chr5	11311282	pbsv.INS.DUP.12364	C	<DUP>	.	PASS	SVTYPE=DUP;END=11311385;SVLEN=103	GT:AD:DP:SAC	1/1:6,72:78:2,4,40,32
chr5	11682591	pbsv.BND.chr5:11682591-chr4:163037653	A	A]chr4:163037653]	.	PASS	SVTYPE=BND;CIPOS=0,0;MATEID=pbsv.BND.chr4:163037653-chr5:11682591	GT:AD:DP	0/1:94,2:96
chr5	12057220	pbsv.INS.DUP.12374	G	<DUP>	.	PASS	SVTYPE=DUP;END=12057298;SVLEN=78	GT:AD:DP:SAC	0/1:38,42:80:20,18,19,23
chr5	12309989	pbsv.INS.DUP.12375	T	<DUP>	.	PASS	SVTYPE=DUP;END=12310017;SVLEN=28	GT:AD:DP:SAC	0/1:69,19:88:37,32,7,12
chr5	12309993	pbsv.INS.DUP.12376	A	<DUP>	.	PASS	SVTYPE=DUP;END=12310016;SVLEN=23	GT:AD:DP:SAC	0/1:54,34:88:27,27,17,17
chr5	13179072	pbsv.BND.chr5:13179072-chr4:125232630	A	[chr4:125232630[A	.	PASS	SVTYPE=BND;CIPOS=0,0;MATEID=pbsv.BND.chr4:125232630-chr5:13179072	GT:AD:DP	0/1:102,2:104
chr5	13449044	pbsv.INS.DUP.12392	T	<DUP>	.	PASS	SVTYPE=DUP;END=13449065;SVLEN=21	GT:AD:DP:SAC	0/1:62,32:94:36,26,17,15
chr5	14303012	pbsv.INS.DUP.12404	T	<DUP>	.	PASS	SVTYPE=DUP;END=14303072;SVLEN=60	GT:AD:DP:SAC	0/1:54,34:88:22,32,17,17
chr5	14347096	pbsv.INS.DUP.12406	G	<DUP>	.	PASS	SVTYPE=DUP;END=14347267;SVLEN=171	GT:AD:DP:SAC	0/1:69,36:105:33,36,16,20
chr5	17350383	pbsv.INS.DUP.12436	T	<DUP>	.	PASS	SVTYPE=DUP;END=17350403;SVLEN=20	GT:AD:DP:SAC	0/1:28,59:87:11,17,33,26
chr5	17529985	pbsv.INV.12438	A	<INV>	.	NearReferenceGap	SVTYPE=INV;END=17596525;SVLEN=66541	GT:AD:DP:SAC	1/1:16,103:119:0,16,61,42
chr5	17900608	pbsv.INS.DUP.12452	G	<DUP>	.	PASS	SVTYPE=DUP;END=17900700;SVLEN=92	GT:AD:DP:SAC	0/1:67,28:95:33,34,12,16
chr5	18433307	pbsv.INS.DUP.12457	A	<DUP>	.	PASS	SVTYPE=DUP;END=18433327;SVLEN=20	GT:AD:DP:SAC	0/1:43,46:89:16,27,22,24
chr5	18444334	pbsv.INS.DUP.12458	C	<DUP>	.	PASS	SVTYPE=DUP;END=18444353;SVLEN=19	GT:AD:DP:SAC	0/1:37,36:73:17,20,17,19
chr5	18673517	pbsv.INS.DUP.12462	G	<DUP>	.	PASS	SVTYPE=DUP;END=18673571;SVLEN=54	GT:AD:DP:SAC	1/1:4,90:94:2,2,44,46
chr5	19774421	pbsv.INS.DUP.12477	T	<DUP>	.	PASS	SVTYPE=DUP;END=19774440;SVLEN=19	GT:AD:DP:SAC	1/1:8,71:79:3,5,37,34
chr5	21482299	pbsv.INS.DUP.12495	G	<DUP>	.	PASS	SVTYPE=DUP;END=21483102;SVLEN=803	GT:AD:DP:SAC	0/1:23,64:87:15,8,37,27
chr5	21497265	pbsv.BND.chr5:21497265-chr5:34197342	T	T]chr5:34197342]	.	PASS	SVTYPE=BND;CIPOS=-3,3;MATEID=pbsv.BND.chr5:34197342-chr5:21497265;MATEDIST=12700077	GT:AD:DP	0/1:85,9:94
chr5	21650941	pbsv.INS.DUP.12496	C	<DUP>	.	PASS	SVTYPE=DUP;END=21650983;SVLEN=42	GT:AD:DP:SAC	0/1:37,38:75:17,20,17,21
chr5	21664634	pbsv.BND.chr5:21664634-chr19:36340497	G	]chr19:36340497]G	.	PASS	SVTYPE=BND;CIPOS=-8,8;MATEID=pbsv.BND.chr19:36340497-chr5:21664634	GT:AD:DP	0/1:68,2:70
chr5	24107762	pbsv.INS.DUP.12523	A	<DUP>	.	PASS	SVTYPE=DUP;END=24107782;SVLEN=20	GT:AD:DP:SAC	0/1:32,51:83:16,16,30,21
chr5	24277883	pbsv.INS.DUP.12526	C	<DUP>	.	PASS	SVTYPE=DUP;END=24277934;SVLEN=51	GT:AD:DP:SAC	1/1:5,85:90:3,2,40,45
chr5	25001983	pbsv.INS.DUP.12536	G	<DUP>	.	PASS	SVTYPE=DUP;END=25002019;SVLEN=36	GT:AD:DP:SAC	0/1:40,38:78:23,17,22,16
chr5	26864203	pbsv.INS.DUP.12559	T	<DUP>	.	PASS	SVTYPE=DUP;END=26864252;SVLEN=49	GT:AD:DP:SAC	0/1:54,45:99:26,28,19,26
chr5	27065888	pbsv.BND.chr5:27065888-chr5:64673112	A	]chr5:64673112]A	.	PASS	SVTYPE=BND;CIPOS=0,0;MATEID=pbsv.BND.chr5:64673112-chr5:27065888;MATEDIST=37607224	GT:AD:DP	0/1:85,2:87
chr5	28929540	pbsv.INS.DUP.12584	G	<DUP>	.	PASS	SVTYPE=DUP;END=28929568;SVLEN=28	GT:AD:DP:SAC	0/1:30,47:77:14,16,25,22
chr5	29257982	pbsv.INS.DUP.12589	T	<DUP>	.	PASS	SVTYPE=DUP;END=29258000;SVLEN=18	GT:AD:DP:SAC	0/1:67,24:91:38,29,8,16
chr5	31389677	pbsv.INS.DUP.12608	A	<DUP>	.	PASS	SVTYPE=DUP;END=31389699;SVLEN=22	GT:AD:DP:SAC	0/1:52,17:69:33,19,3,14
chr5	31480181	pbsv.INS.DUP.12611	T	<DUP>	.	PASS	SVTYPE=DUP;END=31480201;SVLEN=20	GT:AD:DP:SAC	1/1:8,67:75:4,4,35,32
chr5	31777887	pbsv.INS.DUP.12616	T	<DUP>	.	PASS	SVTYPE=DUP;END=31777922;SVLEN=35	GT:AD:DP:SAC	0/1:45,58:103:24,21,26,32
chr5	32025592	pbsv.INS.DUP.12624	T	<DUP>	.	PASS	SVTYPE=DUP;END=32025618;SVLEN=26	GT:AD:DP:SAC	0/1:63,33:96:32,31,14,19
chr5	32228546	pbsv.INS.DUP.12627	A	<DUP>	.	PASS	SVTYPE=DUP;END=32228569;SVLEN=23	GT:AD:DP:SAC	0/1:44,44:88:24,20,22,22
chr5	34197342	pbsv.BND.chr5:34197342-chr5:21497265	G	G]chr5:21497265]	.	PASS	SVTYPE=BND;CIPOS=-3,1;MATEID=pbsv.BND.chr5:21497265-chr5:34197342;MATEDIST=12700077	GT:AD:DP	0/1:108,9:117
chr5	35288247	pbsv.INS.DUP.12662	T	<DUP>	.	PASS	SVTYPE=DUP;END=35288272;SVLEN=25	GT:AD:DP:SAC	0/1:49,43:92:29,20,22,21
chr5	35583895	pbsv.INS.DUP.12665	A	<DUP>	.	PASS	SVTYPE=DUP;END=35583939;SVLEN=44	GT:AD:DP:SAC	0/1:56,40:96:27,29,18,22
chr5	37318687	pbsv.BND.chr5:37318687-chr12:37506245	G	G[chr12:37506245[	.	PASS	SVTYPE=BND;CIPOS=-1,2;MATEID=pbsv.BND.chr12:37506245-chr5:37318687	GT:AD:DP	0/1:86,2:88
chr5	37583546	pbsv.INS.DUP.12691	G	<DUP>	.	PASS	SVTYPE=DUP;END=37583660;SVLEN=114	GT:AD:DP:SAC	0/1:58,37:95:25,33,14,23
chr5	38120592	pbsv.INS.DUP.12695	A	<DUP>	.	PASS	SVTYPE=DUP;END=38120731;SVLEN=139	GT:AD:DP:SAC	1/1:7,89:96:4,3,41,48
chr5	38194234	pbsv.INS.DUP.12699	A	<DUP>	.	PASS	SVTYPE=DUP;END=38194301;SVLEN=67	GT:AD:DP:SAC	0/1:42,44:86:23,19,26,18
chr5	38639836	pbsv.BND.chr5:38639836-chr4:177850590	A	]chr4:177850590]A	.	PASS	SVTYPE=BND;CIPOS=0,0;MATEID=pbsv.BND.chr4:177850590-chr5:38639836	GT:AD:DP	0/1:91,2:93
chr5	38759800	pbsv.INS.DUP.12705	T	<DUP>	.	PASS	SVTYPE=DUP;END=38759871;SVLEN=71	GT:AD:DP:SAC	0/1:71,24:95:31,40,15,9
chr5	39797461	pbsv.INS.DUP.12719	T	<DUP>	.	PASS	SVTYPE=DUP;END=39797482;SVLEN=21	GT:AD:DP:SAC	0/1:52,45:97:27,25,25,20
chr5	39971774	pbsv.INS.DUP.12722	A	<DUP>	.	PASS	SVTYPE=DUP;END=39971815;SVLEN=41	GT:AD:DP:SAC	0/1:48,36:84:24,24,16,20
chr5	40218259	pbsv.INS.DUP.12729	T	<DUP>	.	PASS	SVTYPE=DUP;END=40218281;SVLEN=22	GT:AD:DP:SAC	1/1:2,71:73:1,1,29,42
chr5	43043686	pbsv.INS.DUP.12752	T	<DUP>	.	PASS	SVTYPE=DUP;END=43043715;SVLEN=29	GT:AD:DP:SAC	0/1:22,6:28:15,7,3,3
chr5	43105768	pbsv.BND.chr5:43105768-chr3:146948326	G	G]chr3:146948326]	.	PASS	SVTYPE=BND;CIPOS=0,0;MATEID=pbsv.BND.chr3:146948326-chr5:43105768	GT:AD:DP	0/1:96,3:99
chr5	43531660	pbsv.INS.DUP.12760	A	<DUP>	.	PASS	SVTYPE=DUP;END=43531683;SVLEN=23	GT:AD:DP:SAC	0/1:39,48:87:16,23,23,25
chr5	45908610	pbsv.CNV.12773	T	<CNV>	.	NearReferenceGap	SVTYPE=cnv;END=56505174;SVLEN=10596564	CN	1
chr5	45908610	pbsv.BND.chr5:45908610-chr4:188314055	T	T]chr4:188314055]	.	PASS	SVTYPE=BND;CIPOS=0,1;MATEID=pbsv.BND.chr4:188314055-chr5:45908610	GT:AD:DP	0/1:80,2:82
chr5	45919919	pbsv.INS.DUP.12774	T	<DUP>	.	PASS	SVTYPE=DUP;END=45920080;SVLEN=161	GT:AD:DP:SAC	0/1:36,40:76:18,18,28,12
chr5	46798447	pbsv.INS.DUP.12859	T	<DUP>	.	PASS	SVTYPE=DUP;END=46799502;SVLEN=1055	GT:AD:DP:SAC	0/1:18,8:26:9,9,2,6
chr5	47079730	pbsv.BND.chr5:47079730-chr5_GL000208v1_random:2	C	C[chr5_GL000208v1_random:2[	.	NearReferenceGap;NearContigEnd	SVTYPE=BND;CIPOS=-15,3;MATEID=pbsv.BND.chr5_GL000208v1_random:2-chr5:47079730	GT:AD:DP	0/1:4,12:16
chr5	49599324	pbsv.INV.12924	T	<INV>	.	NearReferenceGap	SVTYPE=INV;END=49610776;SVLEN=11453	GT:AD:DP:SAC	0/1:21,43:64:12,9,21,22
chr5	49601108	pbsv.INV.12927	G	<INV>	.	NearReferenceGap	SVTYPE=INV;END=49657910;SVLEN=56803	GT:AD:DP:SAC	1/1:0,21:21:0,0,6,15
chr5	50119702	pbsv.INS.DUP.12950	A	<DUP>	.	PASS	SVTYPE=DUP;END=50120047;SVLEN=345	GT:AD:DP:SAC	0/1:43,12:55:27,16,7,5
chr5	50128561	pbsv.INS.DUP.12952	A	<DUP>	.	PASS	SVTYPE=DUP;END=50128890;SVLEN=329	GT:AD:DP:SAC	0/1:42,35:77:27,15,21,14
chr5	50130793	pbsv.INS.DUP.12953	G	<DUP>	.	PASS	SVTYPE=DUP;END=50131121;SVLEN=328	GT:AD:DP:SAC	0/1:41,49:90:24,17,29,20
chr5	50132985	pbsv.INS.DUP.12954	A	<DUP>	.	PASS	SVTYPE=DUP;END=50133298;SVLEN=313	GT:AD:DP:SAC	0/1:43,56:99:21,22,35,21
chr5	50788249	pbsv.INS.DUP.12962	T	<DUP>	.	PASS	SVTYPE=DUP;END=50788286;SVLEN=37	GT:AD:DP:SAC	0/1:61,24:85:37,24,15,9
chr5	50788262	pbsv.INS.DUP.12963	A	<DUP>	.	PASS	SVTYPE=DUP;END=50788294;SVLEN=32	GT:AD:DP:SAC	0/1:54,31:85:33,21,19,12
chr5	51708193	pbsv.INS.DUP.12971	A	<DUP>	.	PASS	SVTYPE=DUP;END=51708314;SVLEN=121	GT:AD:DP:SAC	0/1:46,24:70:22,24,14,10
chr5	52108328	pbsv.INS.DUP.12980	T	<DUP>	.	PASS	SVTYPE=DUP;END=52108367;SVLEN=39	GT:AD:DP:SAC	0/1:43,41:84:17,26,22,19
chr5	52962756	pbsv.INS.DUP.12996	A	<DUP>	.	PASS	SVTYPE=DUP;END=52962777;SVLEN=21	GT:AD:DP:SAC	0/1:66,27:93:32,34,16,11
chr5	53523541	pbsv.INS.DUP.13004	A	<DUP>	.	PASS	SVTYPE=DUP;END=53523574;SVLEN=33	GT:AD:DP:SAC	0/1:40,47:87:21,19,26,21
chr5	55696055	pbsv.INS.DUP.13027	G	<DUP>	.	PASS	SVTYPE=DUP;END=55696092;SVLEN=37	GT:AD:DP:SAC	0/1:62,35:97:39,23,16,19
chr5	55898671	pbsv.INS.DUP.13033	T	<DUP>	.	PASS	SVTYPE=DUP;END=55898693;SVLEN=22	GT:AD:DP:SAC	0/1:35,34:69:14,21,21,13
chr5	56505174	pbsv.BND.chr5:56505174-chr6:110871000	T	T]chr6:110871000]	.	PASS	SVTYPE=BND;CIPOS=-2,2;MATEID=pbsv.BND.chr6:110871000-chr5:56505174	GT:AD:DP	0/1:107,2:109
chr5	58350142	pbsv.INS.DUP.13056	T	<DUP>	.	PASS	SVTYPE=DUP;END=58350208;SVLEN=66	GT:AD:DP:SAC	0/1:56,29:85:31,25,17,12
chr5	58350158	pbsv.INS.DUP.13057	T	<DUP>	.	PASS	SVTYPE=DUP;END=58350232;SVLEN=74	GT:AD:DP:SAC	0/1:67,18:85:39,28,9,9
chr5	58422047	pbsv.INS.DUP.13059	A	<DUP>	.	PASS	SVTYPE=DUP;END=58422112;SVLEN=65	GT:AD:DP:SAC	0/1:58,42:100:33,25,19,23
chr5	58813712	pbsv.INS.DUP.13067	T	<DUP>	.	PASS	SVTYPE=DUP;END=58813776;SVLEN=64	GT:AD:DP:SAC	0/1:45,46:91:22,23,22,24
chr5	59200098	pbsv.INS.DUP.13072	T	<DUP>	.	PASS	SVTYPE=DUP;END=59200124;SVLEN=26	GT:AD:DP:SAC	1/1:1,91:92:0,1,48,43
chr5	60667395	pbsv.INS.DUP.13079	T	<DUP>	.	PASS	SVTYPE=DUP;END=60667491;SVLEN=96	GT:AD:DP:SAC	0/1:25,75:100:14,11,40,35
chr5	62089516	pbsv.INS.DUP.13101	T	<DUP>	.	PASS	SVTYPE=DUP;END=62089533;SVLEN=17	GT:AD:DP:SAC	0/1:45,34:79:26,19,12,22
chr5	62435063	pbsv.INS.DUP.13108	T	<DUP>	.	PASS	SVTYPE=DUP;END=62435116;SVLEN=53	GT:AD:DP:SAC	0/1:23,64:87:11,12,29,35
chr5	62870689	pbsv.INS.DUP.13115	A	<DUP>	.	PASS	SVTYPE=DUP;END=62870707;SVLEN=18	GT:AD:DP:SAC	0/1:58,43:101:28,30,20,23
chr5	64157816	pbsv.BND.chr5:64157816-chr1:113650996	A	]chr1:113650996]A	.	PASS	SVTYPE=BND;CIPOS=-5,5;MATEID=pbsv.BND.chr1:113650996-chr5:64157816	GT:AD:DP	0/1:112,2:114
chr5	64605900	pbsv.INS.DUP.13130	T	<DUP>	.	PASS	SVTYPE=DUP;END=64605997;SVLEN=97	GT:AD:DP:SAC	0/1:50,30:80:24,26,17,13
chr5	64669894	pbsv.INS.DUP.13132	A	<DUP>	.	PASS	SVTYPE=DUP;END=64669935;SVLEN=41	GT:AD:DP:SAC	0/1:52,31:83:31,21,14,17
chr5	64673112	pbsv.BND.chr5:64673112-chr5:27065888	G	G[chr5:27065888[	.	PASS	SVTYPE=BND;CIPOS=-1,1;MATEID=pbsv.BND.chr5:27065888-chr5:64673112;MATEDIST=37607224	GT:AD:DP	0/1:78,2:80
chr5	66018468	pbsv.INS.DUP.13143	A	<DUP>	.	PASS	SVTYPE=DUP;END=66018518;SVLEN=50	GT:AD:DP:SAC	0/1:46,34:80:26,20,17,17
chr5	66474166	pbsv.INS.DUP.13148	T	<DUP>	.	PASS	SVTYPE=DUP;END=66474187;SVLEN=21	GT:AD:DP:SAC	0/1:54,42:96:27,27,22,20
chr5	66522469	pbsv.INS.DUP.13150	A	<DUP>	.	PASS	SVTYPE=DUP;END=66522700;SVLEN=231	GT:AD:DP:SAC	0/1:70,22:92:31,39,10,12
chr5	66934219	pbsv.INS.DUP.13157	T	<DUP>	.	PASS	SVTYPE=DUP;END=66934246;SVLEN=27	GT:AD:DP:SAC	0/1:56,32:88:25,31,16,16
chr5	67449930	pbsv.INS.DUP.13160	T	<DUP>	.	PASS	SVTYPE=DUP;END=67449953;SVLEN=23	GT:AD:DP:SAC	1/1:6,99:105:6,0,50,49
chr5	68306252	pbsv.INS.DUP.13164	A	<DUP>	.	PASS	SVTYPE=DUP;END=68306273;SVLEN=21	GT:AD:DP:SAC	0/1:42,45:87:23,19,26,19
chr5	69055485	pbsv.INS.DUP.13167	A	<DUP>	.	PASS	SVTYPE=DUP;END=69055531;SVLEN=46	GT:AD:DP:SAC	0/1:70,25:95:38,32,14,11
chr5	69164007	pbsv.INS.DUP.13172	A	<DUP>	.	PASS	SVTYPE=DUP;END=69164045;SVLEN=38	GT:AD:DP:SAC	0/1:46,49:95:23,23,30,19
chr5	69377603	pbsv.INS.DUP.13176	A	<DUP>	.	PASS	SVTYPE=DUP;END=69377703;SVLEN=100	GT:AD:DP:SAC	0/1:41,33:74:25,16,18,15
chr5	69515553	pbsv.INS.DUP.13182	C	<DUP>	.	PASS	SVTYPE=DUP;END=69515643;SVLEN=90	GT:AD:DP:SAC	0/1:59,36:95:30,29,13,23
chr5	69600088	pbsv.INS.DUP.13184	T	<DUP>	.	PASS	SVTYPE=DUP;END=69600109;SVLEN=21	GT:AD:DP:SAC	1/1:3,17:20:2,1,11,6
chr5	70550732	pbsv.INS.DUP.13201	T	<DUP>	.	PASS	SVTYPE=DUP;END=70550748;SVLEN=16	GT:AD:DP:SAC	0/1:2,3:5:0,2,2,1
chr5	71178924	pbsv.BND.chr5:71178924-chr8:97152483	A	A[chr8:97152483[	.	PASS	SVTYPE=BND;CIPOS=-1,1;MATEID=pbsv.BND.chr8:97152483-chr5:71178924	GT:AD:DP	0/1:52,2:54
chr5	71337105	pbsv.INS.DUP.13211	A	<DUP>	.	PASS	SVTYPE=DUP;END=71337245;SVLEN=140	GT:AD:DP:SAC	0/1:43,32:75:19,24,14,18
chr5	73600869	pbsv.INS.DUP.13228	T	<DUP>	.	PASS	SVTYPE=DUP;END=73600891;SVLEN=22	GT:AD:DP:SAC	0/1:35,41:76:18,17,26,15
chr5	76166493	pbsv.INS.DUP.13256	T	<DUP>	.	PASS	SVTYPE=DUP;END=76166564;SVLEN=71	GT:AD:DP:SAC	0/1:41,39:80:24,17,22,17
chr5	76260512	pbsv.BND.chr5:76260512-chr8:105592791	A	]chr8:105592791]A	.	PASS	SVTYPE=BND;CIPOS=0,0;MATEID=pbsv.BND.chr8:105592791-chr5:76260512	GT:AD:DP	0/1:90,2:92
chr5	77397029	pbsv.INS.DUP.13267	T	<DUP>	.	PASS	SVTYPE=DUP;END=77397047;SVLEN=18	GT:AD:DP:SAC	0/1:35,41:76:14,21,18,23
chr5	77659033	pbsv.BND.chr5:77659033-chr21:28810510	C	C[chr21:28810510[	.	PASS	SVTYPE=BND;CIPOS=0,1;MATEID=pbsv.BND.chr21:28810510-chr5:77659033	GT:AD:DP	0/1:94,3:97
chr5	77794935	pbsv.INS.DUP.13274	G	<DUP>	.	PASS	SVTYPE=DUP;END=77794956;SVLEN=21	GT:AD:DP:SAC	0/1:61,45:106:28,33,21,24
chr5	78273020	pbsv.INS.DUP.13281	T	<DUP>	.	PASS	SVTYPE=DUP;END=78273040;SVLEN=20	GT:AD:DP:SAC	0/1:31,25:56:10,21,9,16
chr5	78818172	pbsv.INS.DUP.13299	T	<DUP>	.	PASS	SVTYPE=DUP;END=78818334;SVLEN=162	GT:AD:DP:SAC	0/1:68,23:91:32,36,9,14
chr5	78818194	pbsv.INS.DUP.13300	T	<DUP>	.	PASS	SVTYPE=DUP;END=78818316;SVLEN=122	GT:AD:DP:SAC	0/1:29,62:91:13,16,28,34
chr5	78986648	pbsv.INS.DUP.13305	G	<DUP>	.	PASS	SVTYPE=DUP;END=78986668;SVLEN=20	GT:AD:DP:SAC	0/1:44,37:81:24,20,14,23
chr5	79180372	pbsv.INS.DUP.13307	A	<DUP>	.	PASS	SVTYPE=DUP;END=79180627;SVLEN=255	GT:AD:DP:SAC	0/1:33,35:68:15,18,15,20
chr5	79180397	pbsv.INS.DUP.13308	A	<DUP>	.	PASS	SVTYPE=DUP;END=79180508;SVLEN=111	GT:AD:DP:SAC	0/1:48,19:67:20,28,9,10
chr5	79667516	pbsv.BND.chr5:79667516-chr2:142781143	C	[chr2:142781143[C	.	PASS	SVTYPE=BND;CIPOS=0,0;MATEID=pbsv.BND.chr2:142781143-chr5:79667516	GT:AD:DP	0/1:106,2:108
chr5	79778818	pbsv.INS.DUP.13312	T	<DUP>	.	PASS	SVTYPE=DUP;END=79778839;SVLEN=21	GT:AD:DP:SAC	0/1:45,50:95:23,22,25,25
chr5	80276889	pbsv.INS.DUP.13317	A	<DUP>	.	PASS	SVTYPE=DUP;END=80276906;SVLEN=17	GT:AD:DP:SAC	0/1:53,35:88:25,28,18,17
chr5	81076429	pbsv.INS.DUP.13331	G	<DUP>	.	PASS	SVTYPE=DUP;END=81076551;SVLEN=122	GT:AD:DP:SAC	0/1:53,44:97:27,26,22,22
chr5	82472989	pbsv.INS.DUP.13344	A	<DUP>	.	PASS	SVTYPE=DUP;END=82473154;SVLEN=165	GT:AD:DP:SAC	0/1:37,21:58:25,12,9,12
chr5	84515491	pbsv.BND.chr5:84515491-chr13:33658654	T	T]chr13:33658654]	.	PASS	SVTYPE=BND;CIPOS=-2,3;MATEID=pbsv.BND.chr13:33658654-chr5:84515491	GT:AD:DP	0/1:96,2:98
chr5	85710458	pbsv.INS.DUP.13370	T	<DUP>	.	PASS	SVTYPE=DUP;END=85710508;SVLEN=50	GT:AD:DP:SAC	1/1:2,70:72:0,2,32,38
chr5	85909152	pbsv.INS.DUP.13372	T	<DUP>	.	PASS	SVTYPE=DUP;END=85909337;SVLEN=185	GT:AD:DP:SAC	0/1:35,28:63:19,16,15,13
chr5	85909187	pbsv.INS.DUP.13373	A	<DUP>	.	PASS	SVTYPE=DUP;END=85909270;SVLEN=83	GT:AD:DP:SAC	0/1:21,43:64:13,8,22,21
chr5	88603680	pbsv.INS.DUP.13404	A	<DUP>	.	PASS	SVTYPE=DUP;END=88603699;SVLEN=19	GT:AD:DP:SAC	1/1:6,64:70:1,5,38,26
chr5	89367900	pbsv.BND.chr5:89367900-chr16:11040510	T	T[chr16:11040510[	.	PASS	SVTYPE=BND;CIPOS=-12,12;MATEID=pbsv.BND.chr16:11040510-chr5:89367900	GT:AD:DP	0/1:89,2:91
chr5	89560143	pbsv.BND.chr5:89560143-chr12:5117101	T	T]chr12:5117101]	.	PASS	SVTYPE=BND;CIPOS=-13,14;MATEID=pbsv.BND.chr12:5117101-chr5:89560143	GT:AD:DP	0/1:86,2:88
chr5	89875527	pbsv.INS.DUP.13413	A	<DUP>	.	PASS	SVTYPE=DUP;END=89875569;SVLEN=42	GT:AD:DP:SAC	0/1:42,43:85:23,19,21,22
chr5	89888145	pbsv.INS.DUP.13414	T	<DUP>	.	PASS	SVTYPE=DUP;END=89888169;SVLEN=24	GT:AD:DP:SAC	0/1:41,55:96:20,21,26,29
chr5	90106884	pbsv.BND.chr5:90106884-chr2:225583373	A	[chr2:225583373[A	.	PASS	SVTYPE=BND;CIPOS=0,2;MATEID=pbsv.BND.chr2:225583373-chr5:90106884	GT:AD:DP	0/1:77,3:80
chr5	90274007	pbsv.INS.DUP.13417	T	<DUP>	.	PASS	SVTYPE=DUP;END=90274030;SVLEN=23	GT:AD:DP:SAC	0/1:57,31:88:31,26,12,19
chr5	91400226	pbsv.INS.DUP.13426	T	<DUP>	.	PASS	SVTYPE=DUP;END=91400249;SVLEN=23	GT:AD:DP:SAC	1/1:10,81:91:7,3,39,42
chr5	92158518	pbsv.INS.DUP.13429	T	<DUP>	.	PASS	SVTYPE=DUP;END=92158549;SVLEN=31	GT:AD:DP:SAC	1/1:6,63:69:2,4,30,33
chr5	92345436	pbsv.INS.DUP.13436	T	<DUP>	.	PASS	SVTYPE=DUP;END=92345504;SVLEN=68	GT:AD:DP:SAC	0/1:45,15:60:17,28,6,9
chr5	92492263	pbsv.INS.DUP.13438	A	<DUP>	.	PASS	SVTYPE=DUP;END=92492291;SVLEN=28	GT:AD:DP:SAC	0/1:42,63:105:24,18,30,33
chr5	94616022	pbsv.BND.chr5:94616022-chr17:20265239	A	[chr17:20265239[A	.	PASS	SVTYPE=BND;CIPOS=0,0;MATEID=pbsv.BND.chr17:20265239-chr5:94616022	GT:AD:DP	0/1:77,2:79
chr5	94910190	pbsv.INS.DUP.13445	A	<DUP>	.	PASS	SVTYPE=DUP;END=94910216;SVLEN=26	GT:AD:DP:SAC	0/1:42,62:104:18,24,30,32
chr5	96367305	pbsv.INS.DUP.13457	C	<DUP>	.	PASS	SVTYPE=DUP;END=96367362;SVLEN=57	GT:AD:DP:SAC	0/1:56,50:106:25,31,28,22
chr5	96896871	pbsv.INS.DUP.13462	A	<DUP>	.	PASS	SVTYPE=DUP;END=96896964;SVLEN=93	GT:AD:DP:SAC	0/1:60,45:105:30,30,20,25
chr5	97089283	pbsv.INS.DUP.13464	A	<DUP>	.	PASS	SVTYPE=DUP;END=97089316;SVLEN=33	GT:AD:DP:SAC	0/1:46,40:86:23,23,19,21
chr5	97241531	pbsv.INS.DUP.13468	G	<DUP>	.	PASS	SVTYPE=DUP;END=97241547;SVLEN=16	GT:AD:DP:SAC	0/1:47,40:87:23,24,21,19
chr5	98071414	pbsv.INS.DUP.13476	A	<DUP>	.	PASS	SVTYPE=DUP;END=98071436;SVLEN=22	GT:AD:DP:SAC	0/1:65,39:104:29,36,19,20
chr5	98187565	pbsv.INS.DUP.13477	T	<DUP>	.	PASS	SVTYPE=DUP;END=98187616;SVLEN=51	GT:AD:DP:SAC	0/1:56,19:75:27,29,10,9
chr5	99449196	pbsv.INS.DUP.13486	T	<DUP>	.	PASS	SVTYPE=DUP;END=99449214;SVLEN=18	GT:AD:DP:SAC	0/1:58,28:86:31,27,13,15
chr5	99921116	pbsv.BND.chr5:99921116-chr6:78998505	A	]chr6:78998505]A	.	PASS	SVTYPE=BND;CIPOS=0,0;MATEID=pbsv.BND.chr6:78998505-chr5:99921116	GT:AD:DP	0/1:110,2:112
chr5	100338770	pbsv.INS.DUP.13505	T	<DUP>	.	PASS	SVTYPE=DUP;END=100338851;SVLEN=81	GT:AD:DP:SAC	1/1:13,85:98:4,9,45,40
chr5	101995618	pbsv.INS.DUP.13521	A	<DUP>	.	PASS	SVTYPE=DUP;END=101995639;SVLEN=21	GT:AD:DP:SAC	0/1:52,47:99:27,25,20,27
chr5	102311611	pbsv.INS.DUP.13524	A	<DUP>	.	PASS	SVTYPE=DUP;END=102311631;SVLEN=20	GT:AD:DP:SAC	0/1:70,20:90:37,33,11,9
chr5	102311616	pbsv.INS.DUP.13525	C	<DUP>	.	PASS	SVTYPE=DUP;END=102311634;SVLEN=18	GT:AD:DP:SAC	0/1:69,21:90:35,34,13,8
chr5	103232571	pbsv.BND.chr5:103232571-chr2:68261495	C	C]chr2:68261495]	.	PASS	SVTYPE=BND;CIPOS=-3,2;MATEID=pbsv.BND.chr2:68261495-chr5:103232571	GT:AD:DP	0/1:97,3:100
chr5	104437050	pbsv.INS.DUP.13544	A	<DUP>	.	PASS	SVTYPE=DUP;END=104437073;SVLEN=23	GT:AD:DP:SAC	0/1:32,37:69:16,16,19,18
chr5	104483020	pbsv.INS.DUP.13546	C	<DUP>	.	PASS	SVTYPE=DUP;END=104483044;SVLEN=24	GT:AD:DP:SAC	0/1:44,46:90:21,23,28,18
chr5	104666753	pbsv.INS.DUP.13551	T	<DUP>	.	PASS	SVTYPE=DUP;END=104666841;SVLEN=88	GT:AD:DP:SAC	0/1:42,44:86:21,21,21,23
chr5	106897528	pbsv.INS.DUP.13568	A	<DUP>	.	PASS	SVTYPE=DUP;END=106897555;SVLEN=27	GT:AD:DP:SAC	0/1:42,38:80:24,18,19,19
chr5	107013528	pbsv.INS.DUP.13571	A	<DUP>	.	PASS	SVTYPE=DUP;END=107013615;SVLEN=87	GT:AD:DP:SAC	1/1:12,67:79:3,9,35,32
chr5	107013556	pbsv.INS.DUP.13572	A	<DUP>	.	PASS	SVTYPE=DUP;END=107013584;SVLEN=28	GT:AD:DP:SAC	0/1:57,22:79:30,27,8,14
chr5	108844064	pbsv.INS.DUP.13590	A	<DUP>	.	PASS	SVTYPE=DUP;END=108844114;SVLEN=50	GT:AD:DP:SAC	0/1:54,29:83:27,27,16,13
chr5	109353889	pbsv.INS.DUP.13601	C	<DUP>	.	PASS	SVTYPE=DUP;END=109354336;SVLEN=447	GT:AD:DP:SAC	0/1:53,19:72:23,30,7,12
chr5	109354028	pbsv.INS.DUP.13603	T	<DUP>	.	PASS	SVTYPE=DUP;END=109354275;SVLEN=247	GT:AD:DP:SAC	0/1:47,26:73:18,29,12,14
chr5	110793011	pbsv.INS.DUP.13614	G	<DUP>	.	PASS	SVTYPE=DUP;END=110793046;SVLEN=35	GT:AD:DP:SAC	0/1:39,37:76:15,24,21,16
chr5	111500866	pbsv.BND.chr5:111500866-chr16:73401049	T	T]chr16:73401049]	.	PASS	SVTYPE=BND;CIPOS=0,0;MATEID=pbsv.BND.chr16:73401049-chr5:111500866	GT:AD:DP	0/1:108,2:110
chr5	111860492	pbsv.BND.chr5:111860492-chr15:72397081	A	A]chr15:72397081]	.	PASS	SVTYPE=BND;CIPOS=-3,3;MATEID=pbsv.BND.chr15:72397081-chr5:111860492	GT:AD:DP	0/1:90,2:92
chr5	112085760	pbsv.INS.DUP.13619	A	<DUP>	.	PASS	SVTYPE=DUP;END=112085801;SVLEN=41	GT:AD:DP:SAC	0/1:45,38:83:24,21,18,20
chr5	114352476	pbsv.INS.DUP.13632	T	<DUP>	.	PASS	SVTYPE=DUP;END=114352496;SVLEN=20	GT:AD:DP:SAC	1/1:4,79:83:3,1,41,38
chr5	115019875	pbsv.INS.DUP.13638	T	<DUP>	.	PASS	SVTYPE=DUP;END=115019900;SVLEN=25	GT:AD:DP:SAC	1/1:4,75:79:3,1,37,38
chr5	116111437	pbsv.INS.DUP.13654	G	<DUP>	.	PASS	SVTYPE=DUP;END=116111458;SVLEN=21	GT:AD:DP:SAC	0/1:42,47:89:20,22,21,26
chr5	117973460	pbsv.INS.DUP.13673	C	<DUP>	.	PASS	SVTYPE=DUP;END=117973634;SVLEN=174	GT:AD:DP:SAC	1/1:5,99:104:3,2,47,52
chr5	118772702	pbsv.BND.chr5:118772702-chr2:156705461	A	]chr2:156705461]A	.	PASS	SVTYPE=BND;CIPOS=-5,6;MATEID=pbsv.BND.chr2:156705461-chr5:118772702	GT:AD:DP	0/1:83,2:85
chr5	119281282	pbsv.INS.DUP.13691	A	<DUP>	.	PASS	SVTYPE=DUP;END=119281302;SVLEN=20	GT:AD:DP:SAC	0/1:76,22:98:44,32,8,14
chr5	121705385	pbsv.INS.DUP.13726	A	<DUP>	.	PASS	SVTYPE=DUP;END=121705434;SVLEN=49	GT:AD:DP:SAC	0/1:53,38:91:25,28,24,14
chr5	122474385	pbsv.INS.DUP.13732	G	<DUP>	.	PASS	SVTYPE=DUP;END=122474409;SVLEN=24	GT:AD:DP:SAC	0/1:40,43:83:20,20,25,18
chr5	122964249	pbsv.INS.DUP.13739	A	<DUP>	.	PASS	SVTYPE=DUP;END=122964270;SVLEN=21	GT:AD:DP:SAC	0/1:48,37:85:25,23,17,20
chr5	123273101	pbsv.INS.DUP.13744	A	<DUP>	.	PASS	SVTYPE=DUP;END=123273123;SVLEN=22	GT:AD:DP:SAC	0/1:64,29:93:38,26,11,18
chr5	124410236	pbsv.INS.DUP.13751	G	<DUP>	.	PASS	SVTYPE=DUP;END=124410260;SVLEN=24	GT:AD:DP:SAC	1/1:2,82:84:2,0,40,42
chr5	124840609	pbsv.BND.chr5:124840609-chr2:71773016	A	]chr2:71773016]A	.	PASS	SVTYPE=BND;CIPOS=0,0;MATEID=pbsv.BND.chr2:71773016-chr5:124840609	GT:AD:DP	0/1:84,2:86
chr5	124942234	pbsv.INS.DUP.13759	T	<DUP>	.	PASS	SVTYPE=DUP;END=124942256;SVLEN=22	GT:AD:DP:SAC	0/1:36,64:100:18,18,28,36
chr5	125251853	pbsv.INS.DUP.13763	T	<DUP>	.	PASS	SVTYPE=DUP;END=125251880;SVLEN=27	GT:AD:DP:SAC	0/1:62,28:90:36,26,13,15
chr5	126712274	pbsv.INS.DUP.13779	A	<DUP>	.	PASS	SVTYPE=DUP;END=126712297;SVLEN=23	GT:AD:DP:SAC	0/1:38,42:80:16,22,23,19
chr5	127127815	pbsv.BND.chr5:127127815-chr13:78540369	A	A[chr13:78540369[	.	PASS	SVTYPE=BND;CIPOS=-1,2;MATEID=pbsv.BND.chr13:78540369-chr5:127127815	GT:AD:DP	0/1:85,3:88
chr5	128693826	pbsv.BND.chr5:128693826-chr9:40890323	T	T]chr9:40890323]	.	PASS	SVTYPE=BND;CIPOS=-2,2;MATEID=pbsv.BND.chr9:40890323-chr5:128693826	GT:AD:DP	0/1:96,2:98
chr5	133625940	pbsv.INS.DUP.13834	T	<DUP>	.	PASS	SVTYPE=DUP;END=133626344;SVLEN=404	GT:AD:DP:SAC	0/1:67,29:96:28,39,18,11
chr5	134032125	pbsv.INS.DUP.13837	A	<DUP>	.	PASS	SVTYPE=DUP;END=134032143;SVLEN=18	GT:AD:DP:SAC	0/1:50,53:103:23,27,23,30
chr5	135009571	pbsv.INS.DUP.13843	G	<DUP>	.	PASS	SVTYPE=DUP;END=135009607;SVLEN=36	GT:AD:DP:SAC	1/1:2,78:80:1,1,38,40
chr5	135441938	pbsv.BND.chr5:135441938-chr3:122495052	C	]chr3:122495052]C	.	PASS	SVTYPE=BND;CIPOS=0,0;MATEID=pbsv.BND.chr3:122495052-chr5:135441938	GT:AD:DP	0/1:99,2:101
chr5	135803443	pbsv.INS.DUP.13854	T	<DUP>	.	PASS	SVTYPE=DUP;END=135803555;SVLEN=112	GT:AD:DP:SAC	1/1:5,80:85:2,3,34,46
chr5	136006171	pbsv.INS.DUP.13859	T	<DUP>	.	PASS	SVTYPE=DUP;END=136006195;SVLEN=24	GT:AD:DP:SAC	1/1:4,93:97:1,3,46,47
chr5	137230812	pbsv.INS.DUP.13868	T	<DUP>	.	PASS	SVTYPE=DUP;END=137230857;SVLEN=45	GT:AD:DP:SAC	0/1:39,44:83:15,24,22,22
chr5	137538114	pbsv.INS.DUP.13874	C	<DUP>	.	PASS	SVTYPE=DUP;END=137538265;SVLEN=151	GT:AD:DP:SAC	1/1:8,76:84:4,4,36,40
chr5	138091798	pbsv.INS.DUP.13877	C	<DUP>	.	PASS	SVTYPE=DUP;END=138091837;SVLEN=39	GT:AD:DP:SAC	0/1:63,24:87:33,30,13,11
chr5	138553613	pbsv.INS.DUP.13882	A	<DUP>	.	PASS	SVTYPE=DUP;END=138553635;SVLEN=22	GT:AD:DP:SAC	0/1:75,34:109:39,36,15,19
chr5	139155451	pbsv.INS.DUP.13886	G	<DUP>	.	PASS	SVTYPE=DUP;END=139155475;SVLEN=24	GT:AD:DP:SAC	0/1:48,45:93:34,14,21,24
chr5	141894602	pbsv.INS.DUP.13898	C	<DUP>	.	PASS	SVTYPE=DUP;END=141894631;SVLEN=29	GT:AD:DP:SAC	1/1:1,70:71:1,0,34,36
chr5	142000104	pbsv.BND.chr5:142000104-chr10:99836975	T	T[chr10:99836975[	.	PASS	SVTYPE=BND;CIPOS=0,0;MATEID=pbsv.BND.chr10:99836975-chr5:142000104	GT:AD:DP	0/1:117,4:121
chr5	142075866	pbsv.INS.DUP.13903	C	<DUP>	.	PASS	SVTYPE=DUP;END=142076151;SVLEN=285	GT:AD:DP:SAC	0/1:71,20:91:27,44,12,8
chr5	142218438	pbsv.INS.DUP.13909	A	<DUP>	.	PASS	SVTYPE=DUP;END=142218461;SVLEN=23	GT:AD:DP:SAC	0/1:32,58:90:15,17,27,31
chr5	142596361	pbsv.INS.DUP.13917	T	<DUP>	.	PASS	SVTYPE=DUP;END=142596476;SVLEN=115	GT:AD:DP:SAC	0/1:50,43:93:26,24,17,26
chr5	143433395	pbsv.INS.DUP.13923	T	<DUP>	.	PASS	SVTYPE=DUP;END=143433450;SVLEN=55	GT:AD:DP:SAC	0/1:55,30:85:27,28,12,18
chr5	143433398	pbsv.INS.DUP.13924	A	<DUP>	.	PASS	SVTYPE=DUP;END=143433450;SVLEN=52	GT:AD:DP:SAC	0/1:27,58:85:13,14,26,32
chr5	143756550	pbsv.INS.DUP.13930	A	<DUP>	.	PASS	SVTYPE=DUP;END=143756596;SVLEN=46	GT:AD:DP:SAC	0/1:43,53:96:20,23,31,22
chr5	144149346	pbsv.INS.DUP.13936	G	<DUP>	.	PASS	SVTYPE=DUP;END=144149381;SVLEN=35	GT:AD:DP:SAC	0/1:45,53:98:22,23,28,25
chr5	145372890	pbsv.INS.DUP.13949	T	<DUP>	.	PASS	SVTYPE=DUP;END=145373004;SVLEN=114	GT:AD:DP:SAC	0/1:43,20:63:21,22,12,8
chr5	150817274	pbsv.BND.chr5:150817274-chr2:147320699	A	A[chr2:147320699[	.	PASS	SVTYPE=BND;CIPOS=-5,5;MATEID=pbsv.BND.chr2:147320699-chr5:150817274	GT:AD:DP	0/1:94,2:96
chr5	151534971	pbsv.INS.DUP.14019	A	<DUP>	.	PASS	SVTYPE=DUP;END=151534999;SVLEN=28	GT:AD:DP:SAC	0/1:55,48:103:30,25,26,22
chr5	151625897	pbsv.BND.chr5:151625897-chr13:101929013	A	A]chr13:101929013]	.	PASS	SVTYPE=BND;CIPOS=0,0;MATEID=pbsv.BND.chr13:101929013-chr5:151625897	GT:AD:DP	0/1:85,2:87
chr5	151884433	pbsv.INS.DUP.14022	C	<DUP>	.	PASS	SVTYPE=DUP;END=151884452;SVLEN=19	GT:AD:DP:SAC	1/1:6,100:106:1,5,63,37
chr5	154461927	pbsv.BND.chr5:154461927-chr9:123588711	C	C]chr9:123588711]	.	PASS	SVTYPE=BND;CIPOS=0,0;MATEID=pbsv.BND.chr9:123588711-chr5:154461927	GT:AD:DP	0/1:137,2:139
chr5	155060134	pbsv.INS.DUP.14064	C	<DUP>	.	PASS	SVTYPE=DUP;END=155060164;SVLEN=30	GT:AD:DP:SAC	0/1:53,35:88:24,29,16,19
chr5	158309909	pbsv.INS.DUP.14091	T	<DUP>	.	PASS	SVTYPE=DUP;END=158309975;SVLEN=66	GT:AD:DP:SAC	0/1:56,26:82:26,30,14,12
chr5	159424334	pbsv.INS.DUP.14099	G	<DUP>	.	PASS	SVTYPE=DUP;END=159424393;SVLEN=59	GT:AD:DP:SAC	0/1:53,50:103:27,26,23,27
chr5	159811692	pbsv.BND.chr5:159811692-chr22:26454495	A	A]chr22:26454495]	.	PASS	SVTYPE=BND;CIPOS=-1,1;MATEID=pbsv.BND.chr22:26454495-chr5:159811692	GT:AD:DP	0/1:90,2:92
chr5	160109776	pbsv.INS.DUP.14105	T	<DUP>	.	PASS	SVTYPE=DUP;END=160109809;SVLEN=33	GT:AD:DP:SAC	0/1:54,46:100:22,32,21,25
chr5	160223334	pbsv.INS.DUP.14106	C	<DUP>	.	PASS	SVTYPE=DUP;END=160223357;SVLEN=23	GT:AD:DP:SAC	0/1:26,53:79:12,14,32,21
chr5	160652876	pbsv.INS.DUP.14112	A	<DUP>	.	PASS	SVTYPE=DUP;END=160652978;SVLEN=102	GT:AD:DP:SAC	0/1:42,41:83:21,21,23,18
chr5	160653997	pbsv.INS.DUP.14113	A	<DUP>	.	PASS	SVTYPE=DUP;END=160654040;SVLEN=43	GT:AD:DP:SAC	0/1:33,49:82:15,18,28,21
chr5	160870978	pbsv.INS.DUP.14116	A	<DUP>	.	PASS	SVTYPE=DUP;END=160870997;SVLEN=19	GT:AD:DP:SAC	0/1:58,16:74:31,27,11,5
chr5	162820873	pbsv.INS.DUP.14140	A	<DUP>	.	PASS	SVTYPE=DUP;END=162820904;SVLEN=31	GT:AD:DP:SAC	0/1:63,36:99:32,31,19,17
chr5	163429388	pbsv.INS.DUP.14148	T	<DUP>	.	PASS	SVTYPE=DUP;END=163429456;SVLEN=68	GT:AD:DP:SAC	0/1:51,27:78:27,24,14,13
chr5	167726260	pbsv.INS.DUP.14187	A	<DUP>	.	PASS	SVTYPE=DUP;END=167726280;SVLEN=20	GT:AD:DP:SAC	0/1:42,36:78:18,24,16,20
chr5	168228159	pbsv.INS.DUP.14198	C	<DUP>	.	PASS	SVTYPE=DUP;END=168228214;SVLEN=55	GT:AD:DP:SAC	0/1:66,19:85:36,30,10,9
chr5	168228192	pbsv.INS.DUP.14199	A	<DUP>	.	PASS	SVTYPE=DUP;END=168228238;SVLEN=46	GT:AD:DP:SAC	0/1:59,25:84:33,26,13,12
chr5	168899087	pbsv.INS.DUP.14204	T	<DUP>	.	PASS	SVTYPE=DUP;END=168899114;SVLEN=27	GT:AD:DP:SAC	1/1:2,83:85:1,1,39,44
chr5	170841732	pbsv.INS.DUP.14232	A	<DUP>	.	PASS	SVTYPE=DUP;END=170841762;SVLEN=30	GT:AD:DP:SAC	1/1:1,88:89:0,1,50,38
chr5	172596899	pbsv.INS.DUP.14246	A	<DUP>	.	PASS	SVTYPE=DUP;END=172596919;SVLEN=20	GT:AD:DP:SAC	0/1:50,38:88:24,26,24,14
chr5	173735931	pbsv.INS.DUP.14259	G	<DUP>	.	PASS	SVTYPE=DUP;END=173736012;SVLEN=81	GT:AD:DP:SAC	0/1:54,49:103:28,26,22,27
chr5	173811276	pbsv.INS.DUP.14262	T	<DUP>	.	PASS	SVTYPE=DUP;END=173811312;SVLEN=36	GT:AD:DP:SAC	0/1:46,43:89:23,23,18,25
chr5	175337939	pbsv.INS.DUP.14286	C	<DUP>	.	PASS	SVTYPE=DUP;END=175338020;SVLEN=81	GT:AD:DP:SAC	0/1:55,46:101:29,26,28,18
chr5	176200720	pbsv.INS.DUP.14299	G	<DUP>	.	PASS	SVTYPE=DUP;END=176200784;SVLEN=64	GT:AD:DP:SAC	0/1:52,40:92:24,28,18,22
chr5	176214682	pbsv.INS.DUP.14301	G	<DUP>	.	PASS	SVTYPE=DUP;END=176214715;SVLEN=33	GT:AD:DP:SAC	0/1:50,51:101:29,21,27,24
chr5	176305684	pbsv.INS.DUP.14302	G	<DUP>	.	PASS	SVTYPE=DUP;END=176305724;SVLEN=40	GT:AD:DP:SAC	1/1:13,69:82:12,1,33,36
chr5	176371546	pbsv.INS.DUP.14303	C	<DUP>	.	PASS	SVTYPE=DUP;END=176371588;SVLEN=42	GT:AD:DP:SAC	0/1:46,21:67:27,19,6,15
chr5	176591788	pbsv.INS.DUP.14307	T	<DUP>	.	PASS	SVTYPE=DUP;END=176591950;SVLEN=162	GT:AD:DP:SAC	0/1:61,35:96:26,35,21,14
chr5	176591843	pbsv.INS.DUP.14308	G	<DUP>	.	PASS	SVTYPE=DUP;END=176592028;SVLEN=185	GT:AD:DP:SAC	0/1:63,32:95:31,32,15,17
chr5	177028501	pbsv.INS.DUP.14322	T	<DUP>	.	PASS	SVTYPE=DUP;END=177028516;SVLEN=15	GT:AD:DP:SAC	0/1:61,31:92:33,28,16,15
chr5	177812514	pbsv.BND.chr5:177812514-chr7:76997376	A	[chr7:76997376[A	.	PASS	SVTYPE=BND;CIPOS=-19,15;MATEID=pbsv.BND.chr7:76997376-chr5:177812514	GT:AD:DP	0/1:953,8:961
chr5	177951536	pbsv.INS.DUP.14347	C	<DUP>	.	PASS	SVTYPE=DUP;END=177951580;SVLEN=44	GT:AD:DP:SAC	1/1:7,89:96:6,1,40,49
chr5	177961442	pbsv.INS.DUP.14348	A	<DUP>	.	PASS	SVTYPE=DUP;END=177961916;SVLEN=474	GT:AD:DP:SAC	0/1:62,48:110:26,36,21,27
chr5	177961446	pbsv.INS.DUP.14349	G	<DUP>	.	PASS	SVTYPE=DUP;END=177961696;SVLEN=250	GT:AD:DP:SAC	0/1:28,82:110:12,16,35,47
chr5	177978859	pbsv.INS.DUP.14352	G	<DUP>	.	PASS	SVTYPE=DUP;END=177978893;SVLEN=34	GT:AD:DP:SAC	1/1:3,99:102:3,0,47,52
chr5	178294220	pbsv.INS.DUP.14364	C	<DUP>	.	PASS	SVTYPE=DUP;END=178294410;SVLEN=190	GT:AD:DP:SAC	0/1:70,34:104:30,40,16,18
chr5	178525157	pbsv.INS.DUP.14373	T	<DUP>	.	PASS	SVTYPE=DUP;END=178525727;SVLEN=570	GT:AD:DP:SAC	0/1:46,58:104:22,24,29,29
chr5	178551137	pbsv.INS.DUP.14377	T	<DUP>	.	PASS	SVTYPE=DUP;END=178551175;SVLEN=38	GT:AD:DP:SAC	1/1:1,81:82:0,1,36,45
chr5	178699834	pbsv.INS.DUP.14385	T	<DUP>	.	PASS	SVTYPE=DUP;END=178699884;SVLEN=50	GT:AD:DP:SAC	0/1:32,40:72:19,13,20,20
chr5	179264996	pbsv.INS.DUP.14397	C	<DUP>	.	PASS	SVTYPE=DUP;END=179265032;SVLEN=36	GT:AD:DP:SAC	0/1:57,27:84:27,30,16,11
chr5	179277414	pbsv.INS.DUP.14398	C	<DUP>	.	PASS	SVTYPE=DUP;END=179277463;SVLEN=49	GT:AD:DP:SAC	0/1:51,33:84:23,28,15,18
chr5	179364478	pbsv.INS.DUP.14403	G	<DUP>	.	PASS	SVTYPE=DUP;END=179364565;SVLEN=87	GT:AD:DP:SAC	0/1:37,34:71:16,21,17,17
chr5	179594494	pbsv.BND.chr5:179594494-chrUn_JTFH01000633v1_decoy:5	G	[chrUn_JTFH01000633v1_decoy:5[G	.	Decoy;NearContigEnd	SVTYPE=BND;CIPOS=-12,86;MATEID=pbsv.BND.chrUn_JTFH01000633v1_decoy:5-chr5:179594494	GT:AD:DP	0/1:95,16:111
chr5	179635692	pbsv.INV.14412	C	<INV>	.	PASS	SVTYPE=INV;END=179655929;SVLEN=20238	GT:AD:DP:SAC	0/1:58,42:100:27,31,19,23
chr5	179737784	pbsv.INS.DUP.14417	A	<DUP>	.	PASS	SVTYPE=DUP;END=179737862;SVLEN=78	GT:AD:DP:SAC	0/1:50,48:98:18,32,21,27
chr5	179937149	pbsv.INS.DUP.14421	C	<DUP>	.	PASS	SVTYPE=DUP;END=179937180;SVLEN=31	GT:AD:DP:SAC	0/1:53,44:97:34,19,19,25
chr5	180015652	pbsv.INS.DUP.14423	G	<DUP>	.	PASS	SVTYPE=DUP;END=180015689;SVLEN=37	GT:AD:DP:SAC	0/1:85,23:108:46,39,6,17
chr5	180297441	pbsv.INS.DUP.14431	A	<DUP>	.	PASS	SVTYPE=DUP;END=180297465;SVLEN=24	GT:AD:DP:SAC	0/1:36,48:84:26,10,22,26
chr5	180299910	pbsv.INS.DUP.14432	T	<DUP>	.	PASS	SVTYPE=DUP;END=180300159;SVLEN=249	GT:AD:DP:SAC	1/1:11,77:88:6,5,42,35
chr5	180300014	pbsv.INS.DUP.14433	C	<DUP>	.	PASS	SVTYPE=DUP;END=180300148;SVLEN=134	GT:AD:DP:SAC	0/1:69,22:91:36,33,14,8
chr5	180615148	pbsv.INS.DUP.14440	C	<DUP>	.	PASS	SVTYPE=DUP;END=180615238;SVLEN=90	GT:AD:DP:SAC	0/1:32,70:102:21,11,37,33
chr5	180615506	pbsv.INS.DUP.14441	C	<DUP>	.	PASS	SVTYPE=DUP;END=180615700;SVLEN=194	GT:AD:DP:SAC	0/1:44,63:107:28,16,34,29
chr5	180615734	pbsv.INS.DUP.14442	G	<DUP>	.	PASS	SVTYPE=DUP;END=180616063;SVLEN=329	GT:AD:DP:SAC	0/1:73,36:109:41,32,22,14
chr5	180634872	pbsv.INS.DUP.14447	G	<DUP>	.	PASS	SVTYPE=DUP;END=180634941;SVLEN=69	GT:AD:DP:SAC	1/1:8,71:79:3,5,42,29
chr5	180795950	pbsv.INS.DUP.14453	C	<DUP>	.	PASS	SVTYPE=DUP;END=180795997;SVLEN=47	GT:AD:DP:SAC	0/1:60,53:113:22,38,26,27
chr5	181045988	pbsv.INS.DUP.14460	C	<DUP>	.	PASS	SVTYPE=DUP;END=181046191;SVLEN=203	GT:AD:DP:SAC	0/1:143,34:177:72,71,12,22
chr5	181048842	pbsv.INS.DUP.14465	T	<DUP>	.	PASS	SVTYPE=DUP;END=181048883;SVLEN=41	GT:AD:DP:SAC	0/1:54,17:71:24,30,10,7
chr5	181384938	pbsv.INS.DUP.14484	C	<DUP>	.	PASS	SVTYPE=DUP;END=181385106;SVLEN=168	GT:AD:DP:SAC	0/1:18,5:23:8,10,2,3
chr6	256523	pbsv.CNV.14494	T	<CNV>	.	PASS	SVTYPE=cnv;END=459376;SVLEN=202853	CN	3
chr6	256523	pbsv.BND.chr6:256523-chr16_KI270728v1_random:1790986	T	[chr16_KI270728v1_random:1790986[T	.	PASS	SVTYPE=BND;CIPOS=-5,15;MATEID=pbsv.BND.chr16_KI270728v1_random:1790986-chr6:256523	GT:AD:DP	0/1:111,19:130
chr6	371088	pbsv.INS.DUP.14498	C	<DUP>	.	PASS	SVTYPE=DUP;END=371458;SVLEN=370	GT:AD:DP:SAC	0/1:42,116:158:22,20,64,52
chr6	371460	pbsv.INS.DUP.14499	G	<DUP>	.	PASS	SVTYPE=DUP;END=372015;SVLEN=555	GT:AD:DP:SAC	0/1:136,99:235:68,68,51,48
chr6	382459	pbsv.BND.chr6:382459-chr16_KI270728v1_random:1474529	C	C]chr16_KI270728v1_random:1474529]	.	PASS	SVTYPE=BND;CIPOS=-6,2;MATEID=pbsv.BND.chr16_KI270728v1_random:1474529-chr6:382459	GT:AD:DP	0/1:87,40:127
chr6	459376	pbsv.BND.chr6:459376-chr14:82566543	A	]chr14:82566543]A	.	PASS	SVTYPE=BND;CIPOS=-6,6;MATEID=pbsv.BND.chr14:82566543-chr6:459376	GT:AD:DP	0/1:98,2:100
chr6	501309	pbsv.INS.DUP.14508	T	<DUP>	.	PASS	SVTYPE=DUP;END=501382;SVLEN=73	GT:AD:DP:SAC	0/1:58,51:109:39,19,25,26
chr6	515640	pbsv.INS.DUP.14509	A	<DUP>	.	PASS	SVTYPE=DUP;END=515718;SVLEN=78	GT:AD:DP:SAC	0/1:63,53:116:31,32,34,19
chr6	519084	pbsv.INS.DUP.14510	C	<DUP>	.	PASS	SVTYPE=DUP;END=519122;SVLEN=38	GT:AD:DP:SAC	0/1:75,47:122:40,35,27,20
chr6	520896	pbsv.INS.DUP.14514	C	<DUP>	.	PASS	SVTYPE=DUP;END=520975;SVLEN=79	GT:AD:DP:SAC	0/1:66,56:122:32,34,34,22
chr6	537213	pbsv.INS.DUP.14518	C	<DUP>	.	PASS	SVTYPE=DUP;END=537291;SVLEN=78	GT:AD:DP:SAC	0/1:57,62:119:35,22,30,32
chr6	786120	pbsv.INS.DUP.14525	G	<DUP>	.	PASS	SVTYPE=DUP;END=786168;SVLEN=48	GT:AD:DP:SAC	0/1:58,28:86:29,29,16,12
chr6	862199	pbsv.INS.DUP.14532	C	<DUP>	.	PASS	SVTYPE=DUP;END=862405;SVLEN=206	GT:AD:DP:SAC	0/1:74,36:110:44,30,20,16
chr6	862881	pbsv.INS.DUP.14534	C	<DUP>	.	PASS	SVTYPE=DUP;END=863493;SVLEN=612	GT:AD:DP:SAC	0/1:84,31:115:50,34,18,13
chr6	909143	pbsv.INS.DUP.14538	C	<DUP>	.	PASS	SVTYPE=DUP;END=909219;SVLEN=76	GT:AD:DP:SAC	1/1:6,87:93:2,4,36,51
chr6	909196	pbsv.INS.DUP.14539	T	<DUP>	.	PASS	SVTYPE=DUP;END=909368;SVLEN=172	GT:AD:DP:SAC	1/1:12,84:96:7,5,31,53
chr6	994016	pbsv.INS.DUP.14543	T	<DUP>	.	PASS	SVTYPE=DUP;END=994220;SVLEN=204	GT:AD:DP:SAC	0/1:53,29:82:32,21,12,17
chr6	1009096	pbsv.INS.DUP.14546	A	<DUP>	.	PASS	SVTYPE=DUP;END=1009112;SVLEN=16	GT:AD:DP:SAC	0/1:74,23:97:46,28,12,11
chr6	1051576	pbsv.INS.DUP.14547	T	<DUP>	.	PASS	SVTYPE=DUP;END=1051736;SVLEN=160	GT:AD:DP:SAC	0/1:43,47:90:19,24,30,17
chr6	1205258	pbsv.INS.DUP.14556	C	<DUP>	.	PASS	SVTYPE=DUP;END=1205340;SVLEN=82	GT:AD:DP:SAC	0/1:19,66:85:10,9,28,38
chr6	1243918	pbsv.INS.DUP.14560	G	<DUP>	.	PASS	SVTYPE=DUP;END=1244195;SVLEN=277	GT:AD:DP:SAC	0/1:66,33:99:30,36,17,16
chr6	1244128	pbsv.INS.DUP.14561	T	<DUP>	.	PASS	SVTYPE=DUP;END=1244274;SVLEN=146	GT:AD:DP:SAC	0/1:39,61:100:20,19,27,34
chr6	1707586	pbsv.INS.DUP.14585	A	<DUP>	.	PASS	SVTYPE=DUP;END=1707654;SVLEN=68	GT:AD:DP:SAC	0/1:33,57:90:19,14,27,30
chr6	1926982	pbsv.INS.DUP.14590	G	<DUP>	.	PASS	SVTYPE=DUP;END=1927224;SVLEN=242	GT:AD:DP:SAC	0/1:62,46:108:34,28,21,25
chr6	1926999	pbsv.INS.DUP.14591	T	<DUP>	.	PASS	SVTYPE=DUP;END=1927145;SVLEN=146	GT:AD:DP:SAC	0/1:70,37:107:33,37,21,16
chr6	1927055	pbsv.INS.DUP.14592	G	<DUP>	.	PASS	SVTYPE=DUP;END=1927155;SVLEN=100	GT:AD:DP:SAC	0/1:43,64:107:23,20,31,33
chr6	2565686	pbsv.INS.DUP.14604	G	<DUP>	.	PASS	SVTYPE=DUP;END=2565722;SVLEN=36	GT:AD:DP:SAC	0/1:57,16:73:32,25,5,11
chr6	2853507	pbsv.INS.DUP.14610	C	<DUP>	.	PASS	SVTYPE=DUP;END=2853587;SVLEN=80	GT:AD:DP:SAC	0/1:53,38:91:29,24,18,20
chr6	2940617	pbsv.INS.DUP.14614	C	<DUP>	.	PASS	SVTYPE=DUP;END=2940679;SVLEN=62	GT:AD:DP:SAC	0/1:40,40:80:17,23,22,18
chr6	3345685	pbsv.BND.chr6:3345685-chr3:149818116	A	[chr3:149818116[A	.	PASS	SVTYPE=BND;CIPOS=-7,4;MATEID=pbsv.BND.chr3:149818116-chr6:3345685	GT:AD:DP	0/1:82,3:85
chr6	3516700	pbsv.INS.DUP.14631	T	<DUP>	.	PASS	SVTYPE=DUP;END=3516932;SVLEN=232	GT:AD:DP:SAC	0/1:24,74:98:10,14,37,37
chr6	3571990	pbsv.INS.DUP.14633	G	<DUP>	.	PASS	SVTYPE=DUP;END=3572025;SVLEN=35	GT:AD:DP:SAC	0/1:55,31:86:22,33,17,14
chr6	4254868	pbsv.INS.DUP.14644	C	<DUP>	.	PASS	SVTYPE=DUP;END=4254927;SVLEN=59	GT:AD:DP:SAC	0/1:77,21:98:33,44,8,13
chr6	5097278	pbsv.INS.DUP.14655	G	<DUP>	.	PASS	SVTYPE=DUP;END=5097354;SVLEN=76	GT:AD:DP:SAC	0/1:54,47:101:23,31,20,27
chr6	6261785	pbsv.INS.DUP.14665	G	<DUP>	.	PASS	SVTYPE=DUP;END=6261988;SVLEN=203	GT:AD:DP:SAC	0/1:77,22:99:32,45,11,11
chr6	6311618	pbsv.INS.DUP.14667	T	<DUP>	.	PASS	SVTYPE=DUP;END=6311642;SVLEN=24	GT:AD:DP:SAC	0/1:46,27:73:28,18,13,14
chr6	6403848	pbsv.INS.DUP.14672	A	<DUP>	.	PASS	SVTYPE=DUP;END=6403869;SVLEN=21	GT:AD:DP:SAC	0/1:51,48:99:30,21,25,23
chr6	6574774	pbsv.INS.DUP.14677	A	<DUP>	.	PASS	SVTYPE=DUP;END=6574814;SVLEN=40	GT:AD:DP:SAC	1/1:0,95:95:0,0,40,55
chr6	6659080	pbsv.INS.DUP.14681	A	<DUP>	.	PASS	SVTYPE=DUP;END=6659122;SVLEN=42	GT:AD:DP:SAC	1/1:3,93:96:2,1,40,53
chr6	7103306	pbsv.INS.DUP.14692	A	<DUP>	.	PASS	SVTYPE=DUP;END=7103342;SVLEN=36	GT:AD:DP:SAC	0/1:40,25:65:19,21,12,13
chr6	7273530	pbsv.INS.DUP.14695	A	<DUP>	.	PASS	SVTYPE=DUP;END=7273561;SVLEN=31	GT:AD:DP:SAC	0/1:56,34:90:29,27,19,15
chr6	8297750	pbsv.INS.DUP.14710	A	<DUP>	.	PASS	SVTYPE=DUP;END=8297774;SVLEN=24	GT:AD:DP:SAC	0/1:35,45:80:18,17,26,19
chr6	8597228	pbsv.INS.DUP.14713	T	<DUP>	.	PASS	SVTYPE=DUP;END=8597279;SVLEN=51	GT:AD:DP:SAC	0/1:38,31:69:11,27,18,13
chr6	8827613	pbsv.INS.DUP.14716	G	<DUP>	.	PASS	SVTYPE=DUP;END=8828062;SVLEN=449	GT:AD:DP:SAC	0/1:56,15:71:29,27,9,6
chr6	8901948	pbsv.INS.DUP.14719	T	<DUP>	.	PASS	SVTYPE=DUP;END=8901991;SVLEN=43	GT:AD:DP:SAC	0/1:42,39:81:23,19,22,17
chr6	9633386	pbsv.BND.chr6:9633386-chr6:119191760	A	[chr6:119191760[A	.	PASS	SVTYPE=BND;CIPOS=0,0;MATEID=pbsv.BND.chr6:119191760-chr6:9633386;MATEDIST=109558374	GT:AD:DP	0/1:87,3:90
chr6	10569240	pbsv.INS.DUP.14740	C	<DUP>	.	PASS	SVTYPE=DUP;END=10569268;SVLEN=28	GT:AD:DP:SAC	0/1:56,17:73:25,31,10,7
chr6	10606609	pbsv.INS.DUP.14742	T	<DUP>	.	PASS	SVTYPE=DUP;END=10606656;SVLEN=47	GT:AD:DP:SAC	0/1:55,21:76:29,26,10,11
chr6	11926883	pbsv.INS.DUP.14755	A	<DUP>	.	PASS	SVTYPE=DUP;END=11926907;SVLEN=24	GT:AD:DP:SAC	0/1:35,42:77:19,16,22,20
chr6	11967129	pbsv.INS.DUP.14759	T	<DUP>	.	PASS	SVTYPE=DUP;END=11967157;SVLEN=28	GT:AD:DP:SAC	0/1:29,40:69:12,17,23,17
chr6	12108010	pbsv.INS.DUP.14763	T	<DUP>	.	PASS	SVTYPE=DUP;END=12108164;SVLEN=154	GT:AD:DP:SAC	0/1:58,50:108:22,36,28,22
chr6	12167601	pbsv.INS.DUP.14764	T	<DUP>	.	PASS	SVTYPE=DUP;END=12167641;SVLEN=40	GT:AD:DP:SAC	0/1:57,43:100:32,25,14,29
chr6	12281510	pbsv.INS.DUP.14765	G	<DUP>	.	PASS	SVTYPE=DUP;END=12281533;SVLEN=23	GT:AD:DP:SAC	0/1:50,48:98:28,22,25,23
chr6	12431793	pbsv.INV.14766	C	<INV>	.	PASS	SVTYPE=INV;END=12432274;SVLEN=482	GT:AD:DP:SAC	0/1:63,43:106:25,38,23,20
chr6	13195759	pbsv.INS.DUP.14775	A	<DUP>	.	PASS	SVTYPE=DUP;END=13195778;SVLEN=19	GT:AD:DP:SAC	0/1:19,43:62:9,10,24,19
chr6	13200376	pbsv.INS.DUP.14776	A	<DUP>	.	PASS	SVTYPE=DUP;END=13200435;SVLEN=59	GT:AD:DP:SAC	0/1:32,37:69:20,12,20,17
chr6	14140509	pbsv.INS.DUP.14791	A	<DUP>	.	PASS	SVTYPE=DUP;END=14140525;SVLEN=16	GT:AD:DP:SAC	1/1:6,83:89:2,4,48,35
chr6	15415623	pbsv.INS.DUP.14804	G	<DUP>	.	PASS	SVTYPE=DUP;END=15415662;SVLEN=39	GT:AD:DP:SAC	0/1:58,22:80:21,37,7,15
chr6	15677978	pbsv.INS.DUP.14807	A	<DUP>	.	PASS	SVTYPE=DUP;END=15677999;SVLEN=21	GT:AD:DP:SAC	0/1:62,54:116:30,32,30,24
chr6	16081531	pbsv.INS.DUP.14813	C	<DUP>	.	PASS	SVTYPE=DUP;END=16081551;SVLEN=20	GT:AD:DP:SAC	0/1:54,39:93:25,29,20,19
chr6	16099519	pbsv.INS.DUP.14814	A	<DUP>	.	PASS	SVTYPE=DUP;END=16099587;SVLEN=68	GT:AD:DP:SAC	0/1:48,31:79:23,25,13,18
chr6	16606868	pbsv.INS.DUP.14819	T	<DUP>	.	PASS	SVTYPE=DUP;END=16606890;SVLEN=22	GT:AD:DP:SAC	1/1:6,69:75:3,3,38,31
chr6	17010501	pbsv.INS.DUP.14823	T	<DUP>	.	PASS	SVTYPE=DUP;END=17010551;SVLEN=50	GT:AD:DP:SAC	0/1:45,37:82:23,22,18,19
chr6	17690275	pbsv.INS.DUP.14831	C	<DUP>	.	PASS	SVTYPE=DUP;END=17690296;SVLEN=21	GT:AD:DP:SAC	0/1:38,43:81:19,19,24,19
chr6	17821551	pbsv.INS.DUP.14834	T	<DUP>	.	PASS	SVTYPE=DUP;END=17821578;SVLEN=27	GT:AD:DP:SAC	0/1:30,42:72:14,16,17,25
chr6	17821558	pbsv.INS.DUP.14835	T	<DUP>	.	PASS	SVTYPE=DUP;END=17821583;SVLEN=25	GT:AD:DP:SAC	0/1:38,34:72:14,24,17,17
chr6	18847925	pbsv.INS.DUP.14852	T	<DUP>	.	PASS	SVTYPE=DUP;END=18847972;SVLEN=47	GT:AD:DP:SAC	0/1:56,52:108:24,32,26,26
chr6	19610317	pbsv.BND.chr6:19610317-chr20:30646204	C	]chr20:30646204]C	.	PASS	SVTYPE=BND;CIPOS=0,0;MATEID=pbsv.BND.chr20:30646204-chr6:19610317	GT:AD:DP	0/1:80,2:82
chr6	19940442	pbsv.INS.DUP.14875	C	<DUP>	.	PASS	SVTYPE=DUP;END=19940563;SVLEN=121	GT:AD:DP:SAC	0/1:66,27:93:28,38,15,12
chr6	21075190	pbsv.INS.DUP.14889	C	<DUP>	.	PASS	SVTYPE=DUP;END=21075213;SVLEN=23	GT:AD:DP:SAC	0/1:58,41:99:33,25,20,21
chr6	21367335	pbsv.BND.chr6:21367335-chr17:21449554	T	[chr17:21449554[T	.	PASS	SVTYPE=BND;CIPOS=-1,1;MATEID=pbsv.BND.chr17:21449554-chr6:21367335	GT:AD:DP	0/1:78,2:80
chr6	22619742	pbsv.INS.DUP.14901	T	<DUP>	.	PASS	SVTYPE=DUP;END=22619817;SVLEN=75	GT:AD:DP:SAC	0/1:37,64:101:16,21,39,25
chr6	22619872	pbsv.INS.DUP.14902	T	<DUP>	.	PASS	SVTYPE=DUP;END=22620057;SVLEN=185	GT:AD:DP:SAC	0/1:57,46:103:29,28,27,19
chr6	22731952	pbsv.INS.DUP.14905	C	<DUP>	.	PASS	SVTYPE=DUP;END=22731977;SVLEN=25	GT:AD:DP:SAC	0/1:44,36:80:24,20,16,20
chr6	22930229	pbsv.INS.DUP.14907	A	<DUP>	.	PASS	SVTYPE=DUP;END=22930534;SVLEN=305	GT:AD:DP:SAC	0/1:44,25:69:25,19,13,12
chr6	23713438	pbsv.INS.DUP.14923	T	<DUP>	.	PASS	SVTYPE=DUP;END=23713456;SVLEN=18	GT:AD:DP:SAC	0/1:17,65:82:8,9,37,28
chr6	25091712	pbsv.INS.DUP.14951	A	<DUP>	.	PASS	SVTYPE=DUP;END=25091738;SVLEN=26	GT:AD:DP:SAC	0/1:23,46:69:9,14,18,28
chr6	26514157	pbsv.INS.DUP.14963	A	<DUP>	.	PASS	SVTYPE=DUP;END=26514199;SVLEN=42	GT:AD:DP:SAC	1/1:14,70:84:5,9,40,30
chr6	27485021	pbsv.INS.DUP.14982	C	<DUP>	.	PASS	SVTYPE=DUP;END=27485407;SVLEN=386	GT:AD:DP:SAC	0/1:33,65:98:19,14,28,37
chr6	28349607	pbsv.BND.chr6:28349607-chr9:24948512	T	T[chr9:24948512[	.	PASS	SVTYPE=BND;CIPOS=0,1;MATEID=pbsv.BND.chr9:24948512-chr6:28349607	GT:AD:DP	0/1:85,2:87
chr6	29905626	pbsv.INS.DUP.15016	C	<DUP>	.	PASS	SVTYPE=DUP;END=29905708;SVLEN=82	GT:AD:DP:SAC	1/1:3,102:105:3,0,58,44
chr6	30448578	pbsv.INS.DUP.15028	T	<DUP>	.	PASS	SVTYPE=DUP;END=30448624;SVLEN=46	GT:AD:DP:SAC	0/1:60,56:116:30,30,26,30
chr6	31029068	pbsv.INS.DUP.15045	T	<DUP>	.	PASS	SVTYPE=DUP;END=31029180;SVLEN=112	GT:AD:DP:SAC	0/1:52,46:98:25,27,27,19
chr6	31029730	pbsv.INS.DUP.15046	T	<DUP>	.	PASS	SVTYPE=DUP;END=31029783;SVLEN=53	GT:AD:DP:SAC	0/1:56,46:102:30,26,25,21
chr6	31048927	pbsv.INS.DUP.15052	A	<DUP>	.	PASS	SVTYPE=DUP;END=31048946;SVLEN=19	GT:AD:DP:SAC	0/1:30,44:74:12,18,25,19
chr6	31349819	pbsv.INS.DUP.15070	T	<DUP>	.	PASS	SVTYPE=DUP;END=31349857;SVLEN=38	GT:AD:DP:SAC	0/1:53,54:107:32,21,32,22
chr6	31454590	pbsv.INS.DUP.15075	T	<DUP>	.	PASS	SVTYPE=DUP;END=31454702;SVLEN=112	GT:AD:DP:SAC	0/1:52,30:82:27,25,15,15
chr6	31853858	pbsv.INS.DUP.15079	G	<DUP>	.	PASS	SVTYPE=DUP;END=31854023;SVLEN=165	GT:AD:DP:SAC	1/1:9,76:85:7,2,33,43
chr6	32255205	pbsv.INS.DUP.15082	A	<DUP>	.	PASS	SVTYPE=DUP;END=32255230;SVLEN=25	GT:AD:DP:SAC	1/1:6,75:81:5,1,38,37
chr6	32267530	pbsv.INS.DUP.15083	T	<DUP>	.	PASS	SVTYPE=DUP;END=32267549;SVLEN=19	GT:AD:DP:SAC	0/1:71,23:94:39,32,11,12
chr6	32503367	pbsv.INV.15105	A	<INV>	.	PASS	SVTYPE=INV;END=32503778;SVLEN=412	GT:AD:DP:SAC	0/1:16,8:24:6,10,4,4
chr6	32649978	pbsv.INS.DUP.15174	A	<DUP>	.	PASS	SVTYPE=DUP;END=32650013;SVLEN=35	GT:AD:DP:SAC	0/1:14,48:62:9,5,22,26
chr6	32655384	pbsv.INS.DUP.15177	T	<DUP>	.	PASS	SVTYPE=DUP;END=32655403;SVLEN=19	GT:AD:DP:SAC	0/1:62,32:94:33,29,18,14
chr6	35786783	pbsv.SPLIT.DUP.15230	A	<DUP>	.	PASS	SVTYPE=DUP;END=35799007;SVLEN=12224	GT:AD:DP:SAC	0/1:80,59:139:44,36,26,33
chr6	37541537	pbsv.INS.DUP.15253	G	<DUP>	.	PASS	SVTYPE=DUP;END=37541556;SVLEN=19	GT:AD:DP:SAC	0/1:47,47:94:24,23,21,26
chr6	39280892	pbsv.INS.DUP.15276	C	<DUP>	.	PASS	SVTYPE=DUP;END=39281176;SVLEN=284	GT:AD:DP:SAC	0/1:45,40:85:19,26,23,17
chr6	40491537	pbsv.INS.DUP.15287	T	<DUP>	.	PASS	SVTYPE=DUP;END=40491992;SVLEN=455	GT:AD:DP:SAC	0/1:67,28:95:29,38,11,17
chr6	40491642	pbsv.INS.DUP.15288	C	<DUP>	.	PASS	SVTYPE=DUP;END=40491790;SVLEN=148	GT:AD:DP:SAC	0/1:60,37:97:28,32,14,23
chr6	40636951	pbsv.INS.DUP.15291	A	<DUP>	.	PASS	SVTYPE=DUP;END=40637001;SVLEN=50	GT:AD:DP:SAC	0/1:45,43:88:26,19,16,27
chr6	40737970	pbsv.INS.DUP.15293	C	<DUP>	.	PASS	SVTYPE=DUP;END=40738070;SVLEN=100	GT:AD:DP:SAC	1/1:4,83:87:2,2,37,46
chr6	42671213	pbsv.BND.chr6:42671213-chr20:1397672	C	C[chr20:1397672[	.	PASS	SVTYPE=BND;CIPOS=0,0;MATEID=pbsv.BND.chr20:1397672-chr6:42671213	GT:AD:DP	0/1:103,2:105
chr6	43096960	pbsv.INS.DUP.15313	C	<DUP>	.	PASS	SVTYPE=DUP;END=43096989;SVLEN=29	GT:AD:DP:SAC	0/1:40,53:93:15,25,24,29
chr6	43290023	pbsv.INS.DUP.15315	A	<DUP>	.	PASS	SVTYPE=DUP;END=43290042;SVLEN=19	GT:AD:DP:SAC	1/1:7,87:94:2,5,49,38
chr6	43294272	pbsv.INS.DUP.15316	C	<DUP>	.	PASS	SVTYPE=DUP;END=43294380;SVLEN=108	GT:AD:DP:SAC	1/1:7,90:97:3,4,51,39
chr6	44181462	pbsv.INS.DUP.15332	C	<DUP>	.	PASS	SVTYPE=DUP;END=44181565;SVLEN=103	GT:AD:DP:SAC	0/1:21,58:79:13,8,40,18
chr6	45979693	pbsv.INS.DUP.15356	T	<DUP>	.	PASS	SVTYPE=DUP;END=45979713;SVLEN=20	GT:AD:DP:SAC	0/1:42,41:83:18,24,22,19
chr6	46195537	pbsv.INS.DUP.15360	T	<DUP>	.	PASS	SVTYPE=DUP;END=46195557;SVLEN=20	GT:AD:DP:SAC	0/1:47,50:97:20,27,23,27
chr6	46515077	pbsv.INS.DUP.15365	A	<DUP>	.	PASS	SVTYPE=DUP;END=46515105;SVLEN=28	GT:AD:DP:SAC	1/1:0,83:83:0,0,39,44
chr6	46697737	pbsv.INS.DUP.15368	A	<DUP>	.	PASS	SVTYPE=DUP;END=46697767;SVLEN=30	GT:AD:DP:SAC	0/1:28,49:77:17,11,21,28
chr6	48692121	pbsv.INS.DUP.15394	A	<DUP>	.	PASS	SVTYPE=DUP;END=48692145;SVLEN=24	GT:AD:DP:SAC	1/1:3,70:73:0,3,36,34
chr6	48703940	pbsv.INS.DUP.15395	T	<DUP>	.	PASS	SVTYPE=DUP;END=48704005;SVLEN=65	GT:AD:DP:SAC	0/1:37,31:68:21,16,19,12
chr6	49593847	pbsv.BND.chr6:49593847-chr10:38509150	A	[chr10:38509150[A	.	PASS	SVTYPE=BND;CIPOS=-1,2;MATEID=pbsv.BND.chr10:38509150-chr6:49593847	GT:AD:DP	0/1:99,4:103
chr6	49701615	pbsv.INS.DUP.15416	T	<DUP>	.	PASS	SVTYPE=DUP;END=49701702;SVLEN=87	GT:AD:DP:SAC	0/1:56,24:80:31,25,15,9
chr6	50614603	pbsv.INS.DUP.15426	A	<DUP>	.	PASS	SVTYPE=DUP;END=50614623;SVLEN=20	GT:AD:DP:SAC	0/1:23,34:57:11,12,19,15
chr6	51202243	pbsv.INS.DUP.15432	T	<DUP>	.	PASS	SVTYPE=DUP;END=51202312;SVLEN=69	GT:AD:DP:SAC	0/1:46,45:91:22,24,18,27
chr6	51202272	pbsv.INS.DUP.15433	A	<DUP>	.	PASS	SVTYPE=DUP;END=51202515;SVLEN=243	GT:AD:DP:SAC	0/1:59,32:91:28,31,12,20
chr6	51783400	pbsv.INS.DUP.15442	A	<DUP>	.	PASS	SVTYPE=DUP;END=51783423;SVLEN=23	GT:AD:DP:SAC	1/1:4,80:84:4,0,38,42
chr6	53521356	pbsv.BND.chr6:53521356-chr20:48050880	T	T]chr20:48050880]	.	PASS	SVTYPE=BND;CIPOS=0,0;MATEID=pbsv.BND.chr20:48050880-chr6:53521356	GT:AD:DP	0/1:92,2:94
chr6	54251443	pbsv.INS.DUP.15476	T	<DUP>	.	PASS	SVTYPE=DUP;END=54251465;SVLEN=22	GT:AD:DP:SAC	1/1:10,50:60:4,6,28,22
chr6	55650104	pbsv.INS.DUP.15502	T	<DUP>	.	PASS	SVTYPE=DUP;END=55650138;SVLEN=34	GT:AD:DP:SAC	0/1:47,38:85:21,26,16,22
chr6	55914607	pbsv.INS.DUP.15504	A	<DUP>	.	PASS	SVTYPE=DUP;END=55914640;SVLEN=33	GT:AD:DP:SAC	1/1:3,87:90:0,3,41,46
chr6	56334034	pbsv.INS.DUP.15510	A	<DUP>	.	PASS	SVTYPE=DUP;END=56334049;SVLEN=15	GT:AD:DP:SAC	0/1:33,24:57:17,16,10,14
chr6	56947925	pbsv.INS.DUP.15512	C	<DUP>	.	PASS	SVTYPE=DUP;END=56947944;SVLEN=19	GT:AD:DP:SAC	1/1:7,108:115:4,3,61,47
chr6	57940050	pbsv.INS.DUP.15518	C	<DUP>	.	PASS	SVTYPE=DUP;END=57940076;SVLEN=26	GT:AD:DP:SAC	1/1:6,85:91:3,3,45,40
chr6	58179202	pbsv.INS.DUP.15519	T	<DUP>	.	PASS	SVTYPE=DUP;END=58179372;SVLEN=170	GT:AD:DP:SAC	0/1:34,48:82:15,19,23,25
chr6	60565917	pbsv.INS.DUP.15548	A	<DUP>	.	PASS	SVTYPE=DUP;END=60566078;SVLEN=161	GT:AD:DP:SAC	0/1:52,42:94:23,29,22,20
chr6	60933476	pbsv.INS.DUP.15556	A	<DUP>	.	PASS	SVTYPE=DUP;END=60933709;SVLEN=233	GT:AD:DP:SAC	0/1:39,31:70:19,20,13,18
chr6	61954355	pbsv.INS.DUP.15577	A	<DUP>	.	PASS	SVTYPE=DUP;END=61954446;SVLEN=91	GT:AD:DP:SAC	0/1:47,36:83:29,18,16,20
chr6	61954520	pbsv.INS.DUP.15579	A	<DUP>	.	PASS	SVTYPE=DUP;END=61954548;SVLEN=28	GT:AD:DP:SAC	0/1:47,37:84:29,18,17,20
chr6	63015163	pbsv.INS.DUP.15588	T	<DUP>	.	PASS	SVTYPE=DUP;END=63015183;SVLEN=20	GT:AD:DP:SAC	0/1:50,51:101:24,26,24,27
chr6	63259257	pbsv.INS.DUP.15592	G	<DUP>	.	PASS	SVTYPE=DUP;END=63259276;SVLEN=19	GT:AD:DP:SAC	1/1:7,79:86:3,4,43,36
chr6	64313026	pbsv.INS.DUP.15609	A	<DUP>	.	PASS	SVTYPE=DUP;END=64313299;SVLEN=273	GT:AD:DP:SAC	0/1:31,45:76:14,17,25,20
chr6	64411897	pbsv.INS.DUP.15610	A	<DUP>	.	PASS	SVTYPE=DUP;END=64411951;SVLEN=54	GT:AD:DP:SAC	0/1:54,38:92:30,24,17,21
chr6	64864386	pbsv.INS.DUP.15618	T	<DUP>	.	PASS	SVTYPE=DUP;END=64864405;SVLEN=19	GT:AD:DP:SAC	0/1:44,50:94:24,20,21,29
chr6	67177619	pbsv.INS.DUP.15651	G	<DUP>	.	PASS	SVTYPE=DUP;END=67177640;SVLEN=21	GT:AD:DP:SAC	0/1:34,44:78:19,15,19,25
chr6	67605762	pbsv.INS.DUP.15662	A	<DUP>	.	PASS	SVTYPE=DUP;END=67605786;SVLEN=24	GT:AD:DP:SAC	1/1:7,84:91:1,6,47,37
chr6	71067517	pbsv.INS.DUP.15706	A	<DUP>	.	PASS	SVTYPE=DUP;END=71067549;SVLEN=32	GT:AD:DP:SAC	0/1:72,34:106:34,38,19,15
chr6	71198467	pbsv.INS.DUP.15708	T	<DUP>	.	PASS	SVTYPE=DUP;END=71198518;SVLEN=51	GT:AD:DP:SAC	0/1:44,38:82:22,22,22,16
chr6	71316322	pbsv.INS.DUP.15710	C	<DUP>	.	PASS	SVTYPE=DUP;END=71316402;SVLEN=80	GT:AD:DP:SAC	0/1:44,39:83:20,24,20,19
chr6	71577940	pbsv.INS.DUP.15716	G	<DUP>	.	PASS	SVTYPE=DUP;END=71577958;SVLEN=18	GT:AD:DP:SAC	0/1:32,31:63:14,18,19,12
chr6	72523669	pbsv.INS.DUP.15728	T	<DUP>	.	PASS	SVTYPE=DUP;END=72523722;SVLEN=53	GT:AD:DP:SAC	0/1:46,46:92:24,22,27,19
chr6	73453569	pbsv.INS.DUP.15737	T	<DUP>	.	PASS	SVTYPE=DUP;END=73453588;SVLEN=19	GT:AD:DP:SAC	1/1:12,84:96:4,8,42,42
chr6	74698844	pbsv.INS.DUP.15769	T	<DUP>	.	PASS	SVTYPE=DUP;END=74698880;SVLEN=36	GT:AD:DP:SAC	0/1:60,28:88:31,29,16,12
chr6	76018268	pbsv.BND.chr6:76018268-chr10:100198889	A	]chr10:100198889]A	.	PASS	SVTYPE=BND;CIPOS=-3,3;MATEID=pbsv.BND.chr10:100198889-chr6:76018268	GT:AD:DP	0/1:87,2:89
chr6	76272008	pbsv.INS.DUP.15785	T	<DUP>	.	PASS	SVTYPE=DUP;END=76272054;SVLEN=46	GT:AD:DP:SAC	0/1:75,21:96:25,50,13,8
chr6	77542531	pbsv.INS.DUP.15800	T	<DUP>	.	PASS	SVTYPE=DUP;END=77542548;SVLEN=17	GT:AD:DP:SAC	0/1:60,27:87:29,31,12,15
chr6	78244859	pbsv.INS.DUP.15812	T	<DUP>	.	PASS	SVTYPE=DUP;END=78244876;SVLEN=17	GT:AD:DP:SAC	0/1:104,46:150:59,45,18,28
chr6	78866957	pbsv.INS.DUP.15820	T	<DUP>	.	PASS	SVTYPE=DUP;END=78866984;SVLEN=27	GT:AD:DP:SAC	0/1:35,36:71:20,15,22,14
chr6	78998505	pbsv.BND.chr6:78998505-chr5:99921116	A	A[chr5:99921116[	.	PASS	SVTYPE=BND;CIPOS=-3,4;MATEID=pbsv.BND.chr5:99921116-chr6:78998505	GT:AD:DP	0/1:89,2:91
chr6	81740742	pbsv.INS.DUP.15831	T	<DUP>	.	PASS	SVTYPE=DUP;END=81740871;SVLEN=129	GT:AD:DP:SAC	0/1:43,58:101:19,24,33,25
chr6	82003886	pbsv.INS.DUP.15834	A	<DUP>	.	PASS	SVTYPE=DUP;END=82003905;SVLEN=19	GT:AD:DP:SAC	0/1:40,39:79:22,18,22,17
chr6	82003886	pbsv.INS.DUP.15835	A	<DUP>	.	PASS	SVTYPE=DUP;END=82003904;SVLEN=18	GT:AD:DP:SAC	0/1:40,39:79:23,17,21,18
chr6	82259933	pbsv.BND.chr6:82259933-chrUn_KN707740v1_decoy:10279	C	]chrUn_KN707740v1_decoy:10279]C	.	Decoy;NearContigEnd	SVTYPE=BND;CIPOS=-11,31;MATEID=pbsv.BND.chrUn_KN707740v1_decoy:10279-chr6:82259933	GT:AD:DP	0/1:64,51:115
chr6	84174781	pbsv.INS.DUP.15850	T	<DUP>	.	PASS	SVTYPE=DUP;END=84174821;SVLEN=40	GT:AD:DP:SAC	0/1:44,41:85:24,20,19,22
chr6	84194406	pbsv.INS.DUP.15851	T	<DUP>	.	PASS	SVTYPE=DUP;END=84194429;SVLEN=23	GT:AD:DP:SAC	0/1:34,61:95:20,14,32,29
chr6	85103624	pbsv.INS.DUP.15860	A	<DUP>	.	PASS	SVTYPE=DUP;END=85103668;SVLEN=44	GT:AD:DP:SAC	0/1:21,75:96:7,14,46,29
chr6	86906415	pbsv.INS.DUP.15874	T	<DUP>	.	PASS	SVTYPE=DUP;END=86906454;SVLEN=39	GT:AD:DP:SAC	0/1:35,47:82:14,21,24,23
chr6	87869376	pbsv.INS.DUP.15884	T	<DUP>	.	PASS	SVTYPE=DUP;END=87869420;SVLEN=44	GT:AD:DP:SAC	1/1:2,87:89:0,2,43,44
chr6	88842115	pbsv.BND.chr6:88842115-chr15:73616382	A	[chr15:73616382[A	.	PASS	SVTYPE=BND;CIPOS=-2,3;MATEID=pbsv.BND.chr15:73616382-chr6:88842115	GT:AD:DP	0/1:91,2:93
chr6	89057078	pbsv.INS.DUP.15896	A	<DUP>	.	PASS	SVTYPE=DUP;END=89057106;SVLEN=28	GT:AD:DP:SAC	0/1:65,25:90:26,39,10,15
chr6	89242645	pbsv.INS.DUP.15899	G	<DUP>	.	PASS	SVTYPE=DUP;END=89242666;SVLEN=21	GT:AD:DP:SAC	0/1:62,28:90:35,27,14,14
chr6	89634279	pbsv.BND.chr6:89634279-chr17:76440397	T	T]chr17:76440397]	.	PASS	SVTYPE=BND;CIPOS=-1,1;MATEID=pbsv.BND.chr17:76440397-chr6:89634279	GT:AD:DP	0/1:98,2:100
chr6	92059103	pbsv.INS.DUP.15919	C	<DUP>	.	PASS	SVTYPE=DUP;END=92059333;SVLEN=230	GT:AD:DP:SAC	0/1:64,32:96:25,39,20,12
chr6	92858893	pbsv.INS.DUP.15926	G	<DUP>	.	PASS	SVTYPE=DUP;END=92858914;SVLEN=21	GT:AD:DP:SAC	0/1:40,28:68:23,17,12,16
chr6	93057637	pbsv.BND.chr6:93057637-chr1:23605423	G	G[chr1:23605423[	.	PASS	SVTYPE=BND;CIPOS=-1,3;MATEID=pbsv.BND.chr1:23605423-chr6:93057637	GT:AD:DP	0/1:93,4:97
[truncated: 584,618 more chars]
