# Supplementary material for: VolcanoSV enables accurate and robust structural variant calling in diploid genomes from single-molecule long read sequencing
Source: Nat Commun. 2024 Aug 13;15:6956. doi: 10.1038/s41467-024-51282-0 (PMC11322167; doi:10.1038/s41467-024-51282-0)
Supplement: Supplementary file 4 — Source Data [file 41467_2024_51282_MOESM4_ESM.zip › Source Data/SupplementaryFigure4/Data/HCC1395_Pacbio_Normal_Complex_SV_VolcanosvSV.vcf]

##fileformat=VCFv4.2
##FILTER=<ID=PASS,Description="All filters passed">
##fileDate=20180605
##reference=GRCh37
##contig=<ID=chr1,length=249250621>
##contig=<ID=chr2,length=243199373>
##contig=<ID=chr3,length=198022430>
##contig=<ID=chr4,length=191154276>
##contig=<ID=chr5,length=180915260>
##contig=<ID=chr6,length=171115067>
##contig=<ID=chr7,length=159138663>
##contig=<ID=chr8,length=146364022>
##contig=<ID=chr9,length=141213431>
##contig=<ID=chr10,length=135534747>
##contig=<ID=chr11,length=135006516>
##contig=<ID=chr12,length=133851895>
##contig=<ID=chr13,length=115169878>
##contig=<ID=chr14,length=107349540>
##contig=<ID=chr15,length=102531392>
##contig=<ID=chr16,length=90354753>
##contig=<ID=chr17,length=81195210>
##contig=<ID=chr18,length=78077248>
##contig=<ID=chr19,length=59128983>
##contig=<ID=chr20,length=63025520>
##contig=<ID=chr21,length=48129895>
##contig=<ID=chr22,length=51304566>
##INFO=<ID=SVTYPE,Number=1,Type=String,Description="Type of SV:DEL=Deletion, CON=Contraction, INS=Insertion, DUP=Duplication, INV=Inversion">
##INFO=<ID=SVLEN,Number=.,Type=Integer,Description="Difference in length between REF and ALT alleles">
##INFO=<ID=TIG_REGION,Number=.,Type=String,Description="Contig region where variant was found (one per alt with h1 before h2 for homozygous calls)">
##INFO=<ID=QUERY_STRAND,Number=.,Type=String,Description="Strand of variant in the contig relative to the reference (order follows TIG_REGION)">
##INFO=<ID=SIG_SOURCE,Number=.,Type=String,Description="Source of the variant call signature (order follows TIG_REGION)">
##INFO=<ID=TIG_MAPQ,Number=.,Type=String,Description="Mapping quality of the contigs (order follows TIG_REGION)">
##INFO=<ID=CollapseId,Number=1,Type=Integer,Description="collapse match ID">
##INFO=<ID=CollapseId,Number=1,Type=Integer,Description="collapse match ID">
##FORMAT=<ID=GT,Number=1,Type=String,Description="Genotype">
##INFO=<ID=END,Number=1,Type=Integer,Description="End position of the variant described in this record">
#CHROM	POS	ID	REF	ALT	QUAL	FILTER	INFO	FORMAT	HG002
chr1	136751	volcanosv.DUP.1	.	<DUP>	20	PASS	SVTYPE=DUP;END=137131;SVLEN=380	GT	1/1
chr1	597825	volcanosv.DUP.2	.	<DUP>	20	PASS	SVTYPE=DUP;END=598390;SVLEN=565	GT	0/1
chr1	866753	volcanosv.DUP.3	.	<DUP>	20	PASS	SVTYPE=DUP;END=866850;SVLEN=97	GT	1/1
chr1	939397	volcanosv.DUP.4	.	<DUP>	20	PASS	SVTYPE=DUP;END=939446;SVLEN=49	GT	0/1
chr1	996281	volcanosv.DUP.5	.	<DUP>	20	PASS	SVTYPE=DUP;END=996348;SVLEN=67	GT	0/1
chr1	996426	volcanosv.DUP.6	.	<DUP>	20	PASS	SVTYPE=DUP;END=996690;SVLEN=264	GT	0/1
chr1	1068747	volcanosv.DUP.7	.	<DUP>	20	PASS	SVTYPE=DUP;END=1068821;SVLEN=74	GT	0/1
chr1	1078469	volcanosv.DUP.8	.	<DUP>	20	PASS	SVTYPE=DUP;END=1079249;SVLEN=780	GT	0/1
chr1	1080648	volcanosv.DUP.9	.	<DUP>	20	PASS	SVTYPE=DUP;END=1081029;SVLEN=381	GT	0/1
chr1	1134770	volcanosv.DUP.10	.	<DUP>	20	PASS	SVTYPE=DUP;END=1134857;SVLEN=87	GT	0/1
chr1	1175982	volcanosv.DUP.11	.	<DUP>	20	PASS	SVTYPE=DUP;END=1176088;SVLEN=106	GT	0/1
chr1	1192628	volcanosv.DUP.12	.	<DUP>	20	PASS	SVTYPE=DUP;END=1192725;SVLEN=97	GT	0/1
chr1	1248970	volcanosv.DUP.13	.	<DUP>	20	PASS	SVTYPE=DUP;END=1249169;SVLEN=199	GT	0/1
chr1	1477853	volcanosv.DUP.14	.	<DUP>	20	PASS	SVTYPE=DUP;END=1477984;SVLEN=131	GT	1/1
chr1	1979516	volcanosv.DUP.15	.	<DUP>	20	PASS	SVTYPE=DUP;END=1979806;SVLEN=290	GT	0/1
chr1	2122077	volcanosv.DUP.16	.	<DUP>	20	PASS	SVTYPE=DUP;END=2122204;SVLEN=127	GT	0/1
chr1	2211646	volcanosv.DUP.17	.	<DUP>	20	PASS	SVTYPE=DUP;END=2212106;SVLEN=460	GT	0/1
chr1	2672088	volcanosv.DUP.18	.	<DUP>	20	PASS	SVTYPE=DUP;END=2673526;SVLEN=1438	GT	0/1
chr1	2848785	volcanosv.DUP.19	.	<DUP>	20	PASS	SVTYPE=DUP;END=2849591;SVLEN=806	GT	1/1
chr1	3162936	volcanosv.DUP.20	.	<DUP>	20	PASS	SVTYPE=DUP;END=3163340;SVLEN=404	GT	1/1
chr1	3167620	volcanosv.DUP.21	.	<DUP>	20	PASS	SVTYPE=DUP;END=3167800;SVLEN=180	GT	1/1
chr1	3176156	volcanosv.DUP.22	.	<DUP>	20	PASS	SVTYPE=DUP;END=3176343;SVLEN=187	GT	1/1
chr1	3587840	volcanosv.DUP.23	.	<DUP>	20	PASS	SVTYPE=DUP;END=3588276;SVLEN=436	GT	1/1
chr1	4077761	volcanosv.DUP.24	.	<DUP>	20	PASS	SVTYPE=DUP;END=4078361;SVLEN=600	GT	1/1
chr1	4136658	volcanosv.DUP.25	.	<DUP>	20	PASS	SVTYPE=DUP;END=4136964;SVLEN=306	GT	1/1
chr1	5334181	volcanosv.DUP.27	.	<DUP>	20	PASS	SVTYPE=DUP;END=5334391;SVLEN=210	GT	1/1
chr1	6160409	volcanosv.DUP.28	.	<DUP>	20	PASS	SVTYPE=DUP;END=6160529;SVLEN=120	GT	0/1
chr1	6937352	volcanosv.DUP.30	.	<DUP>	20	PASS	SVTYPE=DUP;END=6937565;SVLEN=213	GT	0/1
chr1	7114744	volcanosv.DUP.31	.	<DUP>	20	PASS	SVTYPE=DUP;END=7114990;SVLEN=246	GT	1/1
chr1	7500280	volcanosv.DUP.32	.	<DUP>	20	PASS	SVTYPE=DUP;END=7500358;SVLEN=78	GT	0/1
chr1	8344643	volcanosv.DUP.33	.	<DUP>	20	PASS	SVTYPE=DUP;END=8344978;SVLEN=335	GT	1/1
chr1	9310072	volcanosv.DUP.34	.	<DUP>	20	PASS	SVTYPE=DUP;END=9310127;SVLEN=55	GT	1/1
chr1	13522112	volcanosv.DUP.36	.	<DUP>	20	PASS	SVTYPE=DUP;END=13522241;SVLEN=129	GT	0/1
chr1	14956246	volcanosv.DUP.37	.	<DUP>	20	PASS	SVTYPE=DUP;END=14957169;SVLEN=923	GT	0/1
chr1	16725253	svim_asm.BND.1	N	[chr1:234776441[N	.	PASS	SVTYPE=BND;READS=PS234742561_234724378_234974022_hp1_3	GT	1/0
chr1	18049848	volcanosv.DUP.38	.	<DUP>	20	PASS	SVTYPE=DUP;END=18049951;SVLEN=103	GT	1/1
chr1	23277273	svim_asm.BND.2	N	]hs38d1:662766]N	.	PASS	SVTYPE=BND;READS=PS22805021_22790530_23229389_hp1_1	GT	1/0
chr1	23710864	volcanosv.DUP.41	.	<DUP>	20	PASS	SVTYPE=DUP;END=23710961;SVLEN=97	GT	0/1
chr1	24211848	volcanosv.DUP.42	.	<DUP>	20	PASS	SVTYPE=DUP;END=24212372;SVLEN=524	GT	0/1
chr1	24212372	volcanosv.DUP.43	.	<DUP>	20	PASS	SVTYPE=DUP;END=24212504;SVLEN=132	GT	0/1
chr1	24344957	volcanosv.DUP.44	.	<DUP>	20	PASS	SVTYPE=DUP;END=24345225;SVLEN=268	GT	1/1
chr1	24345197	volcanosv.DUP.45	.	<DUP>	20	PASS	SVTYPE=DUP;END=24345248;SVLEN=51	GT	0/1
chr1	24634836	volcanosv.DUP.46	.	<DUP>	20	PASS	SVTYPE=DUP;END=24635123;SVLEN=287	GT	0/1
chr1	26587913	svim_asm.BND.3	N	N]chr1:27079211]	.	PASS	SVTYPE=BND;READS=PS26156065_26128301_26990092_hp2_2	GT	0/1
chr1	26641556	svim_asm.INV.1	GTCTCAACCTCAGGTGATATGCCAGCCCTGGGCTCCCAGAGCGCTGGGATTACAGGTGTGAGCCACCGCACCTGGCCCAGGCTCTCTTTCTTAAATTAGCAATGCACATGAATGCAGACCAGCATCTTTGCAGCTAAGAACTAAAAGTACATTTGAAGATTATTCTTTAGTTGGTTTATTTTGTGATTTGTCACTTGCATAGATGCCATTTGGTCACATATCATTACAGAATTGAACTGATTAGTCCATGTTTTCCTCATTTCCATAGTATTTATTTTACTGATTTACCTGCAAAAAATTGCTTTCATTTCCTTTTCAACTTTGAAAGCAAAGAGTTCAGCTACAGCTTTGAATTAGTTTTGTCTGATTACTGCTTATAATATTTACATTGTTTTAAAAACACTATTACCTTGTTTTTTGTTTTTGTTTTTTTGAGACAGAGTCTCACTCTGTTGCCTAGGCTGGAGTGCAATGGCATTGCCTGGGCTCACTGCAACCTCCGCCTCCCGGGTTCAAGCGATTCTCCTGCCTCAGCCTCCCAAGTAGCTGGGATTACAGGCGCCTGCCACCACACCTGGCTAATTTTTGTATTTTTAGTAGAGATGGGGTTTCACCATCTTGGCCAGGCTGGTCTCGAACTCCTGACCTCGTGATCTGCCCGCCTCAGCCTCCCAAAGTGCTGGGATTACAGGCGTGAGCCACTGCGCCCAGCCCTTTTTCCTCTTTTTCATGTCAGACAGGTAATGTGCCAACATCATAACAATGTTTGTGGATGGCACATTTCACACATCCATGTGAATGCCCAATCATCATGCTTATGAACTACAAAATGATCTGATTATTTCTTTATAATTAAAGGTAAATATTTTTGGCAAAAATACTATATAAGTGGCCACTTGTTCAATAAAGAATGTGCTCAGGCCAGGCTCAGTGATTCACACCTGTAACCCTAGCACTTTGGGATGCTTAAGCTCTGGAGTTCAAGACCAGCCTGGGGAACATAGTGAAATCTCATCTCTACAAAAAGTACAAAAATTTGGCTGGTAGGGTAATCCTAGCACTTTGGGAGGCCGAGGCGGGCAGATCATTTGAGGCCAGAAGTTCGAGACCAGCCTGGCCAACATGACAAAACCCCGTCTCTACTAAAAATACAAAAATTATCTGGGTGTGGTGGCACATGACTGTAGACCCAGCTACTTGGGAGGCTGAGGCACGAGAATCCCTTGAACCTGGGGGGCGGAGGTTGCAGTGAGCTGAGATCATGCCATTGCACTCCAGCCTGGGCGACAGAGCAAGACTCTGTCTCAAAAAAAGAAAGAAAAAATTACAAAAATTAACCGGGTGTGGTGGCTCACACCAGTAGTCCCAGCTACTAGGGGGCAGGCTGAGGCAGGGGATCACCTGAACTTGGGAGATCAAGACTACAGTGAGCCGAGATTGTGCCACTGCACTCCATCCTGGGTGACAATGTAAGACCCTGTCTCAAAAAAAAAAAAAAAAAAAGAGTGTGCTCAAAGGGTAATCAGCCACTTGCTCTGTCCCTGATATCCCTCCCAATTCTTCACTGCTAGCCGTTTGTTCATCTACCAAACATTTGCCAAAGAGGCCTTTAAAAATTTATTACAGGCCGGGTGTGGTGGCTCATGCCTGTAATCCTAGCACTTTAGGAGGCCGAGGCGGGTAGATTGCCTGAGGTCAGGAGTTCAAGACTAGTCTGGCCAACATGGTGAAACCCCGTCTCTATTAAAAATACAAAAAAAGGGCCAGGTGCGGTGGCTCACACCTGTAATCCCAGCACTTTGGGAGGCCGAGACGGGCGGATCACGAGGTCAGCAGTTCGAGACCAGCCTGACCAACATGGTGAAACCCCGTCTCTACTAAAAATACAAAAAAATTAGCTGGGCGTGGTGGTGGGCGCCTGTAATCCCAGCTACTTGGGAGGCTGAGGCAGGAGAATCTCTTGAAACCGGAAGGTGGAGGTTGCAGTGAGCCGAGATTGCACCACTAGCCTAGGCAACGAGGCAACGAGAGCAAAACTCCGTTTCAAAAAAAAAAAAATACAAAAACAATTAGCCGGGCATGGTGGCGTGCACCTGTAATCCCAGCTACTCAGGAGGCTGAGGCAGGGGAATTGCTTGAACCAGGGAGGTGGAGGTTGCAGTGAGCCGAGATCGCGCCAGTGTACTCCAGCCTGGGTGACAGAACGAGCTCAAAAAAACAAAAAAAAGTATTACAGCTTGGATAACATAATGAGACCCTGTCTGTACAAAAACTACAAAAATTAGCTGGGTGTGGTGGTGTGTGCCTGTAGTCCCAGCTACTCAGAAATCGGAGGTGAACAGATTGCTTGAGCCCAGGAAGTTGAGGCTGCAGTGAGCTATGATCACACCGCTGCACTTCAACCTGGGTGACAGAGCAAGACCCTGTCTCAGAAAAAAAAAAAAAAAAAGTGTATTGTCTATTTTCACTTTTCTTTAGCCCACCCCCAAGCTTCAAAACTTTTTTTCTGTGTACAAAAATACAAATATTGGTTTGAAGACTATACTTTCAGGGATCATTTCTTCTTTGTTTTCGAGACTGAGTCTTGCTCTATCGCCCAGGCTGGAGTGCAGTGGCACAACCTTGGCTCACTGCAACCACCTCCGCCTCCCAGGTTCAAGTGATTCTCATGCCTCAGCCTCCTGAGTAGCTGAGACTACAGGTGCCCACCACCATGCCCAGCTCATTTTTGTATTTTTAGTAGAGATGGGGTTTTACCATGTTGGCCAGGCTGGTCTTGAACTCCTGACCTCAAGTGATCTGCCCACCTCAGCCTCCCAAACTGCGGGGATTACAGATGTGAGCCACCACACCTGGCCTCAGGGATCATTTCTATAGTTCGCTACAAATATTGCGTTGGAGCAGGTGAGTTTCTTGAACACAATACACTGAAAATTCCCATGCAGACCTTGAGAAATTATATTAAAGTCACATGGGTTGTCACTAATGTTTCTGGGAGATAACGGCAGCAACTAGTGAAAAAGAAGCCTTTCAAAGGATTAAAGAAATGGTTTAAATTAGTACTTTTGGAACACTGGAAGTTTCTCACTGTTGCTTTTTTTTTTTTTTTTTTTGAGACAGAGTCTTGCTCTGTCGCCCAGGCTGGAGTGCAGTGGCTCACTGCGATCTTGGCTCACTGCAAGCTCCGCCTCCCAGTTTCATGCCATTCTCCTGCCTCAGCCTCCCGAGTAGCTGGGACTACAGGTGCCTGCCACCACGCCCGGATAATTTTTTGTATTTTTAGTAGAGACAGGGTTTCACCGTGTTGGCCAGGATGGTCTCGATCTCCTGACCTCTTATCCGCCCGCCTTGGCCTCCCAAAGTGCTGGGATTACAGGCGTGAGCCACTGCGCCCGGCCATTTCTCACTATTGCTAATTTAGGAAAAAAGGAAATCCACTTTGTGATTTAGTCTTTGGTAAACTTGTATTATTCTTTTTATTTAGTTTCTCCTTTAGTTTTAGGTTACTGGTCCTTCTCTAGAGACAGTGGATATATTCACATTAAAGTTGAAGCAACTAGATAGCAACCAGCACCAGGACCATCACGCGCAGGCCAGGACCTGTGCCATGGCGTTGCTCTCAGATGCTGCTGATATTACTGATGTTGTCAGAGGTACCCTGGAGGGTGGAGCGCCCTGCCTTTGCCCGGGGAGAACCTTCTGGGGTTCCTGCCTTGGATGAGCACTCTGATCCATATGTCTCCAGGTTCCAGGAGTTGCAGAAATGCCACCAGGATCTGCAGAACACATTGCAAGACAAGGAGAGCTGGGAGGACTCAGACCCTGACCTCATCCAAAAGTGAAAAACCAATCCTGCCAAAGTGAATGTATTTTCTCTCCCCAAAGGCAGACTTGAGACCCCCAGCTTCAGGGTGGCTTCTGCCTGACTTCCAGAGCTCCAGCCAGTGCCTTTTGTCTGAAACCTCCATGTCCAGGACCCTTGGGCGGAGAAGAATCTGCTGGACACTGCTTGGGGCTGGACCCTGAGAGCGCTCACATTTGACACCCCAGAAAGCAAATAAAACAGTTGAAATATGTAAAAAAAAAAAAAAAAAAGAGCTGAAGCAACTACTAGATGGCAATTTTTTCTTGCATCCTTCCAGCTTTGTACACTTGGTCACACTTCATCTTCTCTTTTTGTTCCCCCTGAAAGAGCTGCTAACACTATTGGCTTTCTCTCTGTTTTTCTTTCCAGTCTCTACTTTTTTGGGAATATGGTTAAACAGATGCATCCTCTTCCCTTATTCTGATGAAATGTATTGCTGATGGCCTATCTGGCCACACTGCCCTCTTAATCTTTCTCAAAGGTGGCTCCTTGGTAATCACAACATTTTGCCATCTCTACCTTGGAGAGCAACTGTTAGAACCGGTTGAAGGAGTCCAGAGGAATGCTCTGAATTTGTTAGCAATTGCTTTGATTCCTTATTAAACATGATGTATGTTCAAGGTCCCTGATTTTCATAAAAATTATAGAACTGTGTAGATAAAAAGTTGTGTGTTTCTTTTGCACCACTTAACCAGTAGTGTGATCAATAAATGTTCTTTAGGCCGGGCGTGGTAGCTCACGCCTGTAATTCTAGCACTTTGGGAGACTGAGTCGGGCGGATTAGTTGAGGTCAGCAGTTCGAGACCAGCCTGGCCAACACGGTGAAATGCCATCCTTACAAAAAATACAAAAATTAGATGGGTGTGATGGTGGGTACTGGGGAGGCTGAAGCAGGAGAATCACTTGAACCCAGGAGTCAGAGGTTGCAGTGAGCCAAGATCGTGCTACTGCACTCCAGTCTAGGCAACAGAGCAAGACTCTGTCTCCAAAAAACGACAATAGGCCTGGCGTGGTGGCTCACTCCTGTAATTCCAGCCCTTTGGGAGGCCAAGCCTGGCGGATCACCTGAGGTCGGGAG	CTCCCGACCTCAGGTGATCCGCCAGGCTTGGCCTCCCAAAGGGCTGGAATTACAGGAGTGAGCCACCACGCCAGGCCTATTGTCGTTTTTTGGAGACAGAGTCTTGCTCTGTTGCCTAGACTGGAGTGCAGTAGCACGATCTTGGCTCACTGCAACCTCTGACTCCTGGGTTCAAGTGATTCTCCTGCTTCAGCCTCCCCAGTACCCACCATCACACCCATCTAATTTTTGTATTTTTTGTAAGGATGGCATTTCACCGTGTTGGCCAGGCTGGTCTCGAACTGCTGACCTCAACTAATCCGCCCGACTCAGTCTCCCAAAGTGCTAGAATTACAGGCGTGAGCTACCACGCCCGGCCTAAAGAACATTTATTGATCACACTACTGGTTAAGTGGTGCAAAAGAAACACACAACTTTTTATCTACACAGTTCTATAATTTTTATGAAAATCAGGGACCTTGAACATACATCATGTTTAATAAGGAATCAAAGCAATTGCTAACAAATTCAGAGCATTCCTCTGGACTCCTTCAACCGGTTCTAACAGTTGCTCTCCAAGGTAGAGATGGCAAAATGTTGTGATTACCAAGGAGCCACCTTTGAGAAAGATTAAGAGGGCAGTGTGGCCAGATAGGCCATCAGCAATACATTTCATCAGAATAAGGGAAGAGGATGCATCTGTTTAACCATATTCCCAAAAAAGTAGAGACTGGAAAGAAAAACAGAGAGAAAGCCAATAGTGTTAGCAGCTCTTTCAGGGGGAACAAAAAGAGAAGATGAAGTGTGACCAAGTGTACAAAGCTGGAAGGATGCAAGAAAAAATTGCCATCTAGTAGTTGCTTCAGCTCTTTTTTTTTTTTTTTTTTACATATTTCAACTGTTTTATTTGCTTTCTGGGGTGTCAAATGTGAGCGCTCTCAGGGTCCAGCCCCAAGCAGTGTCCAGCAGATTCTTCTCCGCCCAAGGGTCCTGGACATGGAGGTTTCAGACAAAAGGCACTGGCTGGAGCTCTGGAAGTCAGGCAGAAGCCACCCTGAAGCTGGGGGTCTCAAGTCTGCCTTTGGGGAGAGAAAATACATTCACTTTGGCAGGATTGGTTTTTCACTTTTGGATGAGGTCAGGGTCTGAGTCCTCCCAGCTCTCCTTGTCTTGCAATGTGTTCTGCAGATCCTGGTGGCATTTCTGCAACTCCTGGAACCTGGAGACATATGGATCAGAGTGCTCATCCAAGGCAGGAACCCCAGAAGGTTCTCCCCGGGCAAAGGCAGGGCGCTCCACCCTCCAGGGTACCTCTGACAACATCAGTAATATCAGCAGCATCTGAGAGCAACGCCATGGCACAGGTCCTGGCCTGCGCGTGATGGTCCTGGTGCTGGTTGCTATCTAGTTGCTTCAACTTTAATGTGAATATATCCACTGTCTCTAGAGAAGGACCAGTAACCTAAAACTAAAGGAGAAACTAAATAAAAAGAATAATACAAGTTTACCAAAGACTAAATCACAAAGTGGATTTCCTTTTTTCCTAAATTAGCAATAGTGAGAAATGGCCGGGCGCAGTGGCTCACGCCTGTAATCCCAGCACTTTGGGAGGCCAAGGCGGGCGGATAAGAGGTCAGGAGATCGAGACCATCCTGGCCAACACGGTGAAACCCTGTCTCTACTAAAAATACAAAAAATTATCCGGGCGTGGTGGCAGGCACCTGTAGTCCCAGCTACTCGGGAGGCTGAGGCAGGAGAATGGCATGAAACTGGGAGGCGGAGCTTGCAGTGAGCCAAGATCGCAGTGAGCCACTGCACTCCAGCCTGGGCGACAGAGCAAGACTCTGTCTCAAAAAAAAAAAAAAAAAAAGCAACAGTGAGAAACTTCCAGTGTTCCAAAAGTACTAATTTAAACCATTTCTTTAATCCTTTGAAAGGCTTCTTTTTCACTAGTTGCTGCCGTTATCTCCCAGAAACATTAGTGACAACCCATGTGACTTTAATATAATTTCTCAAGGTCTGCATGGGAATTTTCAGTGTATTGTGTTCAAGAAACTCACCTGCTCCAACGCAATATTTGTAGCGAACTATAGAAATGATCCCTGAGGCCAGGTGTGGTGGCTCACATCTGTAATCCCCGCAGTTTGGGAGGCTGAGGTGGGCAGATCACTTGAGGTCAGGAGTTCAAGACCAGCCTGGCCAACATGGTAAAACCCCATCTCTACTAAAAATACAAAAATGAGCTGGGCATGGTGGTGGGCACCTGTAGTCTCAGCTACTCAGGAGGCTGAGGCATGAGAATCACTTGAACCTGGGAGGCGGAGGTGGTTGCAGTGAGCCAAGGTTGTGCCACTGCACTCCAGCCTGGGCGATAGAGCAAGACTCAGTCTCGAAAACAAAGAAGAAATGATCCCTGAAAGTATAGTCTTCAAACCAATATTTGTATTTTTGTACACAGAAAAAAAGTTTTGAAGCTTGGGGGTGGGCTAAAGAAAAGTGAAAATAGACAATACACTTTTTTTTTTTTTTTTTCTGAGACAGGGTCTTGCTCTGTCACCCAGGTTGAAGTGCAGCGGTGTGATCATAGCTCACTGCAGCCTCAACTTCCTGGGCTCAAGCAATCTGTTCACCTCCGATTTCTGAGTAGCTGGGACTACAGGCACACACCACCACACCCAGCTAATTTTTGTAGTTTTTGTACAGACAGGGTCTCATTATGTTATCCAAGCTGTAATACTTTTTTTTGTTTTTTTGAGCTCGTTCTGTCACCCAGGCTGGAGTACACTGGCGCGATCTCGGCTCACTGCAACCTCCACCTCCCTGGTTCAAGCAATTCCCCTGCCTCAGCCTCCTGAGTAGCTGGGATTACAGGTGCACGCCACCATGCCCGGCTAATTGTTTTTGTATTTTTTTTTTTTTGAAACGGAGTTTTGCTCTCGTTGCCTCGTTGCCTAGGCTAGTGGTGCAATCTCGGCTCACTGCAACCTCCACCTTCCGGTTTCAAGAGATTCTCCTGCCTCAGCCTCCCAAGTAGCTGGGATTACAGGCGCCCACCACCACGCCCAGCTAATTTTTTTGTATTTTTAGTAGAGACGGGGTTTCACCATGTTGGTCAGGCTGGTCTCGAACTGCTGACCTCGTGATCCGCCCGTCTCGGCCTCCCAAAGTGCTGGGATTACAGGTGTGAGCCACCGCACCTGGCCCTTTTTTTGTATTTTTAATAGAGACGGGGTTTCACCATGTTGGCCAGACTAGTCTTGAACTCCTGACCTCAGGCAATCTACCCGCCTCGGCCTCCTAAAGTGCTAGGATTACAGGCATGAGCCACCACACCCGGCCTGTAATAAATTTTTAAAGGCCTCTTTGGCAAATGTTTGGTAGATGAACAAACGGCTAGCAGTGAAGAATTGGGAGGGATATCAGGGACAGAGCAAGTGGCTGATTACCCTTTGAGCACACTCTTTTTTTTTTTTTTTTTTTGAGACAGGGTCTTACATTGTCACCCAGGATGGAGTGCAGTGGCACAATCTCGGCTCACTGTAGTCTTGATCTCCCAAGTTCAGGTGATCCCCTGCCTCAGCCTGCCCCCTAGTAGCTGGGACTACTGGTGTGAGCCACCACACCCGGTTAATTTTTGTAATTTTTTCTTTCTTTTTTTGAGACAGAGTCTTGCTCTGTCGCCCAGGCTGGAGTGCAATGGCATGATCTCAGCTCACTGCAACCTCCGCCCCCCAGGTTCAAGGGATTCTCGTGCCTCAGCCTCCCAAGTAGCTGGGTCTACAGTCATGTGCCACCACACCCAGATAATTTTTGTATTTTTAGTAGAGACGGGGTTTTGTCATGTTGGCCAGGCTGGTCTCGAACTTCTGGCCTCAAATGATCTGCCCGCCTCGGCCTCCCAAAGTGCTAGGATTACCCTACCAGCCAAATTTTTGTACTTTTTGTAGAGATGAGATTTCACTATGTTCCCCAGGCTGGTCTTGAACTCCAGAGCTTAAGCATCCCAAAGTGCTAGGGTTACAGGTGTGAATCACTGAGCCTGGCCTGAGCACATTCTTTATTGAACAAGTGGCCACTTATATAGTATTTTTGCCAAAAATATTTACCTTTAATTATAAAGAAATAATCAGATCATTTTGTAGTTCATAAGCATGATGATTGGGCATTCACATGGATGTGTGAAATGTGCCATCCACAAACATTGTTATGATGTTGGCACATTACCTGTCTGACATGAAAAAGAGGAAAAAGGGCTGGGCGCAGTGGCTCACGCCTGTAATCCCAGCACTTTGGGAGGCTGAGGCGGGCAGATCACGAGGTCAGGAGTTCGAGACCAGCCTGGCCAAGATGGTGAAACCCCATCTCTACTAAAAATACAAAAATTAGCCAGGTGTGGTGGCAGGCGCCTGTAATCCCAGCTACTTGGGAGGCTGAGGCAGGAGAATCGCTTGAACCCGGGAGGCGGAGGTTGCAGTGAGCCCAGGCAATGCCATTGCACTCCAGCCTAGGCAACAGAGTGAGACTCTGTCTCAAAAAAACAAAAACAAAAAACAAGGTAATAGTGTTTTTAAAACAATGTAAATATTATAAGCAGTAATCAGACAAAACTAATTCAAAGCTGTAGCTGAACTCTTTGCTTTCAAAGTTGAAAAGGAAATGAAAGCAATTTTTTGCAGGTAAATCAGTAAAATAAATACTATGGAAATGAGGAAAACATGGACTAATCAGTTCAATTCTGTAATGATATGTGACCAAATGGCATCTATGCAAGTGACAAATCACAAAATAAACCAACTAAAGAATAATCTTCAAATGTACTTTTAGTTCTTAGCTGCAAAGATGCTGGTCTGCATTCATGTGCATTGCTAATTTAAGAAAGAGAGCCTGGGCCAGGTGCGGTGGCTCACACCTGTAATCCCAGCGCTCTGGGAGCCCAGGGCTGGCATATCACCTGAGGTTGAGAC	.	PASS	SVTYPE=INV;END=26646498;READS=PS26156065_26128301_26990092_hp1_0,PS26156065_26128301_26990092_hp2_0	GT	1/1
chr1	27079211	svim_asm.BND.4	N	N]chr1:26587913]	.	PASS	SVTYPE=BND;READS=PS26156065_26128301_26990092_hp2_2	GT	0/1
chr1	28410087	volcanosv.DUP.49	.	<DUP>	20	PASS	SVTYPE=DUP;END=28410213;SVLEN=126	GT	0/1
chr1	29723564	volcanosv.DUP.52	.	<DUP>	20	PASS	SVTYPE=DUP;END=29723911;SVLEN=347	GT	1/1
chr1	29727520	volcanosv.DUP.53	.	<DUP>	20	PASS	SVTYPE=DUP;END=29727660;SVLEN=140	GT	0/1
chr1	29770812	volcanosv.DUP.54	.	<DUP>	20	PASS	SVTYPE=DUP;END=29771463;SVLEN=651	GT	1/1
chr1	30651720	volcanosv.DUP.55	.	<DUP>	20	PASS	SVTYPE=DUP;END=30651835;SVLEN=115	GT	0/1
chr1	31431744	volcanosv.DUP.56	.	<DUP>	20	PASS	SVTYPE=DUP;END=31432190;SVLEN=446	GT	0/1
chr1	33053495	svim_asm.BND.5	N	N[chr6:2919923[	.	PASS	SVTYPE=BND;READS=PS2834314_2812137_2865392_hp1_0	GT	1/0
chr1	34102597	volcanosv.DUP.57	.	<DUP>	20	PASS	SVTYPE=DUP;END=34102691;SVLEN=94	GT	0/1
chr1	34777591	volcanosv.DUP.58	.	<DUP>	20	PASS	SVTYPE=DUP;END=34777779;SVLEN=188	GT	0/1
chr1	35040243	svim_asm.DUP_TANDEM.1	N	<DUP:TANDEM>	.	not_fully_covered	SVTYPE=DUP:TANDEM;END=35118279;SVLEN=78037;READS=PS35088516_35086034_35112435_hp1_1	GT:CN	1/0:2
chr1	35260252	volcanosv.DUP.59	.	<DUP>	20	PASS	SVTYPE=DUP;END=35260463;SVLEN=211	GT	1/1
chr1	36688521	volcanosv.DUP.60	.	<DUP>	20	PASS	SVTYPE=DUP;END=36688816;SVLEN=295	GT	0/1
chr1	39504339	volcanosv.DUP.61	.	<DUP>	20	PASS	SVTYPE=DUP;END=39504796;SVLEN=457	GT	1/1
chr1	41526915	volcanosv.DUP.63	.	<DUP>	20	PASS	SVTYPE=DUP;END=41527423;SVLEN=508	GT	0/1
chr1	41544562	volcanosv.DUP.64	.	<DUP>	20	PASS	SVTYPE=DUP;END=41545313;SVLEN=751	GT	1/1
chr1	42324014	volcanosv.DUP.66	.	<DUP>	20	PASS	SVTYPE=DUP;END=42324158;SVLEN=144	GT	1/1
chr1	42722650	volcanosv.DUP.67	.	<DUP>	20	PASS	SVTYPE=DUP;END=42722786;SVLEN=136	GT	0/1
chr1	43593626	svim_asm.INV.2	TTATGGTCACAAGGTAAGCCACCGTGCCTGGCTCTTCCATCCTACTTTACACAAATGTCATTAAAAGCTCATTTGGAGGCCAGGCACGGTGGCTCACACCTGTAATCCCAGCACTTTGGGGAGGCCAAGGTGGGCGGATCACCTGAGGTCAGGAGTTAGAGACCAGCCTGGCCAACATGGTGAAACTTTGTCTTTACTAAAAATACAAAAATTAGCCAGGCGTGGTGGTGGTTGCCTGCAATCCCACATACTCGGGAGGCTGAGGCAGGAGAATCACTTGACCCCAGCAGGCAGAGGTTGCAGTGAGCCGAGATGGTGCCATTGTACTGCAGCCTGGGTGACGAGCAAAACTCCGTCTTGAAAAATAAATAAAATAAAAAAGCTCATTTGGGTAATTACAGGTGCAATGTCTGTCTGCCCTGCTGGAATGCAGGATCCCCATGGGCAGACACCATGTGTCTGGTCATGCTGCCAGCCCTGTACCGTGCATGGGGCCTGGCCCCCAGCTGCAGCACAGCAGGTGCTTCTGGAATGAATCCATGAATACAAGGTCACACACAGCCTCTTGACATCACTGGTACATGCACA	TGTGCATGTACCAGTGATGTCAAGAGGCTGTGTGTGACCTTGTATTCATGGATTCATTCCAGAAGCACCTGCTGTGCTGCAGCTGGGGGCCAGGCCCCATGCACGGTACAGGGCTGGCAGCATGACCAGACACATGGTGTCTGCCCATGGGGATCCTGCATTCCAGCAGGGCAGACAGACATTGCACCTGTAATTACCCAAATGAGCTTTTTTATTTTATTTATTTTTCAAGACGGAGTTTTGCTCGTCACCCAGGCTGCAGTACAATGGCACCATCTCGGCTCACTGCAACCTCTGCCTGCTGGGGTCAAGTGATTCTCCTGCCTCAGCCTCCCGAGTATGTGGGATTGCAGGCAACCACCACCACGCCTGGCTAATTTTTGTATTTTTAGTAAAGACAAAGTTTCACCATGTTGGCCAGGCTGGTCTCTAACTCCTGACCTCAGGTGATCCGCCCACCTTGGCCTCCCCAAAGTGCTGGGATTACAGGTGTGAGCCACCGTGCCTGGCCTCCAAATGAGCTTTTAATGACATTTGTGTAAAGTAGGATGGAAGAGCCAGGCACGGTGGCTTACCTTGTGACCATAA	.	incomplete_inversion	SVTYPE=INV;END=43594213;READS=PS43312184_43287533_45336045_hp1_0	GT	1/0
chr1	43904669	volcanosv.DUP.68	.	<DUP>	20	PASS	SVTYPE=DUP;END=43904914;SVLEN=245	GT	1/1
chr1	44613069	volcanosv.DUP.69	.	<DUP>	20	PASS	SVTYPE=DUP;END=44613146;SVLEN=77	GT	1/1
chr1	45927308	volcanosv.DUP.70	.	<DUP>	20	PASS	SVTYPE=DUP;END=45927502;SVLEN=194	GT	0/1
chr1	51804488	volcanosv.DUP.71	.	<DUP>	20	PASS	SVTYPE=DUP;END=51804578;SVLEN=90	GT	0/1
chr1	53283421	volcanosv.DUP.72	.	<DUP>	20	PASS	SVTYPE=DUP;END=53283550;SVLEN=129	GT	1/1
chr1	53283550	volcanosv.DUP.73	.	<DUP>	20	PASS	SVTYPE=DUP;END=53283602;SVLEN=52	GT	0/1
chr1	53283749	volcanosv.DUP.74	.	<DUP>	20	PASS	SVTYPE=DUP;END=53284273;SVLEN=524	GT	1/1
chr1	53713133	volcanosv.DUP.75	.	<DUP>	20	PASS	SVTYPE=DUP;END=53713485;SVLEN=352	GT	1/1
chr1	55662539	volcanosv.DUP.76	.	<DUP>	20	PASS	SVTYPE=DUP;END=55662772;SVLEN=233	GT	0/1
chr1	55666195	volcanosv.DUP.77	.	<DUP>	20	PASS	SVTYPE=DUP;END=55667018;SVLEN=823	GT	1/1
chr1	55666876	volcanosv.DUP.78	.	<DUP>	20	PASS	SVTYPE=DUP;END=55666964;SVLEN=88	GT	0/1
chr1	56530359	volcanosv.DUP.79	.	<DUP>	20	PASS	SVTYPE=DUP;END=56530674;SVLEN=315	GT	0/1
chr1	58729467	volcanosv.DUP.80	.	<DUP>	20	PASS	SVTYPE=DUP;END=58730076;SVLEN=609	GT	1/1
chr1	60822422	volcanosv.DUP.81	.	<DUP>	20	PASS	SVTYPE=DUP;END=60822663;SVLEN=241	GT	0/1
chr1	62137409	volcanosv.DUP.82	.	<DUP>	20	PASS	SVTYPE=DUP;END=62137464;SVLEN=55	GT	0/1
chr1	64201405	volcanosv.DUP.83	.	<DUP>	20	PASS	SVTYPE=DUP;END=64201679;SVLEN=274	GT	0/1
chr1	67158871	volcanosv.DUP.87	.	<DUP>	20	PASS	SVTYPE=DUP;END=67158981;SVLEN=110	GT	0/1
chr1	67158955	volcanosv.DUP.86	.	<DUP>	20	PASS	SVTYPE=DUP;END=67159276;SVLEN=321	GT	0/1
chr1	72339814	svim_asm.BND.6	N	N]hs38d1:1192901]	.	PASS	SVTYPE=BND;READS=PS71987918_71963407_72303094_hp1_0,PS71987918_71963407_72303094_hp2_0	GT	1/1
chr1	74758445	volcanosv.DUP.89	.	<DUP>	20	PASS	SVTYPE=DUP;END=74758711;SVLEN=266	GT	0/1
chr1	82414979	volcanosv.DUP.90	.	<DUP>	20	PASS	SVTYPE=DUP;END=82415096;SVLEN=117	GT	0/1
chr1	84768796	volcanosv.DUP.91	.	<DUP>	20	PASS	SVTYPE=DUP;END=84768857;SVLEN=61	GT	0/1
chr1	86216529	volcanosv.DUP.92	.	<DUP>	20	PASS	SVTYPE=DUP;END=86216709;SVLEN=180	GT	1/1
chr1	87037196	volcanosv.DUP.93	.	<DUP>	20	PASS	SVTYPE=DUP;END=87037269;SVLEN=73	GT	0/1
chr1	90378603	volcanosv.DUP.94	.	<DUP>	20	PASS	SVTYPE=DUP;END=90379278;SVLEN=675	GT	0/1
chr1	90826106	volcanosv.DUP.95	.	<DUP>	20	PASS	SVTYPE=DUP;END=90826177;SVLEN=71	GT	1/1
chr1	91168615	volcanosv.DUP.96	.	<DUP>	20	PASS	SVTYPE=DUP;END=91168699;SVLEN=84	GT	0/1
chr1	91666262	svim_asm.INV.4	TTAGTGGAAAGGGGACAATCTGGGCCTCTGGCCTGCCATGTGCACAAGCATAACAGTTGCTTTTGTTTAACATGCAGATAGAATATTTGATCCATTTTAACCAGGCATTTGCATCTTGGTATCCTGTCTTAATTGCTAAAGTTTGTTTTAAGTCTTTAACTTCTATGATCCTCTAGTAAAATGAATGTATGGTTTTAGGAAATTACAAAAACCAGTTAGGGCAGTCCATCCTTGCTCTTTAGTGGTCAACAGAATGTTGGACCAACTATGGCATGAAAGCTCTACATCAGGGGCAAGACTCCTGGTTGGCACTGGGGTGTTTATCGAAATCTCCCCGGATTAAATGGTCCTAGTTTACTAGTGCCCAGTCTGAGGAGAGTCAGGAGGGACAGAAGTACTTTTCTGAAGTAGAAAGCTGTCTTTGGCTTGGCAAGTCCCCACAGGGTATAACAAGGCAAGCATTAAATGCAATAGTTTGAGGCAAAATTGACTTGGTTATGTTAATAGATGGTCAGCAATAGAACAGTAACAGTAACAGAATAGATGAAAAGAGTTAAATTTTTCTTAGCTTTAGTTTGGTAGGGCTTTCCCCCGGGACTACGGCCATGACTCTGGAGGGGGTGGTGCTTTCTTGACTCGGGTGTGATGAGTCCATCCTTTTTTTTTTTTTTTTTTTTTTTTGCTGTACAAACAGCAGTCTTGGTGGTTAGCAGCACAAGGTAGGGTCCTTCCCAGGCTGGCTCGAGTTTTTCTTCTTTTCACCCTTTGATGAGAACGTGATCTTCAGGCTGGTGCTGGTTTACCGGAAATTTTAGG	CCTAAAATTTCCGGTAAACCAGCACCAGCCTGAAGATCACGTTCTCATCAAAGGGTGAAAAGAAGAAAAACTCGAGCCAGCCTGGGAAGGACCCTACCTTGTGCTGCTAACCACCAAGACTGCTGTTTGTACAGCAAAAAAAAAAAAAAAAAAAAAAAAGGATGGACTCATCACACCCGAGTCAAGAAAGCACCACCCCCTCCAGAGTCATGGCCGTAGTCCCGGGGGAAAGCCCTACCAAACTAAAGCTAAGAAAAATTTAACTCTTTTCATCTATTCTGTTACTGTTACTGTTCTATTGCTGACCATCTATTAACATAACCAAGTCAATTTTGCCTCAAACTATTGCATTTAATGCTTGCCTTGTTATACCCTGTGGGGACTTGCCAAGCCAAAGACAGCTTTCTACTTCAGAAAAGTACTTCTGTCCCTCCTGACTCTCCTCAGACTGGGCACTAGTAAACTAGGACCATTTAATCCGGGGAGATTTCGATAAACACCCCAGTGCCAACCAGGAGTCTTGCCCCTGATGTAGAGCTTTCATGCCATAGTTGGTCCAACATTCTGTTGACCACTAAAGAGCAAGGATGGACTGCCCTAACTGGTTTTTGTAATTTCCTAAAACCATACATTCATTTTACTAGAGGATCATAGAAGTTAAAGACTTAAAACAAACTTTAGCAATTAAGACAGGATACCAAGATGCAAATGCCTGGTTAAAATGGATCAAATATTCTATCTGCATGTTAAACAAAAGCAACTGTTATGCTTGTGCACATGGCAGGCCAGAGGCCCAGATTGTCCCCTTTCCACTAA	.	PASS	SVTYPE=INV;END=91667077;READS=PS91381038_91364167_91855826_hp2_2	GT	0/1
chr1	92213446	volcanosv.DUP.97	.	<DUP>	20	PASS	SVTYPE=DUP;END=92213509;SVLEN=63	GT	0/1
chr1	96153093	volcanosv.DUP.98	.	<DUP>	20	PASS	SVTYPE=DUP;END=96153160;SVLEN=67	GT	0/1
chr1	101552459	volcanosv.DUP.99	.	<DUP>	20	PASS	SVTYPE=DUP;END=101552537;SVLEN=78	GT	0/1
chr1	105943240	volcanosv.DUP.100	.	<DUP>	20	PASS	SVTYPE=DUP;END=105943358;SVLEN=118	GT	0/1
chr1	106431112	volcanosv.DUP.101	.	<DUP>	20	PASS	SVTYPE=DUP;END=106431267;SVLEN=155	GT	1/1
chr1	121621238	svim_asm.DUP_TANDEM.2	N	<DUP:TANDEM>	.	PASS	SVTYPE=DUP:TANDEM;END=121621773;SVLEN=536;READS=PS121581292_121548522_121774389_hp2_1	GT:CN	0/1:2
chr1	121623375	svim_asm.DUP_TANDEM.3	N	<DUP:TANDEM>	.	PASS	SVTYPE=DUP:TANDEM;END=121623642;SVLEN=268;READS=PS121581292_121548522_121774389_hp2_1	GT:CN	0/1:2
chr1	121624068	svim_asm.BND.7	N	N[chr1:121825996[	.	PASS	SVTYPE=BND;READS=PS121827196_121823618_121847955_hp1_3	GT	1/0
chr1	121761546	volcanosv.DUP.103	.	<DUP>	20	PASS	SVTYPE=DUP;END=121762225;SVLEN=679	GT	0/1
chr1	121825996	svim_asm.BND.8	N	]chr1:121624068]N	.	PASS	SVTYPE=BND;READS=PS121827196_121823618_121847955_hp1_3	GT	1/0
chr1	144103466	volcanosv.DUP.105	.	<DUP>	20	PASS	SVTYPE=DUP;END=144105854;SVLEN=2388	GT	0/1
chr1	144104491	svim_asm.BND.9	N	N[chr1_KI270712v1_random:55945[	.	PASS	SVTYPE=BND;READS=PS87015261_87003966_87584464_hp1_19	GT	1/0
chr1	144813611	volcanosv.DUP.104	.	<DUP>	20	PASS	SVTYPE=DUP;END=144813693;SVLEN=82	GT	0/1
chr1	147488626	volcanosv.DUP.107	.	<DUP>	20	PASS	SVTYPE=DUP;END=147488704;SVLEN=78	GT	1/1
chr1	147489692	volcanosv.DUP.108	.	<DUP>	20	PASS	SVTYPE=DUP;END=147489765;SVLEN=73	GT	1/1
chr1	147652888	volcanosv.DUP.109	.	<DUP>	20	PASS	SVTYPE=DUP;END=147653193;SVLEN=305	GT	1/1
chr1	147920529	volcanosv.DUP.110	.	<DUP>	20	PASS	SVTYPE=DUP;END=147920581;SVLEN=52	GT	0/1
chr1	148191941	svim_asm.BND.10	N	]chr16:71168670]N	.	PASS	SVTYPE=BND;READS=PS146314527_146312931_147075920_hp1_1	GT	1/0
chr1	149023569	volcanosv.DUP.102	.	<DUP>	20	PASS	SVTYPE=DUP;END=149023772;SVLEN=203	GT	1/1
chr1	150781393	volcanosv.DUP.112	.	<DUP>	20	PASS	SVTYPE=DUP;END=150781553;SVLEN=160	GT	0/1
chr1	152213945	volcanosv.DUP.113	.	<DUP>	20	PASS	SVTYPE=DUP;END=152215355;SVLEN=1410	GT	0/1
chr1	152215468	volcanosv.DUP.114	.	<DUP>	20	PASS	SVTYPE=DUP;END=152216177;SVLEN=709	GT	0/1
chr1	152305724	volcanosv.DUP.115	.	<DUP>	20	PASS	SVTYPE=DUP;END=152306698;SVLEN=974	GT	0/1
chr1	154677029	svim_asm.BND.11	N	]chr3:151664754]N	.	PASS	SVTYPE=BND;READS=PS31474728_31443052_31871745_hp1_2,PS31474728_31443052_31871745_hp2_2	GT	1/1
chr1	155991253	volcanosv.DUP.116	.	<DUP>	20	PASS	SVTYPE=DUP;END=155991312;SVLEN=59	GT	0/1
chr1	162868630	volcanosv.DUP.117	.	<DUP>	20	PASS	SVTYPE=DUP;END=162868730;SVLEN=100	GT	1/1
chr1	164235477	volcanosv.DUP.119	.	<DUP>	20	PASS	SVTYPE=DUP;END=164235538;SVLEN=61	GT	0/1
chr1	165582594	volcanosv.DUP.120	.	<DUP>	20	PASS	SVTYPE=DUP;END=165582655;SVLEN=61	GT	0/1
chr1	165708137	volcanosv.DUP.121	.	<DUP>	20	PASS	SVTYPE=DUP;END=165708215;SVLEN=78	GT	1/1
chr1	166417434	svim_asm.DUP_TANDEM.4	N	<DUP:TANDEM>	.	not_fully_covered	SVTYPE=DUP:TANDEM;END=166428708;SVLEN=11275;READS=PS165396142_165370156_166402516_hp2_1	GT:CN	0/1:2
chr1	166677398	volcanosv.DUP.123	.	<DUP>	20	PASS	SVTYPE=DUP;END=166677445;SVLEN=47	GT	0/1
chr1	168161876	volcanosv.DUP.124	.	<DUP>	20	PASS	SVTYPE=DUP;END=168161953;SVLEN=77	GT	0/1
chr1	174136164	volcanosv.DUP.125	.	<DUP>	20	PASS	SVTYPE=DUP;END=174136275;SVLEN=111	GT	0/1
chr1	175240484	volcanosv.DUP.126	.	<DUP>	20	PASS	SVTYPE=DUP;END=175240583;SVLEN=99	GT	1/1
chr1	177419228	volcanosv.DUP.127	.	<DUP>	20	PASS	SVTYPE=DUP;END=177419441;SVLEN=213	GT	0/1
chr1	180866812	svim_asm.BND.12	N	[chr15:17184598[N	.	PASS	SVTYPE=BND;READS=PS51834182_51813300_51926647_hp2_2	GT	0/1
chr1	180872843	svim_asm.BND.13	N	N[chrUn_KI270517v1:1[	.	PASS	SVTYPE=BND;READS=PS51834182_51813300_51926647_hp2_2	GT	0/1
chr1	181703853	volcanosv.DUP.128	.	<DUP>	20	PASS	SVTYPE=DUP;END=181703929;SVLEN=76	GT	0/1
chr1	183149946	volcanosv.DUP.130	.	<DUP>	20	PASS	SVTYPE=DUP;END=183150002;SVLEN=56	GT	0/1
chr1	186878145	volcanosv.DUP.132	.	<DUP>	20	PASS	SVTYPE=DUP;END=186878223;SVLEN=78	GT	0/1
chr1	187497340	svim_asm.INV.7	ATTGAGGAAATCCAGGAGACCATTCTATTGGTAGTAATATCTAAAAAATTAGGCTGAAAACCAAAGACAGAAACTTGTGTTAAAAACTTGGGAACATCAGTGACTTAGTGAGATCGATTTCAGTGGGGAAGGGATAGATATGAATGCTAGAATGTAATGGATGAGAAATGGATGACAAGGGATGAATTAAAGTAAGACGGAAAAATGTATTGTTTCAAAAAAATTGAGAGTGACACCCAAAAACAGAAAGC	GCTTTCTGTTTTTGGGTGTCACTCTCAATTTTTTTGAAACAATACATTTTTCCGTCTTACTTTAATTCATCCCTTGTCATCCATTTCTCATCCATTACATTCTAGCATTCATATCTATCCCTTCCCCACTGAAATCGATCTCACTAAGTCACTGATGTTCCCAAGTTTTTAACACAAGTTTCTGTCTTTGGTTTTCAGCCTAATTTTTTAGATATTACTACCAATAGAATGGTCTCCTGGATTTCCTCAAT	.	incomplete_inversion	SVTYPE=INV;END=187497590;READS=PS186991212_186972906_187794145_hp2_0	GT	0/1
chr1	191119508	volcanosv.DUP.133	.	<DUP>	20	PASS	SVTYPE=DUP;END=191119644;SVLEN=136	GT	1/1
chr1	193564266	volcanosv.DUP.134	.	<DUP>	20	PASS	SVTYPE=DUP;END=193564450;SVLEN=184	GT	0/1
chr1	197787659	svim_asm.INV.8	TGGAGACTGGTTAGGAGCCTAGGACTGTGGATAGTGGCCTCATGCCTGAAGCCATGGGGGCCGACCTGGAGCCTGGGGCTATGGGGCCAGCCTGGAGTCTGGGTGTTTGGGTGCTGGCCTGGAGGTTAGGTGCAAGATCTGGCCTGGATACTGGGGCAATGGGAGCTGGCCTGGACTTGGATCCACTGGGGCAGTCCTGGATCCTGAGTCTGTGGGGCTAGCCCAGTACTAGGGTATACTGGGAGAGCCTGGACCATTGGTATGCTGTAGTATAGGGATGTAGAGCCCAGCTTGGAAGATGGGGCTGCAGGGACTGGCCTGGTATTGGGCAAGCCTGGATCCTGTATCAGTGGGTGCTGGCCTTGGGCCTGAGGCCAGAGGACTTGCCTAAAGCCTGGGGCTGTGTGGGCCGACCTGGCTCTGGGCTGGTCTGGAACCTGGGGCACGCATGAAACCTGGCGCTCCAGGGACTGGCCTGGCCTGCATGGGCCTGGAGTCTGACTGGAGGCCAAACTAGAGGCTGGGAGATTATATCTGCAGGGAAGTTCTGAGGCTGGAGTCTGCAGAAGCTGGCCTGGAGCTGCGGTGGGTGGGCCTGGAGCCTGGGGCCTGGGGCAACAGAGGCTGTACTGTTGGAACCTAGGGCTGTCTTGGAACCTGGGACAGTGGAGGCCAGCCTGGTGCTGGAGTGGGCCTGGAGCCCAGGTCTGCAGGTGCCAGGCTGGTGGCTTGGTCTAGCCTCGTGCTGGGGTTCACTGAGATGGGCCTGATGCTGGGGTGTGCAGCAAAGTTGGGTGCTCACTTCATTCTCCTTCCCTCATGCGAAGGGTATCTCTCTCTGAGCTGCTCTATCTGAGCTTGGGGAAGGGTGTAATATGAAACTGTCCTTCCTACCCTCTTCAATGCATCTTATTTCCATGCTTCACCCAGGTGGCATAATCTCTCACCTTAGTTCTTGTGAAGGTATTTTCTTGCATGGATGGTTGTTCAAATTGATATTCCTGTGAGGGGATAAGCCCTGGAAAGTCCTATTCTATCATCTTGCTGATGCCATTCTCTATTATATTCTTTATCTGCAAACTTTCTGGCTACTCTGTGAAATTAGGGAGACCAGTAATTGGAGGATAAAAGGGCCAGATCGCTATATATTTAGATTCTAGAGTGATTAAAGTTTGGGGACACAATAGATGTAAA	TTTACATCTATTGTGTCCCCAAACTTTAATCACTCTAGAATCTAAATATATAGCGATCTGGCCCTTTTATCCTCCAATTACTGGTCTCCCTAATTTCACAGAGTAGCCAGAAAGTTTGCAGATAAAGAATATAATAGAGAATGGCATCAGCAAGATGATAGAATAGGACTTTCCAGGGCTTATCCCCTCACAGGAATATCAATTTGAACAACCATCCATGCAAGAAAATACCTTCACAAGAACTAAGGTGAGAGATTATGCCACCTGGGTGAAGCATGGAAATAAGATGCATTGAAGAGGGTAGGAAGGACAGTTTCATATTACACCCTTCCCCAAGCTCAGATAGAGCAGCTCAGAGAGAGATACCCTTCGCATGAGGGAAGGAGAATGAAGTGAGCACCCAACTTTGCTGCACACCCCAGCATCAGGCCCATCTCAGTGAACCCCAGCACGAGGCTAGACCAAGCCACCAGCCTGGCACCTGCAGACCTGGGCTCCAGGCCCACTCCAGCACCAGGCTGGCCTCCACTGTCCCAGGTTCCAAGACAGCCCTAGGTTCCAACAGTACAGCCTCTGTTGCCCCAGGCCCCAGGCTCCAGGCCCACCCACCGCAGCTCCAGGCCAGCTTCTGCAGACTCCAGCCTCAGAACTTCCCTGCAGATATAATCTCCCAGCCTCTAGTTTGGCCTCCAGTCAGACTCCAGGCCCATGCAGGCCAGGCCAGTCCCTGGAGCGCCAGGTTTCATGCGTGCCCCAGGTTCCAGACCAGCCCAGAGCCAGGTCGGCCCACACAGCCCCAGGCTTTAGGCAAGTCCTCTGGCCTCAGGCCCAAGGCCAGCACCCACTGATACAGGATCCAGGCTTGCCCAATACCAGGCCAGTCCCTGCAGCCCCATCTTCCAAGCTGGGCTCTACATCCCTATACTACAGCATACCAATGGTCCAGGCTCTCCCAGTATACCCTAGTACTGGGCTAGCCCCACAGACTCAGGATCCAGGACTGCCCCAGTGGATCCAAGTCCAGGCCAGCTCCCATTGCCCCAGTATCCAGGCCAGATCTTGCACCTAACCTCCAGGCCAGCACCCAAACACCCAGACTCCAGGCTGGCCCCATAGCCCCAGGCTCCAGGTCGGCCCCCATGGCTTCAGGCATGAGGCCACTATCCACAGTCCTAGGCTCCTAACCAGTCTCCA	.	PASS	SVTYPE=INV;END=197788852;READS=PS197794489_197788854_197970052_hp1_0,PS197693875_197684621_197779896_hp2_0	GT	1/1
chr1	200816810	volcanosv.DUP.135	.	<DUP>	20	PASS	SVTYPE=DUP;END=200816963;SVLEN=153	GT	0/1
chr1	201257837	volcanosv.DUP.136	.	<DUP>	20	PASS	SVTYPE=DUP;END=201258583;SVLEN=746	GT	1/1
chr1	203919677	volcanosv.DUP.137	.	<DUP>	20	PASS	SVTYPE=DUP;END=203919849;SVLEN=172	GT	1/1
chr1	205603569	volcanosv.DUP.138	.	<DUP>	20	PASS	SVTYPE=DUP;END=205603700;SVLEN=131	GT	1/1
chr1	205973062	volcanosv.DUP.140	.	<DUP>	20	PASS	SVTYPE=DUP;END=205973178;SVLEN=116	GT	1/1
chr1	205985755	volcanosv.DUP.141	.	<DUP>	20	PASS	SVTYPE=DUP;END=205985843;SVLEN=88	GT	1/1
chr1	206924097	volcanosv.DUP.142	.	<DUP>	20	PASS	SVTYPE=DUP;END=206924783;SVLEN=686	GT	1/1
chr1	210745033	volcanosv.DUP.143	.	<DUP>	20	PASS	SVTYPE=DUP;END=210745156;SVLEN=123	GT	0/1
chr1	211725022	volcanosv.DUP.144	.	<DUP>	20	PASS	SVTYPE=DUP;END=211725087;SVLEN=65	GT	0/1
chr1	212186552	volcanosv.DUP.145	.	<DUP>	20	PASS	SVTYPE=DUP;END=212186617;SVLEN=65	GT	1/1
chr1	214683120	volcanosv.DUP.146	.	<DUP>	20	PASS	SVTYPE=DUP;END=214683207;SVLEN=87	GT	0/1
chr1	216030474	volcanosv.DUP.147	.	<DUP>	20	PASS	SVTYPE=DUP;END=216030603;SVLEN=129	GT	0/1
chr1	218598675	volcanosv.DUP.88	.	<DUP>	20	PASS	SVTYPE=DUP;END=218598972;SVLEN=297	GT	1/1
chr1	218598761	volcanosv.DUP.85	.	<DUP>	20	PASS	SVTYPE=DUP;END=218598823;SVLEN=62	GT	0/1
chr1	220012782	volcanosv.DUP.149	.	<DUP>	20	PASS	SVTYPE=DUP;END=220012887;SVLEN=105	GT	1/1
chr1	222138404	volcanosv.DUP.150	.	<DUP>	20	PASS	SVTYPE=DUP;END=222138548;SVLEN=144	GT	0/1
chr1	223636072	volcanosv.DUP.151	.	<DUP>	20	PASS	SVTYPE=DUP;END=223636255;SVLEN=183	GT	0/1
chr1	224378515	volcanosv.DUP.152	.	<DUP>	20	PASS	SVTYPE=DUP;END=224378712;SVLEN=197	GT	1/1
chr1	226622700	volcanosv.DUP.153	.	<DUP>	20	PASS	SVTYPE=DUP;END=226622825;SVLEN=125	GT	0/1
chr1	226959983	volcanosv.DUP.154	.	<DUP>	20	PASS	SVTYPE=DUP;END=226960429;SVLEN=446	GT	0/1
chr1	229971802	volcanosv.DUP.155	.	<DUP>	20	PASS	SVTYPE=DUP;END=229972020;SVLEN=218	GT	1/1
chr1	231202004	volcanosv.DUP.157	.	<DUP>	20	PASS	SVTYPE=DUP;END=231202286;SVLEN=282	GT	1/1
chr1	231391054	volcanosv.DUP.158	.	<DUP>	20	PASS	SVTYPE=DUP;END=231391185;SVLEN=131	GT	0/1
chr1	232369097	volcanosv.DUP.159	.	<DUP>	20	PASS	SVTYPE=DUP;END=232369188;SVLEN=91	GT	1/1
chr1	233861783	volcanosv.DUP.161	.	<DUP>	20	PASS	SVTYPE=DUP;END=233861947;SVLEN=164	GT	0/1
chr1	234247891	volcanosv.DUP.162	.	<DUP>	20	PASS	SVTYPE=DUP;END=234248246;SVLEN=355	GT	0/1
chr1	234308624	volcanosv.DUP.163	.	<DUP>	20	PASS	SVTYPE=DUP;END=234308733;SVLEN=109	GT	0/1
chr1	234776441	svim_asm.BND.14	N	[chr1:16725253[N	.	PASS	SVTYPE=BND;READS=PS234742561_234724378_234974022_hp1_3	GT	1/0
chr1	235078153	volcanosv.DUP.164	.	<DUP>	20	PASS	SVTYPE=DUP;END=235078754;SVLEN=601	GT	1/1
chr1	236713593	volcanosv.DUP.165	.	<DUP>	20	PASS	SVTYPE=DUP;END=236714891;SVLEN=1298	GT	0/1
chr1	236713951	volcanosv.DUP.166	.	<DUP>	20	PASS	SVTYPE=DUP;END=236714757;SVLEN=806	GT	0/1
chr1	240185038	volcanosv.DUP.167	.	<DUP>	20	PASS	SVTYPE=DUP;END=240185160;SVLEN=122	GT	0/1
chr1	240207614	volcanosv.DUP.168	.	<DUP>	20	PASS	SVTYPE=DUP;END=240208130;SVLEN=516	GT	0/1
chr1	240207733	volcanosv.DUP.169	.	<DUP>	20	PASS	SVTYPE=DUP;END=240207932;SVLEN=199	GT	0/1
chr1	240777884	volcanosv.DUP.170	.	<DUP>	20	PASS	SVTYPE=DUP;END=240777982;SVLEN=98	GT	1/1
chr1	243338979	volcanosv.DUP.171	.	<DUP>	20	PASS	SVTYPE=DUP;END=243339142;SVLEN=163	GT	0/1
chr1	245102847	volcanosv.DUP.172	.	<DUP>	20	PASS	SVTYPE=DUP;END=245103337;SVLEN=490	GT	1/1
chr1	245103313	volcanosv.DUP.173	.	<DUP>	20	PASS	SVTYPE=DUP;END=245103403;SVLEN=90	GT	1/1
chr1	245442993	volcanosv.DUP.174	.	<DUP>	20	PASS	SVTYPE=DUP;END=245443200;SVLEN=207	GT	0/1
chr1	245443003	volcanosv.DUP.175	.	<DUP>	20	PASS	SVTYPE=DUP;END=245443833;SVLEN=830	GT	0/1
chr1	245682398	volcanosv.DUP.176	.	<DUP>	20	PASS	SVTYPE=DUP;END=245682643;SVLEN=245	GT	0/1
chr1	246024385	volcanosv.DUP.177	.	<DUP>	20	PASS	SVTYPE=DUP;END=246025054;SVLEN=669	GT	0/1
chr1	246024629	volcanosv.DUP.178	.	<DUP>	20	PASS	SVTYPE=DUP;END=246024887;SVLEN=258	GT	0/1
chr1	246071782	volcanosv.DUP.179	.	<DUP>	20	PASS	SVTYPE=DUP;END=246071840;SVLEN=58	GT	0/1
chr1	246232859	volcanosv.DUP.180	.	<DUP>	20	PASS	SVTYPE=DUP;END=246233152;SVLEN=293	GT	1/1
chr1	246275527	volcanosv.DUP.181	.	<DUP>	20	PASS	SVTYPE=DUP;END=246275608;SVLEN=81	GT	0/1
chr1	246429757	volcanosv.DUP.182	.	<DUP>	20	PASS	SVTYPE=DUP;END=246429926;SVLEN=169	GT	0/1
chr1	246521765	volcanosv.DUP.183	.	<DUP>	20	PASS	SVTYPE=DUP;END=246521837;SVLEN=72	GT	1/1
chr1	246619934	volcanosv.DUP.184	.	<DUP>	20	PASS	SVTYPE=DUP;END=246619989;SVLEN=55	GT	0/1
chr1	246713166	volcanosv.DUP.186	.	<DUP>	20	PASS	SVTYPE=DUP;END=246713389;SVLEN=223	GT	0/1
chr1	247427580	volcanosv.DUP.187	.	<DUP>	20	PASS	SVTYPE=DUP;END=247427726;SVLEN=146	GT	1/1
chr1	247649280	volcanosv.DUP.188	.	<DUP>	20	PASS	SVTYPE=DUP;END=247649434;SVLEN=154	GT	0/1
chr1	247870416	volcanosv.DUP.189	.	<DUP>	20	PASS	SVTYPE=DUP;END=247871078;SVLEN=662	GT	1/1
chr1	247870526	volcanosv.DUP.190	.	<DUP>	20	PASS	SVTYPE=DUP;END=247870900;SVLEN=374	GT	0/1
chr1	247937066	volcanosv.DUP.191	.	<DUP>	20	PASS	SVTYPE=DUP;END=247937163;SVLEN=97	GT	1/1
chr1	248306658	volcanosv.DUP.192	.	<DUP>	20	PASS	SVTYPE=DUP;END=248306931;SVLEN=273	GT	1/1
chr1	248383298	volcanosv.DUP.193	.	<DUP>	20	PASS	SVTYPE=DUP;END=248383639;SVLEN=341	GT	0/1
chr1	248408062	svim_asm.DUP_TANDEM.5	N	<DUP:TANDEM>	.	PASS	SVTYPE=DUP:TANDEM;END=248409121;SVLEN=1060;READS=PS247937165_247919295_248502554_hp2_1	GT:CN	0/1:2
chr1	248408147	volcanosv.DUP.194	.	<DUP>	20	PASS	SVTYPE=DUP;END=248408603;SVLEN=456	GT	0/1
chr1	248519266	svim_asm.BND.15	N	]hs38d1:1082449]N	.	PASS	SVTYPE=BND;READS=PS248519281_248519258_248676508_hp1_1,PS248519281_248519258_248676508_hp2_0	GT	1/1
chr1	248675535	volcanosv.DUP.195	.	<DUP>	20	PASS	SVTYPE=DUP;END=248675776;SVLEN=241	GT	0/1
chr1	248775702	volcanosv.DUP.196	.	<DUP>	20	PASS	SVTYPE=DUP;END=248775764;SVLEN=62	GT	0/1
chr1	248803551	volcanosv.DUP.197	.	<DUP>	20	PASS	SVTYPE=DUP;END=248803754;SVLEN=203	GT	1/1
chr10	196933	volcanosv.DUP.1473	.	<DUP>	20	PASS	SVTYPE=DUP;END=197193;SVLEN=260	GT	1/1
chr10	394463	volcanosv.DUP.1474	.	<DUP>	20	PASS	SVTYPE=DUP;END=394537;SVLEN=74	GT	0/1
chr10	417749	volcanosv.DUP.1475	.	<DUP>	20	PASS	SVTYPE=DUP;END=418295;SVLEN=546	GT	0/1
chr10	447274	volcanosv.DUP.1476	.	<DUP>	20	PASS	SVTYPE=DUP;END=447673;SVLEN=399	GT	0/1
chr10	455529	volcanosv.DUP.1477	.	<DUP>	20	PASS	SVTYPE=DUP;END=455871;SVLEN=342	GT	0/1
chr10	455905	volcanosv.DUP.1478	.	<DUP>	20	PASS	SVTYPE=DUP;END=455963;SVLEN=58	GT	0/1
chr10	523456	volcanosv.DUP.1479	.	<DUP>	20	PASS	SVTYPE=DUP;END=523711;SVLEN=255	GT	0/1
chr10	556042	volcanosv.DUP.1480	.	<DUP>	20	PASS	SVTYPE=DUP;END=556343;SVLEN=301	GT	1/1
chr10	655739	volcanosv.DUP.1481	.	<DUP>	20	PASS	SVTYPE=DUP;END=656092;SVLEN=353	GT	1/1
chr10	723207	volcanosv.DUP.1482	.	<DUP>	20	PASS	SVTYPE=DUP;END=723286;SVLEN=79	GT	0/1
chr10	738123	volcanosv.DUP.1483	.	<DUP>	20	PASS	SVTYPE=DUP;END=738475;SVLEN=352	GT	1/1
chr10	952800	volcanosv.DUP.1484	.	<DUP>	20	PASS	SVTYPE=DUP;END=952904;SVLEN=104	GT	1/1
chr10	1010036	volcanosv.DUP.1485	.	<DUP>	20	PASS	SVTYPE=DUP;END=1010115;SVLEN=79	GT	0/1
chr10	1011107	volcanosv.DUP.1486	.	<DUP>	20	PASS	SVTYPE=DUP;END=1011194;SVLEN=87	GT	0/1
chr10	1015432	volcanosv.DUP.1487	.	<DUP>	20	PASS	SVTYPE=DUP;END=1015597;SVLEN=165	GT	1/1
chr10	1159641	volcanosv.DUP.1488	.	<DUP>	20	PASS	SVTYPE=DUP;END=1159828;SVLEN=187	GT	0/1
chr10	1212698	volcanosv.DUP.1489	.	<DUP>	20	PASS	SVTYPE=DUP;END=1212875;SVLEN=177	GT	1/1
chr10	1235488	volcanosv.DUP.1490	.	<DUP>	20	PASS	SVTYPE=DUP;END=1235656;SVLEN=168	GT	0/1
chr10	1236847	volcanosv.DUP.1492	.	<DUP>	20	PASS	SVTYPE=DUP;END=1237382;SVLEN=535	GT	0/1
chr10	1236896	volcanosv.DUP.1491	.	<DUP>	20	PASS	SVTYPE=DUP;END=1239884;SVLEN=2988	GT	0/1
chr10	1238300	volcanosv.DUP.1493	.	<DUP>	20	PASS	SVTYPE=DUP;END=1238609;SVLEN=309	GT	0/1
chr10	1238850	volcanosv.DUP.1494	.	<DUP>	20	PASS	SVTYPE=DUP;END=1239543;SVLEN=693	GT	0/1
chr10	1265644	volcanosv.DUP.1495	.	<DUP>	20	PASS	SVTYPE=DUP;END=1265780;SVLEN=136	GT	1/1
chr10	1340170	volcanosv.DUP.1496	.	<DUP>	20	PASS	SVTYPE=DUP;END=1340296;SVLEN=126	GT	1/1
chr10	1373819	volcanosv.DUP.1497	.	<DUP>	20	PASS	SVTYPE=DUP;END=1374011;SVLEN=192	GT	1/1
chr10	1396570	volcanosv.DUP.1498	.	<DUP>	20	PASS	SVTYPE=DUP;END=1397040;SVLEN=470	GT	0/1
chr10	1409479	volcanosv.DUP.1499	.	<DUP>	20	PASS	SVTYPE=DUP;END=1409672;SVLEN=193	GT	0/1
chr10	1464248	volcanosv.DUP.1500	.	<DUP>	20	PASS	SVTYPE=DUP;END=1464771;SVLEN=523	GT	0/1
chr10	1558431	volcanosv.DUP.1501	.	<DUP>	20	PASS	SVTYPE=DUP;END=1558783;SVLEN=352	GT	0/1
chr10	1560504	volcanosv.DUP.1502	.	<DUP>	20	PASS	SVTYPE=DUP;END=1560580;SVLEN=76	GT	0/1
chr10	1592660	volcanosv.DUP.1503	.	<DUP>	20	PASS	SVTYPE=DUP;END=1592912;SVLEN=252	GT	1/1
chr10	1616716	volcanosv.DUP.1504	.	<DUP>	20	PASS	SVTYPE=DUP;END=1617277;SVLEN=561	GT	1/1
chr10	1626262	volcanosv.DUP.1505	.	<DUP>	20	PASS	SVTYPE=DUP;END=1626324;SVLEN=62	GT	0/1
chr10	1674985	volcanosv.DUP.1506	.	<DUP>	20	PASS	SVTYPE=DUP;END=1675052;SVLEN=67	GT	1/1
chr10	2231856	volcanosv.DUP.1507	.	<DUP>	20	PASS	SVTYPE=DUP;END=2232360;SVLEN=504	GT	1/1
chr10	2315119	volcanosv.DUP.1508	.	<DUP>	20	PASS	SVTYPE=DUP;END=2315239;SVLEN=120	GT	1/1
chr10	2392380	volcanosv.DUP.1509	.	<DUP>	20	PASS	SVTYPE=DUP;END=2392543;SVLEN=163	GT	0/1
chr10	2501688	volcanosv.DUP.1510	.	<DUP>	20	PASS	SVTYPE=DUP;END=2501814;SVLEN=126	GT	1/1
chr10	2523372	volcanosv.DUP.1511	.	<DUP>	20	PASS	SVTYPE=DUP;END=2523510;SVLEN=138	GT	1/1
chr10	2907017	volcanosv.DUP.1512	.	<DUP>	20	PASS	SVTYPE=DUP;END=2907211;SVLEN=194	GT	1/1
chr10	3085657	volcanosv.DUP.1513	.	<DUP>	20	PASS	SVTYPE=DUP;END=3085779;SVLEN=122	GT	1/1
chr10	3206330	volcanosv.DUP.1514	.	<DUP>	20	PASS	SVTYPE=DUP;END=3206391;SVLEN=61	GT	1/1
chr10	3314942	volcanosv.DUP.1515	.	<DUP>	20	PASS	SVTYPE=DUP;END=3315054;SVLEN=112	GT	1/1
chr10	4031213	volcanosv.DUP.1292	.	<DUP>	20	PASS	SVTYPE=DUP;END=4031296;SVLEN=83	GT	0/1
chr10	4149429	volcanosv.DUP.1516	.	<DUP>	20	PASS	SVTYPE=DUP;END=4149584;SVLEN=155	GT	1/1
chr10	5916488	volcanosv.DUP.1517	.	<DUP>	20	PASS	SVTYPE=DUP;END=5916652;SVLEN=164	GT	0/1
chr10	6469202	svim_asm.BND.104	N	N[chr5:89581858[	.	PASS	SVTYPE=BND;READS=PS5461647_5442147_6693339_hp2_3	GT	0/1
chr10	7513153	volcanosv.DUP.1518	.	<DUP>	20	PASS	SVTYPE=DUP;END=7513226;SVLEN=73	GT	0/1
chr10	7593375	volcanosv.DUP.1519	.	<DUP>	20	PASS	SVTYPE=DUP;END=7593504;SVLEN=129	GT	0/1
chr10	7719922	volcanosv.DUP.1520	.	<DUP>	20	PASS	SVTYPE=DUP;END=7719993;SVLEN=71	GT	0/1
chr10	8297003	volcanosv.DUP.1521	.	<DUP>	20	PASS	SVTYPE=DUP;END=8297203;SVLEN=200	GT	0/1
chr10	8562752	volcanosv.DUP.1522	.	<DUP>	20	PASS	SVTYPE=DUP;END=8562913;SVLEN=161	GT	0/1
chr10	11283799	volcanosv.DUP.1523	.	<DUP>	20	PASS	SVTYPE=DUP;END=11284931;SVLEN=1132	GT	0/1
chr10	11369408	volcanosv.DUP.1524	.	<DUP>	20	PASS	SVTYPE=DUP;END=11369709;SVLEN=301	GT	0/1
chr10	11514162	volcanosv.DUP.1525	.	<DUP>	20	PASS	SVTYPE=DUP;END=11514241;SVLEN=79	GT	0/1
chr10	11885286	volcanosv.DUP.1526	.	<DUP>	20	PASS	SVTYPE=DUP;END=11885659;SVLEN=373	GT	1/1
chr10	12519672	volcanosv.DUP.39	.	<DUP>	20	PASS	SVTYPE=DUP;END=12519846;SVLEN=174	GT	0/1
chr10	12825170	volcanosv.DUP.1527	.	<DUP>	20	PASS	SVTYPE=DUP;END=12825255;SVLEN=85	GT	1/1
chr10	12966172	volcanosv.DUP.1528	.	<DUP>	20	PASS	SVTYPE=DUP;END=12966244;SVLEN=72	GT	0/1
chr10	13063038	svim_asm.INV.42	CCTGGCTCACTGGCTTACCAATTTCATCTCTGACCAATCAGCACTCCTGGCTCACTGGCTTACCCCCACCCACCAAGTTATTTTTAAAAACTTTGCTCCCCGAATGTTCGGGGAGACTGATTTGAGTAATAACAAAACCCTGGTCTCCCACACAGCCGGCTCTGTGTGAATTACTCTTTCTCTATTGCAGTTCCCCTGTCTTGATTTATCAGCTCTGTCTAGGCAGTGGGCAAGT	ACTTGCCCACTGCCTAGACAGAGCTGATAAATCAAGACAGGGGAACTGCAATAGAGAAAGAGTAATTCACACAGAGCCGGCTGTGTGGGAGACCAGGGTTTTGTTATTACTCAAATCAGTCTCCCCGAACATTCGGGGAGCAAAGTTTTTAAAAATAACTTGGTGGGTGGGGGTAAGCCAGTGAGCCAGGAGTGCTGATTGGTCAGAGATGAAATTGGTAAGCCAGTGAGCCAGG	.	incomplete_inversion	SVTYPE=INV;END=13063272;READS=PS12334432_12311092_13544000_hp2_0	GT	0/1
chr10	14568336	volcanosv.DUP.1529	.	<DUP>	20	PASS	SVTYPE=DUP;END=14568728;SVLEN=392	GT	1/1
chr10	17295002	volcanosv.DUP.1530	.	<DUP>	20	PASS	SVTYPE=DUP;END=17295593;SVLEN=591	GT	0/1
chr10	18565987	volcanosv.DUP.1531	.	<DUP>	20	PASS	SVTYPE=DUP;END=18566120;SVLEN=133	GT	1/1
chr10	19966374	volcanosv.DUP.1533	.	<DUP>	20	PASS	SVTYPE=DUP;END=19966443;SVLEN=69	GT	1/1
chr10	20026933	volcanosv.DUP.1534	.	<DUP>	20	PASS	SVTYPE=DUP;END=20027093;SVLEN=160	GT	0/1
chr10	26935698	volcanosv.DUP.1535	.	<DUP>	20	PASS	SVTYPE=DUP;END=26940378;SVLEN=4680	GT	0/1
chr10	26935698	volcanosv.DUP.1536	.	<DUP>	20	PASS	SVTYPE=DUP;END=26939509;SVLEN=3811	GT	0/1
chr10	26935699	svim_asm.DUP_TANDEM.17	N	<DUP:TANDEM>	.	not_fully_covered	SVTYPE=DUP:TANDEM;END=26940428;SVLEN=4730;READS=PS26547182_26523147_27077189_hp2_1	GT:CN	0/1:2
chr10	28902113	volcanosv.DUP.935	.	<DUP>	20	PASS	SVTYPE=DUP;END=28902235;SVLEN=122	GT	1/1
chr10	38513346	volcanosv.DUP.1538	.	<DUP>	20	PASS	SVTYPE=DUP;END=38513435;SVLEN=89	GT	0/1
chr10	38573547	svim_asm.BND.105	N	[hs38d1:1596625[N	.	PASS	SVTYPE=BND;READS=PS38573372_38573338_38873666_hp2_0	GT	1/1
chr10	38580678	volcanosv.DUP.1539	.	<DUP>	20	PASS	SVTYPE=DUP;END=38580748;SVLEN=70	GT	0/1
chr10	38807959	volcanosv.DUP.1540	.	<DUP>	20	PASS	SVTYPE=DUP;END=38808853;SVLEN=894	GT	0/1
chr10	38925638	volcanosv.DUP.1541	.	<DUP>	20	PASS	SVTYPE=DUP;END=38926971;SVLEN=1333	GT	0/1
chr10	39381072	volcanosv.DUP.1542	.	<DUP>	20	PASS	SVTYPE=DUP;END=39382391;SVLEN=1319	GT	0/1
chr10	39524604	volcanosv.DUP.1544	.	<DUP>	20	PASS	SVTYPE=DUP;END=39524774;SVLEN=170	GT	0/1
chr10	39526922	volcanosv.DUP.1545	.	<DUP>	20	PASS	SVTYPE=DUP;END=39527773;SVLEN=851	GT	0/1
chr10	39545983	svim_asm.DUP_TANDEM.18	N	<DUP:TANDEM>	.	PASS	SVTYPE=DUP:TANDEM;END=39550246;SVLEN=4264;READS=PS39302032_39285568_39583319_hp2_9	GT:CN	0/1:2
chr10	39559441	volcanosv.DUP.1546	.	<DUP>	20	PASS	SVTYPE=DUP;END=39559782;SVLEN=341	GT	0/1
chr10	39581447	svim_asm.BND.107	N	]chr10:40406545]N	.	PASS	SVTYPE=BND;READS=PS39302032_39285568_39583319_hp2_8	GT	0/1
chr10	40406545	svim_asm.BND.108	N	N[chr10:39581447[	.	PASS	SVTYPE=BND;READS=PS39302032_39285568_39583319_hp2_8	GT	0/1
chr10	41856728	volcanosv.DUP.1547	.	<DUP>	20	PASS	SVTYPE=DUP;END=41856847;SVLEN=119	GT	0/1
chr10	42243227	volcanosv.DUP.1549	.	<DUP>	20	PASS	SVTYPE=DUP;END=42243329;SVLEN=102	GT	0/1
chr10	42304824	volcanosv.DUP.1550	.	<DUP>	20	PASS	SVTYPE=DUP;END=42304909;SVLEN=85	GT	0/1
chr10	43210853	volcanosv.DUP.1551	.	<DUP>	20	PASS	SVTYPE=DUP;END=43210982;SVLEN=129	GT	0/1
chr10	46218710	volcanosv.DUP.1552	.	<DUP>	20	PASS	SVTYPE=DUP;END=46218920;SVLEN=210	GT	0/1
chr10	48676174	volcanosv.DUP.1553	.	<DUP>	20	PASS	SVTYPE=DUP;END=48676563;SVLEN=389	GT	0/1
chr10	52834956	volcanosv.DUP.1554	.	<DUP>	20	PASS	SVTYPE=DUP;END=52835027;SVLEN=71	GT	0/1
chr10	53761884	volcanosv.DUP.1555	.	<DUP>	20	PASS	SVTYPE=DUP;END=53762413;SVLEN=529	GT	0/1
chr10	53761937	volcanosv.DUP.1556	.	<DUP>	20	PASS	SVTYPE=DUP;END=53762145;SVLEN=208	GT	0/1
chr10	61458184	volcanosv.DUP.1557	.	<DUP>	20	PASS	SVTYPE=DUP;END=61458258;SVLEN=74	GT	0/1
chr10	62369792	volcanosv.DUP.1558	.	<DUP>	20	PASS	SVTYPE=DUP;END=62370017;SVLEN=225	GT	1/1
chr10	69791880	volcanosv.DUP.1559	.	<DUP>	20	PASS	SVTYPE=DUP;END=69792006;SVLEN=126	GT	0/1
chr10	71688467	volcanosv.DUP.1560	.	<DUP>	20	PASS	SVTYPE=DUP;END=71689244;SVLEN=777	GT	1/1
chr10	77519894	volcanosv.DUP.1562	.	<DUP>	20	PASS	SVTYPE=DUP;END=77520248;SVLEN=354	GT	1/1
chr10	79428390	volcanosv.DUP.1563	.	<DUP>	20	PASS	SVTYPE=DUP;END=79428491;SVLEN=101	GT	0/1
chr10	80535575	svim_asm.BND.109	N	N]chr20:47554551]	.	PASS	SVTYPE=BND;READS=PS36934028_36924990_37452812_hp2_1	GT	0/1
chr10	83907450	volcanosv.DUP.1564	.	<DUP>	20	PASS	SVTYPE=DUP;END=83907659;SVLEN=209	GT	1/1
chr10	84181049	volcanosv.DUP.524	.	<DUP>	20	PASS	SVTYPE=DUP;END=84181102;SVLEN=53	GT	0/1
chr10	85416468	volcanosv.DUP.1565	.	<DUP>	20	PASS	SVTYPE=DUP;END=85416592;SVLEN=124	GT	0/1
chr10	86524712	volcanosv.DUP.1566	.	<DUP>	20	PASS	SVTYPE=DUP;END=86524806;SVLEN=94	GT	0/1
chr10	88132298	volcanosv.DUP.1567	.	<DUP>	20	PASS	SVTYPE=DUP;END=88132393;SVLEN=95	GT	0/1
chr10	91443588	svim_asm.INV.44	CCTTAGCAGAGCTTGAGCGCTGTGCTGGGAGATCCTCCTGCTCTCTTCACAGCTGGCAGGCAGGAATGCTTAAGTCTGCTGAAGCTGCACAAACAGTCGCCCCTTCCCCCAGGAAGAATTTGTATTTCTAGATGTTCCCAGATGATGCTGATGTTGCTAGTCTGCACAAAATACTACGAAACACTCTTCCATGGTTTTAAATGAGAGAACAATGGTGCTGATGACACAGAAGAGTTTATTAAATCTACTTCAGTGTTACAATTTTATATCCTTTATTAAATATGGCAACATCCAATGTCTAGTAATTTCTACTGCAAACACTAATTGGACAGAGGTTCAATTTACAAATAAGTAAAATTAGGTATCTCCACAAATGGCTTCTTATAGATTATATTTGGTAATCTTTATGAAAGGGAAAGAAAAGGGCATCTCAGCAGCAGAAAATAAATAAATGATAGTCATCTCCTCTCTTCAACACCAGTCTTATTACTATTATTTTTTGTGGCTCCTATAGAGTTTTTCTTCCTCTTTACCAGGCTTACTTACCCTTTCTTATCCCTTCCCACACACTTTTTCCCAACCTGGCTATAAACACCTACAATTAAATACAAACAGATTCATTCAAATATAAATTAACTTATTCACACACAGAGCATATATACACAGTTTTATATCCACTCATTTTATTAATACCATGTTGAGGTGGAAGAGTGAAATTTGAATTAGTAAAAGAACTGGATTTTGGCAGAGCCTGAGAGTGGAGAGATTCTTACATAAGAGAAATAGTAATGCCAAGGCCAAGAGGATTATAGGGTAAGTTTAGAAACCAGAAGCCCAGATGGGATTTATTTTTAGTTGAAAAGGTAACTTAAACTGAAGAGTCATGCAGAATGTTAACACACTATGTTAATGGAACTTGAATTAGAAAGAAAGGCAGAATCCTTTGCTCAGATTAGTGAATGAAAACCAAACTACAGGATGCGACATTCAGCTATTAAGAAAAGAAAAATAACAGACTGCAGCTGTTCTCAAGTCCCTGAATATCAAGGCATTGTTTCCAGAGACAGGCTTTCTGCCTGTTCTCACAGATGATTCTTAAAATATAATTCAAAAAGAGAAAATCAATAACCATGGTGATGAGGGATTAATTAGACCTCAAACTGACATTATAAATAGAGGCAAATCTTTGTTCTATCATATGCAACTTTTTCTGCAATACAGAATATCATAATACAGTGAAAAAAGCCAAAATATATTTATCAGTGAAAATCTATCATTTAGGGTTCATTCAGCGAACTTATGAACACTGTGCTGAACTGATAAGCAGTAATCGTTTTCCCTTTCTTTTAATATACTGTTGCCAATTTTAGCTGGTTGCTTAGAAACATTAAGTAAAACACTAGAAGCCAATGTAAGAAGAATAAGGGCTGTGGTAGGGGTTGGCAGTATATTCAAAAATGTAAAGATCAGAATATAACTATGTGTAAGGGTGTGAGATTATCAGCCAAATTTTGCTAGCTCACTGTTTTCACAGACGTCACAACTCTCGTTGGAAACTTGGAAAATGCAGCTTTCTACAACTACACCCGACAAAACAAAGACTGACATTTTGAATTGGCCACATGATTAGGGGATTGATAACTGTTCCTGGCTAGCCAGCACAGATGGCAACAGCAGTATTGGAGGTAAAGAAGAGTCTATGAAGATTGGAGGTTCAGTAGGAAGAACCTGGGCTTCCCTTCCTTATCCCTCTGCCACTAGAGAGGAAATAGTGATATAAAAAAGTTTGCTGCTGGTTACACGCTCTTGCAAAATGCTGTGCCTTGAGTTTCAATATAAATAATTTTTAATTAAATAAGTAATAAGTAATGAAAAAGCAGTCTTAGAAGTATGGGACTGGGTCATATTGCTGGCTGGGTTGTGAAATTTTTAACTTTAGATAAGCAATTAAAGTCCCTGGGCCTCAGTTTAGACATTATACAATGAAAGAAGAGGGAGTGGCTGGCAAGTCAGCCGAATAGGAACAGCTCCGGTCTGCAGCTCCCAGTGAGATCAACGCAGAAGGCAGGTGATTTCTGCATTTCCAACTGAGGTACCCAGCTCATCTCACTGGGACTGGTTAGACAGTGGGTGCAGACTGTGGGGGGCAAGCTGAAGCAAGGTGAGGCTTTGCCACATCCGGGAAGCACAAGGGATCAGAGAAATCCCTCCCCTAGCCAAGGGAAGTCGTGAGAGACTGTGCCCTGAGGAACGGTGCACTCCGGCCCAGATACTACACTTTTTCCATGGTCTTTACAACCTACAGACAAGGAGATTCTCTTGGGTGCCTATGCCACCAGGGCCCTGGGATTCAAGCACAAAACTGGGTGGCCATTTGAGCAGACACCGAACTTGCTGCAGGAATTTTTTTTTTTATAACCCAGTGGCGCCTAGAACACCAGT	ACTGGTGTTCTAGGCGCCACTGGGTTATAAAAAAAAAAATTCCTGCAGCAAGTTCGGTGTCTGCTCAAATGGCCACCCAGTTTTGTGCTTGAATCCCAGGGCCCTGGTGGCATAGGCACCCAAGAGAATCTCCTTGTCTGTAGGTTGTAAAGACCATGGAAAAAGTGTAGTATCTGGGCCGGAGTGCACCGTTCCTCAGGGCACAGTCTCTCACGACTTCCCTTGGCTAGGGGAGGGATTTCTCTGATCCCTTGTGCTTCCCGGATGTGGCAAAGCCTCACCTTGCTTCAGCTTGCCCCCCACAGTCTGCACCCACTGTCTAACCAGTCCCAGTGAGATGAGCTGGGTACCTCAGTTGGAAATGCAGAAATCACCTGCCTTCTGCGTTGATCTCACTGGGAGCTGCAGACCGGAGCTGTTCCTATTCGGCTGACTTGCCAGCCACTCCCTCTTCTTTCATTGTATAATGTCTAAACTGAGGCCCAGGGACTTTAATTGCTTATCTAAAGTTAAAAATTTCACAACCCAGCCAGCAATATGACCCAGTCCCATACTTCTAAGACTGCTTTTTCATTACTTATTACTTATTTAATTAAAAATTATTTATATTGAAACTCAAGGCACAGCATTTTGCAAGAGCGTGTAACCAGCAGCAAACTTTTTTATATCACTATTTCCTCTCTAGTGGCAGAGGGATAAGGAAGGGAAGCCCAGGTTCTTCCTACTGAACCTCCAATCTTCATAGACTCTTCTTTACCTCCAATACTGCTGTTGCCATCTGTGCTGGCTAGCCAGGAACAGTTATCAATCCCCTAATCATGTGGCCAATTCAAAATGTCAGTCTTTGTTTTGTCGGGTGTAGTTGTAGAAAGCTGCATTTTCCAAGTTTCCAACGAGAGTTGTGACGTCTGTGAAAACAGTGAGCTAGCAAAATTTGGCTGATAATCTCACACCCTTACACATAGTTATATTCTGATCTTTACATTTTTGAATATACTGCCAACCCCTACCACAGCCCTTATTCTTCTTACATTGGCTTCTAGTGTTTTACTTAATGTTTCTAAGCAACCAGCTAAAATTGGCAACAGTATATTAAAAGAAAGGGAAAACGATTACTGCTTATCAGTTCAGCACAGTGTTCATAAGTTCGCTGAATGAACCCTAAATGATAGATTTTCACTGATAAATATATTTTGGCTTTTTTCACTGTATTATGATATTCTGTATTGCAGAAAAAGTTGCATATGATAGAACAAAGATTTGCCTCTATTTATAATGTCAGTTTGAGGTCTAATTAATCCCTCATCACCATGGTTATTGATTTTCTCTTTTTGAATTATATTTTAAGAATCATCTGTGAGAACAGGCAGAAAGCCTGTCTCTGGAAACAATGCCTTGATATTCAGGGACTTGAGAACAGCTGCAGTCTGTTATTTTTCTTTTCTTAATAGCTGAATGTCGCATCCTGTAGTTTGGTTTTCATTCACTAATCTGAGCAAAGGATTCTGCCTTTCTTTCTAATTCAAGTTCCATTAACATAGTGTGTTAACATTCTGCATGACTCTTCAGTTTAAGTTACCTTTTCAACTAAAAATAAATCCCATCTGGGCTTCTGGTTTCTAAACTTACCCTATAATCCTCTTGGCCTTGGCATTACTATTTCTCTTATGTAAGAATCTCTCCACTCTCAGGCTCTGCCAAAATCCAGTTCTTTTACTAATTCAAATTTCACTCTTCCACCTCAACATGGTATTAATAAAATGAGTGGATATAAAACTGTGTATATATGCTCTGTGTGTGAATAAGTTAATTTATATTTGAATGAATCTGTTTGTATTTAATTGTAGGTGTTTATAGCCAGGTTGGGAAAAAGTGTGTGGGAAGGGATAAGAAAGGGTAAGTAAGCCTGGTAAAGAGGAAGAAAAACTCTATAGGAGCCACAAAAAATAATAGTAATAAGACTGGTGTTGAAGAGAGGAGATGACTATCATTTATTTATTTTCTGCTGCTGAGATGCCCTTTTCTTTCCCTTTCATAAAGATTACCAAATATAATCTATAAGAAGCCATTTGTGGAGATACCTAATTTTACTTATTTGTAAATTGAACCTCTGTCCAATTAGTGTTTGCAGTAGAAATTACTAGACATTGGATGTTGCCATATTTAATAAAGGATATAAAATTGTAACACTGAAGTAGATTTAATAAACTCTTCTGTGTCATCAGCACCATTGTTCTCTCATTTAAAACCATGGAAGAGTGTTTCGTAGTATTTTGTGCAGACTAGCAACATCAGCATCATCTGGGAACATCTAGAAATACAAATTCTTCCTGGGGGAAGGGGCGACTGTTTGTGCAGCTTCAGCAGACTTAAGCATTCCTGCCTGCCAGCTGTGAAGAGAGCAGGAGGATCTCCCAGCACAGCGCTCAAGCTCTGCTAAGG	.	PASS	SVTYPE=INV;END=91446029;READS=PS91445494_91438100_91444991_hp1_0	GT	1/0
chr10	92674533	volcanosv.DUP.340	.	<DUP>	20	PASS	SVTYPE=DUP;END=92674908;SVLEN=375	GT	0/1
chr10	97193176	volcanosv.DUP.1568	.	<DUP>	20	PASS	SVTYPE=DUP;END=97193279;SVLEN=103	GT	0/1
chr10	97718842	volcanosv.DUP.1569	.	<DUP>	20	PASS	SVTYPE=DUP;END=97718916;SVLEN=74	GT	0/1
chr10	99251498	volcanosv.DUP.1570	.	<DUP>	20	PASS	SVTYPE=DUP;END=99251576;SVLEN=78	GT	1/1
chr10	99836975	svim_asm.BND.110	N	]chr5:142000104]N	.	PASS	SVTYPE=BND;READS=PS106215948_106205269_107025994_hp1_3	GT	1/0
chr10	104035781	volcanosv.DUP.1571	.	<DUP>	20	PASS	SVTYPE=DUP;END=104036242;SVLEN=461	GT	1/1
chr10	110411737	volcanosv.DUP.1572	.	<DUP>	20	PASS	SVTYPE=DUP;END=110411812;SVLEN=75	GT	1/1
chr10	113647435	volcanosv.DUP.1573	.	<DUP>	20	PASS	SVTYPE=DUP;END=113647576;SVLEN=141	GT	0/1
chr10	114935165	volcanosv.DUP.1574	.	<DUP>	20	PASS	SVTYPE=DUP;END=114935312;SVLEN=147	GT	1/1
chr10	116260699	volcanosv.DUP.1575	.	<DUP>	20	PASS	SVTYPE=DUP;END=116260802;SVLEN=103	GT	0/1
chr10	116394303	volcanosv.DUP.495	.	<DUP>	20	PASS	SVTYPE=DUP;END=116394434;SVLEN=131	GT	0/1
chr10	116633718	volcanosv.DUP.1380	.	<DUP>	20	PASS	SVTYPE=DUP;END=116633818;SVLEN=100	GT	0/1
chr10	117126448	volcanosv.DUP.1576	.	<DUP>	20	PASS	SVTYPE=DUP;END=117126616;SVLEN=168	GT	0/1
chr10	118843354	volcanosv.DUP.1577	.	<DUP>	20	PASS	SVTYPE=DUP;END=118843501;SVLEN=147	GT	0/1
chr10	119312999	volcanosv.DUP.1578	.	<DUP>	20	PASS	SVTYPE=DUP;END=119313380;SVLEN=381	GT	0/1
chr10	119516198	svim_asm.BND.111	N	N]chr10:119695777]	.	PASS	SVTYPE=BND;READS=PS119592118_119571144_120029685_hp2_1	GT	0/1
chr10	119695777	svim_asm.BND.112	N	N]chr10:119516198]	.	PASS	SVTYPE=BND;READS=PS119592118_119571144_120029685_hp2_1	GT	0/1
chr10	120187304	volcanosv.DUP.1579	.	<DUP>	20	PASS	SVTYPE=DUP;END=120187387;SVLEN=83	GT	0/1
chr10	122681809	volcanosv.DUP.1580	.	<DUP>	20	PASS	SVTYPE=DUP;END=122682045;SVLEN=236	GT	0/1
chr10	123255192	volcanosv.DUP.1581	.	<DUP>	20	PASS	SVTYPE=DUP;END=123255443;SVLEN=251	GT	0/1
chr10	124507824	volcanosv.DUP.1582	.	<DUP>	20	PASS	SVTYPE=DUP;END=124507899;SVLEN=75	GT	0/1
chr10	124610421	volcanosv.DUP.1583	.	<DUP>	20	PASS	SVTYPE=DUP;END=124610829;SVLEN=408	GT	1/1
chr10	124610652	volcanosv.DUP.1584	.	<DUP>	20	PASS	SVTYPE=DUP;END=124610930;SVLEN=278	GT	0/1
chr10	125228052	volcanosv.DUP.1585	.	<DUP>	20	PASS	SVTYPE=DUP;END=125228118;SVLEN=66	GT	1/1
chr10	125824765	volcanosv.DUP.1586	.	<DUP>	20	PASS	SVTYPE=DUP;END=125825185;SVLEN=420	GT	0/1
chr10	126251635	volcanosv.DUP.1587	.	<DUP>	20	PASS	SVTYPE=DUP;END=126252320;SVLEN=685	GT	1/1
chr10	126672434	volcanosv.DUP.1588	.	<DUP>	20	PASS	SVTYPE=DUP;END=126672853;SVLEN=419	GT	1/1
chr10	126947413	volcanosv.DUP.1590	.	<DUP>	20	PASS	SVTYPE=DUP;END=126948506;SVLEN=1093	GT	0/1
chr10	126947455	volcanosv.DUP.1589	.	<DUP>	20	PASS	SVTYPE=DUP;END=126947945;SVLEN=490	GT	0/1
chr10	126952745	volcanosv.DUP.1591	.	<DUP>	20	PASS	SVTYPE=DUP;END=126952918;SVLEN=173	GT	0/1
chr10	127362837	volcanosv.DUP.1396	.	<DUP>	20	PASS	SVTYPE=DUP;END=127363064;SVLEN=227	GT	1/1
chr10	127396891	volcanosv.DUP.1592	.	<DUP>	20	PASS	SVTYPE=DUP;END=127397491;SVLEN=600	GT	0/1
chr10	128067262	volcanosv.DUP.1593	.	<DUP>	20	PASS	SVTYPE=DUP;END=128067317;SVLEN=55	GT	0/1
chr10	128219376	volcanosv.DUP.664	.	<DUP>	20	PASS	SVTYPE=DUP;END=128219544;SVLEN=168	GT	1/1
chr10	128464371	volcanosv.DUP.1594	.	<DUP>	20	PASS	SVTYPE=DUP;END=128464504;SVLEN=133	GT	0/1
chr10	128887107	volcanosv.DUP.1595	.	<DUP>	20	PASS	SVTYPE=DUP;END=128887166;SVLEN=59	GT	1/1
chr10	129414673	volcanosv.DUP.1596	.	<DUP>	20	PASS	SVTYPE=DUP;END=129414724;SVLEN=51	GT	1/1
chr10	129920117	volcanosv.DUP.1597	.	<DUP>	20	PASS	SVTYPE=DUP;END=129920311;SVLEN=194	GT	0/1
chr10	130203724	volcanosv.DUP.1598	.	<DUP>	20	PASS	SVTYPE=DUP;END=130203801;SVLEN=77	GT	1/1
chr10	130790355	volcanosv.DUP.1599	.	<DUP>	20	PASS	SVTYPE=DUP;END=130791724;SVLEN=1369	GT	0/1
chr10	130837416	svim_asm.INV.45	CCCCATCTCTACTAAAAATACAAAAATTAGCCAGGTGTGGTGGTGCGTGCTTGTAGTTCCAGCTACTTGAGAGGCTGAGGCAGGAGAATTGCTCAAACCCGGGAGGCAGAGGTTGTAGTGAGCCAAGATTGTGCCACGGCACTCCAGCCTGGGTGACAAAGTGAGACTCCATCTCAAAACAACAACAACAAGACAGAAAAATAGAACACAGAGCAGAGGAGAAGACACAGAAGCCAAGGTCGGATTGAGGGAGATATTGCAGTGATGTGGTCACCAGCCAAGGAACTCCTGGAGCCACCAGCAGCTGGAGGAGGCAGGGAGGGGCCTCCCTTAGTGCCTGCAGAAGGAGCCCTGCCAGCGCCTTGA	TCAAGGCGCTGGCAGGGCTCCTTCTGCAGGCACTAAGGGAGGCCCCTCCCTGCCTCCTCCAGCTGCTGGTGGCTCCAGGAGTTCCTTGGCTGGTGACCACATCACTGCAATATCTCCCTCAATCCGACCTTGGCTTCTGTGTCTTCTCCTCTGCTCTGTGTTCTATTTTTCTGTCTTGTTGTTGTTGTTTTGAGATGGAGTCTCACTTTGTCACCCAGGCTGGAGTGCCGTGGCACAATCTTGGCTCACTACAACCTCTGCCTCCCGGGTTTGAGCAATTCTCCTGCCTCAGCCTCTCAAGTAGCTGGAACTACAAGCACGCACCACCACACCTGGCTAATTTTTGTATTTTTAGTAGAGATGGGG	.	incomplete_inversion	SVTYPE=INV;END=130837781;READS=PS130759704_130743715_130920467_hp2_0	GT	0/1
chr10	131246920	volcanosv.DUP.1600	.	<DUP>	20	PASS	SVTYPE=DUP;END=131247009;SVLEN=89	GT	0/1
chr10	131376795	volcanosv.DUP.1601	.	<DUP>	20	PASS	SVTYPE=DUP;END=131377283;SVLEN=488	GT	0/1
chr10	131486743	volcanosv.DUP.1602	.	<DUP>	20	PASS	SVTYPE=DUP;END=131487181;SVLEN=438	GT	1/1
chr10	131619807	svim_asm.INV.47	GGACAGGTGTCTATAGGATGTTAACGGGTGTAAGCTTAAAAGATGTCTTCTGATCTACTTATTTTTGGGAACCATTGAGTTAAAATGTTTCTGGGTAGTGCTGAGCACTCAAGAAAGAGTGGCCTTCTCCGTAAATGTGGGTTGTACATTGGATATCAGTTTGTTCATGGACTGCACTACGAGCTGTGCCCTCTCCTGGTGGAGGGGAAACAAGCTTCCTCTGGCCTGTTTCATAAGGGCACTAATCCCACTCACCGGCGGGTTCTGCCCTCATGAAATAATGACCTCCAAAGGCCCCACCTCTGAATACTCTCACCTAGGCAATGAGTTTCCTCGGAACACAGCACTGCTAAAGAGAGGAGGCGGGGGGGGGGGGCCTCTGCCAGCTCTGGACACCCTTGAAGGGACAGGAGCGCAGAGTCTAGCAGGAGGCCTTGGAGGACATCAGACCAGCCTGAGGGTCATCAGTGCCAGCACCCAGATGCCCAGACCCCAGAACTGCAGCAGGGAACACTGTGTCCCCCAAAAGTAGGGCTGGCAGAATTAGGGGTGTGGGGGAGGCACGGTCTGTCTGCAAGATGGATCACAGAGGGGCCCTGCAGCTGCAGAGGGTGGGGGCACTGGCCTGGCTCTCAGGGAGCCCCATCCCCTCCTCAGCCTTAGGAGCCCCCTGTCTGCGGCTGGGGCAGCAGCCAGAAAGGGCCTGGTGGGGGTGTGTGGGCGAGCAGGGGTGGGTCCTCCTGGCCTAGTACCTCCATGCCCAGGTGAGTCTCTACCTCTCTGAGCCCTGGGAGGGTGCCAGCGTTTGGGGGAAGGCTGTGCGTAAATCTCAGCACGGGGTAGTCCCTGTTAGCTCAGGCAATATCCTGCAACCCCT	AGGGGTTGCAGGATATTGCCTGAGCTAACAGGGACTACCCCGTGCTGAGATTTACGCACAGCCTTCCCCCAAACGCTGGCACCCTCCCAGGGCTCAGAGAGGTAGAGACTCACCTGGGCATGGAGGTACTAGGCCAGGAGGACCCACCCCTGCTCGCCCACACACCCCCACCAGGCCCTTTCTGGCTGCTGCCCCAGCCGCAGACAGGGGGCTCCTAAGGCTGAGGAGGGGATGGGGCTCCCTGAGAGCCAGGCCAGTGCCCCCACCCTCTGCAGCTGCAGGGCCCCTCTGTGATCCATCTTGCAGACAGACCGTGCCTCCCCCACACCCCTAATTCTGCCAGCCCTACTTTTGGGGGACACAGTGTTCCCTGCTGCAGTTCTGGGGTCTGGGCATCTGGGTGCTGGCACTGATGACCCTCAGGCTGGTCTGATGTCCTCCAAGGCCTCCTGCTAGACTCTGCGCTCCTGTCCCTTCAAGGGTGTCCAGAGCTGGCAGAGGCCCCCCCCCCCCGCCTCCTCTCTTTAGCAGTGCTGTGTTCCGAGGAAACTCATTGCCTAGGTGAGAGTATTCAGAGGTGGGGCCTTTGGAGGTCATTATTTCATGAGGGCAGAACCCGCCGGTGAGTGGGATTAGTGCCCTTATGAAACAGGCCAGAGGAAGCTTGTTTCCCCTCCACCAGGAGAGGGCACAGCTCGTAGTGCAGTCCATGAACAAACTGATATCCAATGTACAACCCACATTTACGGAGAAGGCCACTCTTTCTTGAGTGCTCAGCACTACCCAGAAACATTTTAACTCAATGGTTCCCAAAAATAAGTAGATCAGAAGACATCTTTTAAGCTTACACCCGTTAACATCCTATAGACACCTGTCC	.	PASS	SVTYPE=INV;END=131620683;READS=PS131448803_131408071_131885861_hp1_0	GT	1/0
chr10	131624690	volcanosv.DUP.1603	.	<DUP>	20	PASS	SVTYPE=DUP;END=131624855;SVLEN=165	GT	0/1
chr10	131625687	volcanosv.DUP.1604	.	<DUP>	20	PASS	SVTYPE=DUP;END=131625822;SVLEN=135	GT	0/1
chr10	131631875	volcanosv.DUP.1605	.	<DUP>	20	PASS	SVTYPE=DUP;END=131632118;SVLEN=243	GT	0/1
chr10	131807676	volcanosv.DUP.1606	.	<DUP>	20	PASS	SVTYPE=DUP;END=131807824;SVLEN=148	GT	0/1
chr10	131819808	volcanosv.DUP.1607	.	<DUP>	20	PASS	SVTYPE=DUP;END=131820007;SVLEN=199	GT	0/1
chr10	131819955	volcanosv.DUP.1608	.	<DUP>	20	PASS	SVTYPE=DUP;END=131820007;SVLEN=52	GT	0/1
chr10	131822987	volcanosv.DUP.1610	.	<DUP>	20	PASS	SVTYPE=DUP;END=131823978;SVLEN=991	GT	0/1
chr10	131823279	volcanosv.DUP.1609	.	<DUP>	20	PASS	SVTYPE=DUP;END=131824354;SVLEN=1075	GT	0/1
chr10	131824145	volcanosv.DUP.1611	.	<DUP>	20	PASS	SVTYPE=DUP;END=131824267;SVLEN=122	GT	1/1
chr10	131862613	volcanosv.DUP.1612	.	<DUP>	20	PASS	SVTYPE=DUP;END=131862784;SVLEN=171	GT	0/1
chr10	131939087	volcanosv.DUP.1613	.	<DUP>	20	PASS	SVTYPE=DUP;END=131939199;SVLEN=112	GT	1/1
chr10	132221583	volcanosv.DUP.1614	.	<DUP>	20	PASS	SVTYPE=DUP;END=132221644;SVLEN=61	GT	0/1
chr10	132261043	volcanosv.DUP.1615	.	<DUP>	20	PASS	SVTYPE=DUP;END=132261099;SVLEN=56	GT	0/1
chr10	132267707	volcanosv.DUP.1616	.	<DUP>	20	PASS	SVTYPE=DUP;END=132267794;SVLEN=87	GT	0/1
chr10	132436098	volcanosv.DUP.1617	.	<DUP>	20	PASS	SVTYPE=DUP;END=132436187;SVLEN=89	GT	0/1
chr10	132440243	volcanosv.DUP.1618	.	<DUP>	20	PASS	SVTYPE=DUP;END=132440313;SVLEN=70	GT	0/1
chr10	132521928	volcanosv.DUP.1619	.	<DUP>	20	PASS	SVTYPE=DUP;END=132522275;SVLEN=347	GT	0/1
chr10	132578477	volcanosv.DUP.1620	.	<DUP>	20	PASS	SVTYPE=DUP;END=132578587;SVLEN=110	GT	0/1
chr10	132622314	volcanosv.DUP.1621	.	<DUP>	20	PASS	SVTYPE=DUP;END=132622894;SVLEN=580	GT	1/1
chr10	132791900	volcanosv.DUP.1622	.	<DUP>	20	PASS	SVTYPE=DUP;END=132792777;SVLEN=877	GT	0/1
chr10	132820786	volcanosv.DUP.1623	.	<DUP>	20	PASS	SVTYPE=DUP;END=132820864;SVLEN=78	GT	0/1
chr10	132822913	volcanosv.DUP.1624	.	<DUP>	20	PASS	SVTYPE=DUP;END=132822996;SVLEN=83	GT	0/1
chr10	132851825	volcanosv.DUP.1625	.	<DUP>	20	PASS	SVTYPE=DUP;END=132852741;SVLEN=916	GT	0/1
chr10	132852404	volcanosv.DUP.1626	.	<DUP>	20	PASS	SVTYPE=DUP;END=132852456;SVLEN=52	GT	0/1
chr10	132914077	volcanosv.DUP.1627	.	<DUP>	20	PASS	SVTYPE=DUP;END=132914145;SVLEN=68	GT	1/1
chr10	132965221	volcanosv.DUP.1628	.	<DUP>	20	PASS	SVTYPE=DUP;END=132965459;SVLEN=238	GT	0/1
chr10	133010812	volcanosv.DUP.1629	.	<DUP>	20	PASS	SVTYPE=DUP;END=133010919;SVLEN=107	GT	1/1
chr10	133051633	volcanosv.DUP.1630	.	<DUP>	20	PASS	SVTYPE=DUP;END=133051779;SVLEN=146	GT	0/1
chr10	133069679	volcanosv.DUP.1631	.	<DUP>	20	PASS	SVTYPE=DUP;END=133069836;SVLEN=157	GT	0/1
chr10	133077674	volcanosv.DUP.1632	.	<DUP>	20	PASS	SVTYPE=DUP;END=133077767;SVLEN=93	GT	1/1
chr10	133113004	volcanosv.DUP.1633	.	<DUP>	20	PASS	SVTYPE=DUP;END=133113143;SVLEN=139	GT	0/1
chr10	133155584	volcanosv.DUP.1634	.	<DUP>	20	PASS	SVTYPE=DUP;END=133155768;SVLEN=184	GT	0/1
chr10	133221808	volcanosv.DUP.1635	.	<DUP>	20	PASS	SVTYPE=DUP;END=133221977;SVLEN=169	GT	0/1
chr10	133243558	volcanosv.DUP.1636	.	<DUP>	20	PASS	SVTYPE=DUP;END=133243625;SVLEN=67	GT	1/1
chr10	133302367	volcanosv.DUP.1637	.	<DUP>	20	PASS	SVTYPE=DUP;END=133302488;SVLEN=121	GT	0/1
chr10	133303124	volcanosv.DUP.1638	.	<DUP>	20	PASS	SVTYPE=DUP;END=133303185;SVLEN=61	GT	0/1
chr10	133333586	volcanosv.DUP.1639	.	<DUP>	20	PASS	SVTYPE=DUP;END=133333807;SVLEN=221	GT	1/1
chr10	133333948	volcanosv.DUP.1640	.	<DUP>	20	PASS	SVTYPE=DUP;END=133334293;SVLEN=345	GT	1/1
chr10	133441256	volcanosv.DUP.1641	.	<DUP>	20	PASS	SVTYPE=DUP;END=133441515;SVLEN=259	GT	0/1
chr10	133441395	volcanosv.DUP.1642	.	<DUP>	20	PASS	SVTYPE=DUP;END=133441483;SVLEN=88	GT	0/1
chr10	133656201	volcanosv.DUP.720	.	<DUP>	20	PASS	SVTYPE=DUP;END=133656269;SVLEN=68	GT	1/1
chr10	133682842	svim_asm.BND.113	N	[chr18:107111[N	.	PASS	SVTYPE=BND;READS=PS38946_21354_764890_hp1_16	GT	1/0
chr10	133686510	svim_asm.DUP_TANDEM.19	N	<DUP:TANDEM>	.	PASS	SVTYPE=DUP:TANDEM;END=133687194;SVLEN=685;READS=PS133658836_133644243_133689532_hp1_23	GT:CN	1/0:2
chr10	133688380	svim_asm.BND.114	N	]chr14_GL000225v1_random:55536]N	.	PASS	SVTYPE=BND;READS=PS190176090_190173121_190179356_hp2_47	GT	0/1
chr10	133689767	svim_asm.BND.115	N	N]chr4:190179746]	.	PASS	SVTYPE=BND;READS=PS133658836_133644243_133689532_hp1_17	GT	1/0
chr10	133690466	svim_asm.BND.116	N	N]hs38d1:6798697]	.	PASS	SVTYPE=BND;READS=PS16372516_16354403_17015593_hp1_13	GT	1/0
chr11	196318	volcanosv.DUP.1643	.	<DUP>	20	PASS	SVTYPE=DUP;END=196547;SVLEN=229	GT	0/1
chr11	361052	volcanosv.DUP.1644	.	<DUP>	20	PASS	SVTYPE=DUP;END=361189;SVLEN=137	GT	0/1
chr11	384907	volcanosv.DUP.1645	.	<DUP>	20	PASS	SVTYPE=DUP;END=385706;SVLEN=799	GT	0/1
chr11	431056	volcanosv.DUP.1646	.	<DUP>	20	PASS	SVTYPE=DUP;END=431621;SVLEN=565	GT	0/1
chr11	519275	volcanosv.DUP.1647	.	<DUP>	20	PASS	SVTYPE=DUP;END=520323;SVLEN=1048	GT	0/1
chr11	589854	volcanosv.DUP.1648	.	<DUP>	20	PASS	SVTYPE=DUP;END=590029;SVLEN=175	GT	1/1
chr11	664410	volcanosv.DUP.1649	.	<DUP>	20	PASS	SVTYPE=DUP;END=665225;SVLEN=815	GT	0/1
chr11	664526	volcanosv.DUP.1650	.	<DUP>	20	PASS	SVTYPE=DUP;END=665143;SVLEN=617	GT	0/1
chr11	734729	volcanosv.DUP.1651	.	<DUP>	20	PASS	SVTYPE=DUP;END=735682;SVLEN=953	GT	0/1
chr11	877718	volcanosv.DUP.1652	.	<DUP>	20	PASS	SVTYPE=DUP;END=877782;SVLEN=64	GT	1/1
chr11	975540	volcanosv.DUP.1653	.	<DUP>	20	PASS	SVTYPE=DUP;END=975682;SVLEN=142	GT	0/1
chr11	994843	volcanosv.DUP.1654	.	<DUP>	20	PASS	SVTYPE=DUP;END=995068;SVLEN=225	GT	0/1
chr11	1094793	volcanosv.DUP.1655	.	<DUP>	20	PASS	SVTYPE=DUP;END=1095092;SVLEN=299	GT	1/1
chr11	1294677	volcanosv.DUP.1657	.	<DUP>	20	PASS	SVTYPE=DUP;END=1294915;SVLEN=238	GT	1/1
chr11	1341538	volcanosv.DUP.1658	.	<DUP>	20	PASS	SVTYPE=DUP;END=1341591;SVLEN=53	GT	1/1
chr11	1411954	volcanosv.DUP.1659	.	<DUP>	20	PASS	SVTYPE=DUP;END=1412027;SVLEN=73	GT	0/1
chr11	1417697	volcanosv.DUP.1660	.	<DUP>	20	PASS	SVTYPE=DUP;END=1417746;SVLEN=49	GT	0/1
chr11	1512798	volcanosv.DUP.1661	.	<DUP>	20	PASS	SVTYPE=DUP;END=1512957;SVLEN=159	GT	0/1
chr11	1551267	volcanosv.DUP.1662	.	<DUP>	20	PASS	SVTYPE=DUP;END=1551981;SVLEN=714	GT	0/1
chr11	1576989	volcanosv.DUP.1663	.	<DUP>	20	PASS	SVTYPE=DUP;END=1577057;SVLEN=68	GT	0/1
chr11	1584673	volcanosv.DUP.1664	.	<DUP>	20	PASS	SVTYPE=DUP;END=1584734;SVLEN=61	GT	0/1
chr11	1629863	volcanosv.DUP.1665	.	<DUP>	20	PASS	SVTYPE=DUP;END=1630007;SVLEN=144	GT	0/1
chr11	1670526	volcanosv.DUP.1666	.	<DUP>	20	PASS	SVTYPE=DUP;END=1671102;SVLEN=576	GT	0/1
chr11	1894043	svim_asm.BND.117	N	[hs38d1:1344198[N	.	PASS	SVTYPE=BND;READS=PS1941233_1939848_1949887_hp1_0,PS1941233_1939848_1949887_hp2_0	GT	1/1
chr11	1939855	svim_asm.BND.120	N	]hs38d1:1345776]N	.	PASS	SVTYPE=BND;READS=PS1338352_1310593_1887598_hp1_1,PS1894328_1894040_1907390_hp2_0	GT	1/1
chr11	1950659	volcanosv.DUP.1667	.	<DUP>	20	PASS	SVTYPE=DUP;END=1950718;SVLEN=59	GT	0/1
chr11	2161569	volcanosv.DUP.1668	.	<DUP>	20	PASS	SVTYPE=DUP;END=2161649;SVLEN=80	GT	0/1
chr11	2634435	svim_asm.BND.123	N	]chr11:3264289]N	.	PASS	SVTYPE=BND;READS=PS2700766_2692163_3250997_hp2_0	GT	0/1
chr11	2925965	volcanosv.DUP.1669	.	<DUP>	20	PASS	SVTYPE=DUP;END=2926038;SVLEN=73	GT	0/1
chr11	2938360	volcanosv.DUP.1670	.	<DUP>	20	PASS	SVTYPE=DUP;END=2938470;SVLEN=110	GT	0/1
chr11	3199293	volcanosv.DUP.1671	.	<DUP>	20	PASS	SVTYPE=DUP;END=3199507;SVLEN=214	GT	1/1
chr11	3204209	volcanosv.DUP.1672	.	<DUP>	20	PASS	SVTYPE=DUP;END=3204294;SVLEN=85	GT	0/1
chr11	3216167	volcanosv.DUP.1673	.	<DUP>	20	PASS	SVTYPE=DUP;END=3216264;SVLEN=97	GT	0/1
chr11	3264289	svim_asm.BND.124	N	N[chr11:2634435[	.	PASS	SVTYPE=BND;READS=PS2700766_2692163_3250997_hp2_0	GT	0/1
chr11	3653798	volcanosv.DUP.1674	.	<DUP>	20	PASS	SVTYPE=DUP;END=3654051;SVLEN=253	GT	0/1
chr11	3654428	volcanosv.DUP.1675	.	<DUP>	20	PASS	SVTYPE=DUP;END=3654492;SVLEN=64	GT	0/1
chr11	7491542	volcanosv.DUP.1676	.	<DUP>	20	PASS	SVTYPE=DUP;END=7491765;SVLEN=223	GT	0/1
chr11	8844599	volcanosv.DUP.1677	.	<DUP>	20	PASS	SVTYPE=DUP;END=8844670;SVLEN=71	GT	0/1
chr11	10249691	volcanosv.DUP.1678	.	<DUP>	20	PASS	SVTYPE=DUP;END=10249776;SVLEN=85	GT	1/1
chr11	17527111	volcanosv.DUP.1679	.	<DUP>	20	PASS	SVTYPE=DUP;END=17527209;SVLEN=98	GT	0/1
chr11	25043897	volcanosv.DUP.1680	.	<DUP>	20	PASS	SVTYPE=DUP;END=25044129;SVLEN=232	GT	1/1
chr11	25603559	volcanosv.DUP.624	.	<DUP>	20	PASS	SVTYPE=DUP;END=25603916;SVLEN=357	GT	0/1
chr11	32522776	volcanosv.DUP.317	.	<DUP>	20	PASS	SVTYPE=DUP;END=32522901;SVLEN=125	GT	1/1
chr11	34405424	volcanosv.DUP.1681	.	<DUP>	20	PASS	SVTYPE=DUP;END=34405578;SVLEN=154	GT	0/1
chr11	36507609	volcanosv.DUP.1682	.	<DUP>	20	PASS	SVTYPE=DUP;END=36507658;SVLEN=49	GT	0/1
chr11	37347808	volcanosv.DUP.1109	.	<DUP>	20	PASS	SVTYPE=DUP;END=37347911;SVLEN=103	GT	0/1
chr11	37559658	volcanosv.DUP.1683	.	<DUP>	20	PASS	SVTYPE=DUP;END=37559839;SVLEN=181	GT	0/1
chr11	37596539	volcanosv.DUP.1684	.	<DUP>	20	PASS	SVTYPE=DUP;END=37596631;SVLEN=92	GT	0/1
chr11	37744834	volcanosv.DUP.1685	.	<DUP>	20	PASS	SVTYPE=DUP;END=37745121;SVLEN=287	GT	0/1
chr11	38193099	volcanosv.DUP.1686	.	<DUP>	20	PASS	SVTYPE=DUP;END=38193393;SVLEN=294	GT	0/1
chr11	39165445	volcanosv.DUP.1687	.	<DUP>	20	PASS	SVTYPE=DUP;END=39165527;SVLEN=82	GT	0/1
chr11	45101630	volcanosv.DUP.1688	.	<DUP>	20	PASS	SVTYPE=DUP;END=45102115;SVLEN=485	GT	0/1
chr11	45101909	volcanosv.DUP.1689	.	<DUP>	20	PASS	SVTYPE=DUP;END=45102261;SVLEN=352	GT	0/1
chr11	48888301	svim_asm.INV.48	CCTTGAACTTTAAACTAAATAGTCAAATTATTATAATGATTATTAACTTCATCACTCCCTCAGTGAAAGGCAAGTTCCAGGAAGGAAGGTATTTACACAGATTCTATTTAAATTTCTAACATTGATGCCTAGGCACAACAAGACATCCAGTACAGAACAGAATAATCCTCATGCTCTTCATCTTCCCCCTAATTTCTTTACCTGTGCCACCCTCTAGCTTTCAAAGTGCTCTCTGAGCCATCACTTACCCAGTGTTCCTTAGTTGCCCCTCACAGTGTCTGGGAGCCCCGTGCTCCTGAGTGTTCCAGAACAGCAAATGAAGCAGGCTCTTATCCACCGCTCCAAATATCTTTTTTTCTCCCTGTGGATCCCACACATTTATTCATTAGAGCTCAGGAATTGCCAGAGACTGGCTTTTCTGGCAATGCACACTGGATTCTTCAGAAGAATATTGGTTTTGATGTCCTCCTGCTGTGACAGTTCCCCCCATGTGGGCAGCAGGTAGAAATTTTGGTTTCTTCCCAGGAAAGGCAGGGAAAGGGCCTACAGAAGCTGGGGCCGCAGCCTGTGATGATGGGGTCTACGAGTTAGTTCAGACAGAAGAGGCAGATGGGTTCTTTCTGTTAGGCTTGTGTGATATCTGAGACCATTTTCCTGAAGGAAGGAAATTAGGAAAGGTATGATTAAAACTTCATCTTATGCCTTGGAGAAACAAAGGCCAAAGCAAAATTTGACTCAGGTTGTGACTCAGCGATAAACTTCTGTCTAGAGTAGAACAGGCTTTATTTTGTATAAGACAAAAATCGAACCTGAGGCACAAAGAGAGCTCTTGGATCTGTAGGTAAAATTGTTGGGTTCGTGCACAACTCACAGGGCACTACATCCTCATCCTACTATTTTGTTTTGCATAGAAAAATGAACCTCAGAGAGGAGAGGTGTGATGGCTCACACCTGTAATCCCAGCACTTTGGGATGCCAAGGCTGGTAGATCAGGTTGGAGACCAGCCTGGCCAATATGTGAAACCCTGTCTCTACTAAAAACACAACAATCAGCCAGGAGTGGTGGAACATACCTGTAATCCCAGAAACTTAGGAGACTGGGCAGGAGAATTGCTTGAACCCTGAATTTTCAGTCAGCTGAGATTGAGCCACTACTCTTCAGCCTGGGCAATAAAGCAAGAAGAAAGAAAGAAAGAAAGAAAGAAAGAAAGAAAGAAAGAAAGAAAGAAAGAAAGAAAGAAAGAAAGAAAGAAAGAGAGAATGAGAGAGAGAGAGAGAAAAAGAGAGAAAAAGGAAGAAAGAAATAAAGAAAGAAAAGAAAAGAAACCTCAGTTTTGTTGAGTTTTGACTTTACTCCAAAAAACTTCAGGTTTAAGAGTATGAAATTAGGACCAATTTATACCATTAGATGATGGGTCCTGAATACTCTGAAAACCATTCTTAATGCTCATTGTGATTGGATTAGAAAAGATTGATTCAGTGCAAAAGAAAAAAAGTGATTGGTTTAGGAAATGGTATTTAACTGCAATTTTACTCTCATTGTTTCACTTAGATGTCATAATTTTCTCCTTTAAAGTATTTCAAAAAATCTCCGTCACAATCCACCACTGCAAAATGATTTCTAAAGAACCATTATTTATTTACTGAACATTGTGAAATTTGATCAGATTTCACCCAGAAATGCTGAAGAGGCATTTAGTATACACTAAAACAATATTATCCTCAAATTATTCAACACATTCCCTAAGTTGTATATTATAGAATATTCTGTCTTGTGCATATATTTTTGTGCCAAGTTTAGAACAGAGGGTATTACATTTATGTACAACATATAAAATAAAATATTCTCAATAAAATTTAGGATATACAACAAGTATGAAATTGCAAGATATCTGAAAACTATTTTCTGTGTTCTTAGAATACTTAGGAACAACTAAGGAATACATAAATGATACAAGTAAAATTAATCTTCACTGTATTTCACAAGTATGTAGGAAGACAGGATGATAAAATAAGAGTAAAAATGTTTTTACTAAGTAAGCAAATGACATCACTTATAGGAACAAGCTCAGTTTGTTGGAAAATTAAACACAGGGCAGTCTGTTTTGGGTTGGAAAAGTCGCAGGAACTCCTCCTCTGTTAGTTGTGTTCTCACCCTAAAAATGTACTTATGGTCTCACTGAAACTTGCTGTAGAAGTAATACTATAAAATCTGATCAGGGATCAGGGCCTCACCATATAGTGGTAGTAGCTTTCAGACATCTTCGCAGCCAGTTCCAAAGCCTCGCTGTTTGTCCCAGCAAAGAATGAGCTTGACTACTTGTACCTCTTTATATTGAATCTCTGAAAAATCACACCCATTTCAAACAGGTTGTACAGTTCTTGGAGTTTGGGATAGCCATTAGGGTTCTTGATTAGGTTTCACCAGAAGAGAGGAAATGATTGATTCAACAACTTGGCTAATCTCCATAAACAAACTTTAAACTTCTTGTTATCAAGAACCACTGAGTTTACAACAAACGAACCCTCAAATACCAAATTTGTAGATAATTTTGGAGTCCCTTAATATTTTAATCATCAAAAGATGAGAAAGAGGATACCATCAATTTATGATTTTAATAAATGTCTTCAAAAGTCTGGAATCGTTTTTCTCCTTTTTCTTTTTGTTTTTTTTCTTATGTTTTTGGAAATGTTTTGCCTGAAGTTGGCTTTAATTCTAATAGTCACTGAAGTAGACTTGAAATGCACTTTGCTGTTGCTTTTGAAGCTTGATTTCAGGTTTTAATGTATTACTGTCAATTTATATATATATATAATGTATTTTATATAATATATATTTTTATACATATATAATATATATGTATTTTATATATATTATATATTATAATATGTATTTTATATATATTATGTATACACACACACACATATATATATGTATATACATATATATATAGATTGATGGATAGTCTGGTTCTGTAGCCTAGGCTGGAGTGCGGTGGTGCAATCACAGCTCACAGCAGCATTAAACTGCTAGGCTCAAGTGATTCTTTTGCCTCATTTTCTCATAGAGCCAAAATTACAGATGTGAGCCACTGCACCCAGTCTATTAATTCATGTTGTTGATAAAAGCATAAGAATTATCTTTATTATAAATTAAGAAACAGAATATCTTTAAGGAAATATTATATCTTTTAGGAAAAATAAAATCTTCAGTAGTTATAGACTCTTGTGAAAACCGCCGTTACCAATAGCAATTTTGTGTATGTCTATATAACACATACATAAGTAAATATATATAATATATACATGATTTTTTTCACATTTGGCAGTCATTTAAGAACTTCTTTTACCATATAAAATCTAATTTATATTGGTAAAAGTGAAATAAGTAAAATTTGCTGTTTAGTGAAAACTTTGTTTAGCAAGTTAAATGAAGCTGTAGAAAGTGTGAATTGGATAATAGATATAAAGATATGTCATGAAGGCTTCACACATGGACAAATAGAGGTAAACTAGGAGAGTGATAGTGACCTAAGGAGGATGAGAGTATCATGTATGTCCTATAAACAGCATAATGTGTGAGTGACTGTAGCACACAGTAGAGCTAAGTAGAGAAGATGAGGAGAGAACATATTCAAGGGTGTAATGTTTGATAATTTTTTCAGAGTAAGCAAATGAATTCAGGAAGCCAAAAAATCCCCATTTTGGATGTATAAAACATAAATTTACTTTGTTTTGCATGTGTAAAACAATACATTTTGGCTGATTTTTAGTATTTCTCTGTCTCTGTTGGCTGATTCATTATGATGTGTTTAAGATTGAAACCA	TGGTTTCAATCTTAAACACATCATAATGAATCAGCCAACAGAGACAGAGAAATACTAAAAATCAGCCAAAATGTATTGTTTTACACATGCAAAACAAAGTAAATTTATGTTTTATACATCCAAAATGGGGATTTTTTGGCTTCCTGAATTCATTTGCTTACTCTGAAAAAATTATCAAACATTACACCCTTGAATATGTTCTCTCCTCATCTTCTCTACTTAGCTCTACTGTGTGCTACAGTCACTCACACATTATGCTGTTTATAGGACATACATGATACTCTCATCCTCCTTAGGTCACTATCACTCTCCTAGTTTACCTCTATTTGTCCATGTGTGAAGCCTTCATGACATATCTTTATATCTATTATCCAATTCACACTTTCTACAGCTTCATTTAACTTGCTAAACAAAGTTTTCACTAAACAGCAAATTTTACTTATTTCACTTTTACCAATATAAATTAGATTTTATATGGTAAAAGAAGTTCTTAAATGACTGCCAAATGTGAAAAAAATCATGTATATATTATATATATTTACTTATGTATGTGTTATATAGACATACACAAAATTGCTATTGGTAACGGCGGTTTTCACAAGAGTCTATAACTACTGAAGATTTTATTTTTCCTAAAAGATATAATATTTCCTTAAAGATATTCTGTTTCTTAATTTATAATAAAGATAATTCTTATGCTTTTATCAACAACATGAATTAATAGACTGGGTGCAGTGGCTCACATCTGTAATTTTGGCTCTATGAGAAAATGAGGCAAAAGAATCACTTGAGCCTAGCAGTTTAATGCTGCTGTGAGCTGTGATTGCACCACCGCACTCCAGCCTAGGCTACAGAACCAGACTATCCATCAATCTATATATATATGTATATACATATATATATGTGTGTGTGTGTATACATAATATATATAAAATACATATTATAATATATAATATATATAAAATACATATATATTATATATGTATAAAAATATATATTATATAAAATACATTATATATATATATAAATTGACAGTAATACATTAAAACCTGAAATCAAGCTTCAAAAGCAACAGCAAAGTGCATTTCAAGTCTACTTCAGTGACTATTAGAATTAAAGCCAACTTCAGGCAAAACATTTCCAAAAACATAAGAAAAAAAACAAAAAGAAAAAGGAGAAAAACGATTCCAGACTTTTGAAGACATTTATTAAAATCATAAATTGATGGTATCCTCTTTCTCATCTTTTGATGATTAAAATATTAAGGGACTCCAAAATTATCTACAAATTTGGTATTTGAGGGTTCGTTTGTTGTAAACTCAGTGGTTCTTGATAACAAGAAGTTTAAAGTTTGTTTATGGAGATTAGCCAAGTTGTTGAATCAATCATTTCCTCTCTTCTGGTGAAACCTAATCAAGAACCCTAATGGCTATCCCAAACTCCAAGAACTGTACAACCTGTTTGAAATGGGTGTGATTTTTCAGAGATTCAATATAAAGAGGTACAAGTAGTCAAGCTCATTCTTTGCTGGGACAAACAGCGAGGCTTTGGAACTGGCTGCGAAGATGTCTGAAAGCTACTACCACTATATGGTGAGGCCCTGATCCCTGATCAGATTTTATAGTATTACTTCTACAGCAAGTTTCAGTGAGACCATAAGTACATTTTTAGGGTGAGAACACAACTAACAGAGGAGGAGTTCCTGCGACTTTTCCAACCCAAAACAGACTGCCCTGTGTTTAATTTTCCAACAAACTGAGCTTGTTCCTATAAGTGATGTCATTTGCTTACTTAGTAAAAACATTTTTACTCTTATTTTATCATCCTGTCTTCCTACATACTTGTGAAATACAGTGAAGATTAATTTTACTTGTATCATTTATGTATTCCTTAGTTGTTCCTAAGTATTCTAAGAACACAGAAAATAGTTTTCAGATATCTTGCAATTTCATACTTGTTGTATATCCTAAATTTTATTGAGAATATTTTATTTTATATGTTGTACATAAATGTAATACCCTCTGTTCTAAACTTGGCACAAAAATATATGCACAAGACAGAATATTCTATAATATACAACTTAGGGAATGTGTTGAATAATTTGAGGATAATATTGTTTTAGTGTATACTAAATGCCTCTTCAGCATTTCTGGGTGAAATCTGATCAAATTTCACAATGTTCAGTAAATAAATAATGGTTCTTTAGAAATCATTTTGCAGTGGTGGATTGTGACGGAGATTTTTTGAAATACTTTAAAGGAGAAAATTATGACATCTAAGTGAAACAATGAGAGTAAAATTGCAGTTAAATACCATTTCCTAAACCAATCACTTTTTTTCTTTTGCACTGAATCAATCTTTTCTAATCCAATCACAATGAGCATTAAGAATGGTTTTCAGAGTATTCAGGACCCATCATCTAATGGTATAAATTGGTCCTAATTTCATACTCTTAAACCTGAAGTTTTTTGGAGTAAAGTCAAAACTCAACAAAACTGAGGTTTCTTTTCTTTTCTTTCTTTATTTCTTTCTTCCTTTTTCTCTCTTTTTCTCTCTCTCTCTCTCATTCTCTCTTTCTTTCTTTCTTTCTTTCTTTCTTTCTTTCTTTCTTTCTTTCTTTCTTTCTTTCTTTCTTTCTTTCTTTCTTCTTGCTTTATTGCCCAGGCTGAAGAGTAGTGGCTCAATCTCAGCTGACTGAAAATTCAGGGTTCAAGCAATTCTCCTGCCCAGTCTCCTAAGTTTCTGGGATTACAGGTATGTTCCACCACTCCTGGCTGATTGTTGTGTTTTTAGTAGAGACAGGGTTTCACATATTGGCCAGGCTGGTCTCCAACCTGATCTACCAGCCTTGGCATCCCAAAGTGCTGGGATTACAGGTGTGAGCCATCACACCTCTCCTCTCTGAGGTTCATTTTTCTATGCAAAACAAAATAGTAGGATGAGGATGTAGTGCCCTGTGAGTTGTGCACGAACCCAACAATTTTACCTACAGATCCAAGAGCTCTCTTTGTGCCTCAGGTTCGATTTTTGTCTTATACAAAATAAAGCCTGTTCTACTCTAGACAGAAGTTTATCGCTGAGTCACAACCTGAGTCAAATTTTGCTTTGGCCTTTGTTTCTCCAAGGCATAAGATGAAGTTTTAATCATACCTTTCCTAATTTCCTTCCTTCAGGAAAATGGTCTCAGATATCACACAAGCCTAACAGAAAGAACCCATCTGCCTCTTCTGTCTGAACTAACTCGTAGACCCCATCATCACAGGCTGCGGCCCCAGCTTCTGTAGGCCCTTTCCCTGCCTTTCCTGGGAAGAAACCAAAATTTCTACCTGCTGCCCACATGGGGGGAACTGTCACAGCAGGAGGACATCAAAACCAATATTCTTCTGAAGAATCCAGTGTGCATTGCCAGAAAAGCCAGTCTCTGGCAATTCCTGAGCTCTAATGAATAAATGTGTGGGATCCACAGGGAGAAAAAAAGATATTTGGAGCGGTGGATAAGAGCCTGCTTCATTTGCTGTTCTGGAACACTCAGGAGCACGGGGCTCCCAGACACTGTGAGGGGCAACTAAGGAACACTGGGTAAGTGATGGCTCAGAGAGCACTTTGAAAGCTAGAGGGTGGCACAGGTAAAGAAATTAGGGGGAAGATGAAGAGCATGAGGATTATTCTGTTCTGTACTGGATGTCTTGTTGTGCCTAGGCATCAATGTTAGAAATTTAAATAGAATCTGTGTAAATACCTTCCTTCCTGGAACTTGCCTTTCACTGAGGGAGTGATGAAGTTAATAATCATTATAATAATTTGACTATTTAGTTTAAAGTTCAAGG	.	PASS	SVTYPE=INV;END=48892127;READS=PS46083755_46070987_49357907_hp1_0	GT	1/0
chr11	51086256	svim_asm.BND.125	N	N[hs38d1:9529175[	.	PASS	SVTYPE=BND;READS=PS50650671_50628107_50806768_hp1_1	GT	1/0
chr11	54547197	svim_asm.BND.126	N	N[chrUn_KI270424v1:1[	.	PASS	SVTYPE=BND;READS=PS54525221_54525074_54586591_hp1_1	GT	1/0
chr11	54929760	svim_asm.DUP_TANDEM.20	N	<DUP:TANDEM>	.	PASS	SVTYPE=DUP:TANDEM;END=54937260;SVLEN=7501;READS=PS62506796_62506779_63302988_hp1_1,PS62506796_62506779_63302988_hp2_6	GT:CN	1/1:2
chr11	54929760	svim_asm.DUP_TANDEM.21	N	<DUP:TANDEM>	.	PASS	SVTYPE=DUP:TANDEM;END=54937260;SVLEN=7501;READS=PS54729347_54723069_54956894_hp1_0	GT:CN	1/0:4
chr11	55068657	volcanosv.DUP.1690	.	<DUP>	20	PASS	SVTYPE=DUP;END=55070225;SVLEN=1568	GT	0/1
chr11	56596940	volcanosv.DUP.1691	.	<DUP>	20	PASS	SVTYPE=DUP;END=56597093;SVLEN=153	GT	1/1
chr11	57376095	volcanosv.DUP.1692	.	<DUP>	20	PASS	SVTYPE=DUP;END=57376524;SVLEN=429	GT	0/1
chr11	61520022	volcanosv.DUP.1693	.	<DUP>	20	PASS	SVTYPE=DUP;END=61520095;SVLEN=73	GT	0/1
chr11	62009599	volcanosv.DUP.1694	.	<DUP>	20	PASS	SVTYPE=DUP;END=62010161;SVLEN=562	GT	0/1
chr11	62097824	svim_asm.INV.50	CAAAAGAAAATGACCAAATTGACCAAATTCCTTCATCATTGGCATCTTTAACCATGGCCATTTTAAGTGTTGTCCTTTTCCTTCTTGGGGAGTTCCTTCTGTGCTTCACAGCAACTGAGGAACCCATTTCACTGGTCAAATAATTTGGTCTATTTTGGTCTATTTGTTCACATGGCTGATTTTCCAGCATTTCCATTGTGCGTACCACCCTAGGTCTTTTCTTTTC	GAAAAGAAAAGACCTAGGGTGGTACGCACAATGGAAATGCTGGAAAATCAGCCATGTGAACAAATAGACCAAAATAGACCAAATTATTTGACCAGTGAAATGGGTTCCTCAGTTGCTGTGAAGCACAGAAGGAACTCCCCAAGAAGGAAAAGGACAACACTTAAAATGGCCATGGTTAAAGATGCCAATGATGAAGGAATTTGGTCAATTTGGTCATTTTCTTTTG	.	PASS	SVTYPE=INV;END=62098049;READS=PS61915920_61891711_62688388_hp1_0,PS61915920_61891711_62688388_hp2_1	GT	1/1
chr11	62143052	volcanosv.DUP.1695	.	<DUP>	20	PASS	SVTYPE=DUP;END=62143212;SVLEN=160	GT	0/1
chr11	64582045	volcanosv.DUP.1696	.	<DUP>	20	PASS	SVTYPE=DUP;END=64582359;SVLEN=314	GT	0/1
chr11	64595969	volcanosv.DUP.1697	.	<DUP>	20	PASS	SVTYPE=DUP;END=64596278;SVLEN=309	GT	1/1
chr11	65971148	volcanosv.DUP.1698	.	<DUP>	20	PASS	SVTYPE=DUP;END=65971422;SVLEN=274	GT	1/1
chr11	66251222	svim_asm.INV.52	CGGCTCATGCCTGTAATCCCAGCACTCTGGGAGACCAAGGCAGACAGATCACTTGAGGTCAGGAGTTTGAGACCAGTCTGGCCAACATGGTGAAACCCTGTCTCTACTAAAAATACAAAAATTAACCGGGCATAGTGGCGGGCACCTGTAATCCCAGCTACTTGGGAAGCTGAGCCACAAGAATCGCTTGAACCTGAGAGGCAGAGGTTGCGGTGTGCCAAGATCGCGCCACTGCACTCCAGCCTGGGCAGGCGACAGAGTGAGACTCCGTCTCAAAAAAAGAGGCCTGGCATGGTGGCTCAGCACCTTGGGAGGCCGAGGCGGGCAGATCACCTGAGGTCAGGAGTTCGAAACCAGCCTGACCAACATGGTGAAACCCCGTCTCTACTAAAAATACAAAATTAGCCAGGCATGGTGGCGCATGCCTGTAATCCCAGCTACTCAGGAGGCTGAAGCAGGAAAATCACTTGAACCCTGGTAGCAGAGGTTACAGTGAGCCGAGACAATGCCATTGCACTCCAGCCTGGGCAACAAGAGTGAAACTCCATCTCAAAAAAAAGAAAACAGAGTTGAAAGAGAGTCCAGGACAGACTGACTGTCCTGTGTGAACATCCCTGCAGGAGATTTGGACAGGACTTAGTGCTATTCCAACTGGAAGTGGAATATATGGGTCTGGGTAGAGCTCAGGGGACTGATCTGGGCCAGAGATGGAGATGTGGGCCTCCCCACCGTGTGGGAGAGCTGACGCTGGGGAGAGGTGAGCTCATCCCTCGCTGGGCTCATCTCCTTCCTGATCACATGGGCACCTACGGTCCACACTACACAGCTCACGCTTGCTTCTATTCAGTCTCTGCCGCCTCATTTGTGGCTCACCTTCATTCTGAGTGCATCTCTGTCCAACAACACTGCAGGCAGAAGCTGCCCCGTATTTCTCATTCTTTTCCCACACCTTGCACTCAGGGTCTGTTGACTACTAAGCTTGATGGTGATGAGAATAAACAACCACTAGGAATAGTGTCTGTTATGTACAAGGCCTAATGTTAAGCCTTTATGCCTTTTTTGTTTGTTTGTTTTTGGTTTTTGAGACAGAGTCTCGCTCTGTCCCCCAGGCTGGAGTGCAGTGGCGCGATCTCGGCTCACCGCAAGCTCCGCCTCCCGGGTTCGCGCCATTCTCCTGCCTCAGCCTCCCGAGCCA	TGGCTCGGGAGGCTGAGGCAGGAGAATGGCGCGAACCCGGGAGGCGGAGCTTGCGGTGAGCCGAGATCGCGCCACTGCACTCCAGCCTGGGGGACAGAGCGAGACTCTGTCTCAAAAACCAAAAACAAACAAACAAAAAAGGCATAAAGGCTTAACATTAGGCCTTGTACATAACAGACACTATTCCTAGTGGTTGTTTATTCTCATCACCATCAAGCTTAGTAGTCAACAGACCCTGAGTGCAAGGTGTGGGAAAAGAATGAGAAATACGGGGCAGCTTCTGCCTGCAGTGTTGTTGGACAGAGATGCACTCAGAATGAAGGTGAGCCACAAATGAGGCGGCAGAGACTGAATAGAAGCAAGCGTGAGCTGTGTAGTGTGGACCGTAGGTGCCCATGTGATCAGGAAGGAGATGAGCCCAGCGAGGGATGAGCTCACCTCTCCCCAGCGTCAGCTCTCCCACACGGTGGGGAGGCCCACATCTCCATCTCTGGCCCAGATCAGTCCCCTGAGCTCTACCCAGACCCATATATTCCACTTCCAGTTGGAATAGCACTAAGTCCTGTCCAAATCTCCTGCAGGGATGTTCACACAGGACAGTCAGTCTGTCCTGGACTCTCTTTCAACTCTGTTTTCTTTTTTTTGAGATGGAGTTTCACTCTTGTTGCCCAGGCTGGAGTGCAATGGCATTGTCTCGGCTCACTGTAACCTCTGCTACCAGGGTTCAAGTGATTTTCCTGCTTCAGCCTCCTGAGTAGCTGGGATTACAGGCATGCGCCACCATGCCTGGCTAATTTTGTATTTTTAGTAGAGACGGGGTTTCACCATGTTGGTCAGGCTGGTTTCGAACTCCTGACCTCAGGTGATCTGCCCGCCTCGGCCTCCCAAGGTGCTGAGCCACCATGCCAGGCCTCTTTTTTTGAGACGGAGTCTCACTCTGTCGCCTGCCCAGGCTGGAGTGCAGTGGCGCGATCTTGGCACACCGCAACCTCTGCCTCTCAGGTTCAAGCGATTCTTGTGGCTCAGCTTCCCAAGTAGCTGGGATTACAGGTGCCCGCCACTATGCCCGGTTAATTTTTGTATTTTTAGTAGAGACAGGGTTTCACCATGTTGGCCAGACTGGTCTCAAACTCCTGACCTCAAGTGATCTGTCTGCCTTGGTCTCCCAGAGTGCTGGGATTACAGGCATGAGCCG	.	incomplete_inversion	SVTYPE=INV;END=66252416;READS=PS65690096_65664611_66473592_hp1_0	GT	1/0
chr11	68929814	volcanosv.DUP.1699	.	<DUP>	20	PASS	SVTYPE=DUP;END=68929955;SVLEN=141	GT	0/1
chr11	69069200	volcanosv.DUP.1700	.	<DUP>	20	PASS	SVTYPE=DUP;END=69069503;SVLEN=303	GT	1/1
chr11	69076538	volcanosv.DUP.1701	.	<DUP>	20	PASS	SVTYPE=DUP;END=69077071;SVLEN=533	GT	1/1
chr11	69077270	volcanosv.DUP.1702	.	<DUP>	20	PASS	SVTYPE=DUP;END=69077370;SVLEN=100	GT	1/1
chr11	69498124	volcanosv.DUP.1703	.	<DUP>	20	PASS	SVTYPE=DUP;END=69498505;SVLEN=381	GT	1/1
chr11	69841637	volcanosv.DUP.1704	.	<DUP>	20	PASS	SVTYPE=DUP;END=69841696;SVLEN=59	GT	0/1
chr11	69875793	volcanosv.DUP.1705	.	<DUP>	20	PASS	SVTYPE=DUP;END=69875918;SVLEN=125	GT	1/1
chr11	70121981	volcanosv.DUP.1706	.	<DUP>	20	PASS	SVTYPE=DUP;END=70122256;SVLEN=275	GT	0/1
chr11	70126793	volcanosv.DUP.1707	.	<DUP>	20	PASS	SVTYPE=DUP;END=70126892;SVLEN=99	GT	0/1
chr11	70787202	volcanosv.DUP.1708	.	<DUP>	20	PASS	SVTYPE=DUP;END=70787362;SVLEN=160	GT	0/1
chr11	70951113	volcanosv.DUP.1709	.	<DUP>	20	PASS	SVTYPE=DUP;END=70951225;SVLEN=112	GT	1/1
chr11	71055698	svim_asm.BND.127	N	]hs38d1:3340519]N	.	PASS	SVTYPE=BND;READS=PS70927426_70905936_70953399_hp1_0,PS70927426_70905936_70953399_hp2_0	GT	1/1
chr11	71065781	volcanosv.DUP.1710	.	<DUP>	20	PASS	SVTYPE=DUP;END=71066303;SVLEN=522	GT	1/1
chr11	71065886	volcanosv.DUP.1711	.	<DUP>	20	PASS	SVTYPE=DUP;END=71065937;SVLEN=51	GT	0/1
chr11	71380329	volcanosv.DUP.1712	.	<DUP>	20	PASS	SVTYPE=DUP;END=71380833;SVLEN=504	GT	0/1
chr11	71380706	volcanosv.DUP.1713	.	<DUP>	20	PASS	SVTYPE=DUP;END=71380769;SVLEN=63	GT	0/1
chr11	72670613	volcanosv.DUP.1714	.	<DUP>	20	PASS	SVTYPE=DUP;END=72670841;SVLEN=228	GT	0/1
chr11	73998969	volcanosv.DUP.1715	.	<DUP>	20	PASS	SVTYPE=DUP;END=73999133;SVLEN=164	GT	0/1
chr11	76164792	volcanosv.DUP.1716	.	<DUP>	20	PASS	SVTYPE=DUP;END=76164971;SVLEN=179	GT	0/1
chr11	76602138	volcanosv.DUP.1717	.	<DUP>	20	PASS	SVTYPE=DUP;END=76602327;SVLEN=189	GT	0/1
chr11	79164242	volcanosv.DUP.1718	.	<DUP>	20	PASS	SVTYPE=DUP;END=79164293;SVLEN=51	GT	0/1
chr11	81239536	volcanosv.DUP.1719	.	<DUP>	20	PASS	SVTYPE=DUP;END=81239600;SVLEN=64	GT	0/1
chr11	82416515	volcanosv.DUP.1720	.	<DUP>	20	PASS	SVTYPE=DUP;END=82416570;SVLEN=55	GT	0/1
chr11	82625026	volcanosv.DUP.1721	.	<DUP>	20	PASS	SVTYPE=DUP;END=82625088;SVLEN=62	GT	1/1
chr11	82625277	volcanosv.DUP.1722	.	<DUP>	20	PASS	SVTYPE=DUP;END=82625651;SVLEN=374	GT	1/1
chr11	84099816	volcanosv.DUP.1723	.	<DUP>	20	PASS	SVTYPE=DUP;END=84100345;SVLEN=529	GT	0/1
chr11	84100219	volcanosv.DUP.1724	.	<DUP>	20	PASS	SVTYPE=DUP;END=84100351;SVLEN=132	GT	0/1
chr11	87154812	volcanosv.DUP.1725	.	<DUP>	20	PASS	SVTYPE=DUP;END=87154955;SVLEN=143	GT	0/1
chr11	92705563	volcanosv.DUP.645	.	<DUP>	20	PASS	SVTYPE=DUP;END=92705814;SVLEN=251	GT	0/1
chr11	95436216	svim_asm.BND.129	N	[chr3:82095703[N	.	PASS	SVTYPE=BND;READS=PS82100812_82095697_82100370_hp2_1	GT	0/1
chr11	96517797	svim_asm.BND.130	N	N]chr11:97439616]	.	PASS	SVTYPE=BND;READS=PS96555124_96536070_97252375_hp2_2	GT	0/1
chr11	96731257	volcanosv.DUP.1726	.	<DUP>	20	PASS	SVTYPE=DUP;END=96731394;SVLEN=137	GT	0/1
chr11	97439616	svim_asm.BND.131	N	N]chr11:96517797]	.	PASS	SVTYPE=BND;READS=PS96555124_96536070_97252375_hp2_2	GT	0/1
chr11	98423433	volcanosv.DUP.1727	.	<DUP>	20	PASS	SVTYPE=DUP;END=98423506;SVLEN=73	GT	0/1
chr11	103025426	volcanosv.DUP.633	.	<DUP>	20	PASS	SVTYPE=DUP;END=103025491;SVLEN=65	GT	1/1
chr11	105524330	volcanosv.DUP.1728	.	<DUP>	20	PASS	SVTYPE=DUP;END=105524526;SVLEN=196	GT	1/1
chr11	106195180	volcanosv.DUP.1729	.	<DUP>	20	PASS	SVTYPE=DUP;END=106195313;SVLEN=133	GT	1/1
chr11	106663184	volcanosv.DUP.1730	.	<DUP>	20	PASS	SVTYPE=DUP;END=106663247;SVLEN=63	GT	0/1
chr11	109186223	volcanosv.DUP.1731	.	<DUP>	20	PASS	SVTYPE=DUP;END=109186306;SVLEN=83	GT	1/1
chr11	110954996	volcanosv.DUP.1732	.	<DUP>	20	PASS	SVTYPE=DUP;END=110955053;SVLEN=57	GT	1/1
chr11	118947885	volcanosv.DUP.1733	.	<DUP>	20	PASS	SVTYPE=DUP;END=118948028;SVLEN=143	GT	0/1
chr11	121185325	volcanosv.DUP.1734	.	<DUP>	20	PASS	SVTYPE=DUP;END=121185571;SVLEN=246	GT	0/1
chr11	121480588	volcanosv.DUP.1735	.	<DUP>	20	PASS	SVTYPE=DUP;END=121480749;SVLEN=161	GT	1/1
chr11	122016498	volcanosv.DUP.1736	.	<DUP>	20	PASS	SVTYPE=DUP;END=122018132;SVLEN=1634	GT	0/1
chr11	122017056	volcanosv.DUP.1737	.	<DUP>	20	PASS	SVTYPE=DUP;END=122018894;SVLEN=1838	GT	0/1
chr11	122017336	volcanosv.DUP.1738	.	<DUP>	20	PASS	SVTYPE=DUP;END=122018132;SVLEN=796	GT	0/1
chr11	122018281	volcanosv.DUP.1739	.	<DUP>	20	PASS	SVTYPE=DUP;END=122018379;SVLEN=98	GT	0/1
chr11	122836536	volcanosv.DUP.1740	.	<DUP>	20	PASS	SVTYPE=DUP;END=122836614;SVLEN=78	GT	0/1
chr11	123896017	volcanosv.DUP.1741	.	<DUP>	20	PASS	SVTYPE=DUP;END=123896470;SVLEN=453	GT	1/1
chr11	125139097	volcanosv.DUP.1742	.	<DUP>	20	PASS	SVTYPE=DUP;END=125139169;SVLEN=72	GT	0/1
chr11	126065041	volcanosv.DUP.1743	.	<DUP>	20	PASS	SVTYPE=DUP;END=126065105;SVLEN=64	GT	0/1
chr11	126226055	volcanosv.DUP.1744	.	<DUP>	20	PASS	SVTYPE=DUP;END=126226528;SVLEN=473	GT	0/1
chr11	126226146	volcanosv.DUP.1745	.	<DUP>	20	PASS	SVTYPE=DUP;END=126226425;SVLEN=279	GT	0/1
chr11	126421513	volcanosv.DUP.1746	.	<DUP>	20	PASS	SVTYPE=DUP;END=126421579;SVLEN=66	GT	0/1
chr11	129585234	volcanosv.DUP.1747	.	<DUP>	20	PASS	SVTYPE=DUP;END=129585590;SVLEN=356	GT	1/1
chr11	130193781	volcanosv.DUP.1748	.	<DUP>	20	PASS	SVTYPE=DUP;END=130193966;SVLEN=185	GT	1/1
chr11	130720196	volcanosv.DUP.1749	.	<DUP>	20	PASS	SVTYPE=DUP;END=130720315;SVLEN=119	GT	0/1
chr11	131342341	volcanosv.DUP.1750	.	<DUP>	20	PASS	SVTYPE=DUP;END=131342593;SVLEN=252	GT	0/1
chr11	131342449	volcanosv.DUP.1751	.	<DUP>	20	PASS	SVTYPE=DUP;END=131342557;SVLEN=108	GT	0/1
chr11	131519273	volcanosv.DUP.1752	.	<DUP>	20	PASS	SVTYPE=DUP;END=131519392;SVLEN=119	GT	1/1
chr11	133055170	volcanosv.DUP.1753	.	<DUP>	20	PASS	SVTYPE=DUP;END=133055228;SVLEN=58	GT	0/1
chr11	133932576	volcanosv.DUP.1754	.	<DUP>	20	PASS	SVTYPE=DUP;END=133933053;SVLEN=477	GT	1/1
chr11	134000293	volcanosv.DUP.1755	.	<DUP>	20	PASS	SVTYPE=DUP;END=134000704;SVLEN=411	GT	0/1
chr11	134046060	volcanosv.DUP.1756	.	<DUP>	20	PASS	SVTYPE=DUP;END=134046195;SVLEN=135	GT	0/1
chr11	134137928	volcanosv.DUP.1757	.	<DUP>	20	PASS	SVTYPE=DUP;END=134138523;SVLEN=595	GT	0/1
chr11	134369429	volcanosv.DUP.1758	.	<DUP>	20	PASS	SVTYPE=DUP;END=134369608;SVLEN=179	GT	0/1
chr11	134408156	volcanosv.DUP.1759	.	<DUP>	20	PASS	SVTYPE=DUP;END=134408229;SVLEN=73	GT	0/1
chr11	134451558	volcanosv.DUP.1760	.	<DUP>	20	PASS	SVTYPE=DUP;END=134451839;SVLEN=281	GT	1/1
chr11	134526759	volcanosv.DUP.1761	.	<DUP>	20	PASS	SVTYPE=DUP;END=134526833;SVLEN=74	GT	0/1
chr11	134656628	volcanosv.DUP.1763	.	<DUP>	20	PASS	SVTYPE=DUP;END=134657076;SVLEN=448	GT	0/1
chr11	134656646	volcanosv.DUP.1762	.	<DUP>	20	PASS	SVTYPE=DUP;END=134656814;SVLEN=168	GT	0/1
chr11	134737129	volcanosv.DUP.1764	.	<DUP>	20	PASS	SVTYPE=DUP;END=134737265;SVLEN=136	GT	0/1
chr11	134737184	volcanosv.DUP.1765	.	<DUP>	20	PASS	SVTYPE=DUP;END=134737589;SVLEN=405	GT	0/1
chr11	134759889	volcanosv.DUP.1766	.	<DUP>	20	PASS	SVTYPE=DUP;END=134760172;SVLEN=283	GT	1/1
chr11	134839826	volcanosv.DUP.1767	.	<DUP>	20	PASS	SVTYPE=DUP;END=134840129;SVLEN=303	GT	1/1
chr11	134851760	volcanosv.DUP.1768	.	<DUP>	20	PASS	SVTYPE=DUP;END=134851910;SVLEN=150	GT	0/1
chr11	134953553	volcanosv.DUP.1769	.	<DUP>	20	PASS	SVTYPE=DUP;END=134953781;SVLEN=228	GT	0/1
chr11	134974963	volcanosv.DUP.1770	.	<DUP>	20	PASS	SVTYPE=DUP;END=134975412;SVLEN=449	GT	0/1
chr11	135040875	volcanosv.DUP.1771	.	<DUP>	20	PASS	SVTYPE=DUP;END=135041187;SVLEN=312	GT	0/1
chr11	135046834	volcanosv.DUP.1772	.	<DUP>	20	PASS	SVTYPE=DUP;END=135047039;SVLEN=205	GT	0/1
chr11	135046834	volcanosv.DUP.1773	.	<DUP>	20	PASS	SVTYPE=DUP;END=135046937;SVLEN=103	GT	0/1
chr12	45616	volcanosv.DUP.1774	.	<DUP>	20	PASS	SVTYPE=DUP;END=45693;SVLEN=77	GT	0/1
chr12	72506	volcanosv.DUP.1775	.	<DUP>	20	PASS	SVTYPE=DUP;END=72586;SVLEN=80	GT	1/1
chr12	103305	volcanosv.DUP.1776	.	<DUP>	20	PASS	SVTYPE=DUP;END=103906;SVLEN=601	GT	1/1
chr12	419758	volcanosv.DUP.1778	.	<DUP>	20	PASS	SVTYPE=DUP;END=420718;SVLEN=960	GT	0/1
chr12	420661	volcanosv.DUP.1777	.	<DUP>	20	PASS	SVTYPE=DUP;END=421917;SVLEN=1256	GT	0/1
chr12	453063	volcanosv.DUP.1779	.	<DUP>	20	PASS	SVTYPE=DUP;END=453348;SVLEN=285	GT	0/1
chr12	529676	volcanosv.DUP.1780	.	<DUP>	20	PASS	SVTYPE=DUP;END=529917;SVLEN=241	GT	0/1
chr12	544036	volcanosv.DUP.1781	.	<DUP>	20	PASS	SVTYPE=DUP;END=544205;SVLEN=169	GT	0/1
chr12	1051785	volcanosv.DUP.1782	.	<DUP>	20	PASS	SVTYPE=DUP;END=1051874;SVLEN=89	GT	1/1
chr12	1908693	volcanosv.DUP.1783	.	<DUP>	20	PASS	SVTYPE=DUP;END=1908886;SVLEN=193	GT	0/1
chr12	1921503	volcanosv.DUP.1784	.	<DUP>	20	PASS	SVTYPE=DUP;END=1921598;SVLEN=95	GT	0/1
chr12	2105764	volcanosv.DUP.1785	.	<DUP>	20	PASS	SVTYPE=DUP;END=2106137;SVLEN=373	GT	0/1
chr12	2407254	volcanosv.DUP.1786	.	<DUP>	20	PASS	SVTYPE=DUP;END=2407667;SVLEN=413	GT	0/1
chr12	2462196	volcanosv.DUP.1787	.	<DUP>	20	PASS	SVTYPE=DUP;END=2462270;SVLEN=74	GT	1/1
chr12	2520069	volcanosv.DUP.1788	.	<DUP>	20	PASS	SVTYPE=DUP;END=2520893;SVLEN=824	GT	0/1
chr12	2520197	volcanosv.DUP.1789	.	<DUP>	20	PASS	SVTYPE=DUP;END=2520402;SVLEN=205	GT	0/1
chr12	2939588	volcanosv.DUP.1790	.	<DUP>	20	PASS	SVTYPE=DUP;END=2939701;SVLEN=113	GT	0/1
chr12	3198159	volcanosv.DUP.1791	.	<DUP>	20	PASS	SVTYPE=DUP;END=3198660;SVLEN=501	GT	0/1
chr12	3268968	volcanosv.DUP.1792	.	<DUP>	20	PASS	SVTYPE=DUP;END=3269037;SVLEN=69	GT	1/1
chr12	3318618	volcanosv.DUP.1793	.	<DUP>	20	PASS	SVTYPE=DUP;END=3318677;SVLEN=59	GT	0/1
chr12	4243842	volcanosv.DUP.1794	.	<DUP>	20	PASS	SVTYPE=DUP;END=4244063;SVLEN=221	GT	0/1
chr12	4732592	volcanosv.DUP.1795	.	<DUP>	20	PASS	SVTYPE=DUP;END=4732762;SVLEN=170	GT	0/1
chr12	5617182	volcanosv.DUP.1796	.	<DUP>	20	PASS	SVTYPE=DUP;END=5617375;SVLEN=193	GT	0/1
chr12	5658623	volcanosv.DUP.1797	.	<DUP>	20	PASS	SVTYPE=DUP;END=5658698;SVLEN=75	GT	0/1
chr12	7681101	svim_asm.BND.132	N	N]chr12:8362140]	.	PASS	SVTYPE=BND;READS=PS6678456_6672953_8321071_hp2_3	GT	0/1
chr12	8362140	svim_asm.BND.133	N	N]chr12:7681101]	.	PASS	SVTYPE=BND;READS=PS6678456_6672953_8321071_hp2_3	GT	0/1
chr12	9401067	svim_asm.BND.134	N	]chr12:31254983]N	.	PASS	SVTYPE=BND;READS=PS9398291_9371496_9409967_hp1_0	GT	1/0
chr12	9403759	volcanosv.DUP.1798	.	<DUP>	20	PASS	SVTYPE=DUP;END=9403939;SVLEN=180	GT	0/1
chr12	9480318	svim_asm.BND.135	N	N[chrX:42888403[	.	PASS	SVTYPE=BND;READS=PS9582193_9579440_10131953_hp1_0,PS9440569_9419938_9470099_hp2_0	GT	1/1
chr12	10821069	volcanosv.DUP.1799	.	<DUP>	20	PASS	SVTYPE=DUP;END=10821129;SVLEN=60	GT	1/1
chr12	11353479	volcanosv.DUP.1800	.	<DUP>	20	PASS	SVTYPE=DUP;END=11353665;SVLEN=186	GT	1/1
chr12	12392000	svim_asm.INV.55	TGCACCACAGCACTCCAGCCTGGGCAATGGAGTGAGACTTCATTTCAAAAAAAAAAAAAAAAAAAAATAGAGACAAAGCTAAAATGGTGCAGCTCTAAGTCCAACGATCATAATTGTTTAAGTTAAAGGGATTTCTGCACACAGCAATTATTTGTTGAGTCCCCAATATGTAACAAATACACACTACTCAAATAAATTAATCCTCCCAATAACCTTCTGAGGTAGAGGTATTAGTGTCCCTTTTAGAGATGAGGAAAATGTGATCCAAAGAGGTTAGGTGACTTGACCAAGATCCTAAGGCCAATATACGACGTTTTCGATCTCTGAATTATCTCCAAAGTCTGTGCTTTTTCCTATCATGCCACACTGCCCCTCTGCACTCTCATGAATTGCAGGAATTTATTCCAAGTTACAAAGAATCATTCCAGTTCTGCTTAAACATTTCTAGTAATTAAGATAGTTTAATACTATGCAAGGCAGCAAAAAGGTTACAGACATAGACTTTTGAGAACAGTCAGATCCAGATTAAGAACAGCTGCTCAGCCACTTCTTAGCTGCACAACACTGGACAAATCCTTATCTCTAAACAACAGTATCCTTATCTATAAATTGAGACTAAAAAGTACCCACATGACAAGGATGCTGTGAGAATTAAATGTGAGACGCTGTCTGAAAAGTGCTTAGCTCACTGTGTGACGTATTGCAATTGCCCAATAAAAATTACCATTCAAATTATTATAGAAAGTTCTTTTTATCAAACCAAACTCTACCTCCCAATAATTTCTGTCCACTGATCTCAGTTCTGATCACTGGGACTTTATAAAATTAGATCAAATCCTGTATCTATTTGGCACCCATGTAATATTAGAAGAGGGTTATATTCTGAGTCGTCTCTTCTGCAAACCAAAACTGTAATCTGCTTCAAATCTCCTTCATAAAAAAAGGTCGGCCAGGTGTGGTGGCTCATGCCTATAATGCAATGCCAGCACTTTAGGAGGCTGAGGTGGGCGGACTGCTTGAGCCCAAGAGTTCAAGACCAGCCTGGACAATATGGCAAAACTCCGTCTCTACAAAAAATACAAAAAAATTAGACCAGCACAGTGGTGCATGCCTGTAGTCCCAGCTACTTGGGAGGCTGGGGCGGGAGGATCCTTGAGCTCAGGAGGCAGAGGTTGCAGTGAGCCGAGATTGTGCTGCTGCACTCCAGCCTGGGTGACAGAGTGAGACCTTATCTCCAAAAAATAATAATAAGACAAGGTTTCTGGACAATGACTTCTATCACTCAACTCAGGATGTACCCTAGTTTAAAAATCTCTTCTTAAACATGACACCCAGAATACTCTCGCAGGTGTACAGTAACCATTGCCAGGTGCCTGGGACTACTGCTTCCACTTTCTGAACTTGAGATCAAAAAAGCCCCCACTGAATTGCTGTTGAGCCAGTTTTCCCACACCCTATCCTTATACAACTGGTTATTTTTCATCTAAATGCAGGACTTTACAGGTACTGCTTTTAAGTGTTTTTGTTTTTTGTTTTTTCAGATAGGGTCTCACTCTGTCACTCAGGCTGGAATGCAGTGGCATG	CATGCCACTGCATTCCAGCCTGAGTGACAGAGTGAGACCCTATCTGAAAAAACAAAAAACAAAAACACTTAAAAGCAGTACCTGTAAAGTCCTGCATTTAGATGAAAAATAACCAGTTGTATAAGGATAGGGTGTGGGAAAACTGGCTCAACAGCAATTCAGTGGGGGCTTTTTTGATCTCAAGTTCAGAAAGTGGAAGCAGTAGTCCCAGGCACCTGGCAATGGTTACTGTACACCTGCGAGAGTATTCTGGGTGTCATGTTTAAGAAGAGATTTTTAAACTAGGGTACATCCTGAGTTGAGTGATAGAAGTCATTGTCCAGAAACCTTGTCTTATTATTATTTTTTGGAGATAAGGTCTCACTCTGTCACCCAGGCTGGAGTGCAGCAGCACAATCTCGGCTCACTGCAACCTCTGCCTCCTGAGCTCAAGGATCCTCCCGCCCCAGCCTCCCAAGTAGCTGGGACTACAGGCATGCACCACTGTGCTGGTCTAATTTTTTTGTATTTTTTGTAGAGACGGAGTTTTGCCATATTGTCCAGGCTGGTCTTGAACTCTTGGGCTCAAGCAGTCCGCCCACCTCAGCCTCCTAAAGTGCTGGCATTGCATTATAGGCATGAGCCACCACACCTGGCCGACCTTTTTTTATGAAGGAGATTTGAAGCAGATTACAGTTTTGGTTTGCAGAAGAGACGACTCAGAATATAACCCTCTTCTAATATTACATGGGTGCCAAATAGATACAGGATTTGATCTAATTTTATAAAGTCCCAGTGATCAGAACTGAGATCAGTGGACAGAAATTATTGGGAGGTAGAGTTTGGTTTGATAAAAAGAACTTTCTATAATAATTTGAATGGTAATTTTTATTGGGCAATTGCAATACGTCACACAGTGAGCTAAGCACTTTTCAGACAGCGTCTCACATTTAATTCTCACAGCATCCTTGTCATGTGGGTACTTTTTAGTCTCAATTTATAGATAAGGATACTGTTGTTTAGAGATAAGGATTTGTCCAGTGTTGTGCAGCTAAGAAGTGGCTGAGCAGCTGTTCTTAATCTGGATCTGACTGTTCTCAAAAGTCTATGTCTGTAACCTTTTTGCTGCCTTGCATAGTATTAAACTATCTTAATTACTAGAAATGTTTAAGCAGAACTGGAATGATTCTTTGTAACTTGGAATAAATTCCTGCAATTCATGAGAGTGCAGAGGGGCAGTGTGGCATGATAGGAAAAAGCACAGACTTTGGAGATAATTCAGAGATCGAAAACGTCGTATATTGGCCTTAGGATCTTGGTCAAGTCACCTAACCTCTTTGGATCACATTTTCCTCATCTCTAAAAGGGACACTAATACCTCTACCTCAGAAGGTTATTGGGAGGATTAATTTATTTGAGTAGTGTGTATTTGTTACATATTGGGGACTCAACAAATAATTGCTGTGTGCAGAAATCCCTTTAACTTAAACAATTATGATCGTTGGACTTAGAGCTGCACCATTTTAGCTTTGTCTCTATTTTTTTTTTTTTTTTTTTTTGAAATGAAGTCTCACTCCATTGCCCAGGCTGGAGTGCTGTGGTGCA	.	incomplete_inversion	SVTYPE=INV;END=12393583;READS=PS11167412_11142302_12389393_hp1_0,PS11167412_11142302_12389393_hp2_4	GT	1/1
chr12	13011434	volcanosv.DUP.1801	.	<DUP>	20	PASS	SVTYPE=DUP;END=13011918;SVLEN=484	GT	0/1
chr12	14002423	volcanosv.DUP.1106	.	<DUP>	20	PASS	SVTYPE=DUP;END=14002606;SVLEN=183	GT	0/1
chr12	19197697	volcanosv.DUP.1802	.	<DUP>	20	PASS	SVTYPE=DUP;END=19197786;SVLEN=89	GT	0/1
chr12	20090690	volcanosv.DUP.1803	.	<DUP>	20	PASS	SVTYPE=DUP;END=20090839;SVLEN=149	GT	0/1
chr12	26795475	volcanosv.DUP.1804	.	<DUP>	20	PASS	SVTYPE=DUP;END=26795560;SVLEN=85	GT	0/1
chr12	28261325	svim_asm.BND.136	N	N[chr12:28419093[	.	PASS	SVTYPE=BND;READS=PS28375141_28370562_29710402_hp2_1	GT	0/1
chr12	28419093	svim_asm.BND.137	N	]chr12:28261325]N	.	PASS	SVTYPE=BND;READS=PS28375141_28370562_29710402_hp2_1	GT	0/1
chr12	30933299	volcanosv.DUP.1805	.	<DUP>	20	PASS	SVTYPE=DUP;END=30933399;SVLEN=100	GT	1/1
chr12	31118035	volcanosv.DUP.418	.	<DUP>	20	PASS	SVTYPE=DUP;END=31120437;SVLEN=2402	GT	0/1
chr12	31254983	svim_asm.BND.138	N	N[chr12:9401067[	.	PASS	SVTYPE=BND;READS=PS9398291_9371496_9409967_hp1_0	GT	1/0
chr12	32159944	volcanosv.DUP.1806	.	<DUP>	20	PASS	SVTYPE=DUP;END=32160004;SVLEN=60	GT	0/1
chr12	33864403	svim_asm.BND.139	N	N]chr13:48282694]	.	PASS	SVTYPE=BND;READS=PS47518298_47499011_48603699_hp1_0	GT	1/0
chr12	33995960	volcanosv.DUP.1807	.	<DUP>	20	PASS	SVTYPE=DUP;END=33996196;SVLEN=236	GT	1/1
chr12	34680551	volcanosv.DUP.1808	.	<DUP>	20	PASS	SVTYPE=DUP;END=34681064;SVLEN=513	GT	0/1
chr12	37615046	volcanosv.DUP.1809	.	<DUP>	20	PASS	SVTYPE=DUP;END=37615388;SVLEN=342	GT	0/1
chr12	37743004	volcanosv.DUP.1810	.	<DUP>	20	PASS	SVTYPE=DUP;END=37757655;SVLEN=14651	GT	0/1
chr12	39714093	volcanosv.DUP.1811	.	<DUP>	20	PASS	SVTYPE=DUP;END=39714196;SVLEN=103	GT	1/1
chr12	40488654	volcanosv.DUP.1812	.	<DUP>	20	PASS	SVTYPE=DUP;END=40488805;SVLEN=151	GT	0/1
chr12	45083632	volcanosv.DUP.1813	.	<DUP>	20	PASS	SVTYPE=DUP;END=45083736;SVLEN=104	GT	0/1
chr12	47940859	volcanosv.DUP.1814	.	<DUP>	20	PASS	SVTYPE=DUP;END=47941251;SVLEN=392	GT	0/1
chr12	49877508	volcanosv.DUP.1815	.	<DUP>	20	PASS	SVTYPE=DUP;END=49877618;SVLEN=110	GT	0/1
chr12	49898238	volcanosv.DUP.1816	.	<DUP>	20	PASS	SVTYPE=DUP;END=49898341;SVLEN=103	GT	0/1
chr12	50872706	volcanosv.DUP.1817	.	<DUP>	20	PASS	SVTYPE=DUP;END=50872870;SVLEN=164	GT	0/1
chr12	50872864	volcanosv.DUP.1818	.	<DUP>	20	PASS	SVTYPE=DUP;END=50872909;SVLEN=45	GT	0/1
chr12	51197119	volcanosv.DUP.1819	.	<DUP>	20	PASS	SVTYPE=DUP;END=51197184;SVLEN=65	GT	1/1
chr12	57665178	volcanosv.DUP.1820	.	<DUP>	20	PASS	SVTYPE=DUP;END=57665335;SVLEN=157	GT	1/1
chr12	58635308	svim_asm.BND.140	N	N[chr12:70201093[	.	PASS	SVTYPE=BND;READS=PS1412902_1384944_3085262_hp1_2,PS24213293_24195722_25266908_hp2_5	GT	1/1
chr12	64691663	volcanosv.DUP.1821	.	<DUP>	20	PASS	SVTYPE=DUP;END=64691728;SVLEN=65	GT	1/1
chr12	66068528	volcanosv.DUP.1822	.	<DUP>	20	PASS	SVTYPE=DUP;END=66068631;SVLEN=103	GT	0/1
chr12	67284706	volcanosv.DUP.1823	.	<DUP>	20	PASS	SVTYPE=DUP;END=67284794;SVLEN=88	GT	1/1
chr12	70128912	volcanosv.DUP.1824	.	<DUP>	20	PASS	SVTYPE=DUP;END=70129020;SVLEN=108	GT	1/1
chr12	70201093	svim_asm.BND.141	N	]chr12:58635308]N	.	PASS	SVTYPE=BND;READS=PS1412902_1384944_3085262_hp1_2,PS24213293_24195722_25266908_hp2_5	GT	1/1
chr12	70203802	svim_asm.BND.142	N	N[chr14:77578795[	.	PASS	SVTYPE=BND;READS=PS1412902_1384944_3085262_hp1_2	GT	1/0
chr12	71546194	svim_asm.INV.59	AATACCAGCTACTCAGGAGGCTGAGGCAGGAGAATTGCTTGAACCCAGGAGGTGGAGGTTGCAGTGAGCCAAGATTGGACCACTGCACTCCAGCCTGGGAGACAGAGTGAGACTCAGTCTCAAAATATATATATATATATATTAACTGTTTGCCTGTTACCTTCTAGCTCTTTGCCACATAGAACACATTGATATGACAGAACCGCATTCACAGTGAACATGGAGTTATGTTTTATTTTTATTTTACCTAATACTGGGTGACATTCATCTCTGTTCTCGCATCCATCCAGTTGCCCAGGCCAGAATGCTGAATCACCATAGCTTCCTCACCTTCCTCTCTGGCCACATCTGGGGAGTCACCAAGTTCTGCCAGGCCCACATATTTAACATCTCTCATAGTAGGCCCTTCCTCACCATTTTCACACTTCCTTCAGGCACTGATCTTTCTCACCCTGATGACTGCAACTGCCTTGGTAATGTACTTTCCCACTAGGCCCTCCTACACACTGCTATTAGAGTGACCTTTCTACAGCACATGTATTATGAGGGCCTCCAGTCAGAAAGCCTACAACACCCCCATTTCAGAGAAACACTTTCATGCAAACCTTGAAGACTGCTGGGAGAGGATAAGTCATTTCTTGTAGGCAGGTAGCCCAGAAACCTGGGAGTGATGTCATCCAGACTCCACTTACTTTGGATACTCAAAGTTATTGAGGCCCCTCAGGGTGAACTTGATGGTTTTGACCAGGTCCAGTGGTGGGAGAGGCAACCACTGGGACCGTAAGAGACAGTCCCCTTGGCCAAGCAGCTTGAGCAGCAGCGCCTCTTGAGTAATTGCGGAGTCTTCAACCTCAAGCCCTCCCTCCAGAGAAGGAGTGATTTCAACACACACCCGAAAGTCATACCATGACCCTTCCTCATCAGTTGTAGCCCTCTAAGTAACATTGCAAAGACTCATACTTAATAAAAACTCCGTTCTTGCACCAGGTGTTATAATATTTTTCCTCAGCCATTTTAGCCTTTTGGACACCAACTATTCTATTGCTGGCCTAACACAGAAGATGTGCATCCTCTTTTCTCTGTGATGGAAACCTTGCTATAATACTAATTAAAACATGCAGTGTAGCTGCTGAACATAGATTAAAGAATGTATGGTAAATAGAGAAACACCAGCCCATATGGCAAGAAAATGGCAATCTCCCATAGACAGATGTGAAATGACAAAGGGTTAAGAAACTTCAGGAAGAATAAAATAAATTTTTAAAGGGAAAAATATGATACCACTTCCTAAATTTGAAGGTTTTCCTCAAATAATAAAGTCTGTCATTAAACAGTAGAATGCTTACTGTTTACAAAACACATTCGTATTTTCTCACTTAATTCCCAAAGCAATTCTGTGACATGTGATTCTGCCTTATACATGTGAACATTGACCCACAAAGAGAGATATCAATATGCCCTCAAATCTTGGAATTAAATGACAGTATCTTGACTTAAATCTGTGTCTCAAGTCTCCTGATTCAGTGCACTTTCCAGTTTACCACATGGTA	TACCATGTGGTAAACTGGAAAGTGCACTGAATCAGGAGACTTGAGACACAGATTTAAGTCAAGATACTGTCATTTAATTCCAAGATTTGAGGGCATATTGATATCTCTCTTTGTGGGTCAATGTTCACATGTATAAGGCAGAATCACATGTCACAGAATTGCTTTGGGAATTAAGTGAGAAAATACGAATGTGTTTTGTAAACAGTAAGCATTCTACTGTTTAATGACAGACTTTATTATTTGAGGAAAACCTTCAAATTTAGGAAGTGGTATCATATTTTTCCCTTTAAAAATTTATTTTATTCTTCCTGAAGTTTCTTAACCCTTTGTCATTTCACATCTGTCTATGGGAGATTGCCATTTTCTTGCCATATGGGCTGGTGTTTCTCTATTTACCATACATTCTTTAATCTATGTTCAGCAGCTACACTGCATGTTTTAATTAGTATTATAGCAAGGTTTCCATCACAGAGAAAAGAGGATGCACATCTTCTGTGTTAGGCCAGCAATAGAATAGTTGGTGTCCAAAAGGCTAAAATGGCTGAGGAAAAATATTATAACACCTGGTGCAAGAACGGAGTTTTTATTAAGTATGAGTCTTTGCAATGTTACTTAGAGGGCTACAACTGATGAGGAAGGGTCATGGTATGACTTTCGGGTGTGTGTTGAAATCACTCCTTCTCTGGAGGGAGGGCTTGAGGTTGAAGACTCCGCAATTACTCAAGAGGCGCTGCTGCTCAAGCTGCTTGGCCAAGGGGACTGTCTCTTACGGTCCCAGTGGTTGCCTCTCCCACCACTGGACCTGGTCAAAACCATCAAGTTCACCCTGAGGGGCCTCAATAACTTTGAGTATCCAAAGTAAGTGGAGTCTGGATGACATCACTCCCAGGTTTCTGGGCTACCTGCCTACAAGAAATGACTTATCCTCTCCCAGCAGTCTTCAAGGTTTGCATGAAAGTGTTTCTCTGAAATGGGGGTGTTGTAGGCTTTCTGACTGGAGGCCCTCATAATACATGTGCTGTAGAAAGGTCACTCTAATAGCAGTGTGTAGGAGGGCCTAGTGGGAAAGTACATTACCAAGGCAGTTGCAGTCATCAGGGTGAGAAAGATCAGTGCCTGAAGGAAGTGTGAAAATGGTGAGGAAGGGCCTACTATGAGAGATGTTAAATATGTGGGCCTGGCAGAACTTGGTGACTCCCCAGATGTGGCCAGAGAGGAAGGTGAGGAAGCTATGGTGATTCAGCATTCTGGCCTGGGCAACTGGATGGATGCGAGAACAGAGATGAATGTCACCCAGTATTAGGTAAAATAAAAATAAAACATAACTCCATGTTCACTGTGAATGCGGTTCTGTCATATCAATGTGTTCTATGTGGCAAAGAGCTAGAAGGTAACAGGCAAACAGTTAATATATATATATATATATTTTGAGACTGAGTCTCACTCTGTCTCCCAGGCTGGAGTGCAGTGGTCCAATCTTGGCTCACTGCAACCTCCACCTCCTGGGTTCAAGCAATTCTCCTGCCTCAGCCTCCTGAGTAGCTGGTATT	.	PASS	SVTYPE=INV;END=71547743;READS=PS70968501_70945286_71608465_hp2_0	GT	0/1
chr12	73364793	volcanosv.DUP.1825	.	<DUP>	20	PASS	SVTYPE=DUP;END=73364840;SVLEN=47	GT	1/1
chr12	73710775	volcanosv.DUP.1079	.	<DUP>	20	PASS	SVTYPE=DUP;END=73711064;SVLEN=289	GT	0/1
chr12	75179639	volcanosv.DUP.1826	.	<DUP>	20	PASS	SVTYPE=DUP;END=75179758;SVLEN=119	GT	0/1
chr12	78588774	volcanosv.DUP.1827	.	<DUP>	20	PASS	SVTYPE=DUP;END=78588877;SVLEN=103	GT	0/1
chr12	80180091	volcanosv.DUP.1828	.	<DUP>	20	PASS	SVTYPE=DUP;END=80180232;SVLEN=141	GT	0/1
chr12	82876032	volcanosv.DUP.1829	.	<DUP>	20	PASS	SVTYPE=DUP;END=82876150;SVLEN=118	GT	0/1
chr12	82900207	volcanosv.DUP.1830	.	<DUP>	20	PASS	SVTYPE=DUP;END=82900451;SVLEN=244	GT	0/1
chr12	82900956	volcanosv.DUP.1831	.	<DUP>	20	PASS	SVTYPE=DUP;END=82901203;SVLEN=247	GT	0/1
chr12	85879121	volcanosv.DUP.1328	.	<DUP>	20	PASS	SVTYPE=DUP;END=85879594;SVLEN=473	GT	0/1
chr12	86480536	volcanosv.DUP.1832	.	<DUP>	20	PASS	SVTYPE=DUP;END=86480613;SVLEN=77	GT	1/1
chr12	86503736	volcanosv.DUP.1833	.	<DUP>	20	PASS	SVTYPE=DUP;END=86503795;SVLEN=59	GT	0/1
chr12	87486475	volcanosv.DUP.1834	.	<DUP>	20	PASS	SVTYPE=DUP;END=87486673;SVLEN=198	GT	0/1
chr12	87884500	volcanosv.DUP.1835	.	<DUP>	20	PASS	SVTYPE=DUP;END=87884547;SVLEN=47	GT	1/1
chr12	88404217	svim_asm.DUP_TANDEM.22	N	<DUP:TANDEM>	.	not_fully_covered	SVTYPE=DUP:TANDEM;END=88475884;SVLEN=71668;READS=PS88404443_88399811_88435666_hp2_1	GT:CN	0/1:2
chr12	88715180	volcanosv.DUP.294	.	<DUP>	20	PASS	SVTYPE=DUP;END=88715482;SVLEN=302	GT	1/1
chr12	90349348	volcanosv.DUP.1836	.	<DUP>	20	PASS	SVTYPE=DUP;END=90349421;SVLEN=73	GT	0/1
chr12	90479453	volcanosv.DUP.1837	.	<DUP>	20	PASS	SVTYPE=DUP;END=90479530;SVLEN=77	GT	0/1
chr12	90846991	volcanosv.DUP.1838	.	<DUP>	20	PASS	SVTYPE=DUP;END=90847067;SVLEN=76	GT	0/1
chr12	95655254	volcanosv.DUP.1839	.	<DUP>	20	PASS	SVTYPE=DUP;END=95655366;SVLEN=112	GT	0/1
chr12	108348490	volcanosv.DUP.1840	.	<DUP>	20	PASS	SVTYPE=DUP;END=108348608;SVLEN=118	GT	1/1
chr12	109661595	volcanosv.DUP.1842	.	<DUP>	20	PASS	SVTYPE=DUP;END=109661746;SVLEN=151	GT	0/1
chr12	109661622	volcanosv.DUP.1841	.	<DUP>	20	PASS	SVTYPE=DUP;END=109662289;SVLEN=667	GT	0/1
chr12	109867990	volcanosv.DUP.1843	.	<DUP>	20	PASS	SVTYPE=DUP;END=109868223;SVLEN=233	GT	0/1
chr12	112297115	volcanosv.DUP.1844	.	<DUP>	20	PASS	SVTYPE=DUP;END=112297191;SVLEN=76	GT	0/1
chr12	113490279	volcanosv.DUP.1845	.	<DUP>	20	PASS	SVTYPE=DUP;END=113490603;SVLEN=324	GT	0/1
chr12	114431769	volcanosv.DUP.1846	.	<DUP>	20	PASS	SVTYPE=DUP;END=114431843;SVLEN=74	GT	0/1
chr12	115112650	volcanosv.DUP.1847	.	<DUP>	20	PASS	SVTYPE=DUP;END=115112735;SVLEN=85	GT	1/1
chr12	117431421	volcanosv.DUP.1848	.	<DUP>	20	PASS	SVTYPE=DUP;END=117431554;SVLEN=133	GT	0/1
chr12	118504155	volcanosv.DUP.1849	.	<DUP>	20	PASS	SVTYPE=DUP;END=118504288;SVLEN=133	GT	1/1
chr12	119969801	volcanosv.DUP.1850	.	<DUP>	20	PASS	SVTYPE=DUP;END=119969884;SVLEN=83	GT	0/1
chr12	123728906	volcanosv.DUP.1851	.	<DUP>	20	PASS	SVTYPE=DUP;END=123729002;SVLEN=96	GT	0/1
chr12	123912126	volcanosv.DUP.1853	.	<DUP>	20	PASS	SVTYPE=DUP;END=123912278;SVLEN=152	GT	1/1
chr12	124302785	volcanosv.DUP.1854	.	<DUP>	20	PASS	SVTYPE=DUP;END=124302866;SVLEN=81	GT	0/1
chr12	124320431	volcanosv.DUP.1855	.	<DUP>	20	PASS	SVTYPE=DUP;END=124320627;SVLEN=196	GT	1/1
chr12	124333886	volcanosv.DUP.1856	.	<DUP>	20	PASS	SVTYPE=DUP;END=124334028;SVLEN=142	GT	1/1
chr12	124362611	volcanosv.DUP.1857	.	<DUP>	20	PASS	SVTYPE=DUP;END=124362759;SVLEN=148	GT	1/1
chr12	124671559	volcanosv.DUP.1858	.	<DUP>	20	PASS	SVTYPE=DUP;END=124671634;SVLEN=75	GT	0/1
chr12	124839644	volcanosv.DUP.1859	.	<DUP>	20	PASS	SVTYPE=DUP;END=124840023;SVLEN=379	GT	0/1
chr12	124839900	volcanosv.DUP.1860	.	<DUP>	20	PASS	SVTYPE=DUP;END=124840055;SVLEN=155	GT	0/1
chr12	125307729	volcanosv.DUP.1306	.	<DUP>	20	PASS	SVTYPE=DUP;END=125307852;SVLEN=123	GT	1/1
chr12	127068133	volcanosv.DUP.1862	.	<DUP>	20	PASS	SVTYPE=DUP;END=127068249;SVLEN=116	GT	1/1
chr12	127545148	volcanosv.DUP.1863	.	<DUP>	20	PASS	SVTYPE=DUP;END=127545772;SVLEN=624	GT	1/1
chr12	128473165	volcanosv.DUP.1864	.	<DUP>	20	PASS	SVTYPE=DUP;END=128473759;SVLEN=594	GT	1/1
chr12	128639063	volcanosv.DUP.1865	.	<DUP>	20	PASS	SVTYPE=DUP;END=128639144;SVLEN=81	GT	0/1
chr12	128708592	volcanosv.DUP.1866	.	<DUP>	20	PASS	SVTYPE=DUP;END=128708652;SVLEN=60	GT	1/1
chr12	129190425	volcanosv.DUP.1867	.	<DUP>	20	PASS	SVTYPE=DUP;END=129190482;SVLEN=57	GT	0/1
chr12	129303420	volcanosv.DUP.1868	.	<DUP>	20	PASS	SVTYPE=DUP;END=129303562;SVLEN=142	GT	1/1
chr12	130010654	volcanosv.DUP.1869	.	<DUP>	20	PASS	SVTYPE=DUP;END=130010737;SVLEN=83	GT	1/1
chr12	130338276	volcanosv.DUP.1870	.	<DUP>	20	PASS	SVTYPE=DUP;END=130338899;SVLEN=623	GT	0/1
chr12	130379372	volcanosv.DUP.1871	.	<DUP>	20	PASS	SVTYPE=DUP;END=130379765;SVLEN=393	GT	1/1
chr12	130386978	volcanosv.DUP.1872	.	<DUP>	20	PASS	SVTYPE=DUP;END=130387379;SVLEN=401	GT	0/1
chr12	130392018	volcanosv.DUP.1873	.	<DUP>	20	PASS	SVTYPE=DUP;END=130393280;SVLEN=1262	GT	0/1
chr12	130483170	volcanosv.DUP.1874	.	<DUP>	20	PASS	SVTYPE=DUP;END=130483294;SVLEN=124	GT	1/1
chr12	130584714	volcanosv.DUP.1875	.	<DUP>	20	PASS	SVTYPE=DUP;END=130584785;SVLEN=71	GT	0/1
chr12	130641320	volcanosv.DUP.1876	.	<DUP>	20	PASS	SVTYPE=DUP;END=130641508;SVLEN=188	GT	0/1
chr12	130782341	volcanosv.DUP.1877	.	<DUP>	20	PASS	SVTYPE=DUP;END=130782480;SVLEN=139	GT	0/1
chr12	131029856	volcanosv.DUP.1878	.	<DUP>	20	PASS	SVTYPE=DUP;END=131029944;SVLEN=88	GT	1/1
chr12	131036328	volcanosv.DUP.1879	.	<DUP>	20	PASS	SVTYPE=DUP;END=131036435;SVLEN=107	GT	0/1
chr12	131046204	volcanosv.DUP.1880	.	<DUP>	20	PASS	SVTYPE=DUP;END=131046800;SVLEN=596	GT	1/1
chr12	131329932	volcanosv.DUP.1881	.	<DUP>	20	PASS	SVTYPE=DUP;END=131330290;SVLEN=358	GT	0/1
chr12	131364184	volcanosv.DUP.1882	.	<DUP>	20	PASS	SVTYPE=DUP;END=131364293;SVLEN=109	GT	0/1
chr12	131435325	volcanosv.DUP.1883	.	<DUP>	20	PASS	SVTYPE=DUP;END=131435558;SVLEN=233	GT	0/1
chr12	131576357	volcanosv.DUP.1884	.	<DUP>	20	PASS	SVTYPE=DUP;END=131577408;SVLEN=1051	GT	0/1
chr12	131576926	volcanosv.DUP.1885	.	<DUP>	20	PASS	SVTYPE=DUP;END=131577461;SVLEN=535	GT	0/1
chr12	131588315	volcanosv.DUP.1886	.	<DUP>	20	PASS	SVTYPE=DUP;END=131588580;SVLEN=265	GT	0/1
chr12	131626665	volcanosv.DUP.1887	.	<DUP>	20	PASS	SVTYPE=DUP;END=131627719;SVLEN=1054	GT	0/1
chr12	131638360	volcanosv.DUP.1888	.	<DUP>	20	PASS	SVTYPE=DUP;END=131638819;SVLEN=459	GT	0/1
chr12	131701092	volcanosv.DUP.1889	.	<DUP>	20	PASS	SVTYPE=DUP;END=131701511;SVLEN=419	GT	0/1
chr12	131779179	volcanosv.DUP.1890	.	<DUP>	20	PASS	SVTYPE=DUP;END=131779317;SVLEN=138	GT	0/1
chr12	131779207	volcanosv.DUP.1891	.	<DUP>	20	PASS	SVTYPE=DUP;END=131779263;SVLEN=56	GT	0/1
chr12	131917076	volcanosv.DUP.1892	.	<DUP>	20	PASS	SVTYPE=DUP;END=131917269;SVLEN=193	GT	0/1
chr12	132134778	volcanosv.DUP.1893	.	<DUP>	20	PASS	SVTYPE=DUP;END=132135062;SVLEN=284	GT	0/1
chr12	132166617	volcanosv.DUP.1894	.	<DUP>	20	PASS	SVTYPE=DUP;END=132167096;SVLEN=479	GT	0/1
chr12	132169153	volcanosv.DUP.1895	.	<DUP>	20	PASS	SVTYPE=DUP;END=132169323;SVLEN=170	GT	0/1
chr12	132235743	volcanosv.DUP.1896	.	<DUP>	20	PASS	SVTYPE=DUP;END=132236034;SVLEN=291	GT	1/1
chr12	132239249	volcanosv.DUP.1897	.	<DUP>	20	PASS	SVTYPE=DUP;END=132239320;SVLEN=71	GT	0/1
chr12	132242237	volcanosv.DUP.1898	.	<DUP>	20	PASS	SVTYPE=DUP;END=132243339;SVLEN=1102	GT	0/1
chr12	132242517	volcanosv.DUP.1899	.	<DUP>	20	PASS	SVTYPE=DUP;END=132243139;SVLEN=622	GT	0/1
chr12	132244482	volcanosv.DUP.1900	.	<DUP>	20	PASS	SVTYPE=DUP;END=132244845;SVLEN=363	GT	1/1
chr12	132316989	volcanosv.DUP.1901	.	<DUP>	20	PASS	SVTYPE=DUP;END=132317093;SVLEN=104	GT	0/1
chr12	132362309	volcanosv.DUP.1902	.	<DUP>	20	PASS	SVTYPE=DUP;END=132362362;SVLEN=53	GT	0/1
chr12	132387818	volcanosv.DUP.1903	.	<DUP>	20	PASS	SVTYPE=DUP;END=132388443;SVLEN=625	GT	0/1
chr12	132394525	volcanosv.DUP.1904	.	<DUP>	20	PASS	SVTYPE=DUP;END=132394625;SVLEN=100	GT	1/1
chr12	132397086	volcanosv.DUP.1905	.	<DUP>	20	PASS	SVTYPE=DUP;END=132397629;SVLEN=543	GT	0/1
chr12	132556458	volcanosv.DUP.1906	.	<DUP>	20	PASS	SVTYPE=DUP;END=132556655;SVLEN=197	GT	1/1
chr12	132684221	volcanosv.DUP.1907	.	<DUP>	20	PASS	SVTYPE=DUP;END=132684288;SVLEN=67	GT	0/1
chr12	132718391	volcanosv.DUP.1908	.	<DUP>	20	PASS	SVTYPE=DUP;END=132718575;SVLEN=184	GT	0/1
chr12	132789672	volcanosv.DUP.1909	.	<DUP>	20	PASS	SVTYPE=DUP;END=132789731;SVLEN=59	GT	1/1
chr12	132817841	volcanosv.DUP.1910	.	<DUP>	20	PASS	SVTYPE=DUP;END=132817941;SVLEN=100	GT	0/1
chr12	132840704	volcanosv.DUP.1911	.	<DUP>	20	PASS	SVTYPE=DUP;END=132840831;SVLEN=127	GT	0/1
chr12	132968008	volcanosv.DUP.1912	.	<DUP>	20	PASS	SVTYPE=DUP;END=132968192;SVLEN=184	GT	0/1
chr12	133232250	volcanosv.DUP.1913	.	<DUP>	20	PASS	SVTYPE=DUP;END=133232313;SVLEN=63	GT	0/1
chr13	16270881	volcanosv.DUP.1914	.	<DUP>	20	PASS	SVTYPE=DUP;END=16279256;SVLEN=8375	GT	0/1
chr13	17764869	svim_asm.DUP_TANDEM.23	N	<DUP:TANDEM>	.	PASS	SVTYPE=DUP:TANDEM;END=17767070;SVLEN=2202;READS=PS12965965_12965808_13047070_hp1_2	GT:CN	1/0:2
chr13	17764869	svim_asm.DUP_TANDEM.24	N	<DUP:TANDEM>	.	PASS	SVTYPE=DUP:TANDEM;END=17768763;SVLEN=3895;READS=PS12965965_12965808_13047070_hp1_2	GT:CN	1/0:3
chr13	19068318	volcanosv.DUP.372	.	<DUP>	20	PASS	SVTYPE=DUP;END=19068628;SVLEN=310	GT	1/1
chr13	19137491	volcanosv.DUP.1916	.	<DUP>	20	PASS	SVTYPE=DUP;END=19138313;SVLEN=822	GT	1/1
chr13	19353633	volcanosv.DUP.1917	.	<DUP>	20	PASS	SVTYPE=DUP;END=19353746;SVLEN=113	GT	1/1
chr13	20063830	volcanosv.DUP.1918	.	<DUP>	20	PASS	SVTYPE=DUP;END=20063877;SVLEN=47	GT	1/1
chr13	20347490	volcanosv.DUP.1919	.	<DUP>	20	PASS	SVTYPE=DUP;END=20347590;SVLEN=100	GT	0/1
chr13	20391058	volcanosv.DUP.1920	.	<DUP>	20	PASS	SVTYPE=DUP;END=20391233;SVLEN=175	GT	0/1
chr13	21206747	volcanosv.DUP.423	.	<DUP>	20	PASS	SVTYPE=DUP;END=21206856;SVLEN=109	GT	1/1
chr13	21289949	volcanosv.DUP.1922	.	<DUP>	20	PASS	SVTYPE=DUP;END=21290268;SVLEN=319	GT	0/1
chr13	21290284	volcanosv.DUP.1921	.	<DUP>	20	PASS	SVTYPE=DUP;END=21290345;SVLEN=61	GT	1/1
chr13	21338994	volcanosv.DUP.1923	.	<DUP>	20	PASS	SVTYPE=DUP;END=21339078;SVLEN=84	GT	1/1
chr13	23101626	volcanosv.DUP.1924	.	<DUP>	20	PASS	SVTYPE=DUP;END=23101750;SVLEN=124	GT	0/1
chr13	24356261	volcanosv.DUP.1925	.	<DUP>	20	PASS	SVTYPE=DUP;END=24356737;SVLEN=476	GT	0/1
chr13	24881954	volcanosv.DUP.1926	.	<DUP>	20	PASS	SVTYPE=DUP;END=24882105;SVLEN=151	GT	0/1
chr13	25159307	volcanosv.DUP.1927	.	<DUP>	20	PASS	SVTYPE=DUP;END=25159360;SVLEN=53	GT	0/1
chr13	26281565	volcanosv.DUP.1928	.	<DUP>	20	PASS	SVTYPE=DUP;END=26281624;SVLEN=59	GT	1/1
chr13	27991130	volcanosv.DUP.1929	.	<DUP>	20	PASS	SVTYPE=DUP;END=27991206;SVLEN=76	GT	0/1
chr13	28065650	volcanosv.DUP.1930	.	<DUP>	20	PASS	SVTYPE=DUP;END=28065831;SVLEN=181	GT	1/1
chr13	32171895	volcanosv.DUP.1931	.	<DUP>	20	PASS	SVTYPE=DUP;END=32171955;SVLEN=60	GT	1/1
chr13	36794663	volcanosv.DUP.1932	.	<DUP>	20	PASS	SVTYPE=DUP;END=36794745;SVLEN=82	GT	1/1
chr13	37652668	volcanosv.DUP.1933	.	<DUP>	20	PASS	SVTYPE=DUP;END=37652723;SVLEN=55	GT	1/1
chr13	37885680	volcanosv.DUP.1934	.	<DUP>	20	PASS	SVTYPE=DUP;END=37885756;SVLEN=76	GT	0/1
chr13	38956443	volcanosv.DUP.1935	.	<DUP>	20	PASS	SVTYPE=DUP;END=38956514;SVLEN=71	GT	0/1
chr13	40564944	volcanosv.DUP.1936	.	<DUP>	20	PASS	SVTYPE=DUP;END=40564993;SVLEN=49	GT	0/1
chr13	42373131	volcanosv.DUP.1937	.	<DUP>	20	PASS	SVTYPE=DUP;END=42373516;SVLEN=385	GT	1/1
chr13	43416080	volcanosv.DUP.1938	.	<DUP>	20	PASS	SVTYPE=DUP;END=43416523;SVLEN=443	GT	1/1
chr13	46718992	volcanosv.DUP.1939	.	<DUP>	20	PASS	SVTYPE=DUP;END=46719063;SVLEN=71	GT	0/1
chr13	48282694	svim_asm.BND.143	N	N]chr12:33864403]	.	PASS	SVTYPE=BND;READS=PS47518298_47499011_48603699_hp1_0	GT	1/0
chr13	49799534	volcanosv.DUP.1941	.	<DUP>	20	PASS	SVTYPE=DUP;END=49799588;SVLEN=54	GT	1/1
chr13	49799678	volcanosv.DUP.1940	.	<DUP>	20	PASS	SVTYPE=DUP;END=49799839;SVLEN=161	GT	0/1
chr13	52080901	svim_asm.BND.144	N	N[hs38d1:825495[	.	PASS	SVTYPE=BND;READS=PS88626315_88594761_90563203_hp2_3	GT	0/1
chr13	53094959	svim_asm.BND.145	N	[chr2:111252926[N	.	PASS	SVTYPE=BND;READS=PS111391874_111382007_113306714_hp2_2	GT	0/1
chr13	58580281	volcanosv.DUP.1942	.	<DUP>	20	PASS	SVTYPE=DUP;END=58580347;SVLEN=66	GT	0/1
chr13	60888202	svim_asm.BND.146	N	]chr7:25047891]N	.	PASS	SVTYPE=BND;READS=PS24223132_24205134_25761950_hp1_1,PS24223132_24205134_25761950_hp2_1	GT	1/1
chr13	62465247	volcanosv.DUP.1943	.	<DUP>	20	PASS	SVTYPE=DUP;END=62465364;SVLEN=117	GT	1/1
chr13	63445312	volcanosv.DUP.1944	.	<DUP>	20	PASS	SVTYPE=DUP;END=63445398;SVLEN=86	GT	0/1
chr13	64379165	volcanosv.DUP.1945	.	<DUP>	20	PASS	SVTYPE=DUP;END=64379368;SVLEN=203	GT	0/1
chr13	70563192	volcanosv.DUP.1946	.	<DUP>	20	PASS	SVTYPE=DUP;END=70563412;SVLEN=220	GT	1/1
chr13	71553293	volcanosv.DUP.1947	.	<DUP>	20	PASS	SVTYPE=DUP;END=71553443;SVLEN=150	GT	0/1
chr13	74987690	volcanosv.DUP.1948	.	<DUP>	20	PASS	SVTYPE=DUP;END=74987898;SVLEN=208	GT	0/1
chr13	76480064	volcanosv.DUP.1949	.	<DUP>	20	PASS	SVTYPE=DUP;END=76480133;SVLEN=69	GT	0/1
chr13	79801159	volcanosv.DUP.1950	.	<DUP>	20	PASS	SVTYPE=DUP;END=79801290;SVLEN=131	GT	0/1
chr13	82604560	volcanosv.DUP.1951	.	<DUP>	20	PASS	SVTYPE=DUP;END=82604633;SVLEN=73	GT	0/1
chr13	84239813	volcanosv.DUP.1952	.	<DUP>	20	PASS	SVTYPE=DUP;END=84239934;SVLEN=121	GT	0/1
chr13	85395727	volcanosv.DUP.1953	.	<DUP>	20	PASS	SVTYPE=DUP;END=85395824;SVLEN=97	GT	0/1
chr13	86269523	svim_asm.BND.147	N	]hs38d1:1942725]N	.	PASS	SVTYPE=BND;READS=PS129440937_129413258_130339853_hp1_0,PS129440937_129413258_130339853_hp2_2	GT	1/1
chr13	92239832	volcanosv.DUP.1954	.	<DUP>	20	PASS	SVTYPE=DUP;END=92239890;SVLEN=58	GT	0/1
chr13	93765231	volcanosv.DUP.1955	.	<DUP>	20	PASS	SVTYPE=DUP;END=93765290;SVLEN=59	GT	1/1
chr13	97852477	volcanosv.DUP.1956	.	<DUP>	20	PASS	SVTYPE=DUP;END=97852871;SVLEN=394	GT	1/1
chr13	104781060	volcanosv.DUP.1957	.	<DUP>	20	PASS	SVTYPE=DUP;END=104781137;SVLEN=77	GT	0/1
chr13	106394558	volcanosv.DUP.1958	.	<DUP>	20	PASS	SVTYPE=DUP;END=106394630;SVLEN=72	GT	0/1
chr13	108991548	volcanosv.DUP.1959	.	<DUP>	20	PASS	SVTYPE=DUP;END=108991604;SVLEN=56	GT	1/1
chr13	110252872	volcanosv.DUP.1960	.	<DUP>	20	PASS	SVTYPE=DUP;END=110253004;SVLEN=132	GT	1/1
chr13	110355337	volcanosv.DUP.1961	.	<DUP>	20	PASS	SVTYPE=DUP;END=110355933;SVLEN=596	GT	0/1
chr13	110385401	volcanosv.DUP.1962	.	<DUP>	20	PASS	SVTYPE=DUP;END=110386224;SVLEN=823	GT	0/1
chr13	110479395	volcanosv.DUP.1963	.	<DUP>	20	PASS	SVTYPE=DUP;END=110479463;SVLEN=68	GT	0/1
chr13	110481532	volcanosv.DUP.1964	.	<DUP>	20	PASS	SVTYPE=DUP;END=110482022;SVLEN=490	GT	0/1
chr13	110530183	volcanosv.DUP.1965	.	<DUP>	20	PASS	SVTYPE=DUP;END=110530280;SVLEN=97	GT	1/1
chr13	110928540	volcanosv.DUP.1966	.	<DUP>	20	PASS	SVTYPE=DUP;END=110928729;SVLEN=189	GT	0/1
chr13	110938203	volcanosv.DUP.1967	.	<DUP>	20	PASS	SVTYPE=DUP;END=110938373;SVLEN=170	GT	0/1
chr13	111051249	volcanosv.DUP.1968	.	<DUP>	20	PASS	SVTYPE=DUP;END=111051343;SVLEN=94	GT	1/1
chr13	111307698	volcanosv.DUP.1969	.	<DUP>	20	PASS	SVTYPE=DUP;END=111307795;SVLEN=97	GT	0/1
chr13	111310247	volcanosv.DUP.1970	.	<DUP>	20	PASS	SVTYPE=DUP;END=111310550;SVLEN=303	GT	0/1
chr13	111340142	volcanosv.DUP.1971	.	<DUP>	20	PASS	SVTYPE=DUP;END=111341679;SVLEN=1537	GT	0/1
chr13	111340734	volcanosv.DUP.1972	.	<DUP>	20	PASS	SVTYPE=DUP;END=111341594;SVLEN=860	GT	0/1
chr13	111434760	volcanosv.DUP.1973	.	<DUP>	20	PASS	SVTYPE=DUP;END=111435264;SVLEN=504	GT	1/1
chr13	111517866	volcanosv.DUP.1974	.	<DUP>	20	PASS	SVTYPE=DUP;END=111518328;SVLEN=462	GT	1/1
chr13	111567865	volcanosv.DUP.1975	.	<DUP>	20	PASS	SVTYPE=DUP;END=111568515;SVLEN=650	GT	0/1
chr13	111790686	volcanosv.DUP.1976	.	<DUP>	20	PASS	SVTYPE=DUP;END=111790956;SVLEN=270	GT	1/1
chr13	111793416	svim_asm.BND.148	N	N]hs38d1:2360012]	.	PASS	SVTYPE=BND;READS=PS111364669_111351919_111639195_hp1_2,PS111364669_111351919_111639195_hp2_1	GT	1/1
chr13	112036987	volcanosv.DUP.1977	.	<DUP>	20	PASS	SVTYPE=DUP;END=112037041;SVLEN=54	GT	0/1
chr13	112149032	volcanosv.DUP.1978	.	<DUP>	20	PASS	SVTYPE=DUP;END=112149098;SVLEN=66	GT	1/1
chr13	112151075	volcanosv.DUP.1979	.	<DUP>	20	PASS	SVTYPE=DUP;END=112151175;SVLEN=100	GT	1/1
chr13	112169400	volcanosv.DUP.1980	.	<DUP>	20	PASS	SVTYPE=DUP;END=112169470;SVLEN=70	GT	0/1
chr13	112178492	volcanosv.DUP.1981	.	<DUP>	20	PASS	SVTYPE=DUP;END=112178688;SVLEN=196	GT	0/1
chr13	112449923	volcanosv.DUP.1982	.	<DUP>	20	PASS	SVTYPE=DUP;END=112449976;SVLEN=53	GT	0/1
chr13	112539704	volcanosv.DUP.1983	.	<DUP>	20	PASS	SVTYPE=DUP;END=112540217;SVLEN=513	GT	0/1
chr13	112645373	volcanosv.DUP.1984	.	<DUP>	20	PASS	SVTYPE=DUP;END=112645488;SVLEN=115	GT	1/1
chr13	112715324	volcanosv.DUP.1985	.	<DUP>	20	PASS	SVTYPE=DUP;END=112715502;SVLEN=178	GT	0/1
chr13	112749979	volcanosv.DUP.1986	.	<DUP>	20	PASS	SVTYPE=DUP;END=112750074;SVLEN=95	GT	0/1
chr13	112787196	volcanosv.DUP.1987	.	<DUP>	20	PASS	SVTYPE=DUP;END=112787627;SVLEN=431	GT	0/1
chr13	112788034	volcanosv.DUP.1988	.	<DUP>	20	PASS	SVTYPE=DUP;END=112788177;SVLEN=143	GT	0/1
chr13	112872838	volcanosv.DUP.1989	.	<DUP>	20	PASS	SVTYPE=DUP;END=112873436;SVLEN=598	GT	1/1
chr13	112937770	volcanosv.DUP.1990	.	<DUP>	20	PASS	SVTYPE=DUP;END=112938009;SVLEN=239	GT	1/1
chr13	112967787	volcanosv.DUP.1991	.	<DUP>	20	PASS	SVTYPE=DUP;END=112967908;SVLEN=121	GT	0/1
chr13	113032933	volcanosv.DUP.1992	.	<DUP>	20	PASS	SVTYPE=DUP;END=113033322;SVLEN=389	GT	0/1
chr13	113089243	volcanosv.DUP.1993	.	<DUP>	20	PASS	SVTYPE=DUP;END=113089313;SVLEN=70	GT	0/1
chr13	113108196	volcanosv.DUP.1994	.	<DUP>	20	PASS	SVTYPE=DUP;END=113108515;SVLEN=319	GT	0/1
chr13	113151705	volcanosv.DUP.1995	.	<DUP>	20	PASS	SVTYPE=DUP;END=113151803;SVLEN=98	GT	1/1
chr13	113161969	volcanosv.DUP.1996	.	<DUP>	20	PASS	SVTYPE=DUP;END=113162767;SVLEN=798	GT	0/1
chr13	113162427	volcanosv.DUP.1997	.	<DUP>	20	PASS	SVTYPE=DUP;END=113162764;SVLEN=337	GT	0/1
chr13	113232020	volcanosv.DUP.1998	.	<DUP>	20	PASS	SVTYPE=DUP;END=113232433;SVLEN=413	GT	0/1
chr13	113232020	volcanosv.DUP.1999	.	<DUP>	20	PASS	SVTYPE=DUP;END=113232231;SVLEN=211	GT	1/1
chr13	113352994	volcanosv.DUP.2000	.	<DUP>	20	PASS	SVTYPE=DUP;END=113353085;SVLEN=91	GT	0/1
chr13	113364251	volcanosv.DUP.2001	.	<DUP>	20	PASS	SVTYPE=DUP;END=113364466;SVLEN=215	GT	1/1
chr13	113371657	volcanosv.DUP.2002	.	<DUP>	20	PASS	SVTYPE=DUP;END=113371854;SVLEN=197	GT	1/1
chr13	113403860	volcanosv.DUP.2003	.	<DUP>	20	PASS	SVTYPE=DUP;END=113404038;SVLEN=178	GT	1/1
chr13	113449179	volcanosv.DUP.2004	.	<DUP>	20	PASS	SVTYPE=DUP;END=113449382;SVLEN=203	GT	0/1
chr13	113760692	volcanosv.DUP.2005	.	<DUP>	20	PASS	SVTYPE=DUP;END=113760835;SVLEN=143	GT	1/1
chr13	114029598	volcanosv.DUP.2006	.	<DUP>	20	PASS	SVTYPE=DUP;END=114029700;SVLEN=102	GT	0/1
chr13	114040321	volcanosv.DUP.2007	.	<DUP>	20	PASS	SVTYPE=DUP;END=114040382;SVLEN=61	GT	1/1
chr13	114070810	volcanosv.DUP.2008	.	<DUP>	20	PASS	SVTYPE=DUP;END=114070957;SVLEN=147	GT	1/1
chr13	114073516	volcanosv.DUP.2009	.	<DUP>	20	PASS	SVTYPE=DUP;END=114073583;SVLEN=67	GT	1/1
chr13	114111527	volcanosv.DUP.2010	.	<DUP>	20	PASS	SVTYPE=DUP;END=114111603;SVLEN=76	GT	0/1
chr13	114113802	volcanosv.DUP.2011	.	<DUP>	20	PASS	SVTYPE=DUP;END=114113853;SVLEN=51	GT	0/1
chr13	114120047	volcanosv.DUP.2012	.	<DUP>	20	PASS	SVTYPE=DUP;END=114120436;SVLEN=389	GT	0/1
chr13	114133258	volcanosv.DUP.2013	.	<DUP>	20	PASS	SVTYPE=DUP;END=114133499;SVLEN=241	GT	0/1
chr13	114199668	volcanosv.DUP.2014	.	<DUP>	20	PASS	SVTYPE=DUP;END=114199825;SVLEN=157	GT	0/1
chr13	114231166	volcanosv.DUP.2016	.	<DUP>	20	PASS	SVTYPE=DUP;END=114231394;SVLEN=228	GT	0/1
chr13	114231363	volcanosv.DUP.2015	.	<DUP>	20	PASS	SVTYPE=DUP;END=114231419;SVLEN=56	GT	0/1
chr13	114295371	volcanosv.DUP.2017	.	<DUP>	20	PASS	SVTYPE=DUP;END=114295440;SVLEN=69	GT	1/1
chr14	18420504	svim_asm.BND.151	N	N]chr22:15351295]	.	PASS	SVTYPE=BND;READS=PS18584372_18567730_18692573_hp1_0	GT	1/0
chr14	18495431	volcanosv.DUP.2019	.	<DUP>	20	PASS	SVTYPE=DUP;END=18498909;SVLEN=3478	GT	0/1
chr14	18501429	volcanosv.DUP.2020	.	<DUP>	20	PASS	SVTYPE=DUP;END=18502211;SVLEN=782	GT	1/1
chr14	23767165	volcanosv.DUP.2023	.	<DUP>	20	PASS	SVTYPE=DUP;END=23767231;SVLEN=66	GT	0/1
chr14	23900200	volcanosv.DUP.2024	.	<DUP>	20	PASS	SVTYPE=DUP;END=23900406;SVLEN=206	GT	1/1
chr14	24212511	volcanosv.DUP.2025	.	<DUP>	20	PASS	SVTYPE=DUP;END=24212680;SVLEN=169	GT	1/1
chr14	24696220	volcanosv.DUP.1861	.	<DUP>	20	PASS	SVTYPE=DUP;END=24696308;SVLEN=88	GT	0/1
chr14	29526699	volcanosv.DUP.2026	.	<DUP>	20	PASS	SVTYPE=DUP;END=29526798;SVLEN=99	GT	0/1
chr14	31249992	volcanosv.DUP.284	.	<DUP>	20	PASS	SVTYPE=DUP;END=31250063;SVLEN=71	GT	0/1
chr14	32217006	volcanosv.DUP.2027	.	<DUP>	20	PASS	SVTYPE=DUP;END=32217169;SVLEN=163	GT	1/1
chr14	33853846	volcanosv.DUP.2028	.	<DUP>	20	PASS	SVTYPE=DUP;END=33854242;SVLEN=396	GT	0/1
chr14	35948054	volcanosv.DUP.2029	.	<DUP>	20	PASS	SVTYPE=DUP;END=35948753;SVLEN=699	GT	0/1
chr14	35948165	volcanosv.DUP.2030	.	<DUP>	20	PASS	SVTYPE=DUP;END=35948244;SVLEN=79	GT	0/1
chr14	36178730	volcanosv.DUP.2031	.	<DUP>	20	PASS	SVTYPE=DUP;END=36178836;SVLEN=106	GT	0/1
chr14	39011831	volcanosv.DUP.2032	.	<DUP>	20	PASS	SVTYPE=DUP;END=39011881;SVLEN=50	GT	0/1
chr14	39033512	volcanosv.DUP.2033	.	<DUP>	20	PASS	SVTYPE=DUP;END=39033639;SVLEN=127	GT	1/1
chr14	41826847	volcanosv.DUP.2034	.	<DUP>	20	PASS	SVTYPE=DUP;END=41826948;SVLEN=101	GT	0/1
chr14	42772605	volcanosv.DUP.2035	.	<DUP>	20	PASS	SVTYPE=DUP;END=42772673;SVLEN=68	GT	1/1
chr14	44009681	volcanosv.DUP.2036	.	<DUP>	20	PASS	SVTYPE=DUP;END=44009831;SVLEN=150	GT	1/1
chr14	48710603	volcanosv.DUP.2037	.	<DUP>	20	PASS	SVTYPE=DUP;END=48710808;SVLEN=205	GT	0/1
chr14	48780737	volcanosv.DUP.2038	.	<DUP>	20	PASS	SVTYPE=DUP;END=48780803;SVLEN=66	GT	0/1
chr14	49725356	volcanosv.DUP.2039	.	<DUP>	20	PASS	SVTYPE=DUP;END=49725642;SVLEN=286	GT	1/1
chr14	50945667	volcanosv.DUP.2040	.	<DUP>	20	PASS	SVTYPE=DUP;END=50945999;SVLEN=332	GT	0/1
chr14	53408361	volcanosv.DUP.2041	.	<DUP>	20	PASS	SVTYPE=DUP;END=53408455;SVLEN=94	GT	0/1
chr14	56200141	volcanosv.DUP.2042	.	<DUP>	20	PASS	SVTYPE=DUP;END=56200312;SVLEN=171	GT	0/1
chr14	58962738	volcanosv.DUP.2043	.	<DUP>	20	PASS	SVTYPE=DUP;END=58962886;SVLEN=148	GT	1/1
chr14	60427309	svim_asm.BND.152	N	]chr14:60529140]N	.	PASS	SVTYPE=BND;READS=PS60403515_60354887_60491793_hp2_0	GT	0/1
chr14	60529140	svim_asm.BND.153	N	N[chr14:60427309[	.	PASS	SVTYPE=BND;READS=PS60403515_60354887_60491793_hp2_0	GT	0/1
chr14	61081180	volcanosv.DUP.2044	.	<DUP>	20	PASS	SVTYPE=DUP;END=61081312;SVLEN=132	GT	1/1
chr14	61172783	volcanosv.DUP.2045	.	<DUP>	20	PASS	SVTYPE=DUP;END=61172904;SVLEN=121	GT	0/1
chr14	63154930	volcanosv.DUP.2046	.	<DUP>	20	PASS	SVTYPE=DUP;END=63155015;SVLEN=85	GT	0/1
chr14	64037970	volcanosv.DUP.443	.	<DUP>	20	PASS	SVTYPE=DUP;END=64038285;SVLEN=315	GT	0/1
chr14	65375912	svim_asm.INV.61	GAAACTCCGTCTCTACAAAAAACACAAAAACTAACTGGGCATGGTGGCGCATGCCTGTAATCCCAGCTACTCAGGAAGCTGAGGCCGGAGAATCGCTTGATCCAGGGAGGTGGAGGTTGCAGCAAGCCAAGATCATGCCACTGCACTCCAGCCTGGGTGTCAGAGTGAGACCCTGTCTCAAAAAAAAAAAAATAATAAAATAAATAAAATAATAAGAAAAGGTGTGTATTCTGGAAAGCATAGAGTAAAACCAAAGAACTTTCCGCAGAAGAAAATTTCTATTTGTCAAGTATGGTTTTCCATGATTATTATTCTAGCAAATATTACAGGGCAGTGAGACTAGGAAGACAGTTGGCAGAAAGGCTTCTGTTTTGGTGGAGAGAGATGGAGCAAATACAATATTGTGAACCTGATTTTAGTATCAGCCAAACAAAATCAAGAAGAACATGTGGTGGTGGTAGAAGCAAGAAATGAAAATCTCTCGTTTCATCCACAGATTGTTTT	AAAACAATCTGTGGATGAAACGAGAGATTTTCATTTCTTGCTTCTACCACCACCACATGTTCTTCTTGATTTTGTTTGGCTGATACTAAAATCAGGTTCACAATATTGTATTTGCTCCATCTCTCTCCACCAAAACAGAAGCCTTTCTGCCAACTGTCTTCCTAGTCTCACTGCCCTGTAATATTTGCTAGAATAATAATCATGGAAAACCATACTTGACAAATAGAAATTTTCTTCTGCGGAAAGTTCTTTGGTTTTACTCTATGCTTTCCAGAATACACACCTTTTCTTATTATTTTATTTATTTTATTATTTTTTTTTTTTTGAGACAGGGTCTCACTCTGACACCCAGGCTGGAGTGCAGTGGCATGATCTTGGCTTGCTGCAACCTCCACCTCCCTGGATCAAGCGATTCTCCGGCCTCAGCTTCCTGAGTAGCTGGGATTACAGGCATGCGCCACCATGCCCAGTTAGTTTTTGTGTTTTTTGTAGAGACGGAGTTTC	.	PASS	SVTYPE=INV;END=65376415;READS=PS64762646_64743515_67807684_hp2_0	GT	0/1
chr14	69313618	volcanosv.DUP.2047	.	<DUP>	20	PASS	SVTYPE=DUP;END=69313766;SVLEN=148	GT	0/1
chr14	70397965	volcanosv.DUP.2048	.	<DUP>	20	PASS	SVTYPE=DUP;END=70398024;SVLEN=59	GT	0/1
chr14	70412521	volcanosv.DUP.2049	.	<DUP>	20	PASS	SVTYPE=DUP;END=70412631;SVLEN=110	GT	0/1
chr14	70813500	volcanosv.DUP.2050	.	<DUP>	20	PASS	SVTYPE=DUP;END=70813629;SVLEN=129	GT	0/1
chr14	73145155	svim_asm.BND.154	N	]chr14:74311684]N	.	PASS	SVTYPE=BND;READS=PS73223633_73205468_74295833_hp1_1	GT	1/0
chr14	74311684	svim_asm.BND.155	N	N[chr14:73145155[	.	PASS	SVTYPE=BND;READS=PS73223633_73205468_74295833_hp1_1	GT	1/0
chr14	76496400	volcanosv.DUP.2051	.	<DUP>	20	PASS	SVTYPE=DUP;END=76496458;SVLEN=58	GT	0/1
chr14	77578795	svim_asm.BND.156	N	]chr12:70203802]N	.	PASS	SVTYPE=BND;READS=PS1412902_1384944_3085262_hp1_2	GT	1/0
chr14	77578795	svim_asm.BND.157	N	]chr22:23856295]N	.	PASS	SVTYPE=BND;READS=PS24213293_24195722_25266908_hp1_1,PS24213293_24195722_25266908_hp2_2	GT	1/1
chr14	82276268	volcanosv.DUP.2052	.	<DUP>	20	PASS	SVTYPE=DUP;END=82276465;SVLEN=197	GT	0/1
chr14	84511728	volcanosv.DUP.506	.	<DUP>	20	PASS	SVTYPE=DUP;END=84511860;SVLEN=132	GT	0/1
chr14	84948631	volcanosv.DUP.2053	.	<DUP>	20	PASS	SVTYPE=DUP;END=84948843;SVLEN=212	GT	0/1
chr14	89608198	volcanosv.DUP.2054	.	<DUP>	20	PASS	SVTYPE=DUP;END=89608339;SVLEN=141	GT	1/1
chr14	89788295	volcanosv.DUP.2055	.	<DUP>	20	PASS	SVTYPE=DUP;END=89788506;SVLEN=211	GT	1/1
chr14	90694718	volcanosv.DUP.2056	.	<DUP>	20	PASS	SVTYPE=DUP;END=90695049;SVLEN=331	GT	0/1
chr14	91836576	volcanosv.DUP.2057	.	<DUP>	20	PASS	SVTYPE=DUP;END=91836634;SVLEN=58	GT	0/1
chr14	92639796	volcanosv.DUP.2058	.	<DUP>	20	PASS	SVTYPE=DUP;END=92639849;SVLEN=53	GT	1/1
chr14	92640424	volcanosv.DUP.2059	.	<DUP>	20	PASS	SVTYPE=DUP;END=92640732;SVLEN=308	GT	0/1
chr14	93731211	volcanosv.DUP.2060	.	<DUP>	20	PASS	SVTYPE=DUP;END=93731280;SVLEN=69	GT	0/1
chr14	94345998	volcanosv.DUP.2061	.	<DUP>	20	PASS	SVTYPE=DUP;END=94346166;SVLEN=168	GT	0/1
chr14	94519672	volcanosv.DUP.2062	.	<DUP>	20	PASS	SVTYPE=DUP;END=94520209;SVLEN=537	GT	0/1
chr14	94651152	volcanosv.DUP.2063	.	<DUP>	20	PASS	SVTYPE=DUP;END=94651303;SVLEN=151	GT	0/1
chr14	94897049	volcanosv.DUP.2064	.	<DUP>	20	PASS	SVTYPE=DUP;END=94897117;SVLEN=68	GT	0/1
chr14	94940279	volcanosv.DUP.2065	.	<DUP>	20	PASS	SVTYPE=DUP;END=94940330;SVLEN=51	GT	0/1
chr14	95473664	volcanosv.DUP.2066	.	<DUP>	20	PASS	SVTYPE=DUP;END=95473747;SVLEN=83	GT	0/1
chr14	99578063	volcanosv.DUP.2067	.	<DUP>	20	PASS	SVTYPE=DUP;END=99578122;SVLEN=59	GT	0/1
chr14	100165986	volcanosv.DUP.2068	.	<DUP>	20	PASS	SVTYPE=DUP;END=100166121;SVLEN=135	GT	0/1
chr14	100685625	volcanosv.DUP.2069	.	<DUP>	20	PASS	SVTYPE=DUP;END=100686386;SVLEN=761	GT	0/1
chr14	100686408	volcanosv.DUP.2070	.	<DUP>	20	PASS	SVTYPE=DUP;END=100686559;SVLEN=151	GT	0/1
chr14	100705875	volcanosv.DUP.2071	.	<DUP>	20	PASS	SVTYPE=DUP;END=100706075;SVLEN=200	GT	0/1
chr14	100705875	volcanosv.DUP.2072	.	<DUP>	20	PASS	SVTYPE=DUP;END=100705925;SVLEN=50	GT	0/1
chr14	103221304	volcanosv.DUP.2073	.	<DUP>	20	PASS	SVTYPE=DUP;END=103221373;SVLEN=69	GT	0/1
chr14	104153434	volcanosv.DUP.2074	.	<DUP>	20	PASS	SVTYPE=DUP;END=104153641;SVLEN=207	GT	0/1
chr14	104209206	volcanosv.DUP.2075	.	<DUP>	20	PASS	SVTYPE=DUP;END=104209293;SVLEN=87	GT	0/1
chr14	104217426	volcanosv.DUP.2076	.	<DUP>	20	PASS	SVTYPE=DUP;END=104217538;SVLEN=112	GT	1/1
chr14	104217597	volcanosv.DUP.2077	.	<DUP>	20	PASS	SVTYPE=DUP;END=104217638;SVLEN=41	GT	0/1
chr14	104251224	volcanosv.DUP.2078	.	<DUP>	20	PASS	SVTYPE=DUP;END=104251835;SVLEN=611	GT	0/1
chr14	104251830	volcanosv.DUP.2079	.	<DUP>	20	PASS	SVTYPE=DUP;END=104251972;SVLEN=142	GT	0/1
chr14	104526253	volcanosv.DUP.2080	.	<DUP>	20	PASS	SVTYPE=DUP;END=104526347;SVLEN=94	GT	1/1
chr14	104933597	volcanosv.DUP.2081	.	<DUP>	20	PASS	SVTYPE=DUP;END=104934037;SVLEN=440	GT	0/1
chr14	104934042	volcanosv.DUP.2082	.	<DUP>	20	PASS	SVTYPE=DUP;END=104934113;SVLEN=71	GT	0/1
chr14	105161797	volcanosv.DUP.2083	.	<DUP>	20	PASS	SVTYPE=DUP;END=105161900;SVLEN=103	GT	1/1
chr14	105229624	volcanosv.DUP.2084	.	<DUP>	20	PASS	SVTYPE=DUP;END=105229829;SVLEN=205	GT	0/1
chr14	105349908	volcanosv.DUP.2085	.	<DUP>	20	PASS	SVTYPE=DUP;END=105350019;SVLEN=111	GT	0/1
chr14	105628087	volcanosv.DUP.2086	.	<DUP>	20	PASS	SVTYPE=DUP;END=105628328;SVLEN=241	GT	1/1
chr14	105744756	volcanosv.DUP.2087	.	<DUP>	20	PASS	SVTYPE=DUP;END=105744914;SVLEN=158	GT	1/1
chr14	105850677	volcanosv.DUP.2088	.	<DUP>	20	PASS	SVTYPE=DUP;END=105850782;SVLEN=105	GT	1/1
chr14	106473432	volcanosv.DUP.2089	.	<DUP>	20	PASS	SVTYPE=DUP;END=106473500;SVLEN=68	GT	0/1
chr14	106752118	volcanosv.DUP.2091	.	<DUP>	20	PASS	SVTYPE=DUP;END=106753704;SVLEN=1586	GT	1/1
chr14	106752134	volcanosv.DUP.2092	.	<DUP>	20	PASS	SVTYPE=DUP;END=106752665;SVLEN=531	GT	0/1
chr14	106753250	volcanosv.DUP.2090	.	<DUP>	20	PASS	SVTYPE=DUP;END=106753486;SVLEN=236	GT	0/1
chr14_GL000225v1_random	55536	svim_asm.BND.158	N	N[chr10:133688380[	.	PASS	SVTYPE=BND;READS=PS190176090_190173121_190179356_hp2_47	GT	0/1
chr14_GL000225v1_random	55720	svim_asm.BND.159	N	[hs38d1:3225012[N	.	PASS	SVTYPE=BND;READS=PS190176090_190173121_190179356_hp2_50	GT	0/1
chr14_GL000225v1_random	70568	svim_asm.BND.160	N	[chrY:11324278[N	.	PASS	SVTYPE=BND;READS=PS38946_21354_764890_hp2_15	GT	0/1
chr14_GL000225v1_random	94133	svim_asm.BND.161	N	N[hs38d1:2023649[	.	PASS	SVTYPE=BND;READS=PS133658836_133644243_133689532_hp1_7	GT	1/0
chr14_GL000225v1_random	120726	svim_asm.BND.162	N	N]hs38d1:10345845]	.	PASS	SVTYPE=BND;READS=PS38946_21354_764890_hp1_10,PS190176090_190173121_190179356_hp2_10	GT	1/1
chr14_KI270722v1_random	194050	svim_asm.BND.163	N	N]hs38d1:2825756]	.	PASS	SVTYPE=BND;READS=PS63549214_63542268_63907909_hp2_9	GT	0/1
chr15	17184598	svim_asm.BND.164	N	[chr1:180866812[N	.	PASS	SVTYPE=BND;READS=PS51834182_51813300_51926647_hp2_2	GT	0/1
chr15	20100803	svim_asm.BND.165	N	]chr15:21108460]N	.	PASS	SVTYPE=BND;READS=PS87015261_87003966_87584464_hp1_0	GT	1/0
chr15	20101803	svim_asm.BND.166	N	N[chr15:21107532[	.	PASS	SVTYPE=BND;READS=PS87015261_87003966_87584464_hp1_0	GT	1/0
chr15	20247336	volcanosv.DUP.2094	.	<DUP>	20	PASS	SVTYPE=DUP;END=20247447;SVLEN=111	GT	0/1
chr15	20340255	svim_asm.DUP_TANDEM.25	N	<DUP:TANDEM>	.	PASS	SVTYPE=DUP:TANDEM;END=20342199;SVLEN=1945;READS=PS87015261_87003966_87584464_hp1_3	GT:CN	1/0:2
chr15	20342920	volcanosv.DUP.296	.	<DUP>	20	PASS	SVTYPE=DUP;END=20343067;SVLEN=147	GT	0/1
chr15	21107532	svim_asm.BND.167	N	]chr15:20101803]N	.	PASS	SVTYPE=BND;READS=PS87015261_87003966_87584464_hp1_0	GT	1/0
chr15	21108460	svim_asm.BND.168	N	N[chr15:20100803[	.	PASS	SVTYPE=BND;READS=PS87015261_87003966_87584464_hp1_0	GT	1/0
chr15	22770231	volcanosv.DUP.2095	.	<DUP>	20	PASS	SVTYPE=DUP;END=22770441;SVLEN=210	GT	1/1
chr15	22966356	svim_asm.BND.169	N	N[chr15:28586202[	.	PASS	SVTYPE=BND;READS=PS22465210_22464849_23220233_hp2_1	GT	0/1
chr15	23041689	svim_asm.DUP_TANDEM.26	N	<DUP:TANDEM>	.	PASS	SVTYPE=DUP:TANDEM;END=23048271;SVLEN=6583;READS=PS22465210_22464849_23220233_hp2_4	GT:CN	0/1:2
chr15	23043496	volcanosv.DUP.2096	.	<DUP>	20	PASS	SVTYPE=DUP;END=23045865;SVLEN=2369	GT	0/1
chr15	23439907	volcanosv.DUP.2098	.	<DUP>	20	PASS	SVTYPE=DUP;END=23440961;SVLEN=1054	GT	1/1
chr15	23520721	volcanosv.DUP.2099	.	<DUP>	20	PASS	SVTYPE=DUP;END=23520788;SVLEN=67	GT	1/1
chr15	25757813	volcanosv.DUP.2100	.	<DUP>	20	PASS	SVTYPE=DUP;END=25758833;SVLEN=1020	GT	0/1
chr15	25757955	volcanosv.DUP.2101	.	<DUP>	20	PASS	SVTYPE=DUP;END=25758205;SVLEN=250	GT	0/1
chr15	26716752	volcanosv.DUP.2102	.	<DUP>	20	PASS	SVTYPE=DUP;END=26717386;SVLEN=634	GT	0/1
chr15	27306805	volcanosv.DUP.2103	.	<DUP>	20	PASS	SVTYPE=DUP;END=27306974;SVLEN=169	GT	0/1
chr15	27455647	volcanosv.DUP.2104	.	<DUP>	20	PASS	SVTYPE=DUP;END=27455823;SVLEN=176	GT	0/1
chr15	27848865	volcanosv.DUP.2105	.	<DUP>	20	PASS	SVTYPE=DUP;END=27849016;SVLEN=151	GT	0/1
chr15	28443134	volcanosv.DUP.2097	.	<DUP>	20	PASS	SVTYPE=DUP;END=28443350;SVLEN=216	GT	0/1
chr15	28473901	volcanosv.DUP.2106	.	<DUP>	20	PASS	SVTYPE=DUP;END=28474405;SVLEN=504	GT	0/1
chr15	28586202	svim_asm.BND.170	N	]chr15:22966356]N	.	PASS	SVTYPE=BND;READS=PS22465210_22464849_23220233_hp2_1	GT	0/1
chr15	31423080	volcanosv.DUP.631	.	<DUP>	20	PASS	SVTYPE=DUP;END=31423145;SVLEN=65	GT	1/1
chr15	45697491	svim_asm.BND.171	N	N]chr9:120497450]	.	PASS	SVTYPE=BND;READS=PS120588809_120556667_120780668_hp1_1,PS120588809_120556667_120780668_hp2_1	GT	1/1
chr15	46944287	volcanosv.DUP.2107	.	<DUP>	20	PASS	SVTYPE=DUP;END=46944353;SVLEN=66	GT	1/1
chr15	49371914	volcanosv.DUP.2108	.	<DUP>	20	PASS	SVTYPE=DUP;END=49372017;SVLEN=103	GT	0/1
chr15	49601606	svim_asm.BND.172	N	]chr15:51434141]N	.	PASS	SVTYPE=BND;READS=PS49808875_49774725_52015090_hp2_3	GT	0/1
chr15	50833972	volcanosv.DUP.2109	.	<DUP>	20	PASS	SVTYPE=DUP;END=50834110;SVLEN=138	GT	1/1
chr15	51434141	svim_asm.BND.173	N	N[chr15:49601606[	.	PASS	SVTYPE=BND;READS=PS49808875_49774725_52015090_hp2_3	GT	0/1
chr15	55039367	volcanosv.DUP.2110	.	<DUP>	20	PASS	SVTYPE=DUP;END=55039452;SVLEN=85	GT	0/1
chr15	57688525	volcanosv.DUP.2111	.	<DUP>	20	PASS	SVTYPE=DUP;END=57688617;SVLEN=92	GT	0/1
chr15	64098465	svim_asm.BND.174	N	N]chr15:64254620]	.	PASS	SVTYPE=BND;READS=PS63207971_63224622_64058113_hp1_1	GT	1/0
chr15	64254620	svim_asm.BND.175	N	N]chr15:64098465]	.	PASS	SVTYPE=BND;READS=PS63207971_63224622_64058113_hp1_1	GT	1/0
chr15	68409475	volcanosv.DUP.2113	.	<DUP>	20	PASS	SVTYPE=DUP;END=68409529;SVLEN=54	GT	0/1
chr15	69286018	volcanosv.DUP.2114	.	<DUP>	20	PASS	SVTYPE=DUP;END=69286090;SVLEN=72	GT	1/1
chr15	70302764	volcanosv.DUP.2115	.	<DUP>	20	PASS	SVTYPE=DUP;END=70303377;SVLEN=613	GT	0/1
chr15	70637559	volcanosv.DUP.2116	.	<DUP>	20	PASS	SVTYPE=DUP;END=70637641;SVLEN=82	GT	1/1
chr15	76198864	volcanosv.DUP.2117	.	<DUP>	20	PASS	SVTYPE=DUP;END=76198932;SVLEN=68	GT	1/1
chr15	80911949	volcanosv.DUP.2118	.	<DUP>	20	PASS	SVTYPE=DUP;END=80912055;SVLEN=106	GT	1/1
chr15	82344761	volcanosv.DUP.2119	.	<DUP>	20	PASS	SVTYPE=DUP;END=82344843;SVLEN=82	GT	0/1
chr15	82524006	volcanosv.DUP.2120	.	<DUP>	20	PASS	SVTYPE=DUP;END=82524069;SVLEN=63	GT	1/1
chr15	83229193	volcanosv.DUP.2121	.	<DUP>	20	PASS	SVTYPE=DUP;END=83229276;SVLEN=83	GT	0/1
chr15	85843466	volcanosv.DUP.2122	.	<DUP>	20	PASS	SVTYPE=DUP;END=85843539;SVLEN=73	GT	0/1
chr15	91749220	volcanosv.DUP.2123	.	<DUP>	20	PASS	SVTYPE=DUP;END=91749718;SVLEN=498	GT	1/1
chr15	91750881	volcanosv.DUP.2124	.	<DUP>	20	PASS	SVTYPE=DUP;END=91751092;SVLEN=211	GT	1/1
chr15	92571381	volcanosv.DUP.2125	.	<DUP>	20	PASS	SVTYPE=DUP;END=92571461;SVLEN=80	GT	1/1
chr15	92669218	volcanosv.DUP.2126	.	<DUP>	20	PASS	SVTYPE=DUP;END=92669385;SVLEN=167	GT	0/1
chr15	92778062	volcanosv.DUP.2127	.	<DUP>	20	PASS	SVTYPE=DUP;END=92778144;SVLEN=82	GT	0/1
chr15	94243317	volcanosv.DUP.2128	.	<DUP>	20	PASS	SVTYPE=DUP;END=94243407;SVLEN=90	GT	0/1
chr15	96823224	volcanosv.DUP.2129	.	<DUP>	20	PASS	SVTYPE=DUP;END=96823385;SVLEN=161	GT	1/1
chr15	97356269	volcanosv.DUP.2130	.	<DUP>	20	PASS	SVTYPE=DUP;END=97356427;SVLEN=158	GT	0/1
chr15	99799986	volcanosv.DUP.2131	.	<DUP>	20	PASS	SVTYPE=DUP;END=99800199;SVLEN=213	GT	0/1
chr15	100162447	volcanosv.DUP.2132	.	<DUP>	20	PASS	SVTYPE=DUP;END=100162603;SVLEN=156	GT	1/1
chr15	100554739	volcanosv.DUP.2133	.	<DUP>	20	PASS	SVTYPE=DUP;END=100555913;SVLEN=1174	GT	1/1
chr15	100719113	volcanosv.DUP.2134	.	<DUP>	20	PASS	SVTYPE=DUP;END=100719198;SVLEN=85	GT	0/1
chr15	100719628	volcanosv.DUP.2136	.	<DUP>	20	PASS	SVTYPE=DUP;END=100720187;SVLEN=559	GT	0/1
chr15	100719672	volcanosv.DUP.2135	.	<DUP>	20	PASS	SVTYPE=DUP;END=100719886;SVLEN=214	GT	0/1
chr15	100719843	volcanosv.DUP.2137	.	<DUP>	20	PASS	SVTYPE=DUP;END=100719886;SVLEN=43	GT	0/1
chr15	101100923	volcanosv.DUP.2138	.	<DUP>	20	PASS	SVTYPE=DUP;END=101100983;SVLEN=60	GT	1/1
chr15	101185413	volcanosv.DUP.2139	.	<DUP>	20	PASS	SVTYPE=DUP;END=101185492;SVLEN=79	GT	1/1
chr15	101311710	volcanosv.DUP.2140	.	<DUP>	20	PASS	SVTYPE=DUP;END=101312089;SVLEN=379	GT	1/1
chr15	101311785	volcanosv.DUP.2141	.	<DUP>	20	PASS	SVTYPE=DUP;END=101311935;SVLEN=150	GT	0/1
chr15	101387704	volcanosv.DUP.2142	.	<DUP>	20	PASS	SVTYPE=DUP;END=101387751;SVLEN=47	GT	0/1
chr15	101390178	volcanosv.DUP.2143	.	<DUP>	20	PASS	SVTYPE=DUP;END=101390341;SVLEN=163	GT	0/1
chr15	101506408	volcanosv.DUP.2144	.	<DUP>	20	PASS	SVTYPE=DUP;END=101506523;SVLEN=115	GT	1/1
chr15	101759431	volcanosv.DUP.2145	.	<DUP>	20	PASS	SVTYPE=DUP;END=101760640;SVLEN=1209	GT	0/1
chr15	101763204	volcanosv.DUP.2146	.	<DUP>	20	PASS	SVTYPE=DUP;END=101764307;SVLEN=1103	GT	0/1
chr15	101892667	volcanosv.DUP.1027	.	<DUP>	20	PASS	SVTYPE=DUP;END=101894360;SVLEN=1693	GT	0/1
chr16	160718	volcanosv.DUP.2147	.	<DUP>	20	PASS	SVTYPE=DUP;END=160862;SVLEN=144	GT	1/1
chr16	172334	volcanosv.DUP.2148	.	<DUP>	20	PASS	SVTYPE=DUP;END=176140;SVLEN=3806	GT	1/1
chr16	378281	volcanosv.DUP.2149	.	<DUP>	20	PASS	SVTYPE=DUP;END=378504;SVLEN=223	GT	1/1
chr16	467724	volcanosv.DUP.2150	.	<DUP>	20	PASS	SVTYPE=DUP;END=468334;SVLEN=610	GT	1/1
chr16	481908	volcanosv.DUP.2151	.	<DUP>	20	PASS	SVTYPE=DUP;END=481970;SVLEN=62	GT	0/1
chr16	504406	volcanosv.DUP.2152	.	<DUP>	20	PASS	SVTYPE=DUP;END=504753;SVLEN=347	GT	1/1
chr16	504452	volcanosv.DUP.2153	.	<DUP>	20	PASS	SVTYPE=DUP;END=504544;SVLEN=92	GT	1/1
chr16	550849	volcanosv.DUP.2154	.	<DUP>	20	PASS	SVTYPE=DUP;END=551121;SVLEN=272	GT	0/1
chr16	553101	volcanosv.DUP.2155	.	<DUP>	20	PASS	SVTYPE=DUP;END=553164;SVLEN=63	GT	0/1
chr16	571095	volcanosv.DUP.2156	.	<DUP>	20	PASS	SVTYPE=DUP;END=571471;SVLEN=376	GT	1/1
chr16	585107	volcanosv.DUP.2157	.	<DUP>	20	PASS	SVTYPE=DUP;END=585212;SVLEN=105	GT	1/1
chr16	599671	volcanosv.DUP.2158	.	<DUP>	20	PASS	SVTYPE=DUP;END=599754;SVLEN=83	GT	1/1
chr16	606367	volcanosv.DUP.2159	.	<DUP>	20	PASS	SVTYPE=DUP;END=606433;SVLEN=66	GT	1/1
chr16	696677	volcanosv.DUP.2160	.	<DUP>	20	PASS	SVTYPE=DUP;END=696757;SVLEN=80	GT	1/1
chr16	767705	volcanosv.DUP.2161	.	<DUP>	20	PASS	SVTYPE=DUP;END=768061;SVLEN=356	GT	0/1
chr16	857421	volcanosv.DUP.2162	.	<DUP>	20	PASS	SVTYPE=DUP;END=859900;SVLEN=2479	GT	1/1
chr16	857970	volcanosv.DUP.2163	.	<DUP>	20	PASS	SVTYPE=DUP;END=858223;SVLEN=253	GT	0/1
chr16	886544	volcanosv.DUP.2164	.	<DUP>	20	PASS	SVTYPE=DUP;END=886681;SVLEN=137	GT	0/1
chr16	895841	volcanosv.DUP.2165	.	<DUP>	20	PASS	SVTYPE=DUP;END=896287;SVLEN=446	GT	0/1
chr16	895841	volcanosv.DUP.2166	.	<DUP>	20	PASS	SVTYPE=DUP;END=895901;SVLEN=60	GT	0/1
chr16	903593	volcanosv.DUP.2167	.	<DUP>	20	PASS	SVTYPE=DUP;END=904195;SVLEN=602	GT	0/1
chr16	953604	volcanosv.DUP.2168	.	<DUP>	20	PASS	SVTYPE=DUP;END=953866;SVLEN=262	GT	0/1
chr16	954859	volcanosv.DUP.2169	.	<DUP>	20	PASS	SVTYPE=DUP;END=955149;SVLEN=290	GT	0/1
chr16	1040998	volcanosv.DUP.2170	.	<DUP>	20	PASS	SVTYPE=DUP;END=1041100;SVLEN=102	GT	0/1
chr16	1041234	volcanosv.DUP.2171	.	<DUP>	20	PASS	SVTYPE=DUP;END=1041584;SVLEN=350	GT	0/1
chr16	1043323	volcanosv.DUP.2172	.	<DUP>	20	PASS	SVTYPE=DUP;END=1043502;SVLEN=179	GT	0/1
chr16	1092557	volcanosv.DUP.2173	.	<DUP>	20	PASS	SVTYPE=DUP;END=1093113;SVLEN=556	GT	1/1
chr16	1113962	volcanosv.DUP.2174	.	<DUP>	20	PASS	SVTYPE=DUP;END=1114202;SVLEN=240	GT	0/1
chr16	1114051	volcanosv.DUP.2175	.	<DUP>	20	PASS	SVTYPE=DUP;END=1114165;SVLEN=114	GT	1/1
chr16	1191174	volcanosv.DUP.2176	.	<DUP>	20	PASS	SVTYPE=DUP;END=1191539;SVLEN=365	GT	0/1
chr16	1199189	volcanosv.DUP.2177	.	<DUP>	20	PASS	SVTYPE=DUP;END=1199478;SVLEN=289	GT	0/1
chr16	1204788	volcanosv.DUP.2178	.	<DUP>	20	PASS	SVTYPE=DUP;END=1205041;SVLEN=253	GT	0/1
chr16	1254907	volcanosv.DUP.2179	.	<DUP>	20	PASS	SVTYPE=DUP;END=1255137;SVLEN=230	GT	1/1
chr16	1284878	volcanosv.DUP.2180	.	<DUP>	20	PASS	SVTYPE=DUP;END=1285074;SVLEN=196	GT	1/1
chr16	1285098	volcanosv.DUP.2181	.	<DUP>	20	PASS	SVTYPE=DUP;END=1285174;SVLEN=76	GT	1/1
chr16	2270727	volcanosv.DUP.2182	.	<DUP>	20	PASS	SVTYPE=DUP;END=2270801;SVLEN=74	GT	1/1
chr16	2937072	volcanosv.DUP.2183	.	<DUP>	20	PASS	SVTYPE=DUP;END=2937115;SVLEN=43	GT	1/1
chr16	3066910	volcanosv.DUP.2184	.	<DUP>	20	PASS	SVTYPE=DUP;END=3067133;SVLEN=223	GT	0/1
chr16	3469422	volcanosv.DUP.2185	.	<DUP>	20	PASS	SVTYPE=DUP;END=3469513;SVLEN=91	GT	0/1
chr16	4221454	svim_asm.BND.176	N	]chr8:118540429]N	.	PASS	SVTYPE=BND;READS=PS2229369_2219439_4230857_hp1_5,PS2229369_2219439_4230857_hp2_5	GT	1/1
chr16	5202370	volcanosv.DUP.2186	.	<DUP>	20	PASS	SVTYPE=DUP;END=5202596;SVLEN=226	GT	1/1
chr16	5653126	volcanosv.DUP.2187	.	<DUP>	20	PASS	SVTYPE=DUP;END=5653358;SVLEN=232	GT	1/1
chr16	5826007	volcanosv.DUP.2188	.	<DUP>	20	PASS	SVTYPE=DUP;END=5826138;SVLEN=131	GT	1/1
chr16	5996966	volcanosv.DUP.2189	.	<DUP>	20	PASS	SVTYPE=DUP;END=5997015;SVLEN=49	GT	1/1
chr16	6372939	volcanosv.DUP.2190	.	<DUP>	20	PASS	SVTYPE=DUP;END=6373249;SVLEN=310	GT	1/1
chr16	9394640	volcanosv.DUP.2191	.	<DUP>	20	PASS	SVTYPE=DUP;END=9394705;SVLEN=65	GT	0/1
chr16	9573732	volcanosv.DUP.2192	.	<DUP>	20	PASS	SVTYPE=DUP;END=9573807;SVLEN=75	GT	1/1
chr16	9848715	volcanosv.DUP.2193	.	<DUP>	20	PASS	SVTYPE=DUP;END=9849183;SVLEN=468	GT	0/1
chr16	10731595	volcanosv.DUP.2194	.	<DUP>	20	PASS	SVTYPE=DUP;END=10731674;SVLEN=79	GT	0/1
chr16	12203389	volcanosv.DUP.2195	.	<DUP>	20	PASS	SVTYPE=DUP;END=12203570;SVLEN=181	GT	1/1
chr16	12322941	volcanosv.DUP.2196	.	<DUP>	20	PASS	SVTYPE=DUP;END=12323254;SVLEN=313	GT	1/1
chr16	13385417	volcanosv.DUP.2197	.	<DUP>	20	PASS	SVTYPE=DUP;END=13385622;SVLEN=205	GT	0/1
chr16	14917179	svim_asm.BND.177	N	N]chr16:15030407]	.	PASS	SVTYPE=BND;READS=PS14751408_14741976_15865445_hp1_8	GT	1/0
chr16	15030407	svim_asm.BND.178	N	N]chr16:14917179]	.	PASS	SVTYPE=BND;READS=PS14751408_14741976_15865445_hp1_8	GT	1/0
chr16	15986329	volcanosv.DUP.2198	.	<DUP>	20	PASS	SVTYPE=DUP;END=15986466;SVLEN=137	GT	0/1
chr16	16168217	volcanosv.DUP.2199	.	<DUP>	20	PASS	SVTYPE=DUP;END=16168303;SVLEN=86	GT	0/1
chr16	16172161	volcanosv.DUP.2200	.	<DUP>	20	PASS	SVTYPE=DUP;END=16172577;SVLEN=416	GT	1/1
chr16	21583121	svim_asm.BND.179	N	N]chr16:22699430]	.	PASS	SVTYPE=BND;READS=PS21463586_21456450_21582261_hp2_0	GT	0/1
chr16	22699430	svim_asm.BND.180	N	N]chr16:21583121]	.	PASS	SVTYPE=BND;READS=PS21463586_21456450_21582261_hp2_0	GT	0/1
chr16	26373778	volcanosv.DUP.2202	.	<DUP>	20	PASS	SVTYPE=DUP;END=26374523;SVLEN=745	GT	0/1
chr16	26812088	volcanosv.DUP.2203	.	<DUP>	20	PASS	SVTYPE=DUP;END=26812426;SVLEN=338	GT	0/1
chr16	27306473	volcanosv.DUP.2204	.	<DUP>	20	PASS	SVTYPE=DUP;END=27306631;SVLEN=158	GT	0/1
chr16	27842052	volcanosv.DUP.2205	.	<DUP>	20	PASS	SVTYPE=DUP;END=27842193;SVLEN=141	GT	1/1
chr16	29107929	volcanosv.DUP.2201	.	<DUP>	20	PASS	SVTYPE=DUP;END=29108022;SVLEN=93	GT	1/1
chr16	29298891	volcanosv.DUP.2207	.	<DUP>	20	PASS	SVTYPE=DUP;END=29298971;SVLEN=80	GT	0/1
chr16	29550926	svim_asm.BND.181	N	]chr16:30188504]N	.	PASS	SVTYPE=BND;READS=PS29538892_29520934_30189437_hp1_1	GT	1/0
chr16	29714299	volcanosv.DUP.2208	.	<DUP>	20	PASS	SVTYPE=DUP;END=29714449;SVLEN=150	GT	0/1
chr16	30188504	svim_asm.BND.182	N	N[chr16:29550926[	.	PASS	SVTYPE=BND;READS=PS29538892_29520934_30189437_hp1_1	GT	1/0
chr16	33604200	volcanosv.DUP.2210	.	<DUP>	20	PASS	SVTYPE=DUP;END=33604295;SVLEN=95	GT	1/1
chr16	33871103	volcanosv.DUP.2209	.	<DUP>	20	PASS	SVTYPE=DUP;END=33871212;SVLEN=109	GT	0/1
chr16	34077212	volcanosv.DUP.2211	.	<DUP>	20	PASS	SVTYPE=DUP;END=34078329;SVLEN=1117	GT	0/1
chr16	34170693	volcanosv.DUP.2212	.	<DUP>	20	PASS	SVTYPE=DUP;END=34177414;SVLEN=6721	GT	1/1
chr16	34590142	volcanosv.DUP.2213	.	<DUP>	20	PASS	SVTYPE=DUP;END=34591929;SVLEN=1787	GT	0/1
chr16	34605692	volcanosv.DUP.2214	.	<DUP>	20	PASS	SVTYPE=DUP;END=34606775;SVLEN=1083	GT	0/1
chr16	34729478	volcanosv.DUP.2215	.	<DUP>	20	PASS	SVTYPE=DUP;END=34729819;SVLEN=341	GT	0/1
chr16	34861435	svim_asm.DUP_TANDEM.27	N	<DUP:TANDEM>	.	not_fully_covered	SVTYPE=DUP:TANDEM;END=34958456;SVLEN=97022;READS=PS34888508_34882904_34912300_hp2_1	GT:CN	0/1:2
chr16	35157731	svim_asm.BND.183	N	N]chr16:35523366]	.	PASS	SVTYPE=BND;READS=PS35215219_35203973_35359206_hp2_1	GT	1/1
chr16	35523366	svim_asm.BND.185	N	N]chr16:35157731]	.	PASS	SVTYPE=BND;READS=PS35215219_35203973_35359206_hp2_1	GT	1/1
chr16	37815802	svim_asm.BND.187	N	]chr19:27246801]N	.	PASS	SVTYPE=BND;READS=PS27240884_27240874_28898263_hp2_1	GT	0/1
chr16	37816600	svim_asm.BND.188	N	N[chr19:27241170[	.	PASS	SVTYPE=BND;READS=PS27240884_27240874_28898263_hp2_1	GT	1/1
chr16	48247011	volcanosv.DUP.2216	.	<DUP>	20	PASS	SVTYPE=DUP;END=48247400;SVLEN=389	GT	1/1
chr16	48616965	svim_asm.INV.63	TGAAGGGGGGTGGATCACGAGGTCAGGAGATCAAGATCATCCTGGCTAACACGGTGAAACCCCATCTTTACTGAAAATACAAAAACAAAATTAGCCGGGCGTGGTGGCGGGCGCCTATAGTCCCAGCTACCAGGGAGGCTGAGGCAGGAGAATGGCGTGAACCCAAGAGGCGGAGCTTGCAGTGAGCCAAGATCGCACCAGTGCACTCCAGCCTAGGTGACAGAGCGAGACTCCGTCTCAGAAAAAAAAAAAAAAAACCACGAAGGGGCTGGGCTTCTCTCGGCATGGTAGCCAGGTTCCAAGTAAGAAAGTAAGACTATTTCACCAGCAAGTGTTCTTGCTGGAAGTAGAAGGAAGCCTCCACTTCCTTTTTCATGGAACACTTGCTGGTGAAATAGTCTTACTTGGAACCTGGCTACCATGCCAAGAGGAAACCCAGCCCCTTCA	TGAAGGGGCTGGGTTTCCTCTTGGCATGGTAGCCAGGTTCCAAGTAAGACTATTTCACCAGCAAGTGTTCCATGAAAAAGGAAGTGGAGGCTTCCTTCTACTTCCAGCAAGAACACTTGCTGGTGAAATAGTCTTACTTTCTTACTTGGAACCTGGCTACCATGCCGAGAGAAGCCCAGCCCCTTCGTGGTTTTTTTTTTTTTTTTCTGAGACGGAGTCTCGCTCTGTCACCTAGGCTGGAGTGCACTGGTGCGATCTTGGCTCACTGCAAGCTCCGCCTCTTGGGTTCACGCCATTCTCCTGCCTCAGCCTCCCTGGTAGCTGGGACTATAGGCGCCCGCCACCACGCCCGGCTAATTTTGTTTTTGTATTTTCAGTAAAGATGGGGTTTCACCGTGTTAGCCAGGATGATCTTGATCTCCTGACCTCGTGATCCACCCCCCTTCA	.	incomplete_inversion	SVTYPE=INV;END=48617411;READS=PS48627829_48621439_48646207_hp2_0	GT	0/1
chr16	48797996	volcanosv.DUP.2217	.	<DUP>	20	PASS	SVTYPE=DUP;END=48798145;SVLEN=149	GT	0/1
chr16	48932110	volcanosv.DUP.2218	.	<DUP>	20	PASS	SVTYPE=DUP;END=48932523;SVLEN=413	GT	0/1
chr16	51014387	volcanosv.DUP.2219	.	<DUP>	20	PASS	SVTYPE=DUP;END=51014547;SVLEN=160	GT	0/1
chr16	51014949	volcanosv.DUP.2220	.	<DUP>	20	PASS	SVTYPE=DUP;END=51015102;SVLEN=153	GT	0/1
chr16	51019962	volcanosv.DUP.2221	.	<DUP>	20	PASS	SVTYPE=DUP;END=51020045;SVLEN=83	GT	0/1
chr16	52248856	volcanosv.DUP.2222	.	<DUP>	20	PASS	SVTYPE=DUP;END=52249180;SVLEN=324	GT	1/1
chr16	61960120	volcanosv.DUP.2223	.	<DUP>	20	PASS	SVTYPE=DUP;END=61960183;SVLEN=63	GT	0/1
chr16	65465676	volcanosv.DUP.2224	.	<DUP>	20	PASS	SVTYPE=DUP;END=65465756;SVLEN=80	GT	0/1
chr16	71168670	svim_asm.BND.190	N	N[chr1:148191941[	.	PASS	SVTYPE=BND;READS=PS146314527_146312931_147075920_hp1_1	GT	1/0
chr16	73247692	volcanosv.DUP.2226	.	<DUP>	20	PASS	SVTYPE=DUP;END=73247992;SVLEN=300	GT	0/1
chr16	74407998	volcanosv.DUP.2225	.	<DUP>	20	PASS	SVTYPE=DUP;END=74414326;SVLEN=6328	GT	0/1
chr16	77806370	volcanosv.DUP.321	.	<DUP>	20	PASS	SVTYPE=DUP;END=77806504;SVLEN=134	GT	0/1
chr16	81577620	volcanosv.DUP.2227	.	<DUP>	20	PASS	SVTYPE=DUP;END=81578287;SVLEN=667	GT	0/1
chr16	81765052	volcanosv.DUP.2228	.	<DUP>	20	PASS	SVTYPE=DUP;END=81765596;SVLEN=544	GT	0/1
chr16	82116151	volcanosv.DUP.346	.	<DUP>	20	PASS	SVTYPE=DUP;END=82116255;SVLEN=104	GT	1/1
chr16	82276257	volcanosv.DUP.2229	.	<DUP>	20	PASS	SVTYPE=DUP;END=82276358;SVLEN=101	GT	0/1
chr16	83031166	volcanosv.DUP.2230	.	<DUP>	20	PASS	SVTYPE=DUP;END=83031300;SVLEN=134	GT	1/1
chr16	84050831	volcanosv.DUP.2231	.	<DUP>	20	PASS	SVTYPE=DUP;END=84051086;SVLEN=255	GT	1/1
chr16	85155131	svim_asm.INV.67	GCCTCTGGCTCCTGGGTTCAAGAGATTCTCCCGCCTCAGCCTCCCGAGTAGCTGGGACTACAGGTGCCCGCCACTACGCTGGGCTAGTTTTTGTATTTTTAGTAGAGACCGGGTTTCACCATGTTGGCCAGGCTGATCTCAAACTCCTGACCTCAGGTGATCTGCCCACCTCAGCCTCTCAGAGTGCTAGGATTACAGGCGTGAGCCACGGTGCCCAGCCTGCATTGGATTTCATGAACATGTGGGGTTTCTGAGGTCCATGGACTACAGTTTGAAAAACAATAACATTAGAGACATCTCAAACAGCATCCCCCAAGAAGGGGAAGGAGCAGGAAGGTCTAACGGCTTGAGCTTGGGCTTGGCAGCCAGAGATCTAGGCCCAGTTCTGGCCTATCTCTCATGAGTGGAACCTCCCTAAACCTCAATGTCTTTATGTGAGATAGAACAAATTCTCTCCATGTTTGAATTCAATACATGAGCAAAACACCAGCAAAGATCCAGCAAATGTCAGCCCTGAAGACATCTGTCCACGTGGTTAAAATCGAATGCACCTCCATCACAGCAGAGGAGTTCCAGAACTCAGCATATTCTGTAGCATTAGAATTATAAAATGGTACCAGTGCCAAATCTTACATGACACCCCAGCGGGGCTGAGGCAGTTCCCTTAATCAACCACTGTTATATTTCTGTAGCGAAATACATGAATATTCATGCAGAGTACAGCAAGTGGAGGCTCCGATGAGCCTCAGGTCAGTTTTTTGCAGCCAAATGAGTGACACAAAAACTTGGTTTTTTTGAGCACTTGTGATTTTAGAACTGCAGGTAAGGGACAGAGCCCTATATAAAGATGTGGGCATCCAAACTGGGCCTGGTGGCTCCCGCCTGTAATCCCAGCACTTTGGGAGGCCGAGGCAGGTGGATCACCTGAGGTCAGGAGTTCGAGACCAGCCTGGCCATCACGGTAAAACCTCATCTTTACTAAAAATACAAAAATTAGCTGGGTGTGGTGGCGGGTGCCTGTAGTCCCAGCTACTCAGGAGGCTGAGGCAGGAGAATCACTTGAACCCAGTGCGTGGCAGT	ACTGCCACGCACTGGGTTCAAGTGATTCTCCTGCCTCAGCCTCCTGAGTAGCTGGGACTACAGGCACCCGCCACCACACCCAGCTAATTTTTGTATTTTTAGTAAAGATGAGGTTTTACCGTGATGGCCAGGCTGGTCTCGAACTCCTGACCTCAGGTGATCCACCTGCCTCGGCCTCCCAAAGTGCTGGGATTACAGGCGGGAGCCACCAGGCCCAGTTTGGATGCCCACATCTTTATATAGGGCTCTGTCCCTTACCTGCAGTTCTAAAATCACAAGTGCTCAAAAAAACCAAGTTTTTGTGTCACTCATTTGGCTGCAAAAAACTGACCTGAGGCTCATCGGAGCCTCCACTTGCTGTACTCTGCATGAATATTCATGTATTTCGCTACAGAAATATAACAGTGGTTGATTAAGGGAACTGCCTCAGCCCCGCTGGGGTGTCATGTAAGATTTGGCACTGGTACCATTTTATAATTCTAATGCTACAGAATATGCTGAGTTCTGGAACTCCTCTGCTGTGATGGAGGTGCATTCGATTTTAACCACGTGGACAGATGTCTTCAGGGCTGACATTTGCTGGATCTTTGCTGGTGTTTTGCTCATGTATTGAATTCAAACATGGAGAGAATTTGTTCTATCTCACATAAAGACATTGAGGTTTAGGGAGGTTCCACTCATGAGAGATAGGCCAGAACTGGGCCTAGATCTCTGGCTGCCAAGCCCAAGCTCAAGCCGTTAGACCTTCCTGCTCCTTCCCCTTCTTGGGGGATGCTGTTTGAGATGTCTCTAATGTTATTGTTTTTCAAACTGTAGTCCATGGACCTCAGAAACCCCACATGTTCATGAAATCCAATGCAGGCTGGGCACCGTGGCTCACGCCTGTAATCCTAGCACTCTGAGAGGCTGAGGTGGGCAGATCACCTGAGGTCAGGAGTTTGAGATCAGCCTGGCCAACATGGTGAAACCCGGTCTCTACTAAAAATACAAAAACTAGCCCAGCGTAGTGGCGGGCACCTGTAGTCCCAGCTACTCGGGAGGCTGAGGCGGGAGAATCTCTTGAACCCAGGAGCCAGAGGC	.	PASS	SVTYPE=INV;END=85156210;READS=PS85089917_85072600_85238119_hp1_0	GT	1/0
chr16	85163310	volcanosv.DUP.2232	.	<DUP>	20	PASS	SVTYPE=DUP;END=85163371;SVLEN=61	GT	1/1
chr16	85388071	volcanosv.DUP.2233	.	<DUP>	20	PASS	SVTYPE=DUP;END=85388375;SVLEN=304	GT	0/1
chr16	85519356	volcanosv.DUP.2234	.	<DUP>	20	PASS	SVTYPE=DUP;END=85519578;SVLEN=222	GT	1/1
chr16	85972820	volcanosv.DUP.2235	.	<DUP>	20	PASS	SVTYPE=DUP;END=85973450;SVLEN=630	GT	1/1
chr16	86278725	volcanosv.DUP.1561	.	<DUP>	20	PASS	SVTYPE=DUP;END=86279080;SVLEN=355	GT	0/1
chr16	86522733	volcanosv.DUP.2236	.	<DUP>	20	PASS	SVTYPE=DUP;END=86522985;SVLEN=252	GT	0/1
chr16	86845428	volcanosv.DUP.2237	.	<DUP>	20	PASS	SVTYPE=DUP;END=86846256;SVLEN=828	GT	1/1
chr16	87502142	volcanosv.DUP.84	.	<DUP>	20	PASS	SVTYPE=DUP;END=87502803;SVLEN=661	GT	0/1
chr16	87614267	volcanosv.DUP.2238	.	<DUP>	20	PASS	SVTYPE=DUP;END=87614461;SVLEN=194	GT	1/1
chr16	88114175	volcanosv.DUP.2206	.	<DUP>	20	PASS	SVTYPE=DUP;END=88114306;SVLEN=131	GT	1/1
chr16	88271833	volcanosv.DUP.2239	.	<DUP>	20	PASS	SVTYPE=DUP;END=88272103;SVLEN=270	GT	1/1
chr16	88314099	volcanosv.DUP.2240	.	<DUP>	20	PASS	SVTYPE=DUP;END=88314826;SVLEN=727	GT	0/1
chr16	88371807	volcanosv.DUP.2241	.	<DUP>	20	PASS	SVTYPE=DUP;END=88372344;SVLEN=537	GT	0/1
chr16	88380399	volcanosv.DUP.2242	.	<DUP>	20	PASS	SVTYPE=DUP;END=88380457;SVLEN=58	GT	1/1
chr16	88401446	volcanosv.DUP.2243	.	<DUP>	20	PASS	SVTYPE=DUP;END=88401914;SVLEN=468	GT	0/1
chr16	88401496	volcanosv.DUP.2244	.	<DUP>	20	PASS	SVTYPE=DUP;END=88401937;SVLEN=441	GT	0/1
chr16	88426609	volcanosv.DUP.2245	.	<DUP>	20	PASS	SVTYPE=DUP;END=88426665;SVLEN=56	GT	0/1
chr16	88460897	volcanosv.DUP.2246	.	<DUP>	20	PASS	SVTYPE=DUP;END=88461291;SVLEN=394	GT	1/1
chr16	88713164	volcanosv.DUP.2247	.	<DUP>	20	PASS	SVTYPE=DUP;END=88713247;SVLEN=83	GT	0/1
chr16	88728939	volcanosv.DUP.2248	.	<DUP>	20	PASS	SVTYPE=DUP;END=88729280;SVLEN=341	GT	0/1
chr16	88894145	volcanosv.DUP.2249	.	<DUP>	20	PASS	SVTYPE=DUP;END=88894572;SVLEN=427	GT	0/1
chr16	88933559	volcanosv.DUP.2250	.	<DUP>	20	PASS	SVTYPE=DUP;END=88933623;SVLEN=64	GT	0/1
chr16	89008632	volcanosv.DUP.2251	.	<DUP>	20	PASS	SVTYPE=DUP;END=89009310;SVLEN=678	GT	0/1
chr16	89042590	volcanosv.DUP.2252	.	<DUP>	20	PASS	SVTYPE=DUP;END=89042753;SVLEN=163	GT	1/1
chr16	89065604	volcanosv.DUP.2253	.	<DUP>	20	PASS	SVTYPE=DUP;END=89065661;SVLEN=57	GT	1/1
chr16	89088656	volcanosv.DUP.2255	.	<DUP>	20	PASS	SVTYPE=DUP;END=89088867;SVLEN=211	GT	1/1
chr16	89137262	volcanosv.DUP.2256	.	<DUP>	20	PASS	SVTYPE=DUP;END=89137706;SVLEN=444	GT	0/1
chr16	89147229	volcanosv.DUP.2257	.	<DUP>	20	PASS	SVTYPE=DUP;END=89147359;SVLEN=130	GT	0/1
chr16	89306324	volcanosv.DUP.2258	.	<DUP>	20	PASS	SVTYPE=DUP;END=89306542;SVLEN=218	GT	0/1
chr16	89389951	volcanosv.DUP.2259	.	<DUP>	20	PASS	SVTYPE=DUP;END=89390045;SVLEN=94	GT	1/1
chr16	89412050	volcanosv.DUP.2260	.	<DUP>	20	PASS	SVTYPE=DUP;END=89412112;SVLEN=62	GT	1/1
chr16	89536039	volcanosv.DUP.2261	.	<DUP>	20	PASS	SVTYPE=DUP;END=89536164;SVLEN=125	GT	0/1
chr16	89619149	volcanosv.DUP.2263	.	<DUP>	20	PASS	SVTYPE=DUP;END=89619512;SVLEN=363	GT	0/1
chr16	89619314	volcanosv.DUP.2262	.	<DUP>	20	PASS	SVTYPE=DUP;END=89619438;SVLEN=124	GT	0/1
chr16	89648294	volcanosv.DUP.2264	.	<DUP>	20	PASS	SVTYPE=DUP;END=89648378;SVLEN=84	GT	0/1
chr16	89749356	svim_asm.BND.191	N	N]chr16:89877013]	.	PASS	SVTYPE=BND;READS=PS89691490_89672971_89852263_hp1_2	GT	1/0
chr16	89852671	volcanosv.DUP.2265	.	<DUP>	20	PASS	SVTYPE=DUP;END=89852945;SVLEN=274	GT	0/1
chr16	89852759	volcanosv.DUP.2266	.	<DUP>	20	PASS	SVTYPE=DUP;END=89852879;SVLEN=120	GT	0/1
chr16	89877013	svim_asm.BND.192	N	N]chr16:89749356]	.	PASS	SVTYPE=BND;READS=PS89691490_89672971_89852263_hp1_2	GT	1/0
chr16	89982423	volcanosv.DUP.2267	.	<DUP>	20	PASS	SVTYPE=DUP;END=89982507;SVLEN=84	GT	1/1
chr16	90008154	volcanosv.DUP.2268	.	<DUP>	20	PASS	SVTYPE=DUP;END=90008437;SVLEN=283	GT	0/1
chr16	90118390	svim_asm.BND.193	N	N]chr17:118094]	.	PASS	SVTYPE=BND;READS=PS113134_101185_423935_hp1_2	GT	1/0
chr16_KI270728v1_random	1474531	svim_asm.BND.194	N	N]chr6:382461]	.	PASS	SVTYPE=BND;READS=PS256528_218213_395701_hp2_3	GT	0/1
chr17	116853	volcanosv.DUP.531	.	<DUP>	20	PASS	SVTYPE=DUP;END=118099;SVLEN=1246	GT	0/1
chr17	116854	volcanosv.DUP.1471	.	<DUP>	20	PASS	SVTYPE=DUP;END=117483;SVLEN=629	GT	0/1
chr17	117156	volcanosv.DUP.1470	.	<DUP>	20	PASS	SVTYPE=DUP;END=117345;SVLEN=189	GT	0/1
chr17	117837	volcanosv.DUP.1472	.	<DUP>	20	PASS	SVTYPE=DUP;END=118089;SVLEN=252	GT	0/1
chr17	118094	svim_asm.BND.195	N	N]chr16:90118390]	.	PASS	SVTYPE=BND;READS=PS113134_101185_423935_hp1_2	GT	1/0
chr17	124776	volcanosv.DUP.2269	.	<DUP>	20	PASS	SVTYPE=DUP;END=128137;SVLEN=3361	GT	0/1
chr17	124907	volcanosv.DUP.2270	.	<DUP>	20	PASS	SVTYPE=DUP;END=125021;SVLEN=114	GT	0/1
chr17	154260	volcanosv.DUP.2271	.	<DUP>	20	PASS	SVTYPE=DUP;END=154335;SVLEN=75	GT	1/1
chr17	192063	volcanosv.DUP.2272	.	<DUP>	20	PASS	SVTYPE=DUP;END=192308;SVLEN=245	GT	0/1
chr17	201415	volcanosv.DUP.2273	.	<DUP>	20	PASS	SVTYPE=DUP;END=201914;SVLEN=499	GT	0/1
chr17	217547	volcanosv.DUP.2275	.	<DUP>	20	PASS	SVTYPE=DUP;END=218397;SVLEN=850	GT	0/1
chr17	217631	volcanosv.DUP.2274	.	<DUP>	20	PASS	SVTYPE=DUP;END=218482;SVLEN=851	GT	0/1
chr17	220410	volcanosv.DUP.2277	.	<DUP>	20	PASS	SVTYPE=DUP;END=221748;SVLEN=1338	GT	0/1
chr17	220522	volcanosv.DUP.2276	.	<DUP>	20	PASS	SVTYPE=DUP;END=221737;SVLEN=1215	GT	0/1
chr17	220926	volcanosv.DUP.2278	.	<DUP>	20	PASS	SVTYPE=DUP;END=221150;SVLEN=224	GT	0/1
chr17	242607	volcanosv.DUP.2279	.	<DUP>	20	PASS	SVTYPE=DUP;END=243318;SVLEN=711	GT	0/1
chr17	272911	volcanosv.DUP.2280	.	<DUP>	20	PASS	SVTYPE=DUP;END=273639;SVLEN=728	GT	0/1
chr17	273067	volcanosv.DUP.2281	.	<DUP>	20	PASS	SVTYPE=DUP;END=273459;SVLEN=392	GT	0/1
chr17	295031	volcanosv.DUP.2282	.	<DUP>	20	PASS	SVTYPE=DUP;END=295609;SVLEN=578	GT	0/1
chr17	303460	volcanosv.DUP.2283	.	<DUP>	20	PASS	SVTYPE=DUP;END=304204;SVLEN=744	GT	0/1
chr17	309594	volcanosv.DUP.2284	.	<DUP>	20	PASS	SVTYPE=DUP;END=309768;SVLEN=174	GT	0/1
chr17	314856	volcanosv.DUP.2285	.	<DUP>	20	PASS	SVTYPE=DUP;END=316333;SVLEN=1477	GT	0/1
chr17	355937	volcanosv.DUP.2286	.	<DUP>	20	PASS	SVTYPE=DUP;END=356247;SVLEN=310	GT	0/1
chr17	367065	volcanosv.DUP.2287	.	<DUP>	20	PASS	SVTYPE=DUP;END=367468;SVLEN=403	GT	0/1
chr17	579659	volcanosv.DUP.2288	.	<DUP>	20	PASS	SVTYPE=DUP;END=579725;SVLEN=66	GT	0/1
chr17	598844	volcanosv.DUP.846	.	<DUP>	20	PASS	SVTYPE=DUP;END=599248;SVLEN=404	GT	1/1
chr17	617527	volcanosv.DUP.2289	.	<DUP>	20	PASS	SVTYPE=DUP;END=617747;SVLEN=220	GT	0/1
chr17	618956	volcanosv.DUP.2290	.	<DUP>	20	PASS	SVTYPE=DUP;END=619006;SVLEN=50	GT	0/1
chr17	619727	volcanosv.DUP.2291	.	<DUP>	20	PASS	SVTYPE=DUP;END=619828;SVLEN=101	GT	1/1
chr17	649029	volcanosv.DUP.2292	.	<DUP>	20	PASS	SVTYPE=DUP;END=649152;SVLEN=123	GT	1/1
chr17	727780	volcanosv.DUP.2293	.	<DUP>	20	PASS	SVTYPE=DUP;END=727847;SVLEN=67	GT	0/1
chr17	748936	volcanosv.DUP.2294	.	<DUP>	20	PASS	SVTYPE=DUP;END=749002;SVLEN=66	GT	0/1
chr17	940827	volcanosv.DUP.2295	.	<DUP>	20	PASS	SVTYPE=DUP;END=941622;SVLEN=795	GT	0/1
chr17	952256	volcanosv.DUP.2297	.	<DUP>	20	PASS	SVTYPE=DUP;END=952445;SVLEN=189	GT	0/1
chr17	952256	volcanosv.DUP.2298	.	<DUP>	20	PASS	SVTYPE=DUP;END=952320;SVLEN=64	GT	0/1
chr17	952697	volcanosv.DUP.2296	.	<DUP>	20	PASS	SVTYPE=DUP;END=952762;SVLEN=65	GT	0/1
chr17	993295	volcanosv.DUP.2300	.	<DUP>	20	PASS	SVTYPE=DUP;END=993549;SVLEN=254	GT	0/1
chr17	993298	volcanosv.DUP.2299	.	<DUP>	20	PASS	SVTYPE=DUP;END=993802;SVLEN=504	GT	0/1
chr17	1062365	volcanosv.DUP.2301	.	<DUP>	20	PASS	SVTYPE=DUP;END=1064903;SVLEN=2538	GT	0/1
chr17	1072354	volcanosv.DUP.2302	.	<DUP>	20	PASS	SVTYPE=DUP;END=1072567;SVLEN=213	GT	0/1
chr17	1072354	volcanosv.DUP.2303	.	<DUP>	20	PASS	SVTYPE=DUP;END=1072460;SVLEN=106	GT	0/1
chr17	1117263	volcanosv.DUP.2304	.	<DUP>	20	PASS	SVTYPE=DUP;END=1118681;SVLEN=1418	GT	0/1
chr17	1121543	volcanosv.DUP.2305	.	<DUP>	20	PASS	SVTYPE=DUP;END=1121676;SVLEN=133	GT	0/1
chr17	1153534	volcanosv.DUP.2306	.	<DUP>	20	PASS	SVTYPE=DUP;END=1153735;SVLEN=201	GT	0/1
chr17	1163554	volcanosv.DUP.2308	.	<DUP>	20	PASS	SVTYPE=DUP;END=1163655;SVLEN=101	GT	0/1
chr17	1164254	volcanosv.DUP.2307	.	<DUP>	20	PASS	SVTYPE=DUP;END=1164538;SVLEN=284	GT	0/1
chr17	1172947	volcanosv.DUP.2309	.	<DUP>	20	PASS	SVTYPE=DUP;END=1173373;SVLEN=426	GT	1/1
chr17	1238300	volcanosv.DUP.2310	.	<DUP>	20	PASS	SVTYPE=DUP;END=1238435;SVLEN=135	GT	0/1
chr17	1250075	volcanosv.DUP.2311	.	<DUP>	20	PASS	SVTYPE=DUP;END=1250147;SVLEN=72	GT	0/1
chr17	1309307	volcanosv.DUP.2312	.	<DUP>	20	PASS	SVTYPE=DUP;END=1311606;SVLEN=2299	GT	0/1
chr17	1482800	volcanosv.DUP.2313	.	<DUP>	20	PASS	SVTYPE=DUP;END=1482864;SVLEN=64	GT	1/1
chr17	2354938	volcanosv.DUP.2314	.	<DUP>	20	PASS	SVTYPE=DUP;END=2355933;SVLEN=995	GT	1/1
chr17	2355176	volcanosv.DUP.2315	.	<DUP>	20	PASS	SVTYPE=DUP;END=2355278;SVLEN=102	GT	0/1
chr17	2548132	volcanosv.DUP.616	.	<DUP>	20	PASS	SVTYPE=DUP;END=2548299;SVLEN=167	GT	0/1
chr17	3031360	volcanosv.DUP.2316	.	<DUP>	20	PASS	SVTYPE=DUP;END=3031679;SVLEN=319	GT	1/1
chr17	3680175	volcanosv.DUP.2317	.	<DUP>	20	PASS	SVTYPE=DUP;END=3680287;SVLEN=112	GT	1/1
chr17	4090284	volcanosv.DUP.2318	.	<DUP>	20	PASS	SVTYPE=DUP;END=4090351;SVLEN=67	GT	1/1
chr17	4852888	volcanosv.DUP.1155	.	<DUP>	20	PASS	SVTYPE=DUP;END=4853459;SVLEN=571	GT	1/1
chr17	5240139	volcanosv.DUP.2319	.	<DUP>	20	PASS	SVTYPE=DUP;END=5240940;SVLEN=801	GT	0/1
chr17	5781743	volcanosv.DUP.2320	.	<DUP>	20	PASS	SVTYPE=DUP;END=5781868;SVLEN=125	GT	0/1
chr17	5842012	volcanosv.DUP.2321	.	<DUP>	20	PASS	SVTYPE=DUP;END=5842087;SVLEN=75	GT	0/1
chr17	5982839	svim_asm.INV.70	AAACAATAGGCCGAGGCGGGTGGATCACAAGGTGAGGAGATTGAGACCATCCCGGCTAACACAGTGAAACCCCGTCTCTACTAAAAATACAAAAAATTAGCCAGGCGTGGTGGTGGGCGCCTGTAGTCCCAGCTACTCGGGAGGCTGAGGCAGGAGAATGGCGTGAACCCGGGAGGCGGAGCTTGCGGTGAGCTGAGATCACACCACTGCACTCCAGCCTGGGCGACAGAGTGCGATTCTGTCTCAAAAAATAAAATAAAATAAAA	TTTTATTTTATTTTATTTTTTGAGACAGAATCGCACTCTGTCGCCCAGGCTGGAGTGCAGTGGTGTGATCTCAGCTCACCGCAAGCTCCGCCTCCCGGGTTCACGCCATTCTCCTGCCTCAGCCTCCCGAGTAGCTGGGACTACAGGCGCCCACCACCACGCCTGGCTAATTTTTTGTATTTTTAGTAGAGACGGGGTTTCACTGTGTTAGCCGGGATGGTCTCAATCTCCTCACCTTGTGATCCACCCGCCTCGGCCTATTGTTT	.	PASS	SVTYPE=INV;END=5983104;READS=PS4708504_4690640_5977998_hp1_5,PS4708504_4690640_5977998_hp2_2	GT	1/1
chr17	6593284	volcanosv.DUP.2322	.	<DUP>	20	PASS	SVTYPE=DUP;END=6593461;SVLEN=177	GT	0/1
chr17	7077304	volcanosv.DUP.2323	.	<DUP>	20	PASS	SVTYPE=DUP;END=7077622;SVLEN=318	GT	0/1
chr17	7546285	volcanosv.DUP.2324	.	<DUP>	20	PASS	SVTYPE=DUP;END=7546500;SVLEN=215	GT	0/1
chr17	7765174	volcanosv.DUP.2325	.	<DUP>	20	PASS	SVTYPE=DUP;END=7765254;SVLEN=80	GT	0/1
chr17	9761234	volcanosv.DUP.2326	.	<DUP>	20	PASS	SVTYPE=DUP;END=9761531;SVLEN=297	GT	0/1
chr17	10107403	volcanosv.DUP.2327	.	<DUP>	20	PASS	SVTYPE=DUP;END=10107490;SVLEN=87	GT	0/1
chr17	10846410	volcanosv.DUP.2328	.	<DUP>	20	PASS	SVTYPE=DUP;END=10847005;SVLEN=595	GT	0/1
chr17	11578889	volcanosv.DUP.2329	.	<DUP>	20	PASS	SVTYPE=DUP;END=11578994;SVLEN=105	GT	0/1
chr17	12351141	volcanosv.DUP.2330	.	<DUP>	20	PASS	SVTYPE=DUP;END=12351508;SVLEN=367	GT	0/1
chr17	12351149	volcanosv.DUP.1127	.	<DUP>	20	PASS	SVTYPE=DUP;END=12351215;SVLEN=66	GT	1/1
chr17	13796577	volcanosv.DUP.2331	.	<DUP>	20	PASS	SVTYPE=DUP;END=13796665;SVLEN=88	GT	0/1
chr17	15730695	volcanosv.DUP.2332	.	<DUP>	20	PASS	SVTYPE=DUP;END=15730788;SVLEN=93	GT	0/1
chr17	15749945	volcanosv.DUP.2333	.	<DUP>	20	PASS	SVTYPE=DUP;END=15750029;SVLEN=84	GT	0/1
chr17	21290407	svim_asm.BND.196	N	[chr18:15163971[N	.	PASS	SVTYPE=BND;READS=PS21617708_21593032_21773007_hp1_0,PS20186401_20170504_21535920_hp2_1	GT	1/1
chr17	21290407	svim_asm.BND.197	N	]chr7:65113838]N	.	PASS	SVTYPE=BND;READS=PS38918281_38918269_39267114_hp1_0	GT	1/0
chr17	21795851	svim_asm.INV.72	NNNNNNNNNNNNNNNNNNNNNNNNNNNNNNNNNNNNNNNNNNNNNNNNNNNNNNNNNNNNNNNNNNNNNNNNNNNNNNNNNNNNNNNNNNNNNNNNNNNNNNNNNNNNNNNNNNNNNNNNNNNNNNNNNNNNNNNNNNNNNNNNNNNNNNNNNNNNNNNNNNNNNNNNNNNNNNNNNNNNNNNNNNNNNNNNNNNNNNNNNNNNNNNNNNNNNNNNNNNNNNNNNNNNNNNNNNNNNNNNNNNNNNNNNNNNNNNNNNNNNNNNNNNNNNNNNNNNNNNNNNNNNNNNNNNNNNNNNNNNNNNNNNNNNNNNNNNNNNNNNNNNNNNNNNNNNNNNNNNNNNNNNNNNNNNNNNNNNNNNNNNNNNNNNNNNNNNNNNNNNNNNNNNNNNNNNNNNNNNNNNNNNNNNNNNNNNNNNNNNNNNNNNNNNNNNNNNNNNNNNNNNNNNNNNNNNNNNNNNNNNNNNNNNNNNNNNNNNNNNNNNNNNNNNNNNNNNNNNNNNNNNNNNNNNNNNNNNNNNNNNNNNNNNNNNNNNNNNNNNNNNNNNNNNNNNNNNNNNNNNNNNNNNNNNNNNNNNNNNNNNNNNNNNNNNNNNNNNNNNNNNNNNNNNNNNNNNNNNNNNNNNNNNNNNNNNNNNNNNNNNNNNNNNNNNNNNNNNNNNNNNNNNNNNNNNNNNNNNNNNNNNNNNNNNNNNNNNNNNNNNNNNNNNNNNNNNNNNNNNNNNNNNNNNNNNNNNNNNNNNNNNNNNNNNNNNNNNNNNNNNNNNNNNNNNNNNNNNNNNNNNNNNNNNNNNNNNNNNNNNNNNNNNNNNNNNNNNNNNNNNNNNNNNNNNNNNNNNNNNNNNNNNNNNNNNNNNNNNNNNNNNNNNNNNNNNNNNNNNNNNNNNNNNNNNNNNNNNNNNNNNNNNNNNNNNNNNNNNNNNNNNNNNNNNNNNNNNNNNNNNNNNNNNNNNNNNNNNNNNNNNNNNNNNNNNNNNNNNNNNNNNNNNNNNNNNNNNNNNNNNNNNNNNNNNNNNNNNNNNNNNNNNNNNNNNNNNNNNNNNNNNNNNNNNNNNNNNNNNNNNNNNNNNNNNNNNNNNNNNNNNNNNNNNNNNNNNNNNNNNNNNNNNNNNNNNNNNNNNNNNNNNNNNNNNNNNNNNNNNNNNNNNNNNNNNNNNNNNNNNNNNNNNNNNNNNNNNNNNNNNNNNNNNNNNNNNNNNNNNNNNNNNNNNNNNNNNNNNNNNNNNNNNNNNNNNNNNNNNNNNNNNNNNNNNNNNNNNNNNNNNNNNNNNNNNNNNNNNNNNNNNNNNNNNNNNNNNNNNNNNNNNNNNNNNNNNNNNNNNNNNNNNNNNNNNNNNNNNNNNNNNNNNNNNNNNNNNNNNNNNNNNNNNNNNNNNNNNNNNNNNNNNNNNNNNNNNNNNNNNNNNNNNNNNNNNNNNNNNNNNNNNNNNNNNNNNNNNNNNNNNNNNNNNNNNNNNNNNNNNNNNNNNNNNNNNNNNNNNNNNNNNNNNNNNNNNNNNNNNNNNNNNNNNNNNNNNNNNNNNNNNNNNNNNNNNNNNNNNNNNNNNNNNNNNNNNNNNNNNNNNNNNNNNNNNNNNNNNNNNNNNNNNNNNNNNNNNNNNNNNNNNNNNNNNNNNNNNNNNNNNNNNNNNNNNNNNNNNNNNNNNNNNNNNNNNNNNNNNNNNNNNNNNNNNNNNNNNNNNNNNNNNNNNNNNNNNNNNNNNNNNNNNNNNNNNNNNNNNNNNNNNNNNNNNNNNNNNNNNNNNNNNNNNNNNNNNNNNNNNNNNNNNNNNNNNNNNNNNNNNNNNNNNNNNNNNNNNNNNNNNNNNNNNNNNNNNNNNNNNNNNNNNNNNNNNNNNNNNNNNNNNNNNNNNNNNNNNNNNNNNNNNNNNNNNNNNNNNNNNNNNNNNNNNNNNNNNNNNNNNNNNNNNNNNNNNNNNNNNNNNNNNNNNNNNNNNNNNNNNNNNNNNNNNNNNNNNNNNNNNNNNNNNNNNNNNNNNNNNNNNNNNNNNNNNNNNNNNNNNNNNNNNNNNNNNNNNNNNNNNNNNNNNNNNNNNNNNNNNNNNNNNNNNNNNNNNNNNNNNNNNNNNNNNNNNNNNNNNNNNNNNNNNNNNNNNNNNNNNNNNNNNNNNNNNNNNNNNNNNNNNNNNNNNNNNNNNNNNNNNNNNNNNNNNNNNNNNNNNNNNNNNNNNNNNNNNNNNNNNNNNNNNNNNNNNNNNNNNNNNNNNNNNNNNNNNNNNNNNNNNNNNNNNNNNNNNNNNNNNNNNNNNNNNNNNNNNNNNNNNNNNNNNNNNNNNNNNNNNNNNNNNNNNNNNNNNNNNNNNNNNNNNNNNNNNNNNNNNNNNNNNNNNNNNNNNNNNNNNNNNNNNNNNNNNNNNNNNNNNNNNNNNNNNNNNNNNNNNNNNNNNNNNNNNNNNNNNNNNNNNNNNNNNNNNNNNNNNNNNNNNNNNNNNNNNNNNNNNNNNNNNNNNNNNNNNNNNNNNNNNNNNNNNNNNNNNNNNNNNNNNNNNNNNNNNNNNNNNNNNNNNNNNNNNNNNNNNNNNNNNNNNNNNNNNNNNNNNNNNNNNNNNNNNNNNNNNNNNNNNNNNNNNNNNNNNNNNNNNNNNNNNNNNNNNNNNNNNNNNNNNNNNNNNNNNNNNNNNNNNNNNNNNNNNNNNNNNNNNNNNNNNNNNNNNNNNNNNNNNNNNNNNNNNNNNNNNNNNNNNNNNNNNNNNNNNNNNNNNNNNNNNNNNNNNNNNNNNNNNNNNNNNNNNNNNNNNNNNNNNNNNNNNNNNNNNNNNNNNNNNNNNNNNNNNNNNNNNNNNNNNNNNNNNNNNNNNNNNNNNNNNNNNNNNNNNNNNNNNNNNNNNNNNNNNNNNNNNNNNNNNNNNNNNNNNNNNNNNNNNNNNNNNNNNNNNNNNNNNNNNNNNNNNNNNNNNNNNNNNNNNNNNNNNNNNNNNNNNNNNNNNNNNNNNNNNNNNNNNNNNNNNNNNNNNNNNNNNNNNNNNNNNNNNNNNNNNNNNNNNNNNNNNNNNNNNNNNNNNNNNNNNNNNNNNNNNNNNNNNNNNNNNNNNNNNNNNNNNNNNNNNNNNNNNNNNNNNNNNNNNNNNNNNNNNNNNNNNNNNNNNNNNNNNNNNNNNNNNNNNNNNNNNNNNNNNNNNNNNNNNNNNNNNNNNNNNNNNNNNNNNNNNNNNNNNNNNNNNNNNNNNNNNNNNNNNNNNNNNNNNNNNNNNNNNNNNNNNNNNNNNNNNNNNNNNNNNNNNNNNNNNNNNNNNNNNNNNNNNNNNNNNNNNNNNNNNNNNNNNNNNNNNNNNNNNNNNNNNNNNNNNNNNNNNNNNNNNNNNNNNNNNNNNNNNNNNNNNNNNNNNNNNNNNNNNNNNNNNNNNNNNNNNNNNNNNNNNNNNNNNNNNNNNNNNNNNNNNNNNNNNNNNNNNNNNNNNNNNNNNNNNNNNNNNNNNNNNNNNNNNNNNNNNNNNNNNNNNNNNNNNNNNNNNNNNNNNNNNNNNNNNNNNNNNNNNNNNNNNNNNNNNNNNNNNNNNNNNNNNNNNNNNNNNNNNNNNNNNNNNNNNNNNNNNNNNNNNNNNNNNNNNNNNNNNNNNNNNNNNNNNNNNNNNNNNNNNNNNNNNNNNNNNNNNNNNNNNNNNNNNNNNNNNNNNNNNNNNNNNNNNNNNNNNNNNNNNNNNNNNNNNNNNNNNNNNNNNNNNNNNNNNNNNNNNNNNNNNNNNNNNNNNNNNNNNNNNNNNNNNNNNNNNNNNNNNNNNNNNNNNNNNNNNNNNNNNNNNNNNNNNNNNNNNNNNNNNNNNNNNNNNNNNNNNNNNNNNNNNNNNNNNNNNNNNNNNNNNNNNNNNNNNNNNNNNNNNNNNNNNNNNNNNNNNNNNNNNNNNNNNNNNNNNNNNNNNNNNNNNNNNNNNNNNNNNNNNNNNNNNNNNNNNNNNNNNNNNNNNNNNNNNNNNNNNNNNNNNNNNNNNNNNNNNNNNNNNNNNNNNNNNNNNNNNNNNNNNNNNNNNNNNNNNNNNNNNNNNNNNNNNNNNNNNNNNNNNNNNNNNNNNNNNNNNNNNNNNNNNNNNNNNNNNNNNNNNNNNNNNNNNNNNNNNNNNNNNNNNNNNNNNNNNNNNNNNNNNNNNNNNNNNNNNNNNNNNNNNNNNNNNNNNNNNNNNNNNNNNNNNNNNNNNNNNNNNNNNNNNNNNNNNNNNNNNNNNNNNNNNNNNNNNNNNNNNNNNNNNNNNNNNNNNNNNNNNNNNNNNNNNNNNNNNNNNNNNNNNNNNNNNNNNNNNNNNNNNNNNNNNNNNNNNNNNNNNNNNNNNNNNNNNNNNNNNNNNNNNNNNNNNNNNNNNNNNNNNNNNNNNNNNNNNNNNNNNNNNNNNNNNNNNNNNNNNNNNNNNNNNNNNNNNNNNNNNNNNNNNNNNNNNNNNNNNNNNNNNNNNNNNNNNNNNNNNNNNNNNNNNNNNNNNNNNNNNNNNNNNNNNNNNNNNNNNNNNNNNNNNNNNNNNNNNNNNNNNNNNNNNNNNNNNNNNNNNNNNNNNNNNNNNNNNNNNNNNNNNNNNNNNNNNNNNNNNNNNNNNNNNNNNNNNNNNNNNNNNNNNNNNNNNNNNNNNNNNNNNNNNNNNNNNNNNNNNNNNNNNNNNNNNNNNNNNNNNNNNNNNNNNNNNNNNNNNNNNNNNNNNNNNNNNNNNNNNNNNNNNNNNNNNNNNNNNNNNNNNNNNNNNNNNNNNNNNNNNNNNNNNNNNNNNNNNNNNNNNNNNNNNNNNNNNNNNNNNNNNNNNNNNNNNNNNNNNNNNNNNNNNNNNNNNNNNNNNNNNNNNNNNNNNNNNNNNNNNNNNNNNNNNNNNNNNNNNNNNNNNNNNNNNNNNNNNNNNNNNNNNNNNNNNNNNNNNNNNNNNNNNNNNNNNNNNNNNNNNNNNNNNNNNNNNNNNNNNNNNNNNNNNNNNNNNNNNNNNNNNNNNNNNNNNNNNNNNNNNNNNNNNNNNNNNNNNNNNNNNNNNNNNNNNNNNNNNNNNNNNNNNNNNNNNNNNNNNNNNNNNNNNNNNNNNNNNNNNNNNNNNNNNNNNNNNNNNNNNNNNNNNNNNNNNNNNNNNNNNNNNNNNNNNNNNNNNNNNNNNNNNNNNNNNNNNNNNNNNNNNNNNNNNNNNNNNNNNNNNNNNNNNNNNNNNNNNNNNNNNNNNNNNNNNNNNNNNNNNNNNNNNNNNNNNNNNNNNNNNNNNNNNNNNNNNNNNNNNNNNNNNNNNNNNNNNNNNNNNNNNNNNNNNNNNNNNNNNNNNNNNNNNNNNNNNNNNNNNNNNNNNNNNNNNNNNNNNNNNNNNNNNNNNNNNNNNNNNNNNNNNNNNNNNNNNNNNNNNNNNNNNNNNNNNNNNNNNNNNNNNNNNNNNNNNNNNNNNNNNNNNNNNNNNNNNNNNNNNNNNNNNNNNNNNNNNNNNNNNNNNNNNNNNNNNNNNNNNNNNNNNNNNNNNNNNNNNNNNNNNNNNNNNNNNNNNNNNNNNNNNNNNNNNNNNNNNNNNNNNNNNNNNNNNNNNNNNNNNNNNNNNNNNNNNNNNNNNNNNNNNNNNNNNNNNNNNNNNNNNNNNNNNNNNNNNNNNNNNNNNNNNNNNNNNNNNNNNNNNNNNNNNNNNNNNNNNNNNNNNNNNNNNNNNNNNNNNNNNNNNNNNNNNNNNNNNNNNNNNNNNNNNNNNNNNNNNNNNNNNNNNNNNNNNNNNNNNNNNNNNNNNNNNNNNNNNNNNNNNNNNNNNNNNNNNNNNNNNNNNNNNNNNNNNNNNNNNNNNNNNNNNNNNNNNNNNNNNNNNNNNNNNNNNNNNNNNNNNNNNNNNNNNNNNNNNNNNNNNNNNNNNNNNNNNNNNNNNNNNNNNNNNNNNNNNNNNNNNNNNNNNNNNNNNNNNNNNNNNNNNNNNNNNNNNNNNNNNNNNNNNNNNNNNNNNNNNNNNNNNNNNNNNNNNNNNNNNNNNNNNNNNNNNNNNNNNNNNNNNNNNNNNNNNNNNNNNNNNNNNNNNNNNNNNNNNNNNNNNNNNNNNNNNNNNNNNNNNNNNNNNNNNNNNNNNNNNNNNNNNNNNNNNNNNNNNNNNNNNNNNNNNNNNNNNNNNNNNNNNNNNNNNNNNNNNNNNNNNNNNNNNNNNNNNNNNNNNNNNNNNNNNNNNNNNNNNNNNNNNNNNNNNNNNNNNNNNNNNNNNNNNNNNNNNNNNNNNNNNNNNNNNNNNNNNNNNNNNNNNNNNNNNNNNNNNNNNNNNNNNNNNNNNNNNNNNNNNNNNNNNNNNNNNNNNNNNNNNNNNNNNNNNNNNNNNNNNNNNNNNNNNNNNNNNNNNNNNNNNNNNNNNNNNNNNNNNNNNNNNNNNNNNNNNNNNNNNNNNNNNNNNNNNNNNNNNNNNNNNNNNNNNNNNNNNNNNNNNNNNNNNNNNNNNNNNNNNNNNNNNNNNNNNNNNNNNNNNNNNNNNNNNNNNNNNNNNNNNNNNNNNNNNNNNNNNNNNNNNNNNNNNNNNNNNNNNNNNNNNNNNNNNNNNNNNNNNNNNNNNNNNNNNNNNNNNNNNNNNNNNNNNNNNNNNNNNNNNNNNNNNNNNNNNNNNNNNNNNNNNNNNNNNNNNNNNNNNNNNNNNNNNNNNNNNNNNNNNNNNNNNNNNNNNNNNNNNNNNNNNNNNNNNNNNNNNNNNNNNNNNNNNNNNNNNNNNNNNNNNNNNNNNNNNNNNNNNNNNNNNNNNNNNNNNNNNNNNNNNNNNNNNNNNNNNNNNNNNNNNNNNNNNNNNNNNNNNNNNNNNNNNNNNNNNNNNNNNNNNNNNNNNNNNNNNNNNNNNNNNNNNNNNNNNNNNNNNNNNNNNNNNNNNNNNNNNNNNNNNNNNNNNNNNNNNNNNNNNNNNNNNNNNNNNNNNNNNNNNNNNNNNNNNNNNNNNNNNNNNNNNNNNNNNNNNNNNNNNNNNNNNNNNNNNNNNNNNNNNNNNNNNNNNNNNNNNNNNNNNNNNNNNNNNNNNNNNNNNNNNNNNNNNNNNNNNNNNNNNNNNNNNNNNNNNNNNNNNNNNNNNNNNNNNNNNNNNNNNNNNNNNNNNNNNNNNNNNNNNNNNNNNNNNNNNNNNNNNNNNNNNNNNNNNNNNNNNNNNNNNNNNNNNNNNNNNNNNNNNNNNNNNNNNNNNNNNNNNNNNNNNNNNNNNNNNNNNNNNNNNNNNNNNNNNNNNNNNNNNNNNNNNNNNNNNNNNNNNNNNNNNNNNNNNNNNNNNNNNNNNNNNNNNNNNNNNNNNNNNNNNNNNNNNNNNNNNNNNNNNNNNNNNNNNNNNNNNNNNNNNNNNNNNNNNNNNNNNNNNNNNNNNNNNNNNNNNNNNNNNNNNNNNNNNNNNNNNNNNNNNNNNNNNNNNNNNNNNNNNNNNNNNNNNNNNNNNNNNNNNNNNNNNNNNNNNNNNNNNNNNNNNNNNNNNNNNNNNNNNNNNNNNNNNNNNNNNNNNNNNNNNNNNNNNNNNNNNNNNNNNNNNNNNNNNNNNNNNNNNNNNNNNNNNNNNNNNNNNNNNNNNNNNNNNNNNNNNNNNNNNNNNNNNNNNNNNNNNNNNNNNNNNNNNNNNNNNNNNNNNNNNNNNNNNNNNNNNNNNNNNNNNNNNNNNNNNNNNNNNNNNNNNNNNNNNNNNNNNNNNNNNNNNNNNNNNNNNNNNNNNNNNNNNNNNNNNNNNNNNNNNNNNNNNNNNNNNNNNNNNNNNNNNNNNNNNNNNNNNNNNNNNNNNNNNNNNNNNNNNNNNNNNNNNNNNNNNNNNNNNNNNNNNNNNNNNNNNNNNNNNNNNNNNNNNNNNNNNNNNNNNNNNNNNNNNNNNNNNNNNNNNNNNNNNNNNNNNNNNNNNNNNNNNNNNNNNNNNNNNNNNNNNNNNNNNNNNNNNNNNNNNNNNNNNNNNNNNNNNNNNNNNNNNNNNNNNNNNNNNNNNNNNNNNNNNNNNNNNNNNNNNNNNNNNNNNNNNNNNNNNNNNNNNNNNNNNNNNNNNNNNNNNNNNNNNNNNNNNNNNNNNNNNNNNNNNNNNNNNNNNNNNNNNNNNNNNNNNNNNNNNNNNNNNNNNNNNNNNNNNNNNNNNNNNNNNNNNNNNNNNNNNNNNNNNNNNNNNNNNNNNNNNNNNNNNNNNNNNNNNNNNNNNNNNNNNNNNNNNNNNNNNNNNNNNNNNNNNNNNNNNNNNNNNNNNNNNNNNNNNNNNNNNNNNNNNNNNNNNNNNNNNNNNNNNNNNNNNNNNNNNNNNNNNNNNNNNNNNNNNNNNNNNNNNNNNNNNNNNNNNNNNNNNNNNNNNNNNNNNNNNNNNNNNNNNNNNNNNNNNNNNNNNNNNNNNNNNNNNNNNNNNNNNNNNNNNNNNNNNNNNNNNNNNNNNNNNNNNNNNNNNNNNNNNNNNNNNNNNNNNNNNNNNNNNNNNNNNNNNNNNNNNNNNNNNNNNNNNNNNNNNNNNNNNNNNNNNNNNNNNNNNNNNNNNNNNNNNNNNNNNNNNNNNNNNNNNNNNNNNNNNNNNNNNNNNNNNNNNNNNNNNNNNNNNNNNNNNNNNNNNNNNNNNNNNNNNNNNNNNNNNNNNNNNNNNNNNNNNNNNNNNNNNNNNNNNNNNNNNNNNNNNNNNNNNNNNNNNNNNNNNNNNNNNNNNNNNNNNNNNNNNNNNNNNNNNNNNNNNNNNNNNNNNNNNNNNNNNNNNNNNNNNNNNNNNNNNNNNNNNNNNNNNNNNNNNNNNNNNNNNNNNNNNNNNNNNNNNNNNNNNNNNNNNNNNNNNNNNNNNNNNNNNNNNNNNNNNNNNNNNNNNNNNNNNNNNNNNNNNNNNNNNNNNNNNNNNNNNNNNNNNNNNNNNNNNNNNNNNNNNNNNNNNNNNNNNNNNNNNNNNNNNNNNNNNNNNNNNNNNNNNNNNNNNNNNNNNNNNNNNNNNNNNNNNNNNNNNNNNNNNNNNNNNNNNNNNNNNNNNNNNNNNNNNNNNNNNNNNNNNNNNNNNNNNNNNNNNNNNNNNNNNNNNNNNNNNNNNNNNNNNNNNNNNNNNNNNNNNNNNNNNNNNNNNNNNNNNNNNNNNNNNNNNNNNNNNNNNNNNNNNNNNNNNNNNNNNNNNNNNNNNNNNNNNNNNNNNNNNNNNNNNNNNNNNNNNNNNNNNNNNNNNNNNNNNNNNNNNNNNNNNNNNNNNNNNNNNNNNNNNNNNNNNNNNNNNNNNNNNNNNNNNNNNNNNNNNNNNNNNNNNNNNNNNNNNNNNNNNNNNNNNNNNNNNNNNNNNNNNNNNNNNNNNNNNNNNNNNNNNNNNNNNNNNNNNNNNNNNNNNNNNNNNNNNNNNNNNNNNNNNNNNNNNNNNNNNNNNNNNNNNNNNNNNNNNNNNNNNNNNNNNNNNNNNNNNNNNNNNNNNNNNNNNNNNNNNNNNNNNNNNNNNNNNNNNNNNNNNNNNNNNNNNNNNNNNNNNNNNNNNNNNNNNNNNNNNNNNNNNNNNNNNNNNNNNNNNNNNNNNNNNNNNNNNNNNNNNNNNNNNNNNNNNNNNNNNNNNNNNNNNNNNNNNNNNNNNNNNNNNNNNNNNNNNNNNNNNNNNNNNNNNNNNNNNNNNNNNNNNNNNNNNNNNNNNNNNNNNNNNNNNNNNNNNNNNNNNNNNNNNNNNNNNNNNNNNNNNNNNNNNNNNNNNNNNNNNNNNNNNNNNNNNNNNNNNNNNNNNNNNNNNNNNNNNNNNNNNNNNNNNNNNNNNNNNNNNNNNNNNNNNNNNNNNNNNNNNNNNNNNNNNNNNNNNNNNNNNNNNNNNNNNNNNNNNNNNNNNNNNNNNNNNNNNNNNNNNNNNNNNNNNNNNNNNNNNNNNNNNNNNNNNNNNNNNNNNNNNNNNNNNNNNNNNNNNNNNNNNNNNNNNNNNNNNNNNNNNNNNNNNNNNNNNNNNNNNNNNNNNNNNNNNNNNNNNNNNNNNNNNNNNNNNNNNNNNNNNNNNNNNNNNNNNNNNNNNNNNNNNNNNNNNNNNNNNNNNNNNNNNNNNNNNNNNNNNNNNNNNNNNNNNNNNNNNNNNNNNNNNNNNNNNNNNNNNNNNNNNNNNNNNNNNNNNNNNNNNNNNNNNNNNNNNNNNNNNNNNNNNNNNNNNNNNNNNNNNNNNNNNNNNNNNNNNNNNNNNNNNNNNNNNNNNNNNNNNNNNNNNNNNNNNNNNNNNNNNNNNNNNNNNNNNNNNNNNNNNNNNNNNNNNNNNNNNNNNNNNNNNNNNNNNNNNNNNNNNNNNNNNNNNNNNNNNNNNNNNNNNNNNNNNNNNNNNNNNNNNNNNNNNNNNNNNNNNNNNNNNNNNNNNNNNNNNNNNNNNNNNNNNNNNNNNNNNNNNNNNNNNNNNNNNNNNNNNNNNNNNNNNNNNNNNNNNNNNNNNNNNNNNNNNNNNNNNNNNNNNNNNNNNNNNNNNNNNNNNNNNNNNNNNNNNNNNNNNNNNNNNNNNNNNNNNNNNNNNNNNNNNNNNNNNNNNNNNNNNNNNNNNNNNNNNNNNNNNNNNNNNNNNNNNNNNNNNNNNNNNNNNNNNNNNNNNNNNNNNNNNNNNNNNNNNNNNNNNNNNNNNNNNNNNNNNNNNNNNNNNNNNNNNNNNNNNNNNNNNNNNNNNNNNNNNNNNNNNNNNNNNNNNNNNNNNNNNNNNNNNNNNNNNNNNNNNNNNNNNNNNNNNNNNNNNNNNNNNNNNNNNNNNNNNNNNNNNNNNNNNNNNNNNNNNNNNNNNNNNNNNNNNNNNNNNNNNNNNNNNNNNNNNNNNNNNNNNNNNNNNNNNNNNNNNNNNNNNNNNNNNNNNNNNNNNNNNNNNNNNNNNNNNNNNNNNNNNNNNNNNNNNNNNNNNNNNNNNNNNNNNNNNNNNNNNNNNNNNNNNNNNNNNNNNNNNNNNNNNNNNNNNNNNNNNNNNNNNNNNNNNNNNNNNNNNNNNNNNNNNNNNNNNNNNNNNNNNNNNNNNNNNNNNNNNNNNNNNNNNNNNNNNNNNNNNNNNNNNNNNNNNNNNNNNNNNNNNNNNNNNNNNNNNNNNNNNNNNNNNNNNNNNNNNNNNNNNNNNNNNNNNNNNNNNNNNNNNNNNNNNNNNNNNNNNNNNNNNNNNNNNNNNNNNNNNNNNNNNNNNNNNNNNNNNNNNNNNNNNNNNNNNNNNNNNNNNNNNNNNNNNNNNNNNNNNNNNNNNNNNNNNNNNNNNNNNNNNNNNNNNNNNNNNNNNNNNNNNNNNNNNNNNNNNNNNNNNNNNNNNNNNNNNNNNNNNNNNNNNNNNNNNNNNNNNNNNNNNNNNNNNNNNNNNNNNNNNNNNNNNNNNNNNNNNNNNNNNNNNNNNNNNNNNNNNNNNNNNNNNNNNNNNNNNNNNNNNNNNNNNNNNNNNNNNNNNNNNNNNNNNNNNNNNNNNNNNNNNNNNNNNNNNNNNNNNNNNNNNNNNNNNNNNNNNNNNNNNNNNNNNNNNNNNNNNNNNNNNNNNNNNNNNNNNNNNNNNNNNNNNNNNNNNNNNNNNNNNNNNNNNNNNNNNNNNNNNNNNNNNNNNNNNNNNNNNNNNNNNNNNNNNNNNNNNNNNNNNNNNNNNNNNNNNNNNNNNNNNNNNNNNNNNNNNNNNNNNNNNNNNNNNNNNNNNNNNNNNNNNNNNNNNNNNNNNNNNNNNNNNNNNNNNNNNNNNNNNNNNNNNNNNNNNNNNNNNNNNNNNNNNNNNNNNNNNNNNNNNNNNNNNNNNNNNNNNNNNNNNNNNNNNNNNNNNNNNNNNNNNNNNNNNNNNNNNNNNNNNNNNNNNNNNNNNNNNNNNNNNNNNNNNNNNNNNNNNNNNNNNNNNNNNNNNNNNNNNNNNNNNNNNNNNNNNNNNNNNNNNNNNNNNNNNNNNNNNNNNNNNNNNNNNNNNNNNNNNNNNNNNNNNNNNNNNNNNNNNNNNNNNNNNNNNNNNNNNNNNNNNNNNNNNNNNNNNNNNNNNNNNNNNNNNNNNNNNNNNNNNNNNNNNNNNNNNNNNNNNNNNNNNNNNNNNNNNNNNNNNNNNNNNNNNNNNNNNNNNNNNNNNNNNNNNNNNNNNNNNNNNNNNNNNNNNNNNNNNNNNNNNNNNNNNNNNNNNNNNNNNNNNNNNNNNNNNNNNNNNNNNNNNNNNNNNNNNNNNNNNNNNNNNNNNNNNNNNNNNNNNNNNNNNNNNNNNNNNNNNNNNNNNNNNNNNNNNNNNNNNNNNNNNNNNNNNNNNNNNNNNNNNNNNNNNNNNNNNNNNNNNNNNNNNNNNNNNNNNNNNNNNNNNNNNNNNNNNNNNNNNNNNNNNNNNNNNNNNNNNNNNNNNNNNNNNNNNNNNNNNNNNNNNNNNNNNNNNNNNNNNNNNNNNNNNNNNNNNNNNNNNNNNNNNNNNNNNNNNNNNNNNNNNNNNNNNNNNNNNNNNNNNNNNNNNNNNNNNNNNNNNNNNNNNNNNNNNNNNNNNNNNNNNNNNNNNNNNNNNNNNNNNNNNNNNNNNNNNNNNNNNNNNNNNNNNNNNNNNNNNNNNNNNNNNNNNNNNNNNNNNNNNNNNNNNNNNNNNNNNNNNNNNNNNNNNNNNNNNNNNNNNNNNNNNNNNNNNNNNNNNNNNNNNNNNNNNNNNNNNNNNNNNNNNNNNNNNNNNNNNNNNNNNNNNNNNNNNNNNNNNNNNNNNNNNNNNNNNNNNNNNNNNNNNNNNNNNNNNNNNNNNNNNNNNNNNNNNNNNNNNNNNNNNNNNNNNNNNNNNNNNNNNNNNNNNNNNNNNNNNNNNNNNNNNNNNNNNNNNNNNNNNNNNNNNNNNNNNNNNNNNNNNNNNNNNNNNNNNNNNNNNNNNNNNNNNNNNNNNNNNNNNNNNNNNNNNNNNNNNNNNNNNNNNNNNNNNNNNNNNNNNNNNNNNNNNNNNNNNNNNNNNNNNNNNNNNNNNNNNNNNNNNNNNNNNNNNNNNNNNNNNNNNNNNNNNNNNNNNNNNNNNNNNNNNNNNNNNNNNNNNNNNNNNNNNNNNNNNNNNNNNNNNNNNNNNNNNNNNNNNNNNNNNNNNNNNNNNNNNNNNNNNNNNNNNNNNNNNNNNNNNNNNNNNNNNNNNNNNNNNNNNNNNNNNNNNNNNNNNNNNNNNNNNNNNNNNNNNNNNNNNNNNNNNNNNNNNNNNNNNNNNNNNNNNNNNNNNNNNNNNNNNNNNNNNNNNNNNNNNNNNNNNNNNNNNNNNNNNNNNNNNNNNNNNNNNNNNNNNNNNNNNNNNNNNNNNNNNNNNNNNNNNNNNNNNNNNNNNNNNNNNNNNNNNNNNNNNNNNNNNNNNNNNNNNNNNNNNNNNNNNNNNNNNNNNNNNNNNNNNNNNNNNNNNNNNNNNNNNNNNNNNNNNNNNNNNNNNNNNNNNNNNNNNNNNNNNNNNNNNNNNNNNNNNNNNNNNNNNNNNNNNNNNNNNNNNNNNNNNNNNNNNNNNNNNNNNNNNNNNNNNNNNNNNNNNNNNNNNNNNNNNNNNNNNNNNNNNNNNNNNNNNNNNNNNNNNNNNNNNNNNNNNNNNNNNNNNNNNNNNNNNNNNNNNNNNNNNNNNNNNNNNNNNNNNNNNNNNNNNNNNNNNNNNNNNNNNNNNNNNNNNNNNNNNNNNNNNNNNNNNNNNNNNNNNNNNNNNNNNNNNNNNNNNNNNNNNNNNNNNNNNNNNNNNNNNNNNNNNNNNNNNNNNNNNNNNNNNNNNNNNNNNNNNNNNNNNNNNNNNNNNNNNNNNNNNNNNNNNNNNNNNNNNNNNNNNNNNNNNNNNNNNNNNNNNNNNNNNNNNNNNNNNNNNNNNNNNNNNNNNNNNNNNNNNNNNNNNNNNNNNNNNNNNNNNNNNNNNNNNNNNNNNNNNNNNNNNNNNNNNNNNNNNNNNNNNNNNNNNNNNNNNNNNNNNNNNNNNNNNNNNNNNNNNNNNNNNNNNNNNNNNNNNNNNNNNNNNNNNNNNNNNNNNNNNNNNNNNNNNNNNNNNNNNNNNNNNNNNNNNNNNNNNNNNNNNNNNNNNNNNNNNNNNNNNNNNNNNNNNNNNNNNNNNNNNNNNNNNNNNNNNNNNNNNNNNNNNNNNNNNNNNNNNNNNNNNNNNNNNNNNNNNNNNNNNNNNNNNNNNNNNNNNNNNNNNNNNNNNNNNNNNNNNNNNNNNNNNNNNNNNNNNNNNNNNNNNNNNNNNNNNNNNNNNNNNNNNNNNNNNNNNNNNNNNNNNNNNNNNNNNNNNNNNNNNNNNNNNNNNNNNNNNNNNNNNNNNNNNNNNNNNNNNNNNNNNNNNNNNNNNNNNNNNNNNNNNNNNNNNNNNNNNNNNNNNNNNNNNNNNNNNNNNNNNNNNNNNNNNNNNNNNNNNNNNNNNNNNNNNNNNNNNNNNNNNNNNNNNNNNNNNNNNNNNNNNNNNNNNNNNNNNNNNNNNNNNNNNNNNNNNNNNNNNNNNNNNNNNNNNNNNNNNNNNNNNNNNNNNNNNNNNNNNNNNNNNNNNNNNNNNNNNNNNNNNNNNNNNNNNNNNNNNNNNNNNNNNNNNNNNNNNNNNNNNNNNNNNNNNNNNNNNNNNNNNNNNNNNNNNNNNNNNNNNNNNNNNNNNNNNNNNNNNNNNNNNNNNNNNNNNNNNNNNNNNNNNNNNNNNNNNNNNNNNNNNNNNNNNNNNNNNNNNNNNNNNNNNNNNNNNNNNNNNNNNNNNNNNNNNNNNNNNNNNNNNNNNNNNNNNNNNNNNNNNNNNNNNNNNNNNNNNNNNNNNNNNNNNNNNNNNNNNNNNNNNNNNNNNNNNNNNNNNNNNNNNNNNNNNNNNNNNNNNNNNNNNNNNNNNNNNNNNNNNNNNNNNNNNNNNNNNNNNNNNNNNNNNNNNNNNNNNNNNNNNNNNNNNNNNNNNNNNNNNNNNNNNNNNNNNNNNNNNNNNNNNNNNNNNNNNNNNNNNNNNNNNNNNNNNNNNNNNNNNNNNNNNNNNNNNNNNNNNNNNNNNNNNNNNNNNNNNNNNNNNNNNNNNNNNNNNNNNNNNNNNNNNNNNNNNNNNNNNNNNNNNNNNNNNNNNNNNNNNNNNNNNNNNNNNNNNNNNNNNNNNNNNNNNNNNNNNNNNNNNNNNNNNNNNNNNNNNNNNNNNNNNNNNNNNNNNNNNNNNNNNNNNNNNNNNNNNNNNNNNNNNNNNNNNNNNNNNNNNNNNNNNNNNNNNNNNNNNNNNNNNNNNNNNNNNNNNNNNNNNNNNNNNNNNNNNNNNNNNNNNNNNNNNNNNNNNNNNNNNNNNNNNNNNNNNNNNNNNNNNNNNNNNNNNNNNNNNNNNNNNNNNNNNNNNNNNNNNNNNNNNNNNNNNNNNNNNNNNNNNNNNNNNNNNNNNNNNNNNNNNNNNNNNNNNNNNNNNNNNNNNNNNNNNNNNNNNNNNNNNNNNNNNNNNNNNNNNNNNNNNNNNNNNNNNNNNNNNNNNNNNNNNNNNNNNNNNNNNNNNNNNNNNNNNNNNNNNNNNNNNNNNNNNNNNNNNNNNNNNNNNNNNNNNNNNNNNNNNNNNNNNNNNNNNNNNNNNNNNNNNNNNNNNNNNNNNNNNNNNNNNNNNNNNNNNNNNNNNNNNNNNNNNNNNNNNNNNNNNNNNNNNNNNNNNNNNNNNNNNNNNNNNNNNNNNNNNNNNNNNNNNNNNNNNNNNNNNNNNNNNNNNNNNNNNNNNNNNNNNNNNNNNNNNNNNNNNNNNNNNNNNNNNNNNNNNNNNNNNNNNNNNNNNNNNNNNNNNNNNNNNNNNNNNNNNNNNNNNNNNNNNNNNNNNNNNNNNNNNNNNNNNNNNNNNNNNNNNNNNNNNNNNNNNNNNNNNNNNNNNNNNNNNNNNNNNNNNNNNNNNNNNNNNNNNNNNNNNNNNNNNNNNNNNNNNNNNNNNNNNNNNNNNNNNNNNNNNNNNNNNNNNNNNNNNNNNNNNNNNNNNNNNNNNNNNNNNNNNNNNNNNNNNNNNNNNNNNNNNNNNNNNNNNNNNNNNNNNNNNNNNNNNNNNNNNNNNNNNNNNNNNNNNNNNNNNNNNNNNNNNNNNNNNNNNNNNNNNNNNNNNNNNNNNNNNNNNNNNNNNNNNNNNNNNNNNNNNNNNNNNNNNNNNNNNNNNNNNNNNNNNNNNNNNNNNNNNNNNNNNNNNNNNNNNNNNNNNNNNNNNNNNNNNNNNNNNNNNNNNNNNNNNNNNNNNNNNNNNNNNNNNNNNNNNNNNNNNNNNNNNNNNNNNNNNNNNNNNNNNNNNNNNNNNNNNNNNNNNNNNNNNNNNNNNNNNNNNNNNNNNNNNNNNNNNNNNNNNNNNNNNNNNNNNNNNNNNNNNNNNNNNNNNNNNNNNNNNNNNNNNNNNNNNNNNNNNNNNNNNNNNNNNNNNNNNNNNNNNNNNNNNNNNNNNNNNNNNNNNNNNNNNNNNNNNNNNNNNNNNNNNNNNNNNNNNNNNNNNNNNNNNNNNNNNNNNNNNNNNNNNNNNNNNNNNNNNNNNNNNNNNNNNNNNNNNNNNNNNNNNNNNNNNNNNNNNNNNNNNNNNNNNNNNNNNNNNNNNNNNNNNNNNNNNNNNNNNNNNNNNNNNNNNNNNNNNNNNNNNNNNNNNNNNNNNNNNNNNNNNNNNNNNNNNNNNNNNNNNNNNNNNNNNNNNNNNNNNNNNNNNNNNNNNNNNNNNNNNNNNNNNNNNNNNNNNNNNNNNNNNNNNNNNNNNNNNNNNNNNNNNNNNNNNNNNNNNNNNNNNNNNNNNNNNNNNNNNNNNNNNNNNNNNNNNNNNNNNNNNNNNNNNNNNNNNNNNNNNNNNNNNNNNNNNNNNNNNNNNNNNNNNNNNNNNNNNNNNNNNNNNNNNNNNNNNNNNNNNNNNNNNNNNNNNNNNNNNNNNNNNNNNNNNNNNNNNNNNNNNNNNNNNNNNNNNNNNNNNNNNNNNNNNNNNNNNNNNNNNNNNNNNNNNNNNNNNNNNNNNNNNNNNNNNNNNNNNNNNNNNNNNNNNNNNNNNNNNNNNNNNNNNNNNNNNNNNNNNNNNNNNNNNNNNNNNNNNNNNNNNNNNNNNNNNNNNNNNNNNNNNNNNNNNNNNNNNNNNNNNNNNNNNNNNNNNNNNNNNNNNNNNNNNNNNNNNNNNNNNNNNNNNNNNNNNNNNNNNNNNNNNNNNNNNNNNNNNNNNNNNNNNNNNNNNNNNNNNNNNNNNNNNNNNNNNNNNNNNNNNNNNNNNNNNNNNNNNNNNNNNNNNNNNNNNNNNNNNNNNNNNNNNNNNNNNNNNNNNNNNNNNNNNNNNNNNNNNNNNNNNNNNNNNNNNNNNNNNNNNNNNNNNNNNNNNNNNNNNNNNNNNNNNNNNNNNNNNNNNNNNNNNNNNNNNNNNNNNNNNNNNNNNNNNNNNNNNNNNNNNNNNNNNNNNNNNNNNNNNNNNNNNNNNNNNNNNNNNNNNNNNNNNNNNNNNNNNNNNNNNNNNNNNNNNNNNNNNNNNNNNNNNNNNNNNNNNNNNNNNNNNNNNNNNNNNNNNNNNNNNNNNNNNNNNNNNNNNNNNNNNNNNNNNNNNNNNNNNNNNNNNNNNNNNNNNNNNNNNNNNNNNNNNNNNNNNNNNNNNNNNNNNNNNNNNNNNNNNNNNNNNNNNNNNNNNNNNNNNNNNNNNNNNNNNNNNNNNNNNNNNNNNNNNNNNNNNNNNNNNNNNNNNNNNNNNNNNNNNNNNNNNNNNNNNNNNNNNNNNNNNNNNNNNNNNNNNNNNNNNNNNNNNNNNNNNNNNNNNNNNNNNNNNNNNNNNNNNNNNNNNNNNNNNNNNNNNNNNNNNNNNNNNNNNNNNNNNNNNNNNNNNNNNNNNNNNNNNNNNNNNNNNNNNNNNNNNNNNNNNNNNNNNNNNNNNNNNNNNNNNNNNNNNNNNNNNNNNNNNNNNNNNNNNNNNNNNNNNNNNNNNNNNNNNNNNNNNNNNNNNNNNNNNNNNNNNNNNNNNNNNNNNNNNNNNNNNNNNNNNNNNNNNNNNNNNNNNNNNNNNNNNNNNNNNNNNNNNNNNNNNNNNNNNNNNNNNNNNNNNNNNNNNNNNNNNNNNNNNNNNNNNNNNNNNNNNNNNNNNNNNNNNNNNNNNNNNNNNNNNNNNNNNNNNNNNNNNNNNNNNNNNNNNNNNNNNNNNNNNNNNNNNNNNNNNNNNNNNNNNNNNNNNNNNNNNNNNNNNNNNNNNNNNNNNNNNNNNNNNNNNNNNNNNNNNNNNNNNNNNNNNNNNNNNNNNNNNNNNNNNNNNNNNNNNNNNNNNNNNNNNNNNNNNNNNNNNNNNNNNNNNNNNNNNNNNNNNNNNNNNNNNNNNNNNNNNNNNNNNNNNNNNNNNNNNNNNNNNNNNNNNNNNNNNNNNNNNNNNNNNNNNNNNNNNNNNNNNNNNNNNNNNNNNNNNNNNNNNNNNNNNNNNNNNNNNNNNNNNNNNNNNNNNNNNNNNNNNNNNNNNNNNNNNNNNNNNNNNNNNNNNNNNNNNNNNNNNNNNNNNNNNNNNNNNNNNNNNNNNNNNNNNNNNNNNNNNNNNNNNNNNNNNNNNNNNNNNNNNNNNNNNNNNNNNNNNNNNNNNNNNNNNNNNNNNNNNNNNNNNNNNNNNNNNNNNNNNNACTTCTGCCTCCCGGGTTCACGTCATTCTCCTGCCTCAGCCTCCCAAGTGGCTGGGACTACAGGTGCCCGCCACCACACTTGGCTAACTTTTTGTATTTTTAATAGCGATGGGGTTTCACTGTGTTAGCCAGGATGGTCTCCATCTCCTGACCTTGTGATCTGCCCACCTCGGGCTTTCAAAGTGCTGGGATTACAGGCGTGAGCCACTGTGCCTTGTCTCTTTATATGTATTTCAAAATGTTCTATTTCATTTCATGCCAGACTTTTGTTGATAAGAAAAAAATTGTATTATGATTAAAAAACAAAAAAGGCCGGGAGCGGTGGCTCATGCCTGTAATCCCAGGACTTTGGGAGGCCGAGGTGGGCGGATCACCTAAGGTTGGGAGTTCAAGACCAGCCTGACCAACATGGAGAAACCCCGTCTCTACTAAGAATACAAAATTAGCCAGGAGTGGTGGTACATGCCTGTAATACCAGCTACTCCAGAGGCTGAGGCAGGAGAATGGCTTGAACCCGGGAGGTGGAGGTTGAGGTGAGCCGAGATTGTGCCATTGCACTCCAGCTTGGGTGACAGAGCAAGACTCAGTCTCAAAAAAAAAAAAAAAAAAAAAAAATGACTGATCCCTGAATGCTCAGGGAGACTGATTTGAGTAATAATAAAACTCAGGTCTCCAGCACAGCCGCCTCCAGGTGAATTATTCTCTATGGCAATTCCCCTGTCTTGGTAAATGAGCTGTCTCTAGGCCGCAGGCAAGGTGAACCTGTTGGGCGGTTCCACTCTTCCTTGGGCCCCTCAAGTTCCTTGGACTTTGTAGGGAGGTTTGCATACCTGCCCACCTGGGAACATCCTTCCTCCTATTGTAACTGCCCAAGGGGTTCACGTTGCCCGCAGCCTAGACAGAGTCGATTTATCAAGACAGGGGAAAAGCAATAAAGAGTAATTCACAGGGCTGGGCATGGTGCCTCACACCTGTAATCTCGGCACTTTGGGAGGCCAAGGCGGGCAGATCACCTGAAGTCATGAGTTAGAGACTAGCCTGACCAACATGGAGAAACTCCGTCTCTACTAAAAAATTTAGCCGGGCATGGTGGCACATGCCTGTAATCCCAGCTACTGGGGAGGCTGAGGCAGGAGAATTGCTTGAACCTGGGAGGTGGAGGTTGCGGTGAGCTGAGATTGAGCCACTGCACTCCAGCCTGGGCAAGAAAAGTGAAACTCCATCTCAAAGAAGAAGAAAGAAAAACACACACACACACAGTAATACACACAGAGCTGGCTGTGCCAGAGACCAGAGTTTTATTATTACTCAAATCATTCTCCCCGAAAACTCAGGGATCAGAGTTTTTAAGGATAATTTGGTGGGTAGGGGGCCAGTGAATCGGGAGTGCTGACTGGTTGGCTGGGGGATGAAATCACAGAGAGTTGAAGCTGTTCTCTTCTGCTGAGTCAGTTCCTGGGTGTGGGGGCCACAGACCTGGTTGACAAGTAAAGATGGGGCCATCCGGTTTTTAGAAATGCAAAAACCTGAAGATCCATTTCGAAAGGCCAATCTTAGGTTCACAATAGTGAATGTTGCCTTCGAGAATGATTGCAGAAGTTGCAAATCTGATGACCTCCAGAATAATGGCTGGTAATATTTAGAATTCCAGCCCCTCTTATTCTAACTTGATGGCTGGTGGCCTTTCGTTCATTTTACAAGAACAGTTTAGCTTTTGGGAAGGGCTATTATATTTAGTTTAAACTACAAACTAAATTCCTTCCCGAGACTAGTTCGGCCTACATCCGGGAATGGATGAGGACAGTTTAGACGTTAGAAGCAAGATGGAGTTGGTTAGGTATGATGTCATTCACTGTCATAATTTCCTTAGTTATAATTTTGCAAAGGTGATTTCACTGTTCTCGCTCCAGGGATTGTGGAAAGGGAAGGTCAAGTGTCAGAGAAGAGTCTTTCAGGCTAGAGTGAGGCCTCTGTTCTTGGAGTGGGTGGTTGGAGACCAGGACAGAGGGGTCCCCCCGTTTAGACATGGTCTTGTAGTGCTGGCCTCTGGCTACCCTAAGCACGAAAAGCCTCGCCCCCACTTATCCTCACTGGAGGCTCCTCTTCCTTCAATGCTGGGGCGCCTGGCTGGGCGCAGTGGCTCACGCCTGTAATCTCAGCACTTTGGGAGGCCGAGGTGGATGGTTCATGAGGTCAGGAGTTCGAGCCCAGCCTGGCCAACATGGCAAAACCCCATCTCTACTAAAAATACAAAAATTAGCCGGGTGTGGTGGCAGGCACCTGTAATTCCAGCTACTCTGGAGGCTGAGGCAGAAGAGTCACCTGGACCCGGGAGGCAGAGGTTACAGTGAGCTGGGACTCCGCCATTTTACTCCAGCCTGGGCGACAGAGTGAGACTCTATCTCAAAAAAAAAAAAAAAAATAGACTGGGGACTCTGAGGAAGGACATAGTTGAGGACACAAAAGCAACTCTCTCTCTTTTTTTTTTTTTTTTGAGACTGAGTTTCACTCTTGTCACCCAGGCTGGAGTGCAATGGCATGATCTTGGCTCACTGCAACCTCCGCCTCAAGGGTTCAAGTGATTCTCCTGCCTCGCCCTCCTGAGTAGCTGGGATTACAGGCACCCACCACCACACCTGGCTAGTGTTTGTATTTTTTAGAGATGTAGAGATGGGATTTCACCAGATTGGCCGGGCTGGTCCCGAACCCCTGACCTCGGGTGATCCACCTGCCTCAGTCTCCCAAAGTGTTGAATTACAGGCATGAGCCACCACGCCTGGCCAAGCAACTCTCATTTTCTGCATGTCCTTGAATTTCAGGCGTGAATACTGCTTCTCCAAAGTCCCCTGAACACAGCGACACAAGTGTAGTCACATGACTTAGGCCTCTAATTCTGCCGTAACTCCTTTTCTTTTAAACATTGATTTTTTTTTTCTTTTATTTTTGAGACAGGTTCTCGCCTGTCACCCAGGCTGGAGTGCAGTGGCCCGGCCCAATCTTGGCTCACTCTGCAACCTCCACCCCCACAGCCTCAAGGGATCCTCCCACCTCAGCCTCCTGAGTCCCAAATAACTGGGACCACAGGCATCTGCCACTTTATTTTTTTTTTGTATTTGGCTTTTTTTTTTTTTTTTTTTTGTATTTTTAGTACAGACAGAGTCTTGCTATGTTGCCCAGGCTGGTCTAGAACTCCTCAGCTCAAGATTCCACCCACCTCGACCTCTCAAAGTGCTGGGATTACAGGCCTGAACCACTGTGCCCGGCCTGCAGCCTGGATTTTTAATGAGATCTCAGGTCATTTGTGTGCACACTGAACTTTGATAAACTCTTATTTATTTATTTATTGAGAGGGAGTCACACTCTGTCACCCAGGCTGGAGTACAGTGGCGAGATCTCCAGCTCACTGTAACCTCTGCCTCCCAGGTTCAAGCGATTCTCCTCCCTCAGCCTCCAAGTAGCTCCAAGATTACAGGCGCACACCACGCCCGGCTAATTTTTGTATTTTTTTTTAGTAGAGACGGCGTTTCACCATGTTGGCCAGGCTGGTCTGAAACTCATGACCTCAAGTTATCTGACCACCTTGGCCTCCCAGAGTGCTGGGATTACAGGTGTGAGCCATTGTGCCCAGCCCAAGAAGCTCTGATTTAAAATGTAGTACTCAATAAATTGATGAAGAAGGTAGTTGAAACATCTCTGTGACAGTTTAGAGTTTAAAATATTTCCATATTTGTTATTTCATTTTATCTTTTTTTGTTTTGTTTTATTTTTTTGAAACAATCTTGCTCTTTGCCCAGGCTGGAGTGCAGTGATGTGATCTCGGCTCACTGCACCTCGGCCTCCCAAAGTGCTGGGAGCATGAGCCACAGTGCCTGGCCGGGAGTGCTGTCTTTTTATTAACTCCTGTATGTCCTTAGTTACCAGCATAGCCTTTTGTTATAGCAGAGTAGCCCGCCTTACAGATAGAAAGGTCTTCCAGTGTTCCACAGAGTATAATGTTGTCCAGGGGCTTTGCCCGAACAATTCTGAAACATGGACATTCAAGTTGCAATGTATGTGAATGAGTCATAGTTTTCTTTCCAATGCACAGGGCTTCAGTGTTCTACTTGGTCACTTGGTCTAAAGATCTCTGAGGCATGTTCTGTCTGCAACGTACTTGCCCAGCATCTCCCGGGTGGCTCCACTTCTAAAATGGATAACACTTTCTTTACTGGCCAGGTTTTTATTTAAAAAAAAAAAATCAAAAAAGTAGACAAGCCACTAGTGAATCTAATCAATTCAAAAGGAAGAAAACACAAATATGTAAAATAAGACATCTTTGGGGGGGGAAGATCTGAAAAGGGGGAAAAATTTAAAAGTCACAAGCTGATTTTCCCAATTTTAAGCAAATACATGTGAGAATCTAGATAAAATGGATAACTCAGAAAATACAACCTATCAAAATTGACCTGAGCGACATTAAAAAATAGAGAATAGGAAAAAAGTAGTAGAGCACTGCTACTGAATGCACCAAGCCAGGCTGGTGGATTCTACCAAACTTTAAAGATCAGTCAATCCCAATATTACTTAAATAAGTTCAGAGCACTAGAAACAAATAAAAACAAAAAGCTTCCAAATCGATTCTTATGAAATAAGTATAATGTATTTTCCAAAACCTGATATTGCATCAAGAACTTTAGATTTATGAATATTGAGATATATACCTTAAATAAAATATTGGCAAGCAATCCAAATGAACATTATAAAAAAAAGTCCATCATAATTCAGAGAGTTTTATTCCAAGAATACACATTTTGTTCCATTTTTAATGTAATTCATCACATTAATACAGCTAATGAGAAGAATTACATAATTATCTTCATAAATGCACAGAAGGACTTTGACAAAATTAGTACTAATTCATGTTGAAAAACACAACAAAAAGAAATTTATGGATTTCCTCTACACATAAAATATACACTTTAACTCAAAAGCTTGCATTTTACTGAAGGGAAACATTAAGGCTTTGTCACCAAAATCAGGAACAAGACAAGGATGCCTACTATCTCATTACATTGAACATCGGGATGGAGGTGTTAGCTAATGCAGTTAGAGAAGAGAAAGCAATTCGAGACACTGGAATTGAAAAGTAAATAAAAATAATCTTTATTTTCAGATGCAGTTGTTATTTATCTGAAAAACCCCAAAGTATCAATGGAGAAATGACTACAAATAATGAAAGAATTTAGTAAAATAGTAGGAAATAAAATTAATATATTAAAAAATCAATAGCTTTTGTGTACAGAGACAAAAAACAGAGAGAAGCTAAAATGGAAGGGACAATCCAATATATGGCAGCAAAATGATAATAAAATATTTAAGTGTACATTTTGCACAAGTGTCCAAGATTTATATGAGGAAAACTCACAAAACACTACGGAAGAAAACAAAATTGAACAAATGTAAAGGAAATCATGTCCTTGGATAGAAAAACTTAACATCACTAGAATGTTGTTTAGTCTTCCAAGGTTAACTTATACATTTAACAAAATCCCAATAACAATGTCCTAAATATCTTCTGGACAGACAGGCCAGTTAGAAAGTTCACTTGAAAGGATAAATGAGAGAGAATAGTTACAAAACGTATGGGGAATAGAAAAGCCAAAAGTGTTGGGTGTGGGTAGGATTAGCTCTACCAGATATTAAAACTTACTTGTAAAAATCTTTATAATTAAAGTAGGATGGTATTGATGCATGAATAAAAAGACAATGTAACAGAGTTGAAAATCAGAAATAGACCTCATTATATATACAAATTTAGTATGCTATGGAAGCCGCACTCAAAATCAGTGAGGATATAGGATGGAATTATTAATAAGAGGATTAGGATTATCGTAGAGCCATATGGAAAAAATTAAATGAGATTGATATCTTATACCACTCAACAGGATAAATTCCAAGTGGATCAGATATTTATAGACAATGTAACTATACAAGTAATAAAATAAGACAACATGGATGAATACCTGTATAATCTTTGAGCAGAAAAAACTTTCTAACTATGATTTAACACCCAGAAACATGTTATAAGGGAAACAGTACTGCTAAAAAAATAACTTGCATGGAAAAGGAAATCATAGATACAATAAAAAGACAAAATGACAAGCTGGATTTACATGGCCAGGTAATATATACACCTCGACTGAGTGATTAAATAAGTTATTTACTGATGAGGAAATTGGTAGCTTTAACAAGGGCCATTTTGGGAGCATGTGCGAGGACAAATCCTAATTGGAATGGACTGAGGATGAGTGGGAAATGAGGAAATAGAGGTTGTTGGTGTCCACAATACCTCTAAGAAGTTAGGTAGAGAGGGAGAAGGTAGGGTAGAGTTGAAGTGGGGGAGGAGGGGCAGGACTAATAGAGTGGAACTGACTTGAGGCTGGTCGCACAGGTGAGGGCTTACCTGTGTGATTTGCATCAAAGGTGATTTTCTCCTACCTTTGTGAAGTTCTGAGAAATTATAAAAATCACCCAAGTTACTACTGAAAAAGAGATCAAGATCAGCAGCATTTTTTGAAGCATCGTGTTTGAGGACATGACAAATGTCCTAGGAGAGATGACACAAGAGAGGAGTCATGAGGAGTGAATCTCTCTGTACTCACTCATTATTTTATTTCTAACTTGTAATTAGCCTCCAAAATTGTGTTCTTCTTTTGTGAGTCACTCTCTTCTTTCCCTCTGTTCACTAACAACTCATACCCTCAATCCCTTTGTCTACCTATTGGGTGCTTCTTGTCCAAGTTTCACTTAGGATTGTTGCTTCCTCCTTCCAGGACCCTGAAGTGAAGTCAAAGTTACCTCATAGGTTCTCTTAATGCCCTCTGTATTTTCTTAGTTACAACACATAACAATTACAATGACAAGCAGAAAAATTAATTCATCAGCGTGTCTTTTGGGGGAAGACTAGGGATAGTGGATGGAACCACAGAAATATGCTCGTATTACAAAACATAATCTGTAAAATACCTTTAAAGAAAGCCAGTCCTGTTAACTGGACAGGGAGGTGGGATGGGTAGCTTTTGTTTTGCTGAATGCCAACTCTGAAATTTAGAAACAGAAACTCCTTCAGGAATGAATTACTCTGCGTAATAAACAAGAGATGATCCAATAAGGCTGGGCACTGCGTGAGGAACGGGAAAAAGGAGATAGAAAGGGACGGTGAGGGAGAGAGACGGGGATAGAGAGAGAGAGAAGCTCGTCCACACCATGCCCCTGTTAGTACCATCATGGAGATCAGAAATAAAATTATATGCTTTAAATAGCTTATTTTGGGAAACAAAATGTAAAGCCTTGCCTCTTGGTCCCTTACCAAATCCTCAGTGAAGTCTCAATTGTGTGAAAGCTTTTGTGTGAGTGGATTCATTTTGTGGAATCCAAAAAGGTTCTATGTTTTGAATCTGGTATGTGCAGAGCAAAATTAGATACTTCACATGCAAAATGGAAGGGAGAGAACAAAGGATCACTTTAGAGCTGGTTAACCTTTGGGAAGTCCAAGATGAAATTACTTTAAACAAGATGTAGTACACAGTTGCAGCTCATATTGAATCACCACATTCTGATTGATCTACGACTCCCCAGTTACTGAAGCGTGGTGTGGGAGAACCTGTAGAGGTGTTGAGTGTTGAGACCGAATGAATGCAGGAGAGAAGAGAAGGGCCAGCTCTAATGTGTGTCACACACTATATTGCAATAGATTGTTTACTTTTTAATTTCCCAAAGACTGTCAATTACTGAAGAATTGGAATAATGTCTGTCACAGCATTATAGGCCCAGGGCCTAGCATGGTGCCTGACAAGCACAATATTTGTTGAATAAATAATTTCAAAACAGAATCCTGATTTTTAGAATGACTTCAACTTCTATCCACTGAAATATCATATTTTCTCAAAAAGCACATTCAATAGGGCAAAAAAAAAAAAAAAAATCAGTCAAGGGGCTACTCTGACCCCTCCTGCCCCCGAGACTGACCCAGGTTTTCTGACTTCAAAGTGAATTTCATAAAGTATGAGTTATAATGTCTCATCTGATTCATTTTTCCTTGCCCAGAAAGTAGTGTGTATGGATACGTTTCAGCAGCATTTGAAAAAAAAAGTATGGTTGCCATTGCACTTCTGTAAATCTTAGATTCTCACCTCCTTGTCATAGATCTTTAAACTTATCCTGTAAAGTACTGGGTACTTACCCAATAGCGTCAGTACCATGGAATGCACTGAAGATAAAGAGAAGCAGCAAAACGAATGAATAAACATGTATGTTGGATAAGAATACAGTAGTAGAAATACCAAATTCTTGTTGATCTCTGAAGAAACCTTGTTCTTCTAAGCTCCTGAGTCTTTGCCCAAGCTGTTCTGCCTGAAATTCTTATTACCTCCTCCCTCACTGCACCAACACTGCTCAATCTCCACCATGCTTCCTGGTAAACTTGGAAAATTCCTATTCATTGTTTGGGTTTGAGCTTTAATGCCAACTGTTCTTTCCTCAATCATTTTCATTGATAATTTATTCCTTTGTGCTCTTATAGTCTCGTATGCATACCTTTGTAATAATATGTGCTACACTGTTGTATCTCCTTATGTGTCTGTGCCTTCATTAGATTGATGGATATTCTAGAGGAGAGTCCCTCGAAAACTCCCTCATTCGAGAGGAGAATCACCTCAGGCTGAATCCACCTACCTTGGATTGCTGATATGTCACAAGATTCTGGTCCTGACAACCAAGCAGTTCTGTGGCTCCTATCCCTGGTCTGACATTTCCGCTGATGCACTACCAACTTTGGTTAGAATTGGCTCGTTTGAGAGTGGCCAGAGAGCTTCTTTGCCAGAAAGAATTTTATTGATGGCAGAGTTTTGGGATTTATTTACCGCATCCTCTATATCATACTTATTTTTGCATCTATTTTCTACTTGCAACCCTTAATCAAGATCACATTTGTCTAAGCCGTAAGTAACTGCAAATCAGAATTCTTCTTAGAACCCTATGGCCAGATAATCTCATTTATTCTGAAATCAATGTCTCACCTAGATTCTACTCCTTAGCTTGGGCTCTGCATATCTCAGTGTCTTCAAAATGTTTCCACTTGGAAATCCTCACTGGTAGAGGTGAGCTGAACCCAGCCTGTGCTAGCTTATGAAAGCCTATTCATGCACATTTCTTTCCAACTGCTTATTTGGTGACATCATCTTGGTAGCTTGAAATAGGCCATCACGGGTACATTTGCATCATGGAAATCATCAAAGGCTGTAAACAGGATTTTTTGTTTTTGTTTTCTGGGAGAGCAGGTTTGTCTGCATACCCCTGCTCATAGGAATCTCAAAGTCAGCTTGTTCAATTGGAATGTTTTTTCTTCTTCCAAATGTCTTCTGCTTCTTCTTCTCCCTGTCTGTGAATGGTATCCCAAATGAGAAACTTGGCCACTGTCTTAGTCACTTGTCTCCTCTCCTTATGCTTCTATATGGTCATCCTCAGACAGGATTGAATCAATGTACAGAGCCCGTTAGTTGTCTCTGTCATCAGTTGTACATATACAACATTTAAAAACAGTTTCTGGCACTTAGTTTAAGCACTAAGTAATTAGCAACTATTACCGTCACCACCCCAACTACTACTATTTATGCATGGGAGTAAATTTTGAGATTGGCTTTTTTCTCCCACTCAGCGTAATGTCCATGATGTCCATCCAAGTTTTGGCATGCGTCAGCAGTTCATGTCGACATATTGCCTCACTCACAATTAGGCAATATTGTTTGTTATCTTGGTTTCTTTAACTAATATTGTTTCTAAAACCTACTCCTCACTTCTTGATTTGTTTCTTATCTTGTAAAGTCTTTGGCAGCTCTTTCAGAGGGGACCAATATTAGACTGAGTACATATTTTTTCTTCCTAAATAGATGATACATTTACTTGCTATAGAATTAGGTGAAAACTATTTTTCTTCTTAGCCTTGAGGATACTGTTTCATTCTCTTCATGCATCCAATGTCATTGATGAAATGTCTGATGTCAAAGTTAGTATAATTGTGGATCTTTGTAGCATTTTTCTCTCCATCCTTGGTATTATGAAATTTTATGCAGATCTTTTTATCTTCATCATGCTTGGCAACTTTTAATGGCCCATTAGACCTGAGATCTAATATCTGTTAACTTTTCTTTCATAATTTTGATCACACTTTCCTGTTATTCTATATTCTGCAGGAATTCTTGAGTTAACATTTTATCTCTCCAGTTTGTTTTCGTTTTGATCTTTAGTGTGTCCCTCATGTTTTTCTTTATTTCACATATCACATTTTAAATTTAACAAATATCTAGTTAACTCTAAGTATGGCTGCAATATCCTCTCGCATCACTCTGGTAATTAAACACACTTATTCTAAATTCTTGTATCAACTGTCCTTTTAACTTTGTTTTCTTGGCATGCCAGTTTCTTCTGATTATTGTGCTTTGTGCCTCTCTTTCAGGTATTAGTCTCTTTCAAATGATTGGTAATTTTTGGTTATGTGTTCACCTTTGCATTTGAAATTTTCTGCTAGCCTCCCTGTAAATGTTGGGTTTATTTATTGCAATTTTCTTCTGGGAGAGGGGTTAGAAATATTTCCTGGTGCTGAGTGCCAATATCCATTCTTCTGAGAGTGCGTGCTCTCTTCTTCCCTCTTGGGGATTACGCACAGCACTGCTCTGTCTTCCCAACCCTTGCACACATTCTCAGTGCTTCCATATGATATGTGGAGAGGTCATTCCTCATGGCTCTCTCTGTCAAACTCTGTGTCCACCTTTACTGATTTCAGTAAGAGTCATAGGAAAAGACAGAAATACTATTATTTTACATATTTCTCATCAGGATATCCAACAAGTTCTCTTTGATATCAAACATAAAACCTGGGACTATTTAATTATGCCATTTTCCTAGATCCAAAAATAATCATATATCTCTACTTAATTGAAAAAAACAATGTTCCTCTAGTAGGAGACCCAATATATGCTTTGAGCATCTTGAGTGCCAATTGCCTTGCATGTGTGCTGTGTTTAATCGTGTGAGGTTGTTTTTCTTCCCCATGTTCACTAATGGGGCATCTGAGGCTCAGAGAGCTTAATTGTCCTATGAGTAAAAGCTGTGTATACACGGAGACACATATACTGGGGGAAGAAGCCAGGTCTGCCTCCCCTCAATGGCCATGCCATCTATTCTGCCTCTAGGCCTCTAAACTAACTGCAGGGACTTTCTTCTTTCATAAGGTGTTTTCATTAATATTTTTTATCATTGTCATTACGTTATCTGTGCATATTTTCTTTTATGTTCTTTTGGGTTTTTTTTGAGACGGAGTCTCGCTCTGTCGCCCAGGCTGGAGTGCAGTGGCACGATCTTGGCTCACTGCAAGCTCTGCTTCCTGGGTTCATGCCATTCTCCTGCCTCAGCCTCCCGAGTAGCTGGGACTACAGGCTCCCGCCACTGCGCCCGGCTAAATTTTTGTGTTTTTAGTAGAGATGGGGTTTCATCGTGTTAACCAGGATGGTCTCCATCTCCTGACCTCGTGATCCGCCCGCCTTGGCCTACCAAAGTGCTGGGACTACAGGCGTGAGCCACCGCGCCCGGCCCTCTTTTATGTTCTGTAGTAAATAAAGATGACCGATTCCTGAACATTGAGAAGAGGCTAAATATGTAAATATTTA	TAAATATTTACATATTTAGCCTCTTCTCAATGTTCAGGAATCGGTCATCTTTATTTACTACAGAACATAAAAGAGGGCCGGGCGCGGTGGCTCACGCCTGTAGTCCCAGCACTTTGGTAGGCCAAGGCGGGCGGATCACGAGGTCAGGAGATGGAGACCATCCTGGTTAACACGATGAAACCCCATCTCTACTAAAAACACAAAAATTTAGCCGGGCGCAGTGGCGGGAGCCTGTAGTCCCAGCTACTCGGGAGGCTGAGGCAGGAGAATGGCATGAACCCAGGAAGCAGAGCTTGCAGTGAGCCAAGATCGTGCCACTGCACTCCAGCCTGGGCGACAGAGCGAGACTCCGTCTCAAAAAAAACCCAAAAGAACATAAAAGAAAATATGCACAGATAACGTAATGACAATGATAAAAAATATTAATGAAAACACCTTATGAAAGAAGAAAGTCCCTGCAGTTAGTTTAGAGGCCTAGAGGCAGAATAGATGGCATGGCCATTGAGGGGAGGCAGACCTGGCTTCTTCCCCCAGTATATGTGTCTCCGTGTATACACAGCTTTTACTCATAGGACAATTAAGCTCTCTGAGCCTCAGATGCCCCATTAGTGAACATGGGGAAGAAAAACAACCTCACACGATTAAACACAGCACACATGCAAGGCAATTGGCACTCAAGATGCTCAAAGCATATATTGGGTCTCCTACTAGAGGAACATTGTTTTTTTCAATTAAGTAGAGATATATGATTATTTTTGGATCTAGGAAAATGGCATAATTAAATAGTCCCAGGTTTTATGTTTGATATCAAAGAGAACTTGTTGGATATCCTGATGAGAAATATGTAAAATAATAGTATTTCTGTCTTTTCCTATGACTCTTACTGAAATCAGTAAAGGTGGACACAGAGTTTGACAGAGAGAGCCATGAGGAATGACCTCTCCACATATCATATGGAAGCACTGAGAATGTGTGCAAGGGTTGGGAAGACAGAGCAGTGCTGTGCGTAATCCCCAAGAGGGAAGAAGAGAGCACGCACTCTCAGAAGAATGGATATTGGCACTCAGCACCAGGAAATATTTCTAACCCCTCTCCCAGAAGAAAATTGCAATAAATAAACCCAACATTTACAGGGAGGCTAGCAGAAAATTTCAAATGCAAAGGTGAACACATAACCAAAAATTACCAATCATTTGAAAGAGACTAATACCTGAAAGAGAGGCACAAAGCACAATAATCAGAAGAAACTGGCATGCCAAGAAAACAAAGTTAAAAGGACAGTTGATACAAGAATTTAGAATAAGTGTGTTTAATTACCAGAGTGATGCGAGAGGATATTGCAGCCATACTTAGAGTTAACTAGATATTTGTTAAATTTAAAATGTGATATGTGAAATAAAGAAAAACATGAGGGACACACTAAAGATCAAAACGAAAACAAACTGGAGAGATAAAATGTTAACTCAAGAATTCCTGCAGAATATAGAATAACAGGAAAGTGTGATCAAAATTATGAAAGAAAAGTTAACAGATATTAGATCTCAGGTCTAATGGGCCATTAAAAGTTGCCAAGCATGATGAAGATAAAAAGATCTGCATAAAATTTCATAATACCAAGGATGGAGAGAAAAATGCTACAAAGATCCACAATTATACTAACTTTGACATCAGACATTTCATCAATGACATTGGATGCATGAAGAGAATGAAACAGTATCCTCAAGGCTAAGAAGAAAAATAGTTTTCACCTAATTCTATAGCAAGTAAATGTATCATCTATTTAGGAAGAAAAAATATGTACTCAGTCTAATATTGGTCCCCTCTGAAAGAGCTGCCAAAGACTTTACAAGATAAGAAACAAATCAAGAAGTGAGGAGTAGGTTTTAGAAACAATATTAGTTAAAGAAACCAAGATAACAAACAATATTGCCTAATTGTGAGTGAGGCAATATGTCGACATGAACTGCTGACGCATGCCAAAACTTGGATGGACATCATGGACATTACGCTGAGTGGGAGAAAAAAGCCAATCTCAAAATTTACTCCCATGCATAAATAGTAGTAGTTGGGGTGGTGACGGTAATAGTTGCTAATTACTTAGTGCTTAAACTAAGTGCCAGAAACTGTTTTTAAATGTTGTATATGTACAACTGATGACAGAGACAACTAACGGGCTCTGTACATTGATTCAATCCTGTCTGAGGATGACCATATAGAAGCATAAGGAGAGGAGACAAGTGACTAAGACAGTGGCCAAGTTTCTCATTTGGGATACCATTCACAGACAGGGAGAAGAAGAAGCAGAAGACATTTGGAAGAAGAAAAAACATTCCAATTGAACAAGCTGACTTTGAGATTCCTATGAGCAGGGGTATGCAGACAAACCTGCTCTCCCAGAAAACAAAAACAAAAAATCCTGTTTACAGCCTTTGATGATTTCCATGATGCAAATGTACCCGTGATGGCCTATTTCAAGCTACCAAGATGATGTCACCAAATAAGCAGTTGGAAAGAAATGTGCATGAATAGGCTTTCATAAGCTAGCACAGGCTGGGTTCAGCTCACCTCTACCAGTGAGGATTTCCAAGTGGAAACATTTTGAAGACACTGAGATATGCAGAGCCCAAGCTAAGGAGTAGAATCTAGGTGAGACATTGATTTCAGAATAAATGAGATTATCTGGCCATAGGGTTCTAAGAAGAATTCTGATTTGCAGTTACTTACGGCTTAGACAAATGTGATCTTGATTAAGGGTTGCAAGTAGAAAATAGATGCAAAAATAAGTATGATATAGAGGATGCGGTAAATAAATCCCAAAACTCTGCCATCAATAAAATTCTTTCTGGCAAAGAAGCTCTCTGGCCACTCTCAAACGAGCCAATTCTAACCAAAGTTGGTAGTGCATCAGCGGAAATGTCAGACCAGGGATAGGAGCCACAGAACTGCTTGGTTGTCAGGACCAGAATCTTGTGACATATCAGCAATCCAAGGTAGGTGGATTCAGCCTGAGGTGATTCTCCTCTCGAATGAGGGAGTTTTCGAGGGACTCTCCTCTAGAATATCCATCAATCTAATGAAGGCACAGACACATAAGGAGATACAACAGTGTAGCACATATTATTACAAAGGTATGCATACGAGACTATAAGAGCACAAAGGAATAAATTATCAATGAAAATGATTGAGGAAAGAACAGTTGGCATTAAAGCTCAAACCCAAACAATGAATAGGAATTTTCCAAGTTTACCAGGAAGCATGGTGGAGATTGAGCAGTGTTGGTGCAGTGAGGGAGGAGGTAATAAGAATTTCAGGCAGAACAGCTTGGGCAAAGACTCAGGAGCTTAGAAGAACAAGGTTTCTTCAGAGATCAACAAGAATTTGGTATTTCTACTACTGTATTCTTATCCAACATACATGTTTATTCATTCGTTTTGCTGCTTCTCTTTATCTTCAGTGCATTCCATGGTACTGACGCTATTGGGTAAGTACCCAGTACTTTACAGGATAAGTTTAAAGATCTATGACAAGGAGGTGAGAATCTAAGATTTACAGAAGTGCAATGGCAACCATACTTTTTTTTTCAAATGCTGCTGAAACGTATCCATACACACTACTTTCTGGGCAAGGAAAAATGAATCAGATGAGACATTATAACTCATACTTTATGAAATTCACTTTGAAGTCAGAAAACCTGGGTCAGTCTCGGGGGCAGGAGGGGTCAGAGTAGCCCCTTGACTGATTTTTTTTTTTTTTTTTGCCCTATTGAATGTGCTTTTTGAGAAAATATGATATTTCAGTGGATAGAAGTTGAAGTCATTCTAAAAATCAGGATTCTGTTTTGAAATTATTTATTCAACAAATATTGTGCTTGTCAGGCACCATGCTAGGCCCTGGGCCTATAATGCTGTGACAGACATTATTCCAATTCTTCAGTAATTGACAGTCTTTGGGAAATTAAAAAGTAAACAATCTATTGCAATATAGTGTGTGACACACATTAGAGCTGGCCCTTCTCTTCTCTCCTGCATTCATTCGGTCTCAACACTCAACACCTCTACAGGTTCTCCCACACCACGCTTCAGTAACTGGGGAGTCGTAGATCAATCAGAATGTGGTGATTCAATATGAGCTGCAACTGTGTACTACATCTTGTTTAAAGTAATTTCATCTTGGACTTCCCAAAGGTTAACCAGCTCTAAAGTGATCCTTTGTTCTCTCCCTTCCATTTTGCATGTGAAGTATCTAATTTTGCTCTGCACATACCAGATTCAAAACATAGAACCTTTTTGGATTCCACAAAATGAATCCACTCACACAAAAGCTTTCACACAATTGAGACTTCACTGAGGATTTGGTAAGGGACCAAGAGGCAAGGCTTTACATTTTGTTTCCCAAAATAAGCTATTTAAAGCATATAATTTTATTTCTGATCTCCATGATGGTACTAACAGGGGCATGGTGTGGACGAGCTTCTCTCTCTCTCTATCCCCGTCTCTCTCCCTCACCGTCCCTTTCTATCTCCTTTTTCCCGTTCCTCACGCAGTGCCCAGCCTTATTGGATCATCTCTTGTTTATTACGCAGAGTAATTCATTCCTGAAGGAGTTTCTGTTTCTAAATTTCAGAGTTGGCATTCAGCAAAACAAAAGCTACCCATCCCACCTCCCTGTCCAGTTAACAGGACTGGCTTTCTTTAAAGGTATTTTACAGATTATGTTTTGTAATACGAGCATATTTCTGTGGTTCCATCCACTATCCCTAGTCTTCCCCCAAAAGACACGCTGATGAATTAATTTTTCTGCTTGTCATTGTAATTGTTATGTGTTGTAACTAAGAAAATACAGAGGGCATTAAGAGAACCTATGAGGTAACTTTGACTTCACTTCAGGGTCCTGGAAGGAGGAAGCAACAATCCTAAGTGAAACTTGGACAAGAAGCACCCAATAGGTAGACAAAGGGATTGAGGGTATGAGTTGTTAGTGAACAGAGGGAAAGAAGAGAGTGACTCACAAAAGAAGAACACAATTTTGGAGGCTAATTACAAGTTAGAAATAAAATAATGAGTGAGTACAGAGAGATTCACTCCTCATGACTCCTCTCTTGTGTCATCTCTCCTAGGACATTTGTCATGTCCTCAAACACGATGCTTCAAAAAATGCTGCTGATCTTGATCTCTTTTTCAGTAGTAACTTGGGTGATTTTTATAATTTCTCAGAACTTCACAAAGGTAGGAGAAAATCACCTTTGATGCAAATCACACAGGTAAGCCCTCACCTGTGCGACCAGCCTCAAGTCAGTTCCACTCTATTAGTCCTGCCCCTCCTCCCCCACTTCAACTCTACCCTACCTTCTCCCTCTCTACCTAACTTCTTAGAGGTATTGTGGACACCAACAACCTCTATTTCCTCATTTCCCACTCATCCTCAGTCCATTCCAATTAGGATTTGTCCTCGCACATGCTCCCAAAATGGCCCTTGTTAAAGCTACCAATTTCCTCATCAGTAAATAACTTATTTAATCACTCAGTCGAGGTGTATATATTACCTGGCCATGTAAATCCAGCTTGTCATTTTGTCTTTTTATTGTATCTATGATTTCCTTTTCCATGCAAGTTATTTTTTTAGCAGTACTGTTTCCCTTATAACATGTTTCTGGGTGTTAAATCATAGTTAGAAAGTTTTTTCTGCTCAAAGATTATACAGGTATTCATCCATGTTGTCTTATTTTATTACTTGTATAGTTACATTGTCTATAAATATCTGATCCACTTGGAATTTATCCTGTTGAGTGGTATAAGATATCAATCTCATTTAATTTTTTCCATATGGCTCTACGATAATCCTAATCCTCTTATTAATAATTCCATCCTATATCCTCACTGATTTTGAGTGCGGCTTCCATAGCATACTAAATTTGTATATATAATGAGGTCTATTTCTGATTTTCAACTCTGTTACATTGTCTTTTTATTCATGCATCAATACCATCCTACTTTAATTATAAAGATTTTTACAAGTAAGTTTTAATATCTGGTAGAGCTAATCCTACCCACACCCAACACTTTTGGCTTTTCTATTCCCCATACGTTTTGTAACTATTCTCTCTCATTTATCCTTTCAAGTGAACTTTCTAACTGGCCTGTCTGTCCAGAAGATATTTAGGACATTGTTATTGGGATTTTGTTAAATGTATAAGTTAACCTTGGAAGACTAAACAACATTCTAGTGATGTTAAGTTTTTCTATCCAAGGACATGATTTCCTTTACATTTGTTCAATTTTGTTTTCTTCCGTAGTGTTTTGTGAGTTTTCCTCATATAAATCTTGGACACTTGTGCAAAATGTACACTTAAATATTTTATTATCATTTTGCTGCCATATATTGGATTGTCCCTTCCATTTTAGCTTCTCTCTGTTTTTTGTCTCTGTACACAAAAGCTATTGATTTTTTAATATATTAATTTTATTTCCTACTATTTTACTAAATTCTTTCATTATTTGTAGTCATTTCTCCATTGATACTTTGGGGTTTTTCAGATAAATAACAACTGCATCTGAAAATAAAGATTATTTTTATTTACTTTTCAATTCCAGTGTCTCGAATTGCTTTCTCTTCTCTAACTGCATTAGCTAACACCTCCATCCCGATGTTCAATGTAATGAGATAGTAGGCATCCTTGTCTTGTTCCTGATTTTGGTGACAAAGCCTTAATGTTTCCCTTCAGTAAAATGCAAGCTTTTGAGTTAAAGTGTATATTTTATGTGTAGAGGAAATCCATAAATTTCTTTTTGTTGTGTTTTTCAACATGAATTAGTACTAATTTTGTCAAAGTCCTTCTGTGCATTTATGAAGATAATTATGTAATTCTTCTCATTAGCTGTATTAATGTGATGAATTACATTAAAAATGGAACAAAATGTGTATTCTTGGAATAAAACTCTCTGAATTATGATGGACTTTTTTTTATAATGTTCATTTGGATTGCTTGCCAATATTTTATTTAAGGTATATATCTCAATATTCATAAATCTAAAGTTCTTGATGCAATATCAGGTTTTGGAAAATACATTATACTTATTTCATAAGAATCGATTTGGAAGCTTTTTGTTTTTATTTGTTTCTAGTGCTCTGAACTTATTTAAGTAATATTGGGATTGACTGATCTTTAAAGTTTGGTAGAATCCACCAGCCTGGCTTGGTGCATTCAGTAGCAGTGCTCTACTACTTTTTTCCTATTCTCTATTTTTTAATGTCGCTCAGGTCAATTTTGATAGGTTGTATTTTCTGAGTTATCCATTTTATCTAGATTCTCACATGTATTTGCTTAAAATTGGGAAAATCAGCTTGTGACTTTTAAATTTTTCCCCCTTTTCAGATCTTCCCCCCCCAAAGATGTCTTATTTTACATATTTGTGTTTTCTTCCTTTTGAATTGATTAGATTCACTAGTGGCTTGTCTACTTTTTTGATTTTTTTTTTTTAAATAAAAACCTGGCCAGTAAAGAAAGTGTTATCCATTTTAGAAGTGGAGCCACCCGGGAGATGCTGGGCAAGTACGTTGCAGACAGAACATGCCTCAGAGATCTTTAGACCAAGTGACCAAGTAGAACACTGAAGCCCTGTGCATTGGAAAGAAAACTATGACTCATTCACATACATTGCAACTTGAATGTCCATGTTTCAGAATTGTTCGGGCAAAGCCCCTGGACAACATTATACTCTGTGGAACACTGGAAGACCTTTCTATCTGTAAGGCGGGCTACTCTGCTATAACAAAAGGCTATGCTGGTAACTAAGGACATACAGGAGTTAATAAAAAGACAGCACTCCCGGCCAGGCACTGTGGCTCATGCTCCCAGCACTTTGGGAGGCCGAGGTGCAGTGAGCCGAGATCACATCACTGCACTCCAGCCTGGGCAAAGAGCAAGATTGTTTCAAAAAAATAAAACAAAACAAAAAAAGATAAAATGAAATAACAAATATGGAAATATTTTAAACTCTAAACTGTCACAGAGATGTTTCAACTACCTTCTTCATCAATTTATTGAGTACTACATTTTAAATCAGAGCTTCTTGGGCTGGGCACAATGGCTCACACCTGTAATCCCAGCACTCTGGGAGGCCAAGGTGGTCAGATAACTTGAGGTCATGAGTTTCAGACCAGCCTGGCCAACATGGTGAAACGCCGTCTCTACTAAAAAAAAATACAAAAATTAGCCGGGCGTGGTGTGCGCCTGTAATCTTGGAGCTACTTGGAGGCTGAGGGAGGAGAATCGCTTGAACCTGGGAGGCAGAGGTTACAGTGAGCTGGAGATCTCGCCACTGTACTCCAGCCTGGGTGACAGAGTGTGACTCCCTCTCAATAAATAAATAAATAAGAGTTTATCAAAGTTCAGTGTGCACACAAATGACCTGAGATCTCATTAAAAATCCAGGCTGCAGGCCGGGCACAGTGGTTCAGGCCTGTAATCCCAGCACTTTGAGAGGTCGAGGTGGGTGGAATCTTGAGCTGAGGAGTTCTAGACCAGCCTGGGCAACATAGCAAGACTCTGTCTGTACTAAAAATACAAAAAAAAAAAAAAAAAAAAGCCAAATACAAAAAAAAAATAAAGTGGCAGATGCCTGTGGTCCCAGTTATTTGGGACTCAGGAGGCTGAGGTGGGAGGATCCCTTGAGGCTGTGGGGGTGGAGGTTGCAGAGTGAGCCAAGATTGGGCCGGGCCACTGCACTCCAGCCTGGGTGACAGGCGAGAACCTGTCTCAAAAATAAAAGAAAAAAAAAATCAATGTTTAAAAGAAAAGGAGTTACGGCAGAATTAGAGGCCTAAGTCATGTGACTACACTTGTGTCGCTGTGTTCAGGGGACTTTGGAGAAGCAGTATTCACGCCTGAAATTCAAGGACATGCAGAAAATGAGAGTTGCTTGGCCAGGCGTGGTGGCTCATGCCTGTAATTCAACACTTTGGGAGACTGAGGCAGGTGGATCACCCGAGGTCAGGGGTTCGGGACCAGCCCGGCCAATCTGGTGAAATCCCATCTCTACATCTCTAAAAAATACAAACACTAGCCAGGTGTGGTGGTGGGTGCCTGTAATCCCAGCTACTCAGGAGGGCGAGGCAGGAGAATCACTTGAACCCTTGAGGCGGAGGTTGCAGTGAGCCAAGATCATGCCATTGCACTCCAGCCTGGGTGACAAGAGTGAAACTCAGTCTCAAAAAAAAAAAAAAAAGAGAGAGAGTTGCTTTTGTGTCCTCAACTATGTCCTTCCTCAGAGTCCCCAGTCTATTTTTTTTTTTTTTTTTGAGATAGAGTCTCACTCTGTCGCCCAGGCTGGAGTAAAATGGCGGAGTCCCAGCTCACTGTAACCTCTGCCTCCCGGGTCCAGGTGACTCTTCTGCCTCAGCCTCCAGAGTAGCTGGAATTACAGGTGCCTGCCACCACACCCGGCTAATTTTTGTATTTTTAGTAGAGATGGGGTTTTGCCATGTTGGCCAGGCTGGGCTCGAACTCCTGACCTCATGAACCATCCACCTCGGCCTCCCAAAGTGCTGAGATTACAGGCGTGAGCCACTGCGCCCAGCCAGGCGCCCCAGCATTGAAGGAAGAGGAGCCTCCAGTGAGGATAAGTGGGGGCGAGGCTTTTCGTGCTTAGGGTAGCCAGAGGCCAGCACTACAAGACCATGTCTAAACGGGGGGACCCCTCTGTCCTGGTCTCCAACCACCCACTCCAAGAACAGAGGCCTCACTCTAGCCTGAAAGACTCTTCTCTGACACTTGACCTTCCCTTTCCACAATCCCTGGAGCGAGAACAGTGAAATCACCTTTGCAAAATTATAACTAAGGAAATTATGACAGTGAATGACATCATACCTAACCAACTCCATCTTGCTTCTAACGTCTAAACTGTCCTCATCCATTCCCGGATGTAGGCCGAACTAGTCTCGGGAAGGAATTTAGTTTGTAGTTTAAACTAAATATAATAGCCCTTCCCAAAAGCTAAACTGTTCTTGTAAAATGAACGAAAGGCCACCAGCCATCAAGTTAGAATAAGAGGGGCTGGAATTCTAAATATTACCAGCCATTATTCTGGAGGTCATCAGATTTGCAACTTCTGCAATCATTCTCGAAGGCAACATTCACTATTGTGAACCTAAGATTGGCCTTTCGAAATGGATCTTCAGGTTTTTGCATTTCTAAAAACCGGATGGCCCCATCTTTACTTGTCAACCAGGTCTGTGGCCCCCACACCCAGGAACTGACTCAGCAGAAGAGAACAGCTTCAACTCTCTGTGATTTCATCCCCCAGCCAACCAGTCAGCACTCCCGATTCACTGGCCCCCTACCCACCAAATTATCCTTAAAAACTCTGATCCCTGAGTTTTCGGGGAGAATGATTTGAGTAATAATAAAACTCTGGTCTCTGGCACAGCCAGCTCTGTGTGTATTACTGTGTGTGTGTGTGTTTTTCTTTCTTCTTCTTTGAGATGGAGTTTCACTTTTCTTGCCCAGGCTGGAGTGCAGTGGCTCAATCTCAGCTCACCGCAACCTCCACCTCCCAGGTTCAAGCAATTCTCCTGCCTCAGCCTCCCCAGTAGCTGGGATTACAGGCATGTGCCACCATGCCCGGCTAAATTTTTTAGTAGAGACGGAGTTTCTCCATGTTGGTCAGGCTAGTCTCTAACTCATGACTTCAGGTGATCTGCCCGCCTTGGCCTCCCAAAGTGCCGAGATTACAGGTGTGAGGCACCATGCCCAGCCCTGTGAATTACTCTTTATTGCTTTTCCCCTGTCTTGATAAATCGACTCTGTCTAGGCTGCGGGCAACGTGAACCCCTTGGGCAGTTACAATAGGAGGAAGGATGTTCCCAGGTGGGCAGGTATGCAAACCTCCCTACAAAGTCCAAGGAACTTGAGGGGCCCAAGGAAGAGTGGAACCGCCCAACAGGTTCACCTTGCCTGCGGCCTAGAGACAGCTCATTTACCAAGACAGGGGAATTGCCATAGAGAATAATTCACCTGGAGGCGGCTGTGCTGGAGACCTGAGTTTTATTATTACTCAAATCAGTCTCCCTGAGCATTCAGGGATCAGTCATTTTTTTTTTTTTTTTTTTTTTTTGAGACTGAGTCTTGCTCTGTCACCCAAGCTGGAGTGCAATGGCACAATCTCGGCTCACCTCAACCTCCACCTCCCGGGTTCAAGCCATTCTCCTGCCTCAGCCTCTGGAGTAGCTGGTATTACAGGCATGTACCACCACTCCTGGCTAATTTTGTATTCTTAGTAGAGACGGGGTTTCTCCATGTTGGTCAGGCTGGTCTTGAACTCCCAACCTTAGGTGATCCGCCCACCTCGGCCTCCCAAAGTCCTGGGATTACAGGCATGAGCCACCGCTCCCGGCCTTTTTTGTTTTTTAATCATAATACAATTTTTTTCTTATCAACAAAAGTCTGGCATGAAATGAAATAGAACATTTTGAAATACATATAAAGAGACAAGGCACAGTGGCTCACGCCTGTAATCCCAGCACTTTGAAAGCCCGAGGTGGGCAGATCACAAGGTCAGGAGATGGAGACCATCCTGGCTAACACAGTGAAACCCCATCGCTATTAAAAATACAAAAAGTTAGCCAAGTGTGGTGGCGGGCACCTGTAGTCCCAGCCACTTGGGAGGCTGAGGCAGGAGAATGACGTGAACCCGGGAGGCAGAAGTNNNNNNNNNNNNNNNNNNNNNNNNNNNNNNNNNNNNNNNNNNNNNNNNNNNNNNNNNNNNNNNNNNNNNNNNNNNNNNNNNNNNNNNNNNNNNNNNNNNNNNNNNNNNNNNNNNNNNNNNNNNNNNNNNNNNNNNNNNNNNNNNNNNNNNNNNNNNNNNNNNNNNNNNNNNNNNNNNNNNNNNNNNNNNNNNNNNNNNNNNNNNNNNNNNNNNNNNNNNNNNNNNNNNNNNNNNNNNNNNNNNNNNNNNNNNNNNNNNNNNNNNNNNNNNNNNNNNNNNNNNNNNNNNNNNNNNNNNNNNNNNNNNNNNNNNNNNNNNNNNNNNNNNNNNNNNNNNNNNNNNNNNNNNNNNNNNNNNNNNNNNNNNNNNNNNNNNNNNNNNNNNNNNNNNNNNNNNNNNNNNNNNNNNNNNNNNNNNNNNNNNNNNNNNNNNNNNNNNNNNNNNNNNNNNNNNNNNNNNNNNNNNNNNNNNNNNNNNNNNNNNNNNNNNNNNNNNNNNNNNNNNNNNNNNNNNNNNNNNNNNNNNNNNNNNNNNNNNNNNNNNNNNNNNNNNNNNNNNNNNNNNNNNNNNNNNNNNNNNNNNNNNNNNNNNNNNNNNNNNNNNNNNNNNNNNNNNNNNNNNNNNNNNNNNNNNNNNNNNNNNNNNNNNNNNNNNNNNNNNNNNNNNNNNNNNNNNNNNNNNNNNNNNNNNNNNNNNNNNNNNNNNNNNNNNNNNNNNNNNNNNNNNNNNNNNNNNNNNNNNNNNNNNNNNNNNNNNNNNNNNNNNNNNNNNNNNNNNNNNNNNNNNNNNNNNNNNNNNNNNNNNNNNNNNNNNNNNNNNNNNNNNNNNNNNNNNNNNNNNNNNNNNNNNNNNNNNNNNNNNNNNNNNNNNNNNNNNNNNNNNNNNNNNNNNNNNNNNNNNNNNNNNNNNNNNNNNNNNNNNNNNNNNNNNNNNNNNNNNNNNNNNNNNNNNNNNNNNNNNNNNNNNNNNNNNNNNNNNNNNNNNNNNNNNNNNNNNNNNNNNNNNNNNNNNNNNNNNNNNNNNNNNNNNNNNNNNNNNNNNNNNNNNNNNNNNNNNNNNNNNNNNNNNNNNNNNNNNNNNNNNNNNNNNNNNNNNNNNNNNNNNNNNNNNNNNNNNNNNNNNNNNNNNNNNNNNNNNNNNNNNNNNNNNNNNNNNNNNNNNNNNNNNNNNNNNNNNNNNNNNNNNNNNNNNNNNNNNNNNNNNNNNNNNNNNNNNNNNNNNNNNNNNNNNNNNNNNNNNNNNNNNNNNNNNNNNNNNNNNNNNNNNNNNNNNNNNNNNNNNNNNNNNNNNNNNNNNNNNNNNNNNNNNNNNNNNNNNNNNNNNNNNNNNNNNNNNNNNNNNNNNNNNNNNNNNNNNNNNNNNNNNNNNNNNNNNNNNNNNNNNNNNNNNNNNNNNNNNNNNNNNNNNNNNNNNNNNNNNNNNNNNNNNNNNNNNNNNNNNNNNNNNNNNNNNNNNNNNNNNNNNNNNNNNNNNNNNNNNNNNNNNNNNNNNNNNNNNNNNNNNNNNNNNNNNNNNNNNNNNNNNNNNNNNNNNNNNNNNNNNNNNNNNNNNNNNNNNNNNNNNNNNNNNNNNNNNNNNNNNNNNNNNNNNNNNNNNNNNNNNNNNNNNNNNNNNNNNNNNNNNNNNNNNNNNNNNNNNNNNNNNNNNNNNNNNNNNNNNNNNNNNNNNNNNNNNNNNNNNNNNNNNNNNNNNNNNNNNNNNNNNNNNNNNNNNNNNNNNNNNNNNNNNNNNNNNNNNNNNNNNNNNNNNNNNNNNNNNNNNNNNNNNNNNNNNNNNNNNNNNNNNNNNNNNNNNNNNNNNNNNNNNNNNNNNNNNNNNNNNNNNNNNNNNNNNNNNNNNNNNNNNNNNNNNNNNNNNNNNNNNNNNNNNNNNNNNNNNNNNNNNNNNNNNNNNNNNNNNNNNNNNNNNNNNNNNNNNNNNNNNNNNNNNNNNNNNNNNNNNNNNNNNNNNNNNNNNNNNNNNNNNNNNNNNNNNNNNNNNNNNNNNNNNNNNNNNNNNNNNNNNNNNNNNNNNNNNNNNNNNNNNNNNNNNNNNNNNNNNNNNNNNNNNNNNNNNNNNNNNNNNNNNNNNNNNNNNNNNNNNNNNNNNNNNNNNNNNNNNNNNNNNNNNNNNNNNNNNNNNNNNNNNNNNNNNNNNNNNNNNNNNNNNNNNNNNNNNNNNNNNNNNNNNNNNNNNNNNNNNNNNNNNNNNNNNNNNNNNNNNNNNNNNNNNNNNNNNNNNNNNNNNNNNNNNNNNNNNNNNNNNNNNNNNNNNNNNNNNNNNNNNNNNNNNNNNNNNNNNNNNNNNNNNNNNNNNNNNNNNNNNNNNNNNNNNNNNNNNNNNNNNNNNNNNNNNNNNNNNNNNNNNNNNNNNNNNNNNNNNNNNNNNNNNNNNNNNNNNNNNNNNNNNNNNNNNNNNNNNNNNNNNNNNNNNNNNNNNNNNNNNNNNNNNNNNNNNNNNNNNNNNNNNNNNNNNNNNNNNNNNNNNNNNNNNNNNNNNNNNNNNNNNNNNNNNNNNNNNNNNNNNNNNNNNNNNNNNNNNNNNNNNNNNNNNNNNNNNNNNNNNNNNNNNNNNNNNNNNNNNNNNNNNNNNNNNNNNNNNNNNNNNNNNNNNNNNNNNNNNNNNNNNNNNNNNNNNNNNNNNNNNNNNNNNNNNNNNNNNNNNNNNNNNNNNNNNNNNNNNNNNNNNNNNNNNNNNNNNNNNNNNNNNNNNNNNNNNNNNNNNNNNNNNNNNNNNNNNNNNNNNNNNNNNNNNNNNNNNNNNNNNNNNNNNNNNNNNNNNNNNNNNNNNNNNNNNNNNNNNNNNNNNNNNNNNNNNNNNNNNNNNNNNNNNNNNNNNNNNNNNNNNNNNNNNNNNNNNNNNNNNNNNNNNNNNNNNNNNNNNNNNNNNNNNNNNNNNNNNNNNNNNNNNNNNNNNNNNNNNNNNNNNNNNNNNNNNNNNNNNNNNNNNNNNNNNNNNNNNNNNNNNNNNNNNNNNNNNNNNNNNNNNNNNNNNNNNNNNNNNNNNNNNNNNNNNNNNNNNNNNNNNNNNNNNNNNNNNNNNNNNNNNNNNNNNNNNNNNNNNNNNNNNNNNNNNNNNNNNNNNNNNNNNNNNNNNNNNNNNNNNNNNNNNNNNNNNNNNNNNNNNNNNNNNNNNNNNNNNNNNNNNNNNNNNNNNNNNNNNNNNNNNNNNNNNNNNNNNNNNNNNNNNNNNNNNNNNNNNNNNNNNNNNNNNNNNNNNNNNNNNNNNNNNNNNNNNNNNNNNNNNNNNNNNNNNNNNNNNNNNNNNNNNNNNNNNNNNNNNNNNNNNNNNNNNNNNNNNNNNNNNNNNNNNNNNNNNNNNNNNNNNNNNNNNNNNNNNNNNNNNNNNNNNNNNNNNNNNNNNNNNNNNNNNNNNNNNNNNNNNNNNNNNNNNNNNNNNNNNNNNNNNNNNNNNNNNNNNNNNNNNNNNNNNNNNNNNNNNNNNNNNNNNNNNNNNNNNNNNNNNNNNNNNNNNNNNNNNNNNNNNNNNNNNNNNNNNNNNNNNNNNNNNNNNNNNNNNNNNNNNNNNNNNNNNNNNNNNNNNNNNNNNNNNNNNNNNNNNNNNNNNNNNNNNNNNNNNNNNNNNNNNNNNNNNNNNNNNNNNNNNNNNNNNNNNNNNNNNNNNNNNNNNNNNNNNNNNNNNNNNNNNNNNNNNNNNNNNNNNNNNNNNNNNNNNNNNNNNNNNNNNNNNNNNNNNNNNNNNNNNNNNNNNNNNNNNNNNNNNNNNNNNNNNNNNNNNNNNNNNNNNNNNNNNNNNNNNNNNNNNNNNNNNNNNNNNNNNNNNNNNNNNNNNNNNNNNNNNNNNNNNNNNNNNNNNNNNNNNNNNNNNNNNNNNNNNNNNNNNNNNNNNNNNNNNNNNNNNNNNNNNNNNNNNNNNNNNNNNNNNNNNNNNNNNNNNNNNNNNNNNNNNNNNNNNNNNNNNNNNNNNNNNNNNNNNNNNNNNNNNNNNNNNNNNNNNNNNNNNNNNNNNNNNNNNNNNNNNNNNNNNNNNNNNNNNNNNNNNNNNNNNNNNNNNNNNNNNNNNNNNNNNNNNNNNNNNNNNNNNNNNNNNNNNNNNNNNNNNNNNNNNNNNNNNNNNNNNNNNNNNNNNNNNNNNNNNNNNNNNNNNNNNNNNNNNNNNNNNNNNNNNNNNNNNNNNNNNNNNNNNNNNNNNNNNNNNNNNNNNNNNNNNNNNNNNNNNNNNNNNNNNNNNNNNNNNNNNNNNNNNNNNNNNNNNNNNNNNNNNNNNNNNNNNNNNNNNNNNNNNNNNNNNNNNNNNNNNNNNNNNNNNNNNNNNNNNNNNNNNNNNNNNNNNNNNNNNNNNNNNNNNNNNNNNNNNNNNNNNNNNNNNNNNNNNNNNNNNNNNNNNNNNNNNNNNNNNNNNNNNNNNNNNNNNNNNNNNNNNNNNNNNNNNNNNNNNNNNNNNNNNNNNNNNNNNNNNNNNNNNNNNNNNNNNNNNNNNNNNNNNNNNNNNNNNNNNNNNNNNNNNNNNNNNNNNNNNNNNNNNNNNNNNNNNNNNNNNNNNNNNNNNNNNNNNNNNNNNNNNNNNNNNNNNNNNNNNNNNNNNNNNNNNNNNNNNNNNNNNNNNNNNNNNNNNNNNNNNNNNNNNNNNNNNNNNNNNNNNNNNNNNNNNNNNNNNNNNNNNNNNNNNNNNNNNNNNNNNNNNNNNNNNNNNNNNNNNNNNNNNNNNNNNNNNNNNNNNNNNNNNNNNNNNNNNNNNNNNNNNNNNNNNNNNNNNNNNNNNNNNNNNNNNNNNNNNNNNNNNNNNNNNNNNNNNNNNNNNNNNNNNNNNNNNNNNNNNNNNNNNNNNNNNNNNNNNNNNNNNNNNNNNNNNNNNNNNNNNNNNNNNNNNNNNNNNNNNNNNNNNNNNNNNNNNNNNNNNNNNNNNNNNNNNNNNNNNNNNNNNNNNNNNNNNNNNNNNNNNNNNNNNNNNNNNNNNNNNNNNNNNNNNNNNNNNNNNNNNNNNNNNNNNNNNNNNNNNNNNNNNNNNNNNNNNNNNNNNNNNNNNNNNNNNNNNNNNNNNNNNNNNNNNNNNNNNNNNNNNNNNNNNNNNNNNNNNNNNNNNNNNNNNNNNNNNNNNNNNNNNNNNNNNNNNNNNNNNNNNNNNNNNNNNNNNNNNNNNNNNNNNNNNNNNNNNNNNNNNNNNNNNNNNNNNNNNNNNNNNNNNNNNNNNNNNNNNNNNNNNNNNNNNNNNNNNNNNNNNNNNNNNNNNNNNNNNNNNNNNNNNNNNNNNNNNNNNNNNNNNNNNNNNNNNNNNNNNNNNNNNNNNNNNNNNNNNNNNNNNNNNNNNNNNNNNNNNNNNNNNNNNNNNNNNNNNNNNNNNNNNNNNNNNNNNNNNNNNNNNNNNNNNNNNNNNNNNNNNNNNNNNNNNNNNNNNNNNNNNNNNNNNNNNNNNNNNNNNNNNNNNNNNNNNNNNNNNNNNNNNNNNNNNNNNNNNNNNNNNNNNNNNNNNNNNNNNNNNNNNNNNNNNNNNNNNNNNNNNNNNNNNNNNNNNNNNNNNNNNNNNNNNNNNNNNNNNNNNNNNNNNNNNNNNNNNNNNNNNNNNNNNNNNNNNNNNNNNNNNNNNNNNNNNNNNNNNNNNNNNNNNNNNNNNNNNNNNNNNNNNNNNNNNNNNNNNNNNNNNNNNNNNNNNNNNNNNNNNNNNNNNNNNNNNNNNNNNNNNNNNNNNNNNNNNNNNNNNNNNNNNNNNNNNNNNNNNNNNNNNNNNNNNNNNNNNNNNNNNNNNNNNNNNNNNNNNNNNNNNNNNNNNNNNNNNNNNNNNNNNNNNNNNNNNNNNNNNNNNNNNNNNNNNNNNNNNNNNNNNNNNNNNNNNNNNNNNNNNNNNNNNNNNNNNNNNNNNNNNNNNNNNNNNNNNNNNNNNNNNNNNNNNNNNNNNNNNNNNNNNNNNNNNNNNNNNNNNNNNNNNNNNNNNNNNNNNNNNNNNNNNNNNNNNNNNNNNNNNNNNNNNNNNNNNNNNNNNNNNNNNNNNNNNNNNNNNNNNNNNNNNNNNNNNNNNNNNNNNNNNNNNNNNNNNNNNNNNNNNNNNNNNNNNNNNNNNNNNNNNNNNNNNNNNNNNNNNNNNNNNNNNNNNNNNNNNNNNNNNNNNNNNNNNNNNNNNNNNNNNNNNNNNNNNNNNNNNNNNNNNNNNNNNNNNNNNNNNNNNNNNNNNNNNNNNNNNNNNNNNNNNNNNNNNNNNNNNNNNNNNNNNNNNNNNNNNNNNNNNNNNNNNNNNNNNNNNNNNNNNNNNNNNNNNNNNNNNNNNNNNNNNNNNNNNNNNNNNNNNNNNNNNNNNNNNNNNNNNNNNNNNNNNNNNNNNNNNNNNNNNNNNNNNNNNNNNNNNNNNNNNNNNNNNNNNNNNNNNNNNNNNNNNNNNNNNNNNNNNNNNNNNNNNNNNNNNNNNNNNNNNNNNNNNNNNNNNNNNNNNNNNNNNNNNNNNNNNNNNNNNNNNNNNNNNNNNNNNNNNNNNNNNNNNNNNNNNNNNNNNNNNNNNNNNNNNNNNNNNNNNNNNNNNNNNNNNNNNNNNNNNNNNNNNNNNNNNNNNNNNNNNNNNNNNNNNNNNNNNNNNNNNNNNNNNNNNNNNNNNNNNNNNNNNNNNNNNNNNNNNNNNNNNNNNNNNNNNNNNNNNNNNNNNNNNNNNNNNNNNNNNNNNNNNNNNNNNNNNNNNNNNNNNNNNNNNNNNNNNNNNNNNNNNNNNNNNNNNNNNNNNNNNNNNNNNNNNNNNNNNNNNNNNNNNNNNNNNNNNNNNNNNNNNNNNNNNNNNNNNNNNNNNNNNNNNNNNNNNNNNNNNNNNNNNNNNNNNNNNNNNNNNNNNNNNNNNNNNNNNNNNNNNNNNNNNNNNNNNNNNNNNNNNNNNNNNNNNNNNNNNNNNNNNNNNNNNNNNNNNNNNNNNNNNNNNNNNNNNNNNNNNNNNNNNNNNNNNNNNNNNNNNNNNNNNNNNNNNNNNNNNNNNNNNNNNNNNNNNNNNNNNNNNNNNNNNNNNNNNNNNNNNNNNNNNNNNNNNNNNNNNNNNNNNNNNNNNNNNNNNNNNNNNNNNNNNNNNNNNNNNNNNNNNNNNNNNNNNNNNNNNNNNNNNNNNNNNNNNNNNNNNNNNNNNNNNNNNNNNNNNNNNNNNNNNNNNNNNNNNNNNNNNNNNNNNNNNNNNNNNNNNNNNNNNNNNNNNNNNNNNNNNNNNNNNNNNNNNNNNNNNNNNNNNNNNNNNNNNNNNNNNNNNNNNNNNNNNNNNNNNNNNNNNNNNNNNNNNNNNNNNNNNNNNNNNNNNNNNNNNNNNNNNNNNNNNNNNNNNNNNNNNNNNNNNNNNNNNNNNNNNNNNNNNNNNNNNNNNNNNNNNNNNNNNNNNNNNNNNNNNNNNNNNNNNNNNNNNNNNNNNNNNNNNNNNNNNNNNNNNNNNNNNNNNNNNNNNNNNNNNNNNNNNNNNNNNNNNNNNNNNNNNNNNNNNNNNNNNNNNNNNNNNNNNNNNNNNNNNNNNNNNNNNNNNNNNNNNNNNNNNNNNNNNNNNNNNNNNNNNNNNNNNNNNNNNNNNNNNNNNNNNNNNNNNNNNNNNNNNNNNNNNNNNNNNNNNNNNNNNNNNNNNNNNNNNNNNNNNNNNNNNNNNNNNNNNNNNNNNNNNNNNNNNNNNNNNNNNNNNNNNNNNNNNNNNNNNNNNNNNNNNNNNNNNNNNNNNNNNNNNNNNNNNNNNNNNNNNNNNNNNNNNNNNNNNNNNNNNNNNNNNNNNNNNNNNNNNNNNNNNNNNNNNNNNNNNNNNNNNNNNNNNNNNNNNNNNNNNNNNNNNNNNNNNNNNNNNNNNNNNNNNNNNNNNNNNNNNNNNNNNNNNNNNNNNNNNNNNNNNNNNNNNNNNNNNNNNNNNNNNNNNNNNNNNNNNNNNNNNNNNNNNNNNNNNNNNNNNNNNNNNNNNNNNNNNNNNNNNNNNNNNNNNNNNNNNNNNNNNNNNNNNNNNNNNNNNNNNNNNNNNNNNNNNNNNNNNNNNNNNNNNNNNNNNNNNNNNNNNNNNNNNNNNNNNNNNNNNNNNNNNNNNNNNNNNNNNNNNNNNNNNNNNNNNNNNNNNNNNNNNNNNNNNNNNNNNNNNNNNNNNNNNNNNNNNNNNNNNNNNNNNNNNNNNNNNNNNNNNNNNNNNNNNNNNNNNNNNNNNNNNNNNNNNNNNNNNNNNNNNNNNNNNNNNNNNNNNNNNNNNNNNNNNNNNNNNNNNNNNNNNNNNNNNNNNNNNNNNNNNNNNNNNNNNNNNNNNNNNNNNNNNNNNNNNNNNNNNNNNNNNNNNNNNNNNNNNNNNNNNNNNNNNNNNNNNNNNNNNNNNNNNNNNNNNNNNNNNNNNNNNNNNNNNNNNNNNNNNNNNNNNNNNNNNNNNNNNNNNNNNNNNNNNNNNNNNNNNNNNNNNNNNNNNNNNNNNNNNNNNNNNNNNNNNNNNNNNNNNNNNNNNNNNNNNNNNNNNNNNNNNNNNNNNNNNNNNNNNNNNNNNNNNNNNNNNNNNNNNNNNNNNNNNNNNNNNNNNNNNNNNNNNNNNNNNNNNNNNNNNNNNNNNNNNNNNNNNNNNNNNNNNNNNNNNNNNNNNNNNNNNNNNNNNNNNNNNNNNNNNNNNNNNNNNNNNNNNNNNNNNNNNNNNNNNNNNNNNNNNNNNNNNNNNNNNNNNNNNNNNNNNNNNNNNNNNNNNNNNNNNNNNNNNNNNNNNNNNNNNNNNNNNNNNNNNNNNNNNNNNNNNNNNNNNNNNNNNNNNNNNNNNNNNNNNNNNNNNNNNNNNNNNNNNNNNNNNNNNNNNNNNNNNNNNNNNNNNNNNNNNNNNNNNNNNNNNNNNNNNNNNNNNNNNNNNNNNNNNNNNNNNNNNNNNNNNNNNNNNNNNNNNNNNNNNNNNNNNNNNNNNNNNNNNNNNNNNNNNNNNNNNNNNNNNNNNNNNNNNNNNNNNNNNNNNNNNNNNNNNNNNNNNNNNNNNNNNNNNNNNNNNNNNNNNNNNNNNNNNNNNNNNNNNNNNNNNNNNNNNNNNNNNNNNNNNNNNNNNNNNNNNNNNNNNNNNNNNNNNNNNNNNNNNNNNNNNNNNNNNNNNNNNNNNNNNNNNNNNNNNNNNNNNNNNNNNNNNNNNNNNNNNNNNNNNNNNNNNNNNNNNNNNNNNNNNNNNNNNNNNNNNNNNNNNNNNNNNNNNNNNNNNNNNNNNNNNNNNNNNNNNNNNNNNNNNNNNNNNNNNNNNNNNNNNNNNNNNNNNNNNNNNNNNNNNNNNNNNNNNNNNNNNNNNNNNNNNNNNNNNNNNNNNNNNNNNNNNNNNNNNNNNNNNNNNNNNNNNNNNNNNNNNNNNNNNNNNNNNNNNNNNNNNNNNNNNNNNNNNNNNNNNNNNNNNNNNNNNNNNNNNNNNNNNNNNNNNNNNNNNNNNNNNNNNNNNNNNNNNNNNNNNNNNNNNNNNNNNNNNNNNNNNNNNNNNNNNNNNNNNNNNNNNNNNNNNNNNNNNNNNNNNNNNNNNNNNNNNNNNNNNNNNNNNNNNNNNNNNNNNNNNNNNNNNNNNNNNNNNNNNNNNNNNNNNNNNNNNNNNNNNNNNNNNNNNNNNNNNNNNNNNNNNNNNNNNNNNNNNNNNNNNNNNNNNNNNNNNNNNNNNNNNNNNNNNNNNNNNNNNNNNNNNNNNNNNNNNNNNNNNNNNNNNNNNNNNNNNNNNNNNNNNNNNNNNNNNNNNNNNNNNNNNNNNNNNNNNNNNNNNNNNNNNNNNNNNNNNNNNNNNNNNNNNNNNNNNNNNNNNNNNNNNNNNNNNNNNNNNNNNNNNNNNNNNNNNNNNNNNNNNNNNNNNNNNNNNNNNNNNNNNNNNNNNNNNNNNNNNNNNNNNNNNNNNNNNNNNNNNNNNNNNNNNNNNNNNNNNNNNNNNNNNNNNNNNNNNNNNNNNNNNNNNNNNNNNNNNNNNNNNNNNNNNNNNNNNNNNNNNNNNNNNNNNNNNNNNNNNNNNNNNNNNNNNNNNNNNNNNNNNNNNNNNNNNNNNNNNNNNNNNNNNNNNNNNNNNNNNNNNNNNNNNNNNNNNNNNNNNNNNNNNNNNNNNNNNNNNNNNNNNNNNNNNNNNNNNNNNNNNNNNNNNNNNNNNNNNNNNNNNNNNNNNNNNNNNNNNNNNNNNNNNNNNNNNNNNNNNNNNNNNNNNNNNNNNNNNNNNNNNNNNNNNNNNNNNNNNNNNNNNNNNNNNNNNNNNNNNNNNNNNNNNNNNNNNNNNNNNNNNNNNNNNNNNNNNNNNNNNNNNNNNNNNNNNNNNNNNNNNNNNNNNNNNNNNNNNNNNNNNNNNNNNNNNNNNNNNNNNNNNNNNNNNNNNNNNNNNNNNNNNNNNNNNNNNNNNNNNNNNNNNNNNNNNNNNNNNNNNNNNNNNNNNNNNNNNNNNNNNNNNNNNNNNNNNNNNNNNNNNNNNNNNNNNNNNNNNNNNNNNNNNNNNNNNNNNNNNNNNNNNNNNNNNNNNNNNNNNNNNNNNNNNNNNNNNNNNNNNNNNNNNNNNNNNNNNNNNNNNNNNNNNNNNNNNNNNNNNNNNNNNNNNNNNNNNNNNNNNNNNNNNNNNNNNNNNNNNNNNNNNNNNNNNNNNNNNNNNNNNNNNNNNNNNNNNNNNNNNNNNNNNNNNNNNNNNNNNNNNNNNNNNNNNNNNNNNNNNNNNNNNNNNNNNNNNNNNNNNNNNNNNNNNNNNNNNNNNNNNNNNNNNNNNNNNNNNNNNNNNNNNNNNNNNNNNNNNNNNNNNNNNNNNNNNNNNNNNNNNNNNNNNNNNNNNNNNNNNNNNNNNNNNNNNNNNNNNNNNNNNNNNNNNNNNNNNNNNNNNNNNNNNNNNNNNNNNNNNNNNNNNNNNNNNNNNNNNNNNNNNNNNNNNNNNNNNNNNNNNNNNNNNNNNNNNNNNNNNNNNNNNNNNNNNNNNNNNNNNNNNNNNNNNNNNNNNNNNNNNNNNNNNNNNNNNNNNNNNNNNNNNNNNNNNNNNNNNNNNNNNNNNNNNNNNNNNNNNNNNNNNNNNNNNNNNNNNNNNNNNNNNNNNNNNNNNNNNNNNNNNNNNNNNNNNNNNNNNNNNNNNNNNNNNNNNNNNNNNNNNNNNNNNNNNNNNNNNNNNNNNNNNNNNNNNNNNNNNNNNNNNNNNNNNNNNNNNNNNNNNNNNNNNNNNNNNNNNNNNNNNNNNNNNNNNNNNNNNNNNNNNNNNNNNNNNNNNNNNNNNNNNNNNNNNNNNNNNNNNNNNNNNNNNNNNNNNNNNNNNNNNNNNNNNNNNNNNNNNNNNNNNNNNNNNNNNNNNNNNNNNNNNNNNNNNNNNNNNNNNNNNNNNNNNNNNNNNNNNNNNNNNNNNNNNNNNNNNNNNNNNNNNNNNNNNNNNNNNNNNNNNNNNNNNNNNNNNNNNNNNNNNNNNNNNNNNNNNNNNNNNNNNNNNNNNNNNNNNNNNNNNNNNNNNNNNNNNNNNNNNNNNNNNNNNNNNNNNNNNNNNNNNNNNNNNNNNNNNNNNNNNNNNNNNNNNNNNNNNNNNNNNNNNNNNNNNNNNNNNNNNNNNNNNNNNNNNNNNNNNNNNNNNNNNNNNNNNNNNNNNNNNNNNNNNNNNNNNNNNNNNNNNNNNNNNNNNNNNNNNNNNNNNNNNNNNNNNNNNNNNNNNNNNNNNNNNNNNNNNNNNNNNNNNNNNNNNNNNNNNNNNNNNNNNNNNNNNNNNNNNNNNNNNNNNNNNNNNNNNNNNNNNNNNNNNNNNNNNNNNNNNNNNNNNNNNNNNNNNNNNNNNNNNNNNNNNNNNNNNNNNNNNNNNNNNNNNNNNNNNNNNNNNNNNNNNNNNNNNNNNNNNNNNNNNNNNNNNNNNNNNNNNNNNNNNNNNNNNNNNNNNNNNNNNNNNNNNNNNNNNNNNNNNNNNNNNNNNNNNNNNNNNNNNNNNNNNNNNNNNNNNNNNNNNNNNNNNNNNNNNNNNNNNNNNNNNNNNNNNNNNNNNNNNNNNNNNNNNNNNNNNNNNNNNNNNNNNNNNNNNNNNNNNNNNNNNNNNNNNNNNNNNNNNNNNNNNNNNNNNNNNNNNNNNNNNNNNNNNNNNNNNNNNNNNNNNNNNNNNNNNNNNNNNNNNNNNNNNNNNNNNNNNNNNNNNNNNNNNNNNNNNNNNNNNNNNNNNNNNNNNNNNNNNNNNNNNNNNNNNNNNNNNNNNNNNNNNNNNNNNNNNNNNNNNNNNNNNNNNNNNNNNNNNNNNNNNNNNNNNNNNNNNNNNNNNNNNNNNNNNNNNNNNNNNNNNNNNNNNNNNNNNNNNNNNNNNNNNNNNNNNNNNNNNNNNNNNNNNNNNNNNNNNNNNNNNNNNNNNNNNNNNNNNNNNNNNNNNNNNNNNNNNNNNNNNNNNNNNNNNNNNNNNNNNNNNNNNNNNNNNNNNNNNNNNNNNNNNNNNNNNNNNNNNNNNNNNNNNNNNNNNNNNNNNNNNNNNNNNNNNNNNNNNNNNNNNNNNNNNNNNNNNNNNNNNNNNNNNNNNNNNNNNNNNNNNNNNNNNNNNNNNNNNNNNNNNNNNNNNNNNNNNNNNNNNNNNNNNNNNNNNNNNNNNNNNNNNNNNNNNNNNNNNNNNNNNNNNNNNNNNNNNNNNNNNNNNNNNNNNNNNNNNNNNNNNNNNNNNNNNNNNNNNNNNNNNNNNNNNNNNNNNNNNNNNNNNNNNNNNNNNNNNNNNNNNNNNNNNNNNNNNNNNNNNNNNNNNNNNNNNNNNNNNNNNNNNNNNNNNNNNNNNNNNNNNNNNNNNNNNNNNNNNNNNNNNNNNNNNNNNNNNNNNNNNNNNNNNNNNNNNNNNNNNNNNNNNNNNNNNNNNNNNNNNNNNNNNNNNNNNNNNNNNNNNNNNNNNNNNNNNNNNNNNNNNNNNNNNNNNNNNNNNNNNNNNNNNNNNNNNNNNNNNNNNNNNNNNNNNNNNNNNNNNNNNNNNNNNNNNNNNNNNNNNNNNNNNNNNNNNNNNNNNNNNNNNNNNNNNNNNNNNNNNNNNNNNNNNNNNNNNNNNNNNNNNNNNNNNNNNNNNNNNNNNNNNNNNNNNNNNNNNNNNNNNNNNNNNNNNNNNNNNNNNNNNNNNNNNNNNNNNNNNNNNNNNNNNNNNNNNNNNNNNNNNNNNNNNNNNNNNNNNNNNNNNNNNNNNNNNNNNNNNNNNNNNNNNNNNNNNNNNNNNNNNNNNNNNNNNNNNNNNNNNNNNNNNNNNNNNNNNNNNNNNNNNNNNNNNNNNNNNNNNNNNNNNNNNNNNNNNNNNNNNNNNNNNNNNNNNNNNNNNNNNNNNNNNNNNNNNNNNNNNNNNNNNNNNNNNNNNNNNNNNNNNNNNNNNNNNNNNNNNNNNNNNNNNNNNNNNNNNNNNNNNNNNNNNNNNNNNNNNNNNNNNNNNNNNNNNNNNNNNNNNNNNNNNNNNNNNNNNNNNNNNNNNNNNNNNNNNNNNNNNNNNNNNNNNNNNNNNNNNNNNNNNNNNNNNNNNNNNNNNNNNNNNNNNNNNNNNNNNNNNNNNNNNNNNNNNNNNNNNNNNNNNNNNNNNNNNNNNNNNNNNNNNNNNNNNNNNNNNNNNNNNNNNNNNNNNNNNNNNNNNNNNNNNNNNNNNNNNNNNNNNNNNNNNNNNNNNNNNNNNNNNNNNNNNNNNNNNNNNNNNNNNNNNNNNNNNNNNNNNNNNNNNNNNNNNNNNNNNNNNNNNNNNNNNNNNNNNNNNNNNNNNNNNNNNNNNNNNNNNNNNNNNNNNNNNNNNNNNNNNNNNNNNNNNNNNNNNNNNNNNNNNNNNNNNNNNNNNNNNNNNNNNNNNNNNNNNNNNNNNNNNNNNNNNNNNNNNNNNNNNNNNNNNNNNNNNNNNNNNNNNNNNNNNNNNNNNNNNNNNNNNNNNNNNNNNNNNNNNNNNNNNNNNNNNNNNNNNNNNNNNNNNNNNNNNNNNNNNNNNNNNNNNNNNNNNNNNNNNNNNNNNNNNNNNNNNNNNNNNNNNNNNNNNNNNNNNNNNNNNNNNNNNNNNNNNNNNNNNNNNNNNNNNNNNNNNNNNNNNNNNNNNNNNNNNNNNNNNNNNNNNNNNNNNNNNNNNNNNNNNNNNNNNNNNNNNNNNNNNNNNNNNNNNNNNNNNNNNNNNNNNNNNNNNNNNNNNNNNNNNNNNNNNNNNNNNNNNNNNNNNNNNNNNNNNNNNNNNNNNNNNNNNNNNNNNNNNNNNNNNNNNNNNNNNNNNNNNNNNNNNNNNNNNNNNNNNNNNNNNNNNNNNNNNNNNNNNNNNNNNNNNNNNNNNNNNNNNNNNNNNNNNNNNNNNNNNNNNNNNNNNNNNNNNNNNNNNNNNNNNNNNNNNNNNNNNNNNNNNNNNNNNNNNNNNNNNNNNNNNNNNNNNNNNNNNNNNNNNNNNNNNNNNNNNNNNNNNNNNNNNNNNNNNNNNNNNNNNNNNNNNNNNNNNNNNNNNNNNNNNNNNNNNNNNNNNNNNNNNNNNNNNNNNNNNNNNNNNNNNNNNNNNNNNNNNNNNNNNNNNNNNNNNNNNNNNNNNNNNNNNNNNNNNNNNNNNNNNNNNNNNNNNNNNNNNNNNNNNNNNNNNNNNNNNNNNNNNNNNNNNNNNNNNNNNNNNNNNNNNNNNNNNNNNNNNNNNNNNNNNNNNNNNNNNNNNNNNNNNNNNNNNNNNNNNNNNNNNNNNNNNNNNNNNNNNNNNNNNNNNNNNNNNNNNNNNNNNNNNNNNNNNNNNNNNNNNNNNNNNNNNNNNNNNNNNNNNNNNNNNNNNNNNNNNNNNNNNNNNNNNNNNNNNNNNNNNNNNNNNNNNNNNNNNNNNNNNNNNNNNNNNNNNNNNNNNNNNNNNNNNNNNNNNNNNNNNNNNNNNNNNNNNNNNNNNNNNNNNNNNNNNNNNNNNNNNNNNNNNNNNNNNNNNNNNNNNNNNNNNNNNNNNNNNNNNNNNNNNNNNNNNNNNNNNNNNNNNNNNNNNNNNNNNNNNNNNNNNNNNNNNNNNNNNNNNNNNNNNNNNNNNNNNNNNNNNNNNNNNNNNNNNNNNNNNNNNNNNNNNNNNNNNNNNNNNNNNNNNNNNNNNNNNNNNNNNNNNNNNNNNNNNNNNNNNNNNNNNNNNNNNNNNNNNNNNNNNNNNNNNNNNNNNNNNNNNNNNNNNNNNNNNNNNNNNNNNNNNNNNNNNNNNNNNNNNNNNNNNNNNNNNNNNNNNNNNNNNNNNNNNNNNNNNNNNNNNNNNNNNNNNNNNNNNNNNNNNNNNNNNNNNNNNNNNNNNNNNNNNNNNNNNNNNNNNNNNNNNNNNNNNNNNNNNNNNNNNNNNNNNNNNNNNNNNNNNNNNNNNNNNNNNNNNNNNNNNNNNNNNNNNNNNNNNNNNNNNNNNNNNNNNNNNNNNNNNNNNNNNNNNNNNNNNNNNNNNNNNNNNNNNNNNNNNNNNNNNNNNNNNNNNNNNNNNNNNNNNNNNNNNNNNNNNNNNNNNNNNNNNNNNNNNNNNNNNNNNNNNNNNNNNNNNNNNNNNNNNNNNNNNNNNNNNNNNNNNNNNNNNNNNNNNNNNNNNNNNNNNNNNNNNNNNNNNNNNNNNNNNNNNNNNNNNNNNNNNNNNNNNNNNNNNNNNNNNNNNNNNNNNNNNNNNNNNNNNNNNNNNNNNNNNNNNNNNNNNNNNNNNNNNNNNNNNNNNNNNNNNNNNNNNNNNNNNNNNNNNNNNNNNNNNNNNNNNNNNNNNNNNNNNNNNNNNNNNNNNNNNNNNNNNNNNNNNNNNNNNNNNNNNNNNNNNNNNNNNNNNNNNNNNNNNNNNNNNNNNNNNNNNNNNNNNNNNNNNNNNNNNNNNNNNNNNNNNNNNNNNNNNNNNNNNNNNNNNNNNNNNNNNNNNNNNNNNNNNNNNNNNNNNNNNNNNNNNNNNNNNNNNNNNNNNNNNNNNNNNNNNNNNNNNNNNNNNNNNNNNNNNNNNNNNNNNNNNNNNNNNNNNNNNNNNNNNNNNNNNNNNNNNNNNNNNNNNNNNNNNNNNNNNNNNNNNNNNNNNNNNNNNNNNNNNNNNNNNNNNNNNNNNNNNNNNNNNNNNNNNNNNNNNNNNNNNNNNNNNNNNNNNNNNNNNNNNNNNNNNNNNNNNNNNNNNNNNNNNNNNNNNNNNNNNNNNNNNNNNNNNNNNNNNNNNNNNNNNNNNNNNNNNNNNNNNNNNNNNNNNNNNNNNNNNNNNNNNNNNNNNNNNNNNNNNNNNNNNNNNNNNNNNNNNNNNNNNNNNNNNNNNNNNNNNNNNNNNNNNNNNNNNNNNNNNNNNNNNNNNNNNNNNNNNNNNNNNNNNNNNNNNNNNNNNNNNNNNNNNNNNNNNNNNNNNNNNNNNNNNNNNNNNNNNNNNNNNNNNNNNNNNNNNNNNNNNNNNNNNNNNNNNNNNNNNNNNNNNNNNNNNNNNNNNNNNNNNNNNNNNNNNNNNNNNNNNNNNNNNNNNNNNNNNNNNNNNNNNNNNNNNNNNNNNNNNNNNNNNNNNNNNNNNNNNNNNNNNNNNNNNNNNNNNNNNNNNNNNNNNNNNNNNNNNNNNNNNNNNNNNNNNNNNNNNNNNNNNNNNNNNNNNNNNNNNNNNNNNNNNNNNNNNNNNNNNNNNNNNNNNNNNNNNNNNNNNNNNNNNNNNNNNNNNNNNNNNNNNNNNNNNNNNNNNNNNNNNNNNNNNNNNNNNNNNNNNNNNNNNNNNNNNNNNNNNNNNNNNNNNNNNNNNNNNNNNNNNNNNNNNNNNNNNNNNNNNNNNNNNNNNNNNNNNNNNNNNNNNNNNNNNNNNNNNNNNNNNNNNNNNNNNNNNNNNNNNNNNNNNNNNNNNNNNNNNNNNNNNNNNNNNNNNNNNNNNNNNNNNNNNNNNNNNNNNNNNNNNNNNNNNNNNNNNNNNNNNNNNNNNNNNNNNNNNNNNNNNNNNNNNNNNNNNNNNNNNNNNNNNNNNNNNNNNNNNNNNNNNNNNNNNNNNNNNNNNNNNNNNNNNNNNNNNNNNNNNNNNNNNNNNNNNNNNNNNNNNNNNNNNNNNNNNNNNNNNNNNNNNNNNNNNNNNNNNNNNNNNNNNNNNNNNNNNNNNNNNNNNNNNNNNNNNNNNNNNNNNNNNNNNNNNNNNNNNNNNNNNNNNNNNNNNNNNNNNNNNNNNNNNNNNNNNNNNNNNNNNNNNNNNNNNNNNNNNNNNNNNNNNNNNNNNNNNNNNNNNNNNNNNNNNNNNNNNNNNNNNNNNNNNNNNNNNNNNNNNNNNNNNNNNNNNNNNNNNNNNNNNNNNNNNNNNNNNNNNNNNNNNNNNNNNNNNNNNNNNNNNNNNNNNNNNNNNNNNNNNNNNNNNNNNNNNNNNNNNNNNNNNNNNNNNNNNNNNNNNNNNNNNNNNNNNNNNNNNNNNNNNNNNNNNNNNNNNNNNNNNNNNNNNNNNNNNNNNNNNNNNNNNNNNNNNNNNNNNNNNNNNNNNNNNNNNNNNNNNNNNNNNNNNNNNNNNNNNNNNNNNNNNNNNNNNNNNNNNNNNNNNNNNNNNNNNNNNNNNNNNNNNNNNNNNNNNNNNNNNNNNNNNNNNNNNNNNNNNNNNNNNNNNNNNNNNNNNNNNNNNNNNNNNNNNNNNNNNNNNNNNNNNNNNNNNNNNNNNNNNNNNNNNNNNNNNNNNNNNNNNNNNNNNNNNNNNNNNNNNNNNNNNNNNNNNNNNNNNNNNNNNNNNNNNNNNNNNNNNNNNNNNNNNNNNNNNNNNNNNNNNNNNNNNNNNNNNNNNNNNNNNNNNNNNNNNNNNNNNNNNNNNNNNNNNNNNNNNNNNNNNNNNNNNNNNNNNNNNNNNNNNNNNNNNNNNNNNNNNNNNNNNNNNNNNNNNNNNNNNNNNNNNNNNNNNNNNNNNNNNNNNNNNNNNNNNNNNNNNNNNNNNNNNNNNNNNNNNNNNNNNNNNNNNNNNNNNNNNNNNNNNNNNNNNNNNNNNNNNNNNNNNNNNNNNNNNNNNNNNNNNNNNNNNNNNNNNNNNNNNNNNNNNNNNNNNNNNNNNNNNNNNNNNNNNNNNNNNNNNNNNNNNNNNNNNNNNNNNNNNNNNNNNNNNNNNNNNNNNNNNNNNNNNNNNNNNNNNNNNNNNNNNNNNNNNNNNNNNNNNNNNNNNNNNNNNNNNNNNNNNNNNNNNNNNNNNNNNNNNNNNNNNNNNNNNNNNNNNNNNNNNNNNNNNNNNNNNNNNNNNNNNNNNNNNNNNNNNNNNNNNNNNNNNNNNNNNNNNNNNNNNNNNNNNNNNNNNNNNNNNNNNNNNNNNNNNNNNNNNNNNNNNNNNNNNNNNNNNNNNNNNNNNNNNNNNNNNNNNNNNNNNNNNNNNNNNNNNNNNNNNNNNNNNNNNNNNNNNNNNNNNNNNNNNNNNNNNNNNNNNNNNNNNNNNNNNNNNNNNNNNNNNNNNNNNNNNNNNNNNNNNNNNNNNNNNNNNNNNNNNNNNNNNNNNNNNNNNNNNNNNNNNNNNNNNNNNNNNNNNNNNNNNNNNNNNNNNNNNNNNNNNNNNNNNNNNNNNNNNNNNNNNNNNNNNNNNNNNNNNNNNNNNNNNN	.	incomplete_inversion	SVTYPE=INV;END=21825805;READS=PS21825599_21814103_21881252_hp1_1,PS21825599_21814103_21881252_hp2_9	GT	1/1
chr17	26701543	volcanosv.DUP.2334	.	<DUP>	20	PASS	SVTYPE=DUP;END=26702056;SVLEN=513	GT	0/1
chr17	26946317	volcanosv.DUP.1102	.	<DUP>	20	PASS	SVTYPE=DUP;END=26947634;SVLEN=1317	GT	0/1
chr17	29895912	volcanosv.DUP.2335	.	<DUP>	20	PASS	SVTYPE=DUP;END=29896005;SVLEN=93	GT	0/1
chr17	35307571	svim_asm.BND.199	N	N]chr17:35473923]	.	PASS	SVTYPE=BND;READS=PS35084531_35070958_35431897_hp1_1	GT	1/0
chr17	35473923	svim_asm.BND.200	N	N]chr17:35307571]	.	PASS	SVTYPE=BND;READS=PS35084531_35070958_35431897_hp1_1	GT	1/0
chr17	37023489	volcanosv.DUP.2336	.	<DUP>	20	PASS	SVTYPE=DUP;END=37023580;SVLEN=91	GT	0/1
chr17	41054796	volcanosv.DUP.2338	.	<DUP>	20	PASS	SVTYPE=DUP;END=41054895;SVLEN=99	GT	1/1
chr17	41065456	volcanosv.DUP.2337	.	<DUP>	20	PASS	SVTYPE=DUP;END=41065562;SVLEN=106	GT	0/1
chr17	43128197	volcanosv.DUP.355	.	<DUP>	20	PASS	SVTYPE=DUP;END=43128324;SVLEN=127	GT	1/1
chr17	43278638	svim_asm.DUP_TANDEM.28	N	<DUP:TANDEM>	.	not_fully_covered	SVTYPE=DUP:TANDEM;END=43306128;SVLEN=27491;READS=PS43322225_43300858_44355182_hp2_0	GT:CN	0/1:2
chr17	43976288	volcanosv.DUP.1107	.	<DUP>	20	PASS	SVTYPE=DUP;END=43976379;SVLEN=91	GT	0/1
chr17	44985057	volcanosv.DUP.2339	.	<DUP>	20	PASS	SVTYPE=DUP;END=44985267;SVLEN=210	GT	0/1
chr17	45520121	svim_asm.BND.201	N	N]chr17:47052446]	.	PASS	SVTYPE=BND;READS=PS46670255_46664105_49169748_hp1_2	GT	1/0
chr17	47052446	svim_asm.BND.202	N	N]chr17:45520121]	.	PASS	SVTYPE=BND;READS=PS46670255_46664105_49169748_hp1_2	GT	1/0
chr17	51076988	volcanosv.DUP.2340	.	<DUP>	20	PASS	SVTYPE=DUP;END=51077093;SVLEN=105	GT	0/1
chr17	56743594	volcanosv.DUP.2341	.	<DUP>	20	PASS	SVTYPE=DUP;END=56743651;SVLEN=57	GT	0/1
chr17	57154275	volcanosv.DUP.2342	.	<DUP>	20	PASS	SVTYPE=DUP;END=57154366;SVLEN=91	GT	0/1
chr17	58726416	volcanosv.DUP.2343	.	<DUP>	20	PASS	SVTYPE=DUP;END=58726643;SVLEN=227	GT	0/1
chr17	63456620	volcanosv.DUP.2344	.	<DUP>	20	PASS	SVTYPE=DUP;END=63456702;SVLEN=82	GT	0/1
chr17	64932846	svim_asm.BND.203	N	]chr17:65093404]N	.	PASS	SVTYPE=BND;READS=PS64891716_64866732_65136161_hp2_3	GT	0/1
chr17	65093404	svim_asm.BND.204	N	N[chr17:64932846[	.	PASS	SVTYPE=BND;READS=PS64891716_64866732_65136161_hp2_3	GT	0/1
chr17	66641157	svim_asm.BND.205	N	]chr6:13191214]N	.	PASS	SVTYPE=BND;READS=PS13194450_13193713_13222315_hp2_2	GT	0/1
chr17	67238331	svim_asm.DUP_TANDEM.29	N	<DUP:TANDEM>	.	not_fully_covered	SVTYPE=DUP:TANDEM;END=67321428;SVLEN=83098;READS=PS67257480_67236534_67256746_hp2_0	GT:CN	0/1:2
chr17	67276679	svim_asm.DUP_TANDEM.30	N	<DUP:TANDEM>	.	not_fully_covered	SVTYPE=DUP:TANDEM;END=67317915;SVLEN=41237;READS=PS67257480_67236534_67256746_hp2_1	GT:CN	0/1:2
chr17	68680020	volcanosv.DUP.2345	.	<DUP>	20	PASS	SVTYPE=DUP;END=68680093;SVLEN=73	GT	0/1
chr17	70028874	volcanosv.DUP.2346	.	<DUP>	20	PASS	SVTYPE=DUP;END=70029183;SVLEN=309	GT	0/1
chr17	71957507	volcanosv.DUP.2347	.	<DUP>	20	PASS	SVTYPE=DUP;END=71957749;SVLEN=242	GT	0/1
chr17	72701862	volcanosv.DUP.2348	.	<DUP>	20	PASS	SVTYPE=DUP;END=72702003;SVLEN=141	GT	1/1
chr17	72948243	volcanosv.DUP.2349	.	<DUP>	20	PASS	SVTYPE=DUP;END=72948387;SVLEN=144	GT	0/1
chr17	76526701	volcanosv.DUP.2350	.	<DUP>	20	PASS	SVTYPE=DUP;END=76526838;SVLEN=137	GT	0/1
chr17	78478106	volcanosv.DUP.2351	.	<DUP>	20	PASS	SVTYPE=DUP;END=78478312;SVLEN=206	GT	0/1
chr17	79151441	volcanosv.DUP.2352	.	<DUP>	20	PASS	SVTYPE=DUP;END=79151591;SVLEN=150	GT	1/1
chr17	79319523	volcanosv.DUP.2353	.	<DUP>	20	PASS	SVTYPE=DUP;END=79319661;SVLEN=138	GT	1/1
chr17	80024287	volcanosv.DUP.2354	.	<DUP>	20	PASS	SVTYPE=DUP;END=80025089;SVLEN=802	GT	0/1
chr17	80492451	volcanosv.DUP.2355	.	<DUP>	20	PASS	SVTYPE=DUP;END=80492548;SVLEN=97	GT	0/1
chr17	80565572	volcanosv.DUP.2356	.	<DUP>	20	PASS	SVTYPE=DUP;END=80565624;SVLEN=52	GT	1/1
chr17	80629356	volcanosv.DUP.2357	.	<DUP>	20	PASS	SVTYPE=DUP;END=80629427;SVLEN=71	GT	0/1
chr17	80700372	volcanosv.DUP.305	.	<DUP>	20	PASS	SVTYPE=DUP;END=80700801;SVLEN=429	GT	1/1
chr17	80743784	volcanosv.DUP.2358	.	<DUP>	20	PASS	SVTYPE=DUP;END=80744838;SVLEN=1054	GT	0/1
chr17	80744468	volcanosv.DUP.2359	.	<DUP>	20	PASS	SVTYPE=DUP;END=80744538;SVLEN=70	GT	0/1
chr17	80748840	volcanosv.DUP.2360	.	<DUP>	20	PASS	SVTYPE=DUP;END=80748897;SVLEN=57	GT	1/1
chr17	80862571	volcanosv.DUP.2361	.	<DUP>	20	PASS	SVTYPE=DUP;END=80862689;SVLEN=118	GT	0/1
chr17	80876897	volcanosv.DUP.2362	.	<DUP>	20	PASS	SVTYPE=DUP;END=80876945;SVLEN=48	GT	0/1
chr17	80963541	volcanosv.DUP.2363	.	<DUP>	20	PASS	SVTYPE=DUP;END=80963725;SVLEN=184	GT	0/1
chr17	81535358	volcanosv.DUP.2364	.	<DUP>	20	PASS	SVTYPE=DUP;END=81535515;SVLEN=157	GT	0/1
chr17	82148436	volcanosv.DUP.2365	.	<DUP>	20	PASS	SVTYPE=DUP;END=82149045;SVLEN=609	GT	0/1
chr17	82162552	volcanosv.DUP.2366	.	<DUP>	20	PASS	SVTYPE=DUP;END=82162611;SVLEN=59	GT	1/1
chr17	82443763	volcanosv.DUP.2367	.	<DUP>	20	PASS	SVTYPE=DUP;END=82443860;SVLEN=97	GT	0/1
chr17	82448245	volcanosv.DUP.2368	.	<DUP>	20	PASS	SVTYPE=DUP;END=82448651;SVLEN=406	GT	0/1
chr17	82671579	volcanosv.DUP.2369	.	<DUP>	20	PASS	SVTYPE=DUP;END=82672419;SVLEN=840	GT	1/1
chr17	82671709	volcanosv.DUP.2370	.	<DUP>	20	PASS	SVTYPE=DUP;END=82671978;SVLEN=269	GT	1/1
chr17	82703886	volcanosv.DUP.2371	.	<DUP>	20	PASS	SVTYPE=DUP;END=82703945;SVLEN=59	GT	1/1
chr17	82846186	volcanosv.DUP.2372	.	<DUP>	20	PASS	SVTYPE=DUP;END=82846297;SVLEN=111	GT	0/1
chr17	82848816	volcanosv.DUP.2373	.	<DUP>	20	PASS	SVTYPE=DUP;END=82849140;SVLEN=324	GT	1/1
chr17	82849232	volcanosv.DUP.2374	.	<DUP>	20	PASS	SVTYPE=DUP;END=82849303;SVLEN=71	GT	1/1
chr17	82903749	volcanosv.DUP.2375	.	<DUP>	20	PASS	SVTYPE=DUP;END=82903828;SVLEN=79	GT	0/1
chr17	82971839	volcanosv.DUP.2376	.	<DUP>	20	PASS	SVTYPE=DUP;END=82972680;SVLEN=841	GT	0/1
chr17	82983970	volcanosv.DUP.2377	.	<DUP>	20	PASS	SVTYPE=DUP;END=82984250;SVLEN=280	GT	0/1
chr17	82984479	volcanosv.DUP.2378	.	<DUP>	20	PASS	SVTYPE=DUP;END=82984573;SVLEN=94	GT	0/1
chr17	83022612	volcanosv.DUP.2379	.	<DUP>	20	PASS	SVTYPE=DUP;END=83023366;SVLEN=754	GT	0/1
chr17	83022988	volcanosv.DUP.2380	.	<DUP>	20	PASS	SVTYPE=DUP;END=83023271;SVLEN=283	GT	0/1
chr17	83026534	volcanosv.DUP.2381	.	<DUP>	20	PASS	SVTYPE=DUP;END=83026999;SVLEN=465	GT	1/1
chr17	83026729	volcanosv.DUP.2382	.	<DUP>	20	PASS	SVTYPE=DUP;END=83026776;SVLEN=47	GT	0/1
chr17	83032081	volcanosv.DUP.2383	.	<DUP>	20	PASS	SVTYPE=DUP;END=83032550;SVLEN=469	GT	0/1
chr17	83047469	volcanosv.DUP.2385	.	<DUP>	20	PASS	SVTYPE=DUP;END=83047658;SVLEN=189	GT	0/1
chr17	83047486	volcanosv.DUP.2384	.	<DUP>	20	PASS	SVTYPE=DUP;END=83047933;SVLEN=447	GT	0/1
chr17	83054994	volcanosv.DUP.2386	.	<DUP>	20	PASS	SVTYPE=DUP;END=83055237;SVLEN=243	GT	0/1
chr17	83103365	volcanosv.DUP.2387	.	<DUP>	20	PASS	SVTYPE=DUP;END=83103798;SVLEN=433	GT	1/1
chr17	83134350	volcanosv.DUP.2388	.	<DUP>	20	PASS	SVTYPE=DUP;END=83135128;SVLEN=778	GT	0/1
chr17	83138068	volcanosv.DUP.2389	.	<DUP>	20	PASS	SVTYPE=DUP;END=83138193;SVLEN=125	GT	0/1
chr17	83172926	volcanosv.DUP.2390	.	<DUP>	20	PASS	SVTYPE=DUP;END=83173193;SVLEN=267	GT	0/1
chr17	83204688	svim_asm.DUP_TANDEM.31	N	<DUP:TANDEM>	.	PASS	SVTYPE=DUP:TANDEM;END=83204893;SVLEN=206;READS=PS81797905_81797727_83224936_hp1_0	GT:CN	1/0:2
chr17	83215891	volcanosv.DUP.2391	.	<DUP>	20	PASS	SVTYPE=DUP;END=83216077;SVLEN=186	GT	0/1
chr17_KI270729v1_random	999	svim_asm.DUP_TANDEM.32	N	<DUP:TANDEM>	.	not_fully_covered	SVTYPE=DUP:TANDEM;END=5141;SVLEN=4143;READS=PS48815686_48798541_49329526_hp1_21,PS22043330_22042061_22284206_hp2_56	GT:CN	1/1:2
chr18	107111	svim_asm.BND.206	N	[chr10:133682842[N	.	PASS	SVTYPE=BND;READS=PS38946_21354_764890_hp1_16	GT	1/0
chr18	108005	svim_asm.BND.207	N	[hs38d1:3164347[N	.	PASS	SVTYPE=BND;READS=PS190176090_190173121_190179356_hp2_10	GT	0/1
chr18	108408	svim_asm.DUP_TANDEM.33	N	<DUP:TANDEM>	.	PASS	SVTYPE=DUP:TANDEM;END=108612;SVLEN=205;READS=PS38946_21354_764890_hp2_4,PS38946_21354_764890_hp1_16	GT:CN	1/1:2
chr18	109338	volcanosv.DUP.2392	.	<DUP>	20	PASS	SVTYPE=DUP;END=109402;SVLEN=64	GT	0/1
chr18	109552	svim_asm.BND.208	N	N]chrY:11311445]	.	PASS	SVTYPE=BND;READS=PS38946_21354_764890_hp2_37	GT	0/1
chr18	180922	volcanosv.DUP.2393	.	<DUP>	20	PASS	SVTYPE=DUP;END=181051;SVLEN=129	GT	0/1
chr18	219171	volcanosv.DUP.2394	.	<DUP>	20	PASS	SVTYPE=DUP;END=219363;SVLEN=192	GT	1/1
chr18	312608	volcanosv.DUP.2395	.	<DUP>	20	PASS	SVTYPE=DUP;END=312702;SVLEN=94	GT	1/1
chr18	515112	volcanosv.DUP.2396	.	<DUP>	20	PASS	SVTYPE=DUP;END=515235;SVLEN=123	GT	1/1
chr18	3103002	volcanosv.DUP.2397	.	<DUP>	20	PASS	SVTYPE=DUP;END=3103072;SVLEN=70	GT	1/1
chr18	4002384	volcanosv.DUP.2398	.	<DUP>	20	PASS	SVTYPE=DUP;END=4002439;SVLEN=55	GT	0/1
chr18	7985469	volcanosv.DUP.2399	.	<DUP>	20	PASS	SVTYPE=DUP;END=7985629;SVLEN=160	GT	0/1
chr18	9809074	volcanosv.DUP.2400	.	<DUP>	20	PASS	SVTYPE=DUP;END=9809266;SVLEN=192	GT	0/1
chr18	9836776	volcanosv.DUP.2401	.	<DUP>	20	PASS	SVTYPE=DUP;END=9836884;SVLEN=108	GT	0/1
chr18	10150833	volcanosv.DUP.2402	.	<DUP>	20	PASS	SVTYPE=DUP;END=10151020;SVLEN=187	GT	1/1
chr18	11014470	volcanosv.DUP.2403	.	<DUP>	20	PASS	SVTYPE=DUP;END=11014690;SVLEN=220	GT	1/1
chr18	11804105	volcanosv.DUP.2404	.	<DUP>	20	PASS	SVTYPE=DUP;END=11804295;SVLEN=190	GT	0/1
chr18	12094332	volcanosv.DUP.2405	.	<DUP>	20	PASS	SVTYPE=DUP;END=12094728;SVLEN=396	GT	0/1
chr18	12145236	svim_asm.INV.73	TTGGCCTGCCTCTCCTTCTGGGAGGTCCCACTGCTCTGCTACCGCCCCCCACCACATGGGCTTGGAATCTCCAAAGCTCGAAAAAATGCAATGGCTAAGCTGCCCAAACAACAAAGATGTCAGCCCATTTCTCCTTCTGGTATGTTCAGAAAGGTTTCAGATCTCTGTTGGCCAGAGAATACCACGACTGGGGACCCACTAAAAATAGTCAACGAGGGGCTGTTTTGCAAATACATGGCCAGGCTGCTTTTTTTAAGCCCATAGAGAGGTGGATGTGGATGGGGTCCCCCAGCACATCACAGCTGCCCTGTGAAATGAGGCCAGACTGCTTTTATAAGCAGGTCCCTGTTTCTGTGTCTCTTCACTGGGAGGGAGCTCTCAACTGGGGTCTTCAGCTACTCTTGCCAGTGGTCTCCAGCTAACACAGATTTGACTCCTCCCTAGGATGGGGCTCCCAGAGGGAGAGGCGGGCCATCTTTGCCACTTGGGTGGCTTAGCCATTCCAGCCTTTGGCCTTCAGAGTGTGCAGACCAACCTGCGGCAGAAGTGTTCCTCTAGTACAGCACAGCAGAGCTGTTCTACAAAAACTTGGCCAGGCTGCTTTCTTAAGCATGTCCTGGATCCCGTTTCTCATCACAGGGCCAGGCTGCTTTCTTAAGCGTGTCCTGGATCCCGTTTCTCTTCACTTTGTAGGACCTCCCAAATGGGGTCTCCAGCCACCCGCACCAGTGTTCCTTGGCCGACAGACATCTTAAACCTTGCTCTGTGGGACCTCTCAGAAAGAGGGGCAGGC	GCCTGCCCCTCTTTCTGAGAGGTCCCACAGAGCAAGGTTTAAGATGTCTGTCGGCCAAGGAACACTGGTGCGGGTGGCTGGAGACCCCATTTGGGAGGTCCTACAAAGTGAAGAGAAACGGGATCCAGGACACGCTTAAGAAAGCAGCCTGGCCCTGTGATGAGAAACGGGATCCAGGACATGCTTAAGAAAGCAGCCTGGCCAAGTTTTTGTAGAACAGCTCTGCTGTGCTGTACTAGAGGAACACTTCTGCCGCAGGTTGGTCTGCACACTCTGAAGGCCAAAGGCTGGAATGGCTAAGCCACCCAAGTGGCAAAGATGGCCCGCCTCTCCCTCTGGGAGCCCCATCCTAGGGAGGAGTCAAATCTGTGTTAGCTGGAGACCACTGGCAAGAGTAGCTGAAGACCCCAGTTGAGAGCTCCCTCCCAGTGAAGAGACACAGAAACAGGGACCTGCTTATAAAAGCAGTCTGGCCTCATTTCACAGGGCAGCTGTGATGTGCTGGGGGACCCCATCCACATCCACCTCTCTATGGGCTTAAAAAAAGCAGCCTGGCCATGTATTTGCAAAACAGCCCCTCGTTGACTATTTTTAGTGGGTCCCCAGTCGTGGTATTCTCTGGCCAACAGAGATCTGAAACCTTTCTGAACATACCAGAAGGAGAAATGGGCTGACATCTTTGTTGTTTGGGCAGCTTAGCCATTGCATTTTTTCGAGCTTTGGAGATTCCAAGCCCATGTGGTGGGGGGCGGTAGCAGAGCAGTGGGACCTCCCAGAAGGAGAGGCAGGCCAA	.	incomplete_inversion	SVTYPE=INV;END=12146028;READS=PS12026504_12002356_12887446_hp2_0	GT	0/1
chr18	12231261	volcanosv.DUP.2406	.	<DUP>	20	PASS	SVTYPE=DUP;END=12231330;SVLEN=69	GT	0/1
chr18	13288609	volcanosv.DUP.2407	.	<DUP>	20	PASS	SVTYPE=DUP;END=13288712;SVLEN=103	GT	1/1
chr18	14921245	volcanosv.DUP.2408	.	<DUP>	20	PASS	SVTYPE=DUP;END=14921306;SVLEN=61	GT	0/1
chr18	15163971	svim_asm.BND.209	N	[chr17:21290407[N	.	PASS	SVTYPE=BND;READS=PS21617708_21593032_21773007_hp1_0,PS20186401_20170504_21535920_hp2_1	GT	1/1
chr18	15410899	svim_asm.BND.211	N	N[chr9:40816547[	.	PASS	SVTYPE=BND;READS=PS15203846_15184420_15408868_hp2_0	GT	0/1
chr18	22740278	volcanosv.DUP.2409	.	<DUP>	20	PASS	SVTYPE=DUP;END=22740371;SVLEN=93	GT	0/1
chr18	22983671	volcanosv.DUP.2410	.	<DUP>	20	PASS	SVTYPE=DUP;END=22983799;SVLEN=128	GT	0/1
chr18	23493780	volcanosv.DUP.2411	.	<DUP>	20	PASS	SVTYPE=DUP;END=23493928;SVLEN=148	GT	0/1
chr18	25267845	svim_asm.BND.212	N	]chr18:25380532]N	.	PASS	SVTYPE=BND;READS=PS25257981_25246963_25362407_hp1_1	GT	1/0
chr18	25380532	svim_asm.BND.213	N	N[chr18:25267845[	.	PASS	SVTYPE=BND;READS=PS25257981_25246963_25362407_hp1_1	GT	1/0
chr18	30230841	volcanosv.DUP.1532	.	<DUP>	20	PASS	SVTYPE=DUP;END=30231009;SVLEN=168	GT	1/1
chr18	33820233	volcanosv.DUP.2412	.	<DUP>	20	PASS	SVTYPE=DUP;END=33820458;SVLEN=225	GT	0/1
chr18	37780489	volcanosv.DUP.2413	.	<DUP>	20	PASS	SVTYPE=DUP;END=37781153;SVLEN=664	GT	1/1
chr18	41058697	volcanosv.DUP.2414	.	<DUP>	20	PASS	SVTYPE=DUP;END=41058779;SVLEN=82	GT	0/1
chr18	44078677	volcanosv.DUP.2415	.	<DUP>	20	PASS	SVTYPE=DUP;END=44078804;SVLEN=127	GT	1/1
chr18	44079245	volcanosv.DUP.2416	.	<DUP>	20	PASS	SVTYPE=DUP;END=44079316;SVLEN=71	GT	1/1
chr18	44721941	volcanosv.DUP.2417	.	<DUP>	20	PASS	SVTYPE=DUP;END=44722046;SVLEN=105	GT	0/1
chr18	47402156	volcanosv.DUP.2418	.	<DUP>	20	PASS	SVTYPE=DUP;END=47402320;SVLEN=164	GT	1/1
chr18	48511058	volcanosv.DUP.2419	.	<DUP>	20	PASS	SVTYPE=DUP;END=48511691;SVLEN=633	GT	1/1
chr18	51575602	volcanosv.DUP.2420	.	<DUP>	20	PASS	SVTYPE=DUP;END=51575652;SVLEN=50	GT	1/1
chr18	57024717	volcanosv.DUP.2421	.	<DUP>	20	PASS	SVTYPE=DUP;END=57024852;SVLEN=135	GT	0/1
chr18	57642199	volcanosv.DUP.2422	.	<DUP>	20	PASS	SVTYPE=DUP;END=57642506;SVLEN=307	GT	1/1
chr18	62039599	volcanosv.DUP.2423	.	<DUP>	20	PASS	SVTYPE=DUP;END=62040222;SVLEN=623	GT	0/1
chr18	63091749	volcanosv.DUP.2424	.	<DUP>	20	PASS	SVTYPE=DUP;END=63092058;SVLEN=309	GT	0/1
chr18	63198782	volcanosv.DUP.2425	.	<DUP>	20	PASS	SVTYPE=DUP;END=63199092;SVLEN=310	GT	1/1
chr18	67263408	volcanosv.DUP.2426	.	<DUP>	20	PASS	SVTYPE=DUP;END=67263516;SVLEN=108	GT	1/1
chr18	69612398	volcanosv.DUP.2427	.	<DUP>	20	PASS	SVTYPE=DUP;END=69612457;SVLEN=59	GT	0/1
chr18	69760696	volcanosv.DUP.2428	.	<DUP>	20	PASS	SVTYPE=DUP;END=69760796;SVLEN=100	GT	0/1
chr18	70342145	volcanosv.DUP.2429	.	<DUP>	20	PASS	SVTYPE=DUP;END=70342230;SVLEN=85	GT	0/1
chr18	73171978	volcanosv.DUP.118	.	<DUP>	20	PASS	SVTYPE=DUP;END=73172125;SVLEN=147	GT	1/1
chr18	74198888	volcanosv.DUP.2430	.	<DUP>	20	PASS	SVTYPE=DUP;END=74199036;SVLEN=148	GT	0/1
chr18	74269351	volcanosv.DUP.2431	.	<DUP>	20	PASS	SVTYPE=DUP;END=74269416;SVLEN=65	GT	1/1
chr18	75526548	volcanosv.DUP.2432	.	<DUP>	20	PASS	SVTYPE=DUP;END=75526659;SVLEN=111	GT	0/1
chr18	76792641	volcanosv.DUP.2433	.	<DUP>	20	PASS	SVTYPE=DUP;END=76792957;SVLEN=316	GT	1/1
chr18	76858981	volcanosv.DUP.2434	.	<DUP>	20	PASS	SVTYPE=DUP;END=76859070;SVLEN=89	GT	0/1
chr18	77045364	volcanosv.DUP.2435	.	<DUP>	20	PASS	SVTYPE=DUP;END=77045449;SVLEN=85	GT	1/1
chr18	77115821	volcanosv.DUP.2436	.	<DUP>	20	PASS	SVTYPE=DUP;END=77115993;SVLEN=172	GT	1/1
chr18	77117733	volcanosv.DUP.2437	.	<DUP>	20	PASS	SVTYPE=DUP;END=77118139;SVLEN=406	GT	1/1
chr18	77198805	volcanosv.DUP.2438	.	<DUP>	20	PASS	SVTYPE=DUP;END=77198914;SVLEN=109	GT	0/1
chr18	77258592	volcanosv.DUP.65	.	<DUP>	20	PASS	SVTYPE=DUP;END=77258804;SVLEN=212	GT	1/1
chr18	77549099	volcanosv.DUP.2439	.	<DUP>	20	PASS	SVTYPE=DUP;END=77549355;SVLEN=256	GT	0/1
chr18	77831077	volcanosv.DUP.2440	.	<DUP>	20	PASS	SVTYPE=DUP;END=77831134;SVLEN=57	GT	0/1
chr18	77859020	volcanosv.DUP.2441	.	<DUP>	20	PASS	SVTYPE=DUP;END=77859101;SVLEN=81	GT	0/1
chr18	77957408	volcanosv.DUP.2442	.	<DUP>	20	PASS	SVTYPE=DUP;END=77957765;SVLEN=357	GT	1/1
chr18	77958065	volcanosv.DUP.2443	.	<DUP>	20	PASS	SVTYPE=DUP;END=77958170;SVLEN=105	GT	1/1
chr18	78280929	volcanosv.DUP.2444	.	<DUP>	20	PASS	SVTYPE=DUP;END=78281042;SVLEN=113	GT	1/1
chr18	78429527	volcanosv.DUP.2445	.	<DUP>	20	PASS	SVTYPE=DUP;END=78429582;SVLEN=55	GT	1/1
chr18	78437952	volcanosv.DUP.2446	.	<DUP>	20	PASS	SVTYPE=DUP;END=78438337;SVLEN=385	GT	0/1
chr18	78512770	volcanosv.DUP.2447	.	<DUP>	20	PASS	SVTYPE=DUP;END=78514164;SVLEN=1394	GT	0/1
chr18	78513643	volcanosv.DUP.2448	.	<DUP>	20	PASS	SVTYPE=DUP;END=78513694;SVLEN=51	GT	0/1
chr18	78578602	volcanosv.DUP.2449	.	<DUP>	20	PASS	SVTYPE=DUP;END=78578698;SVLEN=96	GT	0/1
chr18	78583485	volcanosv.DUP.2450	.	<DUP>	20	PASS	SVTYPE=DUP;END=78583603;SVLEN=118	GT	0/1
chr18	78645364	volcanosv.DUP.2451	.	<DUP>	20	PASS	SVTYPE=DUP;END=78645470;SVLEN=106	GT	0/1
chr18	78800329	volcanosv.DUP.2452	.	<DUP>	20	PASS	SVTYPE=DUP;END=78800408;SVLEN=79	GT	0/1
chr18	78800329	volcanosv.DUP.2453	.	<DUP>	20	PASS	SVTYPE=DUP;END=78800603;SVLEN=274	GT	0/1
chr18	78855714	volcanosv.DUP.2454	.	<DUP>	20	PASS	SVTYPE=DUP;END=78856152;SVLEN=438	GT	0/1
chr18	78865823	volcanosv.DUP.2455	.	<DUP>	20	PASS	SVTYPE=DUP;END=78865961;SVLEN=138	GT	0/1
chr18	78916359	volcanosv.DUP.2456	.	<DUP>	20	PASS	SVTYPE=DUP;END=78916837;SVLEN=478	GT	0/1
chr18	79014362	volcanosv.DUP.2458	.	<DUP>	20	PASS	SVTYPE=DUP;END=79015292;SVLEN=930	GT	0/1
chr18	79015352	volcanosv.DUP.2460	.	<DUP>	20	PASS	SVTYPE=DUP;END=79015675;SVLEN=323	GT	0/1
chr18	79015569	volcanosv.DUP.2457	.	<DUP>	20	PASS	SVTYPE=DUP;END=79015620;SVLEN=51	GT	0/1
chr18	79015836	volcanosv.DUP.2459	.	<DUP>	20	PASS	SVTYPE=DUP;END=79016796;SVLEN=960	GT	0/1
chr18	79308689	volcanosv.DUP.2461	.	<DUP>	20	PASS	SVTYPE=DUP;END=79309011;SVLEN=322	GT	0/1
chr18	79326165	volcanosv.DUP.2462	.	<DUP>	20	PASS	SVTYPE=DUP;END=79326370;SVLEN=205	GT	1/1
chr18	79335982	volcanosv.DUP.2463	.	<DUP>	20	PASS	SVTYPE=DUP;END=79336228;SVLEN=246	GT	0/1
chr18	79356790	volcanosv.DUP.2464	.	<DUP>	20	PASS	SVTYPE=DUP;END=79357829;SVLEN=1039	GT	0/1
chr18	79356822	volcanosv.DUP.2465	.	<DUP>	20	PASS	SVTYPE=DUP;END=79357521;SVLEN=699	GT	0/1
chr18	79374380	volcanosv.DUP.2466	.	<DUP>	20	PASS	SVTYPE=DUP;END=79374518;SVLEN=138	GT	0/1
chr18	79425171	volcanosv.DUP.1852	.	<DUP>	20	PASS	SVTYPE=DUP;END=79425308;SVLEN=137	GT	0/1
chr18	79494191	volcanosv.DUP.2467	.	<DUP>	20	PASS	SVTYPE=DUP;END=79494972;SVLEN=781	GT	0/1
chr18	79494339	volcanosv.DUP.2468	.	<DUP>	20	PASS	SVTYPE=DUP;END=79494725;SVLEN=386	GT	0/1
chr18	79504757	volcanosv.DUP.2470	.	<DUP>	20	PASS	SVTYPE=DUP;END=79504872;SVLEN=115	GT	0/1
chr18	79504828	volcanosv.DUP.2469	.	<DUP>	20	PASS	SVTYPE=DUP;END=79505548;SVLEN=720	GT	0/1
chr18	79505661	volcanosv.DUP.2471	.	<DUP>	20	PASS	SVTYPE=DUP;END=79505719;SVLEN=58	GT	0/1
chr18	79546425	volcanosv.DUP.2472	.	<DUP>	20	PASS	SVTYPE=DUP;END=79546643;SVLEN=218	GT	0/1
chr18	79556400	volcanosv.DUP.2473	.	<DUP>	20	PASS	SVTYPE=DUP;END=79556492;SVLEN=92	GT	0/1
chr18	79569793	volcanosv.DUP.2474	.	<DUP>	20	PASS	SVTYPE=DUP;END=79569932;SVLEN=139	GT	1/1
chr18	79617308	volcanosv.DUP.2475	.	<DUP>	20	PASS	SVTYPE=DUP;END=79617522;SVLEN=214	GT	0/1
chr18	79618450	volcanosv.DUP.2476	.	<DUP>	20	PASS	SVTYPE=DUP;END=79618864;SVLEN=414	GT	0/1
chr18	79619282	volcanosv.DUP.2477	.	<DUP>	20	PASS	SVTYPE=DUP;END=79619992;SVLEN=710	GT	0/1
chr18	79620745	volcanosv.DUP.2478	.	<DUP>	20	PASS	SVTYPE=DUP;END=79620796;SVLEN=51	GT	0/1
chr18	79622764	volcanosv.DUP.2479	.	<DUP>	20	PASS	SVTYPE=DUP;END=79622842;SVLEN=78	GT	1/1
chr18	79623457	volcanosv.DUP.2481	.	<DUP>	20	PASS	SVTYPE=DUP;END=79623735;SVLEN=278	GT	0/1
chr18	79623687	volcanosv.DUP.2480	.	<DUP>	20	PASS	SVTYPE=DUP;END=79623781;SVLEN=94	GT	0/1
chr18	79687293	volcanosv.DUP.2482	.	<DUP>	20	PASS	SVTYPE=DUP;END=79687727;SVLEN=434	GT	1/1
chr18	79691800	volcanosv.DUP.2483	.	<DUP>	20	PASS	SVTYPE=DUP;END=79691939;SVLEN=139	GT	0/1
chr18	79771111	volcanosv.DUP.2484	.	<DUP>	20	PASS	SVTYPE=DUP;END=79771446;SVLEN=335	GT	1/1
chr18	79795462	volcanosv.DUP.2485	.	<DUP>	20	PASS	SVTYPE=DUP;END=79795531;SVLEN=69	GT	0/1
chr18	79808326	volcanosv.DUP.2486	.	<DUP>	20	PASS	SVTYPE=DUP;END=79808447;SVLEN=121	GT	0/1
chr18	79866910	volcanosv.DUP.2487	.	<DUP>	20	PASS	SVTYPE=DUP;END=79867081;SVLEN=171	GT	0/1
chr18	79894213	volcanosv.DUP.2488	.	<DUP>	20	PASS	SVTYPE=DUP;END=79894462;SVLEN=249	GT	1/1
chr18	79952594	volcanosv.DUP.2489	.	<DUP>	20	PASS	SVTYPE=DUP;END=79952692;SVLEN=98	GT	0/1
chr18	80250864	volcanosv.DUP.2490	.	<DUP>	20	PASS	SVTYPE=DUP;END=80250955;SVLEN=91	GT	0/1
chr19	198338	volcanosv.DUP.2491	.	<DUP>	20	PASS	SVTYPE=DUP;END=198823;SVLEN=485	GT	0/1
chr19	303161	volcanosv.DUP.2492	.	<DUP>	20	PASS	SVTYPE=DUP;END=303224;SVLEN=63	GT	0/1
chr19	376800	volcanosv.DUP.2494	.	<DUP>	20	PASS	SVTYPE=DUP;END=376932;SVLEN=132	GT	0/1
chr19	376860	volcanosv.DUP.2493	.	<DUP>	20	PASS	SVTYPE=DUP;END=377555;SVLEN=695	GT	0/1
chr19	388052	volcanosv.DUP.2495	.	<DUP>	20	PASS	SVTYPE=DUP;END=388378;SVLEN=326	GT	0/1
chr19	400704	volcanosv.DUP.2496	.	<DUP>	20	PASS	SVTYPE=DUP;END=400823;SVLEN=119	GT	0/1
chr19	410724	volcanosv.DUP.2497	.	<DUP>	20	PASS	SVTYPE=DUP;END=411350;SVLEN=626	GT	0/1
chr19	429544	volcanosv.DUP.2498	.	<DUP>	20	PASS	SVTYPE=DUP;END=429933;SVLEN=389	GT	0/1
chr19	473866	volcanosv.DUP.2499	.	<DUP>	20	PASS	SVTYPE=DUP;END=473947;SVLEN=81	GT	0/1
chr19	491816	volcanosv.DUP.2500	.	<DUP>	20	PASS	SVTYPE=DUP;END=491881;SVLEN=65	GT	0/1
chr19	496852	volcanosv.DUP.2501	.	<DUP>	20	PASS	SVTYPE=DUP;END=497089;SVLEN=237	GT	0/1
chr19	534688	volcanosv.DUP.2502	.	<DUP>	20	PASS	SVTYPE=DUP;END=534865;SVLEN=177	GT	1/1
chr19	550505	volcanosv.DUP.2503	.	<DUP>	20	PASS	SVTYPE=DUP;END=550575;SVLEN=70	GT	0/1
chr19	585300	volcanosv.DUP.2504	.	<DUP>	20	PASS	SVTYPE=DUP;END=585440;SVLEN=140	GT	0/1
chr19	602072	volcanosv.DUP.2505	.	<DUP>	20	PASS	SVTYPE=DUP;END=602426;SVLEN=354	GT	0/1
chr19	602909	volcanosv.DUP.2506	.	<DUP>	20	PASS	SVTYPE=DUP;END=603335;SVLEN=426	GT	0/1
chr19	829144	volcanosv.DUP.2507	.	<DUP>	20	PASS	SVTYPE=DUP;END=829346;SVLEN=202	GT	1/1
chr19	844303	volcanosv.DUP.2508	.	<DUP>	20	PASS	SVTYPE=DUP;END=844370;SVLEN=67	GT	0/1
chr19	866579	volcanosv.DUP.2509	.	<DUP>	20	PASS	SVTYPE=DUP;END=866631;SVLEN=52	GT	0/1
chr19	878298	volcanosv.DUP.2510	.	<DUP>	20	PASS	SVTYPE=DUP;END=878367;SVLEN=69	GT	1/1
chr19	1049796	volcanosv.DUP.2511	.	<DUP>	20	PASS	SVTYPE=DUP;END=1050065;SVLEN=269	GT	0/1
chr19	1164331	volcanosv.DUP.2512	.	<DUP>	20	PASS	SVTYPE=DUP;END=1164990;SVLEN=659	GT	1/1
chr19	1165678	volcanosv.DUP.2513	.	<DUP>	20	PASS	SVTYPE=DUP;END=1166168;SVLEN=490	GT	1/1
chr19	1628015	volcanosv.DUP.2514	.	<DUP>	20	PASS	SVTYPE=DUP;END=1628838;SVLEN=823	GT	0/1
chr19	1628186	volcanosv.DUP.2515	.	<DUP>	20	PASS	SVTYPE=DUP;END=1628805;SVLEN=619	GT	0/1
chr19	1628496	volcanosv.DUP.2516	.	<DUP>	20	PASS	SVTYPE=DUP;END=1628666;SVLEN=170	GT	0/1
chr19	1768904	volcanosv.DUP.2517	.	<DUP>	20	PASS	SVTYPE=DUP;END=1768998;SVLEN=94	GT	1/1
chr19	2281323	volcanosv.DUP.2518	.	<DUP>	20	PASS	SVTYPE=DUP;END=2281453;SVLEN=130	GT	1/1
chr19	2348634	volcanosv.DUP.2519	.	<DUP>	20	PASS	SVTYPE=DUP;END=2349271;SVLEN=637	GT	0/1
chr19	2811712	volcanosv.DUP.2520	.	<DUP>	20	PASS	SVTYPE=DUP;END=2811874;SVLEN=162	GT	1/1
chr19	3556884	volcanosv.DUP.2521	.	<DUP>	20	PASS	SVTYPE=DUP;END=3556986;SVLEN=102	GT	0/1
chr19	4035727	volcanosv.DUP.2522	.	<DUP>	20	PASS	SVTYPE=DUP;END=4036778;SVLEN=1051	GT	0/1
chr19	4122156	volcanosv.DUP.2523	.	<DUP>	20	PASS	SVTYPE=DUP;END=4122367;SVLEN=211	GT	1/1
chr19	4228213	volcanosv.DUP.2524	.	<DUP>	20	PASS	SVTYPE=DUP;END=4228303;SVLEN=90	GT	0/1
chr19	4321224	volcanosv.DUP.2525	.	<DUP>	20	PASS	SVTYPE=DUP;END=4321311;SVLEN=87	GT	1/1
chr19	4561858	volcanosv.DUP.2112	.	<DUP>	20	PASS	SVTYPE=DUP;END=4561994;SVLEN=136	GT	0/1
chr19	4618583	volcanosv.DUP.2526	.	<DUP>	20	PASS	SVTYPE=DUP;END=4618770;SVLEN=187	GT	0/1
chr19	4663167	volcanosv.DUP.2527	.	<DUP>	20	PASS	SVTYPE=DUP;END=4663732;SVLEN=565	GT	0/1
chr19	5076026	volcanosv.DUP.2528	.	<DUP>	20	PASS	SVTYPE=DUP;END=5076390;SVLEN=364	GT	0/1
chr19	5487011	volcanosv.DUP.2529	.	<DUP>	20	PASS	SVTYPE=DUP;END=5488049;SVLEN=1038	GT	0/1
chr19	5498431	volcanosv.DUP.2530	.	<DUP>	20	PASS	SVTYPE=DUP;END=5498485;SVLEN=54	GT	0/1
chr19	5761463	volcanosv.DUP.2531	.	<DUP>	20	PASS	SVTYPE=DUP;END=5761620;SVLEN=157	GT	1/1
chr19	5857363	volcanosv.DUP.139	.	<DUP>	20	PASS	SVTYPE=DUP;END=5857434;SVLEN=71	GT	1/1
chr19	7104567	volcanosv.DUP.2532	.	<DUP>	20	PASS	SVTYPE=DUP;END=7104693;SVLEN=126	GT	1/1
chr19	7331188	volcanosv.DUP.2533	.	<DUP>	20	PASS	SVTYPE=DUP;END=7331788;SVLEN=600	GT	1/1
chr19	7599394	volcanosv.DUP.2534	.	<DUP>	20	PASS	SVTYPE=DUP;END=7599544;SVLEN=150	GT	0/1
chr19	7691039	volcanosv.DUP.2535	.	<DUP>	20	PASS	SVTYPE=DUP;END=7691122;SVLEN=83	GT	0/1
chr19	7691971	volcanosv.DUP.2536	.	<DUP>	20	PASS	SVTYPE=DUP;END=7692116;SVLEN=145	GT	0/1
chr19	8086032	volcanosv.DUP.2537	.	<DUP>	20	PASS	SVTYPE=DUP;END=8086149;SVLEN=117	GT	1/1
chr19	9077454	volcanosv.DUP.2538	.	<DUP>	20	PASS	SVTYPE=DUP;END=9077594;SVLEN=140	GT	1/1
chr19	10942530	svim_asm.DUP_TANDEM.34	N	<DUP:TANDEM>	.	PASS	SVTYPE=DUP:TANDEM;END=10994670;SVLEN=52141;READS=PS10989040_10964238_11074174_hp2_0	GT:CN	0/1:2
chr19	11424596	volcanosv.DUP.2539	.	<DUP>	20	PASS	SVTYPE=DUP;END=11424665;SVLEN=69	GT	0/1
chr19	12973114	svim_asm.BND.214	N	[chr19:13940295[N	.	PASS	SVTYPE=BND;READS=PS13167207_13138859_13800522_hp1_0,PS13167207_13138859_13800522_hp2_3	GT	1/1
chr19	12989237	volcanosv.DUP.2540	.	<DUP>	20	PASS	SVTYPE=DUP;END=12989799;SVLEN=562	GT	1/1
chr19	13535936	volcanosv.DUP.2542	.	<DUP>	20	PASS	SVTYPE=DUP;END=13536233;SVLEN=297	GT	0/1
chr19	13536001	volcanosv.DUP.2541	.	<DUP>	20	PASS	SVTYPE=DUP;END=13536132;SVLEN=131	GT	0/1
chr19	13764287	volcanosv.DUP.2543	.	<DUP>	20	PASS	SVTYPE=DUP;END=13764359;SVLEN=72	GT	0/1
chr19	13940295	svim_asm.BND.215	N	[chr19:12973114[N	.	PASS	SVTYPE=BND;READS=PS13167207_13138859_13800522_hp1_0,PS13167207_13138859_13800522_hp2_3	GT	1/1
chr19	15702106	volcanosv.DUP.2544	.	<DUP>	20	PASS	SVTYPE=DUP;END=15702218;SVLEN=112	GT	0/1
chr19	15778515	volcanosv.DUP.2545	.	<DUP>	20	PASS	SVTYPE=DUP;END=15778602;SVLEN=87	GT	1/1
chr19	16300123	volcanosv.DUP.2546	.	<DUP>	20	PASS	SVTYPE=DUP;END=16300271;SVLEN=148	GT	0/1
chr19	17722271	volcanosv.DUP.2547	.	<DUP>	20	PASS	SVTYPE=DUP;END=17722438;SVLEN=167	GT	0/1
chr19	20214397	volcanosv.DUP.2548	.	<DUP>	20	PASS	SVTYPE=DUP;END=20214478;SVLEN=81	GT	0/1
chr19	21914312	volcanosv.DUP.642	.	<DUP>	20	PASS	SVTYPE=DUP;END=21914443;SVLEN=131	GT	1/1
chr19	22180710	volcanosv.DUP.2549	.	<DUP>	20	PASS	SVTYPE=DUP;END=22181048;SVLEN=338	GT	1/1
chr19	23753116	volcanosv.DUP.2550	.	<DUP>	20	PASS	SVTYPE=DUP;END=23753581;SVLEN=465	GT	1/1
chr19	24330413	svim_asm.BND.216	N	]chr5:46435001]N	.	PASS	SVTYPE=BND;READS=PS23409368_23391800_24442956_hp2_1	GT	0/1
chr19	24330413	svim_asm.BND.217	N	]chrUn_KI270538v1:79272]N	.	PASS	SVTYPE=BND;READS=PS46689451_46685486_46691056_hp2_1	GT	1/1
chr19	24350206	volcanosv.DUP.2551	.	<DUP>	20	PASS	SVTYPE=DUP;END=24350380;SVLEN=174	GT	0/1
chr19	24895389	volcanosv.DUP.793	.	<DUP>	20	PASS	SVTYPE=DUP;END=24896815;SVLEN=1426	GT	0/1
chr19	27241170	svim_asm.BND.219	N	]chr16:37816600]N	.	PASS	SVTYPE=BND;READS=PS27240884_27240874_28898263_hp2_1	GT	1/1
chr19	27245424	volcanosv.DUP.2552	.	<DUP>	20	PASS	SVTYPE=DUP;END=27245764;SVLEN=340	GT	1/1
chr19	27246801	svim_asm.BND.221	N	N[chr16:37815802[	.	PASS	SVTYPE=BND;READS=PS27240884_27240874_28898263_hp2_1	GT	0/1
chr19	27303242	volcanosv.DUP.2553	.	<DUP>	20	PASS	SVTYPE=DUP;END=27303413;SVLEN=171	GT	0/1
chr19	27312350	volcanosv.DUP.2554	.	<DUP>	20	PASS	SVTYPE=DUP;END=27317466;SVLEN=5116	GT	0/1
chr19	30116430	volcanosv.DUP.2555	.	<DUP>	20	PASS	SVTYPE=DUP;END=30116528;SVLEN=98	GT	0/1
chr19	31476078	volcanosv.DUP.2556	.	<DUP>	20	PASS	SVTYPE=DUP;END=31476915;SVLEN=837	GT	0/1
chr19	31476499	volcanosv.DUP.2557	.	<DUP>	20	PASS	SVTYPE=DUP;END=31476816;SVLEN=317	GT	0/1
chr19	31507033	volcanosv.DUP.2558	.	<DUP>	20	PASS	SVTYPE=DUP;END=31507099;SVLEN=66	GT	0/1
chr19	32539392	volcanosv.DUP.2559	.	<DUP>	20	PASS	SVTYPE=DUP;END=32539439;SVLEN=47	GT	0/1
chr19	33249725	volcanosv.DUP.2560	.	<DUP>	20	PASS	SVTYPE=DUP;END=33250607;SVLEN=882	GT	1/1
chr19	35116778	volcanosv.DUP.2561	.	<DUP>	20	PASS	SVTYPE=DUP;END=35116831;SVLEN=53	GT	1/1
chr19	35527212	volcanosv.DUP.2562	.	<DUP>	20	PASS	SVTYPE=DUP;END=35527429;SVLEN=217	GT	0/1
chr19	36179243	volcanosv.DUP.2563	.	<DUP>	20	PASS	SVTYPE=DUP;END=36179313;SVLEN=70	GT	0/1
chr19	37788388	volcanosv.DUP.2564	.	<DUP>	20	PASS	SVTYPE=DUP;END=37789446;SVLEN=1058	GT	0/1
chr19	39153262	volcanosv.DUP.2565	.	<DUP>	20	PASS	SVTYPE=DUP;END=39153416;SVLEN=154	GT	0/1
chr19	40377298	volcanosv.DUP.2566	.	<DUP>	20	PASS	SVTYPE=DUP;END=40377402;SVLEN=104	GT	0/1
chr19	43679332	volcanosv.DUP.2567	.	<DUP>	20	PASS	SVTYPE=DUP;END=43679921;SVLEN=589	GT	1/1
chr19	46807789	volcanosv.DUP.1316	.	<DUP>	20	PASS	SVTYPE=DUP;END=46807852;SVLEN=63	GT	0/1
chr19	46879520	volcanosv.DUP.2568	.	<DUP>	20	PASS	SVTYPE=DUP;END=46879607;SVLEN=87	GT	1/1
chr19	49427713	volcanosv.DUP.2569	.	<DUP>	20	PASS	SVTYPE=DUP;END=49427836;SVLEN=123	GT	0/1
chr19	49700972	volcanosv.DUP.2570	.	<DUP>	20	PASS	SVTYPE=DUP;END=49701134;SVLEN=162	GT	0/1
chr19	49736946	svim_asm.BND.222	N	[chr19:50209513[N	.	PASS	SVTYPE=BND;READS=PS49873969_49872052_50323886_hp2_5	GT	0/1
chr19	50209513	svim_asm.BND.223	N	[chr19:49736946[N	.	PASS	SVTYPE=BND;READS=PS49873969_49872052_50323886_hp2_5	GT	0/1
chr19	50980809	volcanosv.DUP.2571	.	<DUP>	20	PASS	SVTYPE=DUP;END=50981368;SVLEN=559	GT	1/1
chr19	51345756	volcanosv.DUP.2573	.	<DUP>	20	PASS	SVTYPE=DUP;END=51346066;SVLEN=310	GT	1/1
chr19	51345992	volcanosv.DUP.2572	.	<DUP>	20	PASS	SVTYPE=DUP;END=51346088;SVLEN=96	GT	0/1
chr19	53819490	volcanosv.DUP.904	.	<DUP>	20	PASS	SVTYPE=DUP;END=53819661;SVLEN=171	GT	0/1
chr19	53880565	volcanosv.DUP.2574	.	<DUP>	20	PASS	SVTYPE=DUP;END=53880671;SVLEN=106	GT	1/1
chr19	54552683	volcanosv.DUP.2575	.	<DUP>	20	PASS	SVTYPE=DUP;END=54552853;SVLEN=170	GT	1/1
chr19	54692721	volcanosv.DUP.2576	.	<DUP>	20	PASS	SVTYPE=DUP;END=54693310;SVLEN=589	GT	0/1
chr19	54955221	volcanosv.DUP.2577	.	<DUP>	20	PASS	SVTYPE=DUP;END=54956587;SVLEN=1366	GT	0/1
chr19	55032975	volcanosv.DUP.2578	.	<DUP>	20	PASS	SVTYPE=DUP;END=55033562;SVLEN=587	GT	1/1
chr19	55078205	volcanosv.DUP.2579	.	<DUP>	20	PASS	SVTYPE=DUP;END=55078629;SVLEN=424	GT	0/1
chr19	55096831	volcanosv.DUP.2580	.	<DUP>	20	PASS	SVTYPE=DUP;END=55096985;SVLEN=154	GT	0/1
chr19	55207807	volcanosv.DUP.2581	.	<DUP>	20	PASS	SVTYPE=DUP;END=55208463;SVLEN=656	GT	0/1
chr19	55360339	volcanosv.DUP.2582	.	<DUP>	20	PASS	SVTYPE=DUP;END=55360449;SVLEN=110	GT	0/1
chr19	55472085	volcanosv.DUP.2583	.	<DUP>	20	PASS	SVTYPE=DUP;END=55472168;SVLEN=83	GT	0/1
chr19	55999987	volcanosv.DUP.2584	.	<DUP>	20	PASS	SVTYPE=DUP;END=56000070;SVLEN=83	GT	1/1
chr19	56106759	volcanosv.DUP.2585	.	<DUP>	20	PASS	SVTYPE=DUP;END=56106814;SVLEN=55	GT	1/1
chr19	56257924	volcanosv.DUP.2586	.	<DUP>	20	PASS	SVTYPE=DUP;END=56257996;SVLEN=72	GT	0/1
chr19	58145210	volcanosv.DUP.2587	.	<DUP>	20	PASS	SVTYPE=DUP;END=58145291;SVLEN=81	GT	0/1
chr19	58326562	volcanosv.DUP.2588	.	<DUP>	20	PASS	SVTYPE=DUP;END=58326676;SVLEN=114	GT	1/1
chr19	58488283	volcanosv.DUP.2589	.	<DUP>	20	PASS	SVTYPE=DUP;END=58488395;SVLEN=112	GT	1/1
chr19	58539183	volcanosv.DUP.2591	.	<DUP>	20	PASS	SVTYPE=DUP;END=58540150;SVLEN=967	GT	0/1
chr19	58539486	volcanosv.DUP.2592	.	<DUP>	20	PASS	SVTYPE=DUP;END=58539950;SVLEN=464	GT	0/1
chr19	58540998	volcanosv.DUP.2590	.	<DUP>	20	PASS	SVTYPE=DUP;END=58541425;SVLEN=427	GT	0/1
chr19	58542310	volcanosv.DUP.2593	.	<DUP>	20	PASS	SVTYPE=DUP;END=58542506;SVLEN=196	GT	0/1
chr1_KI270712v1_random	55945	svim_asm.BND.17	N	]chr1:144104491]N	.	PASS	SVTYPE=BND;READS=PS87015261_87003966_87584464_hp1_19	GT	1/0
chr2	10875	volcanosv.DUP.198	.	<DUP>	20	PASS	SVTYPE=DUP;END=11308;SVLEN=433	GT	1/1
chr2	10993	volcanosv.DUP.199	.	<DUP>	20	PASS	SVTYPE=DUP;END=11225;SVLEN=232	GT	0/1
chr2	11172	volcanosv.DUP.200	.	<DUP>	20	PASS	SVTYPE=DUP;END=11259;SVLEN=87	GT	0/1
chr2	197600	volcanosv.DUP.202	.	<DUP>	20	PASS	SVTYPE=DUP;END=197965;SVLEN=365	GT	0/1
chr2	214424	volcanosv.DUP.204	.	<DUP>	20	PASS	SVTYPE=DUP;END=214551;SVLEN=127	GT	0/1
chr2	214432	volcanosv.DUP.203	.	<DUP>	20	PASS	SVTYPE=DUP;END=214653;SVLEN=221	GT	0/1
chr2	389961	volcanosv.DUP.205	.	<DUP>	20	PASS	SVTYPE=DUP;END=390080;SVLEN=119	GT	0/1
chr2	420089	volcanosv.DUP.206	.	<DUP>	20	PASS	SVTYPE=DUP;END=420195;SVLEN=106	GT	0/1
chr2	420804	volcanosv.DUP.207	.	<DUP>	20	PASS	SVTYPE=DUP;END=420859;SVLEN=55	GT	0/1
chr2	420929	volcanosv.DUP.208	.	<DUP>	20	PASS	SVTYPE=DUP;END=421147;SVLEN=218	GT	0/1
chr2	665621	volcanosv.DUP.209	.	<DUP>	20	PASS	SVTYPE=DUP;END=665677;SVLEN=56	GT	1/1
chr2	671698	volcanosv.DUP.210	.	<DUP>	20	PASS	SVTYPE=DUP;END=671857;SVLEN=159	GT	1/1
chr2	715372	volcanosv.DUP.211	.	<DUP>	20	PASS	SVTYPE=DUP;END=715442;SVLEN=70	GT	0/1
chr2	847093	volcanosv.DUP.212	.	<DUP>	20	PASS	SVTYPE=DUP;END=847336;SVLEN=243	GT	0/1
chr2	849215	volcanosv.DUP.213	.	<DUP>	20	PASS	SVTYPE=DUP;END=849784;SVLEN=569	GT	0/1
chr2	869105	volcanosv.DUP.214	.	<DUP>	20	PASS	SVTYPE=DUP;END=869150;SVLEN=45	GT	0/1
chr2	914984	volcanosv.DUP.215	.	<DUP>	20	PASS	SVTYPE=DUP;END=915071;SVLEN=87	GT	0/1
chr2	932427	volcanosv.DUP.216	.	<DUP>	20	PASS	SVTYPE=DUP;END=932531;SVLEN=104	GT	0/1
chr2	936784	volcanosv.DUP.217	.	<DUP>	20	PASS	SVTYPE=DUP;END=936955;SVLEN=171	GT	0/1
chr2	965086	volcanosv.DUP.218	.	<DUP>	20	PASS	SVTYPE=DUP;END=965619;SVLEN=533	GT	0/1
chr2	983208	volcanosv.DUP.219	.	<DUP>	20	PASS	SVTYPE=DUP;END=983380;SVLEN=172	GT	0/1
chr2	1056572	volcanosv.DUP.220	.	<DUP>	20	PASS	SVTYPE=DUP;END=1056710;SVLEN=138	GT	0/1
chr2	1222457	volcanosv.DUP.222	.	<DUP>	20	PASS	SVTYPE=DUP;END=1223317;SVLEN=860	GT	0/1
chr2	1222701	volcanosv.DUP.221	.	<DUP>	20	PASS	SVTYPE=DUP;END=1223257;SVLEN=556	GT	1/1
chr2	1281193	volcanosv.DUP.223	.	<DUP>	20	PASS	SVTYPE=DUP;END=1281500;SVLEN=307	GT	1/1
chr2	1342632	volcanosv.DUP.224	.	<DUP>	20	PASS	SVTYPE=DUP;END=1342745;SVLEN=113	GT	0/1
chr2	1362183	volcanosv.DUP.225	.	<DUP>	20	PASS	SVTYPE=DUP;END=1362496;SVLEN=313	GT	0/1
chr2	1440673	volcanosv.DUP.226	.	<DUP>	20	PASS	SVTYPE=DUP;END=1440808;SVLEN=135	GT	0/1
chr2	1480743	volcanosv.DUP.227	.	<DUP>	20	PASS	SVTYPE=DUP;END=1480850;SVLEN=107	GT	0/1
chr2	1490039	volcanosv.DUP.228	.	<DUP>	20	PASS	SVTYPE=DUP;END=1490140;SVLEN=101	GT	1/1
chr2	1637444	volcanosv.DUP.229	.	<DUP>	20	PASS	SVTYPE=DUP;END=1637592;SVLEN=148	GT	1/1
chr2	1706480	volcanosv.DUP.230	.	<DUP>	20	PASS	SVTYPE=DUP;END=1707194;SVLEN=714	GT	0/1
chr2	1706906	volcanosv.DUP.231	.	<DUP>	20	PASS	SVTYPE=DUP;END=1706971;SVLEN=65	GT	0/1
chr2	1780183	volcanosv.DUP.232	.	<DUP>	20	PASS	SVTYPE=DUP;END=1780238;SVLEN=55	GT	0/1
chr2	1829500	volcanosv.DUP.233	.	<DUP>	20	PASS	SVTYPE=DUP;END=1829573;SVLEN=73	GT	0/1
chr2	2792916	volcanosv.DUP.234	.	<DUP>	20	PASS	SVTYPE=DUP;END=2793092;SVLEN=176	GT	0/1
chr2	3035089	volcanosv.DUP.236	.	<DUP>	20	PASS	SVTYPE=DUP;END=3035224;SVLEN=135	GT	1/1
chr2	3199657	volcanosv.DUP.237	.	<DUP>	20	PASS	SVTYPE=DUP;END=3199747;SVLEN=90	GT	1/1
chr2	3220669	volcanosv.DUP.238	.	<DUP>	20	PASS	SVTYPE=DUP;END=3221472;SVLEN=803	GT	1/1
chr2	3315432	volcanosv.DUP.239	.	<DUP>	20	PASS	SVTYPE=DUP;END=3315947;SVLEN=515	GT	0/1
chr2	3448578	volcanosv.DUP.240	.	<DUP>	20	PASS	SVTYPE=DUP;END=3448674;SVLEN=96	GT	0/1
chr2	3454374	volcanosv.DUP.241	.	<DUP>	20	PASS	SVTYPE=DUP;END=3454513;SVLEN=139	GT	0/1
chr2	3530897	volcanosv.DUP.242	.	<DUP>	20	PASS	SVTYPE=DUP;END=3531179;SVLEN=282	GT	0/1
chr2	3605402	volcanosv.DUP.243	.	<DUP>	20	PASS	SVTYPE=DUP;END=3605524;SVLEN=122	GT	1/1
chr2	3640906	volcanosv.DUP.244	.	<DUP>	20	PASS	SVTYPE=DUP;END=3640963;SVLEN=57	GT	1/1
chr2	3647567	volcanosv.DUP.245	.	<DUP>	20	PASS	SVTYPE=DUP;END=3647636;SVLEN=69	GT	1/1
chr2	4108472	volcanosv.DUP.246	.	<DUP>	20	PASS	SVTYPE=DUP;END=4108691;SVLEN=219	GT	0/1
chr2	4787815	volcanosv.DUP.247	.	<DUP>	20	PASS	SVTYPE=DUP;END=4788712;SVLEN=897	GT	0/1
chr2	5022779	volcanosv.DUP.248	.	<DUP>	20	PASS	SVTYPE=DUP;END=5023072;SVLEN=293	GT	0/1
chr2	5705395	volcanosv.DUP.249	.	<DUP>	20	PASS	SVTYPE=DUP;END=5705462;SVLEN=67	GT	1/1
chr2	5706110	volcanosv.DUP.250	.	<DUP>	20	PASS	SVTYPE=DUP;END=5706574;SVLEN=464	GT	0/1
chr2	5923151	volcanosv.DUP.251	.	<DUP>	20	PASS	SVTYPE=DUP;END=5923365;SVLEN=214	GT	1/1
chr2	6495943	volcanosv.DUP.252	.	<DUP>	20	PASS	SVTYPE=DUP;END=6496019;SVLEN=76	GT	0/1
chr2	8433529	volcanosv.DUP.253	.	<DUP>	20	PASS	SVTYPE=DUP;END=8433591;SVLEN=62	GT	0/1
chr2	8588056	volcanosv.DUP.254	.	<DUP>	20	PASS	SVTYPE=DUP;END=8588107;SVLEN=51	GT	0/1
chr2	9113375	volcanosv.DUP.255	.	<DUP>	20	PASS	SVTYPE=DUP;END=9113456;SVLEN=81	GT	0/1
chr2	9305393	volcanosv.DUP.256	.	<DUP>	20	PASS	SVTYPE=DUP;END=9305727;SVLEN=334	GT	1/1
chr2	9406509	volcanosv.DUP.257	.	<DUP>	20	PASS	SVTYPE=DUP;END=9406566;SVLEN=57	GT	0/1
chr2	9813129	volcanosv.DUP.258	.	<DUP>	20	PASS	SVTYPE=DUP;END=9813190;SVLEN=61	GT	0/1
chr2	10278072	volcanosv.DUP.259	.	<DUP>	20	PASS	SVTYPE=DUP;END=10278181;SVLEN=109	GT	0/1
chr2	10953686	volcanosv.DUP.260	.	<DUP>	20	PASS	SVTYPE=DUP;END=10954010;SVLEN=324	GT	0/1
chr2	11618104	volcanosv.DUP.261	.	<DUP>	20	PASS	SVTYPE=DUP;END=11618247;SVLEN=143	GT	1/1
chr2	16113715	volcanosv.DUP.262	.	<DUP>	20	PASS	SVTYPE=DUP;END=16113841;SVLEN=126	GT	0/1
chr2	16395355	volcanosv.DUP.263	.	<DUP>	20	PASS	SVTYPE=DUP;END=16395503;SVLEN=148	GT	1/1
chr2	18294643	volcanosv.DUP.264	.	<DUP>	20	PASS	SVTYPE=DUP;END=18294739;SVLEN=96	GT	1/1
chr2	18295530	volcanosv.DUP.265	.	<DUP>	20	PASS	SVTYPE=DUP;END=18295783;SVLEN=253	GT	0/1
chr2	18296492	volcanosv.DUP.266	.	<DUP>	20	PASS	SVTYPE=DUP;END=18296712;SVLEN=220	GT	0/1
chr2	18755953	volcanosv.DUP.267	.	<DUP>	20	PASS	SVTYPE=DUP;END=18756018;SVLEN=65	GT	0/1
chr2	24264676	volcanosv.DUP.268	.	<DUP>	20	PASS	SVTYPE=DUP;END=24264763;SVLEN=87	GT	1/1
chr2	30093498	volcanosv.DUP.269	.	<DUP>	20	PASS	SVTYPE=DUP;END=30093557;SVLEN=59	GT	1/1
chr2	36182124	volcanosv.DUP.271	.	<DUP>	20	PASS	SVTYPE=DUP;END=36182266;SVLEN=142	GT	0/1
chr2	36182999	volcanosv.DUP.272	.	<DUP>	20	PASS	SVTYPE=DUP;END=36183111;SVLEN=112	GT	0/1
chr2	36183644	volcanosv.DUP.273	.	<DUP>	20	PASS	SVTYPE=DUP;END=36184590;SVLEN=946	GT	1/1
chr2	37517949	volcanosv.DUP.274	.	<DUP>	20	PASS	SVTYPE=DUP;END=37518239;SVLEN=290	GT	0/1
chr2	37518003	volcanosv.DUP.275	.	<DUP>	20	PASS	SVTYPE=DUP;END=37518064;SVLEN=61	GT	0/1
chr2	42014365	volcanosv.DUP.276	.	<DUP>	20	PASS	SVTYPE=DUP;END=42014541;SVLEN=176	GT	1/1
chr2	55627104	volcanosv.DUP.277	.	<DUP>	20	PASS	SVTYPE=DUP;END=55627403;SVLEN=299	GT	0/1
chr2	58137130	volcanosv.DUP.279	.	<DUP>	20	PASS	SVTYPE=DUP;END=58137287;SVLEN=157	GT	1/1
chr2	59542452	volcanosv.DUP.280	.	<DUP>	20	PASS	SVTYPE=DUP;END=59542524;SVLEN=72	GT	0/1
chr2	60418560	volcanosv.DUP.282	.	<DUP>	20	PASS	SVTYPE=DUP;END=60418623;SVLEN=63	GT	0/1
chr2	65342187	volcanosv.DUP.285	.	<DUP>	20	PASS	SVTYPE=DUP;END=65342272;SVLEN=85	GT	0/1
chr2	66762920	volcanosv.DUP.286	.	<DUP>	20	PASS	SVTYPE=DUP;END=66763049;SVLEN=129	GT	1/1
chr2	70434154	volcanosv.DUP.287	.	<DUP>	20	PASS	SVTYPE=DUP;END=70435180;SVLEN=1026	GT	0/1
chr2	71662935	volcanosv.DUP.288	.	<DUP>	20	PASS	SVTYPE=DUP;END=71663031;SVLEN=96	GT	0/1
chr2	74061236	volcanosv.DUP.289	.	<DUP>	20	PASS	SVTYPE=DUP;END=74061588;SVLEN=352	GT	1/1
chr2	80931945	volcanosv.DUP.291	.	<DUP>	20	PASS	SVTYPE=DUP;END=80932463;SVLEN=518	GT	1/1
chr2	81359182	volcanosv.DUP.292	.	<DUP>	20	PASS	SVTYPE=DUP;END=81359263;SVLEN=81	GT	0/1
chr2	82187034	volcanosv.DUP.293	.	<DUP>	20	PASS	SVTYPE=DUP;END=82187180;SVLEN=146	GT	0/1
chr2	87401679	volcanosv.DUP.295	.	<DUP>	20	PASS	SVTYPE=DUP;END=87402828;SVLEN=1149	GT	0/1
chr2	88832767	svim_asm.BND.18	N	N]chr2:90221373]	.	PASS	SVTYPE=BND;READS=PS88314841_88289339_88803955_hp2_6	GT	0/1
chr2	90221373	svim_asm.BND.19	N	N]chr2:88832767]	.	PASS	SVTYPE=BND;READS=PS88314841_88289339_88803955_hp2_6	GT	0/1
chr2	90388733	volcanosv.DUP.297	.	<DUP>	20	PASS	SVTYPE=DUP;END=90394775;SVLEN=6042	GT	0/1
chr2	91411135	svim_asm.INV.10	GAATGGACCCGAATGGAATCACCATCGAATGGAATCGAATGGAATCATCAAATGGATTAGAAGGGAATCATCATCGAATGTAATTGAGTGGAATCACCGAATGGGCTCGAATGGAATCATCATCAAATGGAATGAAATGGAATCAAATGGAATCATTGAATGGACATGAATGGAATCATTGTTGAATGGAATCGAATGGAATCATCATCGAATGGAATCTAATGGAATCATCAAATGGACTCAAAAGAAATCATCAAATGGACTTGAGTGGAATCATCATCGAATGGAATCGAATGGAATCATCTAATGGAATCGAATGGAATCATCATCGAATGGAATTGAATGAAATCATAATCGAATGGAATCGAATGGAATCATCATCGAATGGAGTCAAATGGAATCATCATTGAATACAATCGAATGGAATCACCGAATTGAATCAAATGGAATGATCATCGAATGGAATCAAAGGGAATCATCGAATGGGATCGAACGGAATCAACATTGAATGGAATCGAATGGAATCATAGAACGGTACCGAATGGAATCATCATCAAATGGAATCGAATGGAATCATTATCGAATGGAATCGAAAGCAGTTACTGATTGGACTCATATAGAATCATTGAATGGACTTGAATTGAAGCATCATCAAATGGAGTAGAATGGAATCATCGAATGGACACAAATGGAATCATCATCAAATTGAATTGAATGGAATCATCTAATGGACTCGAATGGAATCATCATTGAAAGAAATCAAATGGAATCATCATCGAATGGAATCAAATGGATTCATCTAACGGACACGAATGGAATCATCACTGAATGGAATAAAATGGAATCATAATCAAATGGAATTGAAAGGATTCATCTAATGGACCCGAATGGAATCACCATTGTATTGAATAGAATGGAATCATCATCGAATGGAATCGAATGGAATCATATAATGGACACGAATAGCATCATCATTGAATGGAATCTAATGGAATCATCTAATGTACTCGAATGGAATCATCATCTAATGGAATAGAATGGAATCATCGAATGGAATCGAATGGAGTCATCATCCTATGGAATTGAGTGGAATTATCGAATGAACTCGAAAGTAATCATCGGTGAATGGAATCGAAAGGAATCATCTAATGGACTCAAATGGAATCAACATAGAATGGAATATAATGGAATCATCATTGAATGGAATCAAATGGAATCATCTAACGGACCCGAATGGAATTATCACTGAATGGAAAAAAATGGAATCAACATCGAATGGAATCAAATGGAATCATCTAATGGACACGAATGGAATCATCACTGGATTGAGTAGAATGGAATCATCATCAAAGGGAATCGAATGGAATCATCTAAAGGACACGAATAGCTTCATCATTGAATGGAATTGAATGGAATCATCTCATGTACTCGATTGGAATCATCATCTAATGGAATAGAATTGAATCATTGAATGGAATCAAATGGAGTCATCATCATATGGAATCGAGTGGAATCATCGAATGGACACGAAAGTAATCATCGGGTAATGGAATCGAATGGAATCATCGAATGGACTAGAATGGAATCATCATCGAGTGTAATCGAATGGAATCATCTAATGCACCCGAATGGAATCATCATCGAATGGAATCAAGTGGAATCATTGAATGGACTCGAATGAAATCATCATTGAATATAATCGAAAGCAATCATCAAATGGACTCAAATAGAATCATCAAATGGCTCGAATGGAATCAGCATCGAATGGAATCACATGGAATCACTGAATGGACTCGAATGGAATCGTCATCGAATGGAATCGAATGTAATCATCCAATGGACTCGAATGCAATCATCATCGAATGGAATCAAATGGAATCACTGAATGGACTCGAATGGAATCATCATCAAATGGAATTAAAGGGAATCATTGAATGCACACAAATGGAATCATCATTGAGTGGAATCGAATGGAATCATCATCGAATAAAATCAAATGGAATCATTGAATGTACTCGAATGGAATGATCATCGAATGGAATCATATGGAATCATCTAACTGACTTGAATGGAGTCATCATCGAATGGAATCGAATGGATTCATCGAATGGACTCGAATGGAATCATCATCGAATGATATCAAATGGAATCATCGAAACGACTCGAATGGAGTCATCATCAATTGGAATTGAATGGAATCATCAAATGGACTCGAATGGAATCAGTGTCAAATGAAATCGAATGGAATCATCGAATGGACTCTAATGGAATCATCATTGAATGGAATCAAATGGAATCACCGATTGGACACAAATGGAATCATCTAATGGACTCTAAGGGAATCATCTTTGAATGGAATCAAATTAAATCATCATCTGGTGGAATCGAATGGAATCATCACTGAATGGAATCGAATGGACTCATTGAATGGAATGAGATGGAATCATCATCGAATGGAATCAAATAGAAGCATCGCATGAAATCCAAAGTAATCATTAATGAACGGACTCAAATGGAATCATCAATGAATGGACTCGAATGGAATCATCGTTGAATGCAATCTAATGGAATCATCATCGAATGGAATCGAATGGAAACATCATTGAATTGAATCAAATGGAATCATGATGGAATTGAATTGAATGGCTCATCATCGAATGGAATCAAATGGAATCATCGAATGGAAACAAATGGAACCATCATCTAATGGCATCGCATGGAATCATCAAATGGAATCGAATGGAATCATCATCGAAAGGAATCAAATGAAACCATCAAATGAAATCGAATGGAATCACCATCGAATGGAGTCGAATGGAATCATTATCGAATGGAATCAATTGGAAGCATCAATTAAGAGAATCGAATGGAATCATCATCAAATGGTATCAAATGGAATCATCAACGAGTGGAATAGAATGGATTCATCAAATGGAATCCCATGGAATCATCATCAAATAGAACCGAATGGAATCATCGAATGGATTCGAATGGAATCATCATTGAATGGACTCGAATGGAATCATTATAGAATTGAATCGAATGGTGTCATTGAATGGACTCAAGTGGAATCATCGAATGGACTCGAATGGAAACATCATCGAATGGAGTCAAATGGAATCATTGAATGGCATTGAATAGCATCATCAATGAATGGCACCTAAGGGAAGAATCAAATGGACTCGAATGGAATCATGGAAAGGACTCGAGTGGAATCATCATCGTATGGAATCTTCGAATGGACTCCAATGGAATTATCATCGAATGGAATCAAATGGAATCATAGAATGGAATCGAATTGAATCATCAAATGGACTCGAATGGAATCATTGTCAAATGGAATCTAATGGAATCATCGAATGGACTTGAATGGAATCATCATCGAATGGGATCGAATGAAATCATTGAATGGCATCTAATGGAATCATCATTGAATGGAATGGAATGAAATCATCTAATGGATTCAAATGGAATCATCATCGAATGGTATCGAATGGAATCTATGAAAGGACTCGATTGAAATTTTCATCGAATGCAATCGAATGGAGTCATCATCGAATGGAATCGAATGGAACAATCATCGAATGGAATTGAATGGAATCATCCAATGGAATATAATTGTATCATCATTGAATGGAATCAAATAGAATCATCGAATGAAATCGAATGAAATCATCATTGAGTGGAATTGAATGGAATAATCATAATTTGGAATCGAATGGAATCATCATCTAATGGAATAAAAAGGAATCATCTAATGGAACATAATTGAATCATCGTTGAATGGAATCGAATAGAATCATCGAATGAAATCGAGTGGAATAATAATCGAATGGAATCAAATGGAATCATCATCGAATGGAATCGAATGGAATCATCATCAAATGGAATCGAATGGAATCATCCAATGTAATAGAATTGAGTCACCATCGTATAGAATCATCGAATGAAATCAAATGGAATCATTATCGAATGGACTCGAACAGAATCATCATGGAATGGAATAGAATGGAATCATCGAATCGAATGGAATGGAATCATCAAATGAAATCAAATGGAATCATCGAATGGACTCGAATGGAATCATCATCGAATGGAATTGAAAGGAATCATCAAATGGACTTGAATGGAATCATTGAATGGACTCGAATGGGATCATCATCGAATGAAATTGAATGGAATCATTGAATGGACACGAATGGAATCATCATTGAATGGAATCAAATGGAATAGTCATCAAATGGAATCTAATGGAATCATCATCTAATGGAATCGAATGGAATCATCAATGAATGGAATCAAATGGAGAAATCGAATGGAATCTGCTGGAATCATCCTCGAATGGAAACGAAGGCAGTCATCATCGAATGGAATCGAATAGAATCATCATCAAATGGACTCGAATGCAATTATCATCGAATGGAATTGAATGGAATCATCGAATGGACTCGAATGGAATAATTGAATGGACTCGAATGGAATAATTGAATGGACTCAAATGGAATCATCAAATGGAATCAAATGGAATGATCGAATGAACTCGAATGGAATCATCATCTAATGGAATCAGATGGAATCATCGAATGGACTAGAATGGAATCATCAAATGGACTCGAATGGAATTATCCAATGGTCTCGAATGGAATCATCAAATGGACCCTAATGGAATCATCATCGAATGGAATCTAATGATTCCCTTCTAATCCATTTGATGATTCCATTCGATTCCATTCAATGATGACTGCATTCGGTTCCATATGATGATGATTCCAACGGATTTCGTTCGATTTCTCCATTTGATTCCATTCGTTGATGATTCCATTCTTTTCCATTTGATGATGATTCCATTATATTCCATTCGATGATGATTCCATTCGATTCCATTCGATGTTGATTCCATTCGGGTCCATTTGATGATTCCATTCGATTCCATTCCAT	ATGGAATGGAATCGAATGGAATCATCAAATGGACCCGAATGGAATCAACATCGAATGGAATCGAATGGAATCATCATCGAATGGAATATAATGGAATCATCATCAAATGGAAAAGAATGGAATCATCAACGAATGGAATCAAATGGAGAAATCGAACGAAATCCGTTGGAATCATCATCATATGGAACCGAATGCAGTCATCATTGAATGGAATCGAATGGAATCATCAAATGGATTAGAAGGGAATCATTAGATTCCATTCGATGATGATTCCATTAGGGTCCATTTGATGATTCCATTCGAGACCATTGGATAATTCCATTCGAGTCCATTTGATGATTCCATTCTAGTCCATTCGATGATTCCATCTGATTCCATTAGATGATGATTCCATTCGAGTTCATTCGATCATTCCATTTGATTCCATTTGATGATTCCATTTGAGTCCATTCAATTATTCCATTCGAGTCCATTCAATTATTCCATTCGAGTCCATTCGATGATTCCATTCAATTCCATTCGATGATAATTGCATTCGAGTCCATTTGATGATGATTCTATTCGATTCCATTCGATGATGACTGCCTTCGTTTCCATTCGAGGATGATTCCAGCAGATTCCATTCGATTTCTCCATTTGATTCCATTCATTGATGATTCCATTCGATTCCATTAGATGATGATTCCATTAGATTCCATTTGATGACTATTCCATTTGATTCCATTCAATGATGATTCCATTCGTGTCCATTCAATGATTCCATTCAATTTCATTCGATGATGATCCCATTCGAGTCCATTCAATGATTCCATTCAAGTCCATTTGATGATTCCTTTCAATTCCATTCGATGATGATTCCATTCGAGTCCATTCGATGATTCCATTTGATTTCATTTGATGATTCCATTCCATTCGATTCGATGATTCCATTCTATTCCATTCCATGATGATTCTGTTCGAGTCCATTCGATAATGATTCCATTTGATTTCATTCGATGATTCTATACGATGGTGACTCAATTCTATTACATTGGATGATTCCATTCGATTCCATTTGATGATGATTCCATTCGATTCCATTCGATGATGATTCCATTTGATTCCATTCGATTATTATTCCACTCGATTTCATTCGATGATTCTATTCGATTCCATTCAACGATGATTCAATTATGTTCCATTAGATGATTCCTTTTTATTCCATTAGATGATGATTCCATTCGATTCCAAATTATGATTATTCCATTCAATTCCACTCAATGATGATTTCATTCGATTTCATTCGATGATTCTATTTGATTCCATTCAATGATGATACAATTATATTCCATTGGATGATTCCATTCAATTCCATTCGATGATTGTTCCATTCGATTCCATTCGATGATGACTCCATTCGATTGCATTCGATGAAAATTTCAATCGAGTCCTTTCATAGATTCCATTCGATACCATTCGATGATGATTCCATTTGAATCCATTAGATGATTTCATTCCATTCCATTCAATGATGATTCCATTAGATGCCATTCAATGATTTCATTCGATCCCATTCGATGATGATTCCATTCAAGTCCATTCGATGATTCCATTAGATTCCATTTGACAATGATTCCATTCGAGTCCATTTGATGATTCAATTCGATTCCATTCTATGATTCCATTTGATTCCATTCGATGATAATTCCATTGGAGTCCATTCGAAGATTCCATACGATGATGATTCCACTCGAGTCCTTTCCATGATTCCATTCGAGTCCATTTGATTCTTCCCTTAGGTGCCATTCATTGATGATGCTATTCAATGCCATTCAATGATTCCATTTGACTCCATTCGATGATGTTTCCATTCGAGTCCATTCGATGATTCCACTTGAGTCCATTCAATGACACCATTCGATTCAATTCTATAATGATTCCATTCGAGTCCATTCAATGATGATTCCATTCGAATCCATTCGATGATTCCATTCGGTTCTATTTGATGATGATTCCATGGGATTCCATTTGATGAATCCATTCTATTCCACTCGTTGATGATTCCATTTGATACCATTTGATGATGATTCCATTCGATTCTCTTAATTGATGCTTCCAATTGATTCCATTCGATAATGATTCCATTCGACTCCATTCGATGGTGATTCCATTCGATTTCATTTGATGGTTTCATTTGATTCCTTTCGATGATGATTCCATTCGATTCCATTTGATGATTCCATGCGATGCCATTAGATGATGGTTCCATTTGTTTCCATTCGATGATTCCATTTGATTCCATTCGATGATGAGCCATTCAATTCAATTCCATCATGATTCCATTTGATTCAATTCAATGATGTTTCCATTCGATTCCATTCGATGATGATTCCATTAGATTGCATTCAACGATGATTCCATTCGAGTCCATTCATTGATGATTCCATTTGAGTCCGTTCATTAATGATTACTTTGGATTTCATGCGATGCTTCTATTTGATTCCATTCGATGATGATTCCATCTCATTCCATTCAATGAGTCCATTCGATTCCATTCAGTGATGATTCCATTCGATTCCACCAGATGATGATTTAATTTGATTCCATTCAAAGATGATTCCCTTAGAGTCCATTAGATGATTCCATTTGTGTCCAATCGGTGATTCCATTTGATTCCATTCAATGATGATTCCATTAGAGTCCATTCGATGATTCCATTCGATTTCATTTGACACTGATTCCATTCGAGTCCATTTGATGATTCCATTCAATTCCAATTGATGATGACTCCATTCGAGTCGTTTCGATGATTCCATTTGATATCATTCGATGATGATTCCATTCGAGTCCATTCGATGAATCCATTCGATTCCATTCGATGATGACTCCATTCAAGTCAGTTAGATGATTCCATATGATTCCATTCGATGATCATTCCATTCGAGTACATTCAATGATTCCATTTGATTTTATTCGATGATGATTCCATTCGATTCCACTCAATGATGATTCCATTTGTGTGCATTCAATGATTCCCTTTAATTCCATTTGATGATGATTCCATTCGAGTCCATTCAGTGATTCCATTTGATTCCATTCGATGATGATTGCATTCGAGTCCATTGGATGATTACATTCGATTCCATTCGATGACGATTCCATTCGAGTCCATTCAGTGATTCCATGTGATTCCATTCGATGCTGATTCCATTCGAGCCATTTGATGATTCTATTTGAGTCCATTTGATGATTGCTTTCGATTATATTCAATGATGATTTCATTCGAGTCCATTCAATGATTCCACTTGATTCCATTCGATGATGATTCCATTCGGGTGCATTAGATGATTCCATTCGATTACACTCGATGATGATTCCATTCTAGTCCATTCGATGATTCCATTCGATTCCATTACCCGATGATTACTTTCGTGTCCATTCGATGATTCCACTCGATTCCATATGATGATGACTCCATTTGATTCCATTCAATGATTCAATTCTATTCCATTAGATGATGATTCCAATCGAGTACATGAGATGATTCCATTCAATTCCATTCAATGATGAAGCTATTCGTGTCCTTTAGATGATTCCATTCGATTCCCTTTGATGATGATTCCATTCTACTCAATCCAGTGATGATTCCATTCGTGTCCATTAGATGATTCCATTTGATTCCATTCGATGTTGATTCCATTTTTTTCCATTCAGTGATAATTCCATTCGGGTCCGTTAGATGATTCCATTTGATTCCATTCAATGATGATTCCATTATATTCCATTCTATGTTGATTCCATTTGAGTCCATTAGATGATTCCTTTCGATTCCATTCACCGATGATTACTTTCGAGTTCATTCGATAATTCCACTCAATTCCATAGGATGATGACTCCATTCGATTCCATTCGATGATTCCATTCTATTCCATTAGATGATGATTCCATTCGAGTACATTAGATGATTCCATTAGATTCCATTCAATGATGATGCTATTCGTGTCCATTATATGATTCCATTCGATTCCATTCGATGATGATTCCATTCTATTCAATACAATGGTGATTCCATTCGGGTCCATTAGATGAATCCTTTCAATTCCATTTGATTATGATTCCATTTTATTCCATTCAGTGATGATTCCATTCGTGTCCGTTAGATGAATCCATTTGATTCCATTCGATGATGATTCCATTTGATTTCTTTCAATGATGATTCCATTCGAGTCCATTAGATGATTCCATTCAATTCAATTTGATGATGATTCCATTTGTGTCCATTCGATGATTCCATTCTACTCCATTTGATGATGCTTCAATTCAAGTCCATTCAATGATTCTATATGAGTCCAATCAGTAACTGCTTTCGATTCCATTCGATAATGATTCCATTCGATTCCATTTGATGATGATTCCATTCGGTACCGTTCTATGATTCCATTCGATTCCATTCAATGTTGATTCCGTTCGATCCCATTCGATGATTCCCTTTGATTCCATTCGATGATCATTCCATTTGATTCAATTCGGTGATTCCATTCGATTGTATTCAATGATGATTCCATTTGACTCCATTCGATGATGATTCCATTCGATTCCATTCGATTATGATTTCATTCAATTCCATTCGATGATGATTCCATTCGATTCCATTAGATGATTCCATTCGATTCCATTCGATGATGATTCCACTCAAGTCCATTTGATGATTTCTTTTGAGTCCATTTGATGATTCCATTAGATTCCATTCGATGATGATTCCATTCGATTCCATTCAACAATGATTCCATTCATGTCCATTCAATGATTCCATTTGATTCCATTTCATTCCATTTGATGATGATTCCATTCGAGCCCATTCGGTGATTCCACTCAATTACATTCGATGATGATTCCCTTCTAATCCATTTGATGATTCCATTCGATTCCATTCGATGGTGATTCCATTCGGGTCCATTC	.	incomplete_inversion	SVTYPE=INV;END=91416072;READS=PS91402570_91402511_91687340_hp2_4,PS34888508_34882904_34912300_hp1_4	GT	1/1
chr2	92081940	svim_asm.BND.20	N	N]hs38d1:265169]	.	PASS	SVTYPE=BND;READS=PS92053772_92035261_92077580_hp2_1	GT	1/1
chr2	94517365	svim_asm.BND.24	N	]chr21:12966791]N	.	PASS	SVTYPE=BND;READS=PS12965965_12965808_13047070_hp1_1,PS65051408_65048124_65073826_hp2_0	GT	1/1
chr2	94520458	svim_asm.BND.27	N	N]chr9:40831304]	.	PASS	SVTYPE=BND;READS=PS12965965_12965808_13047070_hp1_1	GT	1/0
chr2	96451832	volcanosv.DUP.298	.	<DUP>	20	PASS	SVTYPE=DUP;END=96451988;SVLEN=156	GT	0/1
chr2	96535089	volcanosv.DUP.299	.	<DUP>	20	PASS	SVTYPE=DUP;END=96535576;SVLEN=487	GT	0/1
chr2	98900121	volcanosv.DUP.300	.	<DUP>	20	PASS	SVTYPE=DUP;END=98900246;SVLEN=125	GT	0/1
chr2	98930325	volcanosv.DUP.301	.	<DUP>	20	PASS	SVTYPE=DUP;END=98930402;SVLEN=77	GT	0/1
chr2	106466621	volcanosv.DUP.303	.	<DUP>	20	PASS	SVTYPE=DUP;END=106467258;SVLEN=637	GT	0/1
chr2	106467080	volcanosv.DUP.302	.	<DUP>	20	PASS	SVTYPE=DUP;END=106467185;SVLEN=105	GT	0/1
chr2	110115478	volcanosv.DUP.304	.	<DUP>	20	PASS	SVTYPE=DUP;END=110115571;SVLEN=93	GT	0/1
chr2	111252926	svim_asm.BND.28	N	[chr13:53094959[N	.	PASS	SVTYPE=BND;READS=PS111391874_111382007_113306714_hp2_2	GT	0/1
chr2	112503816	svim_asm.BND.29	N	]chr3:188117521]N	.	PASS	SVTYPE=BND;READS=PS36420203_36399725_36507567_hp1_0	GT	1/0
chr2	112732315	volcanosv.DUP.306	.	<DUP>	20	PASS	SVTYPE=DUP;END=112732416;SVLEN=101	GT	1/1
chr2	113236156	volcanosv.DUP.307	.	<DUP>	20	PASS	SVTYPE=DUP;END=113236376;SVLEN=220	GT	0/1
chr2	113603731	volcanosv.DUP.309	.	<DUP>	20	PASS	SVTYPE=DUP;END=113603796;SVLEN=65	GT	0/1
chr2	114084749	volcanosv.DUP.311	.	<DUP>	20	PASS	SVTYPE=DUP;END=114085062;SVLEN=313	GT	1/1
chr2	117547512	volcanosv.DUP.312	.	<DUP>	20	PASS	SVTYPE=DUP;END=117547573;SVLEN=61	GT	0/1
chr2	117836399	volcanosv.DUP.313	.	<DUP>	20	PASS	SVTYPE=DUP;END=117836448;SVLEN=49	GT	1/1
chr2	118136412	volcanosv.DUP.314	.	<DUP>	20	PASS	SVTYPE=DUP;END=118136525;SVLEN=113	GT	0/1
chr2	119136689	volcanosv.DUP.315	.	<DUP>	20	PASS	SVTYPE=DUP;END=119136880;SVLEN=191	GT	1/1
chr2	122273953	volcanosv.DUP.318	.	<DUP>	20	PASS	SVTYPE=DUP;END=122274754;SVLEN=801	GT	1/1
chr2	123684976	volcanosv.DUP.319	.	<DUP>	20	PASS	SVTYPE=DUP;END=123685096;SVLEN=120	GT	0/1
chr2	128208361	volcanosv.DUP.320	.	<DUP>	20	PASS	SVTYPE=DUP;END=128208439;SVLEN=78	GT	0/1
chr2	129645880	volcanosv.DUP.322	.	<DUP>	20	PASS	SVTYPE=DUP;END=129645944;SVLEN=64	GT	1/1
chr2	130053036	volcanosv.DUP.323	.	<DUP>	20	PASS	SVTYPE=DUP;END=130053109;SVLEN=73	GT	0/1
chr2	130064837	volcanosv.DUP.325	.	<DUP>	20	PASS	SVTYPE=DUP;END=130065034;SVLEN=197	GT	0/1
chr2	130822164	volcanosv.DUP.326	.	<DUP>	20	PASS	SVTYPE=DUP;END=130822249;SVLEN=85	GT	0/1
chr2	131284318	volcanosv.DUP.324	.	<DUP>	20	PASS	SVTYPE=DUP;END=131284391;SVLEN=73	GT	0/1
chr2	131425122	volcanosv.DUP.327	.	<DUP>	20	PASS	SVTYPE=DUP;END=131425213;SVLEN=91	GT	0/1
chr2	131791157	volcanosv.DUP.328	.	<DUP>	20	PASS	SVTYPE=DUP;END=131791340;SVLEN=183	GT	1/1
chr2	132393871	volcanosv.DUP.330	.	<DUP>	20	PASS	SVTYPE=DUP;END=132394687;SVLEN=816	GT	1/1
chr2	133552752	svim_asm.BND.30	N	N[chr20:26634321[	.	PASS	SVTYPE=BND;READS=PS132132518_132120590_133289780_hp2_3	GT	0/1
chr2	133733107	volcanosv.DUP.331	.	<DUP>	20	PASS	SVTYPE=DUP;END=133733224;SVLEN=117	GT	0/1
chr2	134607038	volcanosv.DUP.333	.	<DUP>	20	PASS	SVTYPE=DUP;END=134607484;SVLEN=446	GT	0/1
chr2	134607796	volcanosv.DUP.332	.	<DUP>	20	PASS	SVTYPE=DUP;END=134607865;SVLEN=69	GT	1/1
chr2	137076619	svim_asm.BND.31	N	]chr2:137588409]N	.	PASS	SVTYPE=BND;READS=PS137143449_137112623_137636967_hp2_3	GT	0/1
chr2	137588409	svim_asm.BND.32	N	N[chr2:137076619[	.	PASS	SVTYPE=BND;READS=PS137143449_137112623_137636967_hp2_3	GT	0/1
chr2	152604582	svim_asm.INV.12	ACAACAAGACCAAAGTACACTGTTTTTTTTTTGAGACAGAGTCTCACTTTGTCGCCCAGGCTGGAATGCAGTGGTATGATCTCGGCTCACTGCAACCTCTGCCTTCTGGGTTCAAGCAATTCTCCTTCCACAGCCTCCCAAGTAGCTGGGATTACAGGTGCATGCCACCACTCCTGGCTAATTTTTGTATTTTTAGTACAGACGGGGTTTTACCATGTTGGCCAGGCTGGTCTCAAACTCCTGACCTCATGTTATCTGCCCACCTCGTCCTCCCAAAGTGCTGGGATTACAGGCGAGAACCACCGTGCCCAGCCTGTATTGGGGTTTCTGCTAAAGAAAATTCACATTG	CAATGTGAATTTTCTTTAGCAGAAACCCCAATACAGGCTGGGCACGGTGGTTCTCGCCTGTAATCCCAGCACTTTGGGAGGACGAGGTGGGCAGATAACATGAGGTCAGGAGTTTGAGACCAGCCTGGCCAACATGGTAAAACCCCGTCTGTACTAAAAATACAAAAATTAGCCAGGAGTGGTGGCATGCACCTGTAATCCCAGCTACTTGGGAGGCTGTGGAAGGAGAATTGCTTGAACCCAGAAGGCAGAGGTTGCAGTGAGCCGAGATCATACCACTGCATTCCAGCCTGGGCGACAAAGTGAGACTCTGTCTCAAAAAAAAAACAGTGTACTTTGGTCTTGTTGT	.	incomplete_inversion	SVTYPE=INV;END=152604930;READS=PS152404856_152379446_153489488_hp1_0	GT	1/0
chr2	154344362	volcanosv.DUP.335	.	<DUP>	20	PASS	SVTYPE=DUP;END=154344425;SVLEN=63	GT	0/1
chr2	159873860	volcanosv.DUP.336	.	<DUP>	20	PASS	SVTYPE=DUP;END=159873947;SVLEN=87	GT	0/1
chr2	159874460	volcanosv.DUP.337	.	<DUP>	20	PASS	SVTYPE=DUP;END=159874573;SVLEN=113	GT	0/1
chr2	161226860	volcanosv.DUP.338	.	<DUP>	20	PASS	SVTYPE=DUP;END=161226917;SVLEN=57	GT	1/1
chr2	165744860	volcanosv.DUP.339	.	<DUP>	20	PASS	SVTYPE=DUP;END=165744933;SVLEN=73	GT	0/1
chr2	171535513	volcanosv.DUP.342	.	<DUP>	20	PASS	SVTYPE=DUP;END=171535589;SVLEN=76	GT	1/1
chr2	180682197	volcanosv.DUP.343	.	<DUP>	20	PASS	SVTYPE=DUP;END=180682282;SVLEN=85	GT	1/1
chr2	183704464	svim_asm.INV.13	GCAGGAACAGAAAGCTAAATAATGTGTGCTTTCACTTATAAAGTTGGAGCTAAACATTGGGTATACATGGACATAAAATTGAGAACAACAGACATTGGAGAATACAAGAGGGGACAGGGAGGGAGTGGGCAAGGGTTGAAAAACTACCTTTTGGGTACTATGCTCGCTTCCTGGGTGATGGGTTCAATCACACCTCAAACTTTAGCATCATTCAATATACTTTTGTAACTAACCTGCACATGTACCCCCATAATCTAACGTAACATTTGAAAACAAAATGAAAATGTGGTGTGTATATATCATGAAATACTACTTAGCCATAAAAAAGAATGAAAACATGTCTTTTGCAGCAACGCAGATGGACTGGAGGCCATTATCATAAGTGAAATAAGTCAGAAACACAAAGTAGGTCGGGCGTGTTGTCTCACTCCTGTAATCCTAGCACTTTGGGAGGCCGGGCAGCAGGTCGCGTGAGGTCAGGAGTTCGCGGCCAGCCTGGCCAAAATGGTGAAACCCCGTCTCTACTAAAAATACAAAAATTAGCCGGGTGCTGTGGTACATGCCTGTAGCACGAGCTACTCGGAAGGCTGAGACAGGAGAATCGCTTGAACCCGGGAAGGGGAGGTTGCCGTGAGCCGAGATTGTGCCACTGCACTCCAGCCTGGGCGACAGAGCAAGACTCCATCTCAAAACACCACCACCACCACCACCACCAACAATAACAACAAAAGAAAGAAAGAAAGAAAGAAAGAAAGAAACACAAAGTTAAATACTGCATGCACTTATTTGTAAGTGGGAGCTAAACAGTGGGTCATATGGACATAGAGAGTGGAACAAAAGACATTAGAGACTTCAAGAGGTGGAAGGGTAAAAGAAGGGTGAGGGATAAAAATTACCTATTGAGTACAAGGTACACTATTCAGGTGACGGGAACAATAAAAGCCCAGGCTTCATCACTATGCAATATACCCACATAACTAAACTGCACTTGTAACCCCTCAATCTATAAACATTAAAAAAATTAAGAAACAAATACAAATACTGTTCATCTTAGATCTGGGTCACAGAGAAGTGATGGGGCACAGAGAGAAGAAATGCATTGAGGGTCTGCTATATAATCGGCACTCTGTTAGGCAATTCACACATATTCTCTTATACAATCCTCAAATAAGAAAAATATTACTTTCAATTTAAAGACTCAAAGGTTACATAATGTGGACAAGATAGCATAGCTAACAATGAAACCAAGTTTTCAAATCCCAATCTCTATGACGCTAAGAAAATTTGCACAAAATATGAACCAGACAAAATTATGAGTGAAAAATACCAATAGGTATGTTTAAGGGAAAAATAGACATTTTACATTTGTCCAGTCGCAGTTCAATTTGATACATAAGTGTGTGTGTAGGTATGTGGGTGTGTGAATGAGTGTGGGAGAATTGGAGAATTGGGGAGATGTATGTATATAGATGTGTGTATCTCTATGTTTTTTATATATATGTGCATATATAGATCTTATATTTTTATAACCTATTTATAATACATAGATACAATTATAGATTTTAATATTATAGATTTGTGTTAGAGAAAATTTCTTTTCTTTCTTTTTTTTTTTTTTGAGATGGAGTGTCGCTCTGTCGCCCAGGCTGGACTGCAGTGGCGCCTTCTCGGCTCACTGCAAGCTCTGCCTCCTGGGTTCATGCCATTCTCCTGCCTCAGCCTCCCGAGTAGCTGGGACTACAGGCACCTGCCTCCATGCCTGGTTAATTTTTTGTATTTTTAGTAGAGATGGGGTTTCACCATGTTCGCCAGGATGGTCTCGATCTTGGTC	GACCAAGATCGAGACCATCCTGGCGAACATGGTGAAACCCCATCTCTACTAAAAATACAAAAAATTAACCAGGCATGGAGGCAGGTGCCTGTAGTCCCAGCTACTCGGGAGGCTGAGGCAGGAGAATGGCATGAACCCAGGAGGCAGAGCTTGCAGTGAGCCGAGAAGGCGCCACTGCAGTCCAGCCTGGGCGACAGAGCGACACTCCATCTCAAAAAAAAAAAAAAGAAAGAAAAGAAATTTTCTCTAACACAAATCTATAATATTAAAATCTATAATTGTATCTATGTATTATAAATAGGTTATAAAAATATAAGATCTATATATGCACATATATATAAAAAACATAGAGATACACACATCTATATACATACATCTCCCCAATTCTCCAATTCTCCCACACTCATTCACACACCCACATACCTACACACACACTTATGTATCAAATTGAACTGCGACTGGACAAATGTAAAATGTCTATTTTTCCCTTAAACATACCTATTGGTATTTTTCACTCATAATTTTGTCTGGTTCATATTTTGTGCAAATTTTCTTAGCGTCATAGAGATTGGGATTTGAAAACTTGGTTTCATTGTTAGCTATGCTATCTTGTCCACATTATGTAACCTTTGAGTCTTTAAATTGAAAGTAATATTTTTCTTATTTGAGGATTGTATAAGAGAATATGTGTGAATTGCCTAACAGAGTGCCGATTATATAGCAGACCCTCAATGCATTTCTTCTCTCTGTGCCCCATCACTTCTCTGTGACCCAGATCTAAGATGAACAGTATTTGTATTTGTTTCTTAATTTTTTTAATGTTTATAGATTGAGGGGTTACAAGTGCAGTTTAGTTATGTGGGTATATTGCATAGTGATGAAGCCTGGGCTTTTATTGTTCCCGTCACCTGAATAGTGTACCTTGTACTCAATAGGTAATTTTTATCCCTCACCCTTCTTTTACCCTTCCACCTCTTGAAGTCTCTAATGTCTTTTGTTCCACTCTCTATGTCCATATGACCCACTGTTTAGCTCCCACTTACAAATAAGTGCATGCAGTATTTAACTTTGTGTTTCTTTCTTTCTTTCTTTCTTTCTTTCTTTTGTTGTTATTGTTGGTGGTGGTGGTGGTGGTGGTGTTTTGAGATGGAGTCTTGCTCTGTCGCCCAGGCTGGAGTGCAGTGGCACAATCTCGGCTCACGGCAACCTCCCCTTCCCGGGTTCAAGCGATTCTCCTGTCTCAGCCTTCCGAGTAGCTCGTGCTACAGGCATGTACCACAGCACCCGGCTAATTTTTGTATTTTTAGTAGAGACGGGGTTTCACCATTTTGGCCAGGCTGGCCGCGAACTCCTGACCTCACGCGACCTGCTGCCCGGCCTCCCAAAGTGCTAGGATTACAGGAGTGAGACAACACGCCCGACCTACTTTGTGTTTCTGACTTATTTCACTTATGATAATGGCCTCCAGTCCATCTGCGTTGCTGCAAAAGACATGTTTTCATTCTTTTTTATGGCTAAGTAGTATTTCATGATATATACACACCACATTTTCATTTTGTTTTCAAATGTTACGTTAGATTATGGGGGTACATGTGCAGGTTAGTTACAAAAGTATATTGAATGATGCTAAAGTTTGAGGTGTGATTGAACCCATCACCCAGGAAGCGAGCATAGTACCCAAAAGGTAGTTTTTCAACCCTTGCCCACTCCCTCCCTGTCCCCTCTTGTATTCTCCAATGTCTGTTGTTCTCAATTTTATGTCCATGTATACCCAATGTTTAGCTCCAACTTTATAAGTGAAAGCACACATTATTTAGCTTTCTGTTCCTGC	.	incomplete_inversion	SVTYPE=INV;END=183706294;READS=PS183693219_183672119_183697150_hp1_0	GT	1/0
chr2	186278367	volcanosv.DUP.344	.	<DUP>	20	PASS	SVTYPE=DUP;END=186278432;SVLEN=65	GT	1/1
chr2	186605797	volcanosv.DUP.345	.	<DUP>	20	PASS	SVTYPE=DUP;END=186605851;SVLEN=54	GT	1/1
chr2	192131039	volcanosv.DUP.131	.	<DUP>	20	PASS	SVTYPE=DUP;END=192131344;SVLEN=305	GT	0/1
chr2	192131062	volcanosv.DUP.148	.	<DUP>	20	PASS	SVTYPE=DUP;END=192131186;SVLEN=124	GT	0/1
chr2	194353936	volcanosv.DUP.349	.	<DUP>	20	PASS	SVTYPE=DUP;END=194354009;SVLEN=73	GT	1/1
chr2	197922617	volcanosv.DUP.47	.	<DUP>	20	PASS	SVTYPE=DUP;END=197923105;SVLEN=488	GT	0/1
chr2	198848975	volcanosv.DUP.350	.	<DUP>	20	PASS	SVTYPE=DUP;END=198849122;SVLEN=147	GT	0/1
chr2	208637324	volcanosv.DUP.351	.	<DUP>	20	PASS	SVTYPE=DUP;END=208637463;SVLEN=139	GT	0/1
chr2	212191429	volcanosv.DUP.352	.	<DUP>	20	PASS	SVTYPE=DUP;END=212191518;SVLEN=89	GT	0/1
chr2	212549045	volcanosv.DUP.353	.	<DUP>	20	PASS	SVTYPE=DUP;END=212549160;SVLEN=115	GT	0/1
chr2	215919783	volcanosv.DUP.356	.	<DUP>	20	PASS	SVTYPE=DUP;END=215919902;SVLEN=119	GT	0/1
chr2	220523715	volcanosv.DUP.357	.	<DUP>	20	PASS	SVTYPE=DUP;END=220523806;SVLEN=91	GT	1/1
chr2	225612795	volcanosv.DUP.358	.	<DUP>	20	PASS	SVTYPE=DUP;END=225612844;SVLEN=49	GT	1/1
chr2	226453263	volcanosv.DUP.359	.	<DUP>	20	PASS	SVTYPE=DUP;END=226453590;SVLEN=327	GT	1/1
chr2	226656424	volcanosv.DUP.360	.	<DUP>	20	PASS	SVTYPE=DUP;END=226656501;SVLEN=77	GT	1/1
chr2	229184528	volcanosv.DUP.361	.	<DUP>	20	PASS	SVTYPE=DUP;END=229184652;SVLEN=124	GT	0/1
chr2	229685318	volcanosv.DUP.363	.	<DUP>	20	PASS	SVTYPE=DUP;END=229685383;SVLEN=65	GT	0/1
chr2	231848473	volcanosv.DUP.365	.	<DUP>	20	PASS	SVTYPE=DUP;END=231848652;SVLEN=179	GT	0/1
chr2	232995508	volcanosv.DUP.366	.	<DUP>	20	PASS	SVTYPE=DUP;END=232995637;SVLEN=129	GT	1/1
chr2	233396871	volcanosv.DUP.367	.	<DUP>	20	PASS	SVTYPE=DUP;END=233397271;SVLEN=400	GT	0/1
chr2	233463472	volcanosv.DUP.368	.	<DUP>	20	PASS	SVTYPE=DUP;END=233463728;SVLEN=256	GT	0/1
chr2	233463507	volcanosv.DUP.369	.	<DUP>	20	PASS	SVTYPE=DUP;END=233463626;SVLEN=119	GT	0/1
chr2	235488129	volcanosv.DUP.370	.	<DUP>	20	PASS	SVTYPE=DUP;END=235488553;SVLEN=424	GT	0/1
chr2	235504370	volcanosv.DUP.371	.	<DUP>	20	PASS	SVTYPE=DUP;END=235504438;SVLEN=68	GT	1/1
chr2	235910215	volcanosv.DUP.373	.	<DUP>	20	PASS	SVTYPE=DUP;END=235910280;SVLEN=65	GT	1/1
chr2	238295996	volcanosv.DUP.374	.	<DUP>	20	PASS	SVTYPE=DUP;END=238296159;SVLEN=163	GT	1/1
chr2	238653038	volcanosv.DUP.375	.	<DUP>	20	PASS	SVTYPE=DUP;END=238653090;SVLEN=52	GT	0/1
chr2	238767540	volcanosv.DUP.376	.	<DUP>	20	PASS	SVTYPE=DUP;END=238767929;SVLEN=389	GT	1/1
chr2	238908977	volcanosv.DUP.377	.	<DUP>	20	PASS	SVTYPE=DUP;END=238909176;SVLEN=199	GT	0/1
chr2	239347004	volcanosv.DUP.378	.	<DUP>	20	PASS	SVTYPE=DUP;END=239347091;SVLEN=87	GT	0/1
chr2	239476688	volcanosv.DUP.379	.	<DUP>	20	PASS	SVTYPE=DUP;END=239476776;SVLEN=88	GT	0/1
chr2	239527367	volcanosv.DUP.380	.	<DUP>	20	PASS	SVTYPE=DUP;END=239527688;SVLEN=321	GT	0/1
chr2	239644721	volcanosv.DUP.381	.	<DUP>	20	PASS	SVTYPE=DUP;END=239644981;SVLEN=260	GT	0/1
chr2	239644785	volcanosv.DUP.382	.	<DUP>	20	PASS	SVTYPE=DUP;END=239644852;SVLEN=67	GT	0/1
chr2	239665348	volcanosv.DUP.383	.	<DUP>	20	PASS	SVTYPE=DUP;END=239665660;SVLEN=312	GT	0/1
chr2	239706944	volcanosv.DUP.384	.	<DUP>	20	PASS	SVTYPE=DUP;END=239707159;SVLEN=215	GT	0/1
chr2	239737618	volcanosv.DUP.385	.	<DUP>	20	PASS	SVTYPE=DUP;END=239738014;SVLEN=396	GT	1/1
chr2	239865878	volcanosv.DUP.386	.	<DUP>	20	PASS	SVTYPE=DUP;END=239866086;SVLEN=208	GT	0/1
chr2	240108171	volcanosv.DUP.387	.	<DUP>	20	PASS	SVTYPE=DUP;END=240108544;SVLEN=373	GT	0/1
chr2	240158870	volcanosv.DUP.388	.	<DUP>	20	PASS	SVTYPE=DUP;END=240159096;SVLEN=226	GT	0/1
chr2	240309219	volcanosv.DUP.389	.	<DUP>	20	PASS	SVTYPE=DUP;END=240309871;SVLEN=652	GT	1/1
chr2	240318656	volcanosv.DUP.390	.	<DUP>	20	PASS	SVTYPE=DUP;END=240318781;SVLEN=125	GT	1/1
chr2	240641477	volcanosv.DUP.391	.	<DUP>	20	PASS	SVTYPE=DUP;END=240641674;SVLEN=197	GT	0/1
chr2	240780782	volcanosv.DUP.392	.	<DUP>	20	PASS	SVTYPE=DUP;END=240780970;SVLEN=188	GT	1/1
chr2	240812474	volcanosv.DUP.393	.	<DUP>	20	PASS	SVTYPE=DUP;END=240813038;SVLEN=564	GT	1/1
chr2	240872329	volcanosv.DUP.394	.	<DUP>	20	PASS	SVTYPE=DUP;END=240872480;SVLEN=151	GT	0/1
chr2	240923871	volcanosv.DUP.395	.	<DUP>	20	PASS	SVTYPE=DUP;END=240924361;SVLEN=490	GT	0/1
chr2	240950914	volcanosv.DUP.396	.	<DUP>	20	PASS	SVTYPE=DUP;END=240950967;SVLEN=53	GT	0/1
chr2	240984598	volcanosv.DUP.397	.	<DUP>	20	PASS	SVTYPE=DUP;END=240984673;SVLEN=75	GT	0/1
chr2	241068253	volcanosv.DUP.398	.	<DUP>	20	PASS	SVTYPE=DUP;END=241068325;SVLEN=72	GT	0/1
chr2	241457422	volcanosv.DUP.399	.	<DUP>	20	PASS	SVTYPE=DUP;END=241457585;SVLEN=163	GT	0/1
chr2	241607732	volcanosv.DUP.400	.	<DUP>	20	PASS	SVTYPE=DUP;END=241607798;SVLEN=66	GT	1/1
chr2	241807737	volcanosv.DUP.401	.	<DUP>	20	PASS	SVTYPE=DUP;END=241807814;SVLEN=77	GT	0/1
chr2	241807755	volcanosv.DUP.402	.	<DUP>	20	PASS	SVTYPE=DUP;END=241807957;SVLEN=202	GT	0/1
chr2	241813818	volcanosv.DUP.403	.	<DUP>	20	PASS	SVTYPE=DUP;END=241813877;SVLEN=59	GT	0/1
chr2	241815268	volcanosv.DUP.404	.	<DUP>	20	PASS	SVTYPE=DUP;END=241815393;SVLEN=125	GT	0/1
chr2	241819365	volcanosv.DUP.405	.	<DUP>	20	PASS	SVTYPE=DUP;END=241820105;SVLEN=740	GT	0/1
chr2	241847760	volcanosv.DUP.407	.	<DUP>	20	PASS	SVTYPE=DUP;END=241847810;SVLEN=50	GT	0/1
chr2	241848262	volcanosv.DUP.406	.	<DUP>	20	PASS	SVTYPE=DUP;END=241848562;SVLEN=300	GT	0/1
chr2	241902317	volcanosv.DUP.408	.	<DUP>	20	PASS	SVTYPE=DUP;END=241902421;SVLEN=104	GT	0/1
chr2	241921552	volcanosv.DUP.409	.	<DUP>	20	PASS	SVTYPE=DUP;END=241921752;SVLEN=200	GT	0/1
chr2	241927772	volcanosv.DUP.410	.	<DUP>	20	PASS	SVTYPE=DUP;END=241928365;SVLEN=593	GT	0/1
chr2	241945943	volcanosv.DUP.411	.	<DUP>	20	PASS	SVTYPE=DUP;END=241946030;SVLEN=87	GT	0/1
chr2	241968879	volcanosv.DUP.412	.	<DUP>	20	PASS	SVTYPE=DUP;END=241969033;SVLEN=154	GT	0/1
chr2	241983136	volcanosv.DUP.413	.	<DUP>	20	PASS	SVTYPE=DUP;END=241983187;SVLEN=51	GT	1/1
chr2	241985651	volcanosv.DUP.414	.	<DUP>	20	PASS	SVTYPE=DUP;END=241985758;SVLEN=107	GT	1/1
chr2	242046985	volcanosv.DUP.415	.	<DUP>	20	PASS	SVTYPE=DUP;END=242047174;SVLEN=189	GT	1/1
chr20	149025	volcanosv.DUP.2594	.	<DUP>	20	PASS	SVTYPE=DUP;END=149094;SVLEN=69	GT	1/1
chr20	306267	volcanosv.DUP.2595	.	<DUP>	20	PASS	SVTYPE=DUP;END=306456;SVLEN=189	GT	1/1
chr20	380877	volcanosv.DUP.2596	.	<DUP>	20	PASS	SVTYPE=DUP;END=380944;SVLEN=67	GT	0/1
chr20	641866	volcanosv.DUP.2597	.	<DUP>	20	PASS	SVTYPE=DUP;END=642435;SVLEN=569	GT	1/1
chr20	764431	volcanosv.DUP.2598	.	<DUP>	20	PASS	SVTYPE=DUP;END=764536;SVLEN=105	GT	0/1
chr20	1149856	volcanosv.DUP.2599	.	<DUP>	20	PASS	SVTYPE=DUP;END=1150162;SVLEN=306	GT	1/1
chr20	1225875	volcanosv.DUP.2600	.	<DUP>	20	PASS	SVTYPE=DUP;END=1225955;SVLEN=80	GT	0/1
chr20	1258298	volcanosv.DUP.2601	.	<DUP>	20	PASS	SVTYPE=DUP;END=1259450;SVLEN=1152	GT	1/1
chr20	1301629	volcanosv.DUP.2602	.	<DUP>	20	PASS	SVTYPE=DUP;END=1302564;SVLEN=935	GT	0/1
chr20	3067777	volcanosv.DUP.2603	.	<DUP>	20	PASS	SVTYPE=DUP;END=3067860;SVLEN=83	GT	0/1
chr20	4224605	volcanosv.DUP.2604	.	<DUP>	20	PASS	SVTYPE=DUP;END=4224715;SVLEN=110	GT	0/1
chr20	15578583	volcanosv.DUP.2605	.	<DUP>	20	PASS	SVTYPE=DUP;END=15578638;SVLEN=55	GT	0/1
chr20	16288381	volcanosv.DUP.2606	.	<DUP>	20	PASS	SVTYPE=DUP;END=16288735;SVLEN=354	GT	0/1
chr20	17658858	volcanosv.DUP.2607	.	<DUP>	20	PASS	SVTYPE=DUP;END=17659241;SVLEN=383	GT	1/1
chr20	18209660	volcanosv.DUP.2608	.	<DUP>	20	PASS	SVTYPE=DUP;END=18209757;SVLEN=97	GT	1/1
chr20	20357690	volcanosv.DUP.2609	.	<DUP>	20	PASS	SVTYPE=DUP;END=20358264;SVLEN=574	GT	0/1
chr20	20458676	volcanosv.DUP.1537	.	<DUP>	20	PASS	SVTYPE=DUP;END=20458834;SVLEN=158	GT	1/1
chr20	21209592	volcanosv.DUP.2610	.	<DUP>	20	PASS	SVTYPE=DUP;END=21209838;SVLEN=246	GT	0/1
chr20	22082540	volcanosv.DUP.122	.	<DUP>	20	PASS	SVTYPE=DUP;END=22082708;SVLEN=168	GT	0/1
chr20	23314660	volcanosv.DUP.2611	.	<DUP>	20	PASS	SVTYPE=DUP;END=23314770;SVLEN=110	GT	1/1
chr20	24430977	volcanosv.DUP.2612	.	<DUP>	20	PASS	SVTYPE=DUP;END=24431368;SVLEN=391	GT	1/1
chr20	26634321	svim_asm.BND.224	N	]chr2:133552752]N	.	PASS	SVTYPE=BND;READS=PS132132518_132120590_133289780_hp2_3	GT	0/1
chr20	28766816	svim_asm.BND.225	N	]chr21:7973651]N	.	PASS	SVTYPE=BND;READS=PS7916648_7915746_8047214_hp2_2	GT	0/1
chr20	28811491	volcanosv.DUP.2614	.	<DUP>	20	PASS	SVTYPE=DUP;END=28811834;SVLEN=343	GT	0/1
chr20	28861529	svim_asm.DUP_TANDEM.35	N	<DUP:TANDEM>	.	not_fully_covered	SVTYPE=DUP:TANDEM;END=28897259;SVLEN=35731;READS=PS28868778_28868452_28888201_hp1_2	GT:CN	1/0:2
chr20	28886678	svim_asm.BND.226	N	N]chrUn_KI270435v1:1421]	.	PASS	SVTYPE=BND;READS=PS37257140_37257055_38341118_hp1_26,PS37257140_37257055_38341118_hp2_19	GT	1/1
chr20	28925998	volcanosv.DUP.2615	.	<DUP>	20	PASS	SVTYPE=DUP;END=28926676;SVLEN=678	GT	0/1
chr20	29121845	volcanosv.DUP.2613	.	<DUP>	20	PASS	SVTYPE=DUP;END=29122290;SVLEN=445	GT	0/1
chr20	29224129	volcanosv.DUP.2616	.	<DUP>	20	PASS	SVTYPE=DUP;END=29224474;SVLEN=345	GT	0/1
chr20	29264002	svim_asm.BND.227	N	N]chr20:29886268]	.	PASS	SVTYPE=BND;READS=PS46083755_46070987_49357907_hp1_4	GT	1/0
chr20	29884750	svim_asm.BND.228	N	N]hs38d1:8120598]	.	PASS	SVTYPE=BND;READS=PS29578281_29565353_29883626_hp1_8	GT	1/0
chr20	29886268	svim_asm.BND.229	N	N]chr20:29264002]	.	PASS	SVTYPE=BND;READS=PS46083755_46070987_49357907_hp1_4	GT	1/0
chr20	30162969	svim_asm.BND.230	N	N[chr20:30999292[	.	PASS	SVTYPE=BND;READS=PS30118434_30111063_30424505_hp1_1	GT	1/0
chr20	30394969	volcanosv.DUP.719	.	<DUP>	20	PASS	SVTYPE=DUP;END=30395074;SVLEN=105	GT	0/1
chr20	30817406	svim_asm.BND.231	N	[hs38d1:3065349[N	.	PASS	SVTYPE=BND;READS=PS30811916_30811898_30998092_hp2_25	GT	0/1
chr20	30926831	volcanosv.DUP.1543	.	<DUP>	20	PASS	SVTYPE=DUP;END=30926996;SVLEN=165	GT	0/1
chr20	30999292	svim_asm.BND.232	N	]chr20:30162969]N	.	PASS	SVTYPE=BND;READS=PS30118434_30111063_30424505_hp1_1	GT	1/0
chr20	31060778	svim_asm.DUP_TANDEM.36	N	<DUP:TANDEM>	.	not_fully_covered	SVTYPE=DUP:TANDEM;END=31072497;SVLEN=11720;READS=PS31051599_31051508_31093177_hp1_54	GT:CN	1/0:2
chr20	31061312	volcanosv.DUP.2617	.	<DUP>	20	PASS	SVTYPE=DUP;END=31061494;SVLEN=182	GT	0/1
chr20	31161643	volcanosv.DUP.2618	.	<DUP>	20	PASS	SVTYPE=DUP;END=31162415;SVLEN=772	GT	0/1
chr20	31244561	volcanosv.DUP.1548	.	<DUP>	20	PASS	SVTYPE=DUP;END=31244632;SVLEN=71	GT	0/1
chr20	32176700	volcanosv.DUP.848	.	<DUP>	20	PASS	SVTYPE=DUP;END=32176878;SVLEN=178	GT	0/1
chr20	32621004	volcanosv.DUP.2619	.	<DUP>	20	PASS	SVTYPE=DUP;END=32621307;SVLEN=303	GT	0/1
chr20	33277130	volcanosv.DUP.2620	.	<DUP>	20	PASS	SVTYPE=DUP;END=33277253;SVLEN=123	GT	0/1
chr20	35564371	volcanosv.DUP.2621	.	<DUP>	20	PASS	SVTYPE=DUP;END=35564521;SVLEN=150	GT	0/1
chr20	35696863	svim_asm.DUP_TANDEM.37	N	<DUP:TANDEM>	.	not_fully_covered	SVTYPE=DUP:TANDEM;END=35795082;SVLEN=98220;READS=PS35705523_35688743_35775178_hp2_1	GT:CN	0/1:2
chr20	40982742	volcanosv.DUP.2622	.	<DUP>	20	PASS	SVTYPE=DUP;END=40982831;SVLEN=89	GT	1/1
chr20	43696485	volcanosv.DUP.2623	.	<DUP>	20	PASS	SVTYPE=DUP;END=43696990;SVLEN=505	GT	1/1
chr20	44132627	volcanosv.DUP.2624	.	<DUP>	20	PASS	SVTYPE=DUP;END=44132889;SVLEN=262	GT	0/1
chr20	45605547	volcanosv.DUP.2625	.	<DUP>	20	PASS	SVTYPE=DUP;END=45605609;SVLEN=62	GT	0/1
chr20	46656288	volcanosv.DUP.2626	.	<DUP>	20	PASS	SVTYPE=DUP;END=46656386;SVLEN=98	GT	0/1
chr20	47554551	svim_asm.BND.233	N	N]chr10:80535575]	.	PASS	SVTYPE=BND;READS=PS36934028_36924990_37452812_hp2_1	GT	0/1
chr20	48811505	volcanosv.DUP.2627	.	<DUP>	20	PASS	SVTYPE=DUP;END=48811734;SVLEN=229	GT	0/1
chr20	49325637	volcanosv.DUP.2628	.	<DUP>	20	PASS	SVTYPE=DUP;END=49325720;SVLEN=83	GT	0/1
chr20	49963266	volcanosv.DUP.2629	.	<DUP>	20	PASS	SVTYPE=DUP;END=49963572;SVLEN=306	GT	0/1
chr20	50816136	volcanosv.DUP.2630	.	<DUP>	20	PASS	SVTYPE=DUP;END=50816736;SVLEN=600	GT	0/1
chr20	50853669	volcanosv.DUP.2631	.	<DUP>	20	PASS	SVTYPE=DUP;END=50853812;SVLEN=143	GT	1/1
chr20	52991416	volcanosv.DUP.2632	.	<DUP>	20	PASS	SVTYPE=DUP;END=52991483;SVLEN=67	GT	0/1
chr20	54073073	volcanosv.DUP.2633	.	<DUP>	20	PASS	SVTYPE=DUP;END=54073136;SVLEN=63	GT	0/1
chr20	55625090	volcanosv.DUP.290	.	<DUP>	20	PASS	SVTYPE=DUP;END=55625418;SVLEN=328	GT	1/1
chr20	55831579	volcanosv.DUP.2634	.	<DUP>	20	PASS	SVTYPE=DUP;END=55831689;SVLEN=110	GT	1/1
chr20	56388092	volcanosv.DUP.2635	.	<DUP>	20	PASS	SVTYPE=DUP;END=56388154;SVLEN=62	GT	0/1
chr20	57579266	volcanosv.DUP.2636	.	<DUP>	20	PASS	SVTYPE=DUP;END=57579434;SVLEN=168	GT	0/1
chr20	57661939	volcanosv.DUP.2637	.	<DUP>	20	PASS	SVTYPE=DUP;END=57662009;SVLEN=70	GT	1/1
chr20	58427403	volcanosv.DUP.2638	.	<DUP>	20	PASS	SVTYPE=DUP;END=58427461;SVLEN=58	GT	1/1
chr20	58694940	volcanosv.DUP.1656	.	<DUP>	20	PASS	SVTYPE=DUP;END=58695354;SVLEN=414	GT	1/1
chr20	58792825	volcanosv.DUP.2639	.	<DUP>	20	PASS	SVTYPE=DUP;END=58792908;SVLEN=83	GT	0/1
chr20	58830136	volcanosv.DUP.50	.	<DUP>	20	PASS	SVTYPE=DUP;END=58830690;SVLEN=554	GT	1/1
chr20	59132962	volcanosv.DUP.2640	.	<DUP>	20	PASS	SVTYPE=DUP;END=59133298;SVLEN=336	GT	1/1
chr20	60299571	volcanosv.DUP.2641	.	<DUP>	20	PASS	SVTYPE=DUP;END=60299628;SVLEN=57	GT	0/1
chr20	60903087	volcanosv.DUP.2642	.	<DUP>	20	PASS	SVTYPE=DUP;END=60903175;SVLEN=88	GT	0/1
chr20	61101845	volcanosv.DUP.2643	.	<DUP>	20	PASS	SVTYPE=DUP;END=61102348;SVLEN=503	GT	0/1
chr20	61201925	volcanosv.DUP.2644	.	<DUP>	20	PASS	SVTYPE=DUP;END=61202064;SVLEN=139	GT	0/1
chr20	61242973	volcanosv.DUP.2645	.	<DUP>	20	PASS	SVTYPE=DUP;END=61243285;SVLEN=312	GT	0/1
chr20	61273371	volcanosv.DUP.2646	.	<DUP>	20	PASS	SVTYPE=DUP;END=61273539;SVLEN=168	GT	1/1
chr20	61283361	volcanosv.DUP.2647	.	<DUP>	20	PASS	SVTYPE=DUP;END=61283474;SVLEN=113	GT	1/1
chr20	61289683	volcanosv.DUP.2648	.	<DUP>	20	PASS	SVTYPE=DUP;END=61289840;SVLEN=157	GT	0/1
chr20	61375457	volcanosv.DUP.2649	.	<DUP>	20	PASS	SVTYPE=DUP;END=61375898;SVLEN=441	GT	1/1
chr20	61390259	volcanosv.DUP.2650	.	<DUP>	20	PASS	SVTYPE=DUP;END=61390417;SVLEN=158	GT	0/1
chr20	61444299	volcanosv.DUP.129	.	<DUP>	20	PASS	SVTYPE=DUP;END=61444692;SVLEN=393	GT	1/1
chr20	61675604	volcanosv.DUP.2651	.	<DUP>	20	PASS	SVTYPE=DUP;END=61675708;SVLEN=104	GT	1/1
chr20	61777788	volcanosv.DUP.2652	.	<DUP>	20	PASS	SVTYPE=DUP;END=61777887;SVLEN=99	GT	0/1
chr20	61821438	volcanosv.DUP.2653	.	<DUP>	20	PASS	SVTYPE=DUP;END=61821489;SVLEN=51	GT	1/1
chr20	61911693	volcanosv.DUP.2654	.	<DUP>	20	PASS	SVTYPE=DUP;END=61911742;SVLEN=49	GT	1/1
chr20	61919706	volcanosv.DUP.2655	.	<DUP>	20	PASS	SVTYPE=DUP;END=61920088;SVLEN=382	GT	1/1
chr20	61981917	volcanosv.DUP.2656	.	<DUP>	20	PASS	SVTYPE=DUP;END=61982649;SVLEN=732	GT	1/1
chr20	61982586	volcanosv.DUP.2657	.	<DUP>	20	PASS	SVTYPE=DUP;END=61982645;SVLEN=59	GT	1/1
chr20	62055261	volcanosv.DUP.2658	.	<DUP>	20	PASS	SVTYPE=DUP;END=62055335;SVLEN=74	GT	1/1
chr20	62446110	volcanosv.DUP.2659	.	<DUP>	20	PASS	SVTYPE=DUP;END=62446338;SVLEN=228	GT	1/1
chr20	62716522	volcanosv.DUP.2660	.	<DUP>	20	PASS	SVTYPE=DUP;END=62716604;SVLEN=82	GT	0/1
chr20	62740394	volcanosv.DUP.2661	.	<DUP>	20	PASS	SVTYPE=DUP;END=62740468;SVLEN=74	GT	0/1
chr20	62966029	volcanosv.DUP.2662	.	<DUP>	20	PASS	SVTYPE=DUP;END=62966195;SVLEN=166	GT	0/1
chr20	62989787	volcanosv.DUP.2663	.	<DUP>	20	PASS	SVTYPE=DUP;END=62989866;SVLEN=79	GT	0/1
chr20	62993373	volcanosv.DUP.2664	.	<DUP>	20	PASS	SVTYPE=DUP;END=62993522;SVLEN=149	GT	0/1
chr20	63028929	volcanosv.DUP.2665	.	<DUP>	20	PASS	SVTYPE=DUP;END=63029351;SVLEN=422	GT	1/1
chr20	63354038	volcanosv.DUP.2666	.	<DUP>	20	PASS	SVTYPE=DUP;END=63354345;SVLEN=307	GT	1/1
chr20	63443163	volcanosv.DUP.2667	.	<DUP>	20	PASS	SVTYPE=DUP;END=63443380;SVLEN=217	GT	0/1
chr20	63445802	volcanosv.DUP.2668	.	<DUP>	20	PASS	SVTYPE=DUP;END=63445970;SVLEN=168	GT	1/1
chr20	63566501	volcanosv.DUP.2669	.	<DUP>	20	PASS	SVTYPE=DUP;END=63566640;SVLEN=139	GT	0/1
chr20	63571118	volcanosv.DUP.2670	.	<DUP>	20	PASS	SVTYPE=DUP;END=63571776;SVLEN=658	GT	0/1
chr20	63607300	volcanosv.DUP.2671	.	<DUP>	20	PASS	SVTYPE=DUP;END=63608151;SVLEN=851	GT	0/1
chr20	63617588	volcanosv.DUP.2672	.	<DUP>	20	PASS	SVTYPE=DUP;END=63617697;SVLEN=109	GT	0/1
chr20	63641804	volcanosv.DUP.2673	.	<DUP>	20	PASS	SVTYPE=DUP;END=63642093;SVLEN=289	GT	0/1
chr20	63641847	volcanosv.DUP.2674	.	<DUP>	20	PASS	SVTYPE=DUP;END=63641974;SVLEN=127	GT	0/1
chr20	63807993	volcanosv.DUP.2675	.	<DUP>	20	PASS	SVTYPE=DUP;END=63808064;SVLEN=71	GT	0/1
chr20	63951681	volcanosv.DUP.2676	.	<DUP>	20	PASS	SVTYPE=DUP;END=63951765;SVLEN=84	GT	0/1
chr20	64012515	volcanosv.DUP.2677	.	<DUP>	20	PASS	SVTYPE=DUP;END=64012576;SVLEN=61	GT	0/1
chr20	64042750	volcanosv.DUP.2678	.	<DUP>	20	PASS	SVTYPE=DUP;END=64042832;SVLEN=82	GT	0/1
chr20	64078176	volcanosv.DUP.2679	.	<DUP>	20	PASS	SVTYPE=DUP;END=64078281;SVLEN=105	GT	0/1
chr20	64087096	volcanosv.DUP.2680	.	<DUP>	20	PASS	SVTYPE=DUP;END=64087229;SVLEN=133	GT	0/1
chr20	64088753	volcanosv.DUP.2681	.	<DUP>	20	PASS	SVTYPE=DUP;END=64088871;SVLEN=118	GT	0/1
chr20	64094347	volcanosv.DUP.2682	.	<DUP>	20	PASS	SVTYPE=DUP;END=64094485;SVLEN=138	GT	0/1
chr20	64125958	volcanosv.DUP.2684	.	<DUP>	20	PASS	SVTYPE=DUP;END=64126034;SVLEN=76	GT	0/1
chr20	64126514	volcanosv.DUP.2683	.	<DUP>	20	PASS	SVTYPE=DUP;END=64126587;SVLEN=73	GT	0/1
chr20	64173492	volcanosv.DUP.2685	.	<DUP>	20	PASS	SVTYPE=DUP;END=64173595;SVLEN=103	GT	0/1
chr20	64178513	volcanosv.DUP.2686	.	<DUP>	20	PASS	SVTYPE=DUP;END=64178716;SVLEN=203	GT	0/1
chr21	7973651	svim_asm.BND.234	N	N[chr20:28766816[	.	PASS	SVTYPE=BND;READS=PS7916648_7915746_8047214_hp2_2	GT	0/1
chr21	8594862	svim_asm.BND.235	N	N[chr22:10571826[	.	PASS	SVTYPE=BND;READS=PS10626332_10622712_10783129_hp1_3	GT	1/0
chr21	8794301	volcanosv.DUP.2688	.	<DUP>	20	PASS	SVTYPE=DUP;END=8797835;SVLEN=3534	GT	0/1
chr21	9040090	volcanosv.DUP.2689	.	<DUP>	20	PASS	SVTYPE=DUP;END=9041303;SVLEN=1213	GT	0/1
chr21	9100195	svim_asm.BND.236	N	[chr4_GL000008v2_random:118469[N	.	PASS	SVTYPE=BND;READS=PS8988806_8986604_9109880_hp1_1	GT	1/0
chr21	9768072	volcanosv.DUP.2691	.	<DUP>	20	PASS	SVTYPE=DUP;END=9768127;SVLEN=55	GT	0/1
chr21	10369422	volcanosv.DUP.2692	.	<DUP>	20	PASS	SVTYPE=DUP;END=10369706;SVLEN=284	GT	0/1
chr21	10370523	volcanosv.DUP.2694	.	<DUP>	20	PASS	SVTYPE=DUP;END=10370740;SVLEN=217	GT	0/1
chr21	10389613	volcanosv.DUP.2697	.	<DUP>	20	PASS	SVTYPE=DUP;END=10389990;SVLEN=377	GT	0/1
chr21	10458142	svim_asm.BND.237	N	N[chrY:56854864[	.	PASS	SVTYPE=BND;READS=PS152113573_152090177_152760589_hp1_2,PS10324372_10324327_10813690_hp2_66	GT	1/1
chr21	10660479	volcanosv.DUP.2698	.	<DUP>	20	PASS	SVTYPE=DUP;END=10660607;SVLEN=128	GT	0/1
chr21	10678811	svim_asm.DUP_TANDEM.38	N	<DUP:TANDEM>	.	not_fully_covered	SVTYPE=DUP:TANDEM;END=10725217;SVLEN=46407;READS=PS10324372_10324327_10813690_hp1_6	GT:CN	1/0:2
chr21	10694438	volcanosv.DUP.2699	.	<DUP>	20	PASS	SVTYPE=DUP;END=10694509;SVLEN=71	GT	0/1
chr21	10805353	volcanosv.DUP.2700	.	<DUP>	20	PASS	SVTYPE=DUP;END=10805865;SVLEN=512	GT	0/1
chr21	10805875	volcanosv.DUP.2701	.	<DUP>	20	PASS	SVTYPE=DUP;END=10805933;SVLEN=58	GT	0/1
chr21	10807321	volcanosv.DUP.2093	.	<DUP>	20	PASS	SVTYPE=DUP;END=10807370;SVLEN=49	GT	0/1
chr21	12966791	svim_asm.BND.240	N	N[chr2:94517365[	.	PASS	SVTYPE=BND;READS=PS12965965_12965808_13047070_hp1_1,PS65051408_65048124_65073826_hp2_0	GT	1/1
chr21	12998105	svim_asm.BND.243	N	N]chr9:43190114]	.	PASS	SVTYPE=BND;READS=PS12965965_12965808_13047070_hp2_2	GT	0/1
chr21	13124835	volcanosv.DUP.1915	.	<DUP>	20	PASS	SVTYPE=DUP;END=13124932;SVLEN=97	GT	1/1
chr21	13379447	volcanosv.DUP.2702	.	<DUP>	20	PASS	SVTYPE=DUP;END=13379632;SVLEN=185	GT	0/1
chr21	14261721	volcanosv.DUP.2703	.	<DUP>	20	PASS	SVTYPE=DUP;END=14261797;SVLEN=76	GT	1/1
chr21	15031102	volcanosv.DUP.2704	.	<DUP>	20	PASS	SVTYPE=DUP;END=15031302;SVLEN=200	GT	1/1
chr21	22745569	volcanosv.DUP.2705	.	<DUP>	20	PASS	SVTYPE=DUP;END=22745692;SVLEN=123	GT	0/1
chr21	23450716	volcanosv.DUP.2706	.	<DUP>	20	PASS	SVTYPE=DUP;END=23450806;SVLEN=90	GT	0/1
chr21	26001844	svim_asm.INV.74	TCACATCTAGGCATGGCTTTGAGCTTCACAGGCCAGAAGCTGCTCTGTCAGTAACTCAGAGGGGATATGGTCCCTAGACCCAATTCACTTTTAATAAATCAGGGTGCCAGTCCTTTAATTTTGGAAGATAAATAAAATTGCGAAGTAGATGGGATACTTACGTCAACAAGTTGGTTGGGTTTCATCCTGTAAGAGTATTGTGTACAGAAATCCAATTTGCTTTGGGAGCGTGGACTTTGAAAGCAGCAGTACTGAGTGAGATGGCCTTAATGATGGATGATAATGAGGTTGATGCTTTCGTAGCCACGTTTCCATCTGAAAACCACGTGAAGAGTGTCAGATCATCTTCATGTCCGTTGCATGGCGCATTTCTCCTGCGGAGTGTTTGACACCTTCTGGGCTTAGTGCTGACTGTCCCTCCTGTTGACATCATCGTGATGGTAGCCACCTCTGGTTTTACCAGTACTTTATTGCATCTACTGAAAGAGCAACGTGTATAGGGAAGTAAAACAATAGTTAGTCCCCATTTGTATTGACATTG	CAATGTCAATACAAATGGGGACTAACTATTGTTTTACTTCCCTATACACGTTGCTCTTTCAGTAGATGCAATAAAGTACTGGTAAAACCAGAGGTGGCTACCATCACGATGATGTCAACAGGAGGGACAGTCAGCACTAAGCCCAGAAGGTGTCAAACACTCCGCAGGAGAAATGCGCCATGCAACGGACATGAAGATGATCTGACACTCTTCACGTGGTTTTCAGATGGAAACGTGGCTACGAAAGCATCAACCTCATTATCATCCATCATTAAGGCCATCTCACTCAGTACTGCTGCTTTCAAAGTCCACGCTCCCAAAGCAAATTGGATTTCTGTACACAATACTCTTACAGGATGAAACCCAACCAACTTGTTGACGTAAGTATCCCATCTACTTCGCAATTTTATTTATCTTCCAAAATTAAAGGACTGGCACCCTGATTTATTAAAAGTGAATTGGGTCTAGGGACCATATCCCCTCTGAGTTACTGACAGAGCAGCTTCTGGCCTGTGAAGCTCAAAGCCATGCCTAGATGTGA	.	PASS	SVTYPE=INV;END=26002384;READS=PS26007411_26002381_26639093_hp1_1,PS26007411_26002381_26639093_hp2_0	GT	1/1
chr21	26648359	svim_asm.INV.76	TGTGAGCCACTGTGTCCGACGTTTCACACTAATCCGAGATCCAATGAGATTGCAATAAAAATACCGTTAGGATTTAGGCATTTATTTATTTCAAAAGTCACCAAGCTGAATTTAAAGTCCATTAGGAAAGGCAAAGGTCCAAGGATAGGCAAGACAATCTTGAAAAGAAAAAAATCTGAAAGACATTTACTCTCTTCACAGATTATTATAGAGCTAGAGTAATCAAGACAGTGTGATATTGGTACAAAAATAAACAAATAGATTAATGAAATAGAATATAGTGTACCAAAATAAACCAGCATATATATTGCCACATTATTTGTAATAGGAAACATAGCAATTCAATAATAGAAAAAGGGTGTTGTTAATAAATAGTCCTAGGCCATTTGGATATTCACATGGAAAAAAATTATCTTGATCCCTAACTCCTCACACACCCCCCCACACACACAGTTTCCATTTCATTTGCAATCTAATTGTTAAAAGTAAAATAATAAAGATATTAGAGGAAAATGTGATTATCGTCATGATTTTGATGTAAATAAGACAAAAAGCACTAACCACAAAAGAAACTGTTTTTCAAAATACATATCAAGTCTTCTGTTATAATTACGGTAGAATAACTAAAGAGGTTTCCTCCAGTTAGAATACTGGACAAAGTCACAATGGTTTTCAGATTTTAGAATGCAGATCACATAGAACTTTGATTCACGAAACAAGAGAAACAAAAGAGGAGAGGTGAAAGAATACCTTGGCTATCTGTAGGAAAACGCCTTTCTGGACTATGGCAGGGAATGGAATCACAAGGAGAACATGGTTGTCCTCCTGACTTGAGGAGACTGACTCTCGTTTTGGAAAAATGAGGCAGCTACAGTATTCAAGGAAGAGTACTGGGGAGGAGAGAATTGCAGAGAAAGAGCTCTAGAAACCCACATAGGGGGCTGGGCGTGGTGGCTCACGCCTGTAATCCCAGCACTTTGGGAGGCTGAGGCGGGTGGATCACCTGAGGTCAGGAGTTCAAGACCAGCCTGGCCAACATGTT	AACATGTTGGCCAGGCTGGTCTTGAACTCCTGACCTCAGGTGATCCACCCGCCTCAGCCTCCCAAAGTGCTGGGATTACAGGCGTGAGCCACCACGCCCAGCCCCCTATGTGGGTTTCTAGAGCTCTTTCTCTGCAATTCTCTCCTCCCCAGTACTCTTCCTTGAATACTGTAGCTGCCTCATTTTTCCAAAACGAGAGTCAGTCTCCTCAAGTCAGGAGGACAACCATGTTCTCCTTGTGATTCCATTCCCTGCCATAGTCCAGAAAGGCGTTTTCCTACAGATAGCCAAGGTATTCTTTCACCTCTCCTCTTTTGTTTCTCTTGTTTCGTGAATCAAAGTTCTATGTGATCTGCATTCTAAAATCTGAAAACCATTGTGACTTTGTCCAGTATTCTAACTGGAGGAAACCTCTTTAGTTATTCTACCGTAATTATAACAGAAGACTTGATATGTATTTTGAAAAACAGTTTCTTTTGTGGTTAGTGCTTTTTGTCTTATTTACATCAAAATCATGACGATAATCACATTTTCCTCTAATATCTTTATTATTTTACTTTTAACAATTAGATTGCAAATGAAATGGAAACTGTGTGTGTGGGGGGGTGTGTGAGGAGTTAGGGATCAAGATAATTTTTTTCCATGTGAATATCCAAATGGCCTAGGACTATTTATTAACAACACCCTTTTTCTATTATTGAATTGCTATGTTTCCTATTACAAATAATGTGGCAATATATATGCTGGTTTATTTTGGTACACTATATTCTATTTCATTAATCTATTTGTTTATTTTTGTACCAATATCACACTGTCTTGATTACTCTAGCTCTATAATAATCTGTGAAGAGAGTAAATGTCTTTCAGATTTTTTTCTTTTCAAGATTGTCTTGCCTATCCTTGGACCTTTGCCTTTCCTAATGGACTTTAAATTCAGCTTGGTGACTTTTGAAATAAATAAATGCCTAAATCCTAACGGTATTTTTATTGCAATCTCATTGGATCTCGGATTAGTGTGAAACGTCGGACACAGTGGCTCACA	.	incomplete_inversion	SVTYPE=INV;END=26649400;READS=PS26007411_26002381_26639093_hp2_0	GT	0/1
chr21	28581307	volcanosv.DUP.2707	.	<DUP>	20	PASS	SVTYPE=DUP;END=28581476;SVLEN=169	GT	1/1
chr21	32477696	volcanosv.DUP.2708	.	<DUP>	20	PASS	SVTYPE=DUP;END=32477904;SVLEN=208	GT	0/1
chr21	32482930	volcanosv.DUP.2709	.	<DUP>	20	PASS	SVTYPE=DUP;END=32482999;SVLEN=69	GT	1/1
chr21	33321478	volcanosv.DUP.2710	.	<DUP>	20	PASS	SVTYPE=DUP;END=33321971;SVLEN=493	GT	0/1
chr21	33337692	volcanosv.DUP.347	.	<DUP>	20	PASS	SVTYPE=DUP;END=33337776;SVLEN=84	GT	1/1
chr21	33965994	volcanosv.DUP.2711	.	<DUP>	20	PASS	SVTYPE=DUP;END=33966091;SVLEN=97	GT	0/1
chr21	39974382	volcanosv.DUP.2712	.	<DUP>	20	PASS	SVTYPE=DUP;END=39975109;SVLEN=727	GT	0/1
chr21	39974554	volcanosv.DUP.2713	.	<DUP>	20	PASS	SVTYPE=DUP;END=39974628;SVLEN=74	GT	0/1
chr21	40028843	svim_asm.INV.77	CACTTATTTTCCATTCTTGCCCTTAGCAAATCAAAAAGACATCTCTTCAACAGATAAAGGGGTGCTCTCCCTTGAAATGAGGATAGCTATCCACAAAGCAGGCAGCATTATCTAGCTGTAATTTTAATGCTACCTGAATTTTGAATTTGCCTGTACAATTACAAGTCCTAAAAATGCAGCAAATTATTGTCTTCTTCCATAAGGGATGACTATTCCCATCTCTACAAACAGAAAACAAAATTCTCTATTCTTTTGAGAAATAGCTGCAAAGTTTAACAATTTTTTTTCCTCTGGGTCAAGGTGGCTTCCAATTCTTGGTTTCAGGTAGCATTTTGAGCCAGTTGCAAACCTTCTTGGATTACTGCTTCTTCTTCTTATGATGTTTATCCTGTGCCGTCAAGAGAAGCCATTACATGAAGCTACTTAATTCAGTTTCAAGTTTCAGACATGCACCCTAACACAGCCTGCCCCACTAGTGGTAGGGAAAGCATCAGCCCCTTTGGATCTCTGTGCTCATGCCCTCTGGGCCCCAGACACAAGGTTATGAGTTTCAGCCCCTTCCTTGGGGAATGCATTTGAGGTTGTTTTTTTTTTTTTTAGTGGGAAAAGGCCACTGCCTGGTGCCAACTTGTTAATTCACTAAATTGCCAGTAATTCGAAAGAGTTACTGGATTTTAATTTTAGGATCCATTCATCTTGCATCACTCTCTCCTGAGGGTGTGAGGGTGGAGAGTAGGAGGCGGGCCCCAAGGCATGCAGAGAGGCCAGGAGCCCTTACCTGAAGAAAGAGCCTACCTCTGCACAGGTCAGCACTATTCTGACCAAGGCTGGCCACCGTATTCTCAGTTGTCATTTTGACCATGCTGTTTTCCCTCTCTGAAGTCTGGGTATCTGTCATGTTGGCTCTGAAATCAAAACAAGACACCAGCAGTCCAATCTTCAGAGCTAAATAACCCCCACCCCCAGCTTCACTTACCTATATCTCCCTCACTGCCTGAGGACTTGGCTCAGGCAGCTGGGGTGCCAAGCCTCGGGGCTTGCATCTTCCTCCTCTGTTCTGCACATCACTAAAACTCAGTTTTGAAATGTTTATCATAAATATTATACTAAGGGTCTCCTTTCAAATGCAAGTCTCTTTGATGCCTACACGTGTGCTTGCGCACACACATGCGTGCACACATACACATTCACACACAAGTACACATGCATGGACACATATATGTTGACACACATGCACATGTACGTGGATACATAAGCACATGCTCCCATGCATGGATACACACAGGCACACACACATTCTCACTGCACTGCTCTGCGTTCCACCCTTCTAGAGGAAGGCTTGCTCCCTCCCTCTCAGCCTCCCTGCTCCTCTGTCTTTTTTTGCCATGCGTGTGTTGAGTGGACACTAAATGACTGGTCCTGTTTTGGGAACTGAGGATGCAGTGATTGATAGACAAGACCCACAGAGATCCCCACTGATCAAGTAAACAAACAAATAGTATCGTTCCCGACTGTGGTGAGTGCTGGGTGGAGAAGCAAATCCAGGAAGGGGATAAAACGTGGGAGGGGAGTATTTTGGAAAGAATGGCCCGGAAAGGCCTCTCAGGCAATGAGACGTAAATGATGGGATGGAAGGAGCCCTGCAAAGATCCTTCTGGTGGTCCAGAGAGCTGAGCAAAGATAAAGGCCAGGAGATAGGAATGAGCTTGGCGTTCACAACAGGGATCAAGAGTTCCCTCTGAACTACGACCCTTCAAACACTCCCATAGAATTTTAGGTTAAAAGAACCCTGGGGCCATCCAACAAAGCCTCCACATACTGCTGTTCACGCCCACTCGATGTCGACCTAAATATTGGCATGTGCTAATCCTGATTTCTGCTGGAAATCCAGGTCTCTCTGAGGAGTATTTGCAATTTTAGCTTCTTAAGGGCTCTTATAGAATTTCAGTGTCTTCTTAGTAACTCTCCCTCAGACTCAGAAAGTGACAGTAGGACCTGTTCTGAGGGGTTCTCAAGCTTAGAACTCTAAGCCCTTTGCCTGAAATAAAAGCTTAGCATGTATGTACATGGGGTCTTCTGCAGCCACTACCCTGCAACCATCCTCCTGCCACTGTGTTCAAGAGGCCATCCCCTGTACCTCTGACCTTGTCCGGTGGTCTGGCTGGTTCACTGTACTTGCTGCAGTTGCTAAGCTGGTGTTTGTGTCCTCTTGTTCCAGAACATGTATTCCCTGTGTTCTGATTCTCTTGTCTGACTTCTGAGCCCCTTAAAAGGCTCACTGTTTTTCTTGGGTAGCTTATTGGGGTTCAGTTCTAATCATTGCGAAATCCTGGGCTGTGCCAGTTCCTCGAGAGGTGGAAAGTGATGGGGGAGGCATGTACCTTAGAGAACAGTGATGTGGGGGTAGAGGCCTCTTTGTCCCTGCTGAGTGACCAGAAGGAAGCTCCCAGATTCCAGCTCTACAGATGACAAGAAAGAAGGCTGCCCAGGCTAACTGAACGTTCACTGCATCTCAGACAGACCCGGTTAAAACACAAATATACGACACTCGTGTATTGAATCCCTACTGATTGAATATCTCCTGAGTAAAAAGACACTGGGTATTACCCTAACACATAAAAGGGTTAATATCTTAAATTAACACTCCTCACAGTCTCATTCATTTATCAGAATAGTGTGTATCAAAGACTGCAGGCAATGGGTTCTGAAGACATGAGACAGGCAAATCTTGAGAAGGTCAAGAAATAATACAAAGCCCAGCTCATAGAAGATGGTCAGTCACCACCTACACACACAAACACGCACACACATACACAGCCCAGTGAGGCCTTGTGAGAAGCTAAAGCCACACGAAGGCCCAGGGAGCATACAGAAAGGTAAGAAGACAGCAAAGACCATCGTCTTCCAATGTGGCCTCCTGTACACTCTGCTGGCACCAGGGCCTAAGGCATCCTGTATCCCAAACCAGAAATGGGAGACAAGCCATCATTTCCAGTAAGAGTCAACCTTCCTCTGTTTAACCCCCTTCCATGGCTTCCTGCTGCTCTCACAGTAGAGACTTACTAGCGTCTGAGGGGTCAGCCTTGTCTTCCTTGCCTTGACCCCTGGTCTCCAGCCTCCAACCTTGCCCCTAGTCTCCAGCCTTCAACTTTCTGGCCTCCTACAACTCCACAAATATACCTTCCCTCTGTCTGGAATTCTCTCATTTCCAGCCTAACTCAGCTCCTTCTGTGGGATGATTCAAGATGCACATTGTTGTAGAAACAGCTCTGTCAGCTTCATGGCAGAACAAGGCCAAGCCCCCAGCTAGGGTTCTGCTTCAGGTGGTCCCCAATGTGTGGTTCCTTGTGGCTGTTGTGTGGGAACTGTATCCATCTTTGGATCTCATGGATCGTTCCATAGTGGGTGCTCCAAAACCACTGCTAAGTTCTGTGCTTGCCTAAAGGCCAGGGAAGATTTTCCAATCCGTCTTTTATTCAGATCTACTTTATTTGAGAAGAATCATAAGCCTCAACAAAGTCAAAGCCCTACTTTTATACCTCGGTGTAGTTTTTAAAGTTCACCAGCAAGCAGAAGGATCACAATATTGATGAGCTCTTAAAAAATGCATGAGGGCCCCTGAGTACAAGCCAAGAATTGTAATCGAGTCCCTGCACATGGGCCTCTGATATCAATCTCACATTATTTATTTAGGGTTTTTCCTGCTTGCCGTTTGGGAGTGAAGATTCATTTACCAAGAGAGATTCTTTTACTAGTTTTCATTACCATGCTGCAACATTAATATTAAACTCAAAAAGTGTTAGATCTCGTCTGTCTCTGGTATGGGTGGACTCTATGCTCCCCTTTGGGAACCAGCTCTTTGACACTATAGTGTTGTTGCAAGTCTGGTCTCTGTGTTTTTTATTGAAATTGCTGGAACTCAAGGAAATCATCTTTTGCTTCTTACTTTTGCATCAATATCCAGCTCTATCCAGGCATAGATCTCAAACCTTGTTAGAAATTGATGAAAGTTCCTTTTTATGTGTCCGCAGAGGAGATTGAAGCCCCAAAAACTGTGATTCACATTCATTCCCACAAATTTGGGAAAGCATCGGCATGTTTACAGCCTCCAACTAACAAAGCATTGCAGAGGAGGAGGAAGAAGGCTACCCCAAACTGCTTTGGAATATCTGGCCCCCAGAAATGCATTTCATTTGTTCCACCCTTATCCATTAATTCCCAATACAGATGTATGTAACCAGTTTCAGTGGTGAGATACCTCAGAGTATAAGAAGGGCTCTTTTAGGCTTCAAGGTGCCTTTAGAAAGTATTGTGCCTGGGGGGGAGGAGCCAAGATGGC	GCCATCTTGGCTCCTCCCCCCCAGGCACAATACTTTCTAAAGGCACCTTGAAGCCTAAAAGAGCCCTTCTTATACTCTGAGGTATCTCACCACTGAAACTGGTTACATACATCTGTATTGGGAATTAATGGATAAGGGTGGAACAAATGAAATGCATTTCTGGGGGCCAGATATTCCAAAGCAGTTTGGGGTAGCCTTCTTCCTCCTCCTCTGCAATGCTTTGTTAGTTGGAGGCTGTAAACATGCCGATGCTTTCCCAAATTTGTGGGAATGAATGTGAATCACAGTTTTTGGGGCTTCAATCTCCTCTGCGGACACATAAAAAGGAACTTTCATCAATTTCTAACAAGGTTTGAGATCTATGCCTGGATAGAGCTGGATATTGATGCAAAAGTAAGAAGCAAAAGATGATTTCCTTGAGTTCCAGCAATTTCAATAAAAAACACAGAGACCAGACTTGCAACAACACTATAGTGTCAAAGAGCTGGTTCCCAAAGGGGAGCATAGAGTCCACCCATACCAGAGACAGACGAGATCTAACACTTTTTGAGTTTAATATTAATGTTGCAGCATGGTAATGAAAACTAGTAAAAGAATCTCTCTTGGTAAATGAATCTTCACTCCCAAACGGCAAGCAGGAAAAACCCTAAATAAATAATGTGAGATTGATATCAGAGGCCCATGTGCAGGGACTCGATTACAATTCTTGGCTTGTACTCAGGGGCCCTCATGCATTTTTTAAGAGCTCATCAATATTGTGATCCTTCTGCTTGCTGGTGAACTTTAAAAACTACACCGAGGTATAAAAGTAGGGCTTTGACTTTGTTGAGGCTTATGATTCTTCTCAAATAAAGTAGATCTGAATAAAAGACGGATTGGAAAATCTTCCCTGGCCTTTAGGCAAGCACAGAACTTAGCAGTGGTTTTGGAGCACCCACTATGGAACGATCCATGAGATCCAAAGATGGATACAGTTCCCACACAACAGCCACAAGGAACCACACATTGGGGACCACCTGAAGCAGAACCCTAGCTGGGGGCTTGGCCTTGTTCTGCCATGAAGCTGACAGAGCTGTTTCTACAACAATGTGCATCTTGAATCATCCCACAGAAGGAGCTGAGTTAGGCTGGAAATGAGAGAATTCCAGACAGAGGGAAGGTATATTTGTGGAGTTGTAGGAGGCCAGAAAGTTGAAGGCTGGAGACTAGGGGCAAGGTTGGAGGCTGGAGACCAGGGGTCAAGGCAAGGAAGACAAGGCTGACCCCTCAGACGCTAGTAAGTCTCTACTGTGAGAGCAGCAGGAAGCCATGGAAGGGGGTTAAACAGAGGAAGGTTGACTCTTACTGGAAATGATGGCTTGTCTCCCATTTCTGGTTTGGGATACAGGATGCCTTAGGCCCTGGTGCCAGCAGAGTGTACAGGAGGCCACATTGGAAGACGATGGTCTTTGCTGTCTTCTTACCTTTCTGTATGCTCCCTGGGCCTTCGTGTGGCTTTAGCTTCTCACAAGGCCTCACTGGGCTGTGTATGTGTGTGCGTGTTTGTGTGTGTAGGTGGTGACTGACCATCTTCTATGAGCTGGGCTTTGTATTATTTCTTGACCTTCTCAAGATTTGCCTGTCTCATGTCTTCAGAACCCATTGCCTGCAGTCTTTGATACACACTATTCTGATAAATGAATGAGACTGTGAGGAGTGTTAATTTAAGATATTAACCCTTTTATGTGTTAGGGTAATACCCAGTGTCTTTTTACTCAGGAGATATTCAATCAGTAGGGATTCAATACACGAGTGTCGTATATTTGTGTTTTAACCGGGTCTGTCTGAGATGCAGTGAACGTTCAGTTAGCCTGGGCAGCCTTCTTTCTTGTCATCTGTAGAGCTGGAATCTGGGAGCTTCCTTCTGGTCACTCAGCAGGGACAAAGAGGCCTCTACCCCCACATCACTGTTCTCTAAGGTACATGCCTCCCCCATCACTTTCCACCTCTCGAGGAACTGGCACAGCCCAGGATTTCGCAATGATTAGAACTGAACCCCAATAAGCTACCCAAGAAAAACAGTGAGCCTTTTAAGGGGCTCAGAAGTCAGACAAGAGAATCAGAACACAGGGAATACATGTTCTGGAACAAGAGGACACAAACACCAGCTTAGCAACTGCAGCAAGTACAGTGAACCAGCCAGACCACCGGACAAGGTCAGAGGTACAGGGGATGGCCTCTTGAACACAGTGGCAGGAGGATGGTTGCAGGGTAGTGGCTGCAGAAGACCCCATGTACATACATGCTAAGCTTTTATTTCAGGCAAAGGGCTTAGAGTTCTAAGCTTGAGAACCCCTCAGAACAGGTCCTACTGTCACTTTCTGAGTCTGAGGGAGAGTTACTAAGAAGACACTGAAATTCTATAAGAGCCCTTAAGAAGCTAAAATTGCAAATACTCCTCAGAGAGACCTGGATTTCCAGCAGAAATCAGGATTAGCACATGCCAATATTTAGGTCGACATCGAGTGGGCGTGAACAGCAGTATGTGGAGGCTTTGTTGGATGGCCCCAGGGTTCTTTTAACCTAAAATTCTATGGGAGTGTTTGAAGGGTCGTAGTTCAGAGGGAACTCTTGATCCCTGTTGTGAACGCCAAGCTCATTCCTATCTCCTGGCCTTTATCTTTGCTCAGCTCTCTGGACCACCAGAAGGATCTTTGCAGGGCTCCTTCCATCCCATCATTTACGTCTCATTGCCTGAGAGGCCTTTCCGGGCCATTCTTTCCAAAATACTCCCCTCCCACGTTTTATCCCCTTCCTGGATTTGCTTCTCCACCCAGCACTCACCACAGTCGGGAACGATACTATTTGTTTGTTTACTTGATCAGTGGGGATCTCTGTGGGTCTTGTCTATCAATCACTGCATCCTCAGTTCCCAAAACAGGACCAGTCATTTAGTGTCCACTCAACACACGCATGGCAAAAAAAGACAGAGGAGCAGGGAGGCTGAGAGGGAGGGAGCAAGCCTTCCTCTAGAAGGGTGGAACGCAGAGCAGTGCAGTGAGAATGTGTGTGTGCCTGTGTGTATCCATGCATGGGAGCATGTGCTTATGTATCCACGTACATGTGCATGTGTGTCAACATATATGTGTCCATGCATGTGTACTTGTGTGTGAATGTGTATGTGTGCACGCATGTGTGTGCGCAAGCACACGTGTAGGCATCAAAGAGACTTGCATTTGAAAGGAGACCCTTAGTATAATATTTATGATAAACATTTCAAAACTGAGTTTTAGTGATGTGCAGAACAGAGGAGGAAGATGCAAGCCCCGAGGCTTGGCACCCCAGCTGCCTGAGCCAAGTCCTCAGGCAGTGAGGGAGATATAGGTAAGTGAAGCTGGGGGTGGGGGTTATTTAGCTCTGAAGATTGGACTGCTGGTGTCTTGTTTTGATTTCAGAGCCAACATGACAGATACCCAGACTTCAGAGAGGGAAAACAGCATGGTCAAAATGACAACTGAGAATACGGTGGCCAGCCTTGGTCAGAATAGTGCTGACCTGTGCAGAGGTAGGCTCTTTCTTCAGGTAAGGGCTCCTGGCCTCTCTGCATGCCTTGGGGCCCGCCTCCTACTCTCCACCCTCACACCCTCAGGAGAGAGTGATGCAAGATGAATGGATCCTAAAATTAAAATCCAGTAACTCTTTCGAATTACTGGCAATTTAGTGAATTAACAAGTTGGCACCAGGCAGTGGCCTTTTCCCACTAAAAAAAAAAAAAACAACCTCAAATGCATTCCCCAAGGAAGGGGCTGAAACTCATAACCTTGTGTCTGGGGCCCAGAGGGCATGAGCACAGAGATCCAAAGGGGCTGATGCTTTCCCTACCACTAGTGGGGCAGGCTGTGTTAGGGTGCATGTCTGAAACTTGAAACTGAATTAAGTAGCTTCATGTAATGGCTTCTCTTGACGGCACAGGATAAACATCATAAGAAGAAGAAGCAGTAATCCAAGAAGGTTTGCAACTGGCTCAAAATGCTACCTGAAACCAAGAATTGGAAGCCACCTTGACCCAGAGGAAAAAAAATTGTTAAACTTTGCAGCTATTTCTCAAAAGAATAGAGAATTTTGTTTTCTGTTTGTAGAGATGGGAATAGTCATCCCTTATGGAAGAAGACAATAATTTGCTGCATTTTTAGGACTTGTAATTGTACAGGCAAATTCAAAATTCAGGTAGCATTAAAATTACAGCTAGATAATGCTGCCTGCTTTGTGGATAGCTATCCTCATTTCAAGGGAGAGCACCCCTTTATCTGTTGAAGAGATGTCTTTTTGATTTGCTAAGGGCAAGAATGGAAAATAAGTG	.	incomplete_inversion	SVTYPE=INV;END=40033181;READS=PS37954702_37918211_40752166_hp1_0	GT	1/0
chr21	40339750	volcanosv.DUP.2714	.	<DUP>	20	PASS	SVTYPE=DUP;END=40339814;SVLEN=64	GT	1/1
chr21	40348081	volcanosv.DUP.2715	.	<DUP>	20	PASS	SVTYPE=DUP;END=40348701;SVLEN=620	GT	1/1
chr21	41249241	volcanosv.DUP.2716	.	<DUP>	20	PASS	SVTYPE=DUP;END=41249328;SVLEN=87	GT	0/1
chr21	41313452	volcanosv.DUP.2717	.	<DUP>	20	PASS	SVTYPE=DUP;END=41313763;SVLEN=311	GT	1/1
chr21	42477029	volcanosv.DUP.2718	.	<DUP>	20	PASS	SVTYPE=DUP;END=42477192;SVLEN=163	GT	1/1
chr21	43292455	volcanosv.DUP.2719	.	<DUP>	20	PASS	SVTYPE=DUP;END=43292510;SVLEN=55	GT	0/1
chr21	43313046	volcanosv.DUP.2720	.	<DUP>	20	PASS	SVTYPE=DUP;END=43313141;SVLEN=95	GT	1/1
chr21	43823144	volcanosv.DUP.2721	.	<DUP>	20	PASS	SVTYPE=DUP;END=43823214;SVLEN=70	GT	0/1
chr21	44229626	volcanosv.DUP.2687	.	<DUP>	20	PASS	SVTYPE=DUP;END=44229752;SVLEN=126	GT	1/1
chr21	44750805	volcanosv.DUP.2722	.	<DUP>	20	PASS	SVTYPE=DUP;END=44750929;SVLEN=124	GT	0/1
chr21	44824933	volcanosv.DUP.106	.	<DUP>	20	PASS	SVTYPE=DUP;END=44825406;SVLEN=473	GT	1/1
chr21	44918930	volcanosv.DUP.2723	.	<DUP>	20	PASS	SVTYPE=DUP;END=44919019;SVLEN=89	GT	0/1
chr21	44928812	volcanosv.DUP.2724	.	<DUP>	20	PASS	SVTYPE=DUP;END=44928899;SVLEN=87	GT	1/1
chr21	44953435	volcanosv.DUP.2725	.	<DUP>	20	PASS	SVTYPE=DUP;END=44953488;SVLEN=53	GT	1/1
chr21	45345159	volcanosv.DUP.2726	.	<DUP>	20	PASS	SVTYPE=DUP;END=45345333;SVLEN=174	GT	0/1
chr21	45388903	volcanosv.DUP.2727	.	<DUP>	20	PASS	SVTYPE=DUP;END=45388979;SVLEN=76	GT	1/1
chr21	45418662	volcanosv.DUP.2728	.	<DUP>	20	PASS	SVTYPE=DUP;END=45418722;SVLEN=60	GT	0/1
chr21	45554331	volcanosv.DUP.2729	.	<DUP>	20	PASS	SVTYPE=DUP;END=45554437;SVLEN=106	GT	0/1
chr21	45560380	volcanosv.DUP.2730	.	<DUP>	20	PASS	SVTYPE=DUP;END=45560482;SVLEN=102	GT	0/1
chr21	45609506	volcanosv.DUP.2731	.	<DUP>	20	PASS	SVTYPE=DUP;END=45609566;SVLEN=60	GT	0/1
chr21	45625347	volcanosv.DUP.2732	.	<DUP>	20	PASS	SVTYPE=DUP;END=45625435;SVLEN=88	GT	1/1
chr21	45633547	volcanosv.DUP.2733	.	<DUP>	20	PASS	SVTYPE=DUP;END=45633892;SVLEN=345	GT	1/1
chr21	45633964	volcanosv.DUP.2734	.	<DUP>	20	PASS	SVTYPE=DUP;END=45634446;SVLEN=482	GT	1/1
chr21	45746395	volcanosv.DUP.2735	.	<DUP>	20	PASS	SVTYPE=DUP;END=45746665;SVLEN=270	GT	0/1
chr21	45896442	volcanosv.DUP.2736	.	<DUP>	20	PASS	SVTYPE=DUP;END=45896856;SVLEN=414	GT	0/1
chr21	45909739	volcanosv.DUP.2737	.	<DUP>	20	PASS	SVTYPE=DUP;END=45910209;SVLEN=470	GT	0/1
chr21	45910020	volcanosv.DUP.2738	.	<DUP>	20	PASS	SVTYPE=DUP;END=45910252;SVLEN=232	GT	0/1
chr21	45923885	volcanosv.DUP.2739	.	<DUP>	20	PASS	SVTYPE=DUP;END=45925222;SVLEN=1337	GT	0/1
chr21	45980571	volcanosv.DUP.329	.	<DUP>	20	PASS	SVTYPE=DUP;END=45980676;SVLEN=105	GT	0/1
chr21	46010722	volcanosv.DUP.2740	.	<DUP>	20	PASS	SVTYPE=DUP;END=46010802;SVLEN=80	GT	1/1
chr21	46033056	volcanosv.DUP.2741	.	<DUP>	20	PASS	SVTYPE=DUP;END=46033268;SVLEN=212	GT	1/1
chr21	46041751	volcanosv.DUP.2742	.	<DUP>	20	PASS	SVTYPE=DUP;END=46041863;SVLEN=112	GT	0/1
chr21	46047320	volcanosv.DUP.2743	.	<DUP>	20	PASS	SVTYPE=DUP;END=46047921;SVLEN=601	GT	1/1
chr21	46054804	volcanosv.DUP.2744	.	<DUP>	20	PASS	SVTYPE=DUP;END=46055114;SVLEN=310	GT	0/1
chr21	46085423	volcanosv.DUP.2745	.	<DUP>	20	PASS	SVTYPE=DUP;END=46085668;SVLEN=245	GT	1/1
chr21	46091265	volcanosv.DUP.2746	.	<DUP>	20	PASS	SVTYPE=DUP;END=46091331;SVLEN=66	GT	0/1
chr21	46169641	volcanosv.DUP.2747	.	<DUP>	20	PASS	SVTYPE=DUP;END=46170571;SVLEN=930	GT	0/1
chr21	46201057	volcanosv.DUP.2748	.	<DUP>	20	PASS	SVTYPE=DUP;END=46201372;SVLEN=315	GT	1/1
chr21	46289935	volcanosv.DUP.2749	.	<DUP>	20	PASS	SVTYPE=DUP;END=46290064;SVLEN=129	GT	0/1
chr21	46293880	volcanosv.DUP.2750	.	<DUP>	20	PASS	SVTYPE=DUP;END=46294691;SVLEN=811	GT	1/1
chr21	46382900	volcanosv.DUP.2751	.	<DUP>	20	PASS	SVTYPE=DUP;END=46383947;SVLEN=1047	GT	0/1
chr22	10571826	svim_asm.BND.244	N	]chr21:8594862]N	.	PASS	SVTYPE=BND;READS=PS10626332_10622712_10783129_hp1_3	GT	1/0
chr22	11022389	volcanosv.DUP.2693	.	<DUP>	20	PASS	SVTYPE=DUP;END=11022672;SVLEN=283	GT	0/1
chr22	11023238	volcanosv.DUP.2695	.	<DUP>	20	PASS	SVTYPE=DUP;END=11023494;SVLEN=256	GT	0/1
chr22	11042513	volcanosv.DUP.2696	.	<DUP>	20	PASS	SVTYPE=DUP;END=11042809;SVLEN=296	GT	1/1
chr22	11068987	svim_asm.BND.245	N	N]chr7:152416667]	.	PASS	SVTYPE=BND;READS=PS13194458_13178255_13610422_hp1_0	GT	1/1
chr22	11215487	svim_asm.BND.248	N	N]hs38d1:9270920]	.	PASS	SVTYPE=BND;READS=PS16090628_16089562_16094402_hp2_6	GT	0/1
chr22	11953953	volcanosv.DUP.2690	.	<DUP>	20	PASS	SVTYPE=DUP;END=11954067;SVLEN=114	GT	0/1
chr22	12189934	svim_asm.BND.249	N	]chr4:49515222]N	.	PASS	SVTYPE=BND;READS=PS49488736_49486924_49656895_hp2_16	GT	0/1
chr22	12401733	svim_asm.BND.250	N	]chrUn_KI270438v1:23243]N	.	PASS	SVTYPE=BND;READS=PS7916648_7915746_8047214_hp2_2	GT	0/1
chr22	12418315	svim_asm.BND.251	N	N]chrUn_KI270589v1:22131]	.	PASS	SVTYPE=BND;READS=PS12276711_12275591_12436398_hp1_0	GT	1/0
chr22	15351295	svim_asm.BND.252	N	N]chr14:18420504]	.	PASS	SVTYPE=BND;READS=PS18584372_18567730_18692573_hp1_0	GT	1/0
chr22	15407050	volcanosv.DUP.2018	.	<DUP>	20	PASS	SVTYPE=DUP;END=15407229;SVLEN=179	GT	0/1
chr22	15428742	volcanosv.DUP.2021	.	<DUP>	20	PASS	SVTYPE=DUP;END=15428834;SVLEN=92	GT	1/1
chr22	15731765	volcanosv.DUP.2022	.	<DUP>	20	PASS	SVTYPE=DUP;END=15732398;SVLEN=633	GT	0/1
chr22	16060511	svim_asm.BND.253	N	[chr9:40816582[N	.	PASS	SVTYPE=BND;READS=PS15203846_15184420_15408868_hp1_0	GT	1/0
chr22	17753996	volcanosv.DUP.2752	.	<DUP>	20	PASS	SVTYPE=DUP;END=17754074;SVLEN=78	GT	0/1
chr22	19907458	volcanosv.DUP.2755	.	<DUP>	20	PASS	SVTYPE=DUP;END=19907775;SVLEN=317	GT	0/1
chr22	20225138	volcanosv.DUP.2756	.	<DUP>	20	PASS	SVTYPE=DUP;END=20225202;SVLEN=64	GT	1/1
chr22	20806801	svim_asm.BND.254	N	]chr22:20911997]N	.	PASS	SVTYPE=BND;READS=PS18925165_18914289_20868784_hp2_21	GT	0/1
chr22	20911997	svim_asm.BND.255	N	N[chr22:20806801[	.	PASS	SVTYPE=BND;READS=PS18925165_18914289_20868784_hp2_21	GT	0/1
chr22	21126068	volcanosv.DUP.2754	.	<DUP>	20	PASS	SVTYPE=DUP;END=21126998;SVLEN=930	GT	0/1
chr22	21259483	svim_asm.DUP_TANDEM.39	N	<DUP:TANDEM>	.	not_fully_covered	SVTYPE=DUP:TANDEM;END=21341541;SVLEN=82059;READS=PS21285490_21277619_21372462_hp1_2	GT:CN	1/0:2
chr22	21324403	volcanosv.DUP.2753	.	<DUP>	20	PASS	SVTYPE=DUP;END=21325267;SVLEN=864	GT	0/1
chr22	22298057	volcanosv.DUP.2757	.	<DUP>	20	PASS	SVTYPE=DUP;END=22298171;SVLEN=114	GT	0/1
chr22	23856295	svim_asm.BND.256	N	N[chr14:77578795[	.	PASS	SVTYPE=BND;READS=PS24213293_24195722_25266908_hp1_1,PS24213293_24195722_25266908_hp2_2	GT	1/1
chr22	25345890	volcanosv.DUP.2758	.	<DUP>	20	PASS	SVTYPE=DUP;END=25346063;SVLEN=173	GT	1/1
chr22	25436601	volcanosv.DUP.2759	.	<DUP>	20	PASS	SVTYPE=DUP;END=25436660;SVLEN=59	GT	0/1
chr22	27611187	volcanosv.DUP.2760	.	<DUP>	20	PASS	SVTYPE=DUP;END=27611312;SVLEN=125	GT	1/1
chr22	29120223	volcanosv.DUP.2761	.	<DUP>	20	PASS	SVTYPE=DUP;END=29120411;SVLEN=188	GT	0/1
chr22	29676947	volcanosv.DUP.2762	.	<DUP>	20	PASS	SVTYPE=DUP;END=29677000;SVLEN=53	GT	0/1
chr22	29950780	volcanosv.DUP.2763	.	<DUP>	20	PASS	SVTYPE=DUP;END=29950846;SVLEN=66	GT	0/1
chr22	31226470	volcanosv.DUP.2764	.	<DUP>	20	PASS	SVTYPE=DUP;END=31226847;SVLEN=377	GT	1/1
chr22	32604508	volcanosv.DUP.2765	.	<DUP>	20	PASS	SVTYPE=DUP;END=32604597;SVLEN=89	GT	0/1
chr22	32931817	volcanosv.DUP.2766	.	<DUP>	20	PASS	SVTYPE=DUP;END=32931895;SVLEN=78	GT	0/1
chr22	32931874	volcanosv.DUP.2767	.	<DUP>	20	PASS	SVTYPE=DUP;END=32932105;SVLEN=231	GT	0/1
chr22	35343208	volcanosv.DUP.2768	.	<DUP>	20	PASS	SVTYPE=DUP;END=35343327;SVLEN=119	GT	0/1
chr22	35533642	volcanosv.DUP.2254	.	<DUP>	20	PASS	SVTYPE=DUP;END=35533797;SVLEN=155	GT	1/1
chr22	36680095	volcanosv.DUP.2769	.	<DUP>	20	PASS	SVTYPE=DUP;END=36680294;SVLEN=199	GT	0/1
chr22	37067817	volcanosv.DUP.2770	.	<DUP>	20	PASS	SVTYPE=DUP;END=37067888;SVLEN=71	GT	1/1
chr22	37226886	volcanosv.DUP.2771	.	<DUP>	20	PASS	SVTYPE=DUP;END=37227518;SVLEN=632	GT	0/1
chr22	37723894	volcanosv.DUP.2772	.	<DUP>	20	PASS	SVTYPE=DUP;END=37724189;SVLEN=295	GT	1/1
chr22	38229874	volcanosv.DUP.2773	.	<DUP>	20	PASS	SVTYPE=DUP;END=38229930;SVLEN=56	GT	0/1
chr22	38761721	volcanosv.DUP.2774	.	<DUP>	20	PASS	SVTYPE=DUP;END=38761877;SVLEN=156	GT	0/1
chr22	39596126	volcanosv.DUP.2775	.	<DUP>	20	PASS	SVTYPE=DUP;END=39596382;SVLEN=256	GT	0/1
chr22	39653045	volcanosv.DUP.2776	.	<DUP>	20	PASS	SVTYPE=DUP;END=39653144;SVLEN=99	GT	0/1
chr22	39698774	volcanosv.DUP.2777	.	<DUP>	20	PASS	SVTYPE=DUP;END=39698841;SVLEN=67	GT	1/1
chr22	40501704	volcanosv.DUP.2778	.	<DUP>	20	PASS	SVTYPE=DUP;END=40502057;SVLEN=353	GT	0/1
chr22	41293509	svim_asm.BND.257	N	]chr22:41408160]N	.	PASS	SVTYPE=BND;READS=PS41358288_41340916_41381803_hp1_0,PS41358288_41340916_41381803_hp2_0	GT	1/1
chr22	41408160	svim_asm.BND.258	N	N[chr22:41293509[	.	PASS	SVTYPE=BND;READS=PS41358288_41340916_41381803_hp1_0,PS41358288_41340916_41381803_hp2_0	GT	1/1
chr22	41908805	volcanosv.DUP.2779	.	<DUP>	20	PASS	SVTYPE=DUP;END=41908898;SVLEN=93	GT	0/1
chr22	42112800	volcanosv.DUP.2780	.	<DUP>	20	PASS	SVTYPE=DUP;END=42112918;SVLEN=118	GT	0/1
chr22	43078865	volcanosv.DUP.2781	.	<DUP>	20	PASS	SVTYPE=DUP;END=43078993;SVLEN=128	GT	1/1
chr22	43280494	volcanosv.DUP.2782	.	<DUP>	20	PASS	SVTYPE=DUP;END=43280610;SVLEN=116	GT	1/1
chr22	44213761	volcanosv.DUP.2783	.	<DUP>	20	PASS	SVTYPE=DUP;END=44213845;SVLEN=84	GT	1/1
chr22	44302612	volcanosv.DUP.2784	.	<DUP>	20	PASS	SVTYPE=DUP;END=44302813;SVLEN=201	GT	1/1
chr22	44944889	volcanosv.DUP.2785	.	<DUP>	20	PASS	SVTYPE=DUP;END=44944952;SVLEN=63	GT	0/1
chr22	45038070	volcanosv.DUP.2786	.	<DUP>	20	PASS	SVTYPE=DUP;END=45038132;SVLEN=62	GT	0/1
chr22	45228696	volcanosv.DUP.2787	.	<DUP>	20	PASS	SVTYPE=DUP;END=45229080;SVLEN=384	GT	0/1
chr22	45993777	volcanosv.DUP.2788	.	<DUP>	20	PASS	SVTYPE=DUP;END=45993975;SVLEN=198	GT	0/1
chr22	46095464	volcanosv.DUP.2789	.	<DUP>	20	PASS	SVTYPE=DUP;END=46095583;SVLEN=119	GT	1/1
chr22	46487530	volcanosv.DUP.2790	.	<DUP>	20	PASS	SVTYPE=DUP;END=46487727;SVLEN=197	GT	1/1
chr22	46616444	volcanosv.DUP.2791	.	<DUP>	20	PASS	SVTYPE=DUP;END=46617145;SVLEN=701	GT	0/1
chr22	46635061	volcanosv.DUP.2793	.	<DUP>	20	PASS	SVTYPE=DUP;END=46635744;SVLEN=683	GT	0/1
chr22	46635152	volcanosv.DUP.2792	.	<DUP>	20	PASS	SVTYPE=DUP;END=46635657;SVLEN=505	GT	0/1
chr22	46859480	volcanosv.DUP.2795	.	<DUP>	20	PASS	SVTYPE=DUP;END=46859838;SVLEN=358	GT	0/1
chr22	46860302	volcanosv.DUP.2794	.	<DUP>	20	PASS	SVTYPE=DUP;END=46860552;SVLEN=250	GT	0/1
chr22	47176352	volcanosv.DUP.2796	.	<DUP>	20	PASS	SVTYPE=DUP;END=47176433;SVLEN=81	GT	1/1
chr22	47370483	volcanosv.DUP.2797	.	<DUP>	20	PASS	SVTYPE=DUP;END=47370630;SVLEN=147	GT	0/1
chr22	47613315	volcanosv.DUP.2798	.	<DUP>	20	PASS	SVTYPE=DUP;END=47613404;SVLEN=89	GT	0/1
chr22	48414787	volcanosv.DUP.2799	.	<DUP>	20	PASS	SVTYPE=DUP;END=48414921;SVLEN=134	GT	1/1
chr22	48529455	volcanosv.DUP.2800	.	<DUP>	20	PASS	SVTYPE=DUP;END=48529541;SVLEN=86	GT	0/1
chr22	48620601	volcanosv.DUP.2801	.	<DUP>	20	PASS	SVTYPE=DUP;END=48621384;SVLEN=783	GT	1/1
chr22	48679058	volcanosv.DUP.2802	.	<DUP>	20	PASS	SVTYPE=DUP;END=48679365;SVLEN=307	GT	1/1
chr22	48735826	volcanosv.DUP.2803	.	<DUP>	20	PASS	SVTYPE=DUP;END=48736084;SVLEN=258	GT	0/1
chr22	48797461	volcanosv.DUP.2804	.	<DUP>	20	PASS	SVTYPE=DUP;END=48797545;SVLEN=84	GT	0/1
chr22	48911266	volcanosv.DUP.2805	.	<DUP>	20	PASS	SVTYPE=DUP;END=48911784;SVLEN=518	GT	0/1
chr22	48916369	volcanosv.DUP.2806	.	<DUP>	20	PASS	SVTYPE=DUP;END=48916645;SVLEN=276	GT	0/1
chr22	48985665	svim_asm.BND.259	N	N]hs38d1:2460900]	.	PASS	SVTYPE=BND;READS=PS47027177_47008108_48641487_hp1_2,PS47027177_47008108_48641487_hp2_1	GT	1/1
chr22	49205549	volcanosv.DUP.2807	.	<DUP>	20	PASS	SVTYPE=DUP;END=49205658;SVLEN=109	GT	0/1
chr22	49265766	volcanosv.DUP.2808	.	<DUP>	20	PASS	SVTYPE=DUP;END=49266061;SVLEN=295	GT	0/1
chr22	49365926	volcanosv.DUP.2809	.	<DUP>	20	PASS	SVTYPE=DUP;END=49366085;SVLEN=159	GT	0/1
chr22	49407684	volcanosv.DUP.2810	.	<DUP>	20	PASS	SVTYPE=DUP;END=49407744;SVLEN=60	GT	1/1
chr22	49489522	volcanosv.DUP.2811	.	<DUP>	20	PASS	SVTYPE=DUP;END=49489633;SVLEN=111	GT	1/1
chr22	49615930	volcanosv.DUP.2812	.	<DUP>	20	PASS	SVTYPE=DUP;END=49616024;SVLEN=94	GT	0/1
chr22	49669758	volcanosv.DUP.2813	.	<DUP>	20	PASS	SVTYPE=DUP;END=49669911;SVLEN=153	GT	0/1
chr22	49690574	volcanosv.DUP.2814	.	<DUP>	20	PASS	SVTYPE=DUP;END=49690840;SVLEN=266	GT	1/1
chr22	49802484	volcanosv.DUP.2815	.	<DUP>	20	PASS	SVTYPE=DUP;END=49802672;SVLEN=188	GT	0/1
chr22	49911986	volcanosv.DUP.2816	.	<DUP>	20	PASS	SVTYPE=DUP;END=49912056;SVLEN=70	GT	0/1
chr22	50028564	volcanosv.DUP.2817	.	<DUP>	20	PASS	SVTYPE=DUP;END=50029363;SVLEN=799	GT	0/1
chr22	50028570	volcanosv.DUP.2818	.	<DUP>	20	PASS	SVTYPE=DUP;END=50028920;SVLEN=350	GT	0/1
chr22	50063850	volcanosv.DUP.2819	.	<DUP>	20	PASS	SVTYPE=DUP;END=50064042;SVLEN=192	GT	1/1
chr22	50205129	volcanosv.DUP.2820	.	<DUP>	20	PASS	SVTYPE=DUP;END=50205199;SVLEN=70	GT	1/1
chr22	50235262	volcanosv.DUP.2821	.	<DUP>	20	PASS	SVTYPE=DUP;END=50235324;SVLEN=62	GT	1/1
chr22	50285597	volcanosv.DUP.2822	.	<DUP>	20	PASS	SVTYPE=DUP;END=50285760;SVLEN=163	GT	0/1
chr22	50312800	volcanosv.DUP.2823	.	<DUP>	20	PASS	SVTYPE=DUP;END=50312909;SVLEN=109	GT	0/1
chr22	50504052	volcanosv.DUP.2824	.	<DUP>	20	PASS	SVTYPE=DUP;END=50504280;SVLEN=228	GT	0/1
chr22	50800344	volcanosv.DUP.310	.	<DUP>	20	PASS	SVTYPE=DUP;END=50800717;SVLEN=373	GT	1/1
chr2_KI270716v1_random	1	svim_asm.BND.33	N	[hs38d1:247408[N	.	PASS	SVTYPE=BND;READS=PS92053772_92035261_92077580_hp1_0,PS92053772_92035261_92077580_hp2_0	GT	1/1
chr3	990696	volcanosv.DUP.419	.	<DUP>	20	PASS	SVTYPE=DUP;END=991029;SVLEN=333	GT	1/1
chr3	1763958	volcanosv.DUP.420	.	<DUP>	20	PASS	SVTYPE=DUP;END=1764079;SVLEN=121	GT	0/1
chr3	2084218	volcanosv.DUP.421	.	<DUP>	20	PASS	SVTYPE=DUP;END=2084456;SVLEN=238	GT	0/1
chr3	2746022	volcanosv.DUP.422	.	<DUP>	20	PASS	SVTYPE=DUP;END=2746086;SVLEN=64	GT	1/1
chr3	4456761	volcanosv.DUP.424	.	<DUP>	20	PASS	SVTYPE=DUP;END=4457084;SVLEN=323	GT	1/1
chr3	5541104	volcanosv.DUP.425	.	<DUP>	20	PASS	SVTYPE=DUP;END=5541165;SVLEN=61	GT	0/1
chr3	6311426	volcanosv.DUP.426	.	<DUP>	20	PASS	SVTYPE=DUP;END=6311527;SVLEN=101	GT	0/1
chr3	6388509	volcanosv.DUP.427	.	<DUP>	20	PASS	SVTYPE=DUP;END=6388582;SVLEN=73	GT	0/1
chr3	8074078	volcanosv.DUP.428	.	<DUP>	20	PASS	SVTYPE=DUP;END=8074317;SVLEN=239	GT	0/1
chr3	8655158	volcanosv.DUP.429	.	<DUP>	20	PASS	SVTYPE=DUP;END=8655259;SVLEN=101	GT	0/1
chr3	10873388	volcanosv.DUP.430	.	<DUP>	20	PASS	SVTYPE=DUP;END=10873543;SVLEN=155	GT	0/1
chr3	11942695	volcanosv.DUP.431	.	<DUP>	20	PASS	SVTYPE=DUP;END=11942954;SVLEN=259	GT	1/1
chr3	12241159	svim_asm.BND.34	N	]chr3:13311362]N	.	PASS	SVTYPE=BND;READS=PS10707042_10704268_13234247_hp1_1	GT	1/0
chr3	13311362	svim_asm.BND.35	N	N[chr3:12241159[	.	PASS	SVTYPE=BND;READS=PS10707042_10704268_13234247_hp1_1	GT	1/0
chr3	13711749	volcanosv.DUP.432	.	<DUP>	20	PASS	SVTYPE=DUP;END=13711811;SVLEN=62	GT	1/1
chr3	20018674	volcanosv.DUP.316	.	<DUP>	20	PASS	SVTYPE=DUP;END=20018792;SVLEN=118	GT	0/1
chr3	22166104	volcanosv.DUP.433	.	<DUP>	20	PASS	SVTYPE=DUP;END=22166177;SVLEN=73	GT	0/1
chr3	22541095	volcanosv.DUP.434	.	<DUP>	20	PASS	SVTYPE=DUP;END=22541266;SVLEN=171	GT	0/1
chr3	27282545	volcanosv.DUP.435	.	<DUP>	20	PASS	SVTYPE=DUP;END=27282661;SVLEN=116	GT	0/1
chr3	29473122	volcanosv.DUP.436	.	<DUP>	20	PASS	SVTYPE=DUP;END=29473283;SVLEN=161	GT	0/1
chr3	32782906	volcanosv.DUP.437	.	<DUP>	20	PASS	SVTYPE=DUP;END=32782960;SVLEN=54	GT	0/1
chr3	36044046	volcanosv.DUP.438	.	<DUP>	20	PASS	SVTYPE=DUP;END=36044215;SVLEN=169	GT	0/1
chr3	40084264	volcanosv.DUP.439	.	<DUP>	20	PASS	SVTYPE=DUP;END=40084666;SVLEN=402	GT	0/1
chr3	40085052	volcanosv.DUP.440	.	<DUP>	20	PASS	SVTYPE=DUP;END=40085117;SVLEN=65	GT	1/1
chr3	43012604	volcanosv.DUP.441	.	<DUP>	20	PASS	SVTYPE=DUP;END=43012820;SVLEN=216	GT	1/1
chr3	44699522	svim_asm.INV.14	AGCCAAGGGGGGCAGATCACGAGGTCAGGAGATCGAGACCATCCTGGCTAACATGGTGAAACCCCGTCTCTACTAAAAAAATACAAAAAAATTAGCCAGGTGTGGTGGTGGATGCCTGCAGTCCCAGCTACTCTGGAGGCTGAGGCAGGAGAATGGCGTGAACCCGGGAGGCAGAGCTTGCAATGAGCTGAGACTGAGCCACTGCACTACAGCCTGGGCAACAGAGCGAGACTGCATCTCAACAACAACAACAAAAAAACGCAGTGGAAAAGTTTCCACAAACCTTTGTTGGGGAAATATAATTAAAAACAAATCCTTCTTCCAACCCAGAAATTCTCTCTACAAAGGTAGCAGGGAAAGAATACACTATTAAAGAAGCATTAAACTAGAATGTAACACATATCACAGGCAACCTACAAAGAGATTGAAAAGGCAGAAAGAAATCTCGCCTCCTTATATAGCCGAACAGATACAACCCATTACATACATGCTTTCAAGATAAACAATAACTAGTCTTCAAATAAGAGGTCTTGGCAGCACCTTTTGTCACATGGTTTTTCCCAACTTTATTGTGGTAATTGGAGTGACCATCTATGTTAGCTAATTGGCTTTATCCAGAGGAAAATCTTCTCAACTTTTTATGGCAGAGGTAGTTTTGCAACTTCAAGCAGGGCACCCACCGAAGCTAAGCTCTAATTTTTGCTATTCAAAGAGATGGCTTTCAGGTCCTCGAGAAAAACATTCCTTGGTCATGGAGCTGAGAAAAGGCCAGTTGGCAAAAGTCCTGCCTAGTCTTCAAAAGCCTATATATACATATGTATTTCAAAGAAAAGAGAAAATACTTACAAGTTTTCTAAGGTAAATGTCCTGAGAAAAAGGAGGGGAGGGAAATCTCTTCTCCTGTTTTCACCAGAGTAAATTGAACCTCTTATTTTTAATTTGCATTTGCCCTTATATTTTCTATGTGAAAACACATTTTCTTTTTTCTTCTCTTTTCTTTTCTTTTTTTTTTTTGACGGAGTCTCCCTCAGCCACCCAGGCTGGAGTGCAGTGGCATGATCTTGGCTCACCACAACCACCATCTCCTGGGTTCAAGTGATTCTCCCATCTCAGCCTCCCGAGTAGCTGGGATTACAGGCACCCGCCATCATGCCCGGCTAATTTTTGTATTTTAGTAGAGACAGGGTTTCACCTTGTTGGCCAGGCTGGTCTTGAACTCCTGACCTCAGGTGATCCATCCACCTTGGCC	GGCCAAGGTGGATGGATCACCTGAGGTCAGGAGTTCAAGACCAGCCTGGCCAACAAGGTGAAACCCTGTCTCTACTAAAATACAAAAATTAGCCGGGCATGATGGCGGGTGCCTGTAATCCCAGCTACTCGGGAGGCTGAGATGGGAGAATCACTTGAACCCAGGAGATGGTGGTTGTGGTGAGCCAAGATCATGCCACTGCACTCCAGCCTGGGTGGCTGAGGGAGACTCCGTCAAAAAAAAAAAAGAAAAGAAAAGAGAAGAAAAAAGAAAATGTGTTTTCACATAGAAAATATAAGGGCAAATGCAAATTAAAAATAAGAGGTTCAATTTACTCTGGTGAAAACAGGAGAAGAGATTTCCCTCCCCTCCTTTTTCTCAGGACATTTACCTTAGAAAACTTGTAAGTATTTTCTCTTTTCTTTGAAATACATATGTATATATAGGCTTTTGAAGACTAGGCAGGACTTTTGCCAACTGGCCTTTTCTCAGCTCCATGACCAAGGAATGTTTTTCTCGAGGACCTGAAAGCCATCTCTTTGAATAGCAAAAATTAGAGCTTAGCTTCGGTGGGTGCCCTGCTTGAAGTTGCAAAACTACCTCTGCCATAAAAAGTTGAGAAGATTTTCCTCTGGATAAAGCCAATTAGCTAACATAGATGGTCACTCCAATTACCACAATAAAGTTGGGAAAAACCATGTGACAAAAGGTGCTGCCAAGACCTCTTATTTGAAGACTAGTTATTGTTTATCTTGAAAGCATGTATGTAATGGGTTGTATCTGTTCGGCTATATAAGGAGGCGAGATTTCTTTCTGCCTTTTCAATCTCTTTGTAGGTTGCCTGTGATATGTGTTACATTCTAGTTTAATGCTTCTTTAATAGTGTATTCTTTCCCTGCTACCTTTGTAGAGAGAATTTCTGGGTTGGAAGAAGGATTTGTTTTTAATTATATTTCCCCAACAAAGGTTTGTGGAAACTTTTCCACTGCGTTTTTTTGTTGTTGTTGTTGAGATGCAGTCTCGCTCTGTTGCCCAGGCTGTAGTGCAGTGGCTCAGTCTCAGCTCATTGCAAGCTCTGCCTCCCGGGTTCACGCCATTCTCCTGCCTCAGCCTCCAGAGTAGCTGGGACTGCAGGCATCCACCACCACACCTGGCTAATTTTTTTGTATTTTTTTAGTAGAGACGGGGTTTCACCATGTTAGCCAGGATGGTCTCGATCTCCTGACCTCGTGATCTGCCCCCCTTGGCT	.	PASS	SVTYPE=INV;END=44700770;READS=PS44631408_44599834_44757684_hp1_0,PS44631408_44599834_44757684_hp2_0	GT	1/1
chr3	45108723	volcanosv.DUP.442	.	<DUP>	20	PASS	SVTYPE=DUP;END=45108798;SVLEN=75	GT	0/1
chr3	47316579	volcanosv.DUP.40	.	<DUP>	20	PASS	SVTYPE=DUP;END=47316720;SVLEN=141	GT	0/1
chr3	50311587	volcanosv.DUP.444	.	<DUP>	20	PASS	SVTYPE=DUP;END=50311987;SVLEN=400	GT	0/1
chr3	52832636	volcanosv.DUP.445	.	<DUP>	20	PASS	SVTYPE=DUP;END=52832766;SVLEN=130	GT	1/1
chr3	53990914	volcanosv.DUP.446	.	<DUP>	20	PASS	SVTYPE=DUP;END=53991200;SVLEN=286	GT	0/1
chr3	54519019	volcanosv.DUP.447	.	<DUP>	20	PASS	SVTYPE=DUP;END=54519104;SVLEN=85	GT	0/1
chr3	55754540	svim_asm.BND.36	N	[chr5:104074379[N	.	PASS	SVTYPE=BND;READS=PS104111367_104090450_105028031_hp1_0	GT	1/0
chr3	57601453	volcanosv.DUP.448	.	<DUP>	20	PASS	SVTYPE=DUP;END=57601525;SVLEN=72	GT	0/1
chr3	58873608	volcanosv.DUP.449	.	<DUP>	20	PASS	SVTYPE=DUP;END=58873703;SVLEN=95	GT	0/1
chr3	60860059	volcanosv.DUP.450	.	<DUP>	20	PASS	SVTYPE=DUP;END=60860245;SVLEN=186	GT	0/1
chr3	63239297	volcanosv.DUP.451	.	<DUP>	20	PASS	SVTYPE=DUP;END=63239522;SVLEN=225	GT	0/1
chr3	66074253	volcanosv.DUP.452	.	<DUP>	20	PASS	SVTYPE=DUP;END=66074861;SVLEN=608	GT	0/1
chr3	66713347	volcanosv.DUP.453	.	<DUP>	20	PASS	SVTYPE=DUP;END=66713485;SVLEN=138	GT	1/1
chr3	66915478	volcanosv.DUP.454	.	<DUP>	20	PASS	SVTYPE=DUP;END=66915533;SVLEN=55	GT	1/1
chr3	66917047	volcanosv.DUP.455	.	<DUP>	20	PASS	SVTYPE=DUP;END=66917180;SVLEN=133	GT	0/1
chr3	74659436	volcanosv.DUP.457	.	<DUP>	20	PASS	SVTYPE=DUP;END=74659649;SVLEN=213	GT	0/1
chr3	75289647	volcanosv.DUP.458	.	<DUP>	20	PASS	SVTYPE=DUP;END=75289871;SVLEN=224	GT	0/1
chr3	75571498	volcanosv.DUP.459	.	<DUP>	20	PASS	SVTYPE=DUP;END=75571577;SVLEN=79	GT	0/1
chr3	75729009	volcanosv.DUP.460	.	<DUP>	20	PASS	SVTYPE=DUP;END=75729129;SVLEN=120	GT	0/1
chr3	76013826	volcanosv.DUP.461	.	<DUP>	20	PASS	SVTYPE=DUP;END=76013947;SVLEN=121	GT	1/1
chr3	76073928	volcanosv.DUP.462	.	<DUP>	20	PASS	SVTYPE=DUP;END=76074020;SVLEN=92	GT	0/1
chr3	76150389	volcanosv.DUP.463	.	<DUP>	20	PASS	SVTYPE=DUP;END=76150472;SVLEN=83	GT	1/1
chr3	76287977	volcanosv.DUP.464	.	<DUP>	20	PASS	SVTYPE=DUP;END=76288063;SVLEN=86	GT	0/1
chr3	77292333	volcanosv.DUP.465	.	<DUP>	20	PASS	SVTYPE=DUP;END=77292493;SVLEN=160	GT	0/1
chr3	77293466	volcanosv.DUP.466	.	<DUP>	20	PASS	SVTYPE=DUP;END=77294151;SVLEN=685	GT	0/1
chr3	78809653	volcanosv.DUP.26	.	<DUP>	20	PASS	SVTYPE=DUP;END=78809738;SVLEN=85	GT	0/1
chr3	81015103	volcanosv.DUP.467	.	<DUP>	20	PASS	SVTYPE=DUP;END=81015166;SVLEN=63	GT	1/1
chr3	82095703	svim_asm.BND.37	N	[chr11:95436216[N	.	PASS	SVTYPE=BND;READS=PS82100812_82095697_82100370_hp2_1	GT	0/1
chr3	82095706	svim_asm.BND.38	N	[chr7:97613660[N	.	PASS	SVTYPE=BND;READS=PS96335313_96330217_97567179_hp1_0	GT	1/0
chr3	84516409	volcanosv.DUP.468	.	<DUP>	20	PASS	SVTYPE=DUP;END=84516654;SVLEN=245	GT	0/1
chr3	89610879	volcanosv.DUP.469	.	<DUP>	20	PASS	SVTYPE=DUP;END=89611036;SVLEN=157	GT	0/1
chr3	90350671	svim_asm.DUP_TANDEM.6	N	<DUP:TANDEM>	.	PASS	SVTYPE=DUP:TANDEM;END=90351524;SVLEN=854;READS=PS89049098_89020170_90721181_hp2_0	GT:CN	0/1:2
chr3	90350724	volcanosv.DUP.470	.	<DUP>	20	PASS	SVTYPE=DUP;END=90351576;SVLEN=852	GT	0/1
chr3	93736712	volcanosv.DUP.471	.	<DUP>	20	PASS	SVTYPE=DUP;END=93737224;SVLEN=512	GT	1/1
chr3	95783937	volcanosv.DUP.472	.	<DUP>	20	PASS	SVTYPE=DUP;END=95784370;SVLEN=433	GT	0/1
chr3	95783957	volcanosv.DUP.473	.	<DUP>	20	PASS	SVTYPE=DUP;END=95784161;SVLEN=204	GT	0/1
chr3	96004939	volcanosv.DUP.474	.	<DUP>	20	PASS	SVTYPE=DUP;END=96005141;SVLEN=202	GT	1/1
chr3	96005338	volcanosv.DUP.475	.	<DUP>	20	PASS	SVTYPE=DUP;END=96005429;SVLEN=91	GT	1/1
chr3	98709984	volcanosv.DUP.476	.	<DUP>	20	PASS	SVTYPE=DUP;END=98710062;SVLEN=78	GT	0/1
chr3	101018377	volcanosv.DUP.477	.	<DUP>	20	PASS	SVTYPE=DUP;END=101018461;SVLEN=84	GT	1/1
chr3	102808547	volcanosv.DUP.478	.	<DUP>	20	PASS	SVTYPE=DUP;END=102808728;SVLEN=181	GT	0/1
chr3	104298076	volcanosv.DUP.479	.	<DUP>	20	PASS	SVTYPE=DUP;END=104298129;SVLEN=53	GT	0/1
chr3	105608294	volcanosv.DUP.480	.	<DUP>	20	PASS	SVTYPE=DUP;END=105608347;SVLEN=53	GT	1/1
chr3	106870931	volcanosv.DUP.481	.	<DUP>	20	PASS	SVTYPE=DUP;END=106870992;SVLEN=61	GT	0/1
chr3	108575503	volcanosv.DUP.482	.	<DUP>	20	PASS	SVTYPE=DUP;END=108575913;SVLEN=410	GT	0/1
chr3	113683242	volcanosv.DUP.483	.	<DUP>	20	PASS	SVTYPE=DUP;END=113683367;SVLEN=125	GT	1/1
chr3	120222953	volcanosv.DUP.484	.	<DUP>	20	PASS	SVTYPE=DUP;END=120223088;SVLEN=135	GT	1/1
chr3	124437142	volcanosv.DUP.485	.	<DUP>	20	PASS	SVTYPE=DUP;END=124437201;SVLEN=59	GT	1/1
chr3	128955321	volcanosv.DUP.270	.	<DUP>	20	PASS	SVTYPE=DUP;END=128955501;SVLEN=180	GT	0/1
chr3	130499400	volcanosv.DUP.486	.	<DUP>	20	PASS	SVTYPE=DUP;END=130499591;SVLEN=191	GT	0/1
chr3	133959613	volcanosv.DUP.488	.	<DUP>	20	PASS	SVTYPE=DUP;END=133959902;SVLEN=289	GT	0/1
chr3	134575375	volcanosv.DUP.489	.	<DUP>	20	PASS	SVTYPE=DUP;END=134575472;SVLEN=97	GT	1/1
chr3	138050719	volcanosv.DUP.490	.	<DUP>	20	PASS	SVTYPE=DUP;END=138051113;SVLEN=394	GT	0/1
chr3	141248718	volcanosv.DUP.491	.	<DUP>	20	PASS	SVTYPE=DUP;END=141248787;SVLEN=69	GT	0/1
chr3	145744970	volcanosv.DUP.492	.	<DUP>	20	PASS	SVTYPE=DUP;END=145745208;SVLEN=238	GT	1/1
chr3	146015421	volcanosv.DUP.493	.	<DUP>	20	PASS	SVTYPE=DUP;END=146015560;SVLEN=139	GT	0/1
chr3	151664754	svim_asm.BND.39	N	N[chr1:154677029[	.	PASS	SVTYPE=BND;READS=PS31474728_31443052_31871745_hp1_2,PS31474728_31443052_31871745_hp2_2	GT	1/1
chr3	159306187	volcanosv.DUP.494	.	<DUP>	20	PASS	SVTYPE=DUP;END=159306317;SVLEN=130	GT	0/1
chr3	160684533	volcanosv.DUP.496	.	<DUP>	20	PASS	SVTYPE=DUP;END=160684892;SVLEN=359	GT	0/1
chr3	160945018	volcanosv.DUP.497	.	<DUP>	20	PASS	SVTYPE=DUP;END=160945111;SVLEN=93	GT	0/1
chr3	162794346	svim_asm.BND.40	N	N[chr3:162908563[	.	PASS	SVTYPE=BND;READS=PS162584015_162558587_162791991_hp2_1	GT	1/1
chr3	162908563	svim_asm.BND.42	N	]chr3:162794346]N	.	PASS	SVTYPE=BND;READS=PS162584015_162558587_162791991_hp2_1	GT	1/1
chr3	168017060	svim_asm.BND.44	N	N[hs38d1:9563821[	.	PASS	SVTYPE=BND;READS=PS89049098_89020170_90721181_hp1_1,PS89049098_89020170_90721181_hp2_1	GT	1/1
chr3	171502853	volcanosv.DUP.498	.	<DUP>	20	PASS	SVTYPE=DUP;END=171502941;SVLEN=88	GT	0/1
chr3	176181441	volcanosv.DUP.499	.	<DUP>	20	PASS	SVTYPE=DUP;END=176181719;SVLEN=278	GT	1/1
chr3	176297632	volcanosv.DUP.500	.	<DUP>	20	PASS	SVTYPE=DUP;END=176297720;SVLEN=88	GT	0/1
chr3	178758467	volcanosv.DUP.501	.	<DUP>	20	PASS	SVTYPE=DUP;END=178758768;SVLEN=301	GT	0/1
chr3	182153132	volcanosv.DUP.502	.	<DUP>	20	PASS	SVTYPE=DUP;END=182153263;SVLEN=131	GT	1/1
chr3	182727348	volcanosv.DUP.503	.	<DUP>	20	PASS	SVTYPE=DUP;END=182727465;SVLEN=117	GT	0/1
chr3	183449644	volcanosv.DUP.504	.	<DUP>	20	PASS	SVTYPE=DUP;END=183449715;SVLEN=71	GT	0/1
chr3	187418140	svim_asm.INV.17	AAAAAAAAAAAAAGAAACTTAAAAAAAAAAAAAGTATTAACCCAAGATGGATTAAAAACTTAAATGTAAAACCTAAAACCATAAAAACCATAGAAGAAAACCTAGGCAATATCATTCAGGACATAGGCATGGGCAAAAATTTTATAATGAAATCGCCAAAAACAATTGCAACAAAAGCTAAAATTGACAAACGGGATATAATTAAACTAAAGAGCTTCTGCACAGCAAAAGAAACTATCATCAGAGAGAACAGGCAACCTAAAGAATGGGAAAAAAATTTTGCAATCTCTGTGACAACAGTGTAATATCCAGAATTTACAAGAAACTTTAAAAATTTACAAGAAAAAAACAAACAACCCCATCAAAAAGTGGGCAAAGGATATGAACAGTCACTTCTCCAAAGAAGACATTTATGTGGTCAAAAAACATATGAAAAAAAGCACATCACTGATCATTAAAGAAAAGCAAATCAAAACCACAGTGAGATACCATCTCATGCCAGTCAGAAGGGCGATTATTAAAAAGTCGAGAAACAACAGATGCTGGTGAGGCTGTGGAGAAATAGGAAACTTTTTACACTGTTCTTGGGAATGTAAATTAGTTCAACCATTGTGGAAGACAATGTGGTAATTCCTCAAGGATCTTTAACCAGAAATACCATTTGACCCAGCAATCCCATTACTGGGTATATACCCAAAGGAATATAAGTCATTTTATTATAAAGATACATGCATACATATGATTACCACAGCACTATTCACAAGAGCAAAGACATGGAATCAACCCAAATGCCCATTAATCATAGACTGGATTAAAAAAATGTGGTATATATATACCGTGGAATACTATGCAGCCATAAAAAGGAATGAGATCATGTTCTTTGCAGGGACATGGATGAAACTGGAAGCCATCATCTTCAACAAACTAACACAGGAACAGAAAACCAAACGGTGCATGTTCTCACTCATAAGTGGGAGCTGAACAATGAGAACACATGGCCACAGGGAGGAAAACAACATGCACCAGGGCCAGTTGGCTGGGCGAGGGGAGGGAGAGCATCAGGGCAAATAGGTAATGGATGCAAGGCTTAATAGGCTTAATACCGAGGTTGATAGGTGCAGCAAACCACCATGGCACACATTTACCTATGTAACAAACCTGTACGTACGTTCTGCACATGTATCCCGGAACATTTAAAAAAAAAAAAAAAGGATACTAGACCTACCAAAAAAAAAGATACACAGCTATACAATAATAGTAGGGGATTTCAGCACTCCACTAACAGCACTAGACAGATCATCAAAGCAGAAAATTAACAAAGAAACCCTGGACTTTAATCAGACTCTTGATCAAATAGACCTAATAAACATACACAGAATATTTCACCTAACAACCACAGAATATGCATTTTTCTCATCTGCATATGGAACAGTTTCTGAAATTGACCACATTCTTGGTCATAAGGCAAGTCTCAATAAATTCAAACATATGAAAATCATATCAAGCATTTTCTTGGACCATAGTGAAATAAAATTAGAAATCAGTGCCAATAGAAACTCTCAAAATGACACAAGTACATGGAAACTAAACAACTTGCTCCTGAATGACTTTTGAATAAACAATGAAATTAAGGCAGAAATTTAAAAAATTGAAACAAACAAGAAGACAGGCACAACATACCAAAACCTCTGGGATACAGCAAAAGCAGTGTAAGAGGAAAGTTTATAACACTAAATTCCTACATTAAAAAGATAGAATAATCCCAAATTAACAACCTAATGTTGCACCTAAAGGAAATAGAAAAGCAAGAATAAACCTAATTCAAAGCTAGCAGAAGAAAAGACACAAGAAAGATTAGAGCCGAACTAAATGAATTTGAGACCAAAAACAAAAAAAAAAACATACAAATTATCAATGAAAAAACCATACAAATGATCAAAGAACCTTTCAAAATTGGTTCTTTGAAAGGATAAACAAAATTAGTAGACTTCCAGCTAGATTAACTAAGAAGGAAAAAGAGAAGATTCAAATAAGCACAATCAGAAATGACAAAGGTGACATTACAACTGATAACACAGAAATACAAAAACCCTCAAAGACTACTATCAACATGTCTATGCACATAAAATAGAAAACCTAGAGGAAATAGAAATAAATTCCCGAAGACACAACCTCCCAAGATTGAACCACCAATAAATTGAAATCCTGAACAGACCAATATCAAGTTATGAAAGTAAATCAGCAATAAAAAGTCTACCATCAAAAAAAAACCCTGGACCAAATAGATACACCACCAAATTCTACCAGACATTCAAAGAACAGCTGGTACCAATCTTATTGAAACTACTCCAAAAAATTGAAGGGGAGGGATTCTTCCCTAACTCATTTTATTAAACCAATATTATCCTGATATCAAAATCTGGCAAAGACACAACCAAAAAAGAAAACTACAGGCCCATATCCCTGATGAACATAGGCATACAAATGCTCAAAACAATACTAGCAAACTGAATCCAATAGCACATCAAAAAGATAAATTATCACACTCAAGTGTTTTTTATTCATGGGACTCAAGAATGGTTCAACATATGCAAATCAATAAATGTGACTCACCACATAAACAGAATTAAAATAAAAAACTATATGATCTCAACGGGCCCAGAAAAAAGAAAAGCATCCAATAAAATCCAACATCCCTTCATGATAAAAATCCTCAGCAAACTAGGCATTGAAGGAACATAACTCAAAATAATAAGAGCCATATATGACAGACCCACAGCCAACATCATACTGAACAGGTGAAAGTTAAAAGCATTCCCCCTAAGAATTACAACAAGATAAGGTTACCTACTCTCACAACTCGTATTCAACATAGTACTAGAAGTCCTAGCCAGACCAATTAGACAAAAGAAAAAAATAAAAGGCAACAAAATATGAAAAGAGGAAGACAAATCTTCTCTGTTTGCTGATGACAAGATCCTATACCTAGAAAGCCCTAATTTTCTCCAAAAGAATCCTAGACCTGATAAATGAATTCAGTGGTTTTAAGATACAAAATCAACCTACAAAACAAGTAGCATTTCTATACACCAATAGCATTTAAACTAAGAAACAAATTAAGATATCAATCCCATTTACAATAGATACACACACACACACACACACACACACACGCACACACACAAAATACCTAGGAATACATTTAACCAAGGAGGTAAAAGATCTCTACAAGGAGAACTACAAAACACTGCTGAAAGAAATCAGAAACAACATAAACAAATGGAAAAACATTCCATGCTTATGGAGTGGAAGAATCAATGTCATTAAAATGCCATACTTGCCAAAGTAAATTACAGATTTAAAGCAATTTCTATCAAATTGCCAATGTTGTTTTTCACAGAACTAGAAAAAAACTGGTCTAAAATTTGTATGGAACCAAAAAGAACCCAAATAGCCAAAGCAATCCTAAGCAAAAAGAATAAAGCCAGAAGCATAACATTACCAGACTTCAAACTATATTAGAAGGCTAGAGTAATCCAAACAGCATGGTACTGGTACAAAAATAGACACATAGACCAATAGAACAGAATAGATAACTCAGAAATAAAGCCATACACCTACAATCAACTGATCTGCAATAAAGTTGGCAAAAATAAACAATGGAGAAAGAACATCTGTCTTAGGCTGTTCTTGCATTGTCATAAACAAATACCTGAGTCAGGGTAATTTATAAGGAAACAAGGTTTAATTGGCTCATAGCTCTGCAAGCTGTACAGGAAGCATGGTGTCAGCATCTGCTCAGCTTCTGCAGTGGCCTCAGGAAGCTTACAATCATGGTGGAAGGTGAAGGGGGAGCAGGCATCTCATATGGTAGGAGTAGGAGCAAGAGAGAAGGGAAGAGGTACCACACACTTTAAACAACCAGATCATTTGAGAACTCACTATAGTAAGGACAGCAGCAAGCCATGAGGGATCCGCCCCCATGACCCAAACACCTCTCACCAGGCCCCAATTCCAATCCTGGGGATTATGTTTCTTTCTTTTGTTTGTTTTGAGATGGAGCCTCGCTCTTTCGCCCATGCTGGAGTGCAATGGCAGGATCTTGACTCACTGCAACCCCTGCCTCCCAGGTTCAAGCAATTCTCCTGCCTCAGCCTCCTGAGTAGCTGGGACTACAGGCACACACCACTCCACCTGGATAATTTTTTTTGTATTTTTAGTAGAGGCAGAGTTTCAATATGTTTGCCAAGCCTAGAACTCCTGACCTCAGATGATCCACCTGCCTTGGCCTCCCAAAGTGCTGAGATTACAGGCATGAGCCACCATGCCTGGCTAGGATTACATTTCAACATGATATTTTGGCAAAGACAAATATCAAGCTATATCAACACCCTATTCAGTAAATGGTTCTTGGAAAATTGCCTAGCCATATTTAGAAGAATAAAACTGTACCCCTACTTCTCACCATATGCAAAAATTAACTCAAGATGGATTAAAGACTTAAATGTAAGACCTCAACCTATAAAAATGCTAGAATAAAATCTAGGAAATACTCTTCTGGACATTGGCCTAGCCAAAGAATTTATGGCTAAGACATTAAAAGCAAATGCAACAAAAACAAAAATAGACAAATGGGATTTAATTAAACTAAAGAGCTTCTGCCCAGCAAAAGAAACAACCAACAGAGTAAACAGGCAACCTACAACATGGGAGAAAATATTTGCAAACTATGCATCCAAAGAAGGTCTAATATCCACAATCTATAAGAAATTTTAGTAAGTCAGCAAGAAATAAACATTAAAATTGGGCAAAGGACATGAACAGACACTTCTTAAAAAAACATACAAGCAGCCAACAAATATATGGAAAAAATGTTAACATCACTGATCATCAGAGAAATGCAAATTAAAACCACAAGGAGATACCATCTCACACCAGTTAGAAGGGCTATTATTAAAAAGTCAAAAAATAACAGATGTTAGTAAGGATGCAGAGAAAAAGGAACACTTATACACTGTTGGTGGGAATGTAAATTAGTTCCACCCCTATGGAAAACAATATGAAGATTTCTCAAAGAACTAAAAATAGATCAATCTACTATACGACCCAGCAATTCCCATTATTGGGTATCTACCTAAAGGAAAAGAAATGATTCTTTCAAAAAGATACCTGCAGATCCTTTTGCAGTTCATGAACATGATGATTGGGTGTTCATGCTCATGTGTGAGATGTGCCACCCTCTGAATCTTGTTATGACATCAGCACATTATCCATCTGACCTGAAAAGGAAAAAAAAAGGCACTTGCACTCGTATATTTATCACAGCACTATTCACAATAACAAAGGCATGGAATCAACTTATGTGTCCATCAATGGTGTATTGGATAAAGAAAATGTGATACGTGTACACCATAGAATACTACATAGCCATAAAAATGAATAAAATCACATCCTTTGCAGCAACATGAATGGAGCTGGAGACAATAATCCTAAGTGAATTAATGCAGAAACAGAAAATCAAATACTGCATATTCTTACTTACAAGTGAGAACTAAAGAATAGGTTCTCATGAAAATAAAGATAGAAGCAATAGAAACTGGAGACTCCAAAAGGGGAGAGGGAGTGAGGGAGCAAGAGTTGGAAAAACTACTTACTGGATACTATGTTCACTATTTCAGTGATAGGTTCACTAGAAGCCCAAACCCAGCATTATGCAATATGCCCATGTAACGAATCTGCACATTACCCCCGGAATCTATGATATAGATAATCTATTATATATATAAAATAGATACATATATAATCTATTATATGTCTATATTCTATATATATATTATAGTTATATACCTATTATATATTTGTATATATAATAGATGTTTATATTCTGTATATATTTAAAAATTTATGAACACTCAGATTTTGGCTTACCATATGGCTTCTCTTGACAAATGTTTCATGTGTACTTGAAGAAAACCTGTATACTGCAGTTGTTGGGTAAAGTCTTCTATAAATGTCCATTGGGCAAGTTGATTGATAGTGTTGCTCAAGACTATCTCCTTATTAGATGTTGCCTTCTTGTTCTATTTATTCCTGAGAGAGGAGTTTTGAAATTTCCAACTGTAATTGTGGATTTTTTTCCTTCTTTCAATTCTCTCGGTTTTTGTTTAGTGTATTTAGAAGTCGTGTATTTAGGTGCATACACACTTAGGATCATGTTTTATGTTTTCTTGATGAATTGGTACTTTTTTTTTAGGTAATTTTTTATTTATTTATTTATT	AATAAATAAATAAATAAAAAATTACCTAAAAAAAAAGTACCAATTCATCAAGAAAACATAAAACATGATCCTAAGTGTGTATGCACCTAAATACACGACTTCTAAATACACTAAACAAAAACCGAGAGAATTGAAAGAAGGAAAAAAATCCACAATTACAGTTGGAAATTTCAAAACTCCTCTCTCAGGAATAAATAGAACAAGAAGGCAACATCTAATAAGGAGATAGTCTTGAGCAACACTATCAATCAACTTGCCCAATGGACATTTATAGAAGACTTTACCCAACAACTGCAGTATACAGGTTTTCTTCAAGTACACATGAAACATTTGTCAAGAGAAGCCATATGGTAAGCCAAAATCTGAGTGTTCATAAATTTTTAAATATATACAGAATATAAACATCTATTATATATACAAATATATAATAGGTATATAACTATAATATATATATAGAATATAGACATATAATAGATTATATATGTATCTATTTTATATATATAATAGATTATCTATATCATAGATTCCGGGGGTAATGTGCAGATTCGTTACATGGGCATATTGCATAATGCTGGGTTTGGGCTTCTAGTGAACCTATCACTGAAATAGTGAACATAGTATCCAGTAAGTAGTTTTTCCAACTCTTGCTCCCTCACTCCCTCTCCCCTTTTGGAGTCTCCAGTTTCTATTGCTTCTATCTTTATTTTCATGAGAACCTATTCTTTAGTTCTCACTTGTAAGTAAGAATATGCAGTATTTGATTTTCTGTTTCTGCATTAATTCACTTAGGATTATTGTCTCCAGCTCCATTCATGTTGCTGCAAAGGATGTGATTTTATTCATTTTTATGGCTATGTAGTATTCTATGGTGTACACGTATCACATTTTCTTTATCCAATACACCATTGATGGACACATAAGTTGATTCCATGCCTTTGTTATTGTGAATAGTGCTGTGATAAATATACGAGTGCAAGTGCCTTTTTTTTTCCTTTTCAGGTCAGATGGATAATGTGCTGATGTCATAACAAGATTCAGAGGGTGGCACATCTCACACATGAGCATGAACACCCAATCATCATGTTCATGAACTGCAAAAGGATCTGCAGGTATCTTTTTGAAAGAATCATTTCTTTTCCTTTAGGTAGATACCCAATAATGGGAATTGCTGGGTCGTATAGTAGATTGATCTATTTTTAGTTCTTTGAGAAATCTTCATATTGTTTTCCATAGGGGTGGAACTAATTTACATTCCCACCAACAGTGTATAAGTGTTCCTTTTTCTCTGCATCCTTACTAACATCTGTTATTTTTTGACTTTTTAATAATAGCCCTTCTAACTGGTGTGAGATGGTATCTCCTTGTGGTTTTAATTTGCATTTCTCTGATGATCAGTGATGTTAACATTTTTTCCATATATTTGTTGGCTGCTTGTATGTTTTTTTAAGAAGTGTCTGTTCATGTCCTTTGCCCAATTTTAATGTTTATTTCTTGCTGACTTACTAAAATTTCTTATAGATTGTGGATATTAGACCTTCTTTGGATGCATAGTTTGCAAATATTTTCTCCCATGTTGTAGGTTGCCTGTTTACTCTGTTGGTTGTTTCTTTTGCTGGGCAGAAGCTCTTTAGTTTAATTAAATCCCATTTGTCTATTTTTGTTTTTGTTGCATTTGCTTTTAATGTCTTAGCCATAAATTCTTTGGCTAGGCCAATGTCCAGAAGAGTATTTCCTAGATTTTATTCTAGCATTTTTATAGGTTGAGGTCTTACATTTAAGTCTTTAATCCATCTTGAGTTAATTTTTGCATATGGTGAGAAGTAGGGGTACAGTTTTATTCTTCTAAATATGGCTAGGCAATTTTCCAAGAACCATTTACTGAATAGGGTGTTGATATAGCTTGATATTTGTCTTTGCCAAAATATCATGTTGAAATGTAATCCTAGCCAGGCATGGTGGCTCATGCCTGTAATCTCAGCACTTTGGGAGGCCAAGGCAGGTGGATCATCTGAGGTCAGGAGTTCTAGGCTTGGCAAACATATTGAAACTCTGCCTCTACTAAAAATACAAAAAAAATTATCCAGGTGGAGTGGTGTGTGCCTGTAGTCCCAGCTACTCAGGAGGCTGAGGCAGGAGAATTGCTTGAACCTGGGAGGCAGGGGTTGCAGTGAGTCAAGATCCTGCCATTGCACTCCAGCATGGGCGAAAGAGCGAGGCTCCATCTCAAAACAAACAAAAGAAAGAAACATAATCCCCAGGATTGGAATTGGGGCCTGGTGAGAGGTGTTTGGGTCATGGGGGCGGATCCCTCATGGCTTGCTGCTGTCCTTACTATAGTGAGTTCTCAAATGATCTGGTTGTTTAAAGTGTGTGGTACCTCTTCCCTTCTCTCTTGCTCCTACTCCTACCATATGAGATGCCTGCTCCCCCTTCACCTTCCACCATGATTGTAAGCTTCCTGAGGCCACTGCAGAAGCTGAGCAGATGCTGACACCATGCTTCCTGTACAGCTTGCAGAGCTATGAGCCAATTAAACCTTGTTTCCTTATAAATTACCCTGACTCAGGTATTTGTTTATGACAATGCAAGAACAGCCTAAGACAGATGTTCTTTCTCCATTGTTTATTTTTGCCAACTTTATTGCAGATCAGTTGATTGTAGGTGTATGGCTTTATTTCTGAGTTATCTATTCTGTTCTATTGGTCTATGTGTCTATTTTTGTACCAGTACCATGCTGTTTGGATTACTCTAGCCTTCTAATATAGTTTGAAGTCTGGTAATGTTATGCTTCTGGCTTTATTCTTTTTGCTTAGGATTGCTTTGGCTATTTGGGTTCTTTTTGGTTCCATACAAATTTTAGACCAGTTTTTTTCTAGTTCTGTGAAAAACAACATTGGCAATTTGATAGAAATTGCTTTAAATCTGTAATTTACTTTGGCAAGTATGGCATTTTAATGACATTGATTCTTCCACTCCATAAGCATGGAATGTTTTTCCATTTGTTTATGTTGTTTCTGATTTCTTTCAGCAGTGTTTTGTAGTTCTCCTTGTAGAGATCTTTTACCTCCTTGGTTAAATGTATTCCTAGGTATTTTGTGTGTGTGCGTGTGTGTGTGTGTGTGTGTGTGTGTGTATCTATTGTAAATGGGATTGATATCTTAATTTGTTTCTTAGTTTAAATGCTATTGGTGTATAGAAATGCTACTTGTTTTGTAGGTTGATTTTGTATCTTAAAACCACTGAATTCATTTATCAGGTCTAGGATTCTTTTGGAGAAAATTAGGGCTTTCTAGGTATAGGATCTTGTCATCAGCAAACAGAGAAGATTTGTCTTCCTCTTTTCATATTTTGTTGCCTTTTATTTTTTTCTTTTGTCTAATTGGTCTGGCTAGGACTTCTAGTACTATGTTGAATACGAGTTGTGAGAGTAGGTAACCTTATCTTGTTGTAATTCTTAGGGGGAATGCTTTTAACTTTCACCTGTTCAGTATGATGTTGGCTGTGGGTCTGTCATATATGGCTCTTATTATTTTGAGTTATGTTCCTTCAATGCCTAGTTTGCTGAGGATTTTTATCATGAAGGGATGTTGGATTTTATTGGATGCTTTTCTTTTTTCTGGGCCCGTTGAGATCATATAGTTTTTTATTTTAATTCTGTTTATGTGGTGAGTCACATTTATTGATTTGCATATGTTGAACCATTCTTGAGTCCCATGAATAAAAAACACTTGAGTGTGATAATTTATCTTTTTGATGTGCTATTGGATTCAGTTTGCTAGTATTGTTTTGAGCATTTGTATGCCTATGTTCATCAGGGATATGGGCCTGTAGTTTTCTTTTTTGGTTGTGTCTTTGCCAGATTTTGATATCAGGATAATATTGGTTTAATAAAATGAGTTAGGGAAGAATCCCTCCCCTTCAATTTTTTGGAGTAGTTTCAATAAGATTGGTACCAGCTGTTCTTTGAATGTCTGGTAGAATTTGGTGGTGTATCTATTTGGTCCAGGGTTTTTTTTTGATGGTAGACTTTTTATTGCTGATTTACTTTCATAACTTGATATTGGTCTGTTCAGGATTTCAATTTATTGGTGGTTCAATCTTGGGAGGTTGTGTCTTCGGGAATTTATTTCTATTTCCTCTAGGTTTTCTATTTTATGTGCATAGACATGTTGATAGTAGTCTTTGAGGGTTTTTGTATTTCTGTGTTATCAGTTGTAATGTCACCTTTGTCATTTCTGATTGTGCTTATTTGAATCTTCTCTTTTTCCTTCTTAGTTAATCTAGCTGGAAGTCTACTAATTTTGTTTATCCTTTCAAAGAACCAATTTTGAAAGGTTCTTTGATCATTTGTATGGTTTTTTCATTGATAATTTGTATGTTTTTTTTTTTGTTTTTGGTCTCAAATTCATTTAGTTCGGCTCTAATCTTTCTTGTGTCTTTTCTTCTGCTAGCTTTGAATTAGGTTTATTCTTGCTTTTCTATTTCCTTTAGGTGCAACATTAGGTTGTTAATTTGGGATTATTCTATCTTTTTAATGTAGGAATTTAGTGTTATAAACTTTCCTCTTACACTGCTTTTGCTGTATCCCAGAGGTTTTGGTATGTTGTGCCTGTCTTCTTGTTTGTTTCAATTTTTTAAATTTCTGCCTTAATTTCATTGTTTATTCAAAAGTCATTCAGGAGCAAGTTGTTTAGTTTCCATGTACTTGTGTCATTTTGAGAGTTTCTATTGGCACTGATTTCTAATTTTATTTCACTATGGTCCAAGAAAATGCTTGATATGATTTTCATATGTTTGAATTTATTGAGACTTGCCTTATGACCAAGAATGTGGTCAATTTCAGAAACTGTTCCATATGCAGATGAGAAAAATGCATATTCTGTGGTTGTTAGGTGAAATATTCTGTGTATGTTTATTAGGTCTATTTGATCAAGAGTCTGATTAAAGTCCAGGGTTTCTTTGTTAATTTTCTGCTTTGATGATCTGTCTAGTGCTGTTAGTGGAGTGCTGAAATCCCCTACTATTATTGTATAGCTGTGTATCTTTTTTTTTGGTAGGTCTAGTATCCTTTTTTTTTTTTTTTAAATGTTCCGGGATACATGTGCAGAACGTACGTACAGGTTTGTTACATAGGTAAATGTGTGCCATGGTGGTTTGCTGCACCTATCAACCTCGGTATTAAGCCTATTAAGCCTTGCATCCATTACCTATTTGCCCTGATGCTCTCCCTCCCCTCGCCCAGCCAACTGGCCCTGGTGCATGTTGTTTTCCTCCCTGTGGCCATGTGTTCTCATTGTTCAGCTCCCACTTATGAGTGAGAACATGCACCGTTTGGTTTTCTGTTCCTGTGTTAGTTTGTTGAAGATGATGGCTTCCAGTTTCATCCATGTCCCTGCAAAGAACATGATCTCATTCCTTTTTATGGCTGCATAGTATTCCACGGTATATATATACCACATTTTTTTAATCCAGTCTATGATTAATGGGCATTTGGGTTGATTCCATGTCTTTGCTCTTGTGAATAGTGCTGTGGTAATCATATGTATGCATGTATCTTTATAATAAAATGACTTATATTCCTTTGGGTATATACCCAGTAATGGGATTGCTGGGTCAAATGGTATTTCTGGTTAAAGATCCTTGAGGAATTACCACATTGTCTTCCACAATGGTTGAACTAATTTACATTCCCAAGAACAGTGTAAAAAGTTTCCTATTTCTCCACAGCCTCACCAGCATCTGTTGTTTCTCGACTTTTTAATAATCGCCCTTCTGACTGGCATGAGATGGTATCTCACTGTGGTTTTGATTTGCTTTTCTTTAATGATCAGTGATGTGCTTTTTTTCATATGTTTTTTGACCACATAAATGTCTTCTTTGGAGAAGTGACTGTTCATATCCTTTGCCCACTTTTTGATGGGGTTGTTTGTTTTTTTCTTGTAAATTTTTAAAGTTTCTTGTAAATTCTGGATATTACACTGTTGTCACAGAGATTGCAAAATTTTTTTCCCATTCTTTAGGTTGCCTGTTCTCTCTGATGATAGTTTCTTTTGCTGTGCAGAAGCTCTTTAGTTTAATTATATCCCGTTTGTCAATTTTAGCTTTTGTTGCAATTGTTTTTGGCGATTTCATTATAAAATTTTTGCCCATGCCTATGTCCTGAATGATATTGCCTAGGTTTTCTTCTATGGTTTTTATGGTTTTAGGTTTTACATTTAAGTTTTTAATCCATCTTGGGTTAATACTTTTTTTTTTTTTAAGTTTCTTTTTTTTTTTTT	.	PASS	SVTYPE=INV;END=187424417;READS=PS186717868_186699697_188928633_hp2_0,PS186717868_186699697_188928633_hp1_1	GT	1/1
chr3	188117521	svim_asm.BND.45	N	N[chr2:112503816[	.	PASS	SVTYPE=BND;READS=PS36420203_36399725_36507567_hp1_0	GT	1/0
chr3	195489313	volcanosv.DUP.508	.	<DUP>	20	PASS	SVTYPE=DUP;END=195489565;SVLEN=252	GT	0/1
chr3	195622263	volcanosv.DUP.509	.	<DUP>	20	PASS	SVTYPE=DUP;END=195622368;SVLEN=105	GT	0/1
chr3	195712736	volcanosv.DUP.510	.	<DUP>	20	PASS	SVTYPE=DUP;END=195714404;SVLEN=1668	GT	0/1
chr3	195762530	volcanosv.DUP.511	.	<DUP>	20	PASS	SVTYPE=DUP;END=195762699;SVLEN=169	GT	0/1
chr3	195771242	volcanosv.DUP.512	.	<DUP>	20	PASS	SVTYPE=DUP;END=195771397;SVLEN=155	GT	0/1
chr3	195771251	volcanosv.DUP.513	.	<DUP>	20	PASS	SVTYPE=DUP;END=195771316;SVLEN=65	GT	0/1
chr3	195772719	volcanosv.DUP.514	.	<DUP>	20	PASS	SVTYPE=DUP;END=195772839;SVLEN=120	GT	0/1
chr3	195780941	volcanosv.DUP.515	.	<DUP>	20	PASS	SVTYPE=DUP;END=195788660;SVLEN=7719	GT	0/1
chr3	195816758	volcanosv.DUP.516	.	<DUP>	20	PASS	SVTYPE=DUP;END=195817316;SVLEN=558	GT	0/1
chr3	195835895	volcanosv.DUP.517	.	<DUP>	20	PASS	SVTYPE=DUP;END=195835951;SVLEN=56	GT	1/1
chr3	195880591	volcanosv.DUP.518	.	<DUP>	20	PASS	SVTYPE=DUP;END=195880694;SVLEN=103	GT	0/1
chr3	195931579	volcanosv.DUP.519	.	<DUP>	20	PASS	SVTYPE=DUP;END=195931704;SVLEN=125	GT	0/1
chr3	196103453	volcanosv.DUP.520	.	<DUP>	20	PASS	SVTYPE=DUP;END=196103733;SVLEN=280	GT	0/1
chr3	196164991	volcanosv.DUP.521	.	<DUP>	20	PASS	SVTYPE=DUP;END=196165106;SVLEN=115	GT	1/1
chr3	196335075	volcanosv.DUP.522	.	<DUP>	20	PASS	SVTYPE=DUP;END=196335215;SVLEN=140	GT	0/1
chr3	196378819	volcanosv.DUP.523	.	<DUP>	20	PASS	SVTYPE=DUP;END=196379000;SVLEN=181	GT	0/1
chr3	197034713	volcanosv.DUP.525	.	<DUP>	20	PASS	SVTYPE=DUP;END=197034893;SVLEN=180	GT	1/1
chr3	197455027	volcanosv.DUP.526	.	<DUP>	20	PASS	SVTYPE=DUP;END=197455129;SVLEN=102	GT	0/1
chr3	197517518	volcanosv.DUP.527	.	<DUP>	20	PASS	SVTYPE=DUP;END=197517620;SVLEN=102	GT	1/1
chr3	197727989	volcanosv.DUP.528	.	<DUP>	20	PASS	SVTYPE=DUP;END=197728187;SVLEN=198	GT	1/1
chr3	198100139	volcanosv.DUP.529	.	<DUP>	20	PASS	SVTYPE=DUP;END=198101239;SVLEN=1100	GT	0/1
chr3	198100359	volcanosv.DUP.530	.	<DUP>	20	PASS	SVTYPE=DUP;END=198101260;SVLEN=901	GT	0/1
chr4	10865	volcanosv.DUP.532	.	<DUP>	20	PASS	SVTYPE=DUP;END=10980;SVLEN=115	GT	0/1
chr4	559767	volcanosv.DUP.534	.	<DUP>	20	PASS	SVTYPE=DUP;END=559933;SVLEN=166	GT	1/1
chr4	660935	volcanosv.DUP.535	.	<DUP>	20	PASS	SVTYPE=DUP;END=661139;SVLEN=204	GT	1/1
chr4	679170	volcanosv.DUP.536	.	<DUP>	20	PASS	SVTYPE=DUP;END=679271;SVLEN=101	GT	0/1
chr4	831903	volcanosv.DUP.537	.	<DUP>	20	PASS	SVTYPE=DUP;END=831975;SVLEN=72	GT	0/1
chr4	926962	volcanosv.DUP.538	.	<DUP>	20	PASS	SVTYPE=DUP;END=927443;SVLEN=481	GT	0/1
chr4	927031	volcanosv.DUP.539	.	<DUP>	20	PASS	SVTYPE=DUP;END=927290;SVLEN=259	GT	0/1
chr4	968198	volcanosv.DUP.540	.	<DUP>	20	PASS	SVTYPE=DUP;END=968291;SVLEN=93	GT	1/1
chr4	1026081	volcanosv.DUP.541	.	<DUP>	20	PASS	SVTYPE=DUP;END=1026287;SVLEN=206	GT	0/1
chr4	1194878	volcanosv.DUP.542	.	<DUP>	20	PASS	SVTYPE=DUP;END=1195024;SVLEN=146	GT	1/1
chr4	1236694	volcanosv.DUP.543	.	<DUP>	20	PASS	SVTYPE=DUP;END=1236905;SVLEN=211	GT	0/1
chr4	1357003	volcanosv.DUP.545	.	<DUP>	20	PASS	SVTYPE=DUP;END=1357168;SVLEN=165	GT	0/1
chr4	1357013	volcanosv.DUP.544	.	<DUP>	20	PASS	SVTYPE=DUP;END=1357314;SVLEN=301	GT	0/1
chr4	1394557	volcanosv.DUP.546	.	<DUP>	20	PASS	SVTYPE=DUP;END=1394834;SVLEN=277	GT	0/1
chr4	1398442	volcanosv.DUP.547	.	<DUP>	20	PASS	SVTYPE=DUP;END=1398532;SVLEN=90	GT	0/1
chr4	1497041	volcanosv.DUP.548	.	<DUP>	20	PASS	SVTYPE=DUP;END=1497213;SVLEN=172	GT	0/1
chr4	1520662	volcanosv.DUP.549	.	<DUP>	20	PASS	SVTYPE=DUP;END=1521228;SVLEN=566	GT	0/1
chr4	1520908	volcanosv.DUP.550	.	<DUP>	20	PASS	SVTYPE=DUP;END=1521028;SVLEN=120	GT	0/1
chr4	1524300	volcanosv.DUP.551	.	<DUP>	20	PASS	SVTYPE=DUP;END=1524566;SVLEN=266	GT	1/1
chr4	1526425	volcanosv.DUP.552	.	<DUP>	20	PASS	SVTYPE=DUP;END=1526480;SVLEN=55	GT	0/1
chr4	1555875	volcanosv.DUP.553	.	<DUP>	20	PASS	SVTYPE=DUP;END=1556028;SVLEN=153	GT	1/1
chr4	1666318	volcanosv.DUP.554	.	<DUP>	20	PASS	SVTYPE=DUP;END=1666383;SVLEN=65	GT	1/1
chr4	1670911	volcanosv.DUP.555	.	<DUP>	20	PASS	SVTYPE=DUP;END=1671609;SVLEN=698	GT	1/1
chr4	1756800	volcanosv.DUP.556	.	<DUP>	20	PASS	SVTYPE=DUP;END=1757021;SVLEN=221	GT	0/1
chr4	1756938	volcanosv.DUP.557	.	<DUP>	20	PASS	SVTYPE=DUP;END=1757001;SVLEN=63	GT	0/1
chr4	2761498	volcanosv.DUP.558	.	<DUP>	20	PASS	SVTYPE=DUP;END=2761577;SVLEN=79	GT	0/1
chr4	3310048	volcanosv.DUP.559	.	<DUP>	20	PASS	SVTYPE=DUP;END=3310348;SVLEN=300	GT	1/1
chr4	3411301	volcanosv.DUP.560	.	<DUP>	20	PASS	SVTYPE=DUP;END=3411356;SVLEN=55	GT	0/1
chr4	3426073	volcanosv.DUP.561	.	<DUP>	20	PASS	SVTYPE=DUP;END=3426181;SVLEN=108	GT	1/1
chr4	3440709	volcanosv.DUP.562	.	<DUP>	20	PASS	SVTYPE=DUP;END=3440812;SVLEN=103	GT	0/1
chr4	3542440	volcanosv.DUP.563	.	<DUP>	20	PASS	SVTYPE=DUP;END=3542705;SVLEN=265	GT	1/1
chr4	3599102	volcanosv.DUP.564	.	<DUP>	20	PASS	SVTYPE=DUP;END=3599217;SVLEN=115	GT	0/1
chr4	3814784	volcanosv.DUP.565	.	<DUP>	20	PASS	SVTYPE=DUP;END=3815919;SVLEN=1135	GT	1/1
chr4	3815215	volcanosv.DUP.566	.	<DUP>	20	PASS	SVTYPE=DUP;END=3815415;SVLEN=200	GT	1/1
chr4	4574876	volcanosv.DUP.567	.	<DUP>	20	PASS	SVTYPE=DUP;END=4574983;SVLEN=107	GT	1/1
chr4	4756101	volcanosv.DUP.568	.	<DUP>	20	PASS	SVTYPE=DUP;END=4756161;SVLEN=60	GT	1/1
chr4	5856834	volcanosv.DUP.569	.	<DUP>	20	PASS	SVTYPE=DUP;END=5856984;SVLEN=150	GT	1/1
chr4	6003420	volcanosv.DUP.570	.	<DUP>	20	PASS	SVTYPE=DUP;END=6004473;SVLEN=1053	GT	0/1
chr4	6067579	volcanosv.DUP.571	.	<DUP>	20	PASS	SVTYPE=DUP;END=6067676;SVLEN=97	GT	0/1
chr4	6757137	volcanosv.DUP.572	.	<DUP>	20	PASS	SVTYPE=DUP;END=6757275;SVLEN=138	GT	0/1
chr4	6879793	volcanosv.DUP.573	.	<DUP>	20	PASS	SVTYPE=DUP;END=6880407;SVLEN=614	GT	0/1
chr4	6880316	volcanosv.DUP.574	.	<DUP>	20	PASS	SVTYPE=DUP;END=6880375;SVLEN=59	GT	0/1
chr4	7131181	volcanosv.DUP.575	.	<DUP>	20	PASS	SVTYPE=DUP;END=7131672;SVLEN=491	GT	0/1
chr4	7724449	volcanosv.DUP.51	.	<DUP>	20	PASS	SVTYPE=DUP;END=7724724;SVLEN=275	GT	0/1
chr4	7835677	volcanosv.DUP.577	.	<DUP>	20	PASS	SVTYPE=DUP;END=7835800;SVLEN=123	GT	0/1
chr4	7918809	volcanosv.DUP.578	.	<DUP>	20	PASS	SVTYPE=DUP;END=7919007;SVLEN=198	GT	0/1
chr4	8742091	volcanosv.DUP.579	.	<DUP>	20	PASS	SVTYPE=DUP;END=8742171;SVLEN=80	GT	0/1
chr4	8777142	volcanosv.DUP.580	.	<DUP>	20	PASS	SVTYPE=DUP;END=8777217;SVLEN=75	GT	0/1
chr4	10140067	volcanosv.DUP.581	.	<DUP>	20	PASS	SVTYPE=DUP;END=10140125;SVLEN=58	GT	0/1
chr4	17414036	volcanosv.DUP.62	.	<DUP>	20	PASS	SVTYPE=DUP;END=17414155;SVLEN=119	GT	1/1
chr4	24773387	volcanosv.DUP.348	.	<DUP>	20	PASS	SVTYPE=DUP;END=24773539;SVLEN=152	GT	0/1
chr4	24773471	volcanosv.DUP.582	.	<DUP>	20	PASS	SVTYPE=DUP;END=24773544;SVLEN=73	GT	0/1
chr4	26028534	volcanosv.DUP.583	.	<DUP>	20	PASS	SVTYPE=DUP;END=26028627;SVLEN=93	GT	1/1
chr4	27206422	volcanosv.DUP.584	.	<DUP>	20	PASS	SVTYPE=DUP;END=27206565;SVLEN=143	GT	1/1
chr4	27948138	volcanosv.DUP.585	.	<DUP>	20	PASS	SVTYPE=DUP;END=27948240;SVLEN=102	GT	0/1
chr4	28922218	volcanosv.DUP.586	.	<DUP>	20	PASS	SVTYPE=DUP;END=28922275;SVLEN=57	GT	0/1
chr4	30605062	volcanosv.DUP.587	.	<DUP>	20	PASS	SVTYPE=DUP;END=30605171;SVLEN=109	GT	0/1
chr4	31840143	volcanosv.DUP.588	.	<DUP>	20	PASS	SVTYPE=DUP;END=31840269;SVLEN=126	GT	1/1
chr4	32399319	volcanosv.DUP.589	.	<DUP>	20	PASS	SVTYPE=DUP;END=32399403;SVLEN=84	GT	1/1
chr4	35701865	volcanosv.DUP.590	.	<DUP>	20	PASS	SVTYPE=DUP;END=35701942;SVLEN=77	GT	1/1
chr4	37037091	volcanosv.DUP.591	.	<DUP>	20	PASS	SVTYPE=DUP;END=37037170;SVLEN=79	GT	0/1
chr4	37532944	volcanosv.DUP.334	.	<DUP>	20	PASS	SVTYPE=DUP;END=37533058;SVLEN=114	GT	0/1
chr4	40295016	volcanosv.DUP.593	.	<DUP>	20	PASS	SVTYPE=DUP;END=40295567;SVLEN=551	GT	1/1
chr4	43945466	volcanosv.DUP.594	.	<DUP>	20	PASS	SVTYPE=DUP;END=43945519;SVLEN=53	GT	0/1
chr4	45023611	volcanosv.DUP.595	.	<DUP>	20	PASS	SVTYPE=DUP;END=45025066;SVLEN=1455	GT	0/1
chr4	45208400	volcanosv.DUP.596	.	<DUP>	20	PASS	SVTYPE=DUP;END=45208512;SVLEN=112	GT	0/1
chr4	45598718	volcanosv.DUP.597	.	<DUP>	20	PASS	SVTYPE=DUP;END=45598766;SVLEN=48	GT	0/1
chr4	46117783	volcanosv.DUP.598	.	<DUP>	20	PASS	SVTYPE=DUP;END=46117886;SVLEN=103	GT	0/1
chr4	46231034	volcanosv.DUP.599	.	<DUP>	20	PASS	SVTYPE=DUP;END=46231091;SVLEN=57	GT	0/1
chr4	49515222	svim_asm.BND.46	N	N[chr22:12189934[	.	PASS	SVTYPE=BND;READS=PS49488736_49486924_49656895_hp2_16	GT	0/1
chr4	49594128	svim_asm.BND.47	N	N]chrUn_KI270743v1:105491]	.	PASS	SVTYPE=BND;READS=PS49488736_49486924_49656895_hp1_110	GT	1/0
chr4	51808577	volcanosv.DUP.600	.	<DUP>	20	PASS	SVTYPE=DUP;END=51810103;SVLEN=1526	GT	0/1
chr4	52081944	volcanosv.DUP.601	.	<DUP>	20	PASS	SVTYPE=DUP;END=52082092;SVLEN=148	GT	1/1
chr4	52288912	volcanosv.DUP.602	.	<DUP>	20	PASS	SVTYPE=DUP;END=52288982;SVLEN=70	GT	1/1
chr4	58875073	volcanosv.DUP.604	.	<DUP>	20	PASS	SVTYPE=DUP;END=58875219;SVLEN=146	GT	1/1
chr4	58921591	volcanosv.DUP.605	.	<DUP>	20	PASS	SVTYPE=DUP;END=58921707;SVLEN=116	GT	0/1
chr4	58921847	volcanosv.DUP.606	.	<DUP>	20	PASS	SVTYPE=DUP;END=58922152;SVLEN=305	GT	0/1
chr4	59518912	volcanosv.DUP.607	.	<DUP>	20	PASS	SVTYPE=DUP;END=59518999;SVLEN=87	GT	0/1
chr4	62661119	volcanosv.DUP.608	.	<DUP>	20	PASS	SVTYPE=DUP;END=62661245;SVLEN=126	GT	0/1
chr4	65238731	volcanosv.DUP.609	.	<DUP>	20	PASS	SVTYPE=DUP;END=65238808;SVLEN=77	GT	0/1
chr4	72400326	volcanosv.DUP.610	.	<DUP>	20	PASS	SVTYPE=DUP;END=72400502;SVLEN=176	GT	1/1
chr4	72400548	volcanosv.DUP.611	.	<DUP>	20	PASS	SVTYPE=DUP;END=72400620;SVLEN=72	GT	0/1
chr4	72533599	volcanosv.DUP.612	.	<DUP>	20	PASS	SVTYPE=DUP;END=72533664;SVLEN=65	GT	0/1
chr4	78420483	volcanosv.DUP.613	.	<DUP>	20	PASS	SVTYPE=DUP;END=78420587;SVLEN=104	GT	0/1
chr4	81969424	volcanosv.DUP.614	.	<DUP>	20	PASS	SVTYPE=DUP;END=81969835;SVLEN=411	GT	0/1
chr4	83185604	volcanosv.DUP.615	.	<DUP>	20	PASS	SVTYPE=DUP;END=83185844;SVLEN=240	GT	1/1
chr4	87926006	svim_asm.INV.18	AACTTCTTATATGATGCAGCATATTCATTAAACAAGTGGTTTCCCATGCTTGGGAAACCATATGTCCAAGATTCAAGGGCTGGAGGTGAGAATGGACTTTATTATACCAAATATTTGTTTTGGGGAATGTTTTCTTCCCATCCATGCAATCTTGGATTCTGTGGGTTTATAGTAACAGAAGGAGAAACGAATCCCTAAGGGAATACAATAATAGTTCCATTGAATTAGAAACTGAGATTGCCCACTGGCCATTTCAGGCTGATGAAGCAAAGACAGAGAAGAGCTTATTGCATGTACTGGCTGGGTGATTGATCCTGATTACCAAGGAGAAACAAATGTGCAGTGGGGGTGAGGAGGATTATTTATGGAACCCCAGTGGGGTTTGTGGCTACTTAGGACTTTATTACCCCACGGCCCTTGGCAATAGAAAATTGTGGCAGTGTAGTAAAGATAGGACCACCAAATGGCTCAGCTCCTGTAGGACTAAAGTTTGACTCAGGCAATCAGGTTAAAAATCCATTCAACCAAGATACTTTCATAGAATAAGGAAACATGAAATGGGCATTGGAAGAAAGATGCTGTGGTTAACAACTTAGACATACTAACCAGTTACAGAAGCAGAGATTTTAACAGCTATGGCCTCTGATCATTGTTTCTTATCCCCATGTTTCCTCCCACTCCTTTTATGAAGAGCACTGCTGATGGCTAACATTTTTAGGTTGCAAGTGTTCTGGCCTTGAAGATATGGTAACTGGTTGGGAACACAAAGTTGTCACCTAGGCAAAGGATGAGAGTGGATGTCAAGAAGCAAGGCTATGCTGGATCCTTTCTGCTGTTCTACCAGATCCATCCTCCACCGTCATCTATCATTGTCTGTGTGGATCTTGATCAACGGACTTTGCCTCTGGCTCCTGATTGGGTTTGCCCAATGGGAAGCAGAAGAGAGTGAAGTTGTGGCTCCTTCTTTTCACAGAGCTGCAGGTTGGCCATGCCCATTTCCTCCAGTCTACAGCCCTTTTCCGCTGGAATTCACCACCTAACAACTTCCTCGGGTTTAGATAGCCACTGAACTATCTTACCCCTTCAGGGTTAAGGGGTAATGGGTTCCCCTCTATTAGTAGCCAGTGGGTAATTAACTATCTCTGGTTTGTTCCTTAAAACCTGCCCATAATAGTCTCTTTAAATAATTCTCCTCAAATTACCTGGCCTGAGTATGTCCCACTGGAATTTTGATTAATGCACATTCTTAGTTTGTTCTTTACAACCACTCAATGGCATAGATGGGTATGTGATGTCACTTTCCTCATGCTTAAAATGTTTTAGTGCCTTGTAATTGTAATTGAAATAAAATCCAAAGAGTATGGTTTGCAAGGCCATAGTTGACCTGGTGTCTGCCTCCCTCTCCAAGCCAATCTCTCCCCTCTCTCCTTCAATCCTGTTTCACAAAGTCGTGTTAAGATCCCCGGTAGCTCTTTCTCTTGAGGTGCTCATCCCCGAGATCTTCCTGCCTGTACTTCAAATTTCAATTGAAATATCACCTCCTTAGAGTCTTTCCCTAGTTATTCAGTCAAAAGCAGTCATCTAAACACCGTCACATTATCTTATGTTAACTCTTCTCACAGGACTTAATAACAAGCAATTAACACTTGCTGATATTTTCTTGTCTATTTTTATACCTTTAATCATCTATCAATCATGTCTTTCTTCCTTCCTTCCTTCCTCCCTTCCTCCATTCCTCCCTCCCTCCCTCTGTCTCTTTTTTCTTTCTCTTTCTTTCTCTTTCTTTCTTTCTTTCTTTTCTTTCTTTCTTTCTTTCTTTCTTTCTTTCTTTCTTTCTTTCTCTCTTTTTCTTTCTTTCTTTCTTTCTTTCTTTCTTTCTTTCTCTCTTTCTTTTCCTTCTCTCTCTCTCTCTCCCTTTCTCTTGCTTTCTTGCATTCTTTCTGGCTTTCTTGTTTTCTTTCTTGCTTTCTTGCTTTTTTTTCACGGGGTCTCATTCTGTTGCCCAGGCTGGAGTCTGAAGTGCAGTGGTGTGATCATGGCTCACTGCAGCCTTGACCTCCCTGGGGTCAGGTGATGCTTCTGCCTCAGCCTCCCAAGTAGCTGGGACTACAGGTGTGTACCACCATGCCCAGCTAATTTGTGTGTGTGTGTGTGTGTGTGTGTGTGTGTGTTTGTAGAGGCAGGGTTTCACTGTGTTGTCCAGGCTGGCCTTAAACTCCTGGGCTCAAGTGATTCTCCCACCTCGGCTTCCCAAAATGCTGAGATCACTGGCATGAGCCACTGCACCTGGCCCCACTATTTCTTTAGATGAAAAATTTCCTGAGGACTAGCTTTTAATATTTGTTGATATTAAATTAAAAAGCAGGGATTAGCTCCATCCTATAGAGAAGGTAACAGGAGTTCAGAGGTTACAGTTATTAGTGTCAGAATCAGCACCTCTGACTTCTGATATCCATATACCAGAGTCTATTCCTCATCTGATTTCCCAAGCCTAAAAATGTTGTGGGAAAGGCATGTAATCAATCTAAGTGTCTATCAATGAATGAATGGATAAAGAAAATGTGGTATATATACACAATGAAATAATCAGCCGTAAAAACGTAAAATGCCATTTGCAACCATCATGGGTCAACCGAAAGGATATTATGTTAAATGAAATCAGCCAGACACAGAAAAACATATGTCTCATGATCTCACTGATATGTGGAATCTAGAGAAGCTGATCTCGTAGAAGTAGAGAGCAGTGGTAACAGTGGTTACTGGTGGGATGGTTGGCGGGGAGGAGAGATGGGAAGAAGTTGGTCAAAGGATACATAATTATACTTGGATAGGAAGAATAAATTTTAAGAGAACTATTTTATGACAAGGTGACTGTAGTTAATGATGATATAATGTATTCTTGAAAAAAATGTAAAGACAGTGGACGTTATGTGCTCTTAACACAAAAATTATAATGATGTTATGTAATGCGTCTTGTTAATTAGCTAGATTTAGCCATTCCACAATGCATATGTACTTCAAACCATCATGTTGTATCTGATAAAAACATGCAATGTACTCTGTCAATTTTAAAAAGTAAATTTTAAAGGTGTAGGAGAAAAATAAAATTAAAATGCTATGGGAGATGAAATACTAGGAGGTAGTGAGCACACCTTAACTTATGTGAGACGAAACTCCTGGAAAAATAATGGGGAGCCTTCTATCTTCTTAGCCCATTGCTAGATTTAGAAATGAATTGTTCTCTGATACTAAATTACCACTCCCAAAAAGGAACACAAAGCTGTTGAGCAATTCAGTAAGATATTAAGAAGATGTTCCATGATTTAGCAGCCAAAATAACTTTGTTAAATATTTGGTTAATGTCTCTTTACTGTTCTAGGAATTCCTAGAGCCTTTAATATGTTTCTTGTGAAGCAGGCAGATGTACTATGCAAAGCTACTCCAACTGATTAGAATAGAAAATACTTTTATGAGAATCCTATTAATACCTCATAGAACATGCATTTCCTGGACCAAAGTTGAGTAAACATGGAATTAAATCTTTAGTGATAGAGATCACATTGGCAGAACAATCTCACTACAAAGATAAATTTAATAATGAATTATGTGTAGAGAAGGAAGAGGGAGTATGTTTGTATTGGTGTCTTCTGAATTTTGTTCTTGTGTGTCATTTATTCAGTTTTGTGTGAAAGTCTTTTTCTTTCTTTTTTTAAAATTATACTTTAAGTTCTGGGGTACATGTGCAGAACATGCAGGATTGTTATAGGTATACATGTGCCATGCTGGTTTGCTGCACCCATCAACCTGTCATCTACATTAGGTATTTCCCCTAATGCTATCCCTCCCCTAGCCCCCCACCCCCCAACAGGCCCTGGTGAGTGATGTTCCCCTCCCTGTGTCCATGTGTTCTCATTGTTCAACTCCCACTTATGAGGAAGAACATGCAGTGTTTGGTTTTCTGTTCTAGTGTTAGTTTGCTGAGAATGATGGTTTCCAGCTTCATCCATGTCCCTGCAAAGGACATGAGCTCATTCTTTTTTATGGCTGCATAGTATTCCATGGTGTATATATGCCACATTTTATTTATCCAGTCTGTTATTGATGGACATTTGGGTTGGTTCCAAGTCTTCGCTATTGTGAATAGTGCCGCAATAAACATATGTGTGCATGTATCTTTATAGTAGAATGATTTAAAATCATTTGGGTGTATATCCAGTTATAGGATTGCTGGGTCAAATGGTATTTCTAGTTCTAGAACCTTGAGGAATCGCTACACTGTCTTCCACAATGGTTGAACTAATTTACACTCCCAACAGTGTAAAAGTGTTCTTATTTCTCCACATCCTCTCCAGCATCTGTTGTTTCCCGACTTTTTAATGATTGCCATTCTAACTGGTGTGAGTCTTTTCCTTTCTTTCAAGTATGTGTCTGCCAAGTTTTTATTTCCCTCATCAAACCGTGTATTATTTCTGACTATTCTGGTAGAAATGTTGAAACATTTTTAAGCCTATTGCAAATGTCTTCTGTCCAGATCCAGATAATTTCTAAAGGAGTCTGATCGATGCCTCATTACTGCCAGGGCAGCCTGCACTGCTGTAGTTTGTAGCCTATTTGCTTATAGTATGAATTATGTCATTAAGCAGACTTAAGGTATAAAAAGTTGAGTGACAAAGGTGTTTCAATGAGAAAAAAGGGACTTCAACTAGAATGTAAAGGGCACAAGAATAAAGTCAAGGAAGGAAGGGAGGAGGGAGAGAGGAAAGGAGGGAGGGAGGGAGGAAAGGAGAGAGGAAGGGAGGGAGGGAGGGAAGGACAAGGACACAGGCTAAACTTGCTAAAATGCTGGGATAATTGGCACGGAGAGGTGCTATTGCTGGAGAAAGCAAGTTAGATGGTCACCCTATTTATGCCATTTTTAGCTATTCTGCTCATTGGTATGTACTTAATAGAAATATGTGCACATGTGAAACAAGAGAAATATACAAGAATGTTTAAAGCAGCATTATTTATAATAGACCTAGAGTGGAAATGACTAAAATAGGCATCAACAGTAGAATGGAATACCATGTAGCAATAGAAAAGAATAAACTACAGCTACATGCTACAACATAGATATATCTCAAAGCATAATATTAATTTCCTTTAATATAAATGTCAAGAACAGGCAAAATTAAATTATAATGTTAGATATAATAATCACCTTTGAGGCTGGTGTAAGTGATTGATTAAGATAGTTTCAAGGGACTTCTGTGGTGCTGGCAATATTTTATTTCATTATTTTAATGTGGTAAAAACCATAAAATTTACTATCTCAACCATTTTTAAGTGTACAGCATAGTAATGCTAACTATAGCTCATTGTTTTGACAGGTTTCTTGAACTTTTCATCTTGCAAAACTGACTCTATACCCACTGGTCAAGTGATCTTCAACAAGGGCACTGAGACTATAAAGTGGGGAAAGAATATTTTCTTCAACAAATGGTATTGAGAAAACTGAATATCTATGTACAAAAGAATGAAGTTGGACTCTTACATTATACCATATTTTAAAATGAAGTCAAAATGGGATTAAAGATCTGAAACTTTAAAACTCCTAAAATAATAGGGAAGAATCTTTACAAAGCTGAATTTGGCAATGATTTATTGGCTATGACACCAAAAGCACAAGCAATGAAAGCAAAAATAGACAAATGGAACTACATCAAACTAAAAAGCTTCTGCACAGCAAAGAAAGCAATCAACAGAGTGAAAAGACAATTTATGGAATAGGATAAAATATTTGCAAATCATATATCTGGGAAGGAGTCAATATCAAGAATATATGAAGAACACCTGTAACTTAACAACAAAAATAACCCAACTTAAAAAATTGGCAAAGGACTTATATACATATTTCTCCATAGAAGATATACAAATGCCCAAAAAGCATATGAAAAGGTGTTCAACATCACTAATTATTTAGAAAACGCATGTCAAAGCCACAGTGAGATATCACTTTATACCTATTAGCATGGCTGCTATTTAAAAAACAAAAACAACAACAAAAACAAACAAAAAAAAAACAAAAACAGAAAATAACAAGGGCTGGCAAGAATGTGGAGAAATTGGAACCCCTGTGCACTGTTAGTGGTGATGCAAAATGGTTCAATCCCCATGAAAATATATCTCTGGACTCTATTCTGGTCCACTGGTCTGTATGTCTGTCTTTACATCAATACCATACTGTTTTGATTGCAGTAGCTTTGGAATATGTTTTGTAATCAGGAAGTGTGAGGATTCTGGTTTTCTCATTTCTCTTAGGATTGTTTTGACTATATGGCTTCTTTTGAGATTTCATATGAATTTGAGAATTTTTTATTTTTAAAAATTCCATTGAAATTTCATAGGGATGGCATCGAATCTGTAGATTACTTTACATAGTTTGCATATTTTAATAATATTAAGTCTTGCAATCTGTGAAAATAGGATGTTTTTTCATTGATTTGTGTCTTCTTTAATTTCTTTCAGCAATGTGGTGTAGTTTTTAGTGTATAAGTCTTTCACCTCTTTGCATAAGTTTATTCCTAAGTATTATATATTTTTGATGCTATAATAAATGAATTTTTTTCTTAATTATCTTTTAAGGTTGTTCATTGTTAATGTATAGAAATGCAACTGATTTTTGTGTGTTGATTTTGTATCTTGCAACTTTGCTGAATTCATTTATTAGCTTAAACAGCTTTTTTTGTGGAGTTCTTACAGGTCTCTACAAATATGGTCAGAGGCGTTCGAACTAGAGTGACTCCATCTTGAATAGGGGGTGGGTAAAATAAGACTGAGACCTACTGGGCTGTGTTCCCAGGAGATTAAGCATTCTTAGTCACAGGATGAGAAAGGAGGTCAGCACAAGATACAAGTTACAAAGACCTTGCTGATAAAACAGGATGAGGTAAAGAAGCTGGCCAAAACTCACCAAAACCAAGATGATGATGAACGTGACCTCTAAACGTCCTCACTGCTCATTATATGCCAATTATAATGTATTAGCATATTAAAAGGCACTCCCACCAGCGCCATGACAGTTCACAAATGCCATGGCAATGACTGGAAGTTACCCTCTATAGTTTAAAAACAGGAGGGACCCTCAGTTCTGAGAAATCTCTGTCCCTTTCCCAGAAAACTCACGAATAATCCACCCCTTGTTTAGCATAAAATCAAGAAATAACTATAAATATATCCAGTTGAGCAACCCATACTGCTGCTCTGCCTATGGAGTAGCCATTCTTTTGTTTCTTTAGGTTTTTAATAAACTTACTTTCACTTTACTCTTTGAACTCGCCCCAAATTCTTTCTTGTGCAAGGTCCAAGAACCCTTTCCTGGGTTCTGGATCAGGATCCTTTTCCAGTAACAATGTCATCTGCGAACAGATAATTTTATTTCTTCCTTTTCAATTTAGATACCTTGTATTTCTTTTTCTTTCCTAATTGTTTTTGCCTAATTGCTAGGACTGCCAGTACTATGTTGAATAGAAGTGGAGAGAGTGGACATTCTTGCCTTGTTCCTGATCTCTTATATGAAAAGCTTTCAGTCTTTCATTATTGAGTATGATGCTAGCTGTGGGCTTTTCATATATGGCCTTTATTTTGTTGAGGTAAAGTATCTCTATTTCTAGTTTGTTGAGTGTTTTTATAATAAAAAGGCATTAAAATTTTGTCAAATGCTTTTTGTGTCAATTGAGATGATTATGTAATTTTTATCCTTTCTTCTGTTAATGTGGTTTATTACACTGATTGGTTTTTATATGTTGAATAACCCTTGCCTCTTAGAGATAAAACCCACTTAGTCATGGTGTGTAATCCTTTTAAGGTACATTTGAACTCTGCTAGAATTTTATTCAGAATTTTTGCATTAATATTTATCATGGATATTGAACCTCATAGTATTCTTTTCTCATAGCAGATTGATCTGGCTTTGCTATCAGGTTAATTTTGGGCTCAGAGAATAAGATTGGGTTTTGCCTCCTCTTTAATTTTCTGGAAGAGCTTGAGAAGGATTGGTGTTAACCTTTCTTTAAATATTTGGTAGAATTTTCCAATGAAACCATCTGGTCCTTGTCTTTTCTTTTCTGGGAGGTTTTTGATTACTGATTCAGTCTCCTTACTGGTTATAGGTTTGTTCAGACTTTTTATTTCATGATTAAATCTTGGTAGATGGCATTTTTCTAGTAATTTATCCATTTTTTTCTAGGATATCCACTTGGTATAAAATAAAATATTTCCTGTCATATGCAAAACAACTTTCATTTCATTCTTGAGTGGTGCTTACTTCTGATCACAATTGTGTATAACAGAGATGTCCAATCTTTTAGCTTCCCTGGGCCACACTGAAAGAAGAGTTGTCTTGGGCCACACATAAAACACACTAACACTAATGATAGCTGATGAGCTAAAAAAAAAAAAAATCACAAAAAAAATCTCATAATGTTTTAAGAAAGTTTACGAATTTGTGTTGAGCCACATTCTAAGCCGTCCTGGGTCACATACAGCCTGCAGGCCACAGGTTGAACAAGCTTGGTGTATAACCAAGTGCACTCTTAGAAAAATTTGAACATTTTAAAACCAAACTGCCTAATGAAAACCCCTATTATTCAAGAAGTGTCTATATAATATTTAATTTTTTCTAATTTAGCATAGACCATCAGTTAAAATTAAGAGAAACACAAGTATAACTATCAAACACACCCATGAAAAAAATCTCAGAGTAATAATTTGATTTTTGTTTGACTATTTTGTCTGTTTGCAAAGTAATGTGATAGATTTTCAGTAATTTATTGAGTCACTTTCTCAGTCATCAAGTTGTTATTGCATTTATCAGACTAAGAAGTCACTTCTTAAAGGCAGTTGTAATTACATTGTAGATGCAAAATAAAATAGAGAACAACTCTATCAATCCCCTTCATACTTCCTTCCTCTCAAGAGTAAGGCTCCATTTCTTTCAGAATATCCTTTAAAAACTAATTGAATAGAAATCCATCTCCTTCCTAGCATCAGGGATTGAGAATGGGTACCACACATACTTGAAAAAAAGTGCTGTAAAACGTTTGCATTTCAAGACAAAAAACTAACCGCTGGCTGACACACCTGAGCAAAAGGCAACTCTGCCTTCCCTGTAGTAAATGTAATTTAATATAGGTCATTAGCTAAGAGAAAAGCAGCAATTTGAATTTTCAAAGTTTGATTCTCAGGGTCCTCTACTTAAGAATCACCTGGGCTGCCCATTAATGGAAAGGGCAGGGAGGGTCCCATGAATTTGCATTTCCATGGGAAGCCAGAGTTATTTTTTTCCTTTGCAGAATCTCAATAAGCTCTGGAGAATTAGATGGACAGGAAAGATTGATTCTTTTGATTATTTGTGAGAATTATTGGCAGCTCCTTAAGTGGCAGTAACATAGAGTAAATTCCTACCTCAAAAATATCTTAATAGATTTTTAGGTTCAGACCTATAAATTATTAGATATATTAGTTTTTAGATTTCATATTTCAGTTATGTTGGATTCTACTAACTCATCAATTCATGGCATTAATTCATGGTATTTCCAGAGTTCTCTAAAGTCTTTTCATATCATACTCACTTTCTATATTTCAATATGCCCCAGGAGGGCAGGAATCTTTTTGTTTGTTCACAGATGCATAACAACTACCTAAAACAATTCCTGGCTCATAGTGTTACAGTTTGGATTCACCGCTGGTAACTCAGATACCTGCCATTGGTAACAATGGCAAGTGTTCAACAAATATTTGTTGAATGAATGAATAAATGTCAGATTAAATGTCAGTTTCTCATTTTGTTGAAGCCGTAACTGTGCGCACAAAGATTCAGAAGGGATTCTTAGGATTTGAACAAGGCCAGTGGCTTTTGATTCAAGGTACTAAGGTTTCATGCACATCCGTGTGAAGAGACCACCAAACAGGCTTTGTGTGAGCAATAAAGCTTTTAATCACCTGGGTGCAGGTGGGCTGAGTCCGAAAAGAGAGTCAGTGAAGGGAGATAGGGGTGGGGCCGTTTTACAGGATTTGGGTAGGTAAAGGAAAATTACAGTCAAAGGGGGGTTGTTCTCTGGCGGGCAGGAGTGGGGGTCGCAAGGTGCTCAGTGGCGGTGTTTTCGAGCCAGGATGAGCCAGGAAAAGGACTTTCACAGGTAATGTCATCACTTAAGGCAAGGACCGGCCATTTACACTTCTTTTGTGGTGGAATGTCATCAGTTAAGGTGGGGCAGGGCATATTCACTTCTTTTGTGATTCTTCAGTTACTTCAGGCCATCTGGGCGTATAGGTGCAAGTCACAGGGGATGCGATGGCTTGGCTTGGGCTCAGAGGCCTGACATTCCTGCCTTCTTATATTAATAAGAAAAATAAAACAAAATAGTGTCGAAGTGTTGGGGCAGCGAAAATTTTTGGGGGGTGGTATGGAGAGAGAATGGGCGATGTTTCTCAGGGCTGCTTCAAGCGGGATTAGGGGTGGCGTGGGAACCTAGAGTGGGAGAGATTAAGCTGAAGGGAGGCCTTGTGGTAAGGGGTGATATTGTGGGGATGTTAGAAGAAACATTTGTCGTATAGAATGATTGGTGATGGCCTGGATACGGTTTTGTGCGAATTGAAAAACTAAATGGAATAACAGAAGGAGAAAAACAGGCATAAAAGGTTTAAGAATTGGGATGACTCAGGACATCTGATTAGAGAGTGCCTAAGGAGATTCAGCATAGTCCTGCCAGCAAAGATTATTTATTTACTTCAAGAGTTAAGAGTGGCAGTTTGGGGATAGCACCAGGAGATATCAGCTGTGGTGGCTTGGAGAAACAGTGTAAACCGGCAGTGTAAACAAGAGCAGGGCATGTATGAGTAGTTGAGAACGCTGAATAGGAGTATGACTAGACAGAAGATAGTAGGGATGACAAGTTTTTTGGGCCACAGTCTAAGTTGGTCTGGTGTCTGGAATGAGACTGGGGCCTAATAAAAAGGAGCGTCTATACAGGAGCTTAAATGGGCTGTATCCTGTAGCATTCCGAGGACAGGCCTGAATTCTGAGAAGGGAAAGTGGTAAAAGTATTGTCCAGTCCTTTTTAAGTTGGTGGCTGAGCTTGGTGAGGTGTGTTTTTAAAAGACCTTTAGTCCATTCTACTTTTCTTGAAGACGGAGGACCGTAAGGGATATAAAGGTTTCACTGAATACTAAGAGCCTGAAAAACTGCTTGGCTGATTTGACTAATAAAGGCTCGTCTGTTATCAGACTGTATTGAGGTGGGAAGGCTAAACTGAGGAATTATGTCTGACAGAACGGAAGAAATGACTGCGGTGGCCTTCTCAGACCCTGTAGGAAAGGCCTCTACCTATCCAGTGAAAGTATCTACCTAGACTAAGAGGTATTTCAGTTATCTGACTCGGGACATGTTGAGTAAAGCTAATTTGTCAGTCCTGGGTGGGGCAAATCCTCGAGCTTGATGTGTAGGGAAAGGAGGGGGCCTGAATAATCCCTGAGGAGTAGTAGAATAGCAGATGGAACACTGTAACACCT	AGGTGTTACAGTGTTCCATCTGCTATTCTACTACTCCTCAGGGATTATTCAGGCCCCCTCCTTTCCCTACACATCAAGCTCGAGGATTTGCCCCACCCAGGACTGACAAATTAGCTTTACTCAACATGTCCCGAGTCAGATAACTGAAATACCTCTTAGTCTAGGTAGATACTTTCACTGGATAGGTAGAGGCCTTTCCTACAGGGTCTGAGAAGGCCACCGCAGTCATTTCTTCCGTTCTGTCAGACATAATTCCTCAGTTTAGCCTTCCCACCTCAATACAGTCTGATAACAGACGAGCCTTTATTAGTCAAATCAGCCAAGCAGTTTTTCAGGCTCTTAGTATTCAGTGAAACCTTTATATCCCTTACGGTCCTCCGTCTTCAAGAAAAGTAGAATGGACTAAAGGTCTTTTAAAAACACACCTCACCAAGCTCAGCCACCAACTTAAAAAGGACTGGACAATACTTTTACCACTTTCCCTTCTCAGAATTCAGGCCTGTCCTCGGAATGCTACAGGATACAGCCCATTTAAGCTCCTGTATAGACGCTCCTTTTTATTAGGCCCCAGTCTCATTCCAGACACCAGACCAACTTAGACTGTGGCCCAAAAAACTTGTCATCCCTACTATCTTCTGTCTAGTCATACTCCTATTCAGCGTTCTCAACTACTCATACATGCCCTGCTCTTGTTTACACTGCCGGTTTACACTGTTTCTCCAAGCCACCACAGCTGATATCTCCTGGTGCTATCCCCAAACTGCCACTCTTAACTCTTGAAGTAAATAAATAATCTTTGCTGGCAGGACTATGCTGAATCTCCTTAGGCACTCTCTAATCAGATGTCCTGAGTCATCCCAATTCTTAAACCTTTTATGCCTGTTTTTCTCCTTCTGTTATTCCATTTAGTTTTTCAATTCGCACAAAACCGTATCCAGGCCATCACCAATCATTCTATACGACAAATGTTTCTTCTAACATCCCCACAATATCACCCCTTACCACAAGGCCTCCCTTCAGCTTAATCTCTCCCACTCTAGGTTCCCACGCCACCCCTAATCCCGCTTGAAGCAGCCCTGAGAAACATCGCCCATTCTCTCTCCATACCACCCCCCAAAAATTTTCGCTGCCCCAACACTTCGACACTATTTTGTTTTATTTTTCTTATTAATATAAGAAGGCAGGAATGTCAGGCCTCTGAGCCCAAGCCAAGCCATCGCATCCCCTGTGACTTGCACCTATACGCCCAGATGGCCTGAAGTAACTGAAGAATCACAAAAGAAGTGAATATGCCCTGCCCCACCTTAACTGATGACATTCCACCACAAAAGAAGTGTAAATGGCCGGTCCTTGCCTTAAGTGATGACATTACCTGTGAAAGTCCTTTTCCTGGCTCATCCTGGCTCGAAAACACCGCCACTGAGCACCTTGCGACCCCCACTCCTGCCCGCCAGAGAACAACCCCCCTTTGACTGTAATTTTCCTTTACCTACCCAAATCCTGTAAAACGGCCCCACCCCTATCTCCCTTCACTGACTCTCTTTTCGGACTCAGCCCACCTGCACCCAGGTGATTAAAAGCTTTATTGCTCACACAAAGCCTGTTTGGTGGTCTCTTCACACGGATGTGCATGAAACCTTAGTACCTTGAATCAAAAGCCACTGGCCTTGTTCAAATCCTAAGAATCCCTTCTGAATCTTTGTGCGCACAGTTACGGCTTCAACAAAATGAGAAACTGACATTTAATCTGACATTTATTCATTCATTCAACAAATATTTGTTGAACACTTGCCATTGTTACCAATGGCAGGTATCTGAGTTACCAGCGGTGAATCCAAACTGTAACACTATGAGCCAGGAATTGTTTTAGGTAGTTGTTATGCATCTGTGAACAAACAAAAAGATTCCTGCCCTCCTGGGGCATATTGAAATATAGAAAGTGAGTATGATATGAAAAGACTTTAGAGAACTCTGGAAATACCATGAATTAATGCCATGAATTGATGAGTTAGTAGAATCCAACATAACTGAAATATGAAATCTAAAAACTAATATATCTAATAATTTATAGGTCTGAACCTAAAAATCTATTAAGATATTTTTGAGGTAGGAATTTACTCTATGTTACTGCCACTTAAGGAGCTGCCAATAATTCTCACAAATAATCAAAAGAATCAATCTTTCCTGTCCATCTAATTCTCCAGAGCTTATTGAGATTCTGCAAAGGAAAAAAATAACTCTGGCTTCCCATGGAAATGCAAATTCATGGGACCCTCCCTGCCCTTTCCATTAATGGGCAGCCCAGGTGATTCTTAAGTAGAGGACCCTGAGAATCAAACTTTGAAAATTCAAATTGCTGCTTTTCTCTTAGCTAATGACCTATATTAAATTACATTTACTACAGGGAAGGCAGAGTTGCCTTTTGCTCAGGTGTGTCAGCCAGCGGTTAGTTTTTTGTCTTGAAATGCAAACGTTTTACAGCACTTTTTTTCAAGTATGTGTGGTACCCATTCTCAATCCCTGATGCTAGGAAGGAGATGGATTTCTATTCAATTAGTTTTTAAAGGATATTCTGAAAGAAATGGAGCCTTACTCTTGAGAGGAAGGAAGTATGAAGGGGATTGATAGAGTTGTTCTCTATTTTATTTTGCATCTACAATGTAATTACAACTGCCTTTAAGAAGTGACTTCTTAGTCTGATAAATGCAATAACAACTTGATGACTGAGAAAGTGACTCAATAAATTACTGAAAATCTATCACATTACTTTGCAAACAGACAAAATAGTCAAACAAAAATCAAATTATTACTCTGAGATTTTTTTCATGGGTGTGTTTGATAGTTATACTTGTGTTTCTCTTAATTTTAACTGATGGTCTATGCTAAATTAGAAAAAATTAAATATTATATAGACACTTCTTGAATAATAGGGGTTTTCATTAGGCAGTTTGGTTTTAAAATGTTCAAATTTTTCTAAGAGTGCACTTGGTTATACACCAAGCTTGTTCAACCTGTGGCCTGCAGGCTGTATGTGACCCAGGACGGCTTAGAATGTGGCTCAACACAAATTCGTAAACTTTCTTAAAACATTATGAGATTTTTTTTGTGATTTTTTTTTTTTTTAGCTCATCAGCTATCATTAGTGTTAGTGTGTTTTATGTGTGGCCCAAGACAACTCTTCTTTCAGTGTGGCCCAGGGAAGCTAAAAGATTGGACATCTCTGTTATACACAATTGTGATCAGAAGTAAGCACCACTCAAGAATGAAATGAAAGTTGTTTTGCATATGACAGGAAATATTTTATTTTATACCAAGTGGATATCCTAGAAAAAAATGGATAAATTACTAGAAAAATGCCATCTACCAAGATTTAATCATGAAATAAAAAGTCTGAACAAACCTATAACCAGTAAGGAGACTGAATCAGTAATCAAAAACCTCCCAGAAAAGAAAAGACAAGGACCAGATGGTTTCATTGGAAAATTCTACCAAATATTTAAAGAAAGGTTAACACCAATCCTTCTCAAGCTCTTCCAGAAAATTAAAGAGGAGGCAAAACCCAATCTTATTCTCTGAGCCCAAAATTAACCTGATAGCAAAGCCAGATCAATCTGCTATGAGAAAAGAATACTATGAGGTTCAATATCCATGATAAATATTAATGCAAAAATTCTGAATAAAATTCTAGCAGAGTTCAAATGTACCTTAAAAGGATTACACACCATGACTAAGTGGGTTTTATCTCTAAGAGGCAAGGGTTATTCAACATATAAAAACCAATCAGTGTAATAAACCACATTAACAGAAGAAAGGATAAAAATTACATAATCATCTCAATTGACACAAAAAGCATTTGACAAAATTTTAATGCCTTTTTATTATAAAAACACTCAACAAACTAGAAATAGAGATACTTTACCTCAACAAAATAAAGGCCATATATGAAAAGCCCACAGCTAGCATCATACTCAATAATGAAAGACTGAAAGCTTTTCATATAAGAGATCAGGAACAAGGCAAGAATGTCCACTCTCTCCACTTCTATTCAACATAGTACTGGCAGTCCTAGCAATTAGGCAAAAACAATTAGGAAAGAAAAAGAAATACAAGGTATCTAAATTGAAAAGGAAGAAATAAAATTATCTGTTCGCAGATGACATTGTTACTGGAAAAGGATCCTGATCCAGAACCCAGGAAAGGGTTCTTGGACCTTGCACAAGAAAGAATTTGGGGCGAGTTCAAAGAGTAAAGTGAAAGTAAGTTTATTAAAAACCTAAAGAAACAAAAGAATGGCTACTCCATAGGCAGAGCAGCAGTATGGGTTGCTCAACTGGATATATTTATAGTTATTTCTTGATTTTATGCTAAACAAGGGGTGGATTATTCGTGAGTTTTCTGGGAAAGGGACAGAGATTTCTCAGAACTGAGGGTCCCTCCTGTTTTTAAACTATAGAGGGTAACTTCCAGTCATTGCCATGGCATTTGTGAACTGTCATGGCGCTGGTGGGAGTGCCTTTTAATATGCTAATACATTATAATTGGCATATAATGAGCAGTGAGGACGTTTAGAGGTCACGTTCATCATCATCTTGGTTTTGGTGAGTTTTGGCCAGCTTCTTTACCTCATCCTGTTTTATCAGCAAGGTCTTTGTAACTTGTATCTTGTGCTGACCTCCTTTCTCATCCTGTGACTAAGAATGCTTAATCTCCTGGGAACACAGCCCAGTAGGTCTCAGTCTTATTTTACCCACCCCCTATTCAAGATGGAGTCACTCTAGTTCGAACGCCTCTGACCATATTTGTAGAGACCTGTAAGAACTCCACAAAAAAAGCTGTTTAAGCTAATAAATGAATTCAGCAAAGTTGCAAGATACAAAATCAACACACAAAAATCAGTTGCATTTCTATACATTAACAATGAACAACCTTAAAAGATAATTAAGAAAAAAATTCATTTATTATAGCATCAAAAATATATAATACTTAGGAATAAACTTATGCAAAGAGGTGAAAGACTTATACACTAAAAACTACACCACATTGCTGAAAGAAATTAAAGAAGACACAAATCAATGAAAAAACATCCTATTTTCACAGATTGCAAGACTTAATATTATTAAAATATGCAAACTATGTAAAGTAATCTACAGATTCGATGCCATCCCTATGAAATTTCAATGGAATTTTTAAAAATAAAAAATTCTCAAATTCATATGAAATCTCAAAAGAAGCCATATAGTCAAAACAATCCTAAGAGAAATGAGAAAACCAGAATCCTCACACTTCCTGATTACAAAACATATTCCAAAGCTACTGCAATCAAAACAGTATGGTATTGATGTAAAGACAGACATACAGACCAGTGGACCAGAATAGAGTCCAGAGATATATTTTCATGGGGATTGAACCATTTTGCATCACCACTAACAGTGCACAGGGGTTCCAATTTCTCCACATTCTTGCCAGCCCTTGTTATTTTCTGTTTTTGTTTTTTTTTTGTTTGTTTTTGTTGTTGTTTTTGTTTTTTAAATAGCAGCCATGCTAATAGGTATAAAGTGATATCTCACTGTGGCTTTGACATGCGTTTTCTAAATAATTAGTGATGTTGAACACCTTTTCATATGCTTTTTGGGCATTTGTATATCTTCTATGGAGAAATATGTATATAAGTCCTTTGCCAATTTTTTAAGTTGGGTTATTTTTGTTGTTAAGTTACAGGTGTTCTTCATATATTCTTGATATTGACTCCTTCCCAGATATATGATTTGCAAATATTTTATCCTATTCCATAAATTGTCTTTTCACTCTGTTGATTGCTTTCTTTGCTGTGCAGAAGCTTTTTAGTTTGATGTAGTTCCATTTGTCTATTTTTGCTTTCATTGCTTGTGCTTTTGGTGTCATAGCCAATAAATCATTGCCAAATTCAGCTTTGTAAAGATTCTTCCCTATTATTTTAGGAGTTTTAAAGTTTCAGATCTTTAATCCCATTTTGACTTCATTTTAAAATATGGTATAATGTAAGAGTCCAACTTCATTCTTTTGTACATAGATATTCAGTTTTCTCAATACCATTTGTTGAAGAAAATATTCTTTCCCCACTTTATAGTCTCAGTGCCCTTGTTGAAGATCACTTGACCAGTGGGTATAGAGTCAGTTTTGCAAGATGAAAAGTTCAAGAAACCTGTCAAAACAATGAGCTATAGTTAGCATTACTATGCTGTACACTTAAAAATGGTTGAGATAGTAAATTTTATGGTTTTTACCACATTAAAATAATGAAATAAAATATTGCCAGCACCACAGAAGTCCCTTGAAACTATCTTAATCAATCACTTACACCAGCCTCAAAGGTGATTATTATATCTAACATTATAATTTAATTTTGCCTGTTCTTGACATTTATATTAAAGGAAATTAATATTATGCTTTGAGATATATCTATGTTGTAGCATGTAGCTGTAGTTTATTCTTTTCTATTGCTACATGGTATTCCATTCTACTGTTGATGCCTATTTTAGTCATTTCCACTCTAGGTCTATTATAAATAATGCTGCTTTAAACATTCTTGTATATTTCTCTTGTTTCACATGTGCACATATTTCTATTAAGTACATACCAATGAGCAGAATAGCTAAAAATGGCATAAATAGGGTGACCATCTAACTTGCTTTCTCCAGCAATAGCACCTCTCCGTGCCAATTATCCCAGCATTTTAGCAAGTTTAGCCTGTGTCCTTGTCCTTCCCTCCCTCCCTCCCTTCCTCTCTCCTTTCCTCCCTCCCTCCCTCCTTTCCTCTCTCCCTCCTCCCTTCCTTCCTTGACTTTATTCTTGTGCCCTTTACATTCTAGTTGAAGTCCCTTTTTTCTCATTGAAACACCTTTGTCACTCAACTTTTTATACCTTAAGTCTGCTTAATGACATAATTCATACTATAAGCAAATAGGCTACAAACTACAGCAGTGCAGGCTGCCCTGGCAGTAATGAGGCATCGATCAGACTCCTTTAGAAATTATCTGGATCTGGACAGAAGACATTTGCAATAGGCTTAAAAATGTTTCAACATTTCTACCAGAATAGTCAGAAATAATACACGGTTTGATGAGGGAAATAAAAACTTGGCAGACACATACTTGAAAGAAAGGAAAAGACTCACACCAGTTAGAATGGCAATCATTAAAAAGTCGGGAAACAACAGATGCTGGAGAGGATGTGGAGAAATAAGAACACTTTTACACTGTTGGGAGTGTAAATTAGTTCAACCATTGTGGAAGACAGTGTAGCGATTCCTCAAGGTTCTAGAACTAGAAATACCATTTGACCCAGCAATCCTATAACTGGATATACACCCAAATGATTTTAAATCATTCTACTATAAAGATACATGCACACATATGTTTATTGCGGCACTATTCACAATAGCGAAGACTTGGAACCAACCCAAATGTCCATCAATAACAGACTGGATAAATAAAATGTGGCATATATACACCATGGAATACTATGCAGCCATAAAAAAGAATGAGCTCATGTCCTTTGCAGGGACATGGATGAAGCTGGAAACCATCATTCTCAGCAAACTAACACTAGAACAGAAAACCAAACACTGCATGTTCTTCCTCATAAGTGGGAGTTGAACAATGAGAACACATGGACACAGGGAGGGGAACATCACTCACCAGGGCCTGTTGGGGGGTGGGGGGCTAGGGGAGGGATAGCATTAGGGGAAATACCTAATGTAGATGACAGGTTGATGGGTGCAGCAAACCAGCATGGCACATGTATACCTATAACAATCCTGCATGTTCTGCACATGTACCCCAGAACTTAAAGTATAATTTTAAAAAAAGAAAGAAAAAGACTTTCACACAAAACTGAATAAATGACACACAAGAACAAAATTCAGAAGACACCAATACAAACATACTCCCTCTTCCTTCTCTACACATAATTCATTATTAAATTTATCTTTGTAGTGAGATTGTTCTGCCAATGTGATCTCTATCACTAAAGATTTAATTCCATGTTTACTCAACTTTGGTCCAGGAAATGCATGTTCTATGAGGTATTAATAGGATTCTCATAAAAGTATTTTCTATTCTAATCAGTTGGAGTAGCTTTGCATAGTACATCTGCCTGCTTCACAAGAAACATATTAAAGGCTCTAGGAATTCCTAGAACAGTAAAGAGACATTAACCAAATATTTAACAAAGTTATTTTGGCTGCTAAATCATGGAACATCTTCTTAATATCTTACTGAATTGCTCAACAGCTTTGTGTTCCTTTTTGGGAGTGGTAATTTAGTATCAGAGAACAATTCATTTCTAAATCTAGCAATGGGCTAAGAAGATAGAAGGCTCCCCATTATTTTTCCAGGAGTTTCGTCTCACATAAGTTAAGGTGTGCTCACTACCTCCTAGTATTTCATCTCCCATAGCATTTTAATTTTATTTTTCTCCTACACCTTTAAAATTTACTTTTTAAAATTGACAGAGTACATTGCATGTTTTTATCAGATACAACATGATGGTTTGAAGTACATATGCATTGTGGAATGGCTAAATCTAGCTAATTAACAAGACGCATTACATAACATCATTATAATTTTTGTGTTAAGAGCACATAACGTCCACTGTCTTTACATTTTTTTCAAGAATACATTATATCATCATTAACTACAGTCACCTTGTCATAAAATAGTTCTCTTAAAATTTATTCTTCCTATCCAAGTATAATTATGTATCCTTTGACCAACTTCTTCCCATCTCTCCTCCCCGCCAACCATCCCACCAGTAACCACTGTTACCACTGCTCTCTACTTCTACGAGATCAGCTTCTCTAGATTCCACATATCAGTGAGATCATGAGACATATGTTTTTCTGTGTCTGGCTGATTTCATTTAACATAATATCCTTTCGGTTGACCCATGATGGTTGCAAATGGCATTTTACGTTTTTACGGCTGATTATTTCATTGTGTATATATACCACATTTTCTTTATCCATTCATTCATTGATAGACACTTAGATTGATTACATGCCTTTCCCACAACATTTTTAGGCTTGGGAAATCAGATGAGGAATAGACTCTGGTATATGGATATCAGAAGTCAGAGGTGCTGATTCTGACACTAATAACTGTAACCTCTGAACTCCTGTTACCTTCTCTATAGGATGGAGCTAATCCCTGCTTTTTAATTTAATATCAACAAATATTAAAAGCTAGTCCTCAGGAAATTTTTCATCTAAAGAAATAGTGGGGCCAGGTGCAGTGGCTCATGCCAGTGATCTCAGCATTTTGGGAAGCCGAGGTGGGAGAATCACTTGAGCCCAGGAGTTTAAGGCCAGCCTGGACAACACAGTGAAACCCTGCCTCTACAAACACACACACACACACACACACACACACACACAAATTAGCTGGGCATGGTGGTACACACCTGTAGTCCCAGCTACTTGGGAGGCTGAGGCAGAAGCATCACCTGACCCCAGGGAGGTCAAGGCTGCAGTGAGCCATGATCACACCACTGCACTTCAGACTCCAGCCTGGGCAACAGAATGAGACCCCGTGAAAAAAAAGCAAGAAAGCAAGAAAGAAAACAAGAAAGCCAGAAAGAATGCAAGAAAGCAAGAGAAAGGGAGAGAGAGAGAGAGAAGGAAAAGAAAGAGAGAAAGAAAGAAAGAAAGAAAGAAAGAAAGAAAGAAAAAGAGAGAAAGAAAGAAAGAAAGAAAGAAAGAAAGAAAGAAAGAAAGAAAAGAAAGAAAGAAAGAAAGAGAAAGAAAGAGAAAGAAAAAAGAGACAGAGGGAGGGAGGGAGGAATGGAGGAAGGGAGGAAGGAAGGAAGGAAGAAAGACATGATTGATAGATGATTAAAGGTATAAAAATAGACAAGAAAATATCAGCAAGTGTTAATTGCTTGTTATTAAGTCCTGTGAGAAGAGTTAACATAAGATAATGTGACGGTGTTTAGATGACTGCTTTTGACTGAATAACTAGGGAAAGACTCTAAGGAGGTGATATTTCAATTGAAATTTGAAGTACAGGCAGGAAGATCTCGGGGATGAGCACCTCAAGAGAAAGAGCTACCGGGGATCTTAACACGACTTTGTGAAACAGGATTGAAGGAGAGAGGGGAGAGATTGGCTTGGAGAGGGAGGCAGACACCAGGTCAACTATGGCCTTGCAAACCATACTCTTTGGATTTTATTTCAATTACAATTACAAGGCACTAAAACATTTTAAGCATGAGGAAAGTGACATCACATACCCATCTATGCCATTGAGTGGTTGTAAAGAACAAACTAAGAATGTGCATTAATCAAAATTCCAGTGGGACATACTCAGGCCAGGTAATTTGAGGAGAATTATTTAAAGAGACTATTATGGGCAGGTTTTAAGGAACAAACCAGAGATAGTTAATTACCCACTGGCTACTAATAGAGGGGAACCCATTACCCCTTAACCCTGAAGGGGTAAGATAGTTCAGTGGCTATCTAAACCCGAGGAAGTTGTTAGGTGGTGAATTCCAGCGGAAAAGGGCTGTAGACTGGAGGAAATGGGCATGGCCAACCTGCAGCTCTGTGAAAAGAAGGAGCCACAACTTCACTCTCTTCTGCTTCCCATTGGGCAAACCCAATCAGGAGCCAGAGGCAAAGTCCGTTGATCAAGATCCACACAGACAATGATAGATGACGGTGGAGGATGGATCTGGTAGAACAGCAGAAAGGATCCAGCATAGCCTTGCTTCTTGACATCCACTCTCATCCTTTGCCTAGGTGACAACTTTGTGTTCCCAACCAGTTACCATATCTTCAAGGCCAGAACACTTGCAACCTAAAAATGTTAGCCATCAGCAGTGCTCTTCATAAAAGGAGTGGGAGGAAACATGGGGATAAGAAACAATGATCAGAGGCCATAGCTGTTAAAATCTCTGCTTCTGTAACTGGTTAGTATGTCTAAGTTGTTAACCACAGCATCTTTCTTCCAATGCCCATTTCATGTTTCCTTATTCTATGAAAGTATCTTGGTTGAATGGATTTTTAACCTGATTGCCTGAGTCAAACTTTAGTCCTACAGGAGCTGAGCCATTTGGTGGTCCTATCTTTACTACACTGCCACAATTTTCTATTGCCAAGGGCCGTGGGGTAATAAAGTCCTAAGTAGCCACAAACCCCACTGGGGTTCCATAAATAATCCTCCTCACCCCCACTGCACATTTGTTTCTCCTTGGTAATCAGGATCAATCACCCAGCCAGTACATGCAATAAGCTCTTCTCTGTCTTTGCTTCATCAGCCTGAAATGGCCAGTGGGCAATCTCAGTTTCTAATTCAATGGAACTATTATTGTATTCCCTTAGGGATTCGTTTCTCCTTCTGTTACTATAAACCCACAGAATCCAAGATTGCATGGATGGGAAGAAAACATTCCCCAAAACAAATATTTGGTATAATAAAGTCCATTCTCACCTCCAGCCCTTGAATCTTGGACATATGGTTTCCCAAGCATGGGAAACCACTTGTTTAATGAATATGCTGCATCATATAAGAAGTT	.	incomplete_inversion	SVTYPE=INV;END=87937555;READS=PS87438856_87411476_87922389_hp1_0,PS87926551_87926004_87935414_hp2_0	GT	1/1
chr4	88698988	volcanosv.DUP.617	.	<DUP>	20	PASS	SVTYPE=DUP;END=88699037;SVLEN=49	GT	1/1
chr4	91202764	volcanosv.DUP.618	.	<DUP>	20	PASS	SVTYPE=DUP;END=91202813;SVLEN=49	GT	0/1
chr4	102410185	volcanosv.DUP.619	.	<DUP>	20	PASS	SVTYPE=DUP;END=102410242;SVLEN=57	GT	0/1
chr4	102463826	volcanosv.DUP.620	.	<DUP>	20	PASS	SVTYPE=DUP;END=102464007;SVLEN=181	GT	1/1
chr4	102464204	volcanosv.DUP.621	.	<DUP>	20	PASS	SVTYPE=DUP;END=102464272;SVLEN=68	GT	0/1
chr4	103046650	volcanosv.DUP.622	.	<DUP>	20	PASS	SVTYPE=DUP;END=103046723;SVLEN=73	GT	0/1
chr4	103112946	volcanosv.DUP.623	.	<DUP>	20	PASS	SVTYPE=DUP;END=103113175;SVLEN=229	GT	0/1
chr4	103173549	volcanosv.DUP.625	.	<DUP>	20	PASS	SVTYPE=DUP;END=103173614;SVLEN=65	GT	0/1
chr4	103437559	volcanosv.DUP.626	.	<DUP>	20	PASS	SVTYPE=DUP;END=103437612;SVLEN=53	GT	1/1
chr4	103482464	volcanosv.DUP.627	.	<DUP>	20	PASS	SVTYPE=DUP;END=103482533;SVLEN=69	GT	0/1
chr4	107307760	volcanosv.DUP.628	.	<DUP>	20	PASS	SVTYPE=DUP;END=107307874;SVLEN=114	GT	0/1
chr4	119993634	volcanosv.DUP.630	.	<DUP>	20	PASS	SVTYPE=DUP;END=119993696;SVLEN=62	GT	0/1
chr4	123633583	svim_asm.BND.48	N	]chr4:124039973]N	.	PASS	SVTYPE=BND;READS=PS123618009_123583580_124016107_hp2_0	GT	0/1
chr4	124039973	svim_asm.BND.49	N	N[chr4:123633583[	.	PASS	SVTYPE=BND;READS=PS123618009_123583580_124016107_hp2_0	GT	0/1
chr4	127233024	volcanosv.DUP.634	.	<DUP>	20	PASS	SVTYPE=DUP;END=127233120;SVLEN=96	GT	1/1
chr4	133872849	volcanosv.DUP.635	.	<DUP>	20	PASS	SVTYPE=DUP;END=133872987;SVLEN=138	GT	1/1
chr4	134511733	volcanosv.DUP.636	.	<DUP>	20	PASS	SVTYPE=DUP;END=134511874;SVLEN=141	GT	0/1
chr4	134644967	volcanosv.DUP.637	.	<DUP>	20	PASS	SVTYPE=DUP;END=134645088;SVLEN=121	GT	0/1
chr4	134956452	volcanosv.DUP.638	.	<DUP>	20	PASS	SVTYPE=DUP;END=134956507;SVLEN=55	GT	1/1
chr4	139854665	volcanosv.DUP.640	.	<DUP>	20	PASS	SVTYPE=DUP;END=139854797;SVLEN=132	GT	1/1
chr4	140780120	volcanosv.DUP.641	.	<DUP>	20	PASS	SVTYPE=DUP;END=140780179;SVLEN=59	GT	0/1
chr4	151280053	volcanosv.DUP.644	.	<DUP>	20	PASS	SVTYPE=DUP;END=151280110;SVLEN=57	GT	0/1
chr4	154189480	volcanosv.DUP.646	.	<DUP>	20	PASS	SVTYPE=DUP;END=154189540;SVLEN=60	GT	0/1
chr4	156660546	volcanosv.DUP.647	.	<DUP>	20	PASS	SVTYPE=DUP;END=156660684;SVLEN=138	GT	1/1
chr4	158106432	volcanosv.DUP.648	.	<DUP>	20	PASS	SVTYPE=DUP;END=158106731;SVLEN=299	GT	0/1
chr4	159524399	volcanosv.DUP.643	.	<DUP>	20	PASS	SVTYPE=DUP;END=159524573;SVLEN=174	GT	0/1
chr4	160672640	volcanosv.DUP.649	.	<DUP>	20	PASS	SVTYPE=DUP;END=160672822;SVLEN=182	GT	0/1
chr4	162140421	volcanosv.DUP.650	.	<DUP>	20	PASS	SVTYPE=DUP;END=162140515;SVLEN=94	GT	0/1
chr4	162657250	volcanosv.DUP.653	.	<DUP>	20	PASS	SVTYPE=DUP;END=162657501;SVLEN=251	GT	0/1
chr4	162905186	volcanosv.DUP.283	.	<DUP>	20	PASS	SVTYPE=DUP;END=162905331;SVLEN=145	GT	0/1
chr4	163894777	volcanosv.DUP.654	.	<DUP>	20	PASS	SVTYPE=DUP;END=163894954;SVLEN=177	GT	1/1
chr4	165020227	volcanosv.DUP.655	.	<DUP>	20	PASS	SVTYPE=DUP;END=165020541;SVLEN=314	GT	1/1
chr4	167394384	volcanosv.DUP.656	.	<DUP>	20	PASS	SVTYPE=DUP;END=167394462;SVLEN=78	GT	0/1
chr4	167905024	volcanosv.DUP.657	.	<DUP>	20	PASS	SVTYPE=DUP;END=167905085;SVLEN=61	GT	1/1
chr4	168113262	volcanosv.DUP.658	.	<DUP>	20	PASS	SVTYPE=DUP;END=168113339;SVLEN=77	GT	0/1
chr4	168793120	volcanosv.DUP.659	.	<DUP>	20	PASS	SVTYPE=DUP;END=168793169;SVLEN=49	GT	0/1
chr4	169787187	volcanosv.DUP.660	.	<DUP>	20	PASS	SVTYPE=DUP;END=169787337;SVLEN=150	GT	1/1
chr4	172177773	volcanosv.DUP.661	.	<DUP>	20	PASS	SVTYPE=DUP;END=172177820;SVLEN=47	GT	0/1
chr4	173399545	volcanosv.DUP.662	.	<DUP>	20	PASS	SVTYPE=DUP;END=173399676;SVLEN=131	GT	0/1
chr4	177970734	volcanosv.DUP.663	.	<DUP>	20	PASS	SVTYPE=DUP;END=177970811;SVLEN=77	GT	0/1
chr4	181239168	volcanosv.DUP.665	.	<DUP>	20	PASS	SVTYPE=DUP;END=181240526;SVLEN=1358	GT	0/1
chr4	181239189	volcanosv.DUP.666	.	<DUP>	20	PASS	SVTYPE=DUP;END=181239650;SVLEN=461	GT	0/1
chr4	181240781	volcanosv.DUP.667	.	<DUP>	20	PASS	SVTYPE=DUP;END=181240883;SVLEN=102	GT	0/1
chr4	182013954	volcanosv.DUP.632	.	<DUP>	20	PASS	SVTYPE=DUP;END=182014069;SVLEN=115	GT	0/1
chr4	183723282	volcanosv.DUP.668	.	<DUP>	20	PASS	SVTYPE=DUP;END=183723355;SVLEN=73	GT	1/1
chr4	183736220	volcanosv.DUP.669	.	<DUP>	20	PASS	SVTYPE=DUP;END=183736445;SVLEN=225	GT	0/1
chr4	183886190	volcanosv.DUP.670	.	<DUP>	20	PASS	SVTYPE=DUP;END=183886294;SVLEN=104	GT	1/1
chr4	184966065	volcanosv.DUP.671	.	<DUP>	20	PASS	SVTYPE=DUP;END=184966802;SVLEN=737	GT	0/1
chr4	184987631	volcanosv.DUP.672	.	<DUP>	20	PASS	SVTYPE=DUP;END=184987731;SVLEN=100	GT	0/1
chr4	185061729	volcanosv.DUP.673	.	<DUP>	20	PASS	SVTYPE=DUP;END=185061776;SVLEN=47	GT	0/1
chr4	185688499	volcanosv.DUP.674	.	<DUP>	20	PASS	SVTYPE=DUP;END=185688756;SVLEN=257	GT	0/1
chr4	185796708	volcanosv.DUP.675	.	<DUP>	20	PASS	SVTYPE=DUP;END=185796858;SVLEN=150	GT	1/1
chr4	185999559	volcanosv.DUP.676	.	<DUP>	20	PASS	SVTYPE=DUP;END=185999770;SVLEN=211	GT	0/1
chr4	186057559	volcanosv.DUP.677	.	<DUP>	20	PASS	SVTYPE=DUP;END=186057832;SVLEN=273	GT	0/1
chr4	186092459	volcanosv.DUP.678	.	<DUP>	20	PASS	SVTYPE=DUP;END=186092515;SVLEN=56	GT	1/1
chr4	186239308	volcanosv.DUP.679	.	<DUP>	20	PASS	SVTYPE=DUP;END=186239381;SVLEN=73	GT	1/1
chr4	186297897	volcanosv.DUP.680	.	<DUP>	20	PASS	SVTYPE=DUP;END=186297967;SVLEN=70	GT	1/1
chr4	186371286	volcanosv.DUP.681	.	<DUP>	20	PASS	SVTYPE=DUP;END=186371339;SVLEN=53	GT	0/1
chr4	186371911	volcanosv.DUP.682	.	<DUP>	20	PASS	SVTYPE=DUP;END=186372321;SVLEN=410	GT	1/1
chr4	186372181	volcanosv.DUP.683	.	<DUP>	20	PASS	SVTYPE=DUP;END=186372232;SVLEN=51	GT	1/1
chr4	186433551	volcanosv.DUP.684	.	<DUP>	20	PASS	SVTYPE=DUP;END=186433640;SVLEN=89	GT	0/1
chr4	186434696	volcanosv.DUP.685	.	<DUP>	20	PASS	SVTYPE=DUP;END=186435387;SVLEN=691	GT	0/1
chr4	186434995	volcanosv.DUP.686	.	<DUP>	20	PASS	SVTYPE=DUP;END=186435364;SVLEN=369	GT	0/1
chr4	186540806	volcanosv.DUP.687	.	<DUP>	20	PASS	SVTYPE=DUP;END=186540880;SVLEN=74	GT	1/1
chr4	186821302	volcanosv.DUP.688	.	<DUP>	20	PASS	SVTYPE=DUP;END=186821689;SVLEN=387	GT	0/1
chr4	186981593	volcanosv.DUP.48	.	<DUP>	20	PASS	SVTYPE=DUP;END=186981704;SVLEN=111	GT	0/1
chr4	187304716	volcanosv.DUP.689	.	<DUP>	20	PASS	SVTYPE=DUP;END=187304818;SVLEN=102	GT	0/1
chr4	187950158	svim_asm.INV.24	TCTAAATATACAATCATGTCAGCTGCAAACAGGGACAATTTGACTTCCTCTTTTTCTAATTGAATACCCTTTATTTCTTTCTCCTGCCTGATTGCCCTGGCCAGAACTTCCAACACTATGTTGAATAGGAGTGGTGAGAGAGGGCATCCCTATGTTGTGCCAGTTTTCAAAGGGAATGCTTCCAGTTTTTGCCCATTCAGTATGATATTAGCTGTGGGTTTGTCATAAATAGTTCTTATTATTTTGAGATACATCCCATCAATACCTAATTTATTGAGAGTTTTTAGCATGAAGGGCTGTTGAATTTTGTCAAAGGCCTTTTCTGCATCTATTGAGATAATCATGTGGTTTTTGTCTTTGGGGGCAGTCTGTCCGTTCTCAGATCTCAAACTCTGTGCTGGGAGAACCACTACTCTCTTCAAAGCTGTCAGACAGGGATGTTTGACGTTCTTTCATTTTAAAGTTATTATATAATCATGGATTCATTTGTCTCTTTGGAAGCATCTTCTCTGTATAAGTAATTAAAATATTTTCAAGCAAAGTACTTTCACAGTTCTGCAGGCTGTGCAGGAAGCATGGAAGCTTCTGTTTCTGGGGAGGCCTCAGGAACCTTCCAATCATGGTGGAAGGCAAAGGGGGAGCAAGAAATCTCACATGGTGGGAGCAGAAGCAAGAGAGAGGTGGGAGAGGGAGGTGCTACACACGTTTAAACAACCAGATCTCTGGCGAATTCACTCACTACCATGAAGACAGTATGAAGAGGATGGTGCTAAACCATTCGTGAAGAATCTGCCCCCATGATCCAGTCTCCTCTCACGTGGCTCCACCTCCAACATTGGGGATTACAAGTCAACATAAGATTTGGGTGGGGACACAGATCCAAAGCATATCATTCTGCTCCTGGCCCTCCCAAATCTCATGTCCTTTTCACATTTCAAAACACAATCATGCCTTTGTGATAATCCCCAGAGTCTTAACTCATTCTAGCATTAACTCAAAAGTCCAAAGTCTCCTCTGAGACAAGACTAGTCCCTCCCATGCATGAGTCTGTAAAATCAAAAACAAGTTAGCTACTTCCAAGATACAATGGAGGTACAGGCATTGGGTAAATACTCCCATTCCAGTAGGAAGAAATTGGCCAAAAGAAAGAAGCCACAGGCCCCATGCAAGTCTGAAACCCAACAGTCATTAACTCTTACAGCTCCAAAATCGTCTCCTTTGATTCTATCCCTCACATCCAGGGCACACTGATGCTAGGGGTGGGCTCCCAAGGCTTTGGGCATTTAACTTCTAAAGCTCCATATCTAAAATTAAAGATGAATGGATAACTTTTTACTATATTAGTTTTTATTCTTAATGTATTTCTCTTTTTGTGTTTTGTTTTGTTTTGTTTGAGACAGGATCTCGCTCTGTCACCATGGATGGAGTGCAATGACATGATCTCAGCTGTCTGCACCCTCCACCTCCCGGGCTCAAGCAATCTTCCTGCCTCAGCCTGTCCCAAGTAGCTGGGACACAGGGCACACCACCATGCCCAGCTAATTTTTTGTATTTTTTGTAGAGACAGGGTTTCACCATCTTGCCCAGGCTGGGCTCAAACCGTTAGGATCAAGCAATCCACCTGCCTTGGCCTCCCAAAGTGCTGAGATTACAAGCGTGCCATCTCTCCTGGCCCTAATTTCTCTTTATAAAATCAGATTTTGTTGGAAGTATCCTGTTTGCTAAAACCTTGATATCTGATGCACTTAGCATAGAAATCAGGCTGGAAAAACGAATTTGTAATAGATATCTAAAACTAAAAAATGTAAGAGTCAGAAGCTTAAATTTTTACCTCTTTTTGGACGGATGTTTTTCTAAAATAAACATTTTCCTGCCTTTTCAAGTAAAAACATTGACAATAATAAAAATGTCCCTTAATCATCCTGAATCATTAGATATTAGTTTTATTCTTCATGTAATTGACTCAGTGGTGTTTAGGACTAGTGGTCTCTAACTTCAACAAGTGTGGGATGGTCCATGGCGTGAAAAGAGGGATAGGGTTTGTCTGACCCTCTCTAGTGGGGATGACCCACGGCCTTTGCTGATGCCTGAAGCCTACAGCAAGGCAATGTGTACAAACAGTGGCTTCACCTTCCAGAACATTTTCTTTCTCTCTGTTCTTAGTAGTTTTGACTTGTCCACACCATTCAAGCTAAGTGTCCTTTATAACAATAAAGTTGAAACTAGCAAAAACGTCCAACTCTGTGTGGTTCATTAAATACTATACTGTTGTGAGCAAGGATGTAATTTTTGTCAGGGATGGGCTTCCCCCATGCCCCCTCTAAGATTACATAATACCCAAAATTACATAAGATTACACCTAAGATTACATAATACCCAAAAGAAAGGGTAGCCCTAAAATAGTGATGCTGAGGAGATACTAGTTACATGAAAAATGATCACAAAAACAATAAGAACTCACATGACAGATTTTTCACTTTTAAAAATGTATTTTACATAATAGTTTGATATAAATACATTCTATGGGAGAATAATATATATATTTATATCAAATATTTAACGTCTAGATTTTTTTAAGTTAAAATAACCTCCTTGAGCACCCAGTTACACTTTCTTTCCTTCCATATCTTCTTTCGATTCCACTTCCCTGACCATATGTGAGCACTGTTTGTGCTTTCCAAACATTTTCCTAGACATCAGCACACACACACACACACACACACACACACACAGTTCAAATATAAAATGCTGCTTTTTCCAAAAATGTGATCATATCCTATTAAATGACCTGCCTTTTTTCCACTTATCTGTGAAAACTTTTTATGTCAATACATATATATATGCATTATATATATGCATTTTATACACACACACACACACACACACACACATATATATCTGCCTCGGTCTTTTTAATTGCTGTGGTGTATTACATATCATGTGTACCATAATTTTTTTTTTGAGATAGAGTCTCGCTCTGTCACCCAAGCTGGAGTGCAGTGGCATGATCTCAGCTCATTGCAGCCTCTTCCTCAAGTTCAAGTGATTCTCCTGCCTCAGCCTCCCAAGTAGCTGGGATTACAGGCTTCTGCCACCATGCCCAGCTAATTTTTATTTTTAGTAGAGATGGGGTTTCGCCACGCCGGCCAGGCTGGTCTCGAACTCTTGACCTCAAGTGATCTGCCTGCCTCGGCCTCCCAAAGTGCTGGGATTACAGGAGTGAGCCACCGCCCCCAGCCTTCAGACAGTATATATTTTTGTTAAATCCAATTCTTCACTGTTAAAGAATACTATTTTACATTAATCTTTGTATATACATGTGACTATAATGAATATCCTTTGTACATAATATGTGCTCTTTCTCCCTACTCATACGTAAAATTACTGGGTGAAAGGTTACATTATATTTAAATCTGACATATACTTGCAAATGCCCCACCAAAAAAGCCCTGAAATTTGAATTCCCACTATCAGTTTTTGAAAGTTCCTATTCTCTTACCTCTTCCTCCATGCTGAATATTATCAGTCTTTTTCATTTGTCCTCATCTCATGAATAAAAATTACATTTGTCTTAATTTAATCTGCCTTATTAACTAGTTTTATGTGATACTAAGTATAATTTTCTGTCATTACATGTTTTCTATCAGATTTGTTATCTTTTATTGATCTTTATGTGCTTGATATTATCATAGAGATTAATGCTGTATTGTAAATAATTTTCCCATGATTTTTCATTGTACTTTTTCATGTGGGTTTTTGACATAGATGCTTTAGATTTTTATATAGACATATCTGTCATTTTTTTCTTTATGAATTCTTAGCCTATGTTTAGCATAGATTTTTCCAATGTTGAGATTAAAAATATTTTCTATTCTCATGAAATTTCCTTTAACATTGTTATAATTTTGTAATCTATTTTTATCTCTATAATTCATCTGTAGTTTTTCTGGTTTGAGGTGGGAATCTACCCTTAATTTTTTGTTTGTGTCAATTGATAACCAGTAGTCTCAATCATAACCTTTCCTTATTGACTTGAAATATAATGCGTAACAGCTGCCAAAATGTATAGGTCTATACCAATTTTCTTCTAGACTTTCTATTGTCTTCCTTTCATTTATTTATTAATTTTTGTACCAATGCTGCAGTATTTTAATTATGTTTGTCTTGCAGCATATTCTAATCTCTGGTAGGACCTTTCCTTTTACTATTTAATTTTTTTACTTTTACCTCCCACCTCAACGTCCTGAGTAGCTGAGACTACAGGCATATGCCACAACACCTGGCTAGTTTTGTTTGTTTGTTTCGAGCTCCTGTAAAAATAATAACTATTATTTATTGGAAAATCTCTACACCTCAGGGACTATGTGAAGCATTTTTACATGAACTATTTTATTTAATCCTCATAATGGCCCTCTGAGAAAGTGTAATGAGTTGAATGATGGCCACTCAGAGGATATGTCCATGTCCTAACTGCTAGAACCTGTGGACGTGACTTTTGTTGGGAAAAGAGTCTGATGATGCAATTAAGGATTTCAAGATCATATCATCCTGGATTATCCAGGTGGATCTTAAATCCAATGACAGTTGTCCTTATAAGAGAAAGTCAGAAGGAGATTTGATGCAGAGGTGATTGTGTATTTAG	CTAAATACACAATCACCTCTGCATCAAATCTCCTTCTGACTTTCTCTTATAAGGACAACTGTCATTGGATTTAAGATCCACCTGGATAATCCAGGATGATATGATCTTGAAATCCTTAATTGCATCATCAGACTCTTTTCCCAACAAAAGTCACGTCCACAGGTTCTAGCAGTTAGGACATGGACATATCCTCTGAGTGGCCATCATTCAACTCATTACACTTTCTCAGAGGGCCATTATGAGGATTAAATAAAATAGTTCATGTAAAAATGCTTCACATAGTCCCTGAGGTGTAGAGATTTTCCAATAAATAATAGTTATTATTTTTACAGGAGCTCGAAACAAACAAACAAAACTAGCCAGGTGTTGTGGCATATGCCTGTAGTCTCAGCTACTCAGGACGTTGAGGTGGGAGGTAAAAGTAAAAAAATTAAATAGTAAAAGGAAAGGTCCTACCAGAGATTAGAATATGCTGCAAGACAAACATAATTAAAATACTGCAGCATTGGTACAAAAATTAATAAATAAATGAAAGGAAGACAATAGAAAGTCTAGAAGAAAATTGGTATAGACCTATACATTTTGGCAGCTGTTACGCATTATATTTCAAGTCAATAAGGAAAGGTTATGATTGAGACTACTGGTTATCAATTGACACAAACAAAAAATTAAGGGTAGATTCCCACCTCAAACCAGAAAAACTACAGATGAATTATAGAGATAAAAATAGATTACAAAATTATAACAATGTTAAAGGAAATTTCATGAGAATAGAAAATATTTTTAATCTCAACATTGGAAAAATCTATGCTAAACATAGGCTAAGAATTCATAAAGAAAAAAATGACAGATATGTCTATATAAAAATCTAAAGCATCTATGTCAAAAACCCACATGAAAAAGTACAATGAAAAATCATGGGAAAATTATTTACAATACAGCATTAATCTCTATGATAATATCAAGCACATAAAGATCAATAAAAGATAACAAATCTGATAGAAAACATGTAATGACAGAAAATTATACTTAGTATCACATAAAACTAGTTAATAAGGCAGATTAAATTAAGACAAATGTAATTTTTATTCATGAGATGAGGACAAATGAAAAAGACTGATAATATTCAGCATGGAGGAAGAGGTAAGAGAATAGGAACTTTCAAAAACTGATAGTGGGAATTCAAATTTCAGGGCTTTTTTGGTGGGGCATTTGCAAGTATATGTCAGATTTAAATATAATGTAACCTTTCACCCAGTAATTTTACGTATGAGTAGGGAGAAAGAGCACATATTATGTACAAAGGATATTCATTATAGTCACATGTATATACAAAGATTAATGTAAAATAGTATTCTTTAACAGTGAAGAATTGGATTTAACAAAAATATATACTGTCTGAAGGCTGGGGGCGGTGGCTCACTCCTGTAATCCCAGCACTTTGGGAGGCCGAGGCAGGCAGATCACTTGAGGTCAAGAGTTCGAGACCAGCCTGGCCGGCGTGGCGAAACCCCATCTCTACTAAAAATAAAAATTAGCTGGGCATGGTGGCAGAAGCCTGTAATCCCAGCTACTTGGGAGGCTGAGGCAGGAGAATCACTTGAACTTGAGGAAGAGGCTGCAATGAGCTGAGATCATGCCACTGCACTCCAGCTTGGGTGACAGAGCGAGACTCTATCTCAAAAAAAAAATTATGGTACACATGATATGTAATACACCACAGCAATTAAAAAGACCGAGGCAGATATATATGTGTGTGTGTGTGTGTGTGTGTGTGTATAAAATGCATATATATAATGCATATATATATGTATTGACATAAAAAGTTTTCACAGATAAGTGGAAAAAAGGCAGGTCATTTAATAGGATATGATCACATTTTTGGAAAAAGCAGCATTTTATATTTGAACTGTGTGTGTGTGTGTGTGTGTGTGTGTGTGTGCTGATGTCTAGGAAAATGTTTGGAAAGCACAAACAGTGCTCACATATGGTCAGGGAAGTGGAATCGAAAGAAGATATGGAAGGAAAGAAAGTGTAACTGGGTGCTCAAGGAGGTTATTTTAACTTAAAAAAATCTAGACGTTAAATATTTGATATAAATATATATATTATTCTCCCATAGAATGTATTTATATCAAACTATTATGTAAAATACATTTTTAAAAGTGAAAAATCTGTCATGTGAGTTCTTATTGTTTTTGTGATCATTTTTCATGTAACTAGTATCTCCTCAGCATCACTATTTTAGGGCTACCCTTTCTTTTGGGTATTATGTAATCTTAGGTGTAATCTTATGTAATTTTGGGTATTATGTAATCTTAGAGGGGGCATGGGGGAAGCCCATCCCTGACAAAAATTACATCCTTGCTCACAACAGTATAGTATTTAATGAACCACACAGAGTTGGACGTTTTTGCTAGTTTCAACTTTATTGTTATAAAGGACACTTAGCTTGAATGGTGTGGACAAGTCAAAACTACTAAGAACAGAGAGAAAGAAAATGTTCTGGAAGGTGAAGCCACTGTTTGTACACATTGCCTTGCTGTAGGCTTCAGGCATCAGCAAAGGCCGTGGGTCATCCCCACTAGAGAGGGTCAGACAAACCCTATCCCTCTTTTCACGCCATGGACCATCCCACACTTGTTGAAGTTAGAGACCACTAGTCCTAAACACCACTGAGTCAATTACATGAAGAATAAAACTAATATCTAATGATTCAGGATGATTAAGGGACATTTTTATTATTGTCAATGTTTTTACTTGAAAAGGCAGGAAAATGTTTATTTTAGAAAAACATCCGTCCAAAAAGAGGTAAAAATTTAAGCTTCTGACTCTTACATTTTTTAGTTTTAGATATCTATTACAAATTCGTTTTTCCAGCCTGATTTCTATGCTAAGTGCATCAGATATCAAGGTTTTAGCAAACAGGATACTTCCAACAAAATCTGATTTTATAAAGAGAAATTAGGGCCAGGAGAGATGGCACGCTTGTAATCTCAGCACTTTGGGAGGCCAAGGCAGGTGGATTGCTTGATCCTAACGGTTTGAGCCCAGCCTGGGCAAGATGGTGAAACCCTGTCTCTACAAAAAATACAAAAAATTAGCTGGGCATGGTGGTGTGCCCTGTGTCCCAGCTACTTGGGACAGGCTGAGGCAGGAAGATTGCTTGAGCCCGGGAGGTGGAGGGTGCAGACAGCTGAGATCATGTCATTGCACTCCATCCATGGTGACAGAGCGAGATCCTGTCTCAAACAAAACAAAACAAAACACAAAAAGAGAAATACATTAAGAATAAAAACTAATATAGTAAAAAGTTATCCATTCATCTTTAATTTTAGATATGGAGCTTTAGAAGTTAAATGCCCAAAGCCTTGGGAGCCCACCCCTAGCATCAGTGTGCCCTGGATGTGAGGGATAGAATCAAAGGAGACGATTTTGGAGCTGTAAGAGTTAATGACTGTTGGGTTTCAGACTTGCATGGGGCCTGTGGCTTCTTTCTTTTGGCCAATTTCTTCCTACTGGAATGGGAGTATTTACCCAATGCCTGTACCTCCATTGTATCTTGGAAGTAGCTAACTTGTTTTTGATTTTACAGACTCATGCATGGGAGGGACTAGTCTTGTCTCAGAGGAGACTTTGGACTTTTGAGTTAATGCTAGAATGAGTTAAGACTCTGGGGATTATCACAAAGGCATGATTGTGTTTTGAAATGTGAAAAGGACATGAGATTTGGGAGGGCCAGGAGCAGAATGATATGCTTTGGATCTGTGTCCCCACCCAAATCTTATGTTGACTTGTAATCCCCAATGTTGGAGGTGGAGCCACGTGAGAGGAGACTGGATCATGGGGGCAGATTCTTCACGAATGGTTTAGCACCATCCTCTTCATACTGTCTTCATGGTAGTGAGTGAATTCGCCAGAGATCTGGTTGTTTAAACGTGTGTAGCACCTCCCTCTCCCACCTCTCTCTTGCTTCTGCTCCCACCATGTGAGATTTCTTGCTCCCCCTTTGCCTTCCACCATGATTGGAAGGTTCCTGAGGCCTCCCCAGAAACAGAAGCTTCCATGCTTCCTGCACAGCCTGCAGAACTGTGAAAGTACTTTGCTTGAAAATATTTTAATTACTTATACAGAGAAGATGCTTCCAAAGAGACAAATGAATCCATGATTATATAATAACTTTAAAATGAAAGAACGTCAAACATCCCTGTCTGACAGCTTTGAAGAGAGTAGTGGTTCTCCCAGCACAGAGTTTGAGATCTGAGAACGGACAGACTGCCCCCAAAGACAAAAACCACATGATTATCTCAATAGATGCAGAAAAGGCCTTTGACAAAATTCAACAGCCCTTCATGCTAAAAACTCTCAATAAATTAGGTATTGATGGGATGTATCTCAAAATAATAAGAACTATTTATGACAAACCCACAGCTAATATCATACTGAATGGGCAAAAACTGGAAGCATTCCCTTTGAAAACTGGCACAACATAGGGATGCCCTCTCTCACCACTCCTATTCAACATAGTGTTGGAAGTTCTGGCCAGGGCAATCAGGCAGGAGAAAGAAATAAAGGGTATTCAATTAGAAAAAGAGGAAGTCAAATTGTCCCTGTTTGCAGCTGACATGATTGTATATTTAGA	.	PASS	SVTYPE=INV;END=187954799;READS=PS187167181_187135555_189883500_hp2_8	GT	0/1
chr4	188505894	volcanosv.DUP.690	.	<DUP>	20	PASS	SVTYPE=DUP;END=188506015;SVLEN=121	GT	0/1
chr4	188974128	volcanosv.DUP.691	.	<DUP>	20	PASS	SVTYPE=DUP;END=188975224;SVLEN=1096	GT	0/1
chr4	189105636	volcanosv.DUP.692	.	<DUP>	20	PASS	SVTYPE=DUP;END=189105700;SVLEN=64	GT	0/1
chr4	189108723	volcanosv.DUP.693	.	<DUP>	20	PASS	SVTYPE=DUP;END=189108780;SVLEN=57	GT	0/1
chr4	189155283	volcanosv.DUP.694	.	<DUP>	20	PASS	SVTYPE=DUP;END=189155518;SVLEN=235	GT	0/1
chr4	189232929	volcanosv.DUP.696	.	<DUP>	20	PASS	SVTYPE=DUP;END=189234309;SVLEN=1380	GT	0/1
chr4	189233080	volcanosv.DUP.695	.	<DUP>	20	PASS	SVTYPE=DUP;END=189233183;SVLEN=103	GT	0/1
chr4	189308001	volcanosv.DUP.697	.	<DUP>	20	PASS	SVTYPE=DUP;END=189308168;SVLEN=167	GT	1/1
chr4	189309315	volcanosv.DUP.698	.	<DUP>	20	PASS	SVTYPE=DUP;END=189309524;SVLEN=209	GT	0/1
chr4	189314503	volcanosv.DUP.699	.	<DUP>	20	PASS	SVTYPE=DUP;END=189314930;SVLEN=427	GT	1/1
chr4	189363814	volcanosv.DUP.700	.	<DUP>	20	PASS	SVTYPE=DUP;END=189363870;SVLEN=56	GT	0/1
chr4	189363821	volcanosv.DUP.701	.	<DUP>	20	PASS	SVTYPE=DUP;END=189364120;SVLEN=299	GT	0/1
chr4	189400260	volcanosv.DUP.702	.	<DUP>	20	PASS	SVTYPE=DUP;END=189400577;SVLEN=317	GT	0/1
chr4	189490552	volcanosv.DUP.703	.	<DUP>	20	PASS	SVTYPE=DUP;END=189491531;SVLEN=979	GT	0/1
chr4	189500913	volcanosv.DUP.704	.	<DUP>	20	PASS	SVTYPE=DUP;END=189501053;SVLEN=140	GT	0/1
chr4	189508174	volcanosv.DUP.705	.	<DUP>	20	PASS	SVTYPE=DUP;END=189508328;SVLEN=154	GT	0/1
chr4	189651726	volcanosv.DUP.707	.	<DUP>	20	PASS	SVTYPE=DUP;END=189651814;SVLEN=88	GT	0/1
chr4	189651850	volcanosv.DUP.706	.	<DUP>	20	PASS	SVTYPE=DUP;END=189652667;SVLEN=817	GT	0/1
chr4	189677041	volcanosv.DUP.708	.	<DUP>	20	PASS	SVTYPE=DUP;END=189677164;SVLEN=123	GT	0/1
chr4	189722417	volcanosv.DUP.709	.	<DUP>	20	PASS	SVTYPE=DUP;END=189722541;SVLEN=124	GT	1/1
chr4	189769288	volcanosv.DUP.710	.	<DUP>	20	PASS	SVTYPE=DUP;END=189769366;SVLEN=78	GT	0/1
chr4	189810773	volcanosv.DUP.711	.	<DUP>	20	PASS	SVTYPE=DUP;END=189810966;SVLEN=193	GT	0/1
chr4	189835747	volcanosv.DUP.712	.	<DUP>	20	PASS	SVTYPE=DUP;END=189835964;SVLEN=217	GT	0/1
chr4	189837039	volcanosv.DUP.713	.	<DUP>	20	PASS	SVTYPE=DUP;END=189837500;SVLEN=461	GT	0/1
chr4	189846076	volcanosv.DUP.716	.	<DUP>	20	PASS	SVTYPE=DUP;END=189846969;SVLEN=893	GT	0/1
chr4	189846330	volcanosv.DUP.715	.	<DUP>	20	PASS	SVTYPE=DUP;END=189847193;SVLEN=863	GT	0/1
chr4	189848677	volcanosv.DUP.717	.	<DUP>	20	PASS	SVTYPE=DUP;END=189849179;SVLEN=502	GT	1/1
chr4	189881284	volcanosv.DUP.718	.	<DUP>	20	PASS	SVTYPE=DUP;END=189881539;SVLEN=255	GT	0/1
chr4	190121634	volcanosv.DUP.533	.	<DUP>	20	PASS	SVTYPE=DUP;END=190121691;SVLEN=57	GT	0/1
chr4	190179746	svim_asm.BND.50	N	N]chr10:133689767]	.	PASS	SVTYPE=BND;READS=PS133658836_133644243_133689532_hp1_17	GT	1/0
chr4	190203756	volcanosv.DUP.417	.	<DUP>	20	PASS	SVTYPE=DUP;END=190203986;SVLEN=230	GT	0/1
chr4_GL000008v2_random	118469	svim_asm.BND.51	N	[chr21:9100195[N	.	PASS	SVTYPE=BND;READS=PS8988806_8986604_9109880_hp1_1	GT	1/0
chr5	43088	volcanosv.DUP.201	.	<DUP>	20	PASS	SVTYPE=DUP;END=43176;SVLEN=88	GT	0/1
chr5	72860	volcanosv.DUP.721	.	<DUP>	20	PASS	SVTYPE=DUP;END=73401;SVLEN=541	GT	0/1
chr5	83684	volcanosv.DUP.722	.	<DUP>	20	PASS	SVTYPE=DUP;END=84014;SVLEN=330	GT	0/1
chr5	101008	volcanosv.DUP.723	.	<DUP>	20	PASS	SVTYPE=DUP;END=101060;SVLEN=52	GT	1/1
chr5	164598	volcanosv.DUP.724	.	<DUP>	20	PASS	SVTYPE=DUP;END=164793;SVLEN=195	GT	0/1
chr5	194145	volcanosv.DUP.725	.	<DUP>	20	PASS	SVTYPE=DUP;END=194246;SVLEN=101	GT	0/1
chr5	209081	volcanosv.DUP.726	.	<DUP>	20	PASS	SVTYPE=DUP;END=209216;SVLEN=135	GT	1/1
chr5	258890	volcanosv.DUP.727	.	<DUP>	20	PASS	SVTYPE=DUP;END=259083;SVLEN=193	GT	0/1
chr5	309586	volcanosv.DUP.729	.	<DUP>	20	PASS	SVTYPE=DUP;END=310061;SVLEN=475	GT	0/1
chr5	343321	volcanosv.DUP.730	.	<DUP>	20	PASS	SVTYPE=DUP;END=343495;SVLEN=174	GT	0/1
chr5	391623	volcanosv.DUP.731	.	<DUP>	20	PASS	SVTYPE=DUP;END=392066;SVLEN=443	GT	0/1
chr5	415293	volcanosv.DUP.732	.	<DUP>	20	PASS	SVTYPE=DUP;END=415731;SVLEN=438	GT	0/1
chr5	420793	volcanosv.DUP.733	.	<DUP>	20	PASS	SVTYPE=DUP;END=420954;SVLEN=161	GT	0/1
[truncated: 122,598 more chars]
