# Supplementary material for: VolcanoSV enables accurate and robust structural variant calling in diploid genomes from single-molecule long read sequencing
Source: Nat Commun. 2024 Aug 13;15:6956. doi: 10.1038/s41467-024-51282-0 (PMC11322167; doi:10.1038/s41467-024-51282-0)
Supplement: Supplementary file 4 — Source Data [file 41467_2024_51282_MOESM4_ESM.zip › Source Data/SupplementaryFigure4/Data/HCC1395_Pacbio_Tumor_Complex_SV_PBSV.vcf]

##fileformat=VCFv4.2
##fileDate=2023-03-16T09:00:34.223Z
##source=pbsv 2.6.2 (commit SL-release-10.1.0-175-g866ef3c)
##PG="pbsv call /data/maiziezhou_lab/Softwares/refdata-GRCh38.d1.vd1/GRCh38.d1.vd1.fa pbsv_DATA_ALN.svsig.gz pbsv_DATA_ALN.vcf"
##INFO=<ID=SVTYPE,Number=1,Type=String,Description="Type of structural variant">
##INFO=<ID=END,Number=1,Type=Integer,Description="End position of the structural variant described in this record">
##INFO=<ID=SVLEN,Number=.,Type=Integer,Description="Difference in length between REF and ALT alleles">
##INFO=<ID=SVANN,Number=.,Type=String,Description="Repeat annotation of structural variant">
##INFO=<ID=CIPOS,Number=2,Type=Integer,Description="Confidence interval around POS for imprecise variants">
##INFO=<ID=MATEID,Number=.,Type=String,Description="ID of mate breakends">
##INFO=<ID=MATEDIST,Number=1,Type=Integer,Description="Distance to the mate breakend for mates on the same contig">
##INFO=<ID=IMPRECISE,Number=0,Type=Flag,Description="Imprecise structural variation">
##INFO=<ID=SHADOWED,Number=0,Type=Flag,Description="CNV overlaps with or is encapsulated by deletion">
##ALT=<ID=INV,Description="Inversion">
##ALT=<ID=DUP,Description="Duplication">
##ALT=<ID=CNV,Description="Copy number variable region">
##FILTER=<ID=Decoy,Description="Variant involves a decoy sequence">
##FILTER=<ID=NearReferenceGap,Description="Variant is near (< 1000 bp) from a gap (run of >= 50 Ns) in the reference assembly">
##FILTER=<ID=NearContigEnd,Description="Variant is near (< 1000 bp) from the end of a contig">
##FILTER=<ID=InsufficientStrandEvidence,Description="Variant has insufficient number of reads per strand (< 1).">
##FORMAT=<ID=GT,Number=1,Type=String,Description="Genotype">
##FORMAT=<ID=AD,Number=R,Type=Integer,Description="Read depth per allele">
##FORMAT=<ID=DP,Number=1,Type=Integer,Description="Read depth at this position for this sample">
##FORMAT=<ID=SAC,Number=.,Type=Integer,Description="Number of reads on the forward and reverse strand supporting each allele including reference">
##FORMAT=<ID=CN,Number=1,Type=Integer,Description="Copy number genotype for imprecise events">
##INFO=<ID=NotFullySpanned,Number=0,Type=Flag,Description="Duplication variant does not have any fully spanning reads">
##reference=file:///data/maiziezhou_lab/Softwares/refdata-GRCh38.d1.vd1/GRCh38.d1.vd1.fa
##contig=<ID=CMV,length=235646>
##contig=<ID=HBV,length=3215>
##contig=<ID=HCV-1,length=9646>
##contig=<ID=HCV-2,length=9711>
##contig=<ID=HIV-1,length=9181>
##contig=<ID=HIV-2,length=10359>
##contig=<ID=HPV-mCG2,length=7152>
##contig=<ID=HPV-mCG3,length=7095>
##contig=<ID=HPV-mCH2,length=7190>
##contig=<ID=HPV-mFD1,length=7286>
##contig=<ID=HPV-mFD2,length=7219>
##contig=<ID=HPV-mFS1,length=7167>
##contig=<ID=HPV-mFi864,length=7247>
##contig=<ID=HPV-mKC5,length=7143>
##contig=<ID=HPV-mKN1,length=7300>
##contig=<ID=HPV-mKN2,length=7299>
##contig=<ID=HPV-mKN3,length=7251>
##contig=<ID=HPV-mL55,length=7177>
##contig=<ID=HPV-mRTRX7,length=7731>
##contig=<ID=HPV-mSD2,length=7300>
##contig=<ID=HPV1,length=7816>
##contig=<ID=HPV10,length=7919>
##contig=<ID=HPV100,length=7380>
##contig=<ID=HPV101,length=7259>
##contig=<ID=HPV102,length=8078>
##contig=<ID=HPV103,length=7263>
##contig=<ID=HPV104,length=7386>
##contig=<ID=HPV105,length=7667>
##contig=<ID=HPV106,length=8035>
##contig=<ID=HPV107,length=7562>
##contig=<ID=HPV108,length=7150>
##contig=<ID=HPV109,length=7346>
##contig=<ID=HPV11,length=7931>
##contig=<ID=HPV110,length=7423>
##contig=<ID=HPV111,length=7386>
##contig=<ID=HPV112,length=7227>
##contig=<ID=HPV113,length=7412>
##contig=<ID=HPV114,length=8070>
##contig=<ID=HPV115,length=7476>
##contig=<ID=HPV116,length=7184>
##contig=<ID=HPV117,length=7895>
##contig=<ID=HPV118,length=7597>
##contig=<ID=HPV119,length=7251>
##contig=<ID=HPV12,length=7673>
##contig=<ID=HPV120,length=7304>
##contig=<ID=HPV121,length=7342>
##contig=<ID=HPV122,length=7397>
##contig=<ID=HPV123,length=7329>
##contig=<ID=HPV124,length=7489>
##contig=<ID=HPV125,length=7809>
##contig=<ID=HPV126,length=7326>
##contig=<ID=HPV127,length=7181>
##contig=<ID=HPV128,length=7259>
##contig=<ID=HPV129,length=7219>
##contig=<ID=HPV13,length=7880>
##contig=<ID=HPV130,length=7388>
##contig=<ID=HPV131,length=7182>
##contig=<ID=HPV132,length=7125>
##contig=<ID=HPV133,length=7358>
##contig=<ID=HPV134,length=7309>
##contig=<ID=HPV135,length=7293>
##contig=<ID=HPV136,length=7319>
##contig=<ID=HPV137,length=7236>
##contig=<ID=HPV138,length=7353>
##contig=<ID=HPV139,length=7360>
##contig=<ID=HPV14,length=7713>
##contig=<ID=HPV140,length=7341>
##contig=<ID=HPV141,length=7384>
##contig=<ID=HPV142,length=7374>
##contig=<ID=HPV143,length=7715>
##contig=<ID=HPV144,length=7271>
##contig=<ID=HPV145,length=7375>
##contig=<ID=HPV146,length=7265>
##contig=<ID=HPV147,length=7224>
##contig=<ID=HPV148,length=7164>
##contig=<ID=HPV149,length=7333>
##contig=<ID=HPV15,length=7413>
##contig=<ID=HPV150,length=7436>
##contig=<ID=HPV151,length=7386>
##contig=<ID=HPV152,length=7480>
##contig=<ID=HPV153,length=7240>
##contig=<ID=HPV154,length=7286>
##contig=<ID=HPV155,length=7352>
##contig=<ID=HPV156,length=7329>
##contig=<ID=HPV159,length=7443>
##contig=<ID=HPV16,length=7906>
##contig=<ID=HPV160,length=7779>
##contig=<ID=HPV161,length=7238>
##contig=<ID=HPV162,length=7214>
##contig=<ID=HPV163,length=7233>
##contig=<ID=HPV164,length=7233>
##contig=<ID=HPV165,length=7129>
##contig=<ID=HPV166,length=7212>
##contig=<ID=HPV167,length=7228>
##contig=<ID=HPV168,length=7204>
##contig=<ID=HPV169,length=7252>
##contig=<ID=HPV17,length=7426>
##contig=<ID=HPV170,length=7417>
##contig=<ID=HPV171,length=7261>
##contig=<ID=HPV172,length=7203>
##contig=<ID=HPV173,length=7297>
##contig=<ID=HPV174,length=7359>
##contig=<ID=HPV175,length=7226>
##contig=<ID=HPV178,length=7314>
##contig=<ID=HPV179,length=7228>
##contig=<ID=HPV18,length=7857>
##contig=<ID=HPV180,length=7356>
##contig=<ID=HPV184,length=7324>
##contig=<ID=HPV19,length=7685>
##contig=<ID=HPV197,length=7278>
##contig=<ID=HPV199,length=7184>
##contig=<ID=HPV2,length=7860>
##contig=<ID=HPV20,length=7757>
##contig=<ID=HPV21,length=7779>
##contig=<ID=HPV22,length=7368>
##contig=<ID=HPV23,length=7324>
##contig=<ID=HPV24,length=7452>
##contig=<ID=HPV25,length=7713>
##contig=<ID=HPV26,length=7855>
##contig=<ID=HPV27,length=7823>
##contig=<ID=HPV28,length=7959>
##contig=<ID=HPV29,length=7916>
##contig=<ID=HPV3,length=7820>
##contig=<ID=HPV30,length=7852>
##contig=<ID=HPV31,length=7912>
##contig=<ID=HPV32,length=7961>
##contig=<ID=HPV33,length=7909>
##contig=<ID=HPV34,length=7723>
##contig=<ID=HPV35,length=7879>
##contig=<ID=HPV36,length=7722>
##contig=<ID=HPV37,length=7421>
##contig=<ID=HPV38,length=7400>
##contig=<ID=HPV39,length=7833>
##contig=<ID=HPV4,length=7353>
##contig=<ID=HPV40,length=7909>
##contig=<ID=HPV41,length=7614>
##contig=<ID=HPV42,length=7917>
##contig=<ID=HPV43,length=7975>
##contig=<ID=HPV44,length=7833>
##contig=<ID=HPV45,length=7858>
##contig=<ID=HPV47,length=7726>
##contig=<ID=HPV48,length=7100>
##contig=<ID=HPV49,length=7560>
##contig=<ID=HPV5,length=7746>
##contig=<ID=HPV50,length=7184>
##contig=<ID=HPV51,length=7808>
##contig=<ID=HPV52,length=7942>
##contig=<ID=HPV53,length=7859>
##contig=<ID=HPV54,length=7759>
##contig=<ID=HPV56,length=7845>
##contig=<ID=HPV57,length=7861>
##contig=<ID=HPV58,length=7824>
##contig=<ID=HPV59,length=7896>
##contig=<ID=HPV6,length=7996>
##contig=<ID=HPV60,length=7313>
##contig=<ID=HPV61,length=7989>
##contig=<ID=HPV62,length=8092>
##contig=<ID=HPV63,length=7348>
##contig=<ID=HPV65,length=7308>
##contig=<ID=HPV66,length=7824>
##contig=<ID=HPV67,length=7801>
##contig=<ID=HPV68,length=7822>
##contig=<ID=HPV69,length=7700>
##contig=<ID=HPV7,length=8027>
##contig=<ID=HPV70,length=7905>
##contig=<ID=HPV71,length=8037>
##contig=<ID=HPV72,length=7989>
##contig=<ID=HPV73,length=7700>
##contig=<ID=HPV74,length=7887>
##contig=<ID=HPV75,length=7537>
##contig=<ID=HPV76,length=7549>
##contig=<ID=HPV77,length=7887>
##contig=<ID=HPV78,length=7830>
##contig=<ID=HPV8,length=7654>
##contig=<ID=HPV80,length=7427>
##contig=<ID=HPV81,length=8070>
##contig=<ID=HPV82,length=7870>
##contig=<ID=HPV83,length=8104>
##contig=<ID=HPV84,length=7948>
##contig=<ID=HPV85,length=7812>
##contig=<ID=HPV86,length=7983>
##contig=<ID=HPV87,length=7999>
##contig=<ID=HPV88,length=7326>
##contig=<ID=HPV89,length=8078>
##contig=<ID=HPV9,length=7434>
##contig=<ID=HPV90,length=8033>
##contig=<ID=HPV91,length=7966>
##contig=<ID=HPV92,length=7461>
##contig=<ID=HPV93,length=7450>
##contig=<ID=HPV94,length=7881>
##contig=<ID=HPV95,length=7337>
##contig=<ID=HPV96,length=7438>
##contig=<ID=HPV97,length=7843>
##contig=<ID=HPV98,length=7466>
##contig=<ID=HPV99,length=7698>
##contig=<ID=HTLV-1,length=8507>
##contig=<ID=KSHV,length=137969>
##contig=<ID=MCV,length=5387>
##contig=<ID=SV40,length=5243>
##contig=<ID=chr1,length=248956422>
##contig=<ID=chr10,length=133797422>
##contig=<ID=chr11,length=135086622>
##contig=<ID=chr11_KI270721v1_random,length=100316>
##contig=<ID=chr12,length=133275309>
##contig=<ID=chr13,length=114364328>
##contig=<ID=chr14,length=107043718>
##contig=<ID=chr14_GL000009v2_random,length=201709>
##contig=<ID=chr14_GL000194v1_random,length=191469>
##contig=<ID=chr14_GL000225v1_random,length=211173>
##contig=<ID=chr14_KI270722v1_random,length=194050>
##contig=<ID=chr14_KI270723v1_random,length=38115>
##contig=<ID=chr14_KI270724v1_random,length=39555>
##contig=<ID=chr14_KI270725v1_random,length=172810>
##contig=<ID=chr14_KI270726v1_random,length=43739>
##contig=<ID=chr15,length=101991189>
##contig=<ID=chr15_KI270727v1_random,length=448248>
##contig=<ID=chr16,length=90338345>
##contig=<ID=chr16_KI270728v1_random,length=1872759>
##contig=<ID=chr17,length=83257441>
##contig=<ID=chr17_GL000205v2_random,length=185591>
##contig=<ID=chr17_KI270729v1_random,length=280839>
##contig=<ID=chr17_KI270730v1_random,length=112551>
##contig=<ID=chr18,length=80373285>
##contig=<ID=chr19,length=58617616>
##contig=<ID=chr1_KI270706v1_random,length=175055>
##contig=<ID=chr1_KI270707v1_random,length=32032>
##contig=<ID=chr1_KI270708v1_random,length=127682>
##contig=<ID=chr1_KI270709v1_random,length=66860>
##contig=<ID=chr1_KI270710v1_random,length=40176>
##contig=<ID=chr1_KI270711v1_random,length=42210>
##contig=<ID=chr1_KI270712v1_random,length=176043>
##contig=<ID=chr1_KI270713v1_random,length=40745>
##contig=<ID=chr1_KI270714v1_random,length=41717>
##contig=<ID=chr2,length=242193529>
##contig=<ID=chr20,length=64444167>
##contig=<ID=chr21,length=46709983>
##contig=<ID=chr22,length=50818468>
##contig=<ID=chr22_KI270731v1_random,length=150754>
##contig=<ID=chr22_KI270732v1_random,length=41543>
##contig=<ID=chr22_KI270733v1_random,length=179772>
##contig=<ID=chr22_KI270734v1_random,length=165050>
##contig=<ID=chr22_KI270735v1_random,length=42811>
##contig=<ID=chr22_KI270736v1_random,length=181920>
##contig=<ID=chr22_KI270737v1_random,length=103838>
##contig=<ID=chr22_KI270738v1_random,length=99375>
##contig=<ID=chr22_KI270739v1_random,length=73985>
##contig=<ID=chr2_KI270715v1_random,length=161471>
##contig=<ID=chr2_KI270716v1_random,length=153799>
##contig=<ID=chr3,length=198295559>
##contig=<ID=chr3_GL000221v1_random,length=155397>
##contig=<ID=chr4,length=190214555>
##contig=<ID=chr4_GL000008v2_random,length=209709>
##contig=<ID=chr5,length=181538259>
##contig=<ID=chr5_GL000208v1_random,length=92689>
##contig=<ID=chr6,length=170805979>
##contig=<ID=chr7,length=159345973>
##contig=<ID=chr8,length=145138636>
##contig=<ID=chr9,length=138394717>
##contig=<ID=chr9_KI270717v1_random,length=40062>
##contig=<ID=chr9_KI270718v1_random,length=38054>
##contig=<ID=chr9_KI270719v1_random,length=176845>
##contig=<ID=chr9_KI270720v1_random,length=39050>
##contig=<ID=chrEBV,length=171823>
##contig=<ID=chrM,length=16569>
##contig=<ID=chrUn_GL000195v1,length=182896>
##contig=<ID=chrUn_GL000213v1,length=164239>
##contig=<ID=chrUn_GL000214v1,length=137718>
##contig=<ID=chrUn_GL000216v2,length=176608>
##contig=<ID=chrUn_GL000218v1,length=161147>
##contig=<ID=chrUn_GL000219v1,length=179198>
##contig=<ID=chrUn_GL000220v1,length=161802>
##contig=<ID=chrUn_GL000224v1,length=179693>
##contig=<ID=chrUn_GL000226v1,length=15008>
##contig=<ID=chrUn_JTFH01000001v1_decoy,length=25139>
##contig=<ID=chrUn_JTFH01000002v1_decoy,length=18532>
##contig=<ID=chrUn_JTFH01000003v1_decoy,length=15240>
##contig=<ID=chrUn_JTFH01000004v1_decoy,length=13739>
##contig=<ID=chrUn_JTFH01000005v1_decoy,length=11297>
##contig=<ID=chrUn_JTFH01000006v1_decoy,length=10074>
##contig=<ID=chrUn_JTFH01000007v1_decoy,length=9891>
##contig=<ID=chrUn_JTFH01000008v1_decoy,length=9774>
##contig=<ID=chrUn_JTFH01000009v1_decoy,length=9727>
##contig=<ID=chrUn_JTFH01000010v1_decoy,length=9358>
##contig=<ID=chrUn_JTFH01000011v1_decoy,length=8920>
##contig=<ID=chrUn_JTFH01000012v1_decoy,length=8479>
##contig=<ID=chrUn_JTFH01000013v1_decoy,length=8312>
##contig=<ID=chrUn_JTFH01000014v1_decoy,length=8261>
##contig=<ID=chrUn_JTFH01000015v1_decoy,length=8131>
##contig=<ID=chrUn_JTFH01000016v1_decoy,length=8051>
##contig=<ID=chrUn_JTFH01000017v1_decoy,length=7832>
##contig=<ID=chrUn_JTFH01000018v1_decoy,length=7710>
##contig=<ID=chrUn_JTFH01000019v1_decoy,length=7702>
##contig=<ID=chrUn_JTFH01000020v1_decoy,length=7479>
##contig=<ID=chrUn_JTFH01000021v1_decoy,length=7368>
##contig=<ID=chrUn_JTFH01000022v1_decoy,length=7162>
##contig=<ID=chrUn_JTFH01000023v1_decoy,length=7065>
##contig=<ID=chrUn_JTFH01000024v1_decoy,length=7019>
##contig=<ID=chrUn_JTFH01000025v1_decoy,length=6997>
##contig=<ID=chrUn_JTFH01000026v1_decoy,length=6994>
##contig=<ID=chrUn_JTFH01000027v1_decoy,length=6979>
##contig=<ID=chrUn_JTFH01000028v1_decoy,length=6797>
##contig=<ID=chrUn_JTFH01000029v1_decoy,length=6525>
##contig=<ID=chrUn_JTFH01000030v1_decoy,length=6246>
##contig=<ID=chrUn_JTFH01000031v1_decoy,length=5926>
##contig=<ID=chrUn_JTFH01000032v1_decoy,length=5914>
##contig=<ID=chrUn_JTFH01000033v1_decoy,length=5898>
##contig=<ID=chrUn_JTFH01000034v1_decoy,length=5879>
##contig=<ID=chrUn_JTFH01000035v1_decoy,length=5834>
##contig=<ID=chrUn_JTFH01000036v1_decoy,length=5743>
##contig=<ID=chrUn_JTFH01000037v1_decoy,length=5577>
##contig=<ID=chrUn_JTFH01000038v1_decoy,length=5413>
##contig=<ID=chrUn_JTFH01000039v1_decoy,length=5250>
##contig=<ID=chrUn_JTFH01000040v1_decoy,length=5246>
##contig=<ID=chrUn_JTFH01000041v1_decoy,length=5118>
##contig=<ID=chrUn_JTFH01000042v1_decoy,length=5058>
##contig=<ID=chrUn_JTFH01000043v1_decoy,length=4959>
##contig=<ID=chrUn_JTFH01000044v1_decoy,length=4853>
##contig=<ID=chrUn_JTFH01000045v1_decoy,length=4828>
##contig=<ID=chrUn_JTFH01000046v1_decoy,length=4819>
##contig=<ID=chrUn_JTFH01000047v1_decoy,length=4809>
##contig=<ID=chrUn_JTFH01000048v1_decoy,length=4710>
##contig=<ID=chrUn_JTFH01000049v1_decoy,length=4680>
##contig=<ID=chrUn_JTFH01000050v1_decoy,length=4645>
##contig=<ID=chrUn_JTFH01000051v1_decoy,length=4514>
##contig=<ID=chrUn_JTFH01000052v1_decoy,length=4439>
##contig=<ID=chrUn_JTFH01000053v1_decoy,length=4416>
##contig=<ID=chrUn_JTFH01000054v1_decoy,length=4409>
##contig=<ID=chrUn_JTFH01000055v1_decoy,length=4392>
##contig=<ID=chrUn_JTFH01000056v1_decoy,length=4359>
##contig=<ID=chrUn_JTFH01000057v1_decoy,length=4319>
##contig=<ID=chrUn_JTFH01000058v1_decoy,length=4290>
##contig=<ID=chrUn_JTFH01000059v1_decoy,length=4242>
##contig=<ID=chrUn_JTFH01000060v1_decoy,length=4228>
##contig=<ID=chrUn_JTFH01000061v1_decoy,length=4222>
##contig=<ID=chrUn_JTFH01000062v1_decoy,length=4216>
##contig=<ID=chrUn_JTFH01000063v1_decoy,length=4210>
##contig=<ID=chrUn_JTFH01000064v1_decoy,length=4206>
##contig=<ID=chrUn_JTFH01000065v1_decoy,length=4102>
##contig=<ID=chrUn_JTFH01000066v1_decoy,length=4101>
##contig=<ID=chrUn_JTFH01000067v1_decoy,length=4083>
##contig=<ID=chrUn_JTFH01000068v1_decoy,length=3967>
##contig=<ID=chrUn_JTFH01000069v1_decoy,length=3955>
##contig=<ID=chrUn_JTFH01000070v1_decoy,length=3945>
##contig=<ID=chrUn_JTFH01000071v1_decoy,length=3930>
##contig=<ID=chrUn_JTFH01000072v1_decoy,length=3929>
##contig=<ID=chrUn_JTFH01000073v1_decoy,length=3924>
##contig=<ID=chrUn_JTFH01000074v1_decoy,length=3919>
##contig=<ID=chrUn_JTFH01000075v1_decoy,length=3908>
##contig=<ID=chrUn_JTFH01000076v1_decoy,length=3892>
##contig=<ID=chrUn_JTFH01000077v1_decoy,length=3890>
##contig=<ID=chrUn_JTFH01000078v1_decoy,length=3859>
##contig=<ID=chrUn_JTFH01000079v1_decoy,length=3846>
##contig=<ID=chrUn_JTFH01000080v1_decoy,length=3835>
##contig=<ID=chrUn_JTFH01000081v1_decoy,length=3830>
##contig=<ID=chrUn_JTFH01000082v1_decoy,length=3828>
##contig=<ID=chrUn_JTFH01000083v1_decoy,length=3825>
##contig=<ID=chrUn_JTFH01000084v1_decoy,length=3821>
##contig=<ID=chrUn_JTFH01000085v1_decoy,length=3809>
##contig=<ID=chrUn_JTFH01000086v1_decoy,length=3801>
##contig=<ID=chrUn_JTFH01000087v1_decoy,length=3799>
##contig=<ID=chrUn_JTFH01000088v1_decoy,length=3737>
##contig=<ID=chrUn_JTFH01000089v1_decoy,length=3701>
##contig=<ID=chrUn_JTFH01000090v1_decoy,length=3698>
##contig=<ID=chrUn_JTFH01000091v1_decoy,length=3692>
##contig=<ID=chrUn_JTFH01000092v1_decoy,length=3686>
##contig=<ID=chrUn_JTFH01000093v1_decoy,length=3677>
##contig=<ID=chrUn_JTFH01000094v1_decoy,length=3664>
##contig=<ID=chrUn_JTFH01000095v1_decoy,length=3613>
##contig=<ID=chrUn_JTFH01000096v1_decoy,length=3611>
##contig=<ID=chrUn_JTFH01000097v1_decoy,length=3606>
##contig=<ID=chrUn_JTFH01000098v1_decoy,length=3584>
##contig=<ID=chrUn_JTFH01000099v1_decoy,length=3581>
##contig=<ID=chrUn_JTFH01000100v1_decoy,length=3543>
##contig=<ID=chrUn_JTFH01000101v1_decoy,length=3528>
##contig=<ID=chrUn_JTFH01000102v1_decoy,length=3527>
##contig=<ID=chrUn_JTFH01000103v1_decoy,length=3496>
##contig=<ID=chrUn_JTFH01000104v1_decoy,length=3493>
##contig=<ID=chrUn_JTFH01000105v1_decoy,length=3484>
##contig=<ID=chrUn_JTFH01000106v1_decoy,length=3435>
##contig=<ID=chrUn_JTFH01000107v1_decoy,length=3391>
##contig=<ID=chrUn_JTFH01000108v1_decoy,length=3374>
##contig=<ID=chrUn_JTFH01000109v1_decoy,length=3371>
##contig=<ID=chrUn_JTFH01000110v1_decoy,length=3361>
##contig=<ID=chrUn_JTFH01000111v1_decoy,length=3351>
##contig=<ID=chrUn_JTFH01000112v1_decoy,length=3340>
##contig=<ID=chrUn_JTFH01000113v1_decoy,length=3320>
##contig=<ID=chrUn_JTFH01000114v1_decoy,length=3282>
##contig=<ID=chrUn_JTFH01000115v1_decoy,length=3278>
##contig=<ID=chrUn_JTFH01000116v1_decoy,length=3260>
##contig=<ID=chrUn_JTFH01000117v1_decoy,length=3258>
##contig=<ID=chrUn_JTFH01000118v1_decoy,length=3253>
##contig=<ID=chrUn_JTFH01000119v1_decoy,length=3247>
##contig=<ID=chrUn_JTFH01000120v1_decoy,length=3230>
##contig=<ID=chrUn_JTFH01000121v1_decoy,length=3224>
##contig=<ID=chrUn_JTFH01000122v1_decoy,length=3216>
##contig=<ID=chrUn_JTFH01000123v1_decoy,length=3212>
##contig=<ID=chrUn_JTFH01000124v1_decoy,length=3194>
##contig=<ID=chrUn_JTFH01000125v1_decoy,length=3189>
##contig=<ID=chrUn_JTFH01000126v1_decoy,length=3177>
##contig=<ID=chrUn_JTFH01000127v1_decoy,length=3176>
##contig=<ID=chrUn_JTFH01000128v1_decoy,length=3173>
##contig=<ID=chrUn_JTFH01000129v1_decoy,length=3170>
##contig=<ID=chrUn_JTFH01000130v1_decoy,length=3166>
##contig=<ID=chrUn_JTFH01000131v1_decoy,length=3163>
##contig=<ID=chrUn_JTFH01000132v1_decoy,length=3143>
##contig=<ID=chrUn_JTFH01000133v1_decoy,length=3137>
##contig=<ID=chrUn_JTFH01000134v1_decoy,length=3116>
##contig=<ID=chrUn_JTFH01000135v1_decoy,length=3106>
##contig=<ID=chrUn_JTFH01000136v1_decoy,length=3093>
##contig=<ID=chrUn_JTFH01000137v1_decoy,length=3079>
##contig=<ID=chrUn_JTFH01000138v1_decoy,length=3053>
##contig=<ID=chrUn_JTFH01000139v1_decoy,length=3051>
##contig=<ID=chrUn_JTFH01000140v1_decoy,length=3015>
##contig=<ID=chrUn_JTFH01000141v1_decoy,length=3012>
##contig=<ID=chrUn_JTFH01000142v1_decoy,length=3009>
##contig=<ID=chrUn_JTFH01000143v1_decoy,length=2997>
##contig=<ID=chrUn_JTFH01000144v1_decoy,length=2997>
##contig=<ID=chrUn_JTFH01000145v1_decoy,length=2983>
##contig=<ID=chrUn_JTFH01000146v1_decoy,length=2979>
##contig=<ID=chrUn_JTFH01000147v1_decoy,length=2967>
##contig=<ID=chrUn_JTFH01000148v1_decoy,length=2967>
##contig=<ID=chrUn_JTFH01000149v1_decoy,length=2966>
##contig=<ID=chrUn_JTFH01000150v1_decoy,length=2954>
##contig=<ID=chrUn_JTFH01000151v1_decoy,length=2952>
##contig=<ID=chrUn_JTFH01000152v1_decoy,length=2934>
##contig=<ID=chrUn_JTFH01000153v1_decoy,length=2918>
##contig=<ID=chrUn_JTFH01000154v1_decoy,length=2895>
##contig=<ID=chrUn_JTFH01000155v1_decoy,length=2887>
##contig=<ID=chrUn_JTFH01000156v1_decoy,length=2879>
##contig=<ID=chrUn_JTFH01000157v1_decoy,length=2878>
##contig=<ID=chrUn_JTFH01000158v1_decoy,length=2872>
##contig=<ID=chrUn_JTFH01000159v1_decoy,length=2868>
##contig=<ID=chrUn_JTFH01000160v1_decoy,length=2866>
##contig=<ID=chrUn_JTFH01000161v1_decoy,length=2865>
##contig=<ID=chrUn_JTFH01000162v1_decoy,length=2864>
##contig=<ID=chrUn_JTFH01000163v1_decoy,length=2859>
##contig=<ID=chrUn_JTFH01000164v1_decoy,length=2854>
##contig=<ID=chrUn_JTFH01000165v1_decoy,length=2830>
##contig=<ID=chrUn_JTFH01000166v1_decoy,length=2828>
##contig=<ID=chrUn_JTFH01000167v1_decoy,length=2824>
##contig=<ID=chrUn_JTFH01000168v1_decoy,length=2819>
##contig=<ID=chrUn_JTFH01000169v1_decoy,length=2813>
##contig=<ID=chrUn_JTFH01000170v1_decoy,length=2809>
##contig=<ID=chrUn_JTFH01000171v1_decoy,length=2802>
##contig=<ID=chrUn_JTFH01000172v1_decoy,length=2791>
##contig=<ID=chrUn_JTFH01000173v1_decoy,length=2783>
##contig=<ID=chrUn_JTFH01000174v1_decoy,length=2778>
##contig=<ID=chrUn_JTFH01000175v1_decoy,length=2777>
##contig=<ID=chrUn_JTFH01000176v1_decoy,length=2770>
##contig=<ID=chrUn_JTFH01000177v1_decoy,length=2769>
##contig=<ID=chrUn_JTFH01000178v1_decoy,length=2767>
##contig=<ID=chrUn_JTFH01000179v1_decoy,length=2763>
##contig=<ID=chrUn_JTFH01000180v1_decoy,length=2745>
##contig=<ID=chrUn_JTFH01000181v1_decoy,length=2742>
##contig=<ID=chrUn_JTFH01000182v1_decoy,length=2736>
##contig=<ID=chrUn_JTFH01000183v1_decoy,length=2729>
##contig=<ID=chrUn_JTFH01000184v1_decoy,length=2726>
##contig=<ID=chrUn_JTFH01000185v1_decoy,length=2719>
##contig=<ID=chrUn_JTFH01000186v1_decoy,length=2715>
##contig=<ID=chrUn_JTFH01000187v1_decoy,length=2708>
##contig=<ID=chrUn_JTFH01000188v1_decoy,length=2704>
##contig=<ID=chrUn_JTFH01000189v1_decoy,length=2692>
##contig=<ID=chrUn_JTFH01000190v1_decoy,length=2691>
##contig=<ID=chrUn_JTFH01000191v1_decoy,length=2690>
##contig=<ID=chrUn_JTFH01000192v1_decoy,length=2687>
##contig=<ID=chrUn_JTFH01000193v1_decoy,length=2677>
##contig=<ID=chrUn_JTFH01000194v1_decoy,length=2668>
##contig=<ID=chrUn_JTFH01000195v1_decoy,length=2668>
##contig=<ID=chrUn_JTFH01000196v1_decoy,length=2663>
##contig=<ID=chrUn_JTFH01000197v1_decoy,length=2655>
##contig=<ID=chrUn_JTFH01000198v1_decoy,length=2644>
##contig=<ID=chrUn_JTFH01000199v1_decoy,length=2642>
##contig=<ID=chrUn_JTFH01000200v1_decoy,length=2632>
##contig=<ID=chrUn_JTFH01000201v1_decoy,length=2632>
##contig=<ID=chrUn_JTFH01000202v1_decoy,length=2628>
##contig=<ID=chrUn_JTFH01000203v1_decoy,length=2623>
##contig=<ID=chrUn_JTFH01000204v1_decoy,length=2622>
##contig=<ID=chrUn_JTFH01000205v1_decoy,length=2619>
##contig=<ID=chrUn_JTFH01000206v1_decoy,length=2605>
##contig=<ID=chrUn_JTFH01000207v1_decoy,length=2603>
##contig=<ID=chrUn_JTFH01000208v1_decoy,length=2601>
##contig=<ID=chrUn_JTFH01000209v1_decoy,length=2598>
##contig=<ID=chrUn_JTFH01000210v1_decoy,length=2597>
##contig=<ID=chrUn_JTFH01000211v1_decoy,length=2596>
##contig=<ID=chrUn_JTFH01000212v1_decoy,length=2594>
##contig=<ID=chrUn_JTFH01000213v1_decoy,length=2586>
##contig=<ID=chrUn_JTFH01000214v1_decoy,length=2585>
##contig=<ID=chrUn_JTFH01000215v1_decoy,length=2583>
##contig=<ID=chrUn_JTFH01000216v1_decoy,length=2578>
##contig=<ID=chrUn_JTFH01000217v1_decoy,length=2569>
##contig=<ID=chrUn_JTFH01000218v1_decoy,length=2569>
##contig=<ID=chrUn_JTFH01000219v1_decoy,length=2551>
##contig=<ID=chrUn_JTFH01000220v1_decoy,length=2548>
##contig=<ID=chrUn_JTFH01000221v1_decoy,length=2548>
##contig=<ID=chrUn_JTFH01000222v1_decoy,length=2546>
##contig=<ID=chrUn_JTFH01000223v1_decoy,length=2545>
##contig=<ID=chrUn_JTFH01000224v1_decoy,length=2534>
##contig=<ID=chrUn_JTFH01000225v1_decoy,length=2533>
##contig=<ID=chrUn_JTFH01000226v1_decoy,length=2522>
##contig=<ID=chrUn_JTFH01000227v1_decoy,length=2522>
##contig=<ID=chrUn_JTFH01000228v1_decoy,length=2515>
##contig=<ID=chrUn_JTFH01000229v1_decoy,length=2513>
##contig=<ID=chrUn_JTFH01000230v1_decoy,length=2507>
##contig=<ID=chrUn_JTFH01000231v1_decoy,length=2504>
##contig=<ID=chrUn_JTFH01000232v1_decoy,length=2497>
##contig=<ID=chrUn_JTFH01000233v1_decoy,length=2471>
##contig=<ID=chrUn_JTFH01000234v1_decoy,length=2465>
##contig=<ID=chrUn_JTFH01000235v1_decoy,length=2464>
##contig=<ID=chrUn_JTFH01000236v1_decoy,length=2459>
##contig=<ID=chrUn_JTFH01000237v1_decoy,length=2457>
##contig=<ID=chrUn_JTFH01000238v1_decoy,length=2450>
##contig=<ID=chrUn_JTFH01000239v1_decoy,length=2435>
##contig=<ID=chrUn_JTFH01000240v1_decoy,length=2434>
##contig=<ID=chrUn_JTFH01000241v1_decoy,length=2432>
##contig=<ID=chrUn_JTFH01000242v1_decoy,length=2427>
##contig=<ID=chrUn_JTFH01000243v1_decoy,length=2421>
##contig=<ID=chrUn_JTFH01000244v1_decoy,length=2420>
##contig=<ID=chrUn_JTFH01000245v1_decoy,length=2414>
##contig=<ID=chrUn_JTFH01000246v1_decoy,length=2404>
##contig=<ID=chrUn_JTFH01000247v1_decoy,length=2403>
##contig=<ID=chrUn_JTFH01000248v1_decoy,length=2402>
##contig=<ID=chrUn_JTFH01000249v1_decoy,length=2397>
##contig=<ID=chrUn_JTFH01000250v1_decoy,length=2395>
##contig=<ID=chrUn_JTFH01000251v1_decoy,length=2394>
##contig=<ID=chrUn_JTFH01000252v1_decoy,length=2388>
##contig=<ID=chrUn_JTFH01000253v1_decoy,length=2382>
##contig=<ID=chrUn_JTFH01000254v1_decoy,length=2381>
##contig=<ID=chrUn_JTFH01000255v1_decoy,length=2380>
##contig=<ID=chrUn_JTFH01000256v1_decoy,length=2368>
##contig=<ID=chrUn_JTFH01000257v1_decoy,length=2364>
##contig=<ID=chrUn_JTFH01000258v1_decoy,length=2363>
##contig=<ID=chrUn_JTFH01000259v1_decoy,length=2348>
##contig=<ID=chrUn_JTFH01000260v1_decoy,length=2339>
##contig=<ID=chrUn_JTFH01000261v1_decoy,length=2335>
##contig=<ID=chrUn_JTFH01000262v1_decoy,length=2332>
##contig=<ID=chrUn_JTFH01000263v1_decoy,length=2331>
##contig=<ID=chrUn_JTFH01000264v1_decoy,length=2330>
##contig=<ID=chrUn_JTFH01000265v1_decoy,length=2323>
##contig=<ID=chrUn_JTFH01000266v1_decoy,length=2319>
##contig=<ID=chrUn_JTFH01000267v1_decoy,length=2314>
##contig=<ID=chrUn_JTFH01000268v1_decoy,length=2308>
##contig=<ID=chrUn_JTFH01000269v1_decoy,length=2306>
##contig=<ID=chrUn_JTFH01000270v1_decoy,length=2296>
##contig=<ID=chrUn_JTFH01000271v1_decoy,length=2287>
##contig=<ID=chrUn_JTFH01000272v1_decoy,length=2279>
##contig=<ID=chrUn_JTFH01000273v1_decoy,length=2276>
##contig=<ID=chrUn_JTFH01000274v1_decoy,length=2273>
##contig=<ID=chrUn_JTFH01000275v1_decoy,length=2262>
##contig=<ID=chrUn_JTFH01000276v1_decoy,length=2254>
##contig=<ID=chrUn_JTFH01000277v1_decoy,length=2252>
##contig=<ID=chrUn_JTFH01000278v1_decoy,length=2245>
##contig=<ID=chrUn_JTFH01000279v1_decoy,length=2239>
##contig=<ID=chrUn_JTFH01000280v1_decoy,length=2223>
##contig=<ID=chrUn_JTFH01000281v1_decoy,length=2220>
##contig=<ID=chrUn_JTFH01000282v1_decoy,length=2218>
##contig=<ID=chrUn_JTFH01000283v1_decoy,length=2215>
##contig=<ID=chrUn_JTFH01000284v1_decoy,length=2213>
##contig=<ID=chrUn_JTFH01000285v1_decoy,length=2203>
##contig=<ID=chrUn_JTFH01000286v1_decoy,length=2200>
##contig=<ID=chrUn_JTFH01000287v1_decoy,length=2197>
##contig=<ID=chrUn_JTFH01000288v1_decoy,length=2194>
##contig=<ID=chrUn_JTFH01000289v1_decoy,length=2183>
##contig=<ID=chrUn_JTFH01000290v1_decoy,length=2179>
##contig=<ID=chrUn_JTFH01000291v1_decoy,length=2177>
##contig=<ID=chrUn_JTFH01000292v1_decoy,length=2177>
##contig=<ID=chrUn_JTFH01000293v1_decoy,length=2177>
##contig=<ID=chrUn_JTFH01000294v1_decoy,length=2168>
##contig=<ID=chrUn_JTFH01000295v1_decoy,length=2160>
##contig=<ID=chrUn_JTFH01000296v1_decoy,length=2155>
##contig=<ID=chrUn_JTFH01000297v1_decoy,length=2144>
##contig=<ID=chrUn_JTFH01000298v1_decoy,length=2143>
##contig=<ID=chrUn_JTFH01000299v1_decoy,length=2136>
##contig=<ID=chrUn_JTFH01000300v1_decoy,length=2134>
##contig=<ID=chrUn_JTFH01000301v1_decoy,length=2129>
##contig=<ID=chrUn_JTFH01000302v1_decoy,length=2128>
##contig=<ID=chrUn_JTFH01000303v1_decoy,length=2125>
##contig=<ID=chrUn_JTFH01000304v1_decoy,length=2125>
##contig=<ID=chrUn_JTFH01000305v1_decoy,length=2122>
##contig=<ID=chrUn_JTFH01000306v1_decoy,length=2111>
##contig=<ID=chrUn_JTFH01000307v1_decoy,length=2106>
##contig=<ID=chrUn_JTFH01000308v1_decoy,length=2094>
##contig=<ID=chrUn_JTFH01000309v1_decoy,length=2093>
##contig=<ID=chrUn_JTFH01000310v1_decoy,length=2088>
##contig=<ID=chrUn_JTFH01000311v1_decoy,length=2086>
##contig=<ID=chrUn_JTFH01000312v1_decoy,length=2086>
##contig=<ID=chrUn_JTFH01000313v1_decoy,length=2084>
##contig=<ID=chrUn_JTFH01000314v1_decoy,length=2080>
##contig=<ID=chrUn_JTFH01000315v1_decoy,length=2079>
##contig=<ID=chrUn_JTFH01000316v1_decoy,length=2076>
##contig=<ID=chrUn_JTFH01000317v1_decoy,length=2071>
##contig=<ID=chrUn_JTFH01000318v1_decoy,length=2066>
##contig=<ID=chrUn_JTFH01000319v1_decoy,length=2061>
##contig=<ID=chrUn_JTFH01000320v1_decoy,length=2055>
##contig=<ID=chrUn_JTFH01000321v1_decoy,length=2053>
##contig=<ID=chrUn_JTFH01000322v1_decoy,length=2040>
##contig=<ID=chrUn_JTFH01000323v1_decoy,length=2036>
##contig=<ID=chrUn_JTFH01000324v1_decoy,length=2035>
##contig=<ID=chrUn_JTFH01000325v1_decoy,length=2034>
##contig=<ID=chrUn_JTFH01000326v1_decoy,length=2032>
##contig=<ID=chrUn_JTFH01000327v1_decoy,length=2029>
##contig=<ID=chrUn_JTFH01000328v1_decoy,length=2025>
##contig=<ID=chrUn_JTFH01000329v1_decoy,length=2021>
##contig=<ID=chrUn_JTFH01000330v1_decoy,length=2018>
##contig=<ID=chrUn_JTFH01000331v1_decoy,length=2015>
##contig=<ID=chrUn_JTFH01000332v1_decoy,length=2009>
##contig=<ID=chrUn_JTFH01000333v1_decoy,length=2007>
##contig=<ID=chrUn_JTFH01000334v1_decoy,length=2005>
##contig=<ID=chrUn_JTFH01000335v1_decoy,length=2003>
##contig=<ID=chrUn_JTFH01000336v1_decoy,length=2001>
##contig=<ID=chrUn_JTFH01000337v1_decoy,length=2001>
##contig=<ID=chrUn_JTFH01000338v1_decoy,length=2000>
##contig=<ID=chrUn_JTFH01000339v1_decoy,length=1996>
##contig=<ID=chrUn_JTFH01000340v1_decoy,length=1992>
##contig=<ID=chrUn_JTFH01000341v1_decoy,length=1985>
##contig=<ID=chrUn_JTFH01000342v1_decoy,length=1981>
##contig=<ID=chrUn_JTFH01000343v1_decoy,length=1977>
##contig=<ID=chrUn_JTFH01000344v1_decoy,length=1971>
##contig=<ID=chrUn_JTFH01000345v1_decoy,length=1968>
##contig=<ID=chrUn_JTFH01000346v1_decoy,length=1962>
##contig=<ID=chrUn_JTFH01000347v1_decoy,length=1961>
##contig=<ID=chrUn_JTFH01000348v1_decoy,length=1960>
##contig=<ID=chrUn_JTFH01000349v1_decoy,length=1960>
##contig=<ID=chrUn_JTFH01000350v1_decoy,length=1954>
##contig=<ID=chrUn_JTFH01000351v1_decoy,length=1952>
##contig=<ID=chrUn_JTFH01000352v1_decoy,length=1947>
##contig=<ID=chrUn_JTFH01000353v1_decoy,length=1944>
##contig=<ID=chrUn_JTFH01000354v1_decoy,length=1943>
##contig=<ID=chrUn_JTFH01000355v1_decoy,length=1941>
##contig=<ID=chrUn_JTFH01000356v1_decoy,length=1937>
##contig=<ID=chrUn_JTFH01000357v1_decoy,length=1934>
##contig=<ID=chrUn_JTFH01000358v1_decoy,length=1929>
##contig=<ID=chrUn_JTFH01000359v1_decoy,length=1924>
##contig=<ID=chrUn_JTFH01000360v1_decoy,length=1924>
##contig=<ID=chrUn_JTFH01000361v1_decoy,length=1923>
##contig=<ID=chrUn_JTFH01000362v1_decoy,length=1921>
##contig=<ID=chrUn_JTFH01000363v1_decoy,length=1918>
##contig=<ID=chrUn_JTFH01000364v1_decoy,length=1915>
##contig=<ID=chrUn_JTFH01000365v1_decoy,length=1915>
##contig=<ID=chrUn_JTFH01000366v1_decoy,length=1914>
##contig=<ID=chrUn_JTFH01000367v1_decoy,length=1912>
##contig=<ID=chrUn_JTFH01000368v1_decoy,length=1910>
##contig=<ID=chrUn_JTFH01000369v1_decoy,length=1907>
##contig=<ID=chrUn_JTFH01000370v1_decoy,length=1904>
##contig=<ID=chrUn_JTFH01000371v1_decoy,length=1897>
##contig=<ID=chrUn_JTFH01000372v1_decoy,length=1891>
##contig=<ID=chrUn_JTFH01000373v1_decoy,length=1890>
##contig=<ID=chrUn_JTFH01000374v1_decoy,length=1888>
##contig=<ID=chrUn_JTFH01000375v1_decoy,length=1888>
##contig=<ID=chrUn_JTFH01000376v1_decoy,length=1885>
##contig=<ID=chrUn_JTFH01000377v1_decoy,length=1881>
##contig=<ID=chrUn_JTFH01000378v1_decoy,length=1879>
##contig=<ID=chrUn_JTFH01000379v1_decoy,length=1877>
##contig=<ID=chrUn_JTFH01000380v1_decoy,length=1876>
##contig=<ID=chrUn_JTFH01000381v1_decoy,length=1876>
##contig=<ID=chrUn_JTFH01000382v1_decoy,length=1874>
##contig=<ID=chrUn_JTFH01000383v1_decoy,length=1872>
##contig=<ID=chrUn_JTFH01000384v1_decoy,length=1869>
##contig=<ID=chrUn_JTFH01000385v1_decoy,length=1866>
##contig=<ID=chrUn_JTFH01000386v1_decoy,length=1865>
##contig=<ID=chrUn_JTFH01000387v1_decoy,length=1865>
##contig=<ID=chrUn_JTFH01000388v1_decoy,length=1865>
##contig=<ID=chrUn_JTFH01000389v1_decoy,length=1862>
##contig=<ID=chrUn_JTFH01000390v1_decoy,length=1862>
##contig=<ID=chrUn_JTFH01000391v1_decoy,length=1859>
##contig=<ID=chrUn_JTFH01000392v1_decoy,length=1856>
##contig=<ID=chrUn_JTFH01000393v1_decoy,length=1856>
##contig=<ID=chrUn_JTFH01000394v1_decoy,length=1854>
##contig=<ID=chrUn_JTFH01000395v1_decoy,length=1850>
##contig=<ID=chrUn_JTFH01000396v1_decoy,length=1849>
##contig=<ID=chrUn_JTFH01000397v1_decoy,length=1849>
##contig=<ID=chrUn_JTFH01000398v1_decoy,length=1847>
##contig=<ID=chrUn_JTFH01000399v1_decoy,length=1839>
##contig=<ID=chrUn_JTFH01000400v1_decoy,length=1834>
##contig=<ID=chrUn_JTFH01000401v1_decoy,length=1821>
##contig=<ID=chrUn_JTFH01000402v1_decoy,length=1815>
##contig=<ID=chrUn_JTFH01000403v1_decoy,length=1811>
##contig=<ID=chrUn_JTFH01000404v1_decoy,length=1808>
##contig=<ID=chrUn_JTFH01000405v1_decoy,length=1808>
##contig=<ID=chrUn_JTFH01000406v1_decoy,length=1807>
##contig=<ID=chrUn_JTFH01000407v1_decoy,length=1807>
##contig=<ID=chrUn_JTFH01000408v1_decoy,length=1802>
##contig=<ID=chrUn_JTFH01000409v1_decoy,length=1801>
##contig=<ID=chrUn_JTFH01000410v1_decoy,length=1800>
##contig=<ID=chrUn_JTFH01000411v1_decoy,length=1795>
##contig=<ID=chrUn_JTFH01000412v1_decoy,length=1794>
##contig=<ID=chrUn_JTFH01000413v1_decoy,length=1792>
##contig=<ID=chrUn_JTFH01000414v1_decoy,length=1788>
##contig=<ID=chrUn_JTFH01000415v1_decoy,length=1786>
##contig=<ID=chrUn_JTFH01000416v1_decoy,length=1782>
##contig=<ID=chrUn_JTFH01000417v1_decoy,length=1782>
##contig=<ID=chrUn_JTFH01000418v1_decoy,length=1781>
##contig=<ID=chrUn_JTFH01000419v1_decoy,length=1781>
##contig=<ID=chrUn_JTFH01000420v1_decoy,length=1779>
##contig=<ID=chrUn_JTFH01000421v1_decoy,length=1777>
##contig=<ID=chrUn_JTFH01000422v1_decoy,length=1764>
##contig=<ID=chrUn_JTFH01000423v1_decoy,length=1762>
##contig=<ID=chrUn_JTFH01000424v1_decoy,length=1755>
##contig=<ID=chrUn_JTFH01000425v1_decoy,length=1749>
##contig=<ID=chrUn_JTFH01000426v1_decoy,length=1747>
##contig=<ID=chrUn_JTFH01000427v1_decoy,length=1746>
##contig=<ID=chrUn_JTFH01000428v1_decoy,length=1745>
##contig=<ID=chrUn_JTFH01000429v1_decoy,length=1744>
##contig=<ID=chrUn_JTFH01000430v1_decoy,length=1742>
##contig=<ID=chrUn_JTFH01000431v1_decoy,length=1740>
##contig=<ID=chrUn_JTFH01000432v1_decoy,length=1740>
##contig=<ID=chrUn_JTFH01000433v1_decoy,length=1736>
##contig=<ID=chrUn_JTFH01000434v1_decoy,length=1735>
##contig=<ID=chrUn_JTFH01000435v1_decoy,length=1732>
##contig=<ID=chrUn_JTFH01000436v1_decoy,length=1732>
##contig=<ID=chrUn_JTFH01000437v1_decoy,length=1730>
##contig=<ID=chrUn_JTFH01000438v1_decoy,length=1727>
##contig=<ID=chrUn_JTFH01000439v1_decoy,length=1722>
##contig=<ID=chrUn_JTFH01000440v1_decoy,length=1718>
##contig=<ID=chrUn_JTFH01000441v1_decoy,length=1716>
##contig=<ID=chrUn_JTFH01000442v1_decoy,length=1710>
##contig=<ID=chrUn_JTFH01000443v1_decoy,length=1708>
##contig=<ID=chrUn_JTFH01000444v1_decoy,length=1707>
##contig=<ID=chrUn_JTFH01000445v1_decoy,length=1706>
##contig=<ID=chrUn_JTFH01000446v1_decoy,length=1705>
##contig=<ID=chrUn_JTFH01000447v1_decoy,length=1704>
##contig=<ID=chrUn_JTFH01000448v1_decoy,length=1699>
##contig=<ID=chrUn_JTFH01000449v1_decoy,length=1698>
##contig=<ID=chrUn_JTFH01000450v1_decoy,length=1697>
##contig=<ID=chrUn_JTFH01000451v1_decoy,length=1697>
##contig=<ID=chrUn_JTFH01000452v1_decoy,length=1695>
##contig=<ID=chrUn_JTFH01000453v1_decoy,length=1695>
##contig=<ID=chrUn_JTFH01000454v1_decoy,length=1693>
##contig=<ID=chrUn_JTFH01000455v1_decoy,length=1687>
##contig=<ID=chrUn_JTFH01000456v1_decoy,length=1686>
##contig=<ID=chrUn_JTFH01000457v1_decoy,length=1680>
##contig=<ID=chrUn_JTFH01000458v1_decoy,length=1679>
##contig=<ID=chrUn_JTFH01000459v1_decoy,length=1679>
##contig=<ID=chrUn_JTFH01000460v1_decoy,length=1678>
##contig=<ID=chrUn_JTFH01000461v1_decoy,length=1674>
##contig=<ID=chrUn_JTFH01000462v1_decoy,length=1674>
##contig=<ID=chrUn_JTFH01000463v1_decoy,length=1671>
##contig=<ID=chrUn_JTFH01000464v1_decoy,length=1669>
##contig=<ID=chrUn_JTFH01000465v1_decoy,length=1665>
##contig=<ID=chrUn_JTFH01000466v1_decoy,length=1663>
##contig=<ID=chrUn_JTFH01000467v1_decoy,length=1657>
##contig=<ID=chrUn_JTFH01000468v1_decoy,length=1653>
##contig=<ID=chrUn_JTFH01000469v1_decoy,length=1652>
##contig=<ID=chrUn_JTFH01000470v1_decoy,length=1650>
##contig=<ID=chrUn_JTFH01000471v1_decoy,length=1649>
##contig=<ID=chrUn_JTFH01000472v1_decoy,length=1649>
##contig=<ID=chrUn_JTFH01000473v1_decoy,length=1640>
##contig=<ID=chrUn_JTFH01000474v1_decoy,length=1638>
##contig=<ID=chrUn_JTFH01000475v1_decoy,length=1636>
##contig=<ID=chrUn_JTFH01000476v1_decoy,length=1632>
##contig=<ID=chrUn_JTFH01000477v1_decoy,length=1631>
##contig=<ID=chrUn_JTFH01000478v1_decoy,length=1630>
##contig=<ID=chrUn_JTFH01000479v1_decoy,length=1627>
##contig=<ID=chrUn_JTFH01000480v1_decoy,length=1624>
##contig=<ID=chrUn_JTFH01000481v1_decoy,length=1617>
##contig=<ID=chrUn_JTFH01000482v1_decoy,length=1616>
##contig=<ID=chrUn_JTFH01000483v1_decoy,length=1615>
##contig=<ID=chrUn_JTFH01000484v1_decoy,length=1611>
##contig=<ID=chrUn_JTFH01000485v1_decoy,length=1611>
##contig=<ID=chrUn_JTFH01000486v1_decoy,length=1606>
##contig=<ID=chrUn_JTFH01000487v1_decoy,length=1605>
##contig=<ID=chrUn_JTFH01000488v1_decoy,length=1605>
##contig=<ID=chrUn_JTFH01000489v1_decoy,length=1600>
##contig=<ID=chrUn_JTFH01000490v1_decoy,length=1598>
##contig=<ID=chrUn_JTFH01000491v1_decoy,length=1598>
##contig=<ID=chrUn_JTFH01000492v1_decoy,length=1597>
##contig=<ID=chrUn_JTFH01000493v1_decoy,length=1596>
##contig=<ID=chrUn_JTFH01000494v1_decoy,length=1595>
##contig=<ID=chrUn_JTFH01000495v1_decoy,length=1592>
##contig=<ID=chrUn_JTFH01000496v1_decoy,length=1589>
##contig=<ID=chrUn_JTFH01000497v1_decoy,length=1585>
##contig=<ID=chrUn_JTFH01000498v1_decoy,length=1579>
##contig=<ID=chrUn_JTFH01000499v1_decoy,length=1578>
##contig=<ID=chrUn_JTFH01000500v1_decoy,length=1577>
##contig=<ID=chrUn_JTFH01000501v1_decoy,length=1577>
##contig=<ID=chrUn_JTFH01000502v1_decoy,length=1577>
##contig=<ID=chrUn_JTFH01000503v1_decoy,length=1576>
##contig=<ID=chrUn_JTFH01000504v1_decoy,length=1575>
##contig=<ID=chrUn_JTFH01000505v1_decoy,length=1574>
##contig=<ID=chrUn_JTFH01000506v1_decoy,length=1572>
##contig=<ID=chrUn_JTFH01000507v1_decoy,length=1571>
##contig=<ID=chrUn_JTFH01000508v1_decoy,length=1563>
##contig=<ID=chrUn_JTFH01000509v1_decoy,length=1561>
##contig=<ID=chrUn_JTFH01000510v1_decoy,length=1561>
##contig=<ID=chrUn_JTFH01000511v1_decoy,length=1560>
##contig=<ID=chrUn_JTFH01000512v1_decoy,length=1560>
##contig=<ID=chrUn_JTFH01000513v1_decoy,length=1554>
##contig=<ID=chrUn_JTFH01000514v1_decoy,length=1552>
##contig=<ID=chrUn_JTFH01000515v1_decoy,length=1548>
##contig=<ID=chrUn_JTFH01000516v1_decoy,length=1546>
##contig=<ID=chrUn_JTFH01000517v1_decoy,length=1541>
##contig=<ID=chrUn_JTFH01000518v1_decoy,length=1536>
##contig=<ID=chrUn_JTFH01000519v1_decoy,length=1533>
##contig=<ID=chrUn_JTFH01000520v1_decoy,length=1532>
##contig=<ID=chrUn_JTFH01000521v1_decoy,length=1532>
##contig=<ID=chrUn_JTFH01000522v1_decoy,length=1530>
##contig=<ID=chrUn_JTFH01000523v1_decoy,length=1527>
##contig=<ID=chrUn_JTFH01000524v1_decoy,length=1526>
##contig=<ID=chrUn_JTFH01000525v1_decoy,length=1524>
##contig=<ID=chrUn_JTFH01000526v1_decoy,length=1523>
##contig=<ID=chrUn_JTFH01000527v1_decoy,length=1523>
##contig=<ID=chrUn_JTFH01000528v1_decoy,length=1522>
##contig=<ID=chrUn_JTFH01000529v1_decoy,length=1522>
##contig=<ID=chrUn_JTFH01000530v1_decoy,length=1519>
##contig=<ID=chrUn_JTFH01000531v1_decoy,length=1513>
##contig=<ID=chrUn_JTFH01000532v1_decoy,length=1508>
##contig=<ID=chrUn_JTFH01000533v1_decoy,length=1508>
##contig=<ID=chrUn_JTFH01000534v1_decoy,length=1505>
##contig=<ID=chrUn_JTFH01000535v1_decoy,length=1503>
##contig=<ID=chrUn_JTFH01000536v1_decoy,length=1496>
##contig=<ID=chrUn_JTFH01000537v1_decoy,length=1491>
##contig=<ID=chrUn_JTFH01000538v1_decoy,length=1490>
##contig=<ID=chrUn_JTFH01000539v1_decoy,length=1490>
##contig=<ID=chrUn_JTFH01000540v1_decoy,length=1487>
##contig=<ID=chrUn_JTFH01000541v1_decoy,length=1486>
##contig=<ID=chrUn_JTFH01000542v1_decoy,length=1485>
##contig=<ID=chrUn_JTFH01000543v1_decoy,length=1484>
##contig=<ID=chrUn_JTFH01000544v1_decoy,length=1483>
##contig=<ID=chrUn_JTFH01000545v1_decoy,length=1479>
##contig=<ID=chrUn_JTFH01000546v1_decoy,length=1479>
##contig=<ID=chrUn_JTFH01000547v1_decoy,length=1476>
##contig=<ID=chrUn_JTFH01000548v1_decoy,length=1475>
##contig=<ID=chrUn_JTFH01000549v1_decoy,length=1472>
##contig=<ID=chrUn_JTFH01000550v1_decoy,length=1469>
##contig=<ID=chrUn_JTFH01000551v1_decoy,length=1468>
##contig=<ID=chrUn_JTFH01000552v1_decoy,length=1467>
##contig=<ID=chrUn_JTFH01000553v1_decoy,length=1465>
##contig=<ID=chrUn_JTFH01000554v1_decoy,length=1464>
##contig=<ID=chrUn_JTFH01000555v1_decoy,length=1463>
##contig=<ID=chrUn_JTFH01000556v1_decoy,length=1463>
##contig=<ID=chrUn_JTFH01000557v1_decoy,length=1459>
##contig=<ID=chrUn_JTFH01000558v1_decoy,length=1459>
##contig=<ID=chrUn_JTFH01000559v1_decoy,length=1458>
##contig=<ID=chrUn_JTFH01000560v1_decoy,length=1458>
##contig=<ID=chrUn_JTFH01000561v1_decoy,length=1454>
##contig=<ID=chrUn_JTFH01000562v1_decoy,length=1449>
##contig=<ID=chrUn_JTFH01000563v1_decoy,length=1449>
##contig=<ID=chrUn_JTFH01000564v1_decoy,length=1448>
##contig=<ID=chrUn_JTFH01000565v1_decoy,length=1446>
##contig=<ID=chrUn_JTFH01000566v1_decoy,length=1442>
##contig=<ID=chrUn_JTFH01000567v1_decoy,length=1441>
##contig=<ID=chrUn_JTFH01000568v1_decoy,length=1440>
##contig=<ID=chrUn_JTFH01000569v1_decoy,length=1439>
##contig=<ID=chrUn_JTFH01000570v1_decoy,length=1437>
##contig=<ID=chrUn_JTFH01000571v1_decoy,length=1436>
##contig=<ID=chrUn_JTFH01000572v1_decoy,length=1429>
##contig=<ID=chrUn_JTFH01000573v1_decoy,length=1429>
##contig=<ID=chrUn_JTFH01000574v1_decoy,length=1427>
##contig=<ID=chrUn_JTFH01000575v1_decoy,length=1426>
##contig=<ID=chrUn_JTFH01000576v1_decoy,length=1425>
##contig=<ID=chrUn_JTFH01000577v1_decoy,length=1424>
##contig=<ID=chrUn_JTFH01000578v1_decoy,length=1424>
##contig=<ID=chrUn_JTFH01000579v1_decoy,length=1423>
##contig=<ID=chrUn_JTFH01000580v1_decoy,length=1423>
##contig=<ID=chrUn_JTFH01000581v1_decoy,length=1423>
##contig=<ID=chrUn_JTFH01000582v1_decoy,length=1414>
##contig=<ID=chrUn_JTFH01000583v1_decoy,length=1414>
##contig=<ID=chrUn_JTFH01000584v1_decoy,length=1413>
##contig=<ID=chrUn_JTFH01000585v1_decoy,length=1413>
##contig=<ID=chrUn_JTFH01000586v1_decoy,length=1410>
##contig=<ID=chrUn_JTFH01000587v1_decoy,length=1409>
##contig=<ID=chrUn_JTFH01000588v1_decoy,length=1409>
##contig=<ID=chrUn_JTFH01000589v1_decoy,length=1406>
##contig=<ID=chrUn_JTFH01000590v1_decoy,length=1405>
##contig=<ID=chrUn_JTFH01000591v1_decoy,length=1405>
##contig=<ID=chrUn_JTFH01000592v1_decoy,length=1404>
##contig=<ID=chrUn_JTFH01000593v1_decoy,length=1404>
##contig=<ID=chrUn_JTFH01000594v1_decoy,length=1402>
##contig=<ID=chrUn_JTFH01000595v1_decoy,length=1402>
##contig=<ID=chrUn_JTFH01000596v1_decoy,length=1402>
##contig=<ID=chrUn_JTFH01000597v1_decoy,length=1402>
##contig=<ID=chrUn_JTFH01000598v1_decoy,length=1400>
##contig=<ID=chrUn_JTFH01000599v1_decoy,length=1398>
##contig=<ID=chrUn_JTFH01000600v1_decoy,length=1396>
##contig=<ID=chrUn_JTFH01000601v1_decoy,length=1395>
##contig=<ID=chrUn_JTFH01000602v1_decoy,length=1394>
##contig=<ID=chrUn_JTFH01000603v1_decoy,length=1393>
##contig=<ID=chrUn_JTFH01000604v1_decoy,length=1391>
##contig=<ID=chrUn_JTFH01000605v1_decoy,length=1389>
##contig=<ID=chrUn_JTFH01000606v1_decoy,length=1389>
##contig=<ID=chrUn_JTFH01000607v1_decoy,length=1388>
##contig=<ID=chrUn_JTFH01000608v1_decoy,length=1387>
##contig=<ID=chrUn_JTFH01000609v1_decoy,length=1384>
##contig=<ID=chrUn_JTFH01000610v1_decoy,length=1381>
##contig=<ID=chrUn_JTFH01000611v1_decoy,length=1381>
##contig=<ID=chrUn_JTFH01000612v1_decoy,length=1379>
##contig=<ID=chrUn_JTFH01000613v1_decoy,length=1377>
##contig=<ID=chrUn_JTFH01000614v1_decoy,length=1376>
##contig=<ID=chrUn_JTFH01000615v1_decoy,length=1376>
##contig=<ID=chrUn_JTFH01000616v1_decoy,length=1375>
##contig=<ID=chrUn_JTFH01000617v1_decoy,length=1374>
##contig=<ID=chrUn_JTFH01000618v1_decoy,length=1372>
##contig=<ID=chrUn_JTFH01000619v1_decoy,length=1371>
##contig=<ID=chrUn_JTFH01000620v1_decoy,length=1370>
##contig=<ID=chrUn_JTFH01000621v1_decoy,length=1370>
##contig=<ID=chrUn_JTFH01000622v1_decoy,length=1366>
##contig=<ID=chrUn_JTFH01000623v1_decoy,length=1363>
##contig=<ID=chrUn_JTFH01000624v1_decoy,length=1360>
##contig=<ID=chrUn_JTFH01000625v1_decoy,length=1356>
##contig=<ID=chrUn_JTFH01000626v1_decoy,length=1355>
##contig=<ID=chrUn_JTFH01000627v1_decoy,length=1355>
##contig=<ID=chrUn_JTFH01000628v1_decoy,length=1352>
##contig=<ID=chrUn_JTFH01000629v1_decoy,length=1345>
##contig=<ID=chrUn_JTFH01000630v1_decoy,length=1344>
##contig=<ID=chrUn_JTFH01000631v1_decoy,length=1344>
##contig=<ID=chrUn_JTFH01000632v1_decoy,length=1342>
##contig=<ID=chrUn_JTFH01000633v1_decoy,length=1342>
##contig=<ID=chrUn_JTFH01000634v1_decoy,length=1336>
##contig=<ID=chrUn_JTFH01000635v1_decoy,length=1334>
##contig=<ID=chrUn_JTFH01000636v1_decoy,length=1334>
##contig=<ID=chrUn_JTFH01000637v1_decoy,length=1333>
##contig=<ID=chrUn_JTFH01000638v1_decoy,length=1332>
##contig=<ID=chrUn_JTFH01000639v1_decoy,length=1328>
##contig=<ID=chrUn_JTFH01000640v1_decoy,length=1328>
##contig=<ID=chrUn_JTFH01000641v1_decoy,length=1328>
##contig=<ID=chrUn_JTFH01000642v1_decoy,length=1327>
##contig=<ID=chrUn_JTFH01000643v1_decoy,length=1325>
##contig=<ID=chrUn_JTFH01000644v1_decoy,length=1322>
##contig=<ID=chrUn_JTFH01000645v1_decoy,length=1320>
##contig=<ID=chrUn_JTFH01000646v1_decoy,length=1319>
##contig=<ID=chrUn_JTFH01000647v1_decoy,length=1318>
##contig=<ID=chrUn_JTFH01000648v1_decoy,length=1315>
##contig=<ID=chrUn_JTFH01000649v1_decoy,length=1314>
##contig=<ID=chrUn_JTFH01000650v1_decoy,length=1313>
##contig=<ID=chrUn_JTFH01000651v1_decoy,length=1313>
##contig=<ID=chrUn_JTFH01000652v1_decoy,length=1312>
##contig=<ID=chrUn_JTFH01000653v1_decoy,length=1310>
##contig=<ID=chrUn_JTFH01000654v1_decoy,length=1309>
##contig=<ID=chrUn_JTFH01000655v1_decoy,length=1309>
##contig=<ID=chrUn_JTFH01000656v1_decoy,length=1307>
##contig=<ID=chrUn_JTFH01000657v1_decoy,length=1307>
##contig=<ID=chrUn_JTFH01000658v1_decoy,length=1305>
##contig=<ID=chrUn_JTFH01000659v1_decoy,length=1304>
##contig=<ID=chrUn_JTFH01000660v1_decoy,length=1303>
##contig=<ID=chrUn_JTFH01000661v1_decoy,length=1302>
##contig=<ID=chrUn_JTFH01000662v1_decoy,length=1302>
##contig=<ID=chrUn_JTFH01000663v1_decoy,length=1301>
##contig=<ID=chrUn_JTFH01000664v1_decoy,length=1301>
##contig=<ID=chrUn_JTFH01000665v1_decoy,length=1300>
##contig=<ID=chrUn_JTFH01000666v1_decoy,length=1299>
##contig=<ID=chrUn_JTFH01000667v1_decoy,length=1297>
##contig=<ID=chrUn_JTFH01000668v1_decoy,length=1295>
##contig=<ID=chrUn_JTFH01000669v1_decoy,length=1294>
##contig=<ID=chrUn_JTFH01000670v1_decoy,length=1293>
##contig=<ID=chrUn_JTFH01000671v1_decoy,length=1291>
##contig=<ID=chrUn_JTFH01000672v1_decoy,length=1291>
##contig=<ID=chrUn_JTFH01000673v1_decoy,length=1289>
##contig=<ID=chrUn_JTFH01000674v1_decoy,length=1288>
##contig=<ID=chrUn_JTFH01000675v1_decoy,length=1288>
##contig=<ID=chrUn_JTFH01000676v1_decoy,length=1287>
##contig=<ID=chrUn_JTFH01000677v1_decoy,length=1287>
##contig=<ID=chrUn_JTFH01000678v1_decoy,length=1287>
##contig=<ID=chrUn_JTFH01000679v1_decoy,length=1286>
##contig=<ID=chrUn_JTFH01000680v1_decoy,length=1283>
##contig=<ID=chrUn_JTFH01000681v1_decoy,length=1281>
##contig=<ID=chrUn_JTFH01000682v1_decoy,length=1277>
##contig=<ID=chrUn_JTFH01000683v1_decoy,length=1274>
##contig=<ID=chrUn_JTFH01000684v1_decoy,length=1270>
##contig=<ID=chrUn_JTFH01000685v1_decoy,length=1267>
##contig=<ID=chrUn_JTFH01000686v1_decoy,length=1266>
##contig=<ID=chrUn_JTFH01000687v1_decoy,length=1260>
##contig=<ID=chrUn_JTFH01000688v1_decoy,length=1259>
##contig=<ID=chrUn_JTFH01000689v1_decoy,length=1258>
##contig=<ID=chrUn_JTFH01000690v1_decoy,length=1258>
##contig=<ID=chrUn_JTFH01000691v1_decoy,length=1258>
##contig=<ID=chrUn_JTFH01000692v1_decoy,length=1256>
##contig=<ID=chrUn_JTFH01000693v1_decoy,length=1255>
##contig=<ID=chrUn_JTFH01000694v1_decoy,length=1254>
##contig=<ID=chrUn_JTFH01000695v1_decoy,length=1254>
##contig=<ID=chrUn_JTFH01000696v1_decoy,length=1253>
##contig=<ID=chrUn_JTFH01000697v1_decoy,length=1250>
##contig=<ID=chrUn_JTFH01000698v1_decoy,length=1249>
##contig=<ID=chrUn_JTFH01000699v1_decoy,length=1248>
##contig=<ID=chrUn_JTFH01000700v1_decoy,length=1248>
##contig=<ID=chrUn_JTFH01000701v1_decoy,length=1247>
##contig=<ID=chrUn_JTFH01000702v1_decoy,length=1242>
##contig=<ID=chrUn_JTFH01000703v1_decoy,length=1242>
##contig=<ID=chrUn_JTFH01000704v1_decoy,length=1241>
##contig=<ID=chrUn_JTFH01000705v1_decoy,length=1241>
##contig=<ID=chrUn_JTFH01000706v1_decoy,length=1241>
##contig=<ID=chrUn_JTFH01000707v1_decoy,length=1239>
##contig=<ID=chrUn_JTFH01000708v1_decoy,length=1238>
##contig=<ID=chrUn_JTFH01000709v1_decoy,length=1237>
##contig=<ID=chrUn_JTFH01000710v1_decoy,length=1236>
##contig=<ID=chrUn_JTFH01000711v1_decoy,length=1235>
##contig=<ID=chrUn_JTFH01000712v1_decoy,length=1234>
##contig=<ID=chrUn_JTFH01000713v1_decoy,length=1234>
##contig=<ID=chrUn_JTFH01000714v1_decoy,length=1234>
##contig=<ID=chrUn_JTFH01000715v1_decoy,length=1233>
##contig=<ID=chrUn_JTFH01000716v1_decoy,length=1232>
##contig=<ID=chrUn_JTFH01000717v1_decoy,length=1232>
##contig=<ID=chrUn_JTFH01000718v1_decoy,length=1231>
##contig=<ID=chrUn_JTFH01000719v1_decoy,length=1230>
##contig=<ID=chrUn_JTFH01000720v1_decoy,length=1228>
##contig=<ID=chrUn_JTFH01000721v1_decoy,length=1227>
##contig=<ID=chrUn_JTFH01000722v1_decoy,length=1227>
##contig=<ID=chrUn_JTFH01000723v1_decoy,length=1226>
##contig=<ID=chrUn_JTFH01000724v1_decoy,length=1224>
##contig=<ID=chrUn_JTFH01000725v1_decoy,length=1224>
##contig=<ID=chrUn_JTFH01000726v1_decoy,length=1220>
##contig=<ID=chrUn_JTFH01000727v1_decoy,length=1220>
##contig=<ID=chrUn_JTFH01000728v1_decoy,length=1219>
##contig=<ID=chrUn_JTFH01000729v1_decoy,length=1217>
##contig=<ID=chrUn_JTFH01000730v1_decoy,length=1216>
##contig=<ID=chrUn_JTFH01000731v1_decoy,length=1215>
##contig=<ID=chrUn_JTFH01000732v1_decoy,length=1214>
##contig=<ID=chrUn_JTFH01000733v1_decoy,length=1214>
##contig=<ID=chrUn_JTFH01000734v1_decoy,length=1214>
##contig=<ID=chrUn_JTFH01000735v1_decoy,length=1213>
##contig=<ID=chrUn_JTFH01000736v1_decoy,length=1212>
##contig=<ID=chrUn_JTFH01000737v1_decoy,length=1209>
##contig=<ID=chrUn_JTFH01000738v1_decoy,length=1208>
##contig=<ID=chrUn_JTFH01000739v1_decoy,length=1207>
##contig=<ID=chrUn_JTFH01000740v1_decoy,length=1207>
##contig=<ID=chrUn_JTFH01000741v1_decoy,length=1207>
##contig=<ID=chrUn_JTFH01000742v1_decoy,length=1206>
##contig=<ID=chrUn_JTFH01000743v1_decoy,length=1206>
##contig=<ID=chrUn_JTFH01000744v1_decoy,length=1205>
##contig=<ID=chrUn_JTFH01000745v1_decoy,length=1205>
##contig=<ID=chrUn_JTFH01000746v1_decoy,length=1204>
##contig=<ID=chrUn_JTFH01000747v1_decoy,length=1204>
##contig=<ID=chrUn_JTFH01000748v1_decoy,length=1204>
##contig=<ID=chrUn_JTFH01000749v1_decoy,length=1203>
##contig=<ID=chrUn_JTFH01000750v1_decoy,length=1201>
##contig=<ID=chrUn_JTFH01000751v1_decoy,length=1201>
##contig=<ID=chrUn_JTFH01000752v1_decoy,length=1200>
##contig=<ID=chrUn_JTFH01000753v1_decoy,length=1200>
##contig=<ID=chrUn_JTFH01000754v1_decoy,length=1199>
##contig=<ID=chrUn_JTFH01000755v1_decoy,length=1198>
##contig=<ID=chrUn_JTFH01000756v1_decoy,length=1197>
##contig=<ID=chrUn_JTFH01000757v1_decoy,length=1196>
##contig=<ID=chrUn_JTFH01000758v1_decoy,length=1195>
##contig=<ID=chrUn_JTFH01000759v1_decoy,length=1194>
##contig=<ID=chrUn_JTFH01000760v1_decoy,length=1194>
##contig=<ID=chrUn_JTFH01000761v1_decoy,length=1191>
##contig=<ID=chrUn_JTFH01000762v1_decoy,length=1189>
##contig=<ID=chrUn_JTFH01000763v1_decoy,length=1186>
##contig=<ID=chrUn_JTFH01000764v1_decoy,length=1186>
##contig=<ID=chrUn_JTFH01000765v1_decoy,length=1184>
##contig=<ID=chrUn_JTFH01000766v1_decoy,length=1183>
##contig=<ID=chrUn_JTFH01000767v1_decoy,length=1183>
##contig=<ID=chrUn_JTFH01000768v1_decoy,length=1182>
##contig=<ID=chrUn_JTFH01000769v1_decoy,length=1181>
##contig=<ID=chrUn_JTFH01000770v1_decoy,length=1181>
##contig=<ID=chrUn_JTFH01000771v1_decoy,length=1181>
##contig=<ID=chrUn_JTFH01000772v1_decoy,length=1181>
##contig=<ID=chrUn_JTFH01000773v1_decoy,length=1179>
##contig=<ID=chrUn_JTFH01000774v1_decoy,length=1178>
##contig=<ID=chrUn_JTFH01000775v1_decoy,length=1178>
##contig=<ID=chrUn_JTFH01000776v1_decoy,length=1177>
##contig=<ID=chrUn_JTFH01000777v1_decoy,length=1177>
##contig=<ID=chrUn_JTFH01000778v1_decoy,length=1171>
##contig=<ID=chrUn_JTFH01000779v1_decoy,length=1171>
##contig=<ID=chrUn_JTFH01000780v1_decoy,length=1171>
##contig=<ID=chrUn_JTFH01000781v1_decoy,length=1170>
##contig=<ID=chrUn_JTFH01000782v1_decoy,length=1170>
##contig=<ID=chrUn_JTFH01000783v1_decoy,length=1167>
##contig=<ID=chrUn_JTFH01000784v1_decoy,length=1167>
##contig=<ID=chrUn_JTFH01000785v1_decoy,length=1167>
##contig=<ID=chrUn_JTFH01000786v1_decoy,length=1165>
##contig=<ID=chrUn_JTFH01000787v1_decoy,length=1165>
##contig=<ID=chrUn_JTFH01000788v1_decoy,length=1162>
##contig=<ID=chrUn_JTFH01000789v1_decoy,length=1157>
##contig=<ID=chrUn_JTFH01000790v1_decoy,length=1156>
##contig=<ID=chrUn_JTFH01000791v1_decoy,length=1156>
##contig=<ID=chrUn_JTFH01000792v1_decoy,length=1154>
##contig=<ID=chrUn_JTFH01000793v1_decoy,length=1154>
##contig=<ID=chrUn_JTFH01000794v1_decoy,length=1151>
##contig=<ID=chrUn_JTFH01000795v1_decoy,length=1151>
##contig=<ID=chrUn_JTFH01000796v1_decoy,length=1150>
##contig=<ID=chrUn_JTFH01000797v1_decoy,length=1150>
##contig=<ID=chrUn_JTFH01000798v1_decoy,length=1147>
##contig=<ID=chrUn_JTFH01000799v1_decoy,length=1147>
##contig=<ID=chrUn_JTFH01000800v1_decoy,length=1146>
##contig=<ID=chrUn_JTFH01000801v1_decoy,length=1144>
##contig=<ID=chrUn_JTFH01000802v1_decoy,length=1144>
##contig=<ID=chrUn_JTFH01000803v1_decoy,length=1143>
##contig=<ID=chrUn_JTFH01000804v1_decoy,length=1142>
##contig=<ID=chrUn_JTFH01000805v1_decoy,length=1141>
##contig=<ID=chrUn_JTFH01000806v1_decoy,length=1141>
##contig=<ID=chrUn_JTFH01000807v1_decoy,length=1140>
##contig=<ID=chrUn_JTFH01000808v1_decoy,length=1138>
##contig=<ID=chrUn_JTFH01000809v1_decoy,length=1134>
##contig=<ID=chrUn_JTFH01000810v1_decoy,length=1134>
##contig=<ID=chrUn_JTFH01000811v1_decoy,length=1132>
##contig=<ID=chrUn_JTFH01000812v1_decoy,length=1131>
##contig=<ID=chrUn_JTFH01000813v1_decoy,length=1131>
##contig=<ID=chrUn_JTFH01000814v1_decoy,length=1130>
##contig=<ID=chrUn_JTFH01000815v1_decoy,length=1127>
##contig=<ID=chrUn_JTFH01000816v1_decoy,length=1126>
##contig=<ID=chrUn_JTFH01000817v1_decoy,length=1124>
##contig=<ID=chrUn_JTFH01000818v1_decoy,length=1122>
##contig=<ID=chrUn_JTFH01000819v1_decoy,length=1122>
##contig=<ID=chrUn_JTFH01000820v1_decoy,length=1121>
##contig=<ID=chrUn_JTFH01000821v1_decoy,length=1119>
##contig=<ID=chrUn_JTFH01000822v1_decoy,length=1119>
##contig=<ID=chrUn_JTFH01000823v1_decoy,length=1119>
##contig=<ID=chrUn_JTFH01000824v1_decoy,length=1119>
##contig=<ID=chrUn_JTFH01000825v1_decoy,length=1118>
##contig=<ID=chrUn_JTFH01000826v1_decoy,length=1116>
##contig=<ID=chrUn_JTFH01000827v1_decoy,length=1116>
##contig=<ID=chrUn_JTFH01000828v1_decoy,length=1115>
##contig=<ID=chrUn_JTFH01000829v1_decoy,length=1115>
##contig=<ID=chrUn_JTFH01000830v1_decoy,length=1115>
##contig=<ID=chrUn_JTFH01000831v1_decoy,length=1114>
##contig=<ID=chrUn_JTFH01000832v1_decoy,length=1113>
##contig=<ID=chrUn_JTFH01000833v1_decoy,length=1113>
##contig=<ID=chrUn_JTFH01000834v1_decoy,length=1110>
##contig=<ID=chrUn_JTFH01000835v1_decoy,length=1110>
##contig=<ID=chrUn_JTFH01000836v1_decoy,length=1109>
##contig=<ID=chrUn_JTFH01000837v1_decoy,length=1108>
##contig=<ID=chrUn_JTFH01000838v1_decoy,length=1107>
##contig=<ID=chrUn_JTFH01000839v1_decoy,length=1107>
##contig=<ID=chrUn_JTFH01000840v1_decoy,length=1107>
##contig=<ID=chrUn_JTFH01000841v1_decoy,length=1107>
##contig=<ID=chrUn_JTFH01000842v1_decoy,length=1106>
##contig=<ID=chrUn_JTFH01000843v1_decoy,length=1103>
##contig=<ID=chrUn_JTFH01000844v1_decoy,length=1103>
##contig=<ID=chrUn_JTFH01000845v1_decoy,length=1103>
##contig=<ID=chrUn_JTFH01000846v1_decoy,length=1100>
##contig=<ID=chrUn_JTFH01000847v1_decoy,length=1099>
##contig=<ID=chrUn_JTFH01000848v1_decoy,length=1098>
##contig=<ID=chrUn_JTFH01000849v1_decoy,length=1097>
##contig=<ID=chrUn_JTFH01000850v1_decoy,length=1096>
##contig=<ID=chrUn_JTFH01000851v1_decoy,length=1096>
##contig=<ID=chrUn_JTFH01000852v1_decoy,length=1094>
##contig=<ID=chrUn_JTFH01000853v1_decoy,length=1093>
##contig=<ID=chrUn_JTFH01000854v1_decoy,length=1090>
##contig=<ID=chrUn_JTFH01000855v1_decoy,length=1088>
##contig=<ID=chrUn_JTFH01000856v1_decoy,length=1087>
##contig=<ID=chrUn_JTFH01000857v1_decoy,length=1086>
##contig=<ID=chrUn_JTFH01000858v1_decoy,length=1085>
##contig=<ID=chrUn_JTFH01000859v1_decoy,length=1084>
##contig=<ID=chrUn_JTFH01000860v1_decoy,length=1084>
##contig=<ID=chrUn_JTFH01000861v1_decoy,length=1084>
##contig=<ID=chrUn_JTFH01000862v1_decoy,length=1084>
##contig=<ID=chrUn_JTFH01000863v1_decoy,length=1083>
##contig=<ID=chrUn_JTFH01000864v1_decoy,length=1083>
##contig=<ID=chrUn_JTFH01000865v1_decoy,length=1082>
##contig=<ID=chrUn_JTFH01000866v1_decoy,length=1082>
##contig=<ID=chrUn_JTFH01000867v1_decoy,length=1081>
##contig=<ID=chrUn_JTFH01000868v1_decoy,length=1081>
##contig=<ID=chrUn_JTFH01000869v1_decoy,length=1079>
##contig=<ID=chrUn_JTFH01000870v1_decoy,length=1076>
##contig=<ID=chrUn_JTFH01000871v1_decoy,length=1074>
##contig=<ID=chrUn_JTFH01000872v1_decoy,length=1073>
##contig=<ID=chrUn_JTFH01000873v1_decoy,length=1073>
##contig=<ID=chrUn_JTFH01000874v1_decoy,length=1071>
##contig=<ID=chrUn_JTFH01000875v1_decoy,length=1069>
##contig=<ID=chrUn_JTFH01000876v1_decoy,length=1067>
##contig=<ID=chrUn_JTFH01000877v1_decoy,length=1067>
##contig=<ID=chrUn_JTFH01000878v1_decoy,length=1067>
##contig=<ID=chrUn_JTFH01000879v1_decoy,length=1066>
##contig=<ID=chrUn_JTFH01000880v1_decoy,length=1065>
##contig=<ID=chrUn_JTFH01000881v1_decoy,length=1065>
##contig=<ID=chrUn_JTFH01000882v1_decoy,length=1065>
##contig=<ID=chrUn_JTFH01000883v1_decoy,length=1065>
##contig=<ID=chrUn_JTFH01000884v1_decoy,length=1065>
##contig=<ID=chrUn_JTFH01000885v1_decoy,length=1064>
##contig=<ID=chrUn_JTFH01000886v1_decoy,length=1064>
##contig=<ID=chrUn_JTFH01000887v1_decoy,length=1064>
##contig=<ID=chrUn_JTFH01000888v1_decoy,length=1063>
##contig=<ID=chrUn_JTFH01000889v1_decoy,length=1062>
##contig=<ID=chrUn_JTFH01000890v1_decoy,length=1062>
##contig=<ID=chrUn_JTFH01000891v1_decoy,length=1062>
##contig=<ID=chrUn_JTFH01000892v1_decoy,length=1061>
##contig=<ID=chrUn_JTFH01000893v1_decoy,length=1060>
##contig=<ID=chrUn_JTFH01000894v1_decoy,length=1057>
##contig=<ID=chrUn_JTFH01000895v1_decoy,length=1057>
##contig=<ID=chrUn_JTFH01000896v1_decoy,length=1056>
##contig=<ID=chrUn_JTFH01000897v1_decoy,length=1055>
##contig=<ID=chrUn_JTFH01000898v1_decoy,length=1055>
##contig=<ID=chrUn_JTFH01000899v1_decoy,length=1055>
##contig=<ID=chrUn_JTFH01000900v1_decoy,length=1055>
##contig=<ID=chrUn_JTFH01000901v1_decoy,length=1054>
##contig=<ID=chrUn_JTFH01000902v1_decoy,length=1051>
##contig=<ID=chrUn_JTFH01000903v1_decoy,length=1050>
##contig=<ID=chrUn_JTFH01000904v1_decoy,length=1050>
##contig=<ID=chrUn_JTFH01000905v1_decoy,length=1049>
##contig=<ID=chrUn_JTFH01000906v1_decoy,length=1048>
##contig=<ID=chrUn_JTFH01000907v1_decoy,length=1047>
##contig=<ID=chrUn_JTFH01000908v1_decoy,length=1046>
##contig=<ID=chrUn_JTFH01000909v1_decoy,length=1046>
##contig=<ID=chrUn_JTFH01000910v1_decoy,length=1046>
##contig=<ID=chrUn_JTFH01000911v1_decoy,length=1045>
##contig=<ID=chrUn_JTFH01000912v1_decoy,length=1045>
##contig=<ID=chrUn_JTFH01000913v1_decoy,length=1045>
##contig=<ID=chrUn_JTFH01000914v1_decoy,length=1044>
##contig=<ID=chrUn_JTFH01000915v1_decoy,length=1042>
##contig=<ID=chrUn_JTFH01000916v1_decoy,length=1041>
##contig=<ID=chrUn_JTFH01000917v1_decoy,length=1039>
##contig=<ID=chrUn_JTFH01000918v1_decoy,length=1039>
##contig=<ID=chrUn_JTFH01000919v1_decoy,length=1038>
##contig=<ID=chrUn_JTFH01000920v1_decoy,length=1036>
##contig=<ID=chrUn_JTFH01000921v1_decoy,length=1036>
##contig=<ID=chrUn_JTFH01000922v1_decoy,length=1035>
##contig=<ID=chrUn_JTFH01000923v1_decoy,length=1035>
##contig=<ID=chrUn_JTFH01000924v1_decoy,length=1033>
##contig=<ID=chrUn_JTFH01000925v1_decoy,length=1032>
##contig=<ID=chrUn_JTFH01000926v1_decoy,length=1031>
##contig=<ID=chrUn_JTFH01000927v1_decoy,length=1031>
##contig=<ID=chrUn_JTFH01000928v1_decoy,length=1031>
##contig=<ID=chrUn_JTFH01000929v1_decoy,length=1027>
##contig=<ID=chrUn_JTFH01000930v1_decoy,length=1027>
##contig=<ID=chrUn_JTFH01000931v1_decoy,length=1026>
##contig=<ID=chrUn_JTFH01000932v1_decoy,length=1026>
##contig=<ID=chrUn_JTFH01000933v1_decoy,length=1024>
##contig=<ID=chrUn_JTFH01000934v1_decoy,length=1024>
##contig=<ID=chrUn_JTFH01000935v1_decoy,length=1022>
##contig=<ID=chrUn_JTFH01000936v1_decoy,length=1022>
##contig=<ID=chrUn_JTFH01000937v1_decoy,length=1021>
##contig=<ID=chrUn_JTFH01000938v1_decoy,length=1020>
##contig=<ID=chrUn_JTFH01000939v1_decoy,length=1019>
##contig=<ID=chrUn_JTFH01000940v1_decoy,length=1018>
##contig=<ID=chrUn_JTFH01000941v1_decoy,length=1018>
##contig=<ID=chrUn_JTFH01000942v1_decoy,length=1018>
##contig=<ID=chrUn_JTFH01000943v1_decoy,length=1016>
##contig=<ID=chrUn_JTFH01000944v1_decoy,length=1010>
##contig=<ID=chrUn_JTFH01000945v1_decoy,length=1010>
##contig=<ID=chrUn_JTFH01000946v1_decoy,length=1009>
##contig=<ID=chrUn_JTFH01000947v1_decoy,length=1008>
##contig=<ID=chrUn_JTFH01000948v1_decoy,length=1007>
##contig=<ID=chrUn_JTFH01000949v1_decoy,length=1006>
##contig=<ID=chrUn_JTFH01000950v1_decoy,length=1005>
##contig=<ID=chrUn_JTFH01000951v1_decoy,length=1005>
##contig=<ID=chrUn_JTFH01000952v1_decoy,length=1004>
##contig=<ID=chrUn_JTFH01000953v1_decoy,length=1004>
##contig=<ID=chrUn_JTFH01000954v1_decoy,length=1003>
##contig=<ID=chrUn_JTFH01000955v1_decoy,length=1003>
##contig=<ID=chrUn_JTFH01000956v1_decoy,length=1003>
##contig=<ID=chrUn_JTFH01000957v1_decoy,length=1003>
##contig=<ID=chrUn_JTFH01000958v1_decoy,length=1002>
##contig=<ID=chrUn_JTFH01000959v1_decoy,length=1002>
##contig=<ID=chrUn_JTFH01000960v1_decoy,length=1000>
##contig=<ID=chrUn_JTFH01000961v1_decoy,length=1000>
##contig=<ID=chrUn_JTFH01000962v1_decoy,length=8358>
##contig=<ID=chrUn_JTFH01000963v1_decoy,length=7932>
##contig=<ID=chrUn_JTFH01000964v1_decoy,length=6846>
##contig=<ID=chrUn_JTFH01000965v1_decoy,length=4591>
##contig=<ID=chrUn_JTFH01000966v1_decoy,length=4041>
##contig=<ID=chrUn_JTFH01000967v1_decoy,length=3841>
##contig=<ID=chrUn_JTFH01000968v1_decoy,length=3754>
##contig=<ID=chrUn_JTFH01000969v1_decoy,length=3743>
##contig=<ID=chrUn_JTFH01000970v1_decoy,length=3702>
##contig=<ID=chrUn_JTFH01000971v1_decoy,length=3625>
##contig=<ID=chrUn_JTFH01000972v1_decoy,length=3529>
##contig=<ID=chrUn_JTFH01000973v1_decoy,length=3508>
##contig=<ID=chrUn_JTFH01000974v1_decoy,length=3359>
##contig=<ID=chrUn_JTFH01000975v1_decoy,length=3320>
##contig=<ID=chrUn_JTFH01000976v1_decoy,length=3231>
##contig=<ID=chrUn_JTFH01000977v1_decoy,length=3220>
##contig=<ID=chrUn_JTFH01000978v1_decoy,length=3212>
##contig=<ID=chrUn_JTFH01000979v1_decoy,length=3192>
##contig=<ID=chrUn_JTFH01000980v1_decoy,length=3092>
##contig=<ID=chrUn_JTFH01000981v1_decoy,length=3087>
##contig=<ID=chrUn_JTFH01000982v1_decoy,length=3048>
##contig=<ID=chrUn_JTFH01000983v1_decoy,length=3005>
##contig=<ID=chrUn_JTFH01000984v1_decoy,length=3004>
##contig=<ID=chrUn_JTFH01000985v1_decoy,length=2959>
##contig=<ID=chrUn_JTFH01000986v1_decoy,length=2934>
##contig=<ID=chrUn_JTFH01000987v1_decoy,length=2933>
##contig=<ID=chrUn_JTFH01000988v1_decoy,length=2827>
##contig=<ID=chrUn_JTFH01000989v1_decoy,length=2794>
##contig=<ID=chrUn_JTFH01000990v1_decoy,length=2749>
##contig=<ID=chrUn_JTFH01000991v1_decoy,length=2745>
##contig=<ID=chrUn_JTFH01000992v1_decoy,length=2733>
##contig=<ID=chrUn_JTFH01000993v1_decoy,length=2698>
##contig=<ID=chrUn_JTFH01000994v1_decoy,length=2665>
##contig=<ID=chrUn_JTFH01000995v1_decoy,length=2634>
##contig=<ID=chrUn_JTFH01000996v1_decoy,length=2492>
##contig=<ID=chrUn_JTFH01000997v1_decoy,length=2489>
##contig=<ID=chrUn_JTFH01000998v1_decoy,length=2468>
##contig=<ID=chrUn_JTFH01000999v1_decoy,length=2414>
##contig=<ID=chrUn_JTFH01001000v1_decoy,length=2395>
##contig=<ID=chrUn_JTFH01001001v1_decoy,length=2356>
##contig=<ID=chrUn_JTFH01001002v1_decoy,length=2339>
##contig=<ID=chrUn_JTFH01001003v1_decoy,length=2310>
##contig=<ID=chrUn_JTFH01001004v1_decoy,length=2288>
##contig=<ID=chrUn_JTFH01001005v1_decoy,length=2285>
##contig=<ID=chrUn_JTFH01001006v1_decoy,length=2269>
##contig=<ID=chrUn_JTFH01001007v1_decoy,length=2253>
##contig=<ID=chrUn_JTFH01001008v1_decoy,length=2203>
##contig=<ID=chrUn_JTFH01001009v1_decoy,length=2176>
##contig=<ID=chrUn_JTFH01001010v1_decoy,length=2159>
##contig=<ID=chrUn_JTFH01001011v1_decoy,length=2155>
##contig=<ID=chrUn_JTFH01001012v1_decoy,length=2149>
##contig=<ID=chrUn_JTFH01001013v1_decoy,length=2129>
##contig=<ID=chrUn_JTFH01001014v1_decoy,length=2116>
##contig=<ID=chrUn_JTFH01001015v1_decoy,length=2113>
##contig=<ID=chrUn_JTFH01001016v1_decoy,length=2098>
##contig=<ID=chrUn_JTFH01001017v1_decoy,length=2066>
##contig=<ID=chrUn_JTFH01001018v1_decoy,length=2066>
##contig=<ID=chrUn_JTFH01001019v1_decoy,length=2059>
##contig=<ID=chrUn_JTFH01001020v1_decoy,length=2047>
##contig=<ID=chrUn_JTFH01001021v1_decoy,length=2040>
##contig=<ID=chrUn_JTFH01001022v1_decoy,length=2030>
##contig=<ID=chrUn_JTFH01001023v1_decoy,length=2024>
##contig=<ID=chrUn_JTFH01001024v1_decoy,length=2001>
##contig=<ID=chrUn_JTFH01001025v1_decoy,length=1992>
##contig=<ID=chrUn_JTFH01001026v1_decoy,length=1981>
##contig=<ID=chrUn_JTFH01001027v1_decoy,length=1979>
##contig=<ID=chrUn_JTFH01001028v1_decoy,length=1957>
##contig=<ID=chrUn_JTFH01001029v1_decoy,length=1953>
##contig=<ID=chrUn_JTFH01001030v1_decoy,length=1944>
##contig=<ID=chrUn_JTFH01001031v1_decoy,length=1936>
##contig=<ID=chrUn_JTFH01001032v1_decoy,length=1932>
##contig=<ID=chrUn_JTFH01001033v1_decoy,length=1882>
##contig=<ID=chrUn_JTFH01001034v1_decoy,length=1878>
##contig=<ID=chrUn_JTFH01001035v1_decoy,length=1870>
##contig=<ID=chrUn_JTFH01001036v1_decoy,length=1821>
##contig=<ID=chrUn_JTFH01001037v1_decoy,length=1813>
##contig=<ID=chrUn_JTFH01001038v1_decoy,length=1809>
##contig=<ID=chrUn_JTFH01001039v1_decoy,length=1804>
##contig=<ID=chrUn_JTFH01001040v1_decoy,length=1797>
##contig=<ID=chrUn_JTFH01001041v1_decoy,length=1791>
##contig=<ID=chrUn_JTFH01001042v1_decoy,length=1781>
##contig=<ID=chrUn_JTFH01001043v1_decoy,length=1766>
##contig=<ID=chrUn_JTFH01001044v1_decoy,length=1764>
##contig=<ID=chrUn_JTFH01001045v1_decoy,length=1743>
##contig=<ID=chrUn_JTFH01001046v1_decoy,length=1741>
##contig=<ID=chrUn_JTFH01001047v1_decoy,length=1709>
##contig=<ID=chrUn_JTFH01001048v1_decoy,length=1706>
##contig=<ID=chrUn_JTFH01001049v1_decoy,length=1701>
##contig=<ID=chrUn_JTFH01001050v1_decoy,length=1689>
##contig=<ID=chrUn_JTFH01001051v1_decoy,length=1646>
##contig=<ID=chrUn_JTFH01001052v1_decoy,length=1641>
##contig=<ID=chrUn_JTFH01001053v1_decoy,length=1639>
##contig=<ID=chrUn_JTFH01001054v1_decoy,length=1636>
##contig=<ID=chrUn_JTFH01001055v1_decoy,length=1632>
##contig=<ID=chrUn_JTFH01001056v1_decoy,length=1629>
##contig=<ID=chrUn_JTFH01001057v1_decoy,length=1623>
##contig=<ID=chrUn_JTFH01001058v1_decoy,length=1622>
##contig=<ID=chrUn_JTFH01001059v1_decoy,length=1622>
##contig=<ID=chrUn_JTFH01001060v1_decoy,length=1619>
##contig=<ID=chrUn_JTFH01001061v1_decoy,length=1606>
##contig=<ID=chrUn_JTFH01001062v1_decoy,length=1593>
##contig=<ID=chrUn_JTFH01001063v1_decoy,length=1592>
##contig=<ID=chrUn_JTFH01001064v1_decoy,length=1558>
##contig=<ID=chrUn_JTFH01001065v1_decoy,length=1545>
##contig=<ID=chrUn_JTFH01001066v1_decoy,length=1542>
##contig=<ID=chrUn_JTFH01001067v1_decoy,length=1540>
##contig=<ID=chrUn_JTFH01001068v1_decoy,length=1529>
##contig=<ID=chrUn_JTFH01001069v1_decoy,length=1518>
##contig=<ID=chrUn_JTFH01001070v1_decoy,length=1515>
##contig=<ID=chrUn_JTFH01001071v1_decoy,length=1513>
##contig=<ID=chrUn_JTFH01001072v1_decoy,length=1507>
##contig=<ID=chrUn_JTFH01001073v1_decoy,length=1504>
##contig=<ID=chrUn_JTFH01001074v1_decoy,length=1499>
##contig=<ID=chrUn_JTFH01001075v1_decoy,length=1495>
##contig=<ID=chrUn_JTFH01001076v1_decoy,length=1495>
##contig=<ID=chrUn_JTFH01001077v1_decoy,length=1492>
##contig=<ID=chrUn_JTFH01001078v1_decoy,length=1492>
##contig=<ID=chrUn_JTFH01001079v1_decoy,length=1489>
##contig=<ID=chrUn_JTFH01001080v1_decoy,length=1485>
##contig=<ID=chrUn_JTFH01001081v1_decoy,length=1483>
##contig=<ID=chrUn_JTFH01001082v1_decoy,length=1473>
##contig=<ID=chrUn_JTFH01001083v1_decoy,length=1470>
##contig=<ID=chrUn_JTFH01001084v1_decoy,length=1463>
##contig=<ID=chrUn_JTFH01001085v1_decoy,length=1460>
##contig=<ID=chrUn_JTFH01001086v1_decoy,length=1458>
##contig=<ID=chrUn_JTFH01001087v1_decoy,length=1456>
##contig=<ID=chrUn_JTFH01001088v1_decoy,length=1453>
##contig=<ID=chrUn_JTFH01001089v1_decoy,length=1443>
##contig=<ID=chrUn_JTFH01001090v1_decoy,length=1441>
##contig=<ID=chrUn_JTFH01001091v1_decoy,length=1426>
##contig=<ID=chrUn_JTFH01001092v1_decoy,length=1425>
##contig=<ID=chrUn_JTFH01001093v1_decoy,length=1418>
##contig=<ID=chrUn_JTFH01001094v1_decoy,length=1413>
##contig=<ID=chrUn_JTFH01001095v1_decoy,length=1413>
##contig=<ID=chrUn_JTFH01001096v1_decoy,length=1412>
##contig=<ID=chrUn_JTFH01001097v1_decoy,length=1407>
##contig=<ID=chrUn_JTFH01001098v1_decoy,length=1406>
##contig=<ID=chrUn_JTFH01001099v1_decoy,length=1396>
##contig=<ID=chrUn_JTFH01001100v1_decoy,length=1390>
##contig=<ID=chrUn_JTFH01001101v1_decoy,length=1382>
##contig=<ID=chrUn_JTFH01001102v1_decoy,length=1376>
##contig=<ID=chrUn_JTFH01001103v1_decoy,length=1375>
##contig=<ID=chrUn_JTFH01001104v1_decoy,length=1371>
##contig=<ID=chrUn_JTFH01001105v1_decoy,length=1367>
##contig=<ID=chrUn_JTFH01001106v1_decoy,length=1364>
##contig=<ID=chrUn_JTFH01001107v1_decoy,length=1356>
##contig=<ID=chrUn_JTFH01001108v1_decoy,length=1355>
##contig=<ID=chrUn_JTFH01001109v1_decoy,length=1352>
##contig=<ID=chrUn_JTFH01001110v1_decoy,length=1350>
##contig=<ID=chrUn_JTFH01001111v1_decoy,length=1346>
##contig=<ID=chrUn_JTFH01001112v1_decoy,length=1345>
##contig=<ID=chrUn_JTFH01001113v1_decoy,length=1340>
##contig=<ID=chrUn_JTFH01001114v1_decoy,length=1330>
##contig=<ID=chrUn_JTFH01001115v1_decoy,length=1329>
##contig=<ID=chrUn_JTFH01001116v1_decoy,length=1324>
##contig=<ID=chrUn_JTFH01001117v1_decoy,length=1316>
##contig=<ID=chrUn_JTFH01001118v1_decoy,length=1307>
##contig=<ID=chrUn_JTFH01001119v1_decoy,length=1304>
##contig=<ID=chrUn_JTFH01001120v1_decoy,length=1304>
##contig=<ID=chrUn_JTFH01001121v1_decoy,length=1303>
##contig=<ID=chrUn_JTFH01001122v1_decoy,length=1301>
##contig=<ID=chrUn_JTFH01001123v1_decoy,length=1300>
##contig=<ID=chrUn_JTFH01001124v1_decoy,length=1297>
##contig=<ID=chrUn_JTFH01001125v1_decoy,length=1296>
##contig=<ID=chrUn_JTFH01001126v1_decoy,length=1290>
##contig=<ID=chrUn_JTFH01001127v1_decoy,length=1284>
##contig=<ID=chrUn_JTFH01001128v1_decoy,length=1282>
##contig=<ID=chrUn_JTFH01001129v1_decoy,length=1281>
##contig=<ID=chrUn_JTFH01001130v1_decoy,length=1280>
##contig=<ID=chrUn_JTFH01001131v1_decoy,length=1279>
##contig=<ID=chrUn_JTFH01001132v1_decoy,length=1272>
##contig=<ID=chrUn_JTFH01001133v1_decoy,length=1267>
##contig=<ID=chrUn_JTFH01001134v1_decoy,length=1267>
##contig=<ID=chrUn_JTFH01001135v1_decoy,length=1266>
##contig=<ID=chrUn_JTFH01001136v1_decoy,length=1264>
##contig=<ID=chrUn_JTFH01001137v1_decoy,length=1264>
##contig=<ID=chrUn_JTFH01001138v1_decoy,length=1264>
##contig=<ID=chrUn_JTFH01001139v1_decoy,length=1263>
##contig=<ID=chrUn_JTFH01001140v1_decoy,length=1249>
##contig=<ID=chrUn_JTFH01001141v1_decoy,length=1240>
##contig=<ID=chrUn_JTFH01001142v1_decoy,length=1239>
##contig=<ID=chrUn_JTFH01001143v1_decoy,length=1235>
##contig=<ID=chrUn_JTFH01001144v1_decoy,length=1235>
##contig=<ID=chrUn_JTFH01001145v1_decoy,length=1233>
##contig=<ID=chrUn_JTFH01001146v1_decoy,length=1232>
##contig=<ID=chrUn_JTFH01001147v1_decoy,length=1230>
##contig=<ID=chrUn_JTFH01001148v1_decoy,length=1226>
##contig=<ID=chrUn_JTFH01001149v1_decoy,length=1223>
##contig=<ID=chrUn_JTFH01001150v1_decoy,length=1214>
##contig=<ID=chrUn_JTFH01001151v1_decoy,length=1213>
##contig=<ID=chrUn_JTFH01001152v1_decoy,length=1211>
##contig=<ID=chrUn_JTFH01001153v1_decoy,length=1209>
##contig=<ID=chrUn_JTFH01001154v1_decoy,length=1202>
##contig=<ID=chrUn_JTFH01001155v1_decoy,length=1199>
##contig=<ID=chrUn_JTFH01001156v1_decoy,length=1197>
##contig=<ID=chrUn_JTFH01001157v1_decoy,length=1193>
##contig=<ID=chrUn_JTFH01001158v1_decoy,length=1191>
##contig=<ID=chrUn_JTFH01001159v1_decoy,length=1187>
##contig=<ID=chrUn_JTFH01001160v1_decoy,length=1186>
##contig=<ID=chrUn_JTFH01001161v1_decoy,length=1184>
##contig=<ID=chrUn_JTFH01001162v1_decoy,length=1184>
##contig=<ID=chrUn_JTFH01001163v1_decoy,length=1182>
##contig=<ID=chrUn_JTFH01001164v1_decoy,length=1179>
##contig=<ID=chrUn_JTFH01001165v1_decoy,length=1173>
##contig=<ID=chrUn_JTFH01001166v1_decoy,length=1169>
##contig=<ID=chrUn_JTFH01001167v1_decoy,length=1167>
##contig=<ID=chrUn_JTFH01001168v1_decoy,length=1166>
##contig=<ID=chrUn_JTFH01001169v1_decoy,length=1165>
##contig=<ID=chrUn_JTFH01001170v1_decoy,length=1164>
##contig=<ID=chrUn_JTFH01001171v1_decoy,length=1163>
##contig=<ID=chrUn_JTFH01001172v1_decoy,length=1158>
##contig=<ID=chrUn_JTFH01001173v1_decoy,length=1158>
##contig=<ID=chrUn_JTFH01001174v1_decoy,length=1157>
##contig=<ID=chrUn_JTFH01001175v1_decoy,length=1157>
##contig=<ID=chrUn_JTFH01001176v1_decoy,length=1157>
##contig=<ID=chrUn_JTFH01001177v1_decoy,length=1155>
##contig=<ID=chrUn_JTFH01001178v1_decoy,length=1154>
##contig=<ID=chrUn_JTFH01001179v1_decoy,length=1149>
##contig=<ID=chrUn_JTFH01001180v1_decoy,length=1148>
##contig=<ID=chrUn_JTFH01001181v1_decoy,length=1148>
##contig=<ID=chrUn_JTFH01001182v1_decoy,length=1146>
##contig=<ID=chrUn_JTFH01001183v1_decoy,length=1144>
##contig=<ID=chrUn_JTFH01001184v1_decoy,length=1140>
##contig=<ID=chrUn_JTFH01001185v1_decoy,length=1136>
##contig=<ID=chrUn_JTFH01001186v1_decoy,length=1134>
##contig=<ID=chrUn_JTFH01001187v1_decoy,length=1133>
##contig=<ID=chrUn_JTFH01001188v1_decoy,length=1129>
##contig=<ID=chrUn_JTFH01001189v1_decoy,length=1127>
##contig=<ID=chrUn_JTFH01001190v1_decoy,length=1127>
##contig=<ID=chrUn_JTFH01001191v1_decoy,length=1118>
##contig=<ID=chrUn_JTFH01001192v1_decoy,length=1110>
##contig=<ID=chrUn_JTFH01001193v1_decoy,length=1104>
##contig=<ID=chrUn_JTFH01001194v1_decoy,length=1104>
##contig=<ID=chrUn_JTFH01001195v1_decoy,length=1101>
##contig=<ID=chrUn_JTFH01001196v1_decoy,length=1098>
##contig=<ID=chrUn_JTFH01001197v1_decoy,length=1096>
##contig=<ID=chrUn_JTFH01001198v1_decoy,length=1094>
##contig=<ID=chrUn_JTFH01001199v1_decoy,length=1091>
##contig=<ID=chrUn_JTFH01001200v1_decoy,length=1089>
##contig=<ID=chrUn_JTFH01001201v1_decoy,length=1086>
##contig=<ID=chrUn_JTFH01001202v1_decoy,length=1085>
##contig=<ID=chrUn_JTFH01001203v1_decoy,length=1084>
##contig=<ID=chrUn_JTFH01001204v1_decoy,length=1083>
##contig=<ID=chrUn_JTFH01001205v1_decoy,length=1083>
##contig=<ID=chrUn_JTFH01001206v1_decoy,length=1079>
##contig=<ID=chrUn_JTFH01001207v1_decoy,length=1076>
##contig=<ID=chrUn_JTFH01001208v1_decoy,length=1069>
##contig=<ID=chrUn_JTFH01001209v1_decoy,length=1068>
##contig=<ID=chrUn_JTFH01001210v1_decoy,length=1067>
##contig=<ID=chrUn_JTFH01001211v1_decoy,length=1067>
##contig=<ID=chrUn_JTFH01001212v1_decoy,length=1067>
##contig=<ID=chrUn_JTFH01001213v1_decoy,length=1063>
##contig=<ID=chrUn_JTFH01001214v1_decoy,length=1062>
##contig=<ID=chrUn_JTFH01001215v1_decoy,length=1059>
##contig=<ID=chrUn_JTFH01001216v1_decoy,length=1058>
##contig=<ID=chrUn_JTFH01001217v1_decoy,length=1058>
##contig=<ID=chrUn_JTFH01001218v1_decoy,length=1055>
##contig=<ID=chrUn_JTFH01001219v1_decoy,length=1054>
##contig=<ID=chrUn_JTFH01001220v1_decoy,length=1054>
##contig=<ID=chrUn_JTFH01001221v1_decoy,length=1053>
##contig=<ID=chrUn_JTFH01001222v1_decoy,length=1053>
##contig=<ID=chrUn_JTFH01001223v1_decoy,length=1052>
##contig=<ID=chrUn_JTFH01001224v1_decoy,length=1051>
##contig=<ID=chrUn_JTFH01001225v1_decoy,length=1049>
##contig=<ID=chrUn_JTFH01001226v1_decoy,length=1047>
##contig=<ID=chrUn_JTFH01001227v1_decoy,length=1044>
##contig=<ID=chrUn_JTFH01001228v1_decoy,length=1043>
##contig=<ID=chrUn_JTFH01001229v1_decoy,length=1043>
##contig=<ID=chrUn_JTFH01001230v1_decoy,length=1042>
##contig=<ID=chrUn_JTFH01001231v1_decoy,length=1042>
##contig=<ID=chrUn_JTFH01001232v1_decoy,length=1041>
##contig=<ID=chrUn_JTFH01001233v1_decoy,length=1040>
##contig=<ID=chrUn_JTFH01001234v1_decoy,length=1039>
##contig=<ID=chrUn_JTFH01001235v1_decoy,length=1038>
##contig=<ID=chrUn_JTFH01001236v1_decoy,length=1037>
##contig=<ID=chrUn_JTFH01001237v1_decoy,length=1037>
##contig=<ID=chrUn_JTFH01001238v1_decoy,length=1035>
##contig=<ID=chrUn_JTFH01001239v1_decoy,length=1027>
##contig=<ID=chrUn_JTFH01001240v1_decoy,length=1021>
##contig=<ID=chrUn_JTFH01001241v1_decoy,length=1021>
##contig=<ID=chrUn_JTFH01001242v1_decoy,length=1019>
##contig=<ID=chrUn_JTFH01001243v1_decoy,length=1019>
##contig=<ID=chrUn_JTFH01001244v1_decoy,length=1016>
##contig=<ID=chrUn_JTFH01001245v1_decoy,length=1014>
##contig=<ID=chrUn_JTFH01001246v1_decoy,length=1013>
##contig=<ID=chrUn_JTFH01001247v1_decoy,length=1009>
##contig=<ID=chrUn_JTFH01001248v1_decoy,length=1008>
##contig=<ID=chrUn_JTFH01001249v1_decoy,length=1007>
##contig=<ID=chrUn_JTFH01001250v1_decoy,length=1004>
##contig=<ID=chrUn_JTFH01001251v1_decoy,length=1004>
##contig=<ID=chrUn_JTFH01001252v1_decoy,length=1003>
##contig=<ID=chrUn_JTFH01001253v1_decoy,length=1001>
##contig=<ID=chrUn_JTFH01001254v1_decoy,length=1000>
##contig=<ID=chrUn_JTFH01001255v1_decoy,length=1000>
##contig=<ID=chrUn_JTFH01001256v1_decoy,length=1000>
##contig=<ID=chrUn_JTFH01001257v1_decoy,length=17929>
##contig=<ID=chrUn_JTFH01001258v1_decoy,length=9749>
##contig=<ID=chrUn_JTFH01001259v1_decoy,length=8053>
##contig=<ID=chrUn_JTFH01001260v1_decoy,length=7826>
##contig=<ID=chrUn_JTFH01001261v1_decoy,length=7768>
##contig=<ID=chrUn_JTFH01001262v1_decoy,length=5691>
##contig=<ID=chrUn_JTFH01001263v1_decoy,length=5444>
##contig=<ID=chrUn_JTFH01001264v1_decoy,length=5077>
##contig=<ID=chrUn_JTFH01001265v1_decoy,length=4990>
##contig=<ID=chrUn_JTFH01001266v1_decoy,length=4545>
##contig=<ID=chrUn_JTFH01001267v1_decoy,length=4544>
##contig=<ID=chrUn_JTFH01001268v1_decoy,length=4202>
##contig=<ID=chrUn_JTFH01001269v1_decoy,length=4195>
##contig=<ID=chrUn_JTFH01001270v1_decoy,length=3807>
##contig=<ID=chrUn_JTFH01001271v1_decoy,length=3741>
##contig=<ID=chrUn_JTFH01001272v1_decoy,length=3699>
##contig=<ID=chrUn_JTFH01001273v1_decoy,length=3640>
##contig=<ID=chrUn_JTFH01001274v1_decoy,length=3531>
##contig=<ID=chrUn_JTFH01001275v1_decoy,length=3455>
##contig=<ID=chrUn_JTFH01001276v1_decoy,length=3411>
##contig=<ID=chrUn_JTFH01001277v1_decoy,length=3387>
##contig=<ID=chrUn_JTFH01001278v1_decoy,length=3358>
##contig=<ID=chrUn_JTFH01001279v1_decoy,length=3285>
##contig=<ID=chrUn_JTFH01001280v1_decoy,length=3273>
##contig=<ID=chrUn_JTFH01001281v1_decoy,length=3262>
##contig=<ID=chrUn_JTFH01001282v1_decoy,length=3259>
##contig=<ID=chrUn_JTFH01001283v1_decoy,length=3222>
##contig=<ID=chrUn_JTFH01001284v1_decoy,length=3127>
##contig=<ID=chrUn_JTFH01001285v1_decoy,length=3110>
##contig=<ID=chrUn_JTFH01001286v1_decoy,length=3104>
##contig=<ID=chrUn_JTFH01001287v1_decoy,length=3071>
##contig=<ID=chrUn_JTFH01001288v1_decoy,length=3063>
##contig=<ID=chrUn_JTFH01001289v1_decoy,length=3059>
##contig=<ID=chrUn_JTFH01001290v1_decoy,length=2990>
##contig=<ID=chrUn_JTFH01001291v1_decoy,length=2986>
##contig=<ID=chrUn_JTFH01001292v1_decoy,length=2928>
##contig=<ID=chrUn_JTFH01001293v1_decoy,length=2922>
##contig=<ID=chrUn_JTFH01001294v1_decoy,length=2875>
##contig=<ID=chrUn_JTFH01001295v1_decoy,length=2859>
##contig=<ID=chrUn_JTFH01001296v1_decoy,length=2850>
##contig=<ID=chrUn_JTFH01001297v1_decoy,length=2813>
##contig=<ID=chrUn_JTFH01001298v1_decoy,length=2785>
##contig=<ID=chrUn_JTFH01001299v1_decoy,length=2736>
##contig=<ID=chrUn_JTFH01001300v1_decoy,length=2688>
##contig=<ID=chrUn_JTFH01001301v1_decoy,length=2658>
##contig=<ID=chrUn_JTFH01001302v1_decoy,length=2643>
##contig=<ID=chrUn_JTFH01001303v1_decoy,length=2618>
##contig=<ID=chrUn_JTFH01001304v1_decoy,length=2605>
##contig=<ID=chrUn_JTFH01001305v1_decoy,length=2583>
##contig=<ID=chrUn_JTFH01001306v1_decoy,length=2534>
##contig=<ID=chrUn_JTFH01001307v1_decoy,length=2512>
##contig=<ID=chrUn_JTFH01001308v1_decoy,length=2500>
##contig=<ID=chrUn_JTFH01001309v1_decoy,length=2481>
##contig=<ID=chrUn_JTFH01001310v1_decoy,length=2478>
##contig=<ID=chrUn_JTFH01001311v1_decoy,length=2473>
##contig=<ID=chrUn_JTFH01001312v1_decoy,length=2467>
##contig=<ID=chrUn_JTFH01001313v1_decoy,length=2442>
##contig=<ID=chrUn_JTFH01001314v1_decoy,length=2430>
##contig=<ID=chrUn_JTFH01001315v1_decoy,length=2417>
##contig=<ID=chrUn_JTFH01001316v1_decoy,length=2408>
##contig=<ID=chrUn_JTFH01001317v1_decoy,length=2395>
##contig=<ID=chrUn_JTFH01001318v1_decoy,length=2352>
##contig=<ID=chrUn_JTFH01001319v1_decoy,length=2337>
##contig=<ID=chrUn_JTFH01001320v1_decoy,length=2322>
##contig=<ID=chrUn_JTFH01001321v1_decoy,length=2307>
##contig=<ID=chrUn_JTFH01001322v1_decoy,length=2306>
##contig=<ID=chrUn_JTFH01001323v1_decoy,length=2292>
##contig=<ID=chrUn_JTFH01001324v1_decoy,length=2271>
##contig=<ID=chrUn_JTFH01001325v1_decoy,length=2265>
##contig=<ID=chrUn_JTFH01001326v1_decoy,length=2260>
##contig=<ID=chrUn_JTFH01001327v1_decoy,length=2240>
##contig=<ID=chrUn_JTFH01001328v1_decoy,length=2238>
##contig=<ID=chrUn_JTFH01001329v1_decoy,length=2228>
##contig=<ID=chrUn_JTFH01001330v1_decoy,length=2215>
##contig=<ID=chrUn_JTFH01001331v1_decoy,length=2205>
##contig=<ID=chrUn_JTFH01001332v1_decoy,length=2191>
##contig=<ID=chrUn_JTFH01001333v1_decoy,length=2191>
##contig=<ID=chrUn_JTFH01001334v1_decoy,length=2190>
##contig=<ID=chrUn_JTFH01001335v1_decoy,length=2184>
##contig=<ID=chrUn_JTFH01001336v1_decoy,length=2166>
##contig=<ID=chrUn_JTFH01001337v1_decoy,length=2165>
##contig=<ID=chrUn_JTFH01001338v1_decoy,length=2162>
##contig=<ID=chrUn_JTFH01001339v1_decoy,length=2146>
##contig=<ID=chrUn_JTFH01001340v1_decoy,length=2116>
##contig=<ID=chrUn_JTFH01001341v1_decoy,length=2112>
##contig=<ID=chrUn_JTFH01001342v1_decoy,length=2108>
##contig=<ID=chrUn_JTFH01001343v1_decoy,length=2106>
##contig=<ID=chrUn_JTFH01001344v1_decoy,length=2106>
##contig=<ID=chrUn_JTFH01001345v1_decoy,length=2106>
##contig=<ID=chrUn_JTFH01001346v1_decoy,length=2097>
##contig=<ID=chrUn_JTFH01001347v1_decoy,length=2081>
##contig=<ID=chrUn_JTFH01001348v1_decoy,length=2058>
##contig=<ID=chrUn_JTFH01001349v1_decoy,length=2055>
##contig=<ID=chrUn_JTFH01001350v1_decoy,length=2054>
##contig=<ID=chrUn_JTFH01001351v1_decoy,length=2037>
##contig=<ID=chrUn_JTFH01001352v1_decoy,length=2032>
##contig=<ID=chrUn_JTFH01001353v1_decoy,length=2032>
##contig=<ID=chrUn_JTFH01001354v1_decoy,length=2020>
##contig=<ID=chrUn_JTFH01001355v1_decoy,length=2018>
##contig=<ID=chrUn_JTFH01001356v1_decoy,length=2014>
##contig=<ID=chrUn_JTFH01001357v1_decoy,length=2001>
##contig=<ID=chrUn_JTFH01001358v1_decoy,length=2001>
##contig=<ID=chrUn_JTFH01001359v1_decoy,length=1991>
##contig=<ID=chrUn_JTFH01001360v1_decoy,length=1990>
##contig=<ID=chrUn_JTFH01001361v1_decoy,length=1983>
##contig=<ID=chrUn_JTFH01001362v1_decoy,length=1981>
##contig=<ID=chrUn_JTFH01001363v1_decoy,length=1981>
##contig=<ID=chrUn_JTFH01001364v1_decoy,length=1979>
##contig=<ID=chrUn_JTFH01001365v1_decoy,length=1963>
##contig=<ID=chrUn_JTFH01001366v1_decoy,length=1932>
##contig=<ID=chrUn_JTFH01001367v1_decoy,length=1929>
##contig=<ID=chrUn_JTFH01001368v1_decoy,length=1881>
##contig=<ID=chrUn_JTFH01001369v1_decoy,length=1874>
##contig=<ID=chrUn_JTFH01001370v1_decoy,length=1849>
##contig=<ID=chrUn_JTFH01001371v1_decoy,length=1849>
##contig=<ID=chrUn_JTFH01001372v1_decoy,length=1833>
##contig=<ID=chrUn_JTFH01001373v1_decoy,length=1832>
##contig=<ID=chrUn_JTFH01001374v1_decoy,length=1826>
##contig=<ID=chrUn_JTFH01001375v1_decoy,length=1814>
##contig=<ID=chrUn_JTFH01001376v1_decoy,length=1814>
##contig=<ID=chrUn_JTFH01001377v1_decoy,length=1791>
##contig=<ID=chrUn_JTFH01001378v1_decoy,length=1789>
##contig=<ID=chrUn_JTFH01001379v1_decoy,length=1786>
##contig=<ID=chrUn_JTFH01001380v1_decoy,length=1778>
##contig=<ID=chrUn_JTFH01001381v1_decoy,length=1776>
##contig=<ID=chrUn_JTFH01001382v1_decoy,length=1762>
##contig=<ID=chrUn_JTFH01001383v1_decoy,length=1758>
##contig=<ID=chrUn_JTFH01001384v1_decoy,length=1757>
##contig=<ID=chrUn_JTFH01001385v1_decoy,length=1754>
##contig=<ID=chrUn_JTFH01001386v1_decoy,length=1752>
##contig=<ID=chrUn_JTFH01001387v1_decoy,length=1751>
##contig=<ID=chrUn_JTFH01001388v1_decoy,length=1749>
##contig=<ID=chrUn_JTFH01001389v1_decoy,length=1738>
##contig=<ID=chrUn_JTFH01001390v1_decoy,length=1729>
##contig=<ID=chrUn_JTFH01001391v1_decoy,length=1726>
##contig=<ID=chrUn_JTFH01001392v1_decoy,length=1716>
##contig=<ID=chrUn_JTFH01001393v1_decoy,length=1712>
##contig=<ID=chrUn_JTFH01001394v1_decoy,length=1711>
##contig=<ID=chrUn_JTFH01001395v1_decoy,length=1703>
##contig=<ID=chrUn_JTFH01001396v1_decoy,length=1702>
##contig=<ID=chrUn_JTFH01001397v1_decoy,length=1699>
##contig=<ID=chrUn_JTFH01001398v1_decoy,length=1686>
##contig=<ID=chrUn_JTFH01001399v1_decoy,length=1684>
##contig=<ID=chrUn_JTFH01001400v1_decoy,length=1680>
##contig=<ID=chrUn_JTFH01001401v1_decoy,length=1678>
##contig=<ID=chrUn_JTFH01001402v1_decoy,length=1678>
##contig=<ID=chrUn_JTFH01001403v1_decoy,length=1677>
##contig=<ID=chrUn_JTFH01001404v1_decoy,length=1676>
##contig=<ID=chrUn_JTFH01001405v1_decoy,length=1672>
##contig=<ID=chrUn_JTFH01001406v1_decoy,length=1669>
##contig=<ID=chrUn_JTFH01001407v1_decoy,length=1668>
##contig=<ID=chrUn_JTFH01001408v1_decoy,length=1663>
##contig=<ID=chrUn_JTFH01001409v1_decoy,length=1660>
##contig=<ID=chrUn_JTFH01001410v1_decoy,length=1660>
##contig=<ID=chrUn_JTFH01001411v1_decoy,length=1658>
##contig=<ID=chrUn_JTFH01001412v1_decoy,length=1656>
##contig=<ID=chrUn_JTFH01001413v1_decoy,length=1656>
##contig=<ID=chrUn_JTFH01001414v1_decoy,length=1652>
##contig=<ID=chrUn_JTFH01001415v1_decoy,length=1647>
##contig=<ID=chrUn_JTFH01001416v1_decoy,length=1645>
##contig=<ID=chrUn_JTFH01001417v1_decoy,length=1641>
##contig=<ID=chrUn_JTFH01001418v1_decoy,length=1638>
##contig=<ID=chrUn_JTFH01001419v1_decoy,length=1633>
##contig=<ID=chrUn_JTFH01001420v1_decoy,length=1626>
##contig=<ID=chrUn_JTFH01001421v1_decoy,length=1614>
##contig=<ID=chrUn_JTFH01001422v1_decoy,length=1612>
##contig=<ID=chrUn_JTFH01001423v1_decoy,length=1605>
##contig=<ID=chrUn_JTFH01001424v1_decoy,length=1603>
##contig=<ID=chrUn_JTFH01001425v1_decoy,length=1599>
##contig=<ID=chrUn_JTFH01001426v1_decoy,length=1589>
##contig=<ID=chrUn_JTFH01001427v1_decoy,length=1588>
##contig=<ID=chrUn_JTFH01001428v1_decoy,length=1585>
##contig=<ID=chrUn_JTFH01001429v1_decoy,length=1584>
##contig=<ID=chrUn_JTFH01001430v1_decoy,length=1584>
##contig=<ID=chrUn_JTFH01001431v1_decoy,length=1580>
##contig=<ID=chrUn_JTFH01001432v1_decoy,length=1572>
##contig=<ID=chrUn_JTFH01001433v1_decoy,length=1570>
##contig=<ID=chrUn_JTFH01001434v1_decoy,length=1569>
##contig=<ID=chrUn_JTFH01001435v1_decoy,length=1568>
##contig=<ID=chrUn_JTFH01001436v1_decoy,length=1567>
##contig=<ID=chrUn_JTFH01001437v1_decoy,length=1565>
##contig=<ID=chrUn_JTFH01001438v1_decoy,length=1559>
##contig=<ID=chrUn_JTFH01001439v1_decoy,length=1559>
##contig=<ID=chrUn_JTFH01001440v1_decoy,length=1556>
##contig=<ID=chrUn_JTFH01001441v1_decoy,length=1554>
##contig=<ID=chrUn_JTFH01001442v1_decoy,length=1549>
##contig=<ID=chrUn_JTFH01001443v1_decoy,length=1542>
##contig=<ID=chrUn_JTFH01001444v1_decoy,length=1541>
##contig=<ID=chrUn_JTFH01001445v1_decoy,length=1538>
##contig=<ID=chrUn_JTFH01001446v1_decoy,length=1537>
##contig=<ID=chrUn_JTFH01001447v1_decoy,length=1535>
##contig=<ID=chrUn_JTFH01001448v1_decoy,length=1530>
##contig=<ID=chrUn_JTFH01001449v1_decoy,length=1528>
##contig=<ID=chrUn_JTFH01001450v1_decoy,length=1522>
##contig=<ID=chrUn_JTFH01001451v1_decoy,length=1514>
##contig=<ID=chrUn_JTFH01001452v1_decoy,length=1509>
##contig=<ID=chrUn_JTFH01001453v1_decoy,length=1507>
##contig=<ID=chrUn_JTFH01001454v1_decoy,length=1500>
##contig=<ID=chrUn_JTFH01001455v1_decoy,length=1499>
##contig=<ID=chrUn_JTFH01001456v1_decoy,length=1499>
##contig=<ID=chrUn_JTFH01001457v1_decoy,length=1497>
##contig=<ID=chrUn_JTFH01001458v1_decoy,length=1496>
##contig=<ID=chrUn_JTFH01001459v1_decoy,length=1488>
##contig=<ID=chrUn_JTFH01001460v1_decoy,length=1486>
##contig=<ID=chrUn_JTFH01001461v1_decoy,length=1485>
##contig=<ID=chrUn_JTFH01001462v1_decoy,length=1481>
##contig=<ID=chrUn_JTFH01001463v1_decoy,length=1479>
##contig=<ID=chrUn_JTFH01001464v1_decoy,length=1472>
##contig=<ID=chrUn_JTFH01001465v1_decoy,length=1472>
##contig=<ID=chrUn_JTFH01001466v1_decoy,length=1470>
##contig=<ID=chrUn_JTFH01001467v1_decoy,length=1466>
##contig=<ID=chrUn_JTFH01001468v1_decoy,length=1465>
##contig=<ID=chrUn_JTFH01001469v1_decoy,length=1461>
##contig=<ID=chrUn_JTFH01001470v1_decoy,length=1458>
##contig=<ID=chrUn_JTFH01001471v1_decoy,length=1457>
##contig=<ID=chrUn_JTFH01001472v1_decoy,length=1448>
##contig=<ID=chrUn_JTFH01001473v1_decoy,length=1447>
##contig=<ID=chrUn_JTFH01001474v1_decoy,length=1444>
##contig=<ID=chrUn_JTFH01001475v1_decoy,length=1443>
##contig=<ID=chrUn_JTFH01001476v1_decoy,length=1443>
##contig=<ID=chrUn_JTFH01001477v1_decoy,length=1438>
##contig=<ID=chrUn_JTFH01001478v1_decoy,length=1432>
##contig=<ID=chrUn_JTFH01001479v1_decoy,length=1430>
##contig=<ID=chrUn_JTFH01001480v1_decoy,length=1430>
##contig=<ID=chrUn_JTFH01001481v1_decoy,length=1429>
##contig=<ID=chrUn_JTFH01001482v1_decoy,length=1429>
##contig=<ID=chrUn_JTFH01001483v1_decoy,length=1429>
##contig=<ID=chrUn_JTFH01001484v1_decoy,length=1426>
##contig=<ID=chrUn_JTFH01001485v1_decoy,length=1426>
##contig=<ID=chrUn_JTFH01001486v1_decoy,length=1420>
##contig=<ID=chrUn_JTFH01001487v1_decoy,length=1416>
##contig=<ID=chrUn_JTFH01001488v1_decoy,length=1416>
##contig=<ID=chrUn_JTFH01001489v1_decoy,length=1415>
##contig=<ID=chrUn_JTFH01001490v1_decoy,length=1415>
##contig=<ID=chrUn_JTFH01001491v1_decoy,length=1414>
##contig=<ID=chrUn_JTFH01001492v1_decoy,length=1413>
##contig=<ID=chrUn_JTFH01001493v1_decoy,length=1410>
##contig=<ID=chrUn_JTFH01001494v1_decoy,length=1405>
##contig=<ID=chrUn_JTFH01001495v1_decoy,length=1402>
##contig=<ID=chrUn_JTFH01001496v1_decoy,length=1398>
##contig=<ID=chrUn_JTFH01001497v1_decoy,length=1397>
##contig=<ID=chrUn_JTFH01001498v1_decoy,length=1395>
##contig=<ID=chrUn_JTFH01001499v1_decoy,length=1392>
##contig=<ID=chrUn_JTFH01001500v1_decoy,length=1388>
##contig=<ID=chrUn_JTFH01001501v1_decoy,length=1386>
##contig=<ID=chrUn_JTFH01001502v1_decoy,length=1382>
##contig=<ID=chrUn_JTFH01001503v1_decoy,length=1381>
##contig=<ID=chrUn_JTFH01001504v1_decoy,length=1379>
##contig=<ID=chrUn_JTFH01001505v1_decoy,length=1376>
##contig=<ID=chrUn_JTFH01001506v1_decoy,length=1374>
##contig=<ID=chrUn_JTFH01001507v1_decoy,length=1374>
##contig=<ID=chrUn_JTFH01001508v1_decoy,length=1373>
##contig=<ID=chrUn_JTFH01001509v1_decoy,length=1373>
##contig=<ID=chrUn_JTFH01001510v1_decoy,length=1372>
##contig=<ID=chrUn_JTFH01001511v1_decoy,length=1370>
##contig=<ID=chrUn_JTFH01001512v1_decoy,length=1367>
##contig=<ID=chrUn_JTFH01001513v1_decoy,length=1365>
##contig=<ID=chrUn_JTFH01001514v1_decoy,length=1364>
##contig=<ID=chrUn_JTFH01001515v1_decoy,length=1361>
##contig=<ID=chrUn_JTFH01001516v1_decoy,length=1361>
##contig=<ID=chrUn_JTFH01001517v1_decoy,length=1355>
##contig=<ID=chrUn_JTFH01001518v1_decoy,length=1355>
##contig=<ID=chrUn_JTFH01001519v1_decoy,length=1354>
##contig=<ID=chrUn_JTFH01001520v1_decoy,length=1353>
##contig=<ID=chrUn_JTFH01001521v1_decoy,length=1349>
##contig=<ID=chrUn_JTFH01001522v1_decoy,length=1345>
##contig=<ID=chrUn_JTFH01001523v1_decoy,length=1344>
##contig=<ID=chrUn_JTFH01001524v1_decoy,length=1343>
##contig=<ID=chrUn_JTFH01001525v1_decoy,length=1338>
##contig=<ID=chrUn_JTFH01001526v1_decoy,length=1338>
##contig=<ID=chrUn_JTFH01001527v1_decoy,length=1338>
##contig=<ID=chrUn_JTFH01001528v1_decoy,length=1336>
##contig=<ID=chrUn_JTFH01001529v1_decoy,length=1333>
##contig=<ID=chrUn_JTFH01001530v1_decoy,length=1333>
##contig=<ID=chrUn_JTFH01001531v1_decoy,length=1332>
##contig=<ID=chrUn_JTFH01001532v1_decoy,length=1324>
##contig=<ID=chrUn_JTFH01001533v1_decoy,length=1323>
##contig=<ID=chrUn_JTFH01001534v1_decoy,length=1323>
##contig=<ID=chrUn_JTFH01001535v1_decoy,length=1320>
##contig=<ID=chrUn_JTFH01001536v1_decoy,length=1320>
##contig=<ID=chrUn_JTFH01001537v1_decoy,length=1317>
##contig=<ID=chrUn_JTFH01001538v1_decoy,length=1316>
##contig=<ID=chrUn_JTFH01001539v1_decoy,length=1304>
##contig=<ID=chrUn_JTFH01001540v1_decoy,length=1304>
##contig=<ID=chrUn_JTFH01001541v1_decoy,length=1303>
##contig=<ID=chrUn_JTFH01001542v1_decoy,length=1302>
##contig=<ID=chrUn_JTFH01001543v1_decoy,length=1301>
##contig=<ID=chrUn_JTFH01001544v1_decoy,length=1300>
##contig=<ID=chrUn_JTFH01001545v1_decoy,length=1298>
##contig=<ID=chrUn_JTFH01001546v1_decoy,length=1297>
##contig=<ID=chrUn_JTFH01001547v1_decoy,length=1295>
##contig=<ID=chrUn_JTFH01001548v1_decoy,length=1284>
##contig=<ID=chrUn_JTFH01001549v1_decoy,length=1283>
##contig=<ID=chrUn_JTFH01001550v1_decoy,length=1283>
##contig=<ID=chrUn_JTFH01001551v1_decoy,length=1279>
##contig=<ID=chrUn_JTFH01001552v1_decoy,length=1278>
##contig=<ID=chrUn_JTFH01001553v1_decoy,length=1271>
##contig=<ID=chrUn_JTFH01001554v1_decoy,length=1271>
##contig=<ID=chrUn_JTFH01001555v1_decoy,length=1268>
##contig=<ID=chrUn_JTFH01001556v1_decoy,length=1264>
##contig=<ID=chrUn_JTFH01001557v1_decoy,length=1263>
##contig=<ID=chrUn_JTFH01001558v1_decoy,length=1262>
##contig=<ID=chrUn_JTFH01001559v1_decoy,length=1261>
##contig=<ID=chrUn_JTFH01001560v1_decoy,length=1260>
##contig=<ID=chrUn_JTFH01001561v1_decoy,length=1259>
##contig=<ID=chrUn_JTFH01001562v1_decoy,length=1259>
##contig=<ID=chrUn_JTFH01001563v1_decoy,length=1258>
##contig=<ID=chrUn_JTFH01001564v1_decoy,length=1256>
##contig=<ID=chrUn_JTFH01001565v1_decoy,length=1253>
##contig=<ID=chrUn_JTFH01001566v1_decoy,length=1248>
##contig=<ID=chrUn_JTFH01001567v1_decoy,length=1248>
##contig=<ID=chrUn_JTFH01001568v1_decoy,length=1246>
##contig=<ID=chrUn_JTFH01001569v1_decoy,length=1246>
##contig=<ID=chrUn_JTFH01001570v1_decoy,length=1244>
##contig=<ID=chrUn_JTFH01001571v1_decoy,length=1238>
##contig=<ID=chrUn_JTFH01001572v1_decoy,length=1238>
##contig=<ID=chrUn_JTFH01001573v1_decoy,length=1236>
##contig=<ID=chrUn_JTFH01001574v1_decoy,length=1234>
##contig=<ID=chrUn_JTFH01001575v1_decoy,length=1234>
##contig=<ID=chrUn_JTFH01001576v1_decoy,length=1231>
##contig=<ID=chrUn_JTFH01001577v1_decoy,length=1231>
##contig=<ID=chrUn_JTFH01001578v1_decoy,length=1230>
##contig=<ID=chrUn_JTFH01001579v1_decoy,length=1230>
##contig=<ID=chrUn_JTFH01001580v1_decoy,length=1228>
##contig=<ID=chrUn_JTFH01001581v1_decoy,length=1227>
##contig=<ID=chrUn_JTFH01001582v1_decoy,length=1222>
##contig=<ID=chrUn_JTFH01001583v1_decoy,length=1222>
##contig=<ID=chrUn_JTFH01001584v1_decoy,length=1221>
##contig=<ID=chrUn_JTFH01001585v1_decoy,length=1221>
##contig=<ID=chrUn_JTFH01001586v1_decoy,length=1220>
##contig=<ID=chrUn_JTFH01001587v1_decoy,length=1218>
##contig=<ID=chrUn_JTFH01001588v1_decoy,length=1218>
##contig=<ID=chrUn_JTFH01001589v1_decoy,length=1216>
##contig=<ID=chrUn_JTFH01001590v1_decoy,length=1216>
##contig=<ID=chrUn_JTFH01001591v1_decoy,length=1212>
##contig=<ID=chrUn_JTFH01001592v1_decoy,length=1210>
##contig=<ID=chrUn_JTFH01001593v1_decoy,length=1209>
##contig=<ID=chrUn_JTFH01001594v1_decoy,length=1208>
##contig=<ID=chrUn_JTFH01001595v1_decoy,length=1208>
##contig=<ID=chrUn_JTFH01001596v1_decoy,length=1206>
##contig=<ID=chrUn_JTFH01001597v1_decoy,length=1205>
##contig=<ID=chrUn_JTFH01001598v1_decoy,length=1205>
##contig=<ID=chrUn_JTFH01001599v1_decoy,length=1202>
##contig=<ID=chrUn_JTFH01001600v1_decoy,length=1200>
##contig=<ID=chrUn_JTFH01001601v1_decoy,length=1199>
##contig=<ID=chrUn_JTFH01001602v1_decoy,length=1198>
##contig=<ID=chrUn_JTFH01001603v1_decoy,length=1198>
##contig=<ID=chrUn_JTFH01001604v1_decoy,length=1198>
##contig=<ID=chrUn_JTFH01001605v1_decoy,length=1195>
##contig=<ID=chrUn_JTFH01001606v1_decoy,length=1194>
##contig=<ID=chrUn_JTFH01001607v1_decoy,length=1191>
##contig=<ID=chrUn_JTFH01001608v1_decoy,length=1189>
##contig=<ID=chrUn_JTFH01001609v1_decoy,length=1188>
##contig=<ID=chrUn_JTFH01001610v1_decoy,length=1180>
##contig=<ID=chrUn_JTFH01001611v1_decoy,length=1180>
##contig=<ID=chrUn_JTFH01001612v1_decoy,length=1179>
##contig=<ID=chrUn_JTFH01001613v1_decoy,length=1172>
##contig=<ID=chrUn_JTFH01001614v1_decoy,length=1168>
##contig=<ID=chrUn_JTFH01001615v1_decoy,length=1166>
##contig=<ID=chrUn_JTFH01001616v1_decoy,length=1157>
##contig=<ID=chrUn_JTFH01001617v1_decoy,length=1156>
##contig=<ID=chrUn_JTFH01001618v1_decoy,length=1156>
##contig=<ID=chrUn_JTFH01001619v1_decoy,length=1155>
##contig=<ID=chrUn_JTFH01001620v1_decoy,length=1154>
##contig=<ID=chrUn_JTFH01001621v1_decoy,length=1154>
##contig=<ID=chrUn_JTFH01001622v1_decoy,length=1149>
##contig=<ID=chrUn_JTFH01001623v1_decoy,length=1143>
##contig=<ID=chrUn_JTFH01001624v1_decoy,length=1143>
##contig=<ID=chrUn_JTFH01001625v1_decoy,length=1140>
##contig=<ID=chrUn_JTFH01001626v1_decoy,length=1137>
##contig=<ID=chrUn_JTFH01001627v1_decoy,length=1135>
##contig=<ID=chrUn_JTFH01001628v1_decoy,length=1135>
##contig=<ID=chrUn_JTFH01001629v1_decoy,length=1135>
##contig=<ID=chrUn_JTFH01001630v1_decoy,length=1127>
##contig=<ID=chrUn_JTFH01001631v1_decoy,length=1127>
##contig=<ID=chrUn_JTFH01001632v1_decoy,length=1126>
##contig=<ID=chrUn_JTFH01001633v1_decoy,length=1123>
##contig=<ID=chrUn_JTFH01001634v1_decoy,length=1123>
##contig=<ID=chrUn_JTFH01001635v1_decoy,length=1123>
##contig=<ID=chrUn_JTFH01001636v1_decoy,length=1122>
##contig=<ID=chrUn_JTFH01001637v1_decoy,length=1122>
##contig=<ID=chrUn_JTFH01001638v1_decoy,length=1121>
##contig=<ID=chrUn_JTFH01001639v1_decoy,length=1121>
##contig=<ID=chrUn_JTFH01001640v1_decoy,length=1119>
##contig=<ID=chrUn_JTFH01001641v1_decoy,length=1119>
##contig=<ID=chrUn_JTFH01001642v1_decoy,length=1119>
##contig=<ID=chrUn_JTFH01001643v1_decoy,length=1118>
##contig=<ID=chrUn_JTFH01001644v1_decoy,length=1115>
##contig=<ID=chrUn_JTFH01001645v1_decoy,length=1106>
##contig=<ID=chrUn_JTFH01001646v1_decoy,length=1106>
##contig=<ID=chrUn_JTFH01001647v1_decoy,length=1104>
##contig=<ID=chrUn_JTFH01001648v1_decoy,length=1102>
##contig=<ID=chrUn_JTFH01001649v1_decoy,length=1101>
##contig=<ID=chrUn_JTFH01001650v1_decoy,length=1098>
##contig=<ID=chrUn_JTFH01001651v1_decoy,length=1098>
##contig=<ID=chrUn_JTFH01001652v1_decoy,length=1096>
##contig=<ID=chrUn_JTFH01001653v1_decoy,length=1096>
##contig=<ID=chrUn_JTFH01001654v1_decoy,length=1095>
##contig=<ID=chrUn_JTFH01001655v1_decoy,length=1093>
##contig=<ID=chrUn_JTFH01001656v1_decoy,length=1090>
##contig=<ID=chrUn_JTFH01001657v1_decoy,length=1089>
##contig=<ID=chrUn_JTFH01001658v1_decoy,length=1087>
##contig=<ID=chrUn_JTFH01001659v1_decoy,length=1087>
##contig=<ID=chrUn_JTFH01001660v1_decoy,length=1085>
##contig=<ID=chrUn_JTFH01001661v1_decoy,length=1085>
##contig=<ID=chrUn_JTFH01001662v1_decoy,length=1085>
##contig=<ID=chrUn_JTFH01001663v1_decoy,length=1083>
##contig=<ID=chrUn_JTFH01001664v1_decoy,length=1080>
##contig=<ID=chrUn_JTFH01001665v1_decoy,length=1080>
##contig=<ID=chrUn_JTFH01001666v1_decoy,length=1079>
##contig=<ID=chrUn_JTFH01001667v1_decoy,length=1079>
##contig=<ID=chrUn_JTFH01001668v1_decoy,length=1079>
##contig=<ID=chrUn_JTFH01001669v1_decoy,length=1075>
##contig=<ID=chrUn_JTFH01001670v1_decoy,length=1074>
##contig=<ID=chrUn_JTFH01001671v1_decoy,length=1073>
##contig=<ID=chrUn_JTFH01001672v1_decoy,length=1070>
##contig=<ID=chrUn_JTFH01001673v1_decoy,length=1068>
##contig=<ID=chrUn_JTFH01001674v1_decoy,length=1067>
##contig=<ID=chrUn_JTFH01001675v1_decoy,length=1066>
##contig=<ID=chrUn_JTFH01001676v1_decoy,length=1066>
##contig=<ID=chrUn_JTFH01001677v1_decoy,length=1066>
##contig=<ID=chrUn_JTFH01001678v1_decoy,length=1063>
##contig=<ID=chrUn_JTFH01001679v1_decoy,length=1063>
##contig=<ID=chrUn_JTFH01001680v1_decoy,length=1063>
##contig=<ID=chrUn_JTFH01001681v1_decoy,length=1062>
##contig=<ID=chrUn_JTFH01001682v1_decoy,length=1058>
##contig=<ID=chrUn_JTFH01001683v1_decoy,length=1056>
##contig=<ID=chrUn_JTFH01001684v1_decoy,length=1052>
##contig=<ID=chrUn_JTFH01001685v1_decoy,length=1051>
##contig=<ID=chrUn_JTFH01001686v1_decoy,length=1051>
##contig=<ID=chrUn_JTFH01001687v1_decoy,length=1050>
##contig=<ID=chrUn_JTFH01001688v1_decoy,length=1048>
##contig=<ID=chrUn_JTFH01001689v1_decoy,length=1046>
##contig=<ID=chrUn_JTFH01001690v1_decoy,length=1046>
##contig=<ID=chrUn_JTFH01001691v1_decoy,length=1045>
##contig=<ID=chrUn_JTFH01001692v1_decoy,length=1043>
##contig=<ID=chrUn_JTFH01001693v1_decoy,length=1038>
##contig=<ID=chrUn_JTFH01001694v1_decoy,length=1036>
##contig=<ID=chrUn_JTFH01001695v1_decoy,length=1035>
##contig=<ID=chrUn_JTFH01001696v1_decoy,length=1035>
##contig=<ID=chrUn_JTFH01001697v1_decoy,length=1035>
##contig=<ID=chrUn_JTFH01001698v1_decoy,length=1033>
##contig=<ID=chrUn_JTFH01001699v1_decoy,length=1032>
##contig=<ID=chrUn_JTFH01001700v1_decoy,length=1031>
##contig=<ID=chrUn_JTFH01001701v1_decoy,length=1026>
##contig=<ID=chrUn_JTFH01001702v1_decoy,length=1026>
##contig=<ID=chrUn_JTFH01001703v1_decoy,length=1026>
##contig=<ID=chrUn_JTFH01001704v1_decoy,length=1023>
##contig=<ID=chrUn_JTFH01001705v1_decoy,length=1022>
##contig=<ID=chrUn_JTFH01001706v1_decoy,length=1020>
##contig=<ID=chrUn_JTFH01001707v1_decoy,length=1020>
##contig=<ID=chrUn_JTFH01001708v1_decoy,length=1020>
##contig=<ID=chrUn_JTFH01001709v1_decoy,length=1019>
##contig=<ID=chrUn_JTFH01001710v1_decoy,length=1018>
##contig=<ID=chrUn_JTFH01001711v1_decoy,length=1018>
##contig=<ID=chrUn_JTFH01001712v1_decoy,length=1017>
##contig=<ID=chrUn_JTFH01001713v1_decoy,length=1015>
##contig=<ID=chrUn_JTFH01001714v1_decoy,length=1015>
##contig=<ID=chrUn_JTFH01001715v1_decoy,length=1015>
##contig=<ID=chrUn_JTFH01001716v1_decoy,length=1014>
##contig=<ID=chrUn_JTFH01001717v1_decoy,length=1014>
##contig=<ID=chrUn_JTFH01001718v1_decoy,length=1013>
##contig=<ID=chrUn_JTFH01001719v1_decoy,length=1013>
##contig=<ID=chrUn_JTFH01001720v1_decoy,length=1013>
##contig=<ID=chrUn_JTFH01001721v1_decoy,length=1012>
##contig=<ID=chrUn_JTFH01001722v1_decoy,length=1011>
##contig=<ID=chrUn_JTFH01001723v1_decoy,length=1011>
##contig=<ID=chrUn_JTFH01001724v1_decoy,length=1009>
##contig=<ID=chrUn_JTFH01001725v1_decoy,length=1008>
##contig=<ID=chrUn_JTFH01001726v1_decoy,length=1008>
##contig=<ID=chrUn_JTFH01001727v1_decoy,length=1007>
##contig=<ID=chrUn_JTFH01001728v1_decoy,length=1007>
##contig=<ID=chrUn_JTFH01001729v1_decoy,length=1007>
##contig=<ID=chrUn_JTFH01001730v1_decoy,length=1006>
##contig=<ID=chrUn_JTFH01001731v1_decoy,length=1005>
##contig=<ID=chrUn_JTFH01001732v1_decoy,length=1003>
##contig=<ID=chrUn_JTFH01001733v1_decoy,length=1001>
##contig=<ID=chrUn_JTFH01001734v1_decoy,length=1000>
##contig=<ID=chrUn_JTFH01001735v1_decoy,length=19311>
##contig=<ID=chrUn_JTFH01001736v1_decoy,length=11713>
##contig=<ID=chrUn_JTFH01001737v1_decoy,length=11263>
##contig=<ID=chrUn_JTFH01001738v1_decoy,length=9779>
##contig=<ID=chrUn_JTFH01001739v1_decoy,length=9568>
##contig=<ID=chrUn_JTFH01001740v1_decoy,length=9344>
##contig=<ID=chrUn_JTFH01001741v1_decoy,length=9188>
##contig=<ID=chrUn_JTFH01001742v1_decoy,length=9100>
##contig=<ID=chrUn_JTFH01001743v1_decoy,length=8771>
##contig=<ID=chrUn_JTFH01001744v1_decoy,length=8690>
##contig=<ID=chrUn_JTFH01001745v1_decoy,length=8566>
##contig=<ID=chrUn_JTFH01001746v1_decoy,length=8058>
##contig=<ID=chrUn_JTFH01001747v1_decoy,length=7759>
##contig=<ID=chrUn_JTFH01001748v1_decoy,length=7585>
##contig=<ID=chrUn_JTFH01001749v1_decoy,length=7471>
##contig=<ID=chrUn_JTFH01001750v1_decoy,length=7461>
##contig=<ID=chrUn_JTFH01001751v1_decoy,length=7342>
##contig=<ID=chrUn_JTFH01001752v1_decoy,length=7223>
##contig=<ID=chrUn_JTFH01001753v1_decoy,length=7064>
##contig=<ID=chrUn_JTFH01001754v1_decoy,length=6916>
##contig=<ID=chrUn_JTFH01001755v1_decoy,length=6897>
##contig=<ID=chrUn_JTFH01001756v1_decoy,length=6880>
##contig=<ID=chrUn_JTFH01001757v1_decoy,length=6857>
##contig=<ID=chrUn_JTFH01001758v1_decoy,length=6840>
##contig=<ID=chrUn_JTFH01001759v1_decoy,length=6728>
##contig=<ID=chrUn_JTFH01001760v1_decoy,length=6688>
##contig=<ID=chrUn_JTFH01001761v1_decoy,length=6553>
##contig=<ID=chrUn_JTFH01001762v1_decoy,length=6396>
##contig=<ID=chrUn_JTFH01001763v1_decoy,length=6345>
##contig=<ID=chrUn_JTFH01001764v1_decoy,length=6295>
##contig=<ID=chrUn_JTFH01001765v1_decoy,length=6266>
##contig=<ID=chrUn_JTFH01001766v1_decoy,length=6173>
##contig=<ID=chrUn_JTFH01001767v1_decoy,length=6171>
##contig=<ID=chrUn_JTFH01001768v1_decoy,length=6120>
##contig=<ID=chrUn_JTFH01001769v1_decoy,length=6105>
##contig=<ID=chrUn_JTFH01001770v1_decoy,length=6099>
##contig=<ID=chrUn_JTFH01001771v1_decoy,length=5893>
##contig=<ID=chrUn_JTFH01001772v1_decoy,length=5829>
##contig=<ID=chrUn_JTFH01001773v1_decoy,length=5793>
##contig=<ID=chrUn_JTFH01001774v1_decoy,length=5776>
##contig=<ID=chrUn_JTFH01001775v1_decoy,length=5759>
##contig=<ID=chrUn_JTFH01001776v1_decoy,length=5716>
##contig=<ID=chrUn_JTFH01001777v1_decoy,length=5708>
##contig=<ID=chrUn_JTFH01001778v1_decoy,length=5590>
##contig=<ID=chrUn_JTFH01001779v1_decoy,length=5566>
##contig=<ID=chrUn_JTFH01001780v1_decoy,length=5558>
##contig=<ID=chrUn_JTFH01001781v1_decoy,length=5418>
##contig=<ID=chrUn_JTFH01001782v1_decoy,length=5375>
##contig=<ID=chrUn_JTFH01001783v1_decoy,length=5300>
##contig=<ID=chrUn_JTFH01001784v1_decoy,length=5255>
##contig=<ID=chrUn_JTFH01001785v1_decoy,length=5157>
##contig=<ID=chrUn_JTFH01001786v1_decoy,length=5130>
##contig=<ID=chrUn_JTFH01001787v1_decoy,length=4978>
##contig=<ID=chrUn_JTFH01001788v1_decoy,length=4957>
##contig=<ID=chrUn_JTFH01001789v1_decoy,length=4947>
##contig=<ID=chrUn_JTFH01001790v1_decoy,length=4897>
##contig=<ID=chrUn_JTFH01001791v1_decoy,length=4867>
##contig=<ID=chrUn_JTFH01001792v1_decoy,length=4845>
##contig=<ID=chrUn_JTFH01001793v1_decoy,length=4678>
##contig=<ID=chrUn_JTFH01001794v1_decoy,length=4641>
##contig=<ID=chrUn_JTFH01001795v1_decoy,length=4592>
##contig=<ID=chrUn_JTFH01001796v1_decoy,length=4543>
##contig=<ID=chrUn_JTFH01001797v1_decoy,length=4532>
##contig=<ID=chrUn_JTFH01001798v1_decoy,length=4503>
##contig=<ID=chrUn_JTFH01001799v1_decoy,length=4495>
##contig=<ID=chrUn_JTFH01001800v1_decoy,length=4444>
##contig=<ID=chrUn_JTFH01001801v1_decoy,length=4414>
##contig=<ID=chrUn_JTFH01001802v1_decoy,length=4409>
##contig=<ID=chrUn_JTFH01001803v1_decoy,length=4302>
##contig=<ID=chrUn_JTFH01001804v1_decoy,length=4300>
##contig=<ID=chrUn_JTFH01001805v1_decoy,length=4277>
##contig=<ID=chrUn_JTFH01001806v1_decoy,length=4173>
##contig=<ID=chrUn_JTFH01001807v1_decoy,length=4169>
##contig=<ID=chrUn_JTFH01001808v1_decoy,length=4136>
##contig=<ID=chrUn_JTFH01001809v1_decoy,length=4101>
##contig=<ID=chrUn_JTFH01001810v1_decoy,length=4089>
##contig=<ID=chrUn_JTFH01001811v1_decoy,length=4015>
##contig=<ID=chrUn_JTFH01001812v1_decoy,length=4000>
##contig=<ID=chrUn_JTFH01001813v1_decoy,length=3973>
##contig=<ID=chrUn_JTFH01001814v1_decoy,length=3732>
##contig=<ID=chrUn_JTFH01001815v1_decoy,length=3709>
##contig=<ID=chrUn_JTFH01001816v1_decoy,length=3686>
##contig=<ID=chrUn_JTFH01001817v1_decoy,length=3676>
##contig=<ID=chrUn_JTFH01001818v1_decoy,length=3673>
##contig=<ID=chrUn_JTFH01001819v1_decoy,length=3672>
##contig=<ID=chrUn_JTFH01001820v1_decoy,length=3633>
##contig=<ID=chrUn_JTFH01001821v1_decoy,length=3633>
##contig=<ID=chrUn_JTFH01001822v1_decoy,length=3613>
##contig=<ID=chrUn_JTFH01001823v1_decoy,length=3605>
##contig=<ID=chrUn_JTFH01001824v1_decoy,length=3592>
##contig=<ID=chrUn_JTFH01001825v1_decoy,length=3586>
##contig=<ID=chrUn_JTFH01001826v1_decoy,length=3584>
##contig=<ID=chrUn_JTFH01001827v1_decoy,length=3577>
##contig=<ID=chrUn_JTFH01001828v1_decoy,length=3537>
##contig=<ID=chrUn_JTFH01001829v1_decoy,length=3510>
##contig=<ID=chrUn_JTFH01001830v1_decoy,length=3509>
##contig=<ID=chrUn_JTFH01001831v1_decoy,length=3488>
##contig=<ID=chrUn_JTFH01001832v1_decoy,length=3473>
##contig=<ID=chrUn_JTFH01001833v1_decoy,length=3445>
##contig=<ID=chrUn_JTFH01001834v1_decoy,length=3427>
##contig=<ID=chrUn_JTFH01001835v1_decoy,length=3395>
##contig=<ID=chrUn_JTFH01001836v1_decoy,length=3367>
##contig=<ID=chrUn_JTFH01001837v1_decoy,length=3337>
##contig=<ID=chrUn_JTFH01001838v1_decoy,length=3324>
##contig=<ID=chrUn_JTFH01001839v1_decoy,length=3315>
##contig=<ID=chrUn_JTFH01001840v1_decoy,length=3313>
##contig=<ID=chrUn_JTFH01001841v1_decoy,length=3283>
##contig=<ID=chrUn_JTFH01001842v1_decoy,length=3250>
##contig=<ID=chrUn_JTFH01001843v1_decoy,length=3247>
##contig=<ID=chrUn_JTFH01001844v1_decoy,length=3237>
##contig=<ID=chrUn_JTFH01001845v1_decoy,length=3235>
##contig=<ID=chrUn_JTFH01001846v1_decoy,length=3200>
##contig=<ID=chrUn_JTFH01001847v1_decoy,length=3195>
##contig=<ID=chrUn_JTFH01001848v1_decoy,length=3175>
##contig=<ID=chrUn_JTFH01001849v1_decoy,length=3158>
##contig=<ID=chrUn_JTFH01001850v1_decoy,length=3143>
##contig=<ID=chrUn_JTFH01001851v1_decoy,length=3139>
##contig=<ID=chrUn_JTFH01001852v1_decoy,length=3138>
##contig=<ID=chrUn_JTFH01001853v1_decoy,length=3136>
##contig=<ID=chrUn_JTFH01001854v1_decoy,length=3132>
##contig=<ID=chrUn_JTFH01001855v1_decoy,length=3132>
##contig=<ID=chrUn_JTFH01001856v1_decoy,length=3095>
##contig=<ID=chrUn_JTFH01001857v1_decoy,length=3094>
##contig=<ID=chrUn_JTFH01001858v1_decoy,length=3093>
##contig=<ID=chrUn_JTFH01001859v1_decoy,length=3059>
##contig=<ID=chrUn_JTFH01001860v1_decoy,length=2985>
##contig=<ID=chrUn_JTFH01001861v1_decoy,length=2975>
##contig=<ID=chrUn_JTFH01001862v1_decoy,length=2967>
##contig=<ID=chrUn_JTFH01001863v1_decoy,length=2961>
##contig=<ID=chrUn_JTFH01001864v1_decoy,length=2955>
##contig=<ID=chrUn_JTFH01001865v1_decoy,length=2935>
##contig=<ID=chrUn_JTFH01001866v1_decoy,length=2933>
##contig=<ID=chrUn_JTFH01001867v1_decoy,length=2909>
##contig=<ID=chrUn_JTFH01001868v1_decoy,length=2904>
##contig=<ID=chrUn_JTFH01001869v1_decoy,length=2892>
##contig=<ID=chrUn_JTFH01001870v1_decoy,length=2886>
##contig=<ID=chrUn_JTFH01001871v1_decoy,length=2885>
##contig=<ID=chrUn_JTFH01001872v1_decoy,length=2878>
##contig=<ID=chrUn_JTFH01001873v1_decoy,length=2875>
##contig=<ID=chrUn_JTFH01001874v1_decoy,length=2861>
##contig=<ID=chrUn_JTFH01001875v1_decoy,length=2856>
##contig=<ID=chrUn_JTFH01001876v1_decoy,length=2838>
##contig=<ID=chrUn_JTFH01001877v1_decoy,length=2801>
##contig=<ID=chrUn_JTFH01001878v1_decoy,length=2797>
##contig=<ID=chrUn_JTFH01001879v1_decoy,length=2788>
##contig=<ID=chrUn_JTFH01001880v1_decoy,length=2773>
##contig=<ID=chrUn_JTFH01001881v1_decoy,length=2755>
##contig=<ID=chrUn_JTFH01001882v1_decoy,length=2754>
##contig=<ID=chrUn_JTFH01001883v1_decoy,length=2743>
##contig=<ID=chrUn_JTFH01001884v1_decoy,length=2725>
##contig=<ID=chrUn_JTFH01001885v1_decoy,length=2722>
##contig=<ID=chrUn_JTFH01001886v1_decoy,length=2682>
##contig=<ID=chrUn_JTFH01001887v1_decoy,length=2669>
##contig=<ID=chrUn_JTFH01001888v1_decoy,length=2663>
##contig=<ID=chrUn_JTFH01001889v1_decoy,length=2652>
##contig=<ID=chrUn_JTFH01001890v1_decoy,length=2647>
##contig=<ID=chrUn_JTFH01001891v1_decoy,length=2635>
##contig=<ID=chrUn_JTFH01001892v1_decoy,length=2633>
##contig=<ID=chrUn_JTFH01001893v1_decoy,length=2629>
##contig=<ID=chrUn_JTFH01001894v1_decoy,length=2612>
##contig=<ID=chrUn_JTFH01001895v1_decoy,length=2599>
##contig=<ID=chrUn_JTFH01001896v1_decoy,length=2566>
##contig=<ID=chrUn_JTFH01001897v1_decoy,length=2556>
##contig=<ID=chrUn_JTFH01001898v1_decoy,length=2551>
##contig=<ID=chrUn_JTFH01001899v1_decoy,length=2551>
##contig=<ID=chrUn_JTFH01001900v1_decoy,length=2538>
##contig=<ID=chrUn_JTFH01001901v1_decoy,length=2538>
##contig=<ID=chrUn_JTFH01001902v1_decoy,length=2525>
##contig=<ID=chrUn_JTFH01001903v1_decoy,length=2498>
##contig=<ID=chrUn_JTFH01001904v1_decoy,length=2496>
##contig=<ID=chrUn_JTFH01001905v1_decoy,length=2483>
##contig=<ID=chrUn_JTFH01001906v1_decoy,length=2475>
##contig=<ID=chrUn_JTFH01001907v1_decoy,length=2469>
##contig=<ID=chrUn_JTFH01001908v1_decoy,length=2455>
##contig=<ID=chrUn_JTFH01001909v1_decoy,length=2444>
##contig=<ID=chrUn_JTFH01001910v1_decoy,length=2437>
##contig=<ID=chrUn_JTFH01001911v1_decoy,length=2435>
##contig=<ID=chrUn_JTFH01001912v1_decoy,length=2427>
##contig=<ID=chrUn_JTFH01001913v1_decoy,length=2419>
##contig=<ID=chrUn_JTFH01001914v1_decoy,length=2413>
##contig=<ID=chrUn_JTFH01001915v1_decoy,length=2412>
##contig=<ID=chrUn_JTFH01001916v1_decoy,length=2400>
##contig=<ID=chrUn_JTFH01001917v1_decoy,length=2399>
##contig=<ID=chrUn_JTFH01001918v1_decoy,length=2396>
##contig=<ID=chrUn_JTFH01001919v1_decoy,length=2393>
##contig=<ID=chrUn_JTFH01001920v1_decoy,length=2386>
##contig=<ID=chrUn_JTFH01001921v1_decoy,length=2384>
##contig=<ID=chrUn_JTFH01001922v1_decoy,length=2382>
##contig=<ID=chrUn_JTFH01001923v1_decoy,length=2382>
##contig=<ID=chrUn_JTFH01001924v1_decoy,length=2367>
##contig=<ID=chrUn_JTFH01001925v1_decoy,length=2366>
##contig=<ID=chrUn_JTFH01001926v1_decoy,length=2362>
##contig=<ID=chrUn_JTFH01001927v1_decoy,length=2361>
##contig=<ID=chrUn_JTFH01001928v1_decoy,length=2353>
##contig=<ID=chrUn_JTFH01001929v1_decoy,length=2349>
##contig=<ID=chrUn_JTFH01001930v1_decoy,length=2348>
##contig=<ID=chrUn_JTFH01001931v1_decoy,length=2340>
##contig=<ID=chrUn_JTFH01001932v1_decoy,length=2339>
##contig=<ID=chrUn_JTFH01001933v1_decoy,length=2336>
##contig=<ID=chrUn_JTFH01001934v1_decoy,length=2333>
##contig=<ID=chrUn_JTFH01001935v1_decoy,length=2330>
##contig=<ID=chrUn_JTFH01001936v1_decoy,length=2327>
##contig=<ID=chrUn_JTFH01001937v1_decoy,length=2318>
##contig=<ID=chrUn_JTFH01001938v1_decoy,length=2293>
##contig=<ID=chrUn_JTFH01001939v1_decoy,length=2292>
##contig=<ID=chrUn_JTFH01001940v1_decoy,length=2287>
##contig=<ID=chrUn_JTFH01001941v1_decoy,length=2274>
##contig=<ID=chrUn_JTFH01001942v1_decoy,length=2274>
##contig=<ID=chrUn_JTFH01001943v1_decoy,length=2267>
##contig=<ID=chrUn_JTFH01001944v1_decoy,length=2260>
##contig=<ID=chrUn_JTFH01001945v1_decoy,length=2257>
##contig=<ID=chrUn_JTFH01001946v1_decoy,length=2240>
##contig=<ID=chrUn_JTFH01001947v1_decoy,length=2239>
##contig=<ID=chrUn_JTFH01001948v1_decoy,length=2232>
##contig=<ID=chrUn_JTFH01001949v1_decoy,length=2230>
##contig=<ID=chrUn_JTFH01001950v1_decoy,length=2230>
##contig=<ID=chrUn_JTFH01001951v1_decoy,length=2222>
##contig=<ID=chrUn_JTFH01001952v1_decoy,length=2216>
##contig=<ID=chrUn_JTFH01001953v1_decoy,length=2214>
##contig=<ID=chrUn_JTFH01001954v1_decoy,length=2210>
##contig=<ID=chrUn_JTFH01001955v1_decoy,length=2203>
##contig=<ID=chrUn_JTFH01001956v1_decoy,length=2197>
##contig=<ID=chrUn_JTFH01001957v1_decoy,length=2196>
##contig=<ID=chrUn_JTFH01001958v1_decoy,length=2196>
##contig=<ID=chrUn_JTFH01001959v1_decoy,length=2179>
##contig=<ID=chrUn_JTFH01001960v1_decoy,length=2178>
##contig=<ID=chrUn_JTFH01001961v1_decoy,length=2178>
##contig=<ID=chrUn_JTFH01001962v1_decoy,length=2172>
##contig=<ID=chrUn_JTFH01001963v1_decoy,length=2170>
##contig=<ID=chrUn_JTFH01001964v1_decoy,length=2167>
##contig=<ID=chrUn_JTFH01001965v1_decoy,length=2167>
##contig=<ID=chrUn_JTFH01001966v1_decoy,length=2157>
##contig=<ID=chrUn_JTFH01001967v1_decoy,length=2153>
##contig=<ID=chrUn_JTFH01001968v1_decoy,length=2151>
##contig=<ID=chrUn_JTFH01001969v1_decoy,length=2147>
##contig=<ID=chrUn_JTFH01001970v1_decoy,length=2145>
##contig=<ID=chrUn_JTFH01001971v1_decoy,length=2142>
##contig=<ID=chrUn_JTFH01001972v1_decoy,length=2142>
##contig=<ID=chrUn_JTFH01001973v1_decoy,length=2136>
##contig=<ID=chrUn_JTFH01001974v1_decoy,length=2130>
##contig=<ID=chrUn_JTFH01001975v1_decoy,length=2128>
##contig=<ID=chrUn_JTFH01001976v1_decoy,length=2126>
##contig=<ID=chrUn_JTFH01001977v1_decoy,length=2126>
##contig=<ID=chrUn_JTFH01001978v1_decoy,length=2119>
##contig=<ID=chrUn_JTFH01001979v1_decoy,length=2107>
##contig=<ID=chrUn_JTFH01001980v1_decoy,length=2091>
##contig=<ID=chrUn_JTFH01001981v1_decoy,length=2087>
##contig=<ID=chrUn_JTFH01001982v1_decoy,length=2086>
##contig=<ID=chrUn_JTFH01001983v1_decoy,length=2083>
##contig=<ID=chrUn_JTFH01001984v1_decoy,length=2075>
##contig=<ID=chrUn_JTFH01001985v1_decoy,length=2075>
##contig=<ID=chrUn_JTFH01001986v1_decoy,length=2072>
##contig=<ID=chrUn_JTFH01001987v1_decoy,length=2068>
##contig=<ID=chrUn_JTFH01001988v1_decoy,length=2067>
##contig=<ID=chrUn_JTFH01001989v1_decoy,length=2055>
##contig=<ID=chrUn_JTFH01001990v1_decoy,length=2051>
##contig=<ID=chrUn_JTFH01001991v1_decoy,length=2050>
##contig=<ID=chrUn_JTFH01001992v1_decoy,length=2033>
##contig=<ID=chrUn_JTFH01001993v1_decoy,length=2024>
##contig=<ID=chrUn_JTFH01001994v1_decoy,length=2016>
##contig=<ID=chrUn_JTFH01001995v1_decoy,length=2011>
##contig=<ID=chrUn_JTFH01001996v1_decoy,length=2009>
##contig=<ID=chrUn_JTFH01001997v1_decoy,length=2003>
##contig=<ID=chrUn_JTFH01001998v1_decoy,length=2001>
##contig=<ID=chrUn_KI270302v1,length=2274>
##contig=<ID=chrUn_KI270303v1,length=1942>
##contig=<ID=chrUn_KI270304v1,length=2165>
##contig=<ID=chrUn_KI270305v1,length=1472>
##contig=<ID=chrUn_KI270310v1,length=1201>
##contig=<ID=chrUn_KI270311v1,length=12399>
##contig=<ID=chrUn_KI270312v1,length=998>
##contig=<ID=chrUn_KI270315v1,length=2276>
##contig=<ID=chrUn_KI270316v1,length=1444>
##contig=<ID=chrUn_KI270317v1,length=37690>
##contig=<ID=chrUn_KI270320v1,length=4416>
##contig=<ID=chrUn_KI270322v1,length=21476>
##contig=<ID=chrUn_KI270329v1,length=1040>
##contig=<ID=chrUn_KI270330v1,length=1652>
##contig=<ID=chrUn_KI270333v1,length=2699>
##contig=<ID=chrUn_KI270334v1,length=1368>
##contig=<ID=chrUn_KI270335v1,length=1048>
##contig=<ID=chrUn_KI270336v1,length=1026>
##contig=<ID=chrUn_KI270337v1,length=1121>
##contig=<ID=chrUn_KI270338v1,length=1428>
##contig=<ID=chrUn_KI270340v1,length=1428>
##contig=<ID=chrUn_KI270362v1,length=3530>
##contig=<ID=chrUn_KI270363v1,length=1803>
##contig=<ID=chrUn_KI270364v1,length=2855>
##contig=<ID=chrUn_KI270366v1,length=8320>
##contig=<ID=chrUn_KI270371v1,length=2805>
##contig=<ID=chrUn_KI270372v1,length=1650>
##contig=<ID=chrUn_KI270373v1,length=1451>
##contig=<ID=chrUn_KI270374v1,length=2656>
##contig=<ID=chrUn_KI270375v1,length=2378>
##contig=<ID=chrUn_KI270376v1,length=1136>
##contig=<ID=chrUn_KI270378v1,length=1048>
##contig=<ID=chrUn_KI270379v1,length=1045>
##contig=<ID=chrUn_KI270381v1,length=1930>
##contig=<ID=chrUn_KI270382v1,length=4215>
##contig=<ID=chrUn_KI270383v1,length=1750>
##contig=<ID=chrUn_KI270384v1,length=1658>
##contig=<ID=chrUn_KI270385v1,length=990>
##contig=<ID=chrUn_KI270386v1,length=1788>
##contig=<ID=chrUn_KI270387v1,length=1537>
##contig=<ID=chrUn_KI270388v1,length=1216>
##contig=<ID=chrUn_KI270389v1,length=1298>
##contig=<ID=chrUn_KI270390v1,length=2387>
##contig=<ID=chrUn_KI270391v1,length=1484>
##contig=<ID=chrUn_KI270392v1,length=971>
##contig=<ID=chrUn_KI270393v1,length=1308>
##contig=<ID=chrUn_KI270394v1,length=970>
##contig=<ID=chrUn_KI270395v1,length=1143>
##contig=<ID=chrUn_KI270396v1,length=1880>
##contig=<ID=chrUn_KI270411v1,length=2646>
##contig=<ID=chrUn_KI270412v1,length=1179>
##contig=<ID=chrUn_KI270414v1,length=2489>
##contig=<ID=chrUn_KI270417v1,length=2043>
##contig=<ID=chrUn_KI270418v1,length=2145>
##contig=<ID=chrUn_KI270419v1,length=1029>
##contig=<ID=chrUn_KI270420v1,length=2321>
##contig=<ID=chrUn_KI270422v1,length=1445>
##contig=<ID=chrUn_KI270423v1,length=981>
##contig=<ID=chrUn_KI270424v1,length=2140>
##contig=<ID=chrUn_KI270425v1,length=1884>
##contig=<ID=chrUn_KI270429v1,length=1361>
##contig=<ID=chrUn_KI270435v1,length=92983>
##contig=<ID=chrUn_KI270438v1,length=112505>
##contig=<ID=chrUn_KI270442v1,length=392061>
##contig=<ID=chrUn_KI270448v1,length=7992>
##contig=<ID=chrUn_KI270465v1,length=1774>
##contig=<ID=chrUn_KI270466v1,length=1233>
##contig=<ID=chrUn_KI270467v1,length=3920>
##contig=<ID=chrUn_KI270468v1,length=4055>
##contig=<ID=chrUn_KI270507v1,length=5353>
##contig=<ID=chrUn_KI270508v1,length=1951>
##contig=<ID=chrUn_KI270509v1,length=2318>
##contig=<ID=chrUn_KI270510v1,length=2415>
##contig=<ID=chrUn_KI270511v1,length=8127>
##contig=<ID=chrUn_KI270512v1,length=22689>
##contig=<ID=chrUn_KI270515v1,length=6361>
##contig=<ID=chrUn_KI270516v1,length=1300>
##contig=<ID=chrUn_KI270517v1,length=3253>
##contig=<ID=chrUn_KI270518v1,length=2186>
##contig=<ID=chrUn_KI270519v1,length=138126>
##contig=<ID=chrUn_KI270521v1,length=7642>
##contig=<ID=chrUn_KI270522v1,length=5674>
##contig=<ID=chrUn_KI270528v1,length=2983>
##contig=<ID=chrUn_KI270529v1,length=1899>
##contig=<ID=chrUn_KI270530v1,length=2168>
##contig=<ID=chrUn_KI270538v1,length=91309>
##contig=<ID=chrUn_KI270539v1,length=993>
##contig=<ID=chrUn_KI270544v1,length=1202>
##contig=<ID=chrUn_KI270548v1,length=1599>
##contig=<ID=chrUn_KI270579v1,length=31033>
##contig=<ID=chrUn_KI270580v1,length=1553>
##contig=<ID=chrUn_KI270581v1,length=7046>
##contig=<ID=chrUn_KI270582v1,length=6504>
##contig=<ID=chrUn_KI270583v1,length=1400>
##contig=<ID=chrUn_KI270584v1,length=4513>
##contig=<ID=chrUn_KI270587v1,length=2969>
##contig=<ID=chrUn_KI270588v1,length=6158>
##contig=<ID=chrUn_KI270589v1,length=44474>
##contig=<ID=chrUn_KI270590v1,length=4685>
##contig=<ID=chrUn_KI270591v1,length=5796>
##contig=<ID=chrUn_KI270593v1,length=3041>
##contig=<ID=chrUn_KI270741v1,length=157432>
##contig=<ID=chrUn_KI270742v1,length=186739>
##contig=<ID=chrUn_KI270743v1,length=210658>
##contig=<ID=chrUn_KI270744v1,length=168472>
##contig=<ID=chrUn_KI270745v1,length=41891>
##contig=<ID=chrUn_KI270746v1,length=66486>
##contig=<ID=chrUn_KI270747v1,length=198735>
##contig=<ID=chrUn_KI270748v1,length=93321>
##contig=<ID=chrUn_KI270749v1,length=158759>
##contig=<ID=chrUn_KI270750v1,length=148850>
##contig=<ID=chrUn_KI270751v1,length=150742>
##contig=<ID=chrUn_KI270752v1,length=27745>
##contig=<ID=chrUn_KI270753v1,length=62944>
##contig=<ID=chrUn_KI270754v1,length=40191>
##contig=<ID=chrUn_KI270755v1,length=36723>
##contig=<ID=chrUn_KI270756v1,length=79590>
##contig=<ID=chrUn_KI270757v1,length=71251>
##contig=<ID=chrUn_KN707606v1_decoy,length=2200>
##contig=<ID=chrUn_KN707607v1_decoy,length=3033>
##contig=<ID=chrUn_KN707608v1_decoy,length=3112>
##contig=<ID=chrUn_KN707609v1_decoy,length=1642>
##contig=<ID=chrUn_KN707610v1_decoy,length=1393>
##contig=<ID=chrUn_KN707611v1_decoy,length=1103>
##contig=<ID=chrUn_KN707612v1_decoy,length=1039>
##contig=<ID=chrUn_KN707613v1_decoy,length=1619>
##contig=<ID=chrUn_KN707614v1_decoy,length=3122>
##contig=<ID=chrUn_KN707615v1_decoy,length=1934>
##contig=<ID=chrUn_KN707616v1_decoy,length=3111>
##contig=<ID=chrUn_KN707617v1_decoy,length=2545>
##contig=<ID=chrUn_KN707618v1_decoy,length=2295>
##contig=<ID=chrUn_KN707619v1_decoy,length=1551>
##contig=<ID=chrUn_KN707620v1_decoy,length=2046>
##contig=<ID=chrUn_KN707621v1_decoy,length=1222>
##contig=<ID=chrUn_KN707622v1_decoy,length=1535>
##contig=<ID=chrUn_KN707623v1_decoy,length=3784>
##contig=<ID=chrUn_KN707624v1_decoy,length=1329>
##contig=<ID=chrUn_KN707625v1_decoy,length=1238>
##contig=<ID=chrUn_KN707626v1_decoy,length=5623>
##contig=<ID=chrUn_KN707627v1_decoy,length=5821>
##contig=<ID=chrUn_KN707628v1_decoy,length=2960>
##contig=<ID=chrUn_KN707629v1_decoy,length=1848>
##contig=<ID=chrUn_KN707630v1_decoy,length=2315>
##contig=<ID=chrUn_KN707631v1_decoy,length=1945>
##contig=<ID=chrUn_KN707632v1_decoy,length=1424>
##contig=<ID=chrUn_KN707633v1_decoy,length=1274>
##contig=<ID=chrUn_KN707634v1_decoy,length=1007>
##contig=<ID=chrUn_KN707635v1_decoy,length=1414>
##contig=<ID=chrUn_KN707636v1_decoy,length=1725>
##contig=<ID=chrUn_KN707637v1_decoy,length=5354>
##contig=<ID=chrUn_KN707638v1_decoy,length=2189>
##contig=<ID=chrUn_KN707639v1_decoy,length=1294>
##contig=<ID=chrUn_KN707640v1_decoy,length=1831>
##contig=<ID=chrUn_KN707641v1_decoy,length=1647>
##contig=<ID=chrUn_KN707642v1_decoy,length=2943>
##contig=<ID=chrUn_KN707643v1_decoy,length=2857>
##contig=<ID=chrUn_KN707644v1_decoy,length=1030>
##contig=<ID=chrUn_KN707645v1_decoy,length=1070>
##contig=<ID=chrUn_KN707646v1_decoy,length=1735>
##contig=<ID=chrUn_KN707647v1_decoy,length=1982>
##contig=<ID=chrUn_KN707648v1_decoy,length=1564>
##contig=<ID=chrUn_KN707649v1_decoy,length=1775>
##contig=<ID=chrUn_KN707650v1_decoy,length=1540>
##contig=<ID=chrUn_KN707651v1_decoy,length=2013>
##contig=<ID=chrUn_KN707652v1_decoy,length=1176>
##contig=<ID=chrUn_KN707653v1_decoy,length=1890>
##contig=<ID=chrUn_KN707654v1_decoy,length=3644>
##contig=<ID=chrUn_KN707655v1_decoy,length=2785>
##contig=<ID=chrUn_KN707656v1_decoy,length=1017>
##contig=<ID=chrUn_KN707657v1_decoy,length=1068>
##contig=<ID=chrUn_KN707658v1_decoy,length=1007>
##contig=<ID=chrUn_KN707659v1_decoy,length=2605>
##contig=<ID=chrUn_KN707660v1_decoy,length=8410>
##contig=<ID=chrUn_KN707661v1_decoy,length=5534>
##contig=<ID=chrUn_KN707662v1_decoy,length=2173>
##contig=<ID=chrUn_KN707663v1_decoy,length=1065>
##contig=<ID=chrUn_KN707664v1_decoy,length=8683>
##contig=<ID=chrUn_KN707665v1_decoy,length=2670>
##contig=<ID=chrUn_KN707666v1_decoy,length=2420>
##contig=<ID=chrUn_KN707667v1_decoy,length=2189>
##contig=<ID=chrUn_KN707668v1_decoy,length=2093>
##contig=<ID=chrUn_KN707669v1_decoy,length=1184>
##contig=<ID=chrUn_KN707670v1_decoy,length=1205>
##contig=<ID=chrUn_KN707671v1_decoy,length=2786>
##contig=<ID=chrUn_KN707672v1_decoy,length=2794>
##contig=<ID=chrUn_KN707673v1_decoy,length=19544>
##contig=<ID=chrUn_KN707674v1_decoy,length=2848>
##contig=<ID=chrUn_KN707675v1_decoy,length=10556>
##contig=<ID=chrUn_KN707676v1_decoy,length=9066>
##contig=<ID=chrUn_KN707677v1_decoy,length=7267>
##contig=<ID=chrUn_KN707678v1_decoy,length=2462>
##contig=<ID=chrUn_KN707679v1_decoy,length=1774>
##contig=<ID=chrUn_KN707680v1_decoy,length=1297>
##contig=<ID=chrUn_KN707681v1_decoy,length=4379>
##contig=<ID=chrUn_KN707682v1_decoy,length=4208>
##contig=<ID=chrUn_KN707683v1_decoy,length=4068>
##contig=<ID=chrUn_KN707684v1_decoy,length=2940>
##contig=<ID=chrUn_KN707685v1_decoy,length=3938>
##contig=<ID=chrUn_KN707686v1_decoy,length=2072>
##contig=<ID=chrUn_KN707687v1_decoy,length=1136>
##contig=<ID=chrUn_KN707688v1_decoy,length=4248>
##contig=<ID=chrUn_KN707689v1_decoy,length=5823>
##contig=<ID=chrUn_KN707690v1_decoy,length=3715>
##contig=<ID=chrUn_KN707691v1_decoy,length=4885>
##contig=<ID=chrUn_KN707692v1_decoy,length=4813>
##contig=<ID=chrUn_KN707693v1_decoy,length=2899>
##contig=<ID=chrUn_KN707694v1_decoy,length=1228>
##contig=<ID=chrUn_KN707695v1_decoy,length=3119>
##contig=<ID=chrUn_KN707696v1_decoy,length=3828>
##contig=<ID=chrUn_KN707697v1_decoy,length=1186>
##contig=<ID=chrUn_KN707698v1_decoy,length=1908>
##contig=<ID=chrUn_KN707699v1_decoy,length=2795>
##contig=<ID=chrUn_KN707700v1_decoy,length=3703>
##contig=<ID=chrUn_KN707701v1_decoy,length=6722>
##contig=<ID=chrUn_KN707702v1_decoy,length=6466>
##contig=<ID=chrUn_KN707703v1_decoy,length=2235>
##contig=<ID=chrUn_KN707704v1_decoy,length=2871>
##contig=<ID=chrUn_KN707705v1_decoy,length=4632>
##contig=<ID=chrUn_KN707706v1_decoy,length=4225>
##contig=<ID=chrUn_KN707707v1_decoy,length=4339>
##contig=<ID=chrUn_KN707708v1_decoy,length=2305>
##contig=<ID=chrUn_KN707709v1_decoy,length=3273>
##contig=<ID=chrUn_KN707710v1_decoy,length=5701>
##contig=<ID=chrUn_KN707711v1_decoy,length=4154>
##contig=<ID=chrUn_KN707712v1_decoy,length=1243>
##contig=<ID=chrUn_KN707713v1_decoy,length=1308>
##contig=<ID=chrUn_KN707714v1_decoy,length=2922>
##contig=<ID=chrUn_KN707715v1_decoy,length=3044>
##contig=<ID=chrUn_KN707716v1_decoy,length=2888>
##contig=<ID=chrUn_KN707717v1_decoy,length=1742>
##contig=<ID=chrUn_KN707718v1_decoy,length=4969>
##contig=<ID=chrUn_KN707719v1_decoy,length=3270>
##contig=<ID=chrUn_KN707720v1_decoy,length=6028>
##contig=<ID=chrUn_KN707721v1_decoy,length=1105>
##contig=<ID=chrUn_KN707722v1_decoy,length=2884>
##contig=<ID=chrUn_KN707723v1_decoy,length=1124>
##contig=<ID=chrUn_KN707724v1_decoy,length=1454>
##contig=<ID=chrUn_KN707725v1_decoy,length=2565>
##contig=<ID=chrUn_KN707726v1_decoy,length=2149>
##contig=<ID=chrUn_KN707727v1_decoy,length=2630>
##contig=<ID=chrUn_KN707728v1_decoy,length=14625>
##contig=<ID=chrUn_KN707729v1_decoy,length=7431>
##contig=<ID=chrUn_KN707730v1_decoy,length=5776>
##contig=<ID=chrUn_KN707731v1_decoy,length=4820>
##contig=<ID=chrUn_KN707732v1_decoy,length=1227>
##contig=<ID=chrUn_KN707733v1_decoy,length=7503>
##contig=<ID=chrUn_KN707734v1_decoy,length=9652>
##contig=<ID=chrUn_KN707735v1_decoy,length=1091>
##contig=<ID=chrUn_KN707736v1_decoy,length=2467>
##contig=<ID=chrUn_KN707737v1_decoy,length=1270>
##contig=<ID=chrUn_KN707738v1_decoy,length=4365>
##contig=<ID=chrUn_KN707739v1_decoy,length=4284>
##contig=<ID=chrUn_KN707740v1_decoy,length=10282>
##contig=<ID=chrUn_KN707741v1_decoy,length=5601>
##contig=<ID=chrUn_KN707742v1_decoy,length=4758>
##contig=<ID=chrUn_KN707743v1_decoy,length=1624>
##contig=<ID=chrUn_KN707744v1_decoy,length=4024>
##contig=<ID=chrUn_KN707745v1_decoy,length=1276>
##contig=<ID=chrUn_KN707746v1_decoy,length=5083>
##contig=<ID=chrUn_KN707747v1_decoy,length=2075>
##contig=<ID=chrUn_KN707748v1_decoy,length=3553>
##contig=<ID=chrUn_KN707749v1_decoy,length=7010>
##contig=<ID=chrUn_KN707750v1_decoy,length=4718>
##contig=<ID=chrUn_KN707751v1_decoy,length=3546>
##contig=<ID=chrUn_KN707752v1_decoy,length=2873>
##contig=<ID=chrUn_KN707753v1_decoy,length=2144>
##contig=<ID=chrUn_KN707754v1_decoy,length=2243>
##contig=<ID=chrUn_KN707755v1_decoy,length=5343>
##contig=<ID=chrUn_KN707756v1_decoy,length=4877>
##contig=<ID=chrUn_KN707757v1_decoy,length=3034>
##contig=<ID=chrUn_KN707758v1_decoy,length=2826>
##contig=<ID=chrUn_KN707759v1_decoy,length=1221>
##contig=<ID=chrUn_KN707760v1_decoy,length=1169>
##contig=<ID=chrUn_KN707761v1_decoy,length=2319>
##contig=<ID=chrUn_KN707762v1_decoy,length=3450>
##contig=<ID=chrUn_KN707763v1_decoy,length=2674>
##contig=<ID=chrUn_KN707764v1_decoy,length=3912>
##contig=<ID=chrUn_KN707765v1_decoy,length=6020>
##contig=<ID=chrUn_KN707766v1_decoy,length=2303>
##contig=<ID=chrUn_KN707767v1_decoy,length=2552>
##contig=<ID=chrUn_KN707768v1_decoy,length=3656>
##contig=<ID=chrUn_KN707769v1_decoy,length=1591>
##contig=<ID=chrUn_KN707770v1_decoy,length=1209>
##contig=<ID=chrUn_KN707771v1_decoy,length=3176>
##contig=<ID=chrUn_KN707772v1_decoy,length=8915>
##contig=<ID=chrUn_KN707773v1_decoy,length=4902>
##contig=<ID=chrUn_KN707774v1_decoy,length=3324>
##contig=<ID=chrUn_KN707775v1_decoy,length=5997>
##contig=<ID=chrUn_KN707776v1_decoy,length=2618>
##contig=<ID=chrUn_KN707777v1_decoy,length=10311>
##contig=<ID=chrUn_KN707778v1_decoy,length=2440>
##contig=<ID=chrUn_KN707779v1_decoy,length=12444>
##contig=<ID=chrUn_KN707780v1_decoy,length=5691>
##contig=<ID=chrUn_KN707781v1_decoy,length=2717>
##contig=<ID=chrUn_KN707782v1_decoy,length=5277>
##contig=<ID=chrUn_KN707783v1_decoy,length=4373>
##contig=<ID=chrUn_KN707784v1_decoy,length=3224>
##contig=<ID=chrUn_KN707785v1_decoy,length=2631>
##contig=<ID=chrUn_KN707786v1_decoy,length=5385>
##contig=<ID=chrUn_KN707787v1_decoy,length=3678>
##contig=<ID=chrUn_KN707788v1_decoy,length=1412>
##contig=<ID=chrUn_KN707789v1_decoy,length=1443>
##contig=<ID=chrUn_KN707790v1_decoy,length=1098>
##contig=<ID=chrUn_KN707791v1_decoy,length=3240>
##contig=<ID=chrUn_KN707792v1_decoy,length=1915>
##contig=<ID=chrUn_KN707793v1_decoy,length=4667>
##contig=<ID=chrUn_KN707794v1_decoy,length=7219>
##contig=<ID=chrUn_KN707795v1_decoy,length=3277>
##contig=<ID=chrUn_KN707796v1_decoy,length=3473>
##contig=<ID=chrUn_KN707797v1_decoy,length=4243>
##contig=<ID=chrUn_KN707798v1_decoy,length=17599>
##contig=<ID=chrUn_KN707799v1_decoy,length=5095>
##contig=<ID=chrUn_KN707800v1_decoy,length=2237>
##contig=<ID=chrUn_KN707801v1_decoy,length=2901>
##contig=<ID=chrUn_KN707802v1_decoy,length=2666>
##contig=<ID=chrUn_KN707803v1_decoy,length=5336>
##contig=<ID=chrUn_KN707804v1_decoy,length=4383>
##contig=<ID=chrUn_KN707805v1_decoy,length=5446>
##contig=<ID=chrUn_KN707806v1_decoy,length=6252>
##contig=<ID=chrUn_KN707807v1_decoy,length=4616>
##contig=<ID=chrUn_KN707808v1_decoy,length=3021>
##contig=<ID=chrUn_KN707809v1_decoy,length=3667>
##contig=<ID=chrUn_KN707810v1_decoy,length=4563>
##contig=<ID=chrUn_KN707811v1_decoy,length=1120>
##contig=<ID=chrUn_KN707812v1_decoy,length=3845>
##contig=<ID=chrUn_KN707813v1_decoy,length=2272>
##contig=<ID=chrUn_KN707814v1_decoy,length=4764>
##contig=<ID=chrUn_KN707815v1_decoy,length=5410>
##contig=<ID=chrUn_KN707816v1_decoy,length=7150>
##contig=<ID=chrUn_KN707817v1_decoy,length=1762>
##contig=<ID=chrUn_KN707818v1_decoy,length=1207>
##contig=<ID=chrUn_KN707819v1_decoy,length=1331>
##contig=<ID=chrUn_KN707820v1_decoy,length=8307>
##contig=<ID=chrUn_KN707821v1_decoy,length=2276>
##contig=<ID=chrUn_KN707822v1_decoy,length=2575>
##contig=<ID=chrUn_KN707823v1_decoy,length=3970>
##contig=<ID=chrUn_KN707824v1_decoy,length=1352>
##contig=<ID=chrUn_KN707825v1_decoy,length=3040>
##contig=<ID=chrUn_KN707826v1_decoy,length=2070>
##contig=<ID=chrUn_KN707827v1_decoy,length=2913>
##contig=<ID=chrUn_KN707828v1_decoy,length=2389>
##contig=<ID=chrUn_KN707829v1_decoy,length=1835>
##contig=<ID=chrUn_KN707830v1_decoy,length=4807>
##contig=<ID=chrUn_KN707831v1_decoy,length=2201>
##contig=<ID=chrUn_KN707832v1_decoy,length=1265>
##contig=<ID=chrUn_KN707833v1_decoy,length=1961>
##contig=<ID=chrUn_KN707834v1_decoy,length=1064>
##contig=<ID=chrUn_KN707835v1_decoy,length=1932>
##contig=<ID=chrUn_KN707836v1_decoy,length=3213>
##contig=<ID=chrUn_KN707837v1_decoy,length=1178>
##contig=<ID=chrUn_KN707838v1_decoy,length=2926>
##contig=<ID=chrUn_KN707839v1_decoy,length=1038>
##contig=<ID=chrUn_KN707840v1_decoy,length=3298>
##contig=<ID=chrUn_KN707841v1_decoy,length=8992>
##contig=<ID=chrUn_KN707842v1_decoy,length=6698>
##contig=<ID=chrUn_KN707843v1_decoy,length=4880>
##contig=<ID=chrUn_KN707844v1_decoy,length=1766>
##contig=<ID=chrUn_KN707845v1_decoy,length=3532>
##contig=<ID=chrUn_KN707846v1_decoy,length=2297>
##contig=<ID=chrUn_KN707847v1_decoy,length=1234>
##contig=<ID=chrUn_KN707848v1_decoy,length=1205>
##contig=<ID=chrUn_KN707849v1_decoy,length=2790>
##contig=<ID=chrUn_KN707850v1_decoy,length=2006>
##contig=<ID=chrUn_KN707851v1_decoy,length=4593>
##contig=<ID=chrUn_KN707852v1_decoy,length=1579>
##contig=<ID=chrUn_KN707853v1_decoy,length=9597>
##contig=<ID=chrUn_KN707854v1_decoy,length=10451>
##contig=<ID=chrUn_KN707855v1_decoy,length=3219>
##contig=<ID=chrUn_KN707856v1_decoy,length=2300>
##contig=<ID=chrUn_KN707857v1_decoy,length=5985>
##contig=<ID=chrUn_KN707858v1_decoy,length=2959>
##contig=<ID=chrUn_KN707859v1_decoy,length=1340>
##contig=<ID=chrUn_KN707860v1_decoy,length=3148>
##contig=<ID=chrUn_KN707861v1_decoy,length=2242>
##contig=<ID=chrUn_KN707862v1_decoy,length=16513>
##contig=<ID=chrUn_KN707863v1_decoy,length=7821>
##contig=<ID=chrUn_KN707864v1_decoy,length=2159>
##contig=<ID=chrUn_KN707865v1_decoy,length=2114>
##contig=<ID=chrUn_KN707866v1_decoy,length=4109>
##contig=<ID=chrUn_KN707867v1_decoy,length=1544>
##contig=<ID=chrUn_KN707868v1_decoy,length=1005>
##contig=<ID=chrUn_KN707869v1_decoy,length=8632>
##contig=<ID=chrUn_KN707870v1_decoy,length=1012>
##contig=<ID=chrUn_KN707871v1_decoy,length=4728>
##contig=<ID=chrUn_KN707872v1_decoy,length=2165>
##contig=<ID=chrUn_KN707873v1_decoy,length=7591>
##contig=<ID=chrUn_KN707874v1_decoy,length=5202>
##contig=<ID=chrUn_KN707875v1_decoy,length=4241>
##contig=<ID=chrUn_KN707876v1_decoy,length=4131>
##contig=<ID=chrUn_KN707877v1_decoy,length=2272>
##contig=<ID=chrUn_KN707878v1_decoy,length=2085>
##contig=<ID=chrUn_KN707879v1_decoy,length=4346>
##contig=<ID=chrUn_KN707880v1_decoy,length=1208>
##contig=<ID=chrUn_KN707881v1_decoy,length=4543>
##contig=<ID=chrUn_KN707882v1_decoy,length=2772>
##contig=<ID=chrUn_KN707883v1_decoy,length=2490>
##contig=<ID=chrUn_KN707884v1_decoy,length=4568>
##contig=<ID=chrUn_KN707885v1_decoy,length=1776>
##contig=<ID=chrUn_KN707886v1_decoy,length=2699>
##contig=<ID=chrUn_KN707887v1_decoy,length=3534>
##contig=<ID=chrUn_KN707888v1_decoy,length=2424>
##contig=<ID=chrUn_KN707889v1_decoy,length=1747>
##contig=<ID=chrUn_KN707890v1_decoy,length=1088>
##contig=<ID=chrUn_KN707891v1_decoy,length=1143>
##contig=<ID=chrUn_KN707892v1_decoy,length=2530>
##contig=<ID=chrUn_KN707893v1_decoy,length=8049>
##contig=<ID=chrUn_KN707894v1_decoy,length=1366>
##contig=<ID=chrUn_KN707895v1_decoy,length=4284>
##contig=<ID=chrUn_KN707896v1_decoy,length=33125>
##contig=<ID=chrUn_KN707897v1_decoy,length=2137>
##contig=<ID=chrUn_KN707898v1_decoy,length=3840>
##contig=<ID=chrUn_KN707899v1_decoy,length=3087>
##contig=<ID=chrUn_KN707900v1_decoy,length=2041>
##contig=<ID=chrUn_KN707901v1_decoy,length=3344>
##contig=<ID=chrUn_KN707902v1_decoy,length=2921>
##contig=<ID=chrUn_KN707903v1_decoy,length=6581>
##contig=<ID=chrUn_KN707904v1_decoy,length=3968>
##contig=<ID=chrUn_KN707905v1_decoy,length=2339>
##contig=<ID=chrUn_KN707906v1_decoy,length=1243>
##contig=<ID=chrUn_KN707907v1_decoy,length=7776>
##contig=<ID=chrUn_KN707908v1_decoy,length=19837>
##contig=<ID=chrUn_KN707909v1_decoy,length=1737>
##contig=<ID=chrUn_KN707910v1_decoy,length=1098>
##contig=<ID=chrUn_KN707911v1_decoy,length=1893>
##contig=<ID=chrUn_KN707912v1_decoy,length=1281>
##contig=<ID=chrUn_KN707913v1_decoy,length=1527>
##contig=<ID=chrUn_KN707914v1_decoy,length=2055>
##contig=<ID=chrUn_KN707915v1_decoy,length=2527>
##contig=<ID=chrUn_KN707916v1_decoy,length=3275>
##contig=<ID=chrUn_KN707917v1_decoy,length=1265>
##contig=<ID=chrUn_KN707918v1_decoy,length=2623>
##contig=<ID=chrUn_KN707919v1_decoy,length=4850>
##contig=<ID=chrUn_KN707920v1_decoy,length=3584>
##contig=<ID=chrUn_KN707921v1_decoy,length=2561>
##contig=<ID=chrUn_KN707922v1_decoy,length=3041>
##contig=<ID=chrUn_KN707923v1_decoy,length=1409>
##contig=<ID=chrUn_KN707924v1_decoy,length=4596>
##contig=<ID=chrUn_KN707925v1_decoy,length=11555>
##contig=<ID=chrUn_KN707926v1_decoy,length=1266>
##contig=<ID=chrUn_KN707927v1_decoy,length=1079>
##contig=<ID=chrUn_KN707928v1_decoy,length=1087>
##contig=<ID=chrUn_KN707929v1_decoy,length=1226>
##contig=<ID=chrUn_KN707930v1_decoy,length=1131>
##contig=<ID=chrUn_KN707931v1_decoy,length=1199>
##contig=<ID=chrUn_KN707932v1_decoy,length=1084>
##contig=<ID=chrUn_KN707933v1_decoy,length=2038>
##contig=<ID=chrUn_KN707934v1_decoy,length=1070>
##contig=<ID=chrUn_KN707935v1_decoy,length=1312>
##contig=<ID=chrUn_KN707936v1_decoy,length=4031>
##contig=<ID=chrUn_KN707937v1_decoy,length=7445>
##contig=<ID=chrUn_KN707938v1_decoy,length=1770>
##contig=<ID=chrUn_KN707939v1_decoy,length=5600>
##contig=<ID=chrUn_KN707940v1_decoy,length=1882>
##contig=<ID=chrUn_KN707941v1_decoy,length=1170>
##contig=<ID=chrUn_KN707942v1_decoy,length=1300>
##contig=<ID=chrUn_KN707943v1_decoy,length=5325>
##contig=<ID=chrUn_KN707944v1_decoy,length=2043>
##contig=<ID=chrUn_KN707945v1_decoy,length=1072>
##contig=<ID=chrUn_KN707946v1_decoy,length=2463>
##contig=<ID=chrUn_KN707947v1_decoy,length=1010>
##contig=<ID=chrUn_KN707948v1_decoy,length=1432>
##contig=<ID=chrUn_KN707949v1_decoy,length=1162>
##contig=<ID=chrUn_KN707950v1_decoy,length=1095>
##contig=<ID=chrUn_KN707951v1_decoy,length=1118>
##contig=<ID=chrUn_KN707952v1_decoy,length=1383>
##contig=<ID=chrUn_KN707953v1_decoy,length=2289>
##contig=<ID=chrUn_KN707954v1_decoy,length=1648>
##contig=<ID=chrUn_KN707955v1_decoy,length=2203>
##contig=<ID=chrUn_KN707956v1_decoy,length=3270>
##contig=<ID=chrUn_KN707957v1_decoy,length=11499>
##contig=<ID=chrUn_KN707958v1_decoy,length=2474>
##contig=<ID=chrUn_KN707959v1_decoy,length=2294>
##contig=<ID=chrUn_KN707960v1_decoy,length=1238>
##contig=<ID=chrUn_KN707961v1_decoy,length=3410>
##contig=<ID=chrUn_KN707962v1_decoy,length=1523>
##contig=<ID=chrUn_KN707963v1_decoy,length=62955>
##contig=<ID=chrUn_KN707964v1_decoy,length=6282>
##contig=<ID=chrUn_KN707965v1_decoy,length=3836>
##contig=<ID=chrUn_KN707966v1_decoy,length=6486>
##contig=<ID=chrUn_KN707967v1_decoy,length=15368>
##contig=<ID=chrUn_KN707968v1_decoy,length=9572>
##contig=<ID=chrUn_KN707969v1_decoy,length=6413>
##contig=<ID=chrUn_KN707970v1_decoy,length=4104>
##contig=<ID=chrUn_KN707971v1_decoy,length=12943>
##contig=<ID=chrUn_KN707972v1_decoy,length=4650>
##contig=<ID=chrUn_KN707973v1_decoy,length=3080>
##contig=<ID=chrUn_KN707974v1_decoy,length=3134>
##contig=<ID=chrUn_KN707975v1_decoy,length=6211>
##contig=<ID=chrUn_KN707976v1_decoy,length=1126>
##contig=<ID=chrUn_KN707977v1_decoy,length=1101>
##contig=<ID=chrUn_KN707978v1_decoy,length=1101>
##contig=<ID=chrUn_KN707979v1_decoy,length=2648>
##contig=<ID=chrUn_KN707980v1_decoy,length=2973>
##contig=<ID=chrUn_KN707981v1_decoy,length=2520>
##contig=<ID=chrUn_KN707982v1_decoy,length=2318>
##contig=<ID=chrUn_KN707983v1_decoy,length=2606>
##contig=<ID=chrUn_KN707984v1_decoy,length=2205>
##contig=<ID=chrUn_KN707985v1_decoy,length=2929>
##contig=<ID=chrUn_KN707986v1_decoy,length=3869>
##contig=<ID=chrUn_KN707987v1_decoy,length=1117>
##contig=<ID=chrUn_KN707988v1_decoy,length=2960>
##contig=<ID=chrUn_KN707989v1_decoy,length=1009>
##contig=<ID=chrUn_KN707990v1_decoy,length=4048>
##contig=<ID=chrUn_KN707991v1_decoy,length=2193>
##contig=<ID=chrUn_KN707992v1_decoy,length=1830>
##contig=<ID=chrX,length=156040895>
##contig=<ID=chrY,length=57227415>
##contig=<ID=chrY_KI270740v1_random,length=37240>
#CHROM	POS	ID	REF	ALT	QUAL	FILTER	INFO	FORMAT	SAMPLE
chr1	136260	pbsv.INS.DUP.1	T	<DUP>	.	PASS	SVTYPE=DUP;END=136314;SVLEN=54	GT:AD:DP:SAC	0/1:17,11:28:10,7,9,2
chr1	136849	pbsv.INS.DUP.2	G	<DUP>	.	PASS	SVTYPE=DUP;END=137030;SVLEN=181	GT:AD:DP:SAC	0/1:10,18:28:5,5,13,5
chr1	181161	pbsv.INS.DUP.3	C	<DUP>	.	PASS	SVTYPE=DUP;END=181327;SVLEN=166	GT:AD:DP:SAC	0/1:25,7:32:17,8,5,2
chr1	503154	pbsv.INS.DUP.7	A	<DUP>	.	PASS	SVTYPE=DUP;END=503172;SVLEN=18	GT:AD:DP:SAC	1/1:0,16:16:0,0,5,11
chr1	597846	pbsv.INS.DUP.8	G	<DUP>	.	PASS	SVTYPE=DUP;END=597938;SVLEN=92	GT:AD:DP:SAC	0/1:8,3:11:4,4,1,2
chr1	598136	pbsv.INS.DUP.10	C	<DUP>	.	PASS	SVTYPE=DUP;END=598389;SVLEN=253	GT:AD:DP:SAC	0/1:8,4:12:3,5,3,1
chr1	866756	pbsv.INS.DUP.26	C	<DUP>	.	PASS	SVTYPE=DUP;END=866894;SVLEN=138	GT:AD:DP:SAC	0/1:14,5:19:10,4,2,3
chr1	886228	pbsv.INS.DUP.30	C	<DUP>	.	PASS	SVTYPE=DUP;END=886249;SVLEN=21	GT:AD:DP:SAC	1/1:0,26:26:0,0,9,17
chr1	939409	pbsv.INS.DUP.38	C	<DUP>	.	PASS	SVTYPE=DUP;END=939446;SVLEN=37	GT:AD:DP:SAC	1/1:0,26:26:0,0,11,15
chr1	948671	pbsv.INS.DUP.39	A	<DUP>	.	PASS	SVTYPE=DUP;END=948706;SVLEN=35	GT:AD:DP:SAC	1/1:0,25:25:0,0,12,13
chr1	988815	pbsv.INS.DUP.45	G	<DUP>	.	PASS	SVTYPE=DUP;END=988853;SVLEN=38	GT:AD:DP:SAC	0/1:5,19:24:2,3,6,13
chr1	996300	pbsv.INS.DUP.47	G	<DUP>	.	PASS	SVTYPE=DUP;END=996488;SVLEN=188	GT:AD:DP:SAC	0/1:16,6:22:9,7,5,1
chr1	1029409	pbsv.INS.DUP.51	G	<DUP>	.	PASS	SVTYPE=DUP;END=1029429;SVLEN=20	GT:AD:DP:SAC	0/1:13,24:37:7,6,15,9
chr1	1068769	pbsv.INS.DUP.57	A	<DUP>	.	PASS	SVTYPE=DUP;END=1068831;SVLEN=62	GT:AD:DP:SAC	1/1:2,26:28:1,1,15,11
chr1	1099032	pbsv.INS.DUP.61	T	<DUP>	.	PASS	SVTYPE=DUP;END=1099086;SVLEN=54	GT:AD:DP:SAC	0/1:19,9:28:11,8,3,6
chr1	1099905	pbsv.BND.chr1:1099905-chrUn_KN707795v1_decoy:4	A	A[chrUn_KN707795v1_decoy:4[	.	Decoy;NearContigEnd	SVTYPE=BND;CIPOS=-1,2;MATEID=pbsv.BND.chrUn_KN707795v1_decoy:4-chr1:1099905	GT:AD:DP	0/1:23,3:26
chr1	1117831	pbsv.BND.chr1:1117831-chr22:20272155	C	[chr22:20272155[C	.	PASS	SVTYPE=BND;CIPOS=-4,57;MATEID=pbsv.BND.chr22:20272155-chr1:1117831	GT:AD:DP	1/1:9,45:54
chr1	1119522	pbsv.BND.chr1:1119522-chr22:20302976	C	C]chr22:20302976]	.	PASS	SVTYPE=BND;CIPOS=-13,5;MATEID=pbsv.BND.chr22:20302976-chr1:1119522	GT:AD:DP	0/1:42,14:56
chr1	1141373	pbsv.INS.DUP.66	C	<DUP>	.	PASS	SVTYPE=DUP;END=1141419;SVLEN=46	GT:AD:DP:SAC	1/1:5,31:36:2,3,14,17
chr1	1175986	pbsv.INS.DUP.70	G	<DUP>	.	PASS	SVTYPE=DUP;END=1176083;SVLEN=97	GT:AD:DP:SAC	0/1:9,31:40:7,2,16,15
chr1	1180913	pbsv.INS.DUP.71	C	<DUP>	.	PASS	SVTYPE=DUP;END=1180934;SVLEN=21	GT:AD:DP:SAC	0/1:11,21:32:6,5,11,10
chr1	1192649	pbsv.INS.DUP.73	G	<DUP>	.	PASS	SVTYPE=DUP;END=1192730;SVLEN=81	GT:AD:DP:SAC	1/1:4,24:28:2,2,15,9
chr1	1202246	pbsv.INS.DUP.75	C	<DUP>	.	PASS	SVTYPE=DUP;END=1202538;SVLEN=292	GT:AD:DP:SAC	0/1:16,7:23:7,9,1,6
chr1	1202478	pbsv.INS.DUP.76	G	<DUP>	.	InsufficientStrandEvidence	SVTYPE=DUP;END=1202548;SVLEN=70	GT:AD:DP:SAC	0/1:18,5:23:8,10,0,5
chr1	1382378	pbsv.INS.DUP.92	A	<DUP>	.	PASS	SVTYPE=DUP;END=1382448;SVLEN=70	GT:AD:DP:SAC	0/1:25,10:35:10,15,6,4
chr1	1382395	pbsv.INS.DUP.93	A	<DUP>	.	PASS	SVTYPE=DUP;END=1382751;SVLEN=356	GT:AD:DP:SAC	0/1:21,14:35:10,11,6,8
chr1	1543630	pbsv.INS.DUP.105	G	<DUP>	.	PASS	SVTYPE=DUP;END=1543822;SVLEN=192	GT:AD:DP:SAC	0/1:22,13:35:10,12,9,4
chr1	1979567	pbsv.INS.DUP.122	C	<DUP>	.	PASS	SVTYPE=DUP;END=1979818;SVLEN=251	GT:AD:DP:SAC	0/1:15,22:37:10,5,11,11
chr1	2124269	pbsv.INS.DUP.128	T	<DUP>	.	PASS	SVTYPE=DUP;END=2124332;SVLEN=63	GT:AD:DP:SAC	1/1:2,34:36:1,1,19,15
chr1	2147892	pbsv.INS.DUP.129	G	<DUP>	.	PASS	SVTYPE=DUP;END=2148014;SVLEN=122	GT:AD:DP:SAC	1/1:5,25:30:4,1,12,13
chr1	2440393	pbsv.INS.DUP.141	T	<DUP>	.	PASS	SVTYPE=DUP;END=2440555;SVLEN=162	GT:AD:DP:SAC	0/1:18,12:30:11,7,7,5
chr1	2440406	pbsv.INS.DUP.142	G	<DUP>	.	PASS	SVTYPE=DUP;END=2440672;SVLEN=266	GT:AD:DP:SAC	0/1:21,8:29:12,9,5,3
chr1	2634914	pbsv.INS.DUP.148	C	<DUP>	.	PASS	SVTYPE=DUP;END=2634971;SVLEN=57	GT:AD:DP:SAC	0/1:11,28:39:8,3,11,17
chr1	2685031	pbsv.INS.DUP.155	C	<DUP>	.	PASS	SVTYPE=DUP;END=2685059;SVLEN=28	GT:AD:DP:SAC	0/1:66,71:137:43,23,33,38
chr1	2863196	pbsv.INS.DUP.168	C	<DUP>	.	PASS	SVTYPE=DUP;END=2863234;SVLEN=38	GT:AD:DP:SAC	1/1:3,29:32:1,2,7,22
chr1	2877551	pbsv.INS.DUP.169	G	<DUP>	.	PASS	SVTYPE=DUP;END=2877588;SVLEN=37	GT:AD:DP:SAC	1/1:1,27:28:0,1,12,15
chr1	3162893	pbsv.INS.DUP.177	A	<DUP>	.	PASS	SVTYPE=DUP;END=3163074;SVLEN=181	GT:AD:DP:SAC	0/1:16,12:28:9,7,7,5
chr1	3162978	pbsv.INS.DUP.178	G	<DUP>	.	PASS	SVTYPE=DUP;END=3163339;SVLEN=361	GT:AD:DP:SAC	0/1:14,18:32:8,6,10,8
chr1	3167608	pbsv.INS.DUP.182	C	<DUP>	.	PASS	SVTYPE=DUP;END=3167806;SVLEN=198	GT:AD:DP:SAC	0/1:12,20:32:6,6,6,14
chr1	3167683	pbsv.INS.DUP.183	C	<DUP>	.	PASS	SVTYPE=DUP;END=3167793;SVLEN=110	GT:AD:DP:SAC	0/1:13,22:35:6,7,7,15
chr1	3502030	pbsv.INS.DUP.198	T	<DUP>	.	PASS	SVTYPE=DUP;END=3502072;SVLEN=42	GT:AD:DP:SAC	0/1:5,3:8:2,3,2,1
chr1	3694093	pbsv.INS.DUP.215	C	<DUP>	.	PASS	SVTYPE=DUP;END=3694162;SVLEN=69	GT:AD:DP:SAC	1/1:7,33:40:3,4,14,19
chr1	4078230	pbsv.INS.DUP.227	A	<DUP>	.	PASS	SVTYPE=DUP;END=4078376;SVLEN=146	GT:AD:DP:SAC	0/1:18,36:54:11,7,17,19
chr1	4146779	pbsv.INS.DUP.232	C	<DUP>	.	PASS	SVTYPE=DUP;END=4146796;SVLEN=17	GT:AD:DP:SAC	1/1:4,28:32:3,1,13,15
chr1	4228661	pbsv.INS.DUP.235	T	<DUP>	.	PASS	SVTYPE=DUP;END=4228698;SVLEN=37	GT:AD:DP:SAC	1/1:0,22:22:0,0,12,10
chr1	4302955	pbsv.INS.DUP.236	T	<DUP>	.	PASS	SVTYPE=DUP;END=4302978;SVLEN=23	GT:AD:DP:SAC	1/1:2,36:38:0,2,21,15
chr1	4332494	pbsv.INS.DUP.238	G	<DUP>	.	PASS	SVTYPE=DUP;END=4332680;SVLEN=186	GT:AD:DP:SAC	0/1:15,29:44:10,5,15,14
chr1	4332779	pbsv.INS.DUP.240	C	<DUP>	.	PASS	SVTYPE=DUP;END=4333401;SVLEN=622	GT:AD:DP:SAC	0/1:29,15:44:21,8,5,10
chr1	4333055	pbsv.INS.DUP.241	C	<DUP>	.	PASS	SVTYPE=DUP;END=4333395;SVLEN=340	GT:AD:DP:SAC	0/1:21,22:43:16,5,10,12
chr1	6160220	pbsv.INS.DUP.285	G	<DUP>	.	PASS	SVTYPE=DUP;END=6160331;SVLEN=111	GT:AD:DP:SAC	1/1:3,37:40:0,3,21,16
chr1	7500298	pbsv.INS.DUP.300	G	<DUP>	.	PASS	SVTYPE=DUP;END=7500364;SVLEN=66	GT:AD:DP:SAC	1/1:5,32:37:2,3,15,17
chr1	8501496	pbsv.INS.DUP.318	G	<DUP>	.	PASS	SVTYPE=DUP;END=8501522;SVLEN=26	GT:AD:DP:SAC	1/1:5,21:26:3,2,9,12
chr1	8559284	pbsv.INS.DUP.319	A	<DUP>	.	PASS	SVTYPE=DUP;END=8559300;SVLEN=16	GT:AD:DP:SAC	0/1:8,30:38:7,1,15,15
chr1	9495571	pbsv.BND.chr1:9495571-chr1:36665593	G	]chr1:36665593]G	.	PASS	SVTYPE=BND;CIPOS=-3,19;MATEID=pbsv.BND.chr1:36665593-chr1:9495571;MATEDIST=27170022	GT:AD:DP	0/1:39,8:47
chr1	9561665	pbsv.BND.chr1:9561665-chr12:107175347	T	T]chr12:107175347]	.	PASS	SVTYPE=BND;CIPOS=-1,1;MATEID=pbsv.BND.chr12:107175347-chr1:9561665	GT:AD:DP	0/1:45,2:47
chr1	9624054	pbsv.BND.chr1:9624054-chrUn_KN707920v1_decoy:3581	A	A]chrUn_KN707920v1_decoy:3581]	.	Decoy;NearContigEnd	SVTYPE=BND;CIPOS=-69,50;MATEID=pbsv.BND.chrUn_KN707920v1_decoy:3581-chr1:9624054	GT:AD:DP	0/1:66,5:71
chr1	11069233	pbsv.INS.DUP.350	G	<DUP>	.	PASS	SVTYPE=DUP;END=11069252;SVLEN=19	GT:AD:DP:SAC	1/1:4,34:38:2,2,16,18
chr1	11522614	pbsv.INS.DUP.354	C	<DUP>	.	PASS	SVTYPE=DUP;END=11522698;SVLEN=84	GT:AD:DP:SAC	0/1:21,21:42:11,10,12,9
chr1	13239712	pbsv.INS.DUP.368	G	<DUP>	.	PASS	SVTYPE=DUP;END=13239757;SVLEN=45	GT:AD:DP:SAC	0/1:33,30:63:15,18,10,20
chr1	13362856	pbsv.INS.DUP.369	A	<DUP>	.	PASS	SVTYPE=DUP;END=13362901;SVLEN=45	GT:AD:DP:SAC	1/1:4,26:30:3,1,20,6
chr1	13845934	pbsv.INS.DUP.376	C	<DUP>	.	PASS	SVTYPE=DUP;END=13845956;SVLEN=22	GT:AD:DP:SAC	1/1:7,48:55:0,7,29,19
chr1	15743019	pbsv.BND.chr1:15743019-chr2:221459070	G	G[chr2:221459070[	.	PASS	SVTYPE=BND;CIPOS=0,0;MATEID=pbsv.BND.chr2:221459070-chr1:15743019	GT:AD:DP	0/1:49,2:51
chr1	16725237	pbsv.BND.chr1:16725237-chr1:234776441	C	[chr1:234776441[C	.	PASS	SVTYPE=BND;CIPOS=-9,23;MATEID=pbsv.BND.chr1:234776441-chr1:16725237;MATEDIST=218051204	GT:AD:DP	0/1:60,32:92
chr1	17289334	pbsv.BND.chr1:17289334-chrUn_KN707781v1_decoy:3	A	A[chrUn_KN707781v1_decoy:3[	.	Decoy;NearContigEnd	SVTYPE=BND;CIPOS=-7,11;MATEID=pbsv.BND.chrUn_KN707781v1_decoy:3-chr1:17289334	GT:AD:DP	0/1:27,21:48
chr1	17537631	pbsv.BND.chr1:17537631-chr8:53119301	C	]chr8:53119301]C	.	PASS	SVTYPE=BND;CIPOS=-6,6;MATEID=pbsv.BND.chr8:53119301-chr1:17537631	GT:AD:DP	0/1:45,2:47
chr1	18377015	pbsv.BND.chr1:18377015-chr6:6706379	C	C[chr6:6706379[	.	PASS	SVTYPE=BND;CIPOS=-1,1;MATEID=pbsv.BND.chr6:6706379-chr1:18377015	GT:AD:DP	0/1:47,2:49
chr1	18466061	pbsv.INS.DUP.451	T	<DUP>	.	PASS	SVTYPE=DUP;END=18466113;SVLEN=52	GT:AD:DP:SAC	1/1:4,54:58:1,3,31,23
chr1	18509784	pbsv.BND.chr1:18509784-chr3:149307994	A	]chr3:149307994]A	.	PASS	SVTYPE=BND;CIPOS=-2,1;MATEID=pbsv.BND.chr3:149307994-chr1:18509784	GT:AD:DP	0/1:58,4:62
chr1	18732065	pbsv.BND.chr1:18732065-chrX:105463420	G	]chrX:105463420]G	.	PASS	SVTYPE=BND;CIPOS=0,0;MATEID=pbsv.BND.chrX:105463420-chr1:18732065	GT:AD:DP	0/1:42,2:44
chr1	22830722	pbsv.BND.chr1:22830722-chr16:33958611	T	]chr16:33958611]T	.	PASS	SVTYPE=BND;CIPOS=-1,3;MATEID=pbsv.BND.chr16:33958611-chr1:22830722	GT:AD:DP	0/1:57,4:61
chr1	23277340	pbsv.BND.chr1:23277340-chrUn_KN707733v1_decoy:2	A	A[chrUn_KN707733v1_decoy:2[	.	Decoy;NearContigEnd	SVTYPE=BND;CIPOS=-58,13;MATEID=pbsv.BND.chrUn_KN707733v1_decoy:2-chr1:23277340	GT:AD:DP	0/1:29,29:58
chr1	23392350	pbsv.INS.DUP.516	T	<DUP>	.	PASS	SVTYPE=DUP;END=23392395;SVLEN=45	GT:AD:DP:SAC	0/1:25,19:44:15,10,10,9
chr1	23710900	pbsv.INS.DUP.521	A	<DUP>	.	PASS	SVTYPE=DUP;END=23710967;SVLEN=67	GT:AD:DP:SAC	1/1:4,34:38:4,0,15,19
chr1	24345119	pbsv.INS.DUP.534	C	<DUP>	.	PASS	SVTYPE=DUP;END=24345232;SVLEN=113	GT:AD:DP:SAC	0/1:25,18:43:12,13,12,6
chr1	24640521	pbsv.INS.DUP.537	A	<DUP>	.	PASS	SVTYPE=DUP;END=24640541;SVLEN=20	GT:AD:DP:SAC	1/1:5,36:41:4,1,16,20
chr1	24652032	pbsv.INS.DUP.539	A	<DUP>	.	PASS	SVTYPE=DUP;END=24652060;SVLEN=28	GT:AD:DP:SAC	0/1:33,12:45:15,18,4,8
chr1	24978005	pbsv.BND.chr1:24978005-chr10:15475712	G	]chr10:15475712]G	.	PASS	SVTYPE=BND;CIPOS=0,0;MATEID=pbsv.BND.chr10:15475712-chr1:24978005	GT:AD:DP	0/1:47,2:49
chr1	26639792	pbsv.INV.567	G	<INV>	.	PASS	SVTYPE=INV;END=26647973;SVLEN=8182	GT:AD:DP:SAC	0/1:34,9:43:11,23,7,2
chr1	26640020	pbsv.BND.chr1:26640020-chr14:58473657	G	G]chr14:58473657]	.	PASS	SVTYPE=BND;CIPOS=-4,4;MATEID=pbsv.BND.chr14:58473657-chr1:26640020	GT:AD:DP	0/1:58,2:60
chr1	26818748	pbsv.INS.DUP.574	G	<DUP>	.	PASS	SVTYPE=DUP;END=26818826;SVLEN=78	GT:AD:DP:SAC	0/1:12,9:21:7,5,3,6
chr1	27933775	pbsv.INS.DUP.588	A	<DUP>	.	PASS	SVTYPE=DUP;END=27933792;SVLEN=17	GT:AD:DP:SAC	0/1:29,9:38:18,11,5,4
chr1	28073104	pbsv.INS.DUP.589	T	<DUP>	.	PASS	SVTYPE=DUP;END=28073126;SVLEN=22	GT:AD:DP:SAC	0/1:28,20:48:17,11,8,12
chr1	29088451	pbsv.BND.chr1:29088451-chr7:57249944	A	A[chr7:57249944[	.	PASS	SVTYPE=BND;CIPOS=0,1;MATEID=pbsv.BND.chr7:57249944-chr1:29088451	GT:AD:DP	0/1:41,2:43
chr1	31206239	pbsv.INS.DUP.634	A	<DUP>	.	PASS	SVTYPE=DUP;END=31206260;SVLEN=21	GT:AD:DP:SAC	1/1:2,47:49:1,1,24,23
chr1	34411244	pbsv.INS.DUP.658	C	<DUP>	.	PASS	SVTYPE=DUP;END=34411263;SVLEN=19	GT:AD:DP:SAC	0/1:20,16:36:13,7,8,8
chr1	34777638	pbsv.INS.DUP.660	C	<DUP>	.	PASS	SVTYPE=DUP;END=34777815;SVLEN=177	GT:AD:DP:SAC	0/1:15,41:56:6,9,18,23
chr1	35260244	pbsv.INS.DUP.666	T	<DUP>	.	PASS	SVTYPE=DUP;END=35260333;SVLEN=89	GT:AD:DP:SAC	0/1:19,14:33:8,11,7,7
chr1	35260320	pbsv.INS.DUP.667	T	<DUP>	.	PASS	SVTYPE=DUP;END=35260470;SVLEN=150	GT:AD:DP:SAC	0/1:16,19:35:7,9,9,10
chr1	36292265	pbsv.INS.DUP.677	T	<DUP>	.	PASS	SVTYPE=DUP;END=36292287;SVLEN=22	GT:AD:DP:SAC	1/1:4,32:36:4,0,14,18
chr1	36406664	pbsv.INS.DUP.680	C	<DUP>	.	InsufficientStrandEvidence	SVTYPE=DUP;END=36406689;SVLEN=25	GT:AD:DP:SAC	0/1:14,8:22:4,10,8,0
chr1	36665593	pbsv.BND.chr1:36665593-chr1:9495571	A	A[chr1:9495571[	.	PASS	SVTYPE=BND;CIPOS=-8,2;MATEID=pbsv.BND.chr1:9495571-chr1:36665593;MATEDIST=27170022	GT:AD:DP	0/1:29,8:37
chr1	36688509	pbsv.INS.DUP.682	G	<DUP>	.	InsufficientStrandEvidence	SVTYPE=DUP;END=36688792;SVLEN=283	GT:AD:DP:SAC	0/1:7,15:22:4,3,0,15
chr1	37128268	pbsv.INS.DUP.688	T	<DUP>	.	PASS	SVTYPE=DUP;END=37128308;SVLEN=40	GT:AD:DP:SAC	0/1:24,8:32:12,12,4,4
chr1	37838798	pbsv.INS.DUP.698	T	<DUP>	.	PASS	SVTYPE=DUP;END=37838818;SVLEN=20	GT:AD:DP:SAC	1/1:3,28:31:0,3,19,9
chr1	37984065	pbsv.BND.chr1:37984065-chr5:33288459	A	A]chr5:33288459]	.	PASS	SVTYPE=BND;CIPOS=-3,2;MATEID=pbsv.BND.chr5:33288459-chr1:37984065	GT:AD:DP	0/1:26,5:31
chr1	38371725	pbsv.INS.DUP.702	T	<DUP>	.	PASS	SVTYPE=DUP;END=38371744;SVLEN=19	GT:AD:DP:SAC	1/1:1,33:34:1,0,11,22
chr1	39021175	pbsv.INS.DUP.713	C	<DUP>	.	PASS	SVTYPE=DUP;END=39021194;SVLEN=19	GT:AD:DP:SAC	0/1:19,21:40:2,17,17,4
chr1	39175942	pbsv.INS.DUP.716	A	<DUP>	.	PASS	SVTYPE=DUP;END=39175959;SVLEN=17	GT:AD:DP:SAC	1/1:1,30:31:1,0,12,18
chr1	39234524	pbsv.INS.DUP.717	G	<DUP>	.	PASS	SVTYPE=DUP;END=39234555;SVLEN=31	GT:AD:DP:SAC	0/1:32,16:48:16,16,8,8
chr1	39480080	pbsv.INS.DUP.721	C	<DUP>	.	PASS	SVTYPE=DUP;END=39480114;SVLEN=34	GT:AD:DP:SAC	1/1:1,56:57:0,1,28,28
chr1	39504433	pbsv.INS.DUP.722	A	<DUP>	.	PASS	SVTYPE=DUP;END=39504823;SVLEN=390	GT:AD:DP:SAC	0/1:17,26:43:10,7,15,11
chr1	40771424	pbsv.SPLIT.DUP.729	C	<DUP>	.	PASS	SVTYPE=DUP;END=40933163;SVLEN=161739;NotFullySpanned	GT:AD:DP:SAC	0/1:29,35:64:15,14,18,17
chr1	40771425	pbsv.BND.chr1:40771425-chr1:40933163	C	]chr1:40933163]C	.	PASS	SVTYPE=BND;CIPOS=-4,13;MATEID=pbsv.BND.chr1:40933163-chr1:40771425;MATEDIST=161738	GT:AD:DP	0/1:29,35:64
chr1	40933163	pbsv.BND.chr1:40933163-chr1:40771425	C	C[chr1:40771425[	.	PASS	SVTYPE=BND;CIPOS=-10,4;MATEID=pbsv.BND.chr1:40771425-chr1:40933163;MATEDIST=161738	GT:AD:DP	0/1:30,35:65
chr1	42042162	pbsv.INS.DUP.742	A	<DUP>	.	PASS	SVTYPE=DUP;END=42042181;SVLEN=19	GT:AD:DP:SAC	1/1:4,40:44:0,4,23,17
chr1	42290401	pbsv.BND.chr1:42290401-chr1:47434267	A	]chr1:47434267]A	.	PASS	SVTYPE=BND;CIPOS=-1,12;MATEID=pbsv.BND.chr1:47434267-chr1:42290401;MATEDIST=5143866	GT:AD:DP	0/1:44,10:54
chr1	42722694	pbsv.INS.DUP.751	C	<DUP>	.	PASS	SVTYPE=DUP;END=42722807;SVLEN=113	GT:AD:DP:SAC	1/1:7,44:51:3,4,21,23
chr1	43593625	pbsv.INV.756	G	<INV>	.	PASS	SVTYPE=INV;END=43594215;SVLEN=591	GT:AD:DP:SAC	1/1:7,42:49:7,0,21,21
chr1	44139044	pbsv.INS.DUP.764	A	<DUP>	.	PASS	SVTYPE=DUP;END=44139066;SVLEN=22	GT:AD:DP:SAC	1/1:2,35:37:1,1,17,18
chr1	45703375	pbsv.BND.chr1:45703375-chrUn_KN707671v1_decoy:3	C	C[chrUn_KN707671v1_decoy:3[	.	Decoy;NearContigEnd	SVTYPE=BND;CIPOS=-12,8;MATEID=pbsv.BND.chrUn_KN707671v1_decoy:3-chr1:45703375	GT:AD:DP	0/1:36,27:63
chr1	46240474	pbsv.BND.chr1:46240474-chr4:4012695	G	[chr4:4012695[G	.	PASS	SVTYPE=BND;CIPOS=0,0;MATEID=pbsv.BND.chr4:4012695-chr1:46240474	GT:AD:DP	0/1:45,3:48
chr1	46242236	pbsv.INS.DUP.787	A	<DUP>	.	PASS	SVTYPE=DUP;END=46242272;SVLEN=36	GT:AD:DP:SAC	0/1:22,25:47:17,5,9,16
chr1	46443359	pbsv.INS.DUP.789	C	<DUP>	.	InsufficientStrandEvidence	SVTYPE=DUP;END=46443381;SVLEN=22	GT:AD:DP:SAC	0/1:10,13:23:1,9,13,0
chr1	47434267	pbsv.BND.chr1:47434267-chr1:42290401	C	C[chr1:42290401[	.	PASS	SVTYPE=BND;CIPOS=-2,1;MATEID=pbsv.BND.chr1:42290401-chr1:47434267;MATEDIST=5143866	GT:AD:DP	0/1:53,10:63
chr1	48192816	pbsv.INS.DUP.802	C	<DUP>	.	PASS	SVTYPE=DUP;END=48192849;SVLEN=33	GT:AD:DP:SAC	0/1:10,20:30:7,3,8,12
chr1	48283703	pbsv.INS.DUP.803	A	<DUP>	.	PASS	SVTYPE=DUP;END=48283719;SVLEN=16	GT:AD:DP:SAC	0/1:22,15:37:9,13,9,6
chr1	49530262	pbsv.INS.DUP.813	A	<DUP>	.	PASS	SVTYPE=DUP;END=49530279;SVLEN=17	GT:AD:DP:SAC	1/1:2,32:34:0,2,15,17
chr1	50225045	pbsv.BND.chr1:50225045-chr5:95348761	G	[chr5:95348761[G	.	PASS	SVTYPE=BND;CIPOS=-20,42;MATEID=pbsv.BND.chr5:95348761-chr1:50225045	GT:AD:DP	0/1:47,5:52
chr1	50381489	pbsv.INS.DUP.819	A	<DUP>	.	PASS	SVTYPE=DUP;END=50381561;SVLEN=72	GT:AD:DP:SAC	1/1:0,41:41:0,0,20,21
chr1	51135062	pbsv.BND.chr1:51135062-chr4:121181590	C	]chr4:121181590]C	.	PASS	SVTYPE=BND;CIPOS=-2,2;MATEID=pbsv.BND.chr4:121181590-chr1:51135062	GT:AD:DP	0/1:46,2:48
chr1	51527022	pbsv.SPLIT.DUP.824	G	<DUP>	.	PASS	SVTYPE=DUP;END=51714499;SVLEN=187477;NotFullySpanned	GT:AD:DP:SAC	0/1:42,11:53:25,17,8,3
chr1	51527023	pbsv.BND.chr1:51527023-chr1:51714499	C	]chr1:51714499]C	.	PASS	SVTYPE=BND;CIPOS=-2,6;MATEID=pbsv.BND.chr1:51714499-chr1:51527023;MATEDIST=187476	GT:AD:DP	0/1:40,11:51
chr1	51714499	pbsv.BND.chr1:51714499-chr1:51527023	A	A[chr1:51527023[	.	PASS	SVTYPE=BND;CIPOS=-9,3;MATEID=pbsv.BND.chr1:51527023-chr1:51714499;MATEDIST=187476	GT:AD:DP	0/1:43,11:54
chr1	51804492	pbsv.INS.DUP.826	A	<DUP>	.	PASS	SVTYPE=DUP;END=51804574;SVLEN=82	GT:AD:DP:SAC	1/1:3,45:48:0,3,19,26
chr1	52103426	pbsv.BND.chr1:52103426-chr18:57611618	T	T]chr18:57611618]	.	PASS	SVTYPE=BND;CIPOS=-2,1;MATEID=pbsv.BND.chr18:57611618-chr1:52103426	GT:AD:DP	0/1:31,12:43
chr1	53283491	pbsv.INS.DUP.839	G	<DUP>	.	PASS	SVTYPE=DUP;END=53283585;SVLEN=94	GT:AD:DP:SAC	0/1:13,22:35:7,6,9,13
chr1	53713135	pbsv.INS.DUP.846	G	<DUP>	.	PASS	SVTYPE=DUP;END=53713454;SVLEN=319	GT:AD:DP:SAC	0/1:21,10:31:12,9,2,8
chr1	53713254	pbsv.INS.DUP.847	C	<DUP>	.	PASS	SVTYPE=DUP;END=53713352;SVLEN=98	GT:AD:DP:SAC	0/1:16,18:34:5,11,10,8
chr1	55662530	pbsv.INS.DUP.867	T	<DUP>	.	PASS	SVTYPE=DUP;END=55662700;SVLEN=170	GT:AD:DP:SAC	0/1:12,10:22:10,2,4,6
chr1	57739431	pbsv.INS.DUP.889	C	<DUP>	.	PASS	SVTYPE=DUP;END=57739455;SVLEN=24	GT:AD:DP:SAC	0/1:13,11:24:4,9,8,3
chr1	57965041	pbsv.INS.DUP.892	G	<DUP>	.	PASS	SVTYPE=DUP;END=57965063;SVLEN=22	GT:AD:DP:SAC	0/1:13,26:39:10,3,16,10
chr1	58064888	pbsv.BND.chr1:58064888-chr1:58560458	A	A[chr1:58560458[	.	PASS	SVTYPE=BND;CIPOS=-11,3;MATEID=pbsv.BND.chr1:58560458-chr1:58064888;MATEDIST=495570	GT:AD:DP	0/1:16,18:34
chr1	58560458	pbsv.BND.chr1:58560458-chr1:58064888	A	]chr1:58064888]A	.	PASS	SVTYPE=BND;CIPOS=-2,6;MATEID=pbsv.BND.chr1:58064888-chr1:58560458;MATEDIST=495570	GT:AD:DP	0/1:13,18:31
chr1	60085669	pbsv.INS.DUP.906	A	<DUP>	.	PASS	SVTYPE=DUP;END=60085748;SVLEN=79	GT:AD:DP:SAC	1/1:5,26:31:4,1,12,14
chr1	62137498	pbsv.INS.DUP.918	G	<DUP>	.	PASS	SVTYPE=DUP;END=62137638;SVLEN=140	GT:AD:DP:SAC	0/1:18,10:28:11,7,5,5
chr1	62871889	pbsv.INS.DUP.933	T	<DUP>	.	PASS	SVTYPE=DUP;END=62871912;SVLEN=23	GT:AD:DP:SAC	1/1:2,19:21:2,0,8,11
chr1	63988417	pbsv.BND.chr1:63988417-chr20:400753	T	]chr20:400753]T	.	PASS	SVTYPE=BND;CIPOS=0,0;MATEID=pbsv.BND.chr20:400753-chr1:63988417	GT:AD:DP	0/1:39,2:41
chr1	64519701	pbsv.INS.DUP.950	T	<DUP>	.	PASS	SVTYPE=DUP;END=64519723;SVLEN=22	GT:AD:DP:SAC	1/1:4,28:32:2,2,17,11
chr1	65766887	pbsv.BND.chr1:65766887-chr7:62573591	A	A[chr7:62573591[	.	PASS	SVTYPE=BND;CIPOS=-5,3;MATEID=pbsv.BND.chr7:62573591-chr1:65766887	GT:AD:DP	0/1:30,4:34
chr1	68285854	pbsv.INS.DUP.984	T	<DUP>	.	PASS	SVTYPE=DUP;END=68285874;SVLEN=20	GT:AD:DP:SAC	1/1:0,27:27:0,0,13,14
chr1	68288249	pbsv.BND.chr1:68288249-chr10:103892352	A	[chr10:103892352[A	.	PASS	SVTYPE=BND;CIPOS=-1,1;MATEID=pbsv.BND.chr10:103892352-chr1:68288249	GT:AD:DP	0/1:24,2:26
chr1	69026621	pbsv.BND.chr1:69026621-chr16:15779811	C	C]chr16:15779811]	.	PASS	SVTYPE=BND;CIPOS=0,0;MATEID=pbsv.BND.chr16:15779811-chr1:69026621	GT:AD:DP	0/1:38,2:40
chr1	69606523	pbsv.BND.chr1:69606523-chr20:72847	A	A[chr20:72847[	.	PASS	SVTYPE=BND;CIPOS=-2,2;MATEID=pbsv.BND.chr20:72847-chr1:69606523	GT:AD:DP	0/1:23,8:31
chr1	70767033	pbsv.BND.chr1:70767033-chr22:43220274	T	T]chr22:43220274]	.	PASS	SVTYPE=BND;CIPOS=-1,2;MATEID=pbsv.BND.chr22:43220274-chr1:70767033	GT:AD:DP	0/1:15,2:17
chr1	74758517	pbsv.INS.DUP.1047	T	<DUP>	.	PASS	SVTYPE=DUP;END=74758652;SVLEN=135	GT:AD:DP:SAC	0/1:10,20:30:5,5,8,12
chr1	76544335	pbsv.BND.chr1:76544335-chr14:84192658	G	[chr14:84192658[G	.	PASS	SVTYPE=BND;CIPOS=-6,5;MATEID=pbsv.BND.chr14:84192658-chr1:76544335	GT:AD:DP	0/1:10,14:24
chr1	77229482	pbsv.SPLIT.DUP.1075	A	<DUP>	.	PASS	SVTYPE=DUP;END=77235976;SVLEN=6494	GT:AD:DP:SAC	0/1:34,9:43:20,14,6,3
chr1	78906567	pbsv.BND.chr1:78906567-chr1:79203410	A	[chr1:79203410[A	.	PASS	SVTYPE=BND;CIPOS=-1,2;MATEID=pbsv.BND.chr1:79203410-chr1:78906567;MATEDIST=296843	GT:AD:DP	0/1:42,2:44
chr1	79203410	pbsv.BND.chr1:79203410-chr1:78906567	T	[chr1:78906567[T	.	PASS	SVTYPE=BND;CIPOS=-2,2;MATEID=pbsv.BND.chr1:78906567-chr1:79203410;MATEDIST=296843	GT:AD:DP	0/1:38,2:40
chr1	81005429	pbsv.BND.chr1:81005429-chr15:64174840	T	]chr15:64174840]T	.	PASS	SVTYPE=BND;CIPOS=0,2;MATEID=pbsv.BND.chr15:64174840-chr1:81005429	GT:AD:DP	0/1:40,4:44
chr1	81478082	pbsv.BND.chr1:81478082-chr14:22640012	T	T]chr14:22640012]	.	PASS	SVTYPE=BND;CIPOS=-22,4;MATEID=pbsv.BND.chr14:22640012-chr1:81478082	GT:AD:DP	0/1:21,19:40
chr1	81615747	pbsv.BND.chr1:81615747-chr11:60553697	A	]chr11:60553697]A	.	PASS	SVTYPE=BND;CIPOS=0,0;MATEID=pbsv.BND.chr11:60553697-chr1:81615747	GT:AD:DP	0/1:41,2:43
chr1	83892749	pbsv.INS.DUP.1129	T	<DUP>	.	PASS	SVTYPE=DUP;END=83892821;SVLEN=72	GT:AD:DP:SAC	0/1:7,26:33:4,3,13,13
chr1	84446207	pbsv.CNV.1133	A	<CNV>	.	PASS	SVTYPE=cnv;END=96000146;SVLEN=11553939;SHADOWED	CN	3
chr1	84446207	pbsv.BND.chr1:84446207-chr6:88844793	A	[chr6:88844793[A	.	PASS	SVTYPE=BND;CIPOS=-2,19;MATEID=pbsv.BND.chr6:88844793-chr1:84446207	GT:AD:DP	0/1:25,46:71
chr1	86717460	pbsv.BND.chr1:86717460-chr3:164363560	C	[chr3:164363560[C	.	PASS	SVTYPE=BND;CIPOS=-5,6;MATEID=pbsv.BND.chr3:164363560-chr1:86717460	GT:AD:DP	0/1:75,2:77
chr1	86958790	pbsv.BND.chr1:86958790-chr7:97368905	T	[chr7:97368905[T	.	PASS	SVTYPE=BND;CIPOS=-1,1;MATEID=pbsv.BND.chr7:97368905-chr1:86958790	GT:AD:DP	0/1:64,2:66
chr1	86975349	pbsv.BND.chr1:86975349-chr5:28543054	G	]chr5:28543054]G	.	PASS	SVTYPE=BND;CIPOS=0,0;MATEID=pbsv.BND.chr5:28543054-chr1:86975349	GT:AD:DP	0/1:93,2:95
chr1	87022689	pbsv.BND.chr1:87022689-chr1:89274280	A	]chr1:89274280]A	.	PASS	SVTYPE=BND;CIPOS=-1,3;MATEID=pbsv.BND.chr1:89274280-chr1:87022689;MATEDIST=2251591	GT:AD:DP	0/1:84,4:88
chr1	87037199	pbsv.INS.DUP.1153	A	<DUP>	.	PASS	SVTYPE=DUP;END=87037268;SVLEN=69	GT:AD:DP:SAC	1/1:1,84:85:1,0,47,37
chr1	87046753	pbsv.BND.chr1:87046753-chrUn_JTFH01000291v1_decoy:2168	C	C]chrUn_JTFH01000291v1_decoy:2168]	.	Decoy;NearContigEnd	SVTYPE=BND;CIPOS=-38,39;MATEID=pbsv.BND.chrUn_JTFH01000291v1_decoy:2168-chr1:87046753	GT:AD:DP	0/1:95,2:97
chr1	87088626	pbsv.BND.chr1:87088626-chr7:111095527	A	[chr7:111095527[A	.	PASS	SVTYPE=BND;CIPOS=-1,3;MATEID=pbsv.BND.chr7:111095527-chr1:87088626	GT:AD:DP	0/1:88,3:91
chr1	88532433	pbsv.BND.chr1:88532433-chr17:30373826	C	C[chr17:30373826[	.	PASS	SVTYPE=BND;CIPOS=0,1;MATEID=pbsv.BND.chr17:30373826-chr1:88532433	GT:AD:DP	0/1:71,4:75
chr1	89077754	pbsv.BND.chr1:89077754-chr14:67109417	C	]chr14:67109417]C	.	PASS	SVTYPE=BND;CIPOS=0,0;MATEID=pbsv.BND.chr14:67109417-chr1:89077754	GT:AD:DP	0/1:73,2:75
chr1	89274280	pbsv.BND.chr1:89274280-chr1:87022689	T	T[chr1:87022689[	.	PASS	SVTYPE=BND;CIPOS=-5,2;MATEID=pbsv.BND.chr1:87022689-chr1:89274280;MATEDIST=2251591	GT:AD:DP	0/1:84,4:88
chr1	89625830	pbsv.BND.chr1:89625830-chr14:64980028	G	G[chr14:64980028[	.	PASS	SVTYPE=BND;CIPOS=-3,1;MATEID=pbsv.BND.chr14:64980028-chr1:89625830	GT:AD:DP	0/1:53,11:64
chr1	89731668	pbsv.INS.DUP.1170	T	<DUP>	.	PASS	SVTYPE=DUP;END=89731686;SVLEN=18	GT:AD:DP:SAC	1/1:1,53:54:0,1,24,29
chr1	90379001	pbsv.INS.DUP.1179	A	<DUP>	.	PASS	SVTYPE=DUP;END=90379061;SVLEN=60	GT:AD:DP:SAC	0/1:25,26:51:14,11,16,10
chr1	90826112	pbsv.INS.DUP.1187	A	<DUP>	.	PASS	SVTYPE=DUP;END=90826138;SVLEN=26	GT:AD:DP:SAC	0/1:18,36:54:10,8,15,21
chr1	91938900	pbsv.INS.DUP.1198	A	<DUP>	.	PASS	SVTYPE=DUP;END=91938929;SVLEN=29	GT:AD:DP:SAC	1/1:2,52:54:1,1,24,28
chr1	92211590	pbsv.INS.DUP.1202	T	<DUP>	.	PASS	SVTYPE=DUP;END=92211608;SVLEN=18	GT:AD:DP:SAC	1/1:2,56:58:2,0,28,28
chr1	92967657	pbsv.BND.chr1:92967657-chr8:58763958	G	G[chr8:58763958[	.	PASS	SVTYPE=BND;CIPOS=-2,2;MATEID=pbsv.BND.chr8:58763958-chr1:92967657	GT:AD:DP	0/1:49,3:52
chr1	93069862	pbsv.BND.chr1:93069862-chr19:29762850	A	]chr19:29762850]A	.	PASS	SVTYPE=BND;CIPOS=-2,2;MATEID=pbsv.BND.chr19:29762850-chr1:93069862	GT:AD:DP	0/1:65,2:67
chr1	95909139	pbsv.INS.DUP.1229	T	<DUP>	.	PASS	SVTYPE=DUP;END=95909171;SVLEN=32	GT:AD:DP:SAC	1/1:1,45:46:0,1,27,18
chr1	95996222	pbsv.BND.chr1:95996222-chr7:66433860	T	[chr7:66433860[T	.	PASS	SVTYPE=BND;CIPOS=0,1;MATEID=pbsv.BND.chr7:66433860-chr1:95996222	GT:AD:DP	0/1:57,17:74
chr1	96000146	pbsv.BND.chr1:96000146-chr7:66439959	A	A]chr7:66439959]	.	PASS	SVTYPE=BND;CIPOS=-33,3;MATEID=pbsv.BND.chr7:66439959-chr1:96000146	GT:AD:DP	0/1:46,44:90
chr1	96153096	pbsv.INS.DUP.1232	A	<DUP>	.	PASS	SVTYPE=DUP;END=96153156;SVLEN=60	GT:AD:DP:SAC	1/1:2,34:36:1,1,19,15
chr1	98046179	pbsv.INS.DUP.1243	C	<DUP>	.	PASS	SVTYPE=DUP;END=98046231;SVLEN=52	GT:AD:DP:SAC	1/1:6,28:34:6,0,13,15
chr1	98513022	pbsv.INS.DUP.1247	G	<DUP>	.	PASS	SVTYPE=DUP;END=98513042;SVLEN=20	GT:AD:DP:SAC	1/1:3,21:24:0,3,13,8
chr1	98920457	pbsv.INS.DUP.1249	A	<DUP>	.	PASS	SVTYPE=DUP;END=98920474;SVLEN=17	GT:AD:DP:SAC	1/1:0,30:30:0,0,15,15
chr1	99857796	pbsv.INS.DUP.1257	A	<DUP>	.	PASS	SVTYPE=DUP;END=99857820;SVLEN=24	GT:AD:DP:SAC	1/1:2,26:28:2,0,14,12
chr1	101182952	pbsv.INS.DUP.1272	T	<DUP>	.	PASS	SVTYPE=DUP;END=101182978;SVLEN=26	GT:AD:DP:SAC	0/1:14,6:20:9,5,1,5
chr1	101182956	pbsv.INS.DUP.1273	T	<DUP>	.	PASS	SVTYPE=DUP;END=101182972;SVLEN=16	GT:AD:DP:SAC	0/1:10,10:20:6,4,4,6
chr1	103168221	pbsv.INS.DUP.1298	T	<DUP>	.	PASS	SVTYPE=DUP;END=103168249;SVLEN=28	GT:AD:DP:SAC	1/1:4,30:34:1,3,14,16
chr1	103313496	pbsv.INS.DUP.1309	A	<DUP>	.	PASS	SVTYPE=DUP;END=103313516;SVLEN=20	GT:AD:DP:SAC	0/1:19,12:31:11,8,7,5
chr1	103938232	pbsv.BND.chr1:103938232-chrUn_KN707782v1_decoy:5275	T	T]chrUn_KN707782v1_decoy:5275]	.	Decoy;NearContigEnd	SVTYPE=BND;CIPOS=-1,4;MATEID=pbsv.BND.chrUn_KN707782v1_decoy:5275-chr1:103938232	GT:AD:DP	0/1:20,20:40
chr1	104976473	pbsv.INS.DUP.1327	T	<DUP>	.	PASS	SVTYPE=DUP;END=104976495;SVLEN=22	GT:AD:DP:SAC	0/1:16,19:35:8,8,11,8
chr1	104976474	pbsv.INS.DUP.1328	A	<DUP>	.	PASS	SVTYPE=DUP;END=104976496;SVLEN=22	GT:AD:DP:SAC	0/1:19,16:35:12,7,7,9
chr1	105013011	pbsv.INS.DUP.1329	T	<DUP>	.	PASS	SVTYPE=DUP;END=105013029;SVLEN=18	GT:AD:DP:SAC	1/1:1,30:31:0,1,16,14
chr1	106927302	pbsv.INS.DUP.1358	G	<DUP>	.	PASS	SVTYPE=DUP;END=106927327;SVLEN=25	GT:AD:DP:SAC	0/1:19,15:34:16,3,4,11
chr1	107114299	pbsv.INS.DUP.1359	T	<DUP>	.	InsufficientStrandEvidence	SVTYPE=DUP;END=107114353;SVLEN=54	GT:AD:DP:SAC	0/1:31,8:39:10,21,8,0
chr1	107797433	pbsv.BND.chr1:107797433-chr1:245530002	T	T]chr1:245530002]	.	PASS	SVTYPE=BND;CIPOS=-4,4;MATEID=pbsv.BND.chr1:245530002-chr1:107797433;MATEDIST=137732569	GT:AD:DP	0/1:33,4:37
chr1	108187925	pbsv.INS.DUP.1367	T	<DUP>	.	PASS	SVTYPE=DUP;END=108187943;SVLEN=18	GT:AD:DP:SAC	1/1:1,30:31:0,1,13,17
chr1	108676059	pbsv.INS.DUP.1373	C	<DUP>	.	PASS	SVTYPE=DUP;END=108676086;SVLEN=27	GT:AD:DP:SAC	0/1:20,6:26:6,14,2,4
chr1	108771897	pbsv.INS.DUP.1376	T	<DUP>	.	PASS	SVTYPE=DUP;END=108771973;SVLEN=76	GT:AD:DP:SAC	0/1:7,9:16:3,4,2,7
chr1	112743858	pbsv.INS.DUP.1416	G	<DUP>	.	PASS	SVTYPE=DUP;END=112743888;SVLEN=30	GT:AD:DP:SAC	1/1:1,24:25:0,1,13,11
chr1	114479827	pbsv.INS.DUP.1433	C	<DUP>	.	PASS	SVTYPE=DUP;END=114479858;SVLEN=31	GT:AD:DP:SAC	0/1:5,19:24:3,2,12,7
chr1	117127001	pbsv.INS.DUP.1449	T	<DUP>	.	InsufficientStrandEvidence	SVTYPE=DUP;END=117127048;SVLEN=47	GT:AD:DP:SAC	0/1:15,9:24:7,8,9,0
chr1	117386736	pbsv.INS.DUP.1452	A	<DUP>	.	PASS	SVTYPE=DUP;END=117386757;SVLEN=21	GT:AD:DP:SAC	1/1:0,22:22:0,0,12,10
chr1	117676492	pbsv.CNV.1454	T	<CNV>	.	PASS	SVTYPE=cnv;END=120145942;SVLEN=2469450	CN	4
chr1	117676492	pbsv.BND.chr1:117676492-chrX:85391362	T	[chrX:85391362[T	.	PASS	SVTYPE=BND;CIPOS=-6,21;MATEID=pbsv.BND.chrX:85391362-chr1:117676492	GT:AD:DP	0/1:20,32:52
chr1	118318870	pbsv.INS.DUP.1460	A	<DUP>	.	PASS	SVTYPE=DUP;END=118318918;SVLEN=48	GT:AD:DP:SAC	0/1:16,34:50:11,5,13,21
chr1	118321759	pbsv.BND.chr1:118321759-chr14:96603756	C	[chr14:96603756[C	.	PASS	SVTYPE=BND;CIPOS=0,3;MATEID=pbsv.BND.chr14:96603756-chr1:118321759	GT:AD:DP	0/1:58,15:73
chr1	118364684	pbsv.INS.DUP.1464	C	<DUP>	.	PASS	SVTYPE=DUP;END=118365031;SVLEN=347	GT:AD:DP:SAC	0/1:49,29:78:26,23,14,15
chr1	118389109	pbsv.BND.chr1:118389109-chrUn_JTFH01000162v1_decoy:2	G	[chrUn_JTFH01000162v1_decoy:2[G	.	Decoy;NearContigEnd	SVTYPE=BND;CIPOS=-1,5;MATEID=pbsv.BND.chrUn_JTFH01000162v1_decoy:2-chr1:118389109	GT:AD:DP	0/1:46,10:56
chr1	120145942	pbsv.BND.chr1:120145942-chr14:97754889	A	A]chr14:97754889]	.	PASS	SVTYPE=BND;CIPOS=-8,11;MATEID=pbsv.BND.chr14:97754889-chr1:120145942	GT:AD:DP	0/1:43,31:74
chr1	121734759	pbsv.CNV.1503	C	<CNV>	.	NearReferenceGap	SVTYPE=cnv;END=151053442;SVLEN=29318683	CN	1
chr1	121734759	pbsv.BND.chr1:121734759-chr11:57887406	C	[chr11:57887406[C	.	PASS	SVTYPE=BND;CIPOS=0,5;MATEID=pbsv.BND.chr11:57887406-chr1:121734759	GT:AD:DP	0/1:40,11:51
chr1	121767475	pbsv.INS.DUP.1508	A	<DUP>	.	NearReferenceGap	SVTYPE=DUP;END=121768116;SVLEN=641	GT:AD:DP:SAC	0/1:59,14:73:25,34,7,7
chr1	143206884	pbsv.INS.DUP.1562	A	<DUP>	.	PASS	SVTYPE=DUP;END=143207322;SVLEN=438	GT:AD:DP:SAC	0/1:276,112:388:158,118,50,62
chr1	143211366	pbsv.INV.1564	G	<INV>	.	PASS	SVTYPE=INV;END=143243679;SVLEN=32314	GT:AD:DP:SAC	0/1:109,46:155:69,40,22,24
chr1	143218369	pbsv.BND.chr1:143218369-chr8:64458890	T	T]chr8:64458890]	.	PASS	SVTYPE=BND;CIPOS=-5,6;MATEID=pbsv.BND.chr8:64458890-chr1:143218369	GT:AD:DP	0/1:2484,4:2488
chr1	143220727	pbsv.BND.chr1:143220727-chr8:64227436	G	G[chr8:64227436[	.	PASS	SVTYPE=BND;CIPOS=-12,7;MATEID=pbsv.BND.chr8:64227436-chr1:143220727	GT:AD:DP	0/1:2154,6:2160
chr1	145576015	pbsv.INS.DUP.1631	A	<DUP>	.	PASS	SVTYPE=DUP;END=145576039;SVLEN=24	GT:AD:DP:SAC	0/1:11,26:37:7,4,5,21
chr1	146391922	pbsv.INS.DUP.1644	A	<DUP>	.	PASS	SVTYPE=DUP;END=146391953;SVLEN=31	GT:AD:DP:SAC	0/1:22,15:37:16,6,6,9
chr1	146720850	pbsv.BND.chr1:146720850-chr7:82363550	A	]chr7:82363550]A	.	PASS	SVTYPE=BND;CIPOS=-6,6;MATEID=pbsv.BND.chr7:82363550-chr1:146720850	GT:AD:DP	0/1:43,2:45
chr1	147489708	pbsv.INS.DUP.1650	A	<DUP>	.	PASS	SVTYPE=DUP;END=147489765;SVLEN=57	GT:AD:DP:SAC	1/1:5,50:55:3,2,22,28
chr1	147652921	pbsv.INS.DUP.1653	G	<DUP>	.	PASS	SVTYPE=DUP;END=147653211;SVLEN=290	GT:AD:DP:SAC	1/1:10,40:50:6,4,21,19
chr1	147931936	pbsv.BND.chr1:147931936-chr13:51248067	A	[chr13:51248067[A	.	PASS	SVTYPE=BND;CIPOS=-4,3;MATEID=pbsv.BND.chr13:51248067-chr1:147931936	GT:AD:DP	0/1:39,3:42
chr1	147949456	pbsv.INS.DUP.1659	C	<DUP>	.	PASS	SVTYPE=DUP;END=147949570;SVLEN=114	GT:AD:DP:SAC	1/1:5,41:46:1,4,24,17
chr1	148352342	pbsv.BND.chr1:148352342-chr7:154500664	G	G]chr7:154500664]	.	PASS	SVTYPE=BND;CIPOS=0,1;MATEID=pbsv.BND.chr7:154500664-chr1:148352342	GT:AD:DP	0/1:27,2:29
chr1	149023592	pbsv.INS.DUP.1670	A	<DUP>	.	PASS	SVTYPE=DUP;END=149023765;SVLEN=173	GT:AD:DP:SAC	0/1:18,38:56:14,4,12,26
chr1	149391100	pbsv.INS.DUP.1674	C	<DUP>	.	PASS	SVTYPE=DUP;END=149391132;SVLEN=32	GT:AD:DP:SAC	0/1:18,30:48:9,9,13,17
chr1	150764728	pbsv.BND.chr1:150764728-chr1:189013250	G	G]chr1:189013250]	.	PASS	SVTYPE=BND;CIPOS=-2,2;MATEID=pbsv.BND.chr1:189013250-chr1:150764728;MATEDIST=38248522	GT:AD:DP	0/1:51,3:54
chr1	151053442	pbsv.BND.chr1:151053442-chr5:31251707	A	[chr5:31251707[A	.	PASS	SVTYPE=BND;CIPOS=0,0;MATEID=pbsv.BND.chr5:31251707-chr1:151053442	GT:AD:DP	0/1:49,2:51
chr1	152082758	pbsv.INS.DUP.1712	T	<DUP>	.	PASS	SVTYPE=DUP;END=152082781;SVLEN=23	GT:AD:DP:SAC	0/1:23,15:38:12,11,5,10
chr1	152305459	pbsv.INS.DUP.1717	T	<DUP>	.	PASS	SVTYPE=DUP;END=152306419;SVLEN=960	GT:AD:DP:SAC	0/1:40,20:60:19,21,13,7
chr1	153634605	pbsv.INS.DUP.1735	G	<DUP>	.	PASS	SVTYPE=DUP;END=153634633;SVLEN=28	GT:AD:DP:SAC	1/1:1,39:40:0,1,22,17
chr1	154032975	pbsv.INS.DUP.1738	A	<DUP>	.	InsufficientStrandEvidence	SVTYPE=DUP;END=154032996;SVLEN=21	GT:AD:DP:SAC	0/1:27,13:40:17,10,0,13
chr1	155991262	pbsv.INS.DUP.1758	T	<DUP>	.	PASS	SVTYPE=DUP;END=155991311;SVLEN=49	GT:AD:DP:SAC	0/1:15,21:36:4,11,13,8
chr1	156328080	pbsv.INS.DUP.1762	C	<DUP>	.	PASS	SVTYPE=DUP;END=156328216;SVLEN=136	GT:AD:DP:SAC	1/1:7,39:46:5,2,17,22
chr1	156643639	pbsv.INS.DUP.1765	G	<DUP>	.	PASS	SVTYPE=DUP;END=156643665;SVLEN=26	GT:AD:DP:SAC	0/1:6,19:25:5,1,2,17
chr1	156752849	pbsv.BND.chr1:156752849-chr1:210824570	T	]chr1:210824570]T	.	PASS	SVTYPE=BND;CIPOS=-3,3;MATEID=pbsv.BND.chr1:210824570-chr1:156752849;MATEDIST=54071721	GT:AD:DP	0/1:51,3:54
chr1	156918006	pbsv.SPLIT.DUP.1770	A	<DUP>	.	PASS	SVTYPE=DUP;END=156930478;SVLEN=12472	GT:AD:DP:SAC	0/1:38,26:64:17,21,14,12
chr1	161188882	pbsv.INS.DUP.1811	T	<DUP>	.	PASS	SVTYPE=DUP;END=161188905;SVLEN=23	GT:AD:DP:SAC	0/1:15,20:35:6,9,9,11
chr1	161450270	pbsv.INS.DUP.1818	G	<DUP>	.	PASS	SVTYPE=DUP;END=161450290;SVLEN=20	GT:AD:DP:SAC	0/1:16,16:32:7,9,9,7
chr1	162868634	pbsv.INS.DUP.1834	T	<DUP>	.	PASS	SVTYPE=DUP;END=162868721;SVLEN=87	GT:AD:DP:SAC	0/1:34,10:44:17,17,2,8
chr1	164235480	pbsv.INS.DUP.1847	A	<DUP>	.	PASS	SVTYPE=DUP;END=164235534;SVLEN=54	GT:AD:DP:SAC	0/1:28,8:36:13,15,4,4
chr1	164881596	pbsv.INS.DUP.1855	G	<DUP>	.	PASS	SVTYPE=DUP;END=164881622;SVLEN=26	GT:AD:DP:SAC	0/1:40,16:56:23,17,4,12
chr1	165115935	pbsv.INV.1858	T	<INV>	.	InsufficientStrandEvidence	SVTYPE=INV;END=165116165;SVLEN=231	GT:AD:DP:SAC	0/1:26,11:37:5,21,11,0
chr1	166408961	pbsv.BND.chr1:166408961-chr9:92519594	C	[chr9:92519594[C	.	PASS	SVTYPE=BND;CIPOS=-2,3;MATEID=pbsv.BND.chr9:92519594-chr1:166408961	GT:AD:DP	0/1:37,2:39
chr1	167425529	pbsv.BND.chr1:167425529-chr1:169160690	T	T]chr1:169160690]	.	PASS	SVTYPE=BND;CIPOS=-17,1;MATEID=pbsv.BND.chr1:169160690-chr1:167425529;MATEDIST=1735161	GT:AD:DP	0/1:11,40:51
chr1	167434901	pbsv.INS.DUP.1890	T	<DUP>	.	PASS	SVTYPE=DUP;END=167434963;SVLEN=62	GT:AD:DP:SAC	0/1:14,36:50:0,14,18,18
chr1	167517556	pbsv.BND.chr1:167517556-chr7:102016997	A	A]chr7:102016997]	.	PASS	SVTYPE=BND;CIPOS=-20,6;MATEID=pbsv.BND.chr7:102016997-chr1:167517556	GT:AD:DP	0/1:58,5:63
chr1	167630724	pbsv.INS.DUP.1896	A	<DUP>	.	PASS	SVTYPE=DUP;END=167630750;SVLEN=26	GT:AD:DP:SAC	0/1:10,17:27:3,7,5,12
chr1	168055346	pbsv.BND.chr1:168055346-chr19:23850380	T	]chr19:23850380]T	.	PASS	SVTYPE=BND;CIPOS=-12,7;MATEID=pbsv.BND.chr19:23850380-chr1:168055346	GT:AD:DP	0/1:33,6:39
chr1	169160690	pbsv.BND.chr1:169160690-chr1:167425529	A	A]chr1:167425529]	.	PASS	SVTYPE=BND;CIPOS=-6,2;MATEID=pbsv.BND.chr1:167425529-chr1:169160690;MATEDIST=1735161	GT:AD:DP	0/1:39,40:79
chr1	173109207	pbsv.BND.chr1:173109207-chr6:117510552	T	T]chr6:117510552]	.	PASS	SVTYPE=BND;CIPOS=-2,2;MATEID=pbsv.BND.chr6:117510552-chr1:173109207	GT:AD:DP	0/1:56,3:59
chr1	174364254	pbsv.INS.DUP.1961	T	<DUP>	.	PASS	SVTYPE=DUP;END=174364272;SVLEN=18	GT:AD:DP:SAC	0/1:15,14:29:5,10,9,5
chr1	174937735	pbsv.BND.chr1:174937735-chrUn_JTFH01000855v1_decoy:1	C	[chrUn_JTFH01000855v1_decoy:1[C	.	Decoy;NearContigEnd	SVTYPE=BND;CIPOS=-23,13;MATEID=pbsv.BND.chrUn_JTFH01000855v1_decoy:1-chr1:174937735	GT:AD:DP	0/1:30,13:43
chr1	175240520	pbsv.INS.DUP.1974	A	<DUP>	.	PASS	SVTYPE=DUP;END=175240580;SVLEN=60	GT:AD:DP:SAC	1/1:9,43:52:2,7,25,18
chr1	175657854	pbsv.INS.DUP.1981	T	<DUP>	.	PASS	SVTYPE=DUP;END=175657885;SVLEN=31	GT:AD:DP:SAC	0/1:18,25:43:8,10,12,13
chr1	177121854	pbsv.BND.chr1:177121854-chr11:32030905	A	]chr11:32030905]A	.	PASS	SVTYPE=BND;CIPOS=-2,2;MATEID=pbsv.BND.chr11:32030905-chr1:177121854	GT:AD:DP	0/1:52,2:54
chr1	181703871	pbsv.INS.DUP.2025	C	<DUP>	.	PASS	SVTYPE=DUP;END=181703928;SVLEN=57	GT:AD:DP:SAC	0/1:22,43:65:11,11,16,27
chr1	182156571	pbsv.INS.DUP.2031	G	<DUP>	.	PASS	SVTYPE=DUP;END=182156592;SVLEN=21	GT:AD:DP:SAC	1/1:0,55:55:0,0,28,27
chr1	182281361	pbsv.INS.DUP.2032	A	<DUP>	.	PASS	SVTYPE=DUP;END=182281381;SVLEN=20	GT:AD:DP:SAC	1/1:1,35:36:0,1,14,21
chr1	183149938	pbsv.INS.DUP.2051	C	<DUP>	.	PASS	SVTYPE=DUP;END=183149984;SVLEN=46	GT:AD:DP:SAC	0/1:23,8:31:6,17,2,6
chr1	183344716	pbsv.BND.chr1:183344716-chr19:42164918	T	]chr19:42164918]T	.	PASS	SVTYPE=BND;CIPOS=-1,2;MATEID=pbsv.BND.chr19:42164918-chr1:183344716	GT:AD:DP	0/1:62,4:66
chr1	184889751	pbsv.BND.chr1:184889751-chr3:121712315	A	[chr3:121712315[A	.	PASS	SVTYPE=BND;CIPOS=-1,1;MATEID=pbsv.BND.chr3:121712315-chr1:184889751	GT:AD:DP	0/1:63,2:65
chr1	185225328	pbsv.BND.chr1:185225328-chr10:114133850	G	]chr10:114133850]G	.	PASS	SVTYPE=BND;CIPOS=-3,4;MATEID=pbsv.BND.chr10:114133850-chr1:185225328	GT:AD:DP	0/1:58,2:60
chr1	185406826	pbsv.INS.DUP.2066	C	<DUP>	.	PASS	SVTYPE=DUP;END=185406853;SVLEN=27	GT:AD:DP:SAC	1/1:2,56:58:0,2,31,25
chr1	186110978	pbsv.INS.DUP.2070	T	<DUP>	.	PASS	SVTYPE=DUP;END=186110997;SVLEN=19	GT:AD:DP:SAC	0/1:35,17:52:15,20,10,7
chr1	186276816	pbsv.INS.DUP.2071	G	<DUP>	.	PASS	SVTYPE=DUP;END=186276847;SVLEN=31	GT:AD:DP:SAC	0/1:22,37:59:11,11,17,20
chr1	186465599	pbsv.INS.DUP.2074	T	<DUP>	.	InsufficientStrandEvidence	SVTYPE=DUP;END=186465621;SVLEN=22	GT:AD:DP:SAC	0/1:33,9:42:11,22,9,0
chr1	186878124	pbsv.INS.DUP.2079	T	<DUP>	.	PASS	SVTYPE=DUP;END=186878190;SVLEN=66	GT:AD:DP:SAC	0/1:24,26:50:11,13,15,11
chr1	186878337	pbsv.INS.DUP.2080	A	<DUP>	.	PASS	SVTYPE=DUP;END=186878356;SVLEN=19	GT:AD:DP:SAC	0/1:29,21:50:14,15,11,10
chr1	188251806	pbsv.INS.DUP.2095	T	<DUP>	.	PASS	SVTYPE=DUP;END=188251825;SVLEN=19	GT:AD:DP:SAC	0/1:29,11:40:16,13,5,6
chr1	188524694	pbsv.INS.DUP.2099	A	<DUP>	.	PASS	SVTYPE=DUP;END=188524724;SVLEN=30	GT:AD:DP:SAC	0/1:16,25:41:6,10,14,11
chr1	189013250	pbsv.BND.chr1:189013250-chr1:150764728	T	T]chr1:150764728]	.	PASS	SVTYPE=BND;CIPOS=-1,3;MATEID=pbsv.BND.chr1:150764728-chr1:189013250;MATEDIST=38248522	GT:AD:DP	0/1:36,3:39
chr1	189231897	pbsv.INS.DUP.2116	G	<DUP>	.	PASS	SVTYPE=DUP;END=189231918;SVLEN=21	GT:AD:DP:SAC	1/1:4,28:32:2,2,13,15
chr1	189242435	pbsv.INS.DUP.2117	T	<DUP>	.	PASS	SVTYPE=DUP;END=189242459;SVLEN=24	GT:AD:DP:SAC	1/1:0,44:44:0,0,21,23
chr1	189931570	pbsv.BND.chr1:189931570-chr10:72821147	C	C[chr10:72821147[	.	PASS	SVTYPE=BND;CIPOS=-5,3;MATEID=pbsv.BND.chr10:72821147-chr1:189931570	GT:AD:DP	0/1:49,3:52
chr1	190059982	pbsv.INS.DUP.2132	C	<DUP>	.	PASS	SVTYPE=DUP;END=190060005;SVLEN=23	GT:AD:DP:SAC	0/1:28,19:47:16,12,11,8
chr1	190059984	pbsv.INS.DUP.2133	A	<DUP>	.	PASS	SVTYPE=DUP;END=190060004;SVLEN=20	GT:AD:DP:SAC	0/1:20,27:47:11,9,16,11
chr1	191119555	pbsv.INS.DUP.2142	T	<DUP>	.	PASS	SVTYPE=DUP;END=191119673;SVLEN=118	GT:AD:DP:SAC	1/1:4,40:44:3,1,21,19
chr1	192550041	pbsv.INS.DUP.2160	C	<DUP>	.	PASS	SVTYPE=DUP;END=192550060;SVLEN=19	GT:AD:DP:SAC	0/1:26,7:33:18,8,3,4
chr1	193245032	pbsv.BND.chr1:193245032-chr10:128339363	A	]chr10:128339363]A	.	PASS	SVTYPE=BND;CIPOS=-6,6;MATEID=pbsv.BND.chr10:128339363-chr1:193245032	GT:AD:DP	0/1:48,2:50
chr1	194303621	pbsv.INS.DUP.2182	T	<DUP>	.	PASS	SVTYPE=DUP;END=194303812;SVLEN=191	GT:AD:DP:SAC	0/1:29,17:46:13,16,11,6
chr1	197787659	pbsv.INV.2218	T	<INV>	.	PASS	SVTYPE=INV;END=197788855;SVLEN=1197	GT:AD:DP:SAC	1/1:1,57:58:0,1,29,28
chr1	198741602	pbsv.BND.chr1:198741602-chr5:54695345	T	]chr5:54695345]T	.	PASS	SVTYPE=BND;CIPOS=0,0;MATEID=pbsv.BND.chr5:54695345-chr1:198741602	GT:AD:DP	0/1:42,2:44
chr1	198841960	pbsv.INS.DUP.2227	T	<DUP>	.	InsufficientStrandEvidence	SVTYPE=DUP;END=198842062;SVLEN=102	GT:AD:DP:SAC	0/1:25,9:34:12,13,9,0
chr1	199742371	pbsv.INS.DUP.2236	A	<DUP>	.	PASS	SVTYPE=DUP;END=199742390;SVLEN=19	GT:AD:DP:SAC	0/1:20,32:52:13,7,18,14
chr1	199905392	pbsv.INS.DUP.2238	G	<DUP>	.	PASS	SVTYPE=DUP;END=199905413;SVLEN=21	GT:AD:DP:SAC	1/1:6,27:33:3,3,14,13
chr1	200548796	pbsv.INS.DUP.2241	A	<DUP>	.	PASS	SVTYPE=DUP;END=200548815;SVLEN=19	GT:AD:DP:SAC	0/1:21,23:44:12,9,9,14
chr1	200816837	pbsv.INS.DUP.2243	T	<DUP>	.	PASS	SVTYPE=DUP;END=200816930;SVLEN=93	GT:AD:DP:SAC	0/1:22,25:47:11,11,13,12
chr1	201706736	pbsv.BND.chr1:201706736-chr11:34082877	C	[chr11:34082877[C	.	PASS	SVTYPE=BND;CIPOS=-1,3;MATEID=pbsv.BND.chr11:34082877-chr1:201706736	GT:AD:DP	0/1:41,3:44
chr1	203562004	pbsv.INS.DUP.2281	G	<DUP>	.	InsufficientStrandEvidence	SVTYPE=DUP;END=203562027;SVLEN=23	GT:AD:DP:SAC	0/1:33,13:46:25,8,0,13
chr1	203608936	pbsv.CNV.2283	C	<CNV>	.	PASS	SVTYPE=cnv;END=203769834;SVLEN=160898	CN	4
chr1	203608936	pbsv.BND.chr1:203608936-chr4:170021782	C	]chr4:170021782]C	.	PASS	SVTYPE=BND;CIPOS=-4,35;MATEID=pbsv.BND.chr4:170021782-chr1:203608936	GT:AD:DP	0/1:35,25:60
chr1	203769834	pbsv.BND.chr1:203769834-chr4:169867811	C	C[chr4:169867811[	.	PASS	SVTYPE=BND;CIPOS=-8,3;MATEID=pbsv.BND.chr4:169867811-chr1:203769834	GT:AD:DP	0/1:23,22:45
chr1	204010624	pbsv.INS.DUP.2287	T	<DUP>	.	PASS	SVTYPE=DUP;END=204010697;SVLEN=73	GT:AD:DP:SAC	0/1:10,17:27:6,4,8,9
chr1	205065731	pbsv.INS.DUP.2299	G	<DUP>	.	PASS	SVTYPE=DUP;END=205065756;SVLEN=25	GT:AD:DP:SAC	0/1:26,13:39:12,14,7,6
chr1	206691483	pbsv.INS.DUP.2321	A	<DUP>	.	PASS	SVTYPE=DUP;END=206691504;SVLEN=21	GT:AD:DP:SAC	0/1:14,22:36:9,5,12,10
chr1	206924103	pbsv.INS.DUP.2326	G	<DUP>	.	PASS	SVTYPE=DUP;END=206924435;SVLEN=332	GT:AD:DP:SAC	0/1:23,17:40:12,11,10,7
chr1	208047316	pbsv.INS.DUP.2336	A	<DUP>	.	PASS	SVTYPE=DUP;END=208047349;SVLEN=33	GT:AD:DP:SAC	0/1:19,10:29:9,10,3,7
chr1	208267470	pbsv.INS.DUP.2339	A	<DUP>	.	PASS	SVTYPE=DUP;END=208267493;SVLEN=23	GT:AD:DP:SAC	0/1:23,14:37:11,12,11,3
chr1	210140225	pbsv.BND.chr1:210140225-chr1:219285864	T	]chr1:219285864]T	.	PASS	SVTYPE=BND;CIPOS=0,2;MATEID=pbsv.BND.chr1:219285864-chr1:210140225;MATEDIST=9145639	GT:AD:DP	0/1:42,5:47
chr1	210185755	pbsv.INS.DUP.2352	G	<DUP>	.	PASS	SVTYPE=DUP;END=210185780;SVLEN=25	GT:AD:DP:SAC	0/1:11,22:33:6,5,11,11
chr1	210334179	pbsv.INS.DUP.2353	T	<DUP>	.	PASS	SVTYPE=DUP;END=210334197;SVLEN=18	GT:AD:DP:SAC	0/1:24,19:43:10,14,10,9
chr1	210653887	pbsv.BND.chr1:210653887-chrUn_KN707774v1_decoy:3	C	[chrUn_KN707774v1_decoy:3[C	.	Decoy;NearContigEnd	SVTYPE=BND;CIPOS=-4,5;MATEID=pbsv.BND.chrUn_KN707774v1_decoy:3-chr1:210653887	GT:AD:DP	0/1:59,2:61
chr1	210745035	pbsv.INS.DUP.2366	T	<DUP>	.	PASS	SVTYPE=DUP;END=210745152;SVLEN=117	GT:AD:DP:SAC	0/1:20,8:28:10,10,2,6
chr1	210824570	pbsv.BND.chr1:210824570-chr1:156752849	C	C[chr1:156752849[	.	PASS	SVTYPE=BND;CIPOS=-6,6;MATEID=pbsv.BND.chr1:156752849-chr1:210824570;MATEDIST=54071721	GT:AD:DP	0/1:40,3:43
chr1	210856878	pbsv.INS.DUP.2367	T	<DUP>	.	PASS	SVTYPE=DUP;END=210856898;SVLEN=20	GT:AD:DP:SAC	0/1:14,31:45:7,7,14,17
chr1	211460638	pbsv.INS.DUP.2375	G	<DUP>	.	PASS	SVTYPE=DUP;END=211460740;SVLEN=102	GT:AD:DP:SAC	0/1:17,7:24:8,9,5,2
chr1	211725036	pbsv.INS.DUP.2378	C	<DUP>	.	PASS	SVTYPE=DUP;END=211725093;SVLEN=57	GT:AD:DP:SAC	0/1:35,13:48:17,18,6,7
chr1	213015988	pbsv.INS.DUP.2399	T	<DUP>	.	PASS	SVTYPE=DUP;END=213016019;SVLEN=31	GT:AD:DP:SAC	0/1:30,13:43:13,17,8,5
chr1	213205549	pbsv.INS.DUP.2403	T	<DUP>	.	PASS	SVTYPE=DUP;END=213205565;SVLEN=16	GT:AD:DP:SAC	0/1:29,10:39:14,15,5,5
chr1	213740937	pbsv.INS.DUP.2409	A	<DUP>	.	PASS	SVTYPE=DUP;END=213741002;SVLEN=65	GT:AD:DP:SAC	0/1:31,14:45:13,18,10,4
chr1	214579759	pbsv.INS.DUP.2419	T	<DUP>	.	PASS	SVTYPE=DUP;END=214579777;SVLEN=18	GT:AD:DP:SAC	0/1:28,19:47:16,12,11,8
chr1	214595242	pbsv.BND.chr1:214595242-chr6:30847352	C	]chr6:30847352]C	.	PASS	SVTYPE=BND;CIPOS=-8,9;MATEID=pbsv.BND.chr6:30847352-chr1:214595242	GT:AD:DP	0/1:41,2:43
chr1	214869287	pbsv.INS.DUP.2425	C	<DUP>	.	PASS	SVTYPE=DUP;END=214869349;SVLEN=62	GT:AD:DP:SAC	0/1:15,24:39:9,6,14,10
chr1	215238851	pbsv.INS.DUP.2429	A	<DUP>	.	PASS	SVTYPE=DUP;END=215238872;SVLEN=21	GT:AD:DP:SAC	1/1:1,32:33:1,0,12,20
chr1	216709513	pbsv.BND.chr1:216709513-chr6:165697121	T	T]chr6:165697121]	.	PASS	SVTYPE=BND;CIPOS=0,0;MATEID=pbsv.BND.chr6:165697121-chr1:216709513	GT:AD:DP	0/1:34,2:36
chr1	216847291	pbsv.BND.chr1:216847291-chr19:23532482	C	C[chr19:23532482[	.	PASS	SVTYPE=BND;CIPOS=-7,7;MATEID=pbsv.BND.chr19:23532482-chr1:216847291	GT:AD:DP	0/1:55,2:57
chr1	218598691	pbsv.INS.DUP.2474	G	<DUP>	.	PASS	SVTYPE=DUP;END=218598802;SVLEN=111	GT:AD:DP:SAC	0/1:23,8:31:10,13,4,4
chr1	218598704	pbsv.INS.DUP.2475	G	<DUP>	.	PASS	SVTYPE=DUP;END=218598963;SVLEN=259	GT:AD:DP:SAC	0/1:18,13:31:10,8,4,9
chr1	218720845	pbsv.INS.DUP.2480	T	<DUP>	.	PASS	SVTYPE=DUP;END=218720894;SVLEN=49	GT:AD:DP:SAC	0/1:24,21:45:10,14,8,13
chr1	219026225	pbsv.BND.chr1:219026225-chr6:31538602	C	[chr6:31538602[C	.	PASS	SVTYPE=BND;CIPOS=-2,2;MATEID=pbsv.BND.chr6:31538602-chr1:219026225	GT:AD:DP	0/1:33,2:35
chr1	219285864	pbsv.BND.chr1:219285864-chr1:210140225	T	T[chr1:210140225[	.	PASS	SVTYPE=BND;CIPOS=-3,2;MATEID=pbsv.BND.chr1:210140225-chr1:219285864;MATEDIST=9145639	GT:AD:DP	0/1:56,5:61
chr1	219470404	pbsv.INS.DUP.2488	C	<DUP>	.	PASS	SVTYPE=DUP;END=219470421;SVLEN=17	GT:AD:DP:SAC	1/1:2,35:37:1,1,28,7
chr1	220012783	pbsv.INS.DUP.2504	T	<DUP>	.	PASS	SVTYPE=DUP;END=220012870;SVLEN=87	GT:AD:DP:SAC	1/1:5,29:34:3,2,14,15
chr1	220385245	pbsv.BND.chr1:220385245-chr4:147180334	G	G[chr4:147180334[	.	PASS	SVTYPE=BND;CIPOS=0,0;MATEID=pbsv.BND.chr4:147180334-chr1:220385245	GT:AD:DP	0/1:37,2:39
chr1	220971679	pbsv.INS.DUP.2516	A	<DUP>	.	PASS	SVTYPE=DUP;END=220971696;SVLEN=17	GT:AD:DP:SAC	0/1:19,11:30:12,7,4,7
chr1	221520440	pbsv.INS.DUP.2520	T	<DUP>	.	PASS	SVTYPE=DUP;END=221520459;SVLEN=19	GT:AD:DP:SAC	0/1:17,12:29:8,9,10,2
chr1	223827733	pbsv.SPLIT.DUP.2554	A	<DUP>	.	PASS	SVTYPE=DUP;END=223844190;SVLEN=16457	GT:AD:DP:SAC	0/1:52,15:67:26,26,11,4
chr1	223846760	pbsv.BND.chr1:223846760-chr4:86533574	C	C[chr4:86533574[	.	PASS	SVTYPE=BND;CIPOS=-2,3;MATEID=pbsv.BND.chr4:86533574-chr1:223846760	GT:AD:DP	0/1:55,2:57
chr1	224222848	pbsv.BND.chr1:224222848-chr22:34814437	T	]chr22:34814437]T	.	PASS	SVTYPE=BND;CIPOS=0,0;MATEID=pbsv.BND.chr22:34814437-chr1:224222848	GT:AD:DP	0/1:45,2:47
chr1	225820093	pbsv.BND.chr1:225820093-chrX:118841249	T	[chrX:118841249[T	.	PASS	SVTYPE=BND;CIPOS=-8,9;MATEID=pbsv.BND.chrX:118841249-chr1:225820093	GT:AD:DP	0/1:34,2:36
chr1	226955750	pbsv.INS.DUP.2596	A	<DUP>	.	PASS	SVTYPE=DUP;END=226955828;SVLEN=78	GT:AD:DP:SAC	1/1:3,35:38:2,1,20,15
chr1	229587053	pbsv.INS.DUP.2638	C	<DUP>	.	PASS	SVTYPE=DUP;END=229587148;SVLEN=95	GT:AD:DP:SAC	0/1:28,16:44:11,17,8,8
chr1	230419285	pbsv.INS.DUP.2651	T	<DUP>	.	PASS	SVTYPE=DUP;END=230419323;SVLEN=38	GT:AD:DP:SAC	0/1:17,17:34:7,10,6,11
chr1	232031284	pbsv.INV.2673	G	<INV>	.	InsufficientStrandEvidence	SVTYPE=INV;END=232031538;SVLEN=255	GT:AD:DP:SAC	0/1:26,10:36:21,5,0,10
chr1	232369106	pbsv.INS.DUP.2684	C	<DUP>	.	PASS	SVTYPE=DUP;END=232369187;SVLEN=81	GT:AD:DP:SAC	1/1:1,34:35:0,1,16,18
chr1	232725279	pbsv.INS.DUP.2690	G	<DUP>	.	InsufficientStrandEvidence	SVTYPE=DUP;END=232725350;SVLEN=71	GT:AD:DP:SAC	0/1:19,9:28:13,6,0,9
chr1	232793045	pbsv.INS.DUP.2692	G	<DUP>	.	PASS	SVTYPE=DUP;END=232793110;SVLEN=65	GT:AD:DP:SAC	0/1:19,12:31:9,10,8,4
chr1	232925629	pbsv.BND.chr1:232925629-chr8:110506057	A	A]chr8:110506057]	.	PASS	SVTYPE=BND;CIPOS=-2,1;MATEID=pbsv.BND.chr8:110506057-chr1:232925629	GT:AD:DP	0/1:50,5:55
chr1	233861791	pbsv.INS.DUP.2704	T	<DUP>	.	PASS	SVTYPE=DUP;END=233861949;SVLEN=158	GT:AD:DP:SAC	0/1:13,19:32:4,9,7,12
chr1	234247901	pbsv.INS.DUP.2709	G	<DUP>	.	PASS	SVTYPE=DUP;END=234248245;SVLEN=344	GT:AD:DP:SAC	0/1:20,12:32:8,12,7,5
chr1	234308588	pbsv.INS.DUP.2712	T	<DUP>	.	PASS	SVTYPE=DUP;END=234308727;SVLEN=139	GT:AD:DP:SAC	0/1:37,16:53:20,17,9,7
chr1	234725620	pbsv.BND.chr1:234725620-chr15:77935629	C	]chr15:77935629]C	.	PASS	SVTYPE=BND;CIPOS=-9,9;MATEID=pbsv.BND.chr15:77935629-chr1:234725620	GT:AD:DP	0/1:46,2:48
chr1	234776441	pbsv.BND.chr1:234776441-chr1:16725237	A	[chr1:16725237[A	.	PASS	SVTYPE=BND;CIPOS=0,6;MATEID=pbsv.BND.chr1:16725237-chr1:234776441;MATEDIST=218051204	GT:AD:DP	0/1:27,32:59
chr1	234995862	pbsv.INS.DUP.2722	T	<DUP>	.	InsufficientStrandEvidence	SVTYPE=DUP;END=234995922;SVLEN=60	GT:AD:DP:SAC	0/1:17,10:27:9,8,0,10
chr1	235409759	pbsv.BND.chr1:235409759-chrUn_KN707696v1_decoy:5	T	[chrUn_KN707696v1_decoy:5[T	.	Decoy;NearContigEnd	SVTYPE=BND;CIPOS=-16,11;MATEID=pbsv.BND.chrUn_KN707696v1_decoy:5-chr1:235409759	GT:AD:DP	0/1:31,6:37
chr1	236097147	pbsv.INS.DUP.2742	G	<DUP>	.	PASS	SVTYPE=DUP;END=236097320;SVLEN=173	GT:AD:DP:SAC	0/1:24,8:32:15,9,3,5
chr1	236239811	pbsv.INS.DUP.2753	G	<DUP>	.	PASS	SVTYPE=DUP;END=236239849;SVLEN=38	GT:AD:DP:SAC	0/1:13,30:43:11,2,8,22
chr1	236681723	pbsv.BND.chr1:236681723-chr6:1614639	A	A[chr6:1614639[	.	PASS	SVTYPE=BND;CIPOS=0,0;MATEID=pbsv.BND.chr6:1614639-chr1:236681723	GT:AD:DP	0/1:23,2:25
chr1	236713897	pbsv.INS.DUP.2766	G	<DUP>	.	PASS	SVTYPE=DUP;END=236714281;SVLEN=384	GT:AD:DP:SAC	0/1:46,21:67:26,20,10,11
chr1	236721022	pbsv.INS.DUP.2771	G	<DUP>	.	PASS	SVTYPE=DUP;END=236721044;SVLEN=22	GT:AD:DP:SAC	0/1:19,24:43:8,11,13,11
chr1	238408237	pbsv.INS.DUP.2803	A	<DUP>	.	PASS	SVTYPE=DUP;END=238408253;SVLEN=16	GT:AD:DP:SAC	0/1:16,23:39:10,6,15,8
chr1	240207713	pbsv.INS.DUP.2832	T	<DUP>	.	PASS	SVTYPE=DUP;END=240207775;SVLEN=62	GT:AD:DP:SAC	0/1:29,9:38:18,11,4,5
chr1	240271099	pbsv.INS.DUP.2834	T	<DUP>	.	PASS	SVTYPE=DUP;END=240271116;SVLEN=17	GT:AD:DP:SAC	1/1:1,27:28:0,1,11,16
chr1	241614755	pbsv.INS.DUP.2858	T	<DUP>	.	PASS	SVTYPE=DUP;END=241614843;SVLEN=88	GT:AD:DP:SAC	0/1:24,22:46:14,10,12,10
chr1	242149042	pbsv.INS.DUP.2861	G	<DUP>	.	PASS	SVTYPE=DUP;END=242149060;SVLEN=18	GT:AD:DP:SAC	0/1:26,10:36:20,6,6,4
chr1	242149043	pbsv.INS.DUP.2862	T	<DUP>	.	InsufficientStrandEvidence	SVTYPE=DUP;END=242149063;SVLEN=20	GT:AD:DP:SAC	0/1:27,9:36:17,10,9,0
chr1	243327357	pbsv.INS.DUP.2889	T	<DUP>	.	PASS	SVTYPE=DUP;END=243327404;SVLEN=47	GT:AD:DP:SAC	0/1:23,7:30:8,15,1,6
chr1	243338995	pbsv.INS.DUP.2891	G	<DUP>	.	PASS	SVTYPE=DUP;END=243339143;SVLEN=148	GT:AD:DP:SAC	0/1:23,14:37:12,11,8,6
chr1	245102892	pbsv.INS.DUP.2925	T	<DUP>	.	PASS	SVTYPE=DUP;END=245102966;SVLEN=74	GT:AD:DP:SAC	0/1:7,26:33:4,3,11,15
chr1	245103324	pbsv.INS.DUP.2926	C	<DUP>	.	PASS	SVTYPE=DUP;END=245103703;SVLEN=379	GT:AD:DP:SAC	0/1:15,16:31:8,7,6,10
chr1	245160905	pbsv.BND.chr1:245160905-chr2:148031643	A	A[chr2:148031643[	.	PASS	SVTYPE=BND;CIPOS=0,0;MATEID=pbsv.BND.chr2:148031643-chr1:245160905	GT:AD:DP	0/1:46,2:48
chr1	245530002	pbsv.BND.chr1:245530002-chr1:107797433	A	A]chr1:107797433]	.	PASS	SVTYPE=BND;CIPOS=-6,5;MATEID=pbsv.BND.chr1:107797433-chr1:245530002;MATEDIST=137732569	GT:AD:DP	0/1:38,4:42
chr1	245556252	pbsv.INS.DUP.2937	C	<DUP>	.	PASS	SVTYPE=DUP;END=245556274;SVLEN=22	GT:AD:DP:SAC	0/1:19,17:36:7,12,16,1
chr1	246024339	pbsv.INS.DUP.2966	A	<DUP>	.	PASS	SVTYPE=DUP;END=246024464;SVLEN=125	GT:AD:DP:SAC	0/1:12,36:48:5,7,23,13
chr1	246071782	pbsv.INS.DUP.2967	T	<DUP>	.	PASS	SVTYPE=DUP;END=246071826;SVLEN=44	GT:AD:DP:SAC	0/1:20,13:33:8,12,7,6
chr1	246071814	pbsv.INS.DUP.2968	A	<DUP>	.	PASS	SVTYPE=DUP;END=246072437;SVLEN=623	GT:AD:DP:SAC	0/1:22,11:33:9,13,6,5
chr1	246071837	pbsv.INS.DUP.2969	C	<DUP>	.	PASS	SVTYPE=DUP;END=246071928;SVLEN=91	GT:AD:DP:SAC	0/1:41,12:53:20,21,7,5
chr1	246232877	pbsv.INS.DUP.2972	T	<DUP>	.	PASS	SVTYPE=DUP;END=246233143;SVLEN=266	GT:AD:DP:SAC	0/1:23,27:50:8,15,13,14
chr1	246713261	pbsv.INS.DUP.2995	G	<DUP>	.	PASS	SVTYPE=DUP;END=246713382;SVLEN=121	GT:AD:DP:SAC	0/1:22,18:40:10,12,11,7
chr1	247124008	pbsv.BND.chr1:247124008-chrUn_JTFH01001273v1_decoy:3637	T	T]chrUn_JTFH01001273v1_decoy:3637]	.	Decoy;NearContigEnd	SVTYPE=BND;CIPOS=-7,1;MATEID=pbsv.BND.chrUn_JTFH01001273v1_decoy:3637-chr1:247124008	GT:AD:DP	0/1:38,11:49
chr1	247894425	pbsv.INS.DUP.3047	T	<DUP>	.	PASS	SVTYPE=DUP;END=247894473;SVLEN=48	GT:AD:DP:SAC	0/1:11,22:33:4,7,15,7
chr1	247937083	pbsv.INS.DUP.3049	T	<DUP>	.	PASS	SVTYPE=DUP;END=247937153;SVLEN=70	GT:AD:DP:SAC	1/1:1,28:29:0,1,13,15
chr1	248519267	pbsv.BND.chr1:248519267-chrUn_KN707802v1_decoy:2665	T	]chrUn_KN707802v1_decoy:2665]T	.	Decoy;NearContigEnd	SVTYPE=BND;CIPOS=-1,16;MATEID=pbsv.BND.chrUn_KN707802v1_decoy:2665-chr1:248519267	GT:AD:DP	0/1:11,9:20
chr1	248675637	pbsv.INS.DUP.3077	A	<DUP>	.	PASS	SVTYPE=DUP;END=248675823;SVLEN=186	GT:AD:DP:SAC	0/1:20,9:29:10,10,5,4
chr1	248775697	pbsv.INS.DUP.3082	T	<DUP>	.	PASS	SVTYPE=DUP;END=248775745;SVLEN=48	GT:AD:DP:SAC	1/1:3,46:49:2,1,23,23
chr1	248944960	pbsv.INS.DUP.3087	C	<DUP>	.	PASS	SVTYPE=DUP;END=248945012;SVLEN=52	GT:AD:DP:SAC	0/1:40,12:52:7,33,2,10
chr1	248945848	pbsv.INS.DUP.3089	G	<DUP>	.	PASS	SVTYPE=DUP;END=248945965;SVLEN=117	GT:AD:DP:SAC	0/1:97,16:113:16,81,1,15
chr2	10863	pbsv.INS.DUP.3090	G	<DUP>	.	NearReferenceGap	SVTYPE=DUP;END=11156;SVLEN=293	GT:AD:DP:SAC	0/1:5,9:14:2,3,4,5
chr2	214429	pbsv.INS.DUP.3100	T	<DUP>	.	PASS	SVTYPE=DUP;END=214552;SVLEN=123	GT:AD:DP:SAC	0/1:20,15:35:6,14,4,11
chr2	294177	pbsv.INS.DUP.3102	C	<DUP>	.	PASS	SVTYPE=DUP;END=294217;SVLEN=40	GT:AD:DP:SAC	1/1:2,44:46:0,2,20,24
chr2	468500	pbsv.BND.chr2:468500-chr2:232870310	G	[chr2:232870310[G	.	PASS	SVTYPE=BND;CIPOS=-3,3;MATEID=pbsv.BND.chr2:232870310-chr2:468500;MATEDIST=232401810	GT:AD:DP	0/1:43,3:46
chr2	644282	pbsv.INS.DUP.3112	G	<DUP>	.	PASS	SVTYPE=DUP;END=644329;SVLEN=47	GT:AD:DP:SAC	0/1:17,34:51:9,8,15,19
chr2	665630	pbsv.INS.DUP.3114	C	<DUP>	.	PASS	SVTYPE=DUP;END=665662;SVLEN=32	GT:AD:DP:SAC	1/1:1,42:43:0,1,23,19
chr2	909672	pbsv.INS.DUP.3119	T	<DUP>	.	PASS	SVTYPE=DUP;END=910272;SVLEN=600	GT:AD:DP:SAC	0/1:18,15:33:9,9,7,8
chr2	909787	pbsv.INS.DUP.3120	T	<DUP>	.	PASS	SVTYPE=DUP;END=910046;SVLEN=259	GT:AD:DP:SAC	0/1:62,12:74:35,27,7,5
chr2	936814	pbsv.INS.DUP.3127	G	<DUP>	.	PASS	SVTYPE=DUP;END=936961;SVLEN=147	GT:AD:DP:SAC	1/1:6,57:63:6,0,32,25
chr2	965112	pbsv.INS.DUP.3128	C	<DUP>	.	PASS	SVTYPE=DUP;END=965383;SVLEN=271	GT:AD:DP:SAC	0/1:17,19:36:9,8,11,8
chr2	1099635	pbsv.INS.DUP.3134	G	<DUP>	.	PASS	SVTYPE=DUP;END=1099668;SVLEN=33	GT:AD:DP:SAC	1/1:4,39:43:3,1,21,18
chr2	1222624	pbsv.INS.DUP.3146	G	<DUP>	.	PASS	SVTYPE=DUP;END=1223222;SVLEN=598	GT:AD:DP:SAC	0/1:23,27:50:14,9,13,14
chr2	1222904	pbsv.INS.DUP.3147	G	<DUP>	.	PASS	SVTYPE=DUP;END=1223212;SVLEN=308	GT:AD:DP:SAC	0/1:22,28:50:15,7,12,16
chr2	1223105	pbsv.INS.DUP.3149	G	<DUP>	.	PASS	SVTYPE=DUP;END=1223262;SVLEN=157	GT:AD:DP:SAC	0/1:35,13:48:20,15,6,7
chr2	1422338	pbsv.INS.DUP.3159	C	<DUP>	.	PASS	SVTYPE=DUP;END=1422390;SVLEN=52	GT:AD:DP:SAC	1/1:4,36:40:3,1,17,19
chr2	1480705	pbsv.INS.DUP.3164	C	<DUP>	.	PASS	SVTYPE=DUP;END=1480824;SVLEN=119	GT:AD:DP:SAC	1/1:1,35:36:1,0,19,16
chr2	1703293	pbsv.INS.DUP.3183	G	<DUP>	.	PASS	SVTYPE=DUP;END=1703347;SVLEN=54	GT:AD:DP:SAC	0/1:23,32:55:15,8,17,15
chr2	1861671	pbsv.INS.DUP.3196	G	<DUP>	.	PASS	SVTYPE=DUP;END=1861840;SVLEN=169	GT:AD:DP:SAC	0/1:18,48:66:11,7,21,27
chr2	1861906	pbsv.INS.DUP.3198	G	<DUP>	.	PASS	SVTYPE=DUP;END=1861975;SVLEN=69	GT:AD:DP:SAC	0/1:35,24:59:12,23,14,10
chr2	1863589	pbsv.INS.DUP.3200	T	<DUP>	.	PASS	SVTYPE=DUP;END=1863623;SVLEN=34	GT:AD:DP:SAC	0/1:20,39:59:7,13,18,21
chr2	1863600	pbsv.INS.DUP.3201	G	<DUP>	.	PASS	SVTYPE=DUP;END=1863632;SVLEN=32	GT:AD:DP:SAC	0/1:35,23:58:16,19,9,14
chr2	2295553	pbsv.INS.DUP.3207	G	<DUP>	.	PASS	SVTYPE=DUP;END=2295697;SVLEN=144	GT:AD:DP:SAC	0/1:25,21:46:14,11,10,11
chr2	2295669	pbsv.INS.DUP.3208	G	<DUP>	.	PASS	SVTYPE=DUP;END=2295688;SVLEN=19	GT:AD:DP:SAC	0/1:37,11:48:21,16,5,6
chr2	2837463	pbsv.INS.DUP.3222	G	<DUP>	.	PASS	SVTYPE=DUP;END=2837789;SVLEN=326	GT:AD:DP:SAC	1/1:4,42:46:1,3,18,24
chr2	3046158	pbsv.BND.chr2:3046158-chrUn_JTFH01000155v1_decoy:2711	T	]chrUn_JTFH01000155v1_decoy:2711]T	.	Decoy;NearContigEnd	SVTYPE=BND;CIPOS=-5,6;MATEID=pbsv.BND.chrUn_JTFH01000155v1_decoy:2711-chr2:3046158	GT:AD:DP	0/1:40,2:42
chr2	3046403	pbsv.BND.chr2:3046403-chrUn_JTFH01000155v1_decoy:2	G	G[chrUn_JTFH01000155v1_decoy:2[	.	Decoy;NearContigEnd	SVTYPE=BND;CIPOS=-229,133;MATEID=pbsv.BND.chrUn_JTFH01000155v1_decoy:2-chr2:3046403	GT:AD:DP	0/1:31,7:38
chr2	3068536	pbsv.INV.3237	G	<INV>	.	InsufficientStrandEvidence	SVTYPE=INV;END=3068677;SVLEN=142	GT:AD:DP:SAC	0/1:31,10:41:17,14,0,10
chr2	3135460	pbsv.INS.DUP.3238	T	<DUP>	.	PASS	SVTYPE=DUP;END=3135490;SVLEN=30	GT:AD:DP:SAC	0/1:36,13:49:17,19,6,7
chr2	3199709	pbsv.INS.DUP.3243	G	<DUP>	.	PASS	SVTYPE=DUP;END=3199787;SVLEN=78	GT:AD:DP:SAC	1/1:3,50:53:1,2,28,22
chr2	3221134	pbsv.INS.DUP.3244	A	<DUP>	.	PASS	SVTYPE=DUP;END=3221347;SVLEN=213	GT:AD:DP:SAC	0/1:26,19:45:12,14,9,10
chr2	3240083	pbsv.INS.DUP.3247	C	<DUP>	.	PASS	SVTYPE=DUP;END=3240125;SVLEN=42	GT:AD:DP:SAC	1/1:1,48:49:0,1,32,16
chr2	3241052	pbsv.INS.DUP.3249	C	<DUP>	.	PASS	SVTYPE=DUP;END=3241094;SVLEN=42	GT:AD:DP:SAC	0/1:16,31:47:9,7,22,9
chr2	3530897	pbsv.INS.DUP.3258	T	<DUP>	.	InsufficientStrandEvidence	SVTYPE=DUP;END=3531173;SVLEN=276	GT:AD:DP:SAC	0/1:12,15:27:3,9,0,15
chr2	3725452	pbsv.INS.DUP.3267	A	<DUP>	.	PASS	SVTYPE=DUP;END=3725591;SVLEN=139	GT:AD:DP:SAC	0/1:21,20:41:13,8,13,7
chr2	4184842	pbsv.INS.DUP.3275	T	<DUP>	.	PASS	SVTYPE=DUP;END=4184874;SVLEN=32	GT:AD:DP:SAC	0/1:23,43:66:8,15,20,23
chr2	5705384	pbsv.INS.DUP.3302	G	<DUP>	.	PASS	SVTYPE=DUP;END=5705445;SVLEN=61	GT:AD:DP:SAC	0/1:19,24:43:9,10,9,15
chr2	5923143	pbsv.INS.DUP.3304	C	<DUP>	.	PASS	SVTYPE=DUP;END=5923344;SVLEN=201	GT:AD:DP:SAC	0/1:38,10:48:17,21,6,4
chr2	5923153	pbsv.INS.DUP.3305	T	<DUP>	.	PASS	SVTYPE=DUP;END=5923364;SVLEN=211	GT:AD:DP:SAC	0/1:29,19:48:15,14,8,11
chr2	8433519	pbsv.INS.DUP.3329	C	<DUP>	.	PASS	SVTYPE=DUP;END=8433572;SVLEN=53	GT:AD:DP:SAC	1/1:5,28:33:5,0,17,11
chr2	8588073	pbsv.INS.DUP.3331	C	<DUP>	.	PASS	SVTYPE=DUP;END=8588114;SVLEN=41	GT:AD:DP:SAC	1/1:2,40:42:1,1,18,22
chr2	9113336	pbsv.INS.DUP.3334	T	<DUP>	.	PASS	SVTYPE=DUP;END=9113407;SVLEN=71	GT:AD:DP:SAC	1/1:6,52:58:1,5,29,23
chr2	9406013	pbsv.INS.DUP.3340	T	<DUP>	.	PASS	SVTYPE=DUP;END=9406486;SVLEN=473	GT:AD:DP:SAC	0/1:17,25:42:5,12,14,11
chr2	9406015	pbsv.INS.DUP.3341	C	<DUP>	.	PASS	SVTYPE=DUP;END=9406056;SVLEN=41	GT:AD:DP:SAC	0/1:13,29:42:6,7,13,16
chr2	9406204	pbsv.INS.DUP.3342	A	<DUP>	.	PASS	SVTYPE=DUP;END=9406495;SVLEN=291	GT:AD:DP:SAC	0/1:37,18:55:17,20,9,9
chr2	9406238	pbsv.INS.DUP.3343	A	<DUP>	.	PASS	SVTYPE=DUP;END=9406379;SVLEN=141	GT:AD:DP:SAC	0/1:25,31:56:11,14,15,16
chr2	10174580	pbsv.CNV.3353	A	<CNV>	.	PASS	SVTYPE=cnv;END=10195689;SVLEN=21109	CN	1
chr2	10174580	pbsv.BND.chr2:10174580-chr22:37668160	A	A]chr22:37668160]	.	PASS	SVTYPE=BND;CIPOS=-10,60;MATEID=pbsv.BND.chr22:37668160-chr2:10174580	GT:AD:DP	1/1:0,21:21
chr2	10195689	pbsv.BND.chr2:10195689-chr9:128966650	G	[chr9:128966650[G	.	PASS	SVTYPE=BND;CIPOS=-3,8;MATEID=pbsv.BND.chr9:128966650-chr2:10195689	GT:AD:DP	0/1:11,12:23
chr2	10264427	pbsv.INS.DUP.3355	T	<DUP>	.	PASS	SVTYPE=DUP;END=10264446;SVLEN=19	GT:AD:DP:SAC	1/1:0,23:23:0,0,14,9
chr2	10278105	pbsv.INS.DUP.3356	G	<DUP>	.	PASS	SVTYPE=DUP;END=10278197;SVLEN=92	GT:AD:DP:SAC	1/1:3,21:24:3,0,10,11
chr2	10844484	pbsv.INS.DUP.3371	C	<DUP>	.	PASS	SVTYPE=DUP;END=10844502;SVLEN=18	GT:AD:DP:SAC	1/1:1,21:22:1,0,14,7
chr2	10892562	pbsv.INS.DUP.3372	T	<DUP>	.	PASS	SVTYPE=DUP;END=10892581;SVLEN=19	GT:AD:DP:SAC	0/1:17,7:24:7,10,6,1
chr2	11164339	pbsv.INS.DUP.3381	A	<DUP>	.	PASS	SVTYPE=DUP;END=11164357;SVLEN=18	GT:AD:DP:SAC	1/1:4,24:28:1,3,14,10
chr2	11864025	pbsv.INS.DUP.3395	T	<DUP>	.	PASS	SVTYPE=DUP;END=11864043;SVLEN=18	GT:AD:DP:SAC	0/1:25,7:32:12,13,5,2
chr2	14274483	pbsv.BND.chr2:14274483-chrUn_JTFH01000774v1_decoy:1176	A	]chrUn_JTFH01000774v1_decoy:1176]A	.	Decoy;NearContigEnd	SVTYPE=BND;CIPOS=-4,4;MATEID=pbsv.BND.chrUn_JTFH01000774v1_decoy:1176-chr2:14274483	GT:AD:DP	0/1:28,4:32
chr2	15311216	pbsv.BND.chr2:15311216-chr2:145591338	C	C[chr2:145591338[	.	PASS	SVTYPE=BND;CIPOS=-7,7;MATEID=pbsv.BND.chr2:145591338-chr2:15311216;MATEDIST=130280122	GT:AD:DP	0/1:18,2:20
chr2	15648591	pbsv.INS.DUP.3430	G	<DUP>	.	InsufficientStrandEvidence	SVTYPE=DUP;END=15648642;SVLEN=51	GT:AD:DP:SAC	0/1:13,8:21:11,2,0,8
chr2	15681070	pbsv.INS.DUP.3431	G	<DUP>	.	InsufficientStrandEvidence	SVTYPE=DUP;END=15681162;SVLEN=92	GT:AD:DP:SAC	0/1:12,14:26:8,4,0,14
chr2	18296477	pbsv.INS.DUP.3466	A	<DUP>	.	PASS	SVTYPE=DUP;END=18296731;SVLEN=254	GT:AD:DP:SAC	0/1:10,9:19:4,6,2,7
chr2	18296505	pbsv.INS.DUP.3467	T	<DUP>	.	PASS	SVTYPE=DUP;END=18296671;SVLEN=166	GT:AD:DP:SAC	0/1:10,9:19:3,7,3,6
chr2	19985279	pbsv.INS.DUP.3481	T	<DUP>	.	PASS	SVTYPE=DUP;END=19985339;SVLEN=60	GT:AD:DP:SAC	0/1:16,9:25:9,7,5,4
chr2	20168030	pbsv.BND.chr2:20168030-chr16:20884848	C	C[chr16:20884848[	.	PASS	SVTYPE=BND;CIPOS=-2,2;MATEID=pbsv.BND.chr16:20884848-chr2:20168030	GT:AD:DP	0/1:26,2:28
chr2	21492950	pbsv.BND.chr2:21492950-chr2:163499659	A	A[chr2:163499659[	.	PASS	SVTYPE=BND;CIPOS=-1,2;MATEID=pbsv.BND.chr2:163499659-chr2:21492950;MATEDIST=142006709	GT:AD:DP	0/1:29,2:31
chr2	22895518	pbsv.INS.DUP.3509	A	<DUP>	.	InsufficientStrandEvidence	SVTYPE=DUP;END=22895534;SVLEN=16	GT:AD:DP:SAC	0/1:16,5:21:8,8,0,5
chr2	23040683	pbsv.INS.DUP.3511	C	<DUP>	.	PASS	SVTYPE=DUP;END=23040704;SVLEN=21	GT:AD:DP:SAC	1/1:2,21:23:2,0,9,12
chr2	25020505	pbsv.INS.DUP.3531	A	<DUP>	.	PASS	SVTYPE=DUP;END=25020537;SVLEN=32	GT:AD:DP:SAC	1/1:3,19:22:0,3,10,9
chr2	25649628	pbsv.SPLIT.DUP.3538	A	<DUP>	.	PASS	SVTYPE=DUP;END=25712750;SVLEN=63122;NotFullySpanned	GT:AD:DP:SAC	0/1:43,11:54:20,23,8,3
chr2	25898508	pbsv.SPLIT.DUP.3540	T	<DUP>	.	PASS	SVTYPE=DUP;END=25906913;SVLEN=8405	GT:AD:DP:SAC	0/1:41,32:73:20,21,19,13
chr2	26230275	pbsv.BND.chr2:26230275-chr19:20050880	A	A[chr19:20050880[	.	PASS	SVTYPE=BND;CIPOS=0,0;MATEID=pbsv.BND.chr19:20050880-chr2:26230275	GT:AD:DP	0/1:36,2:38
chr2	26529901	pbsv.INS.DUP.3547	C	<DUP>	.	PASS	SVTYPE=DUP;END=26529926;SVLEN=25	GT:AD:DP:SAC	1/1:2,51:53:2,0,25,26
chr2	26655137	pbsv.INV.3549	G	<INV>	.	InsufficientStrandEvidence	SVTYPE=INV;END=26655303;SVLEN=167	GT:AD:DP:SAC	0/1:22,7:29:16,6,0,7
chr2	26782331	pbsv.BND.chr2:26782331-chr18:13824155	G	G[chr18:13824155[	.	PASS	SVTYPE=BND;CIPOS=0,0;MATEID=pbsv.BND.chr18:13824155-chr2:26782331	GT:AD:DP	0/1:36,2:38
chr2	26816375	pbsv.INS.DUP.3553	T	<DUP>	.	PASS	SVTYPE=DUP;END=26816394;SVLEN=19	GT:AD:DP:SAC	1/1:3,35:38:2,1,19,16
chr2	27300573	pbsv.INS.DUP.3559	T	<DUP>	.	PASS	SVTYPE=DUP;END=27300592;SVLEN=19	GT:AD:DP:SAC	0/1:11,27:38:4,7,12,15
chr2	27749173	pbsv.INS.DUP.3565	G	<DUP>	.	PASS	SVTYPE=DUP;END=27749213;SVLEN=40	GT:AD:DP:SAC	1/1:3,36:39:3,0,15,21
chr2	28785068	pbsv.INS.DUP.3573	T	<DUP>	.	PASS	SVTYPE=DUP;END=28785090;SVLEN=22	GT:AD:DP:SAC	1/1:5,33:38:2,3,17,16
chr2	29048154	pbsv.BND.chr2:29048154-chr4:182009192	C	C]chr4:182009192]	.	PASS	SVTYPE=BND;CIPOS=-7,4;MATEID=pbsv.BND.chr4:182009192-chr2:29048154	GT:AD:DP	0/1:43,6:49
chr2	29203486	pbsv.INS.DUP.3579	T	<DUP>	.	PASS	SVTYPE=DUP;END=29203511;SVLEN=25	GT:AD:DP:SAC	1/1:2,33:35:1,1,16,17
chr2	30093507	pbsv.INS.DUP.3586	A	<DUP>	.	PASS	SVTYPE=DUP;END=30093557;SVLEN=50	GT:AD:DP:SAC	1/1:2,47:49:0,2,20,27
chr2	30288928	pbsv.INS.DUP.3587	T	<DUP>	.	PASS	SVTYPE=DUP;END=30288956;SVLEN=28	GT:AD:DP:SAC	0/1:30,12:42:20,10,4,8
chr2	30410079	pbsv.INS.DUP.3588	G	<DUP>	.	PASS	SVTYPE=DUP;END=30410110;SVLEN=31	GT:AD:DP:SAC	0/1:28,25:53:15,13,11,14
chr2	30410086	pbsv.INS.DUP.3589	T	<DUP>	.	PASS	SVTYPE=DUP;END=30410112;SVLEN=26	GT:AD:DP:SAC	0/1:21,32:53:9,12,17,15
chr2	31519957	pbsv.BND.chr2:31519957-chr5:129629641	T	T[chr5:129629641[	.	PASS	SVTYPE=BND;CIPOS=0,0;MATEID=pbsv.BND.chr5:129629641-chr2:31519957	GT:AD:DP	0/1:49,2:51
chr2	32005849	pbsv.BND.chr2:32005849-chr3:184041627	A	A]chr3:184041627]	.	PASS	SVTYPE=BND;CIPOS=-7,4;MATEID=pbsv.BND.chr3:184041627-chr2:32005849	GT:AD:DP	0/1:24,11:35
chr2	32403834	pbsv.SPLIT.DUP.3605	G	<DUP>	.	NearReferenceGap	SVTYPE=DUP;END=33107420;SVLEN=703586;NotFullySpanned	GT:AD:DP:SAC	0/1:26,18:44:9,17,11,7
chr2	32403835	pbsv.BND.chr2:32403835-chr2:33107420	T	]chr2:33107420]T	.	PASS	SVTYPE=BND;CIPOS=-2,8;MATEID=pbsv.BND.chr2:33107420-chr2:32403835;MATEDIST=703585	GT:AD:DP	0/1:26,18:44
chr2	32554571	pbsv.SPLIT.DUP.3606	A	<DUP>	.	PASS	SVTYPE=DUP;END=32572795;SVLEN=18224	GT:AD:DP:SAC	0/1:45,23:68:20,25,10,13
chr2	32746564	pbsv.INS.DUP.3608	A	<DUP>	.	PASS	SVTYPE=DUP;END=32746581;SVLEN=17	GT:AD:DP:SAC	0/1:22,45:67:18,4,15,30
chr2	33107420	pbsv.BND.chr2:33107420-chr2:32403835	G	G[chr2:32403835[	.	PASS	SVTYPE=BND;CIPOS=-7,15;MATEID=pbsv.BND.chr2:32403835-chr2:33107420;MATEDIST=703585	GT:AD:DP	0/1:25,18:43
chr2	34371318	pbsv.BND.chr2:34371318-chr11:59906019	A	A]chr11:59906019]	.	PASS	SVTYPE=BND;CIPOS=0,0;MATEID=pbsv.BND.chr11:59906019-chr2:34371318	GT:AD:DP	0/1:35,3:38
chr2	34456821	pbsv.BND.chr2:34456821-chr12:19878944	A	[chr12:19878944[A	.	PASS	SVTYPE=BND;CIPOS=-3,3;MATEID=pbsv.BND.chr12:19878944-chr2:34456821	GT:AD:DP	0/1:24,2:26
chr2	34816060	pbsv.INS.DUP.3631	T	<DUP>	.	PASS	SVTYPE=DUP;END=34816080;SVLEN=20	GT:AD:DP:SAC	0/1:12,10:22:5,7,3,7
chr2	36864397	pbsv.BND.chr2:36864397-chr5:7469679	C	C[chr5:7469679[	.	PASS	SVTYPE=BND;CIPOS=0,0;MATEID=pbsv.BND.chr5:7469679-chr2:36864397	GT:AD:DP	0/1:40,2:42
chr2	37833262	pbsv.INS.DUP.3664	G	<DUP>	.	PASS	SVTYPE=DUP;END=37833281;SVLEN=19	GT:AD:DP:SAC	1/1:6,35:41:2,4,18,17
chr2	39486820	pbsv.INS.DUP.3684	C	<DUP>	.	PASS	SVTYPE=DUP;END=39486879;SVLEN=59	GT:AD:DP:SAC	0/1:20,7:27:3,17,6,1
chr2	40107284	pbsv.INS.DUP.3691	A	<DUP>	.	PASS	SVTYPE=DUP;END=40107302;SVLEN=18	GT:AD:DP:SAC	1/1:3,29:32:0,3,19,10
chr2	42014436	pbsv.INS.DUP.3704	G	<DUP>	.	PASS	SVTYPE=DUP;END=42014539;SVLEN=103	GT:AD:DP:SAC	0/1:15,13:28:9,6,2,11
chr2	42441736	pbsv.INS.DUP.3710	A	<DUP>	.	PASS	SVTYPE=DUP;END=42441765;SVLEN=29	GT:AD:DP:SAC	1/1:0,22:22:0,0,11,11
chr2	43297858	pbsv.INS.DUP.3722	C	<DUP>	.	PASS	SVTYPE=DUP;END=43297881;SVLEN=23	GT:AD:DP:SAC	0/1:12,15:27:7,5,7,8
chr2	44588769	pbsv.INS.DUP.3740	A	<DUP>	.	PASS	SVTYPE=DUP;END=44588829;SVLEN=60	GT:AD:DP:SAC	0/1:5,14:19:3,2,7,7
chr2	45220878	pbsv.BND.chr2:45220878-chr14:22288596	G	[chr14:22288596[G	.	PASS	SVTYPE=BND;CIPOS=-3,4;MATEID=pbsv.BND.chr14:22288596-chr2:45220878	GT:AD:DP	0/1:42,2:44
chr2	46833162	pbsv.SPLIT.DUP.3764	G	<DUP>	.	PASS	SVTYPE=DUP;END=46841559;SVLEN=8397	GT:AD:DP:SAC	0/1:49,13:62:24,25,5,8
chr2	47442360	pbsv.INS.DUP.3773	T	<DUP>	.	PASS	SVTYPE=DUP;END=47442390;SVLEN=30	GT:AD:DP:SAC	0/1:22,15:37:14,8,5,10
chr2	48834245	pbsv.INS.DUP.3798	G	<DUP>	.	PASS	SVTYPE=DUP;END=48834284;SVLEN=39	GT:AD:DP:SAC	0/1:30,12:42:11,19,10,2
chr2	48834247	pbsv.INS.DUP.3799	T	<DUP>	.	PASS	SVTYPE=DUP;END=48834293;SVLEN=46	GT:AD:DP:SAC	0/1:29,13:42:16,13,5,8
chr2	49921596	pbsv.BND.chr2:49921596-chr5:104878581	G	G[chr5:104878581[	.	PASS	SVTYPE=BND;CIPOS=0,1;MATEID=pbsv.BND.chr5:104878581-chr2:49921596	GT:AD:DP	0/1:45,4:49
chr2	50548734	pbsv.BND.chr2:50548734-chr12:95949178	T	]chr12:95949178]T	.	PASS	SVTYPE=BND;CIPOS=0,2;MATEID=pbsv.BND.chr12:95949178-chr2:50548734	GT:AD:DP	0/1:40,7:47
chr2	51707965	pbsv.INS.DUP.3823	T	<DUP>	.	InsufficientStrandEvidence	SVTYPE=DUP;END=51707987;SVLEN=22	GT:AD:DP:SAC	0/1:17,12:29:3,14,12,0
chr2	54096281	pbsv.INS.DUP.3838	C	<DUP>	.	PASS	SVTYPE=DUP;END=54096315;SVLEN=34	GT:AD:DP:SAC	0/1:16,23:39:12,4,9,14
chr2	55627125	pbsv.INS.DUP.3857	A	<DUP>	.	PASS	SVTYPE=DUP;END=55627420;SVLEN=295	GT:AD:DP:SAC	0/1:31,19:50:17,14,10,9
chr2	57006560	pbsv.INS.DUP.3876	T	<DUP>	.	PASS	SVTYPE=DUP;END=57006578;SVLEN=18	GT:AD:DP:SAC	1/1:4,40:44:3,1,24,16
chr2	57137338	pbsv.INS.DUP.3881	T	<DUP>	.	PASS	SVTYPE=DUP;END=57137360;SVLEN=22	GT:AD:DP:SAC	1/1:1,38:39:1,0,21,17
chr2	57832937	pbsv.BND.chr2:57832937-chrUn_JTFH01001274v1_decoy:3528	T	]chrUn_JTFH01001274v1_decoy:3528]T	.	Decoy;NearContigEnd	SVTYPE=BND;CIPOS=-5,19;MATEID=pbsv.BND.chrUn_JTFH01001274v1_decoy:3528-chr2:57832937	GT:AD:DP	0/1:27,12:39
chr2	58602115	pbsv.BND.chr2:58602115-chr12:119567427	T	T[chr12:119567427[	.	PASS	SVTYPE=BND;CIPOS=0,0;MATEID=pbsv.BND.chr12:119567427-chr2:58602115	GT:AD:DP	0/1:57,2:59
chr2	60357574	pbsv.BND.chr2:60357574-chr7:107784877	A	[chr7:107784877[A	.	PASS	SVTYPE=BND;CIPOS=-1,3;MATEID=pbsv.BND.chr7:107784877-chr2:60357574	GT:AD:DP	0/1:44,5:49
chr2	60418341	pbsv.INS.DUP.3908	A	<DUP>	.	PASS	SVTYPE=DUP;END=60418394;SVLEN=53	GT:AD:DP:SAC	0/1:23,15:38:9,14,8,7
chr2	63600702	pbsv.BND.chr2:63600702-chrX:63402350	A	A]chrX:63402350]	.	PASS	SVTYPE=BND;CIPOS=-4,2;MATEID=pbsv.BND.chrX:63402350-chr2:63600702	GT:AD:DP	0/1:34,13:47
chr2	64164004	pbsv.INS.DUP.3936	A	<DUP>	.	PASS	SVTYPE=DUP;END=64164023;SVLEN=19	GT:AD:DP:SAC	0/1:10,12:22:6,4,3,9
chr2	64164004	pbsv.INS.DUP.3937	A	<DUP>	.	PASS	SVTYPE=DUP;END=64164023;SVLEN=19	GT:AD:DP:SAC	0/1:11,11:22:2,9,7,4
chr2	65339030	pbsv.INS.DUP.3949	C	<DUP>	.	PASS	SVTYPE=DUP;END=65339062;SVLEN=32	GT:AD:DP:SAC	0/1:5,11:16:5,0,6,5
chr2	66762935	pbsv.INS.DUP.3964	A	<DUP>	.	PASS	SVTYPE=DUP;END=66763037;SVLEN=102	GT:AD:DP:SAC	0/1:11,14:25:3,8,9,5
chr2	66844189	pbsv.BND.chr2:66844189-chr10:48588307	G	G]chr10:48588307]	.	PASS	SVTYPE=BND;CIPOS=-2,2;MATEID=pbsv.BND.chr10:48588307-chr2:66844189	GT:AD:DP	0/1:29,2:31
chr2	66900392	pbsv.BND.chr2:66900392-chr7:125178599	G	]chr7:125178599]G	.	PASS	SVTYPE=BND;CIPOS=-6,3;MATEID=pbsv.BND.chr7:125178599-chr2:66900392	GT:AD:DP	0/1:26,4:30
chr2	70434330	pbsv.INS.DUP.3988	T	<DUP>	.	InsufficientStrandEvidence	SVTYPE=DUP;END=70434497;SVLEN=167	GT:AD:DP:SAC	0/1:3,8:11:3,0,8,0
chr2	70434806	pbsv.INS.DUP.3989	C	<DUP>	.	InsufficientStrandEvidence	SVTYPE=DUP;END=70434929;SVLEN=123	GT:AD:DP:SAC	0/1:8,5:13:8,0,5,0
chr2	70642391	pbsv.BND.chr2:70642391-chr2:96298625	C	C]chr2:96298625]	.	PASS	SVTYPE=BND;CIPOS=0,0;MATEID=pbsv.BND.chr2:96298625-chr2:70642391;MATEDIST=25656234	GT:AD:DP	0/1:41,3:44
chr2	70984370	pbsv.BND.chr2:70984370-chr10:32960016	C	]chr10:32960016]C	.	PASS	SVTYPE=BND;CIPOS=0,0;MATEID=pbsv.BND.chr10:32960016-chr2:70984370	GT:AD:DP	0/1:26,2:28
chr2	71662944	pbsv.INS.DUP.4002	G	<DUP>	.	PASS	SVTYPE=DUP;END=71663028;SVLEN=84	GT:AD:DP:SAC	1/1:2,35:37:2,0,19,16
chr2	72657575	pbsv.INS.DUP.4009	T	<DUP>	.	PASS	SVTYPE=DUP;END=72657594;SVLEN=19	GT:AD:DP:SAC	0/1:13,4:17:6,7,3,1
chr2	73191098	pbsv.BND.chr2:73191098-chr3:17699450	C	C[chr3:17699450[	.	PASS	SVTYPE=BND;CIPOS=0,1;MATEID=pbsv.BND.chr3:17699450-chr2:73191098	GT:AD:DP	0/1:20,2:22
chr2	74092852	pbsv.BND.chr2:74092852-chr3:86835594	G	G]chr3:86835594]	.	PASS	SVTYPE=BND;CIPOS=0,1;MATEID=pbsv.BND.chr3:86835594-chr2:74092852	GT:AD:DP	0/1:27,4:31
chr2	74330947	pbsv.INS.DUP.4025	T	<DUP>	.	PASS	SVTYPE=DUP;END=74331004;SVLEN=57	GT:AD:DP:SAC	1/1:1,32:33:0,1,21,11
chr2	75293474	pbsv.SPLIT.DUP.4030	T	<DUP>	.	PASS	SVTYPE=DUP;END=75297544;SVLEN=4070	GT:AD:DP:SAC	0/1:46,16:62:21,25,9,7
chr2	75293486	pbsv.INS.DUP.4031	T	<DUP>	.	PASS	SVTYPE=DUP;END=75297529;SVLEN=4043	GT:AD:DP:SAC	0/1:24,11:35:10,14,8,3
chr2	75555304	pbsv.INS.DUP.4032	T	<DUP>	.	PASS	SVTYPE=DUP;END=75555334;SVLEN=30	GT:AD:DP:SAC	0/1:9,24:33:2,7,15,9
chr2	75616703	pbsv.INS.DUP.4033	T	<DUP>	.	PASS	SVTYPE=DUP;END=75616722;SVLEN=19	GT:AD:DP:SAC	0/1:19,10:29:12,7,3,7
chr2	75671608	pbsv.BND.chr2:75671608-chr7:127088673	T	[chr7:127088673[T	.	PASS	SVTYPE=BND;CIPOS=-1,2;MATEID=pbsv.BND.chr7:127088673-chr2:75671608	GT:AD:DP	0/1:37,2:39
chr2	76411584	pbsv.BND.chr2:76411584-chr5:56708080	A	]chr5:56708080]A	.	PASS	SVTYPE=BND;CIPOS=0,0;MATEID=pbsv.BND.chr5:56708080-chr2:76411584	GT:AD:DP	0/1:25,2:27
chr2	76585774	pbsv.INS.DUP.4041	T	<DUP>	.	PASS	SVTYPE=DUP;END=76585792;SVLEN=18	GT:AD:DP:SAC	1/1:3,39:42:1,2,19,20
chr2	77725062	pbsv.INV.4050	A	<INV>	.	InsufficientStrandEvidence	SVTYPE=INV;END=77725312;SVLEN=251	GT:AD:DP:SAC	0/1:16,6:22:13,3,0,6
chr2	77836802	pbsv.INV.4056	G	<INV>	.	InsufficientStrandEvidence	SVTYPE=INV;END=77837179;SVLEN=378	GT:AD:DP:SAC	0/1:12,4:16:5,7,0,4
chr2	79625568	pbsv.BND.chr2:79625568-chr22:49414875	T	]chr22:49414875]T	.	PASS	SVTYPE=BND;CIPOS=0,0;MATEID=pbsv.BND.chr22:49414875-chr2:79625568	GT:AD:DP	0/1:43,2:45
chr2	82911477	pbsv.INS.DUP.4097	T	<DUP>	.	PASS	SVTYPE=DUP;END=82911497;SVLEN=20	GT:AD:DP:SAC	0/1:18,5:23:11,7,3,2
chr2	84543713	pbsv.SPLIT.DUP.4114	G	<DUP>	.	PASS	SVTYPE=DUP;END=85133185;SVLEN=589472;NotFullySpanned	GT:AD:DP:SAC	0/1:34,28:62:21,13,12,16
chr2	84543714	pbsv.CNV.4115	T	<CNV>	.	PASS	SVTYPE=cnv;END=84880594;SVLEN=336880;SHADOWED	CN	3
chr2	84543714	pbsv.BND.chr2:84543714-chr2:85133185	T	]chr2:85133185]T	.	PASS	SVTYPE=BND;CIPOS=-1,11;MATEID=pbsv.BND.chr2:85133185-chr2:84543714;MATEDIST=589471	GT:AD:DP	0/1:33,28:61
chr2	84880594	pbsv.BND.chr2:84880594-chr7:112954603	C	[chr7:112954603[C	.	PASS	SVTYPE=BND;CIPOS=-2,10;MATEID=pbsv.BND.chr7:112954603-chr2:84880594	GT:AD:DP	0/1:47,10:57
chr2	85133185	pbsv.BND.chr2:85133185-chr2:84543714	G	G[chr2:84543714[	.	PASS	SVTYPE=BND;CIPOS=-43,4;MATEID=pbsv.BND.chr2:84543714-chr2:85133185;MATEDIST=589471	GT:AD:DP	0/1:38,28:66
chr2	85313949	pbsv.BND.chr2:85313949-chr2:140228788	C	[chr2:140228788[C	.	PASS	SVTYPE=BND;CIPOS=-7,7;MATEID=pbsv.BND.chr2:140228788-chr2:85313949;MATEDIST=54914839	GT:AD:DP	0/1:38,2:40
chr2	87399276	pbsv.INS.DUP.4159	C	<DUP>	.	PASS	SVTYPE=DUP;END=87399394;SVLEN=118	GT:AD:DP:SAC	0/1:43,33:76:21,22,16,17
chr2	87891913	pbsv.BND.chr2:87891913-chr17:59229441	G	]chr17:59229441]G	.	PASS	SVTYPE=BND;CIPOS=-1,2;MATEID=pbsv.BND.chr17:59229441-chr2:87891913	GT:AD:DP	0/1:45,4:49
chr2	87971440	pbsv.INS.DUP.4169	T	<DUP>	.	PASS	SVTYPE=DUP;END=87971461;SVLEN=21	GT:AD:DP:SAC	0/1:13,33:46:8,5,15,18
chr2	88080249	pbsv.INS.DUP.4175	T	<DUP>	.	PASS	SVTYPE=DUP;END=88080268;SVLEN=19	GT:AD:DP:SAC	0/1:24,19:43:14,10,5,14
chr2	88201358	pbsv.INV.4178	A	<INV>	.	InsufficientStrandEvidence	SVTYPE=INV;END=88201885;SVLEN=528	GT:AD:DP:SAC	0/1:19,13:32:19,0,0,13
chr2	88301312	pbsv.INS.DUP.4180	T	<DUP>	.	PASS	SVTYPE=DUP;END=88301339;SVLEN=27	GT:AD:DP:SAC	0/1:23,16:39:15,8,6,10
chr2	90126351	pbsv.CNV.4199	A	<CNV>	.	NearReferenceGap	SVTYPE=cnv;END=94560406;SVLEN=4434055	CN	1
chr2	90126351	pbsv.BND.chr2:90126351-chr12:75222684	A	[chr12:75222684[A	.	PASS	SVTYPE=BND;CIPOS=-3,3;MATEID=pbsv.BND.chr12:75222684-chr2:90126351	GT:AD:DP	0/1:42,4:46
chr2	91530938	pbsv.INS.DUP.4245	T	<DUP>	.	PASS	SVTYPE=DUP;END=91531346;SVLEN=408	GT:AD:DP:SAC	0/1:56,39:95:30,26,20,19
chr2	94157382	pbsv.INS.DUP.4265	T	<DUP>	.	PASS	SVTYPE=DUP;END=94158710;SVLEN=1328	GT:AD:DP:SAC	0/1:52,23:75:32,20,12,11
chr2	94165669	pbsv.INS.DUP.4266	A	<DUP>	.	PASS	SVTYPE=DUP;END=94167015;SVLEN=1346	GT:AD:DP:SAC	0/1:46,13:59:22,24,4,9
chr2	94560406	pbsv.BND.chr2:94560406-chr21:12998101	G	]chr21:12998101]G	.	PASS	SVTYPE=BND;CIPOS=-12,5;MATEID=pbsv.BND.chr21:12998101-chr2:94560406	GT:AD:DP	0/1:49,10:59
chr2	96298625	pbsv.BND.chr2:96298625-chr2:70642391	C	C]chr2:70642391]	.	PASS	SVTYPE=BND;CIPOS=0,0;MATEID=pbsv.BND.chr2:70642391-chr2:96298625;MATEDIST=25656234	GT:AD:DP	0/1:52,3:55
chr2	96362001	pbsv.CNV.4286	C	<CNV>	.	PASS	SVTYPE=cnv;END=96419008;SVLEN=57007	CN	3
chr2	96362001	pbsv.BND.chr2:96362001-chr22:38131820	C	[chr22:38131820[C	.	PASS	SVTYPE=BND;CIPOS=0,0;MATEID=pbsv.BND.chr22:38131820-chr2:96362001	GT:AD:DP	0/1:64,2:66
chr2	96419008	pbsv.BND.chr2:96419008-chr5:111856782	A	A]chr5:111856782]	.	PASS	SVTYPE=BND;CIPOS=0,1;MATEID=pbsv.BND.chr5:111856782-chr2:96419008	GT:AD:DP	0/1:47,3:50
chr2	97167396	pbsv.BND.chr2:97167396-chr3:117896629	C	]chr3:117896629]C	.	PASS	SVTYPE=BND;CIPOS=0,1;MATEID=pbsv.BND.chr3:117896629-chr2:97167396	GT:AD:DP	0/1:55,2:57
chr2	98492700	pbsv.CNV.4309	G	<CNV>	.	PASS	SVTYPE=cnv;END=98660201;SVLEN=167501	CN	3
chr2	98492700	pbsv.BND.chr2:98492700-chr15:80931220	G	G]chr15:80931220]	.	PASS	SVTYPE=BND;CIPOS=-2,2;MATEID=pbsv.BND.chr15:80931220-chr2:98492700	GT:AD:DP	0/1:59,2:61
chr2	98660201	pbsv.BND.chr2:98660201-chrUn_JTFH01000476v1_decoy:1	A	A[chrUn_JTFH01000476v1_decoy:1[	.	Decoy;NearContigEnd	SVTYPE=BND;CIPOS=-5,1;MATEID=pbsv.BND.chrUn_JTFH01000476v1_decoy:1-chr2:98660201	GT:AD:DP	0/1:62,7:69
chr2	98900090	pbsv.INS.DUP.4314	G	<DUP>	.	PASS	SVTYPE=DUP;END=98900201;SVLEN=111	GT:AD:DP:SAC	0/1:31,12:43:18,13,5,7
chr2	98900106	pbsv.INS.DUP.4315	A	<DUP>	.	PASS	SVTYPE=DUP;END=98900163;SVLEN=57	GT:AD:DP:SAC	0/1:31,12:43:15,16,8,4
chr2	100938539	pbsv.INS.DUP.4331	C	<DUP>	.	PASS	SVTYPE=DUP;END=100938575;SVLEN=36	GT:AD:DP:SAC	0/1:42,13:55:23,19,10,3
chr2	102002749	pbsv.INS.DUP.4344	T	<DUP>	.	PASS	SVTYPE=DUP;END=102002785;SVLEN=36	GT:AD:DP:SAC	1/1:4,39:43:2,2,17,22
chr2	102025808	pbsv.BND.chr2:102025808-chr12:34337	T	T]chr12:34337]	.	PASS	SVTYPE=BND;CIPOS=0,1;MATEID=pbsv.BND.chr12:34337-chr2:102025808	GT:AD:DP	0/1:47,3:50
chr2	102462849	pbsv.CNV.4348	A	<CNV>	.	PASS	SVTYPE=cnv;END=115003500;SVLEN=12540651	CN	1
chr2	102462849	pbsv.BND.chr2:102462849-chr2:162412479	A	A[chr2:162412479[	.	PASS	SVTYPE=BND;CIPOS=-17,2;MATEID=pbsv.BND.chr2:162412479-chr2:102462849;MATEDIST=59949630	GT:AD:DP	0/1:17,11:28
chr2	104519331	pbsv.INV.4364	G	<INV>	.	InsufficientStrandEvidence	SVTYPE=INV;END=104519693;SVLEN=363	GT:AD:DP:SAC	0/1:7,3:10:6,1,0,3
chr2	104519386	pbsv.INV.4365	G	<INV>	.	InsufficientStrandEvidence	SVTYPE=INV;END=104519557;SVLEN=172	GT:AD:DP:SAC	0/1:7,2:9:4,3,0,2
chr2	105311149	pbsv.INS.DUP.4380	A	<DUP>	.	PASS	SVTYPE=DUP;END=105311165;SVLEN=16	GT:AD:DP:SAC	0/1:16,4:20:13,3,2,2
chr2	105857028	pbsv.INS.DUP.4386	T	<DUP>	.	PASS	SVTYPE=DUP;END=105857046;SVLEN=18	GT:AD:DP:SAC	0/1:15,5:20:8,7,2,3
chr2	107880262	pbsv.INS.DUP.4412	T	<DUP>	.	PASS	SVTYPE=DUP;END=107880280;SVLEN=18	GT:AD:DP:SAC	0/1:14,4:18:7,7,2,2
chr2	110344759	pbsv.INS.DUP.4441	T	<DUP>	.	InsufficientStrandEvidence	SVTYPE=DUP;END=110344796;SVLEN=37	GT:AD:DP:SAC	0/1:1,2:3:0,1,0,2
chr2	110724988	pbsv.INV.4442	G	<INV>	.	InsufficientStrandEvidence	SVTYPE=INV;END=110725262;SVLEN=275	GT:AD:DP:SAC	0/1:9,3:12:5,4,0,3
chr2	111929583	pbsv.INS.DUP.4451	T	<DUP>	.	PASS	SVTYPE=DUP;END=111929603;SVLEN=20	GT:AD:DP:SAC	1/1:1,24:25:1,0,10,14
chr2	112184684	pbsv.INS.DUP.4465	T	<DUP>	.	PASS	SVTYPE=DUP;END=112184702;SVLEN=18	GT:AD:DP:SAC	1/1:1,14:15:1,0,5,9
chr2	113084988	pbsv.INS.DUP.4479	T	<DUP>	.	PASS	SVTYPE=DUP;END=113085033;SVLEN=45	GT:AD:DP:SAC	1/1:0,17:17:0,0,9,8
chr2	113288496	pbsv.BND.chr2:113288496-chr2:196855260	G	G[chr2:196855260[	.	PASS	SVTYPE=BND;CIPOS=-11,4;MATEID=pbsv.BND.chr2:196855260-chr2:113288496;MATEDIST=83566764	GT:AD:DP	1/1:1,6:7
chr2	114130513	pbsv.BND.chr2:114130513-chr18:57745437	T	]chr18:57745437]T	.	PASS	SVTYPE=BND;CIPOS=0,6;MATEID=pbsv.BND.chr18:57745437-chr2:114130513	GT:AD:DP	1/1:0,24:24
chr2	114188781	pbsv.INS.DUP.4495	T	<DUP>	.	PASS	SVTYPE=DUP;END=114188815;SVLEN=34	GT:AD:DP:SAC	0/1:22,7:29:8,14,6,1
chr2	115003500	pbsv.BND.chr2:115003500-chr5:45116975	A	A[chr5:45116975[	.	PASS	SVTYPE=BND;CIPOS=-1,1;MATEID=pbsv.BND.chr5:45116975-chr2:115003500	GT:AD:DP	0/1:35,2:37
chr2	117042171	pbsv.INS.DUP.4516	T	<DUP>	.	PASS	SVTYPE=DUP;END=117042209;SVLEN=38	GT:AD:DP:SAC	1/1:1,24:25:0,1,15,9
chr2	117547549	pbsv.INS.DUP.4526	T	<DUP>	.	PASS	SVTYPE=DUP;END=117547579;SVLEN=30	GT:AD:DP:SAC	0/1:16,18:34:6,10,11,7
chr2	120391478	pbsv.INS.DUP.4556	C	<DUP>	.	PASS	SVTYPE=DUP;END=120391650;SVLEN=172	GT:AD:DP:SAC	0/1:21,20:41:9,12,11,9
chr2	121853528	pbsv.INS.DUP.4570	C	<DUP>	.	PASS	SVTYPE=DUP;END=121853551;SVLEN=23	GT:AD:DP:SAC	0/1:13,10:23:0,13,5,5
chr2	122085891	pbsv.INS.DUP.4573	T	<DUP>	.	PASS	SVTYPE=DUP;END=122085907;SVLEN=16	GT:AD:DP:SAC	0/1:14,15:29:3,11,13,2
chr2	122144727	pbsv.INS.DUP.4574	A	<DUP>	.	InsufficientStrandEvidence	SVTYPE=DUP;END=122144766;SVLEN=39	GT:AD:DP:SAC	0/1:11,4:15:3,8,0,4
chr2	122943299	pbsv.INS.DUP.4579	T	<DUP>	.	PASS	SVTYPE=DUP;END=122943322;SVLEN=23	GT:AD:DP:SAC	1/1:0,46:46:0,0,20,26
chr2	123234548	pbsv.INS.DUP.4584	A	<DUP>	.	PASS	SVTYPE=DUP;END=123234585;SVLEN=37	GT:AD:DP:SAC	1/1:3,21:24:2,1,8,13
chr2	123414034	pbsv.INS.DUP.4589	A	<DUP>	.	PASS	SVTYPE=DUP;END=123414063;SVLEN=29	GT:AD:DP:SAC	0/1:13,4:17:10,3,1,3
chr2	123444878	pbsv.INS.DUP.4590	G	<DUP>	.	PASS	SVTYPE=DUP;END=123444902;SVLEN=24	GT:AD:DP:SAC	1/1:1,43:44:1,0,25,18
chr2	124693829	pbsv.INS.DUP.4600	A	<DUP>	.	InsufficientStrandEvidence	SVTYPE=DUP;END=124693850;SVLEN=21	GT:AD:DP:SAC	0/1:19,5:24:12,7,0,5
chr2	124706838	pbsv.INV.4603	G	<INV>	.	InsufficientStrandEvidence	SVTYPE=INV;END=124707213;SVLEN=376	GT:AD:DP:SAC	0/1:10,6:16:7,3,0,6
chr2	125646836	pbsv.INS.DUP.4609	T	<DUP>	.	PASS	SVTYPE=DUP;END=125646876;SVLEN=40	GT:AD:DP:SAC	1/1:8,40:48:7,1,16,24
chr2	125780244	pbsv.BND.chr2:125780244-chr6:8636235	C	]chr6:8636235]C	.	PASS	SVTYPE=BND;CIPOS=0,1;MATEID=pbsv.BND.chr6:8636235-chr2:125780244	GT:AD:DP	0/1:26,2:28
chr2	126038254	pbsv.BND.chr2:126038254-chr20:39725547	T	T]chr20:39725547]	.	PASS	SVTYPE=BND;CIPOS=0,0;MATEID=pbsv.BND.chr20:39725547-chr2:126038254	GT:AD:DP	0/1:41,4:45
chr2	126737277	pbsv.INS.DUP.4615	T	<DUP>	.	PASS	SVTYPE=DUP;END=126737301;SVLEN=24	GT:AD:DP:SAC	0/1:15,15:30:13,2,1,14
chr2	127856291	pbsv.INS.DUP.4625	A	<DUP>	.	PASS	SVTYPE=DUP;END=127856308;SVLEN=17	GT:AD:DP:SAC	1/1:1,36:37:0,1,12,24
chr2	129309695	pbsv.INS.DUP.4647	T	<DUP>	.	PASS	SVTYPE=DUP;END=129309718;SVLEN=23	GT:AD:DP:SAC	0/1:11,34:45:5,6,21,13
chr2	129370317	pbsv.INS.DUP.4648	A	<DUP>	.	PASS	SVTYPE=DUP;END=129370337;SVLEN=20	GT:AD:DP:SAC	0/1:22,24:46:12,10,10,14
chr2	131211521	pbsv.INS.DUP.4669	T	<DUP>	.	PASS	SVTYPE=DUP;END=131211539;SVLEN=18	GT:AD:DP:SAC	1/1:1,35:36:0,1,20,15
chr2	131791221	pbsv.INS.DUP.4681	A	<DUP>	.	PASS	SVTYPE=DUP;END=131791310;SVLEN=89	GT:AD:DP:SAC	1/1:1,30:31:0,1,16,14
chr2	132008748	pbsv.BND.chr2:132008748-chr17:21290408	T	[chr17:21290408[T	.	PASS	SVTYPE=BND;CIPOS=-1,2;MATEID=pbsv.BND.chr17:21290408-chr2:132008748	GT:AD:DP	0/1:37,3:40
chr2	132393951	pbsv.INS.DUP.4688	A	<DUP>	.	PASS	SVTYPE=DUP;END=132394071;SVLEN=120	GT:AD:DP:SAC	0/1:21,19:40:9,12,9,10
chr2	133733145	pbsv.INS.DUP.4696	T	<DUP>	.	PASS	SVTYPE=DUP;END=133733252;SVLEN=107	GT:AD:DP:SAC	1/1:3,30:33:2,1,13,17
chr2	134606978	pbsv.INS.DUP.4706	G	<DUP>	.	PASS	SVTYPE=DUP;END=134607188;SVLEN=210	GT:AD:DP:SAC	0/1:19,19:38:15,4,7,12
chr2	136983338	pbsv.INS.DUP.4725	C	<DUP>	.	PASS	SVTYPE=DUP;END=136983365;SVLEN=27	GT:AD:DP:SAC	1/1:5,24:29:2,3,9,15
chr2	139230808	pbsv.BND.chr2:139230808-chr16:66458290	G	G[chr16:66458290[	.	PASS	SVTYPE=BND;CIPOS=0,0;MATEID=pbsv.BND.chr16:66458290-chr2:139230808	GT:AD:DP	0/1:38,2:40
chr2	139296338	pbsv.BND.chr2:139296338-chr2:188021219	G	G]chr2:188021219]	.	PASS	SVTYPE=BND;CIPOS=-2,1;MATEID=pbsv.BND.chr2:188021219-chr2:139296338;MATEDIST=48724881	GT:AD:DP	0/1:34,3:37
chr2	139345597	pbsv.BND.chr2:139345597-chr7:46298534	G	[chr7:46298534[G	.	PASS	SVTYPE=BND;CIPOS=-2,2;MATEID=pbsv.BND.chr7:46298534-chr2:139345597	GT:AD:DP	0/1:44,2:46
chr2	140228122	pbsv.INS.DUP.4753	T	<DUP>	.	InsufficientStrandEvidence	SVTYPE=DUP;END=140228195;SVLEN=73	GT:AD:DP:SAC	0/1:19,19:38:4,15,19,0
chr2	140228788	pbsv.BND.chr2:140228788-chr2:85313949	A	[chr2:85313949[A	.	PASS	SVTYPE=BND;CIPOS=-6,6;MATEID=pbsv.BND.chr2:85313949-chr2:140228788;MATEDIST=54914839	GT:AD:DP	0/1:49,2:51
chr2	141614081	pbsv.INS.DUP.4771	A	<DUP>	.	PASS	SVTYPE=DUP;END=141614109;SVLEN=28	GT:AD:DP:SAC	1/1:3,43:46:1,2,16,27
chr2	145591338	pbsv.BND.chr2:145591338-chr2:15311216	T	]chr2:15311216]T	.	PASS	SVTYPE=BND;CIPOS=0,1;MATEID=pbsv.BND.chr2:15311216-chr2:145591338;MATEDIST=130280122	GT:AD:DP	0/1:22,2:24
chr2	145654834	pbsv.BND.chr2:145654834-chr10:16588538	T	T[chr10:16588538[	.	PASS	SVTYPE=BND;CIPOS=0,0;MATEID=pbsv.BND.chr10:16588538-chr2:145654834	GT:AD:DP	0/1:42,2:44
chr2	148031643	pbsv.BND.chr2:148031643-chr1:245160905	G	]chr1:245160905]G	.	PASS	SVTYPE=BND;CIPOS=0,0;MATEID=pbsv.BND.chr1:245160905-chr2:148031643	GT:AD:DP	0/1:25,2:27
chr2	148775662	pbsv.INS.DUP.4820	T	<DUP>	.	PASS	SVTYPE=DUP;END=148775687;SVLEN=25	GT:AD:DP:SAC	0/1:27,12:39:8,19,7,5
chr2	150432954	pbsv.BND.chr2:150432954-chr6:123044989	A	A]chr6:123044989]	.	PASS	SVTYPE=BND;CIPOS=-6,3;MATEID=pbsv.BND.chr6:123044989-chr2:150432954	GT:AD:DP	0/1:28,3:31
chr2	151876671	pbsv.INS.DUP.4850	T	<DUP>	.	PASS	SVTYPE=DUP;END=151876747;SVLEN=76	GT:AD:DP:SAC	0/1:12,17:29:5,7,8,9
chr2	155003630	pbsv.BND.chr2:155003630-chr12:34235849	A	]chr12:34235849]A	.	PASS	SVTYPE=BND;CIPOS=-4,4;MATEID=pbsv.BND.chr12:34235849-chr2:155003630	GT:AD:DP	0/1:29,2:31
chr2	155122862	pbsv.INS.DUP.4880	T	<DUP>	.	PASS	SVTYPE=DUP;END=155122910;SVLEN=48	GT:AD:DP:SAC	1/1:1,28:29:1,0,15,13
chr2	158983469	pbsv.INS.DUP.4907	A	<DUP>	.	PASS	SVTYPE=DUP;END=158983486;SVLEN=17	GT:AD:DP:SAC	0/1:29,8:37:13,16,1,7
chr2	159970487	pbsv.SPLIT.DUP.4923	T	<DUP>	.	PASS	SVTYPE=DUP;END=160303659;SVLEN=333172;NotFullySpanned	GT:AD:DP:SAC	0/1:53,32:85:27,26,16,16
chr2	159970488	pbsv.BND.chr2:159970488-chr2:160303659	A	]chr2:160303659]A	.	PASS	SVTYPE=BND;CIPOS=0,15;MATEID=pbsv.BND.chr2:160303659-chr2:159970488;MATEDIST=333171	GT:AD:DP	0/1:53,32:85
chr2	160303659	pbsv.BND.chr2:160303659-chr2:159970488	A	A[chr2:159970488[	.	PASS	SVTYPE=BND;CIPOS=-5,1;MATEID=pbsv.BND.chr2:159970488-chr2:160303659;MATEDIST=333171	GT:AD:DP	0/1:38,32:70
chr2	160471689	pbsv.INS.DUP.4927	G	<DUP>	.	PASS	SVTYPE=DUP;END=160471716;SVLEN=27	GT:AD:DP:SAC	1/1:2,38:40:2,0,23,15
chr2	160590575	pbsv.INS.DUP.4931	C	<DUP>	.	InsufficientStrandEvidence	SVTYPE=DUP;END=160590602;SVLEN=27	GT:AD:DP:SAC	0/1:3,2:5:3,0,2,0
chr2	160911439	pbsv.BND.chr2:160911439-chr14:66925185	C	C]chr14:66925185]	.	PASS	SVTYPE=BND;CIPOS=0,0;MATEID=pbsv.BND.chr14:66925185-chr2:160911439	GT:AD:DP	0/1:48,2:50
chr2	161226876	pbsv.INS.DUP.4940	A	<DUP>	.	PASS	SVTYPE=DUP;END=161226928;SVLEN=52	GT:AD:DP:SAC	1/1:1,45:46:1,0,21,24
chr2	161389890	pbsv.INS.DUP.4943	T	<DUP>	.	PASS	SVTYPE=DUP;END=161389911;SVLEN=21	GT:AD:DP:SAC	1/1:4,46:50:2,2,21,25
chr2	162271459	pbsv.BND.chr2:162271459-chr20:63545443	G	]chr20:63545443]G	.	PASS	SVTYPE=BND;CIPOS=0,1;MATEID=pbsv.BND.chr20:63545443-chr2:162271459	GT:AD:DP	0/1:31,2:33
chr2	162412479	pbsv.CNV.4950	A	<CNV>	.	PASS	SVTYPE=cnv;END=191798345;SVLEN=29385866	CN	3
chr2	162412479	pbsv.BND.chr2:162412479-chr2:102462849	A	]chr2:102462849]A	.	PASS	SVTYPE=BND;CIPOS=-1,10;MATEID=pbsv.BND.chr2:102462849-chr2:162412479;MATEDIST=59949630	GT:AD:DP	0/1:33,11:44
chr2	163499659	pbsv.BND.chr2:163499659-chr2:21492950	A	]chr2:21492950]A	.	PASS	SVTYPE=BND;CIPOS=0,0;MATEID=pbsv.BND.chr2:21492950-chr2:163499659;MATEDIST=142006709	GT:AD:DP	0/1:58,2:60
chr2	163704822	pbsv.BND.chr2:163704822-chr12:63734307	A	]chr12:63734307]A	.	PASS	SVTYPE=BND;CIPOS=0,5;MATEID=pbsv.BND.chr12:63734307-chr2:163704822	GT:AD:DP	0/1:45,19:64
chr2	165744862	pbsv.INS.DUP.4975	A	<DUP>	.	PASS	SVTYPE=DUP;END=165744932;SVLEN=70	GT:AD:DP:SAC	0/1:16,40:56:7,9,21,19
chr2	167405784	pbsv.BND.chr2:167405784-chr11:129151935	A	A]chr11:129151935]	.	PASS	SVTYPE=BND;CIPOS=0,1;MATEID=pbsv.BND.chr11:129151935-chr2:167405784	GT:AD:DP	0/1:48,3:51
chr2	169105293	pbsv.BND.chr2:169105293-chr5:79851694	A	A[chr5:79851694[	.	PASS	SVTYPE=BND;CIPOS=-10,9;MATEID=pbsv.BND.chr5:79851694-chr2:169105293	GT:AD:DP	0/1:61,3:64
chr2	169890550	pbsv.INS.DUP.5031	T	<DUP>	.	PASS	SVTYPE=DUP;END=169890566;SVLEN=16	GT:AD:DP:SAC	0/1:35,10:45:18,17,4,6
chr2	170385217	pbsv.BND.chr2:170385217-chr2:237243381	C	]chr2:237243381]C	.	PASS	SVTYPE=BND;CIPOS=-5,4;MATEID=pbsv.BND.chr2:237243381-chr2:170385217;MATEDIST=66858164	GT:AD:DP	0/1:58,3:61
chr2	171955865	pbsv.BND.chr2:171955865-chrX:24810954	T	]chrX:24810954]T	.	PASS	SVTYPE=BND;CIPOS=-3,3;MATEID=pbsv.BND.chrX:24810954-chr2:171955865	GT:AD:DP	0/1:45,2:47
chr2	172181226	pbsv.BND.chr2:172181226-chr17:59790922	C	[chr17:59790922[C	.	PASS	SVTYPE=BND;CIPOS=-2,13;MATEID=pbsv.BND.chr17:59790922-chr2:172181226	GT:AD:DP	0/1:58,10:68
chr2	172208213	pbsv.BND.chr2:172208213-chr17:59867308	G	G]chr17:59867308]	.	PASS	SVTYPE=BND;CIPOS=-4,6;MATEID=pbsv.BND.chr17:59867308-chr2:172208213	GT:AD:DP	0/1:66,6:72
chr2	172401362	pbsv.BND.chr2:172401362-chr11:80348125	G	G]chr11:80348125]	.	PASS	SVTYPE=BND;CIPOS=0,1;MATEID=pbsv.BND.chr11:80348125-chr2:172401362	GT:AD:DP	0/1:59,2:61
chr2	173114118	pbsv.BND.chr2:173114118-chr7:105701027	C	C]chr7:105701027]	.	PASS	SVTYPE=BND;CIPOS=0,1;MATEID=pbsv.BND.chr7:105701027-chr2:173114118	GT:AD:DP	0/1:53,2:55
chr2	174164353	pbsv.INS.DUP.5079	C	<DUP>	.	PASS	SVTYPE=DUP;END=174164373;SVLEN=20	GT:AD:DP:SAC	1/1:9,61:70:6,3,33,28
chr2	174454791	pbsv.INS.DUP.5084	A	<DUP>	.	PASS	SVTYPE=DUP;END=174454825;SVLEN=34	GT:AD:DP:SAC	0/1:12,22:34:10,2,1,21
chr2	175042086	pbsv.INS.DUP.5086	A	<DUP>	.	PASS	SVTYPE=DUP;END=175042119;SVLEN=33	GT:AD:DP:SAC	0/1:26,44:70:11,15,21,23
chr2	175576326	pbsv.BND.chr2:175576326-chr14:37831391	G	G[chr14:37831391[	.	PASS	SVTYPE=BND;CIPOS=-5,2;MATEID=pbsv.BND.chr14:37831391-chr2:175576326	GT:AD:DP	0/1:48,6:54
chr2	177534048	pbsv.INS.DUP.5104	T	<DUP>	.	PASS	SVTYPE=DUP;END=177534072;SVLEN=24	GT:AD:DP:SAC	0/1:53,21:74:30,23,9,12
chr2	177603991	pbsv.INS.DUP.5107	A	<DUP>	.	PASS	SVTYPE=DUP;END=177604009;SVLEN=18	GT:AD:DP:SAC	0/1:45,22:67:19,26,12,10
chr2	178210133	pbsv.INS.DUP.5116	C	<DUP>	.	PASS	SVTYPE=DUP;END=178210154;SVLEN=21	GT:AD:DP:SAC	0/1:44,30:74:21,23,15,15
chr2	178870235	pbsv.INS.DUP.5122	A	<DUP>	.	PASS	SVTYPE=DUP;END=178870250;SVLEN=15	GT:AD:DP:SAC	0/1:27,20:47:12,15,10,10
chr2	179060858	pbsv.INS.DUP.5127	G	<DUP>	.	PASS	SVTYPE=DUP;END=179060880;SVLEN=22	GT:AD:DP:SAC	1/1:5,21:26:1,4,10,11
chr2	179824372	pbsv.BND.chr2:179824372-chr20:23868540	A	A]chr20:23868540]	.	PASS	SVTYPE=BND;CIPOS=-1,1;MATEID=pbsv.BND.chr20:23868540-chr2:179824372	GT:AD:DP	0/1:46,2:48
chr2	179878695	pbsv.INS.DUP.5133	T	<DUP>	.	PASS	SVTYPE=DUP;END=179878718;SVLEN=23	GT:AD:DP:SAC	0/1:41,21:62:16,25,11,10
chr2	181187734	pbsv.BND.chr2:181187734-chr7:148623897	A	A]chr7:148623897]	.	PASS	SVTYPE=BND;CIPOS=-2,3;MATEID=pbsv.BND.chr7:148623897-chr2:181187734	GT:AD:DP	0/1:67,2:69
chr2	181734998	pbsv.BND.chr2:181734998-chr14:90841610	C	]chr14:90841610]C	.	PASS	SVTYPE=BND;CIPOS=-1,2;MATEID=pbsv.BND.chr14:90841610-chr2:181734998	GT:AD:DP	0/1:53,3:56
chr2	183704451	pbsv.INV.5170	T	<INV>	.	PASS	SVTYPE=INV;END=183707286;SVLEN=2836	GT:AD:DP:SAC	0/1:22,11:33:9,13,6,5
chr2	183704467	pbsv.INV.5171	G	<INV>	.	PASS	SVTYPE=INV;END=183706300;SVLEN=1834	GT:AD:DP:SAC	0/1:21,23:44:7,14,13,10
chr2	184109606	pbsv.INS.DUP.5174	T	<DUP>	.	PASS	SVTYPE=DUP;END=184109625;SVLEN=19	GT:AD:DP:SAC	1/1:2,63:65:1,1,33,30
chr2	187190092	pbsv.INS.DUP.5196	A	<DUP>	.	PASS	SVTYPE=DUP;END=187190119;SVLEN=27	GT:AD:DP:SAC	0/1:37,23:60:23,14,8,15
chr2	188021219	pbsv.BND.chr2:188021219-chr2:139296338	A	A]chr2:139296338]	.	PASS	SVTYPE=BND;CIPOS=0,0;MATEID=pbsv.BND.chr2:139296338-chr2:188021219;MATEDIST=48724881	GT:AD:DP	0/1:46,3:49
chr2	188711117	pbsv.INS.DUP.5206	T	<DUP>	.	PASS	SVTYPE=DUP;END=188711195;SVLEN=78	GT:AD:DP:SAC	1/1:1,58:59:0,1,25,33
chr2	191798345	pbsv.BND.chr2:191798345-chr2:225248389	T	T[chr2:225248389[	.	PASS	SVTYPE=BND;CIPOS=-37,4;MATEID=pbsv.BND.chr2:225248389-chr2:191798345;MATEDIST=33450044	GT:AD:DP	0/1:35,15:50
chr2	192131079	pbsv.INS.DUP.5252	T	<DUP>	.	PASS	SVTYPE=DUP;END=192131354;SVLEN=275	GT:AD:DP:SAC	0/1:21,13:34:8,13,7,6
chr2	192131127	pbsv.INS.DUP.5253	C	<DUP>	.	PASS	SVTYPE=DUP;END=192131320;SVLEN=193	GT:AD:DP:SAC	0/1:23,11:34:11,12,4,7
chr2	193744916	pbsv.INS.DUP.5271	A	<DUP>	.	PASS	SVTYPE=DUP;END=193744935;SVLEN=19	GT:AD:DP:SAC	1/1:3,16:19:2,1,6,10
chr2	194353947	pbsv.INS.DUP.5283	A	<DUP>	.	PASS	SVTYPE=DUP;END=194354008;SVLEN=61	GT:AD:DP:SAC	1/1:0,19:19:0,0,8,11
chr2	195553013	pbsv.INS.DUP.5296	T	<DUP>	.	PASS	SVTYPE=DUP;END=195553037;SVLEN=24	GT:AD:DP:SAC	0/1:20,7:27:8,12,6,1
chr2	195766171	pbsv.INS.DUP.5300	T	<DUP>	.	PASS	SVTYPE=DUP;END=195766187;SVLEN=16	GT:AD:DP:SAC	1/1:0,20:20:0,0,8,12
chr2	196855260	pbsv.BND.chr2:196855260-chr2:113288496	A	]chr2:113288496]A	.	PASS	SVTYPE=BND;CIPOS=-2,14;MATEID=pbsv.BND.chr2:113288496-chr2:196855260;MATEDIST=83566764	GT:AD:DP	0/1:19,6:25
chr2	202836813	pbsv.INS.DUP.5373	A	<DUP>	.	PASS	SVTYPE=DUP;END=202836831;SVLEN=18	GT:AD:DP:SAC	1/1:4,30:34:3,1,17,13
chr2	203191330	pbsv.BND.chr2:203191330-chr9:129429550	A	A[chr9:129429550[	.	PASS	SVTYPE=BND;CIPOS=-6,6;MATEID=pbsv.BND.chr9:129429550-chr2:203191330	GT:AD:DP	0/1:35,2:37
chr2	204643116	pbsv.INS.DUP.5392	A	<DUP>	.	PASS	SVTYPE=DUP;END=204643135;SVLEN=19	GT:AD:DP:SAC	1/1:1,25:26:0,1,13,12
chr2	205345782	pbsv.BND.chr2:205345782-chrUn_KN707754v1_decoy:3	A	A[chrUn_KN707754v1_decoy:3[	.	Decoy;NearContigEnd	SVTYPE=BND;CIPOS=-8,2;MATEID=pbsv.BND.chrUn_KN707754v1_decoy:3-chr2:205345782	GT:AD:DP	0/1:10,23:33
chr2	206299646	pbsv.BND.chr2:206299646-chr20:2826301	A	]chr20:2826301]A	.	PASS	SVTYPE=BND;CIPOS=0,0;MATEID=pbsv.BND.chr20:2826301-chr2:206299646	GT:AD:DP	0/1:27,5:32
chr2	206861671	pbsv.INS.DUP.5416	A	<DUP>	.	PASS	SVTYPE=DUP;END=206861693;SVLEN=22	GT:AD:DP:SAC	0/1:21,20:41:11,10,9,11
chr2	207022947	pbsv.INS.DUP.5419	C	<DUP>	.	PASS	SVTYPE=DUP;END=207022992;SVLEN=45	GT:AD:DP:SAC	1/1:0,31:31:0,0,15,16
chr2	207179501	pbsv.INS.DUP.5421	A	<DUP>	.	PASS	SVTYPE=DUP;END=207179521;SVLEN=20	GT:AD:DP:SAC	0/1:23,7:30:10,13,6,1
chr2	208098600	pbsv.BND.chr2:208098600-chrUn_KN707702v1_decoy:3	G	G[chrUn_KN707702v1_decoy:3[	.	Decoy;NearContigEnd	SVTYPE=BND;CIPOS=-23,3;MATEID=pbsv.BND.chrUn_KN707702v1_decoy:3-chr2:208098600	GT:AD:DP	0/1:22,30:52
chr2	208637433	pbsv.INS.DUP.5443	T	<DUP>	.	PASS	SVTYPE=DUP;END=208637495;SVLEN=62	GT:AD:DP:SAC	0/1:11,5:16:3,8,3,2
chr2	209770964	pbsv.INS.DUP.5452	G	<DUP>	.	PASS	SVTYPE=DUP;END=209770982;SVLEN=18	GT:AD:DP:SAC	0/1:23,13:36:16,7,1,12
chr2	209808771	pbsv.INS.DUP.5453	G	<DUP>	.	PASS	SVTYPE=DUP;END=209808789;SVLEN=18	GT:AD:DP:SAC	1/1:3,24:27:1,2,14,10
chr2	212549024	pbsv.INS.DUP.5498	A	<DUP>	.	PASS	SVTYPE=DUP;END=212549113;SVLEN=89	GT:AD:DP:SAC	0/1:13,11:24:8,5,7,4
chr2	213152941	pbsv.BND.chr2:213152941-chr3:118425452	G	]chr3:118425452]G	.	PASS	SVTYPE=BND;CIPOS=-2,2;MATEID=pbsv.BND.chr3:118425452-chr2:213152941	GT:AD:DP	0/1:34,2:36
chr2	213218405	pbsv.SPLIT.DUP.5506	G	<DUP>	.	PASS	SVTYPE=DUP;END=213233844;SVLEN=15439	GT:AD:DP:SAC	0/1:31,8:39:22,9,3,5
chr2	213306362	pbsv.BND.chr2:213306362-chrUn_KN707739v1_decoy:2	C	C[chrUn_KN707739v1_decoy:2[	.	Decoy;NearContigEnd	SVTYPE=BND;CIPOS=-4,3;MATEID=pbsv.BND.chrUn_KN707739v1_decoy:2-chr2:213306362	GT:AD:DP	0/1:10,16:26
chr2	217101610	pbsv.INS.DUP.5558	T	<DUP>	.	PASS	SVTYPE=DUP;END=217101628;SVLEN=18	GT:AD:DP:SAC	0/1:15,22:37:8,7,10,12
chr2	217648630	pbsv.INS.DUP.5565	A	<DUP>	.	PASS	SVTYPE=DUP;END=217648672;SVLEN=42	GT:AD:DP:SAC	1/1:0,46:46:0,0,23,23
chr2	218092127	pbsv.BND.chr2:218092127-chr17:18218463	A	]chr17:18218463]A	.	PASS	SVTYPE=BND;CIPOS=-4,4;MATEID=pbsv.BND.chr17:18218463-chr2:218092127	GT:AD:DP	0/1:36,2:38
chr2	218215619	pbsv.INS.DUP.5571	A	<DUP>	.	PASS	SVTYPE=DUP;END=218215636;SVLEN=17	GT:AD:DP:SAC	0/1:10,19:29:5,5,12,7
chr2	218956757	pbsv.BND.chr2:218956757-chr6:123046702	C	C]chr6:123046702]	.	PASS	SVTYPE=BND;CIPOS=0,1;MATEID=pbsv.BND.chr6:123046702-chr2:218956757	GT:AD:DP	0/1:33,2:35
chr2	219650278	pbsv.BND.chr2:219650278-chr11:68728275	C	[chr11:68728275[C	.	PASS	SVTYPE=BND;CIPOS=-1,3;MATEID=pbsv.BND.chr11:68728275-chr2:219650278	GT:AD:DP	0/1:38,3:41
chr2	220473935	pbsv.INS.DUP.5603	T	<DUP>	.	PASS	SVTYPE=DUP;END=220473961;SVLEN=26	GT:AD:DP:SAC	0/1:11,22:33:8,3,11,11
chr2	220486986	pbsv.INS.DUP.5605	A	<DUP>	.	PASS	SVTYPE=DUP;END=220487010;SVLEN=24	GT:AD:DP:SAC	0/1:30,21:51:15,15,10,11
chr2	220523726	pbsv.INS.DUP.5606	A	<DUP>	.	PASS	SVTYPE=DUP;END=220523805;SVLEN=79	GT:AD:DP:SAC	1/1:0,21:21:0,0,8,13
chr2	221242435	pbsv.INV.5617	G	<INV>	.	PASS	SVTYPE=INV;END=221250900;SVLEN=8466	GT:AD:DP:SAC	0/1:19,10:29:13,6,4,6
chr2	221366635	pbsv.INS.DUP.5619	C	<DUP>	.	PASS	SVTYPE=DUP;END=221366746;SVLEN=111	GT:AD:DP:SAC	0/1:10,9:19:4,6,7,2
chr2	221459070	pbsv.BND.chr2:221459070-chr1:15743019	C	]chr1:15743019]C	.	PASS	SVTYPE=BND;CIPOS=0,0;MATEID=pbsv.BND.chr1:15743019-chr2:221459070	GT:AD:DP	0/1:29,2:31
chr2	222701460	pbsv.INS.DUP.5633	G	<DUP>	.	PASS	SVTYPE=DUP;END=222701490;SVLEN=30	GT:AD:DP:SAC	0/1:6,4:10:5,1,1,3
chr2	222734335	pbsv.SPLIT.DUP.5634	C	<DUP>	.	PASS	SVTYPE=DUP;END=222874873;SVLEN=140538;NotFullySpanned	GT:AD:DP:SAC	0/1:26,18:44:17,9,7,11
chr2	222734336	pbsv.BND.chr2:222734336-chr2:222874873	A	]chr2:222874873]A	.	PASS	SVTYPE=BND;CIPOS=0,7;MATEID=pbsv.BND.chr2:222874873-chr2:222734336;MATEDIST=140537	GT:AD:DP	0/1:21,17:38
chr2	222874873	pbsv.BND.chr2:222874873-chr2:222734336	G	G[chr2:222734336[	.	PASS	SVTYPE=BND;CIPOS=-4,5;MATEID=pbsv.BND.chr2:222734336-chr2:222874873;MATEDIST=140537	GT:AD:DP	0/1:27,17:44
chr2	222971804	pbsv.INS.DUP.5645	A	<DUP>	.	PASS	SVTYPE=DUP;END=222971831;SVLEN=27	GT:AD:DP:SAC	1/1:5,37:42:3,2,18,19
chr2	224657328	pbsv.INS.DUP.5664	G	<DUP>	.	PASS	SVTYPE=DUP;END=224657349;SVLEN=21	GT:AD:DP:SAC	0/1:24,7:31:13,11,2,5
chr2	225248389	pbsv.CNV.5673	C	<CNV>	.	PASS	SVTYPE=cnv;END=238573962;SVLEN=13325573;SHADOWED	CN	3
chr2	225248389	pbsv.BND.chr2:225248389-chr2:191798345	C	]chr2:191798345]C	.	PASS	SVTYPE=BND;CIPOS=-1,6;MATEID=pbsv.BND.chr2:191798345-chr2:225248389;MATEDIST=33450044	GT:AD:DP	0/1:24,15:39
chr2	225612802	pbsv.INS.DUP.5680	C	<DUP>	.	PASS	SVTYPE=DUP;END=225612843;SVLEN=41	GT:AD:DP:SAC	0/1:53,18:71:31,22,10,8
chr2	226656437	pbsv.INS.DUP.5699	C	<DUP>	.	PASS	SVTYPE=DUP;END=226656501;SVLEN=64	GT:AD:DP:SAC	1/1:0,58:58:0,0,36,22
chr2	227218017	pbsv.INS.DUP.5706	A	<DUP>	.	PASS	SVTYPE=DUP;END=227218039;SVLEN=22	GT:AD:DP:SAC	0/1:26,29:55:9,17,15,14
chr2	227249215	pbsv.INS.DUP.5707	T	<DUP>	.	PASS	SVTYPE=DUP;END=227249243;SVLEN=28	GT:AD:DP:SAC	1/1:2,61:63:2,0,35,26
chr2	227427689	pbsv.BND.chr2:227427689-chr17:69356970	G	G[chr17:69356970[	.	PASS	SVTYPE=BND;CIPOS=-3,4;MATEID=pbsv.BND.chr17:69356970-chr2:227427689	GT:AD:DP	0/1:63,4:67
chr2	228347901	pbsv.INV.5721	C	<INV>	.	InsufficientStrandEvidence	SVTYPE=INV;END=228348127;SVLEN=227	GT:AD:DP:SAC	0/1:39,10:49:14,25,10,0
chr2	229216010	pbsv.BND.chr2:229216010-chr9:34325825	G	G]chr9:34325825]	.	PASS	SVTYPE=BND;CIPOS=0,0;MATEID=pbsv.BND.chr9:34325825-chr2:229216010	GT:AD:DP	0/1:59,4:63
chr2	229685334	pbsv.INS.DUP.5731	T	<DUP>	.	PASS	SVTYPE=DUP;END=229685382;SVLEN=48	GT:AD:DP:SAC	0/1:33,21:54:18,15,12,9
chr2	229857433	pbsv.BND.chr2:229857433-chr7:139685213	A	[chr7:139685213[A	.	PASS	SVTYPE=BND;CIPOS=-2,2;MATEID=pbsv.BND.chr7:139685213-chr2:229857433	GT:AD:DP	0/1:46,2:48
chr2	231139318	pbsv.INS.DUP.5752	T	<DUP>	.	PASS	SVTYPE=DUP;END=231139333;SVLEN=15	GT:AD:DP:SAC	0/1:34,11:45:13,21,9,2
chr2	231443734	pbsv.BND.chr2:231443734-chr3:57823643	G	G]chr3:57823643]	.	PASS	SVTYPE=BND;CIPOS=-23,4;MATEID=pbsv.BND.chr3:57823643-chr2:231443734	GT:AD:DP	0/1:45,12:57
chr2	231496133	pbsv.INS.DUP.5760	T	<DUP>	.	PASS	SVTYPE=DUP;END=231496154;SVLEN=21	GT:AD:DP:SAC	1/1:2,48:50:2,0,25,23
chr2	231823244	pbsv.INS.DUP.5766	C	<DUP>	.	PASS	SVTYPE=DUP;END=231823322;SVLEN=78	GT:AD:DP:SAC	0/1:21,34:55:8,13,11,23
chr2	231826359	pbsv.INS.DUP.5769	A	<DUP>	.	PASS	SVTYPE=DUP;END=231826391;SVLEN=32	GT:AD:DP:SAC	0/1:45,15:60:18,27,3,12
chr2	231837225	pbsv.INS.DUP.5775	T	<DUP>	.	PASS	SVTYPE=DUP;END=231837308;SVLEN=83	GT:AD:DP:SAC	0/1:41,13:54:19,22,5,8
chr2	231848519	pbsv.INS.DUP.5779	A	<DUP>	.	PASS	SVTYPE=DUP;END=231848677;SVLEN=158	GT:AD:DP:SAC	1/1:6,26:32:2,4,12,14
chr2	232086617	pbsv.INS.DUP.5781	A	<DUP>	.	PASS	SVTYPE=DUP;END=232086638;SVLEN=21	GT:AD:DP:SAC	1/1:5,36:41:2,3,15,21
chr2	232583323	pbsv.INS.DUP.5787	T	<DUP>	.	PASS	SVTYPE=DUP;END=232583363;SVLEN=40	GT:AD:DP:SAC	1/1:1,65:66:1,0,40,25
chr2	232677181	pbsv.BND.chr2:232677181-chrUn_GL000219v1:161751	T	[chrUn_GL000219v1:161751[T	.	PASS	SVTYPE=BND;CIPOS=0,2;MATEID=pbsv.BND.chrUn_GL000219v1:161751-chr2:232677181	GT:AD:DP	0/1:45,4:49
chr2	232711706	pbsv.INS.DUP.5791	T	<DUP>	.	PASS	SVTYPE=DUP;END=232711726;SVLEN=20	GT:AD:DP:SAC	0/1:36,17:53:14,22,12,5
chr2	232870310	pbsv.BND.chr2:232870310-chr2:468500	C	[chr2:468500[C	.	PASS	SVTYPE=BND;CIPOS=0,0;MATEID=pbsv.BND.chr2:468500-chr2:232870310;MATEDIST=232401810	GT:AD:DP	0/1:34,3:37
chr2	233144537	pbsv.INS.DUP.5806	A	<DUP>	.	PASS	SVTYPE=DUP;END=233144591;SVLEN=54	GT:AD:DP:SAC	0/1:10,26:36:6,4,11,15
chr2	233204797	pbsv.INS.DUP.5811	T	<DUP>	.	PASS	SVTYPE=DUP;END=233204820;SVLEN=23	GT:AD:DP:SAC	0/1:15,40:55:11,4,21,19
chr2	233397070	pbsv.INS.DUP.5818	A	<DUP>	.	PASS	SVTYPE=DUP;END=233397134;SVLEN=64	GT:AD:DP:SAC	0/1:25,8:33:13,12,3,5
chr2	233463418	pbsv.INS.DUP.5821	C	<DUP>	.	PASS	SVTYPE=DUP;END=233463625;SVLEN=207	GT:AD:DP:SAC	0/1:40,14:54:20,20,9,5
chr2	233463525	pbsv.INS.DUP.5822	C	<DUP>	.	PASS	SVTYPE=DUP;END=233463642;SVLEN=117	GT:AD:DP:SAC	0/1:21,31:52:12,9,16,15
chr2	233724266	pbsv.INS.DUP.5827	G	<DUP>	.	PASS	SVTYPE=DUP;END=233724304;SVLEN=38	GT:AD:DP:SAC	0/1:12,18:30:5,7,11,7
chr2	233757540	pbsv.INS.DUP.5830	A	<DUP>	.	PASS	SVTYPE=DUP;END=233757556;SVLEN=16	GT:AD:DP:SAC	0/1:22,24:46:13,9,10,14
chr2	234544628	pbsv.INS.DUP.5844	A	<DUP>	.	InsufficientStrandEvidence	SVTYPE=DUP;END=234544688;SVLEN=60	GT:AD:DP:SAC	0/1:18,9:27:7,11,0,9
chr2	234544650	pbsv.INS.DUP.5845	G	<DUP>	.	InsufficientStrandEvidence	SVTYPE=DUP;END=234544700;SVLEN=50	GT:AD:DP:SAC	0/1:18,9:27:7,11,0,9
chr2	235488278	pbsv.INS.DUP.5866	C	<DUP>	.	PASS	SVTYPE=DUP;END=235488721;SVLEN=443	GT:AD:DP:SAC	0/1:30,15:45:14,16,5,10
chr2	235910219	pbsv.INS.DUP.5878	G	<DUP>	.	PASS	SVTYPE=DUP;END=235910279;SVLEN=60	GT:AD:DP:SAC	1/1:4,63:67:1,3,33,30
chr2	236366768	pbsv.INS.DUP.5885	T	<DUP>	.	PASS	SVTYPE=DUP;END=236366793;SVLEN=25	GT:AD:DP:SAC	0/1:9,16:25:5,4,13,3
chr2	237243381	pbsv.BND.chr2:237243381-chr2:170385217	C	C[chr2:170385217[	.	PASS	SVTYPE=BND;CIPOS=0,0;MATEID=pbsv.BND.chr2:170385217-chr2:237243381;MATEDIST=66858164	GT:AD:DP	0/1:61,3:64
chr2	237725300	pbsv.BND.chr2:237725300-chr2:238573962	C	]chr2:238573962]C	.	PASS	SVTYPE=BND;CIPOS=0,0;MATEID=pbsv.BND.chr2:238573962-chr2:237725300;MATEDIST=848662	GT:AD:DP	0/1:57,2:59
chr2	237902311	pbsv.INS.DUP.5913	G	<DUP>	.	PASS	SVTYPE=DUP;END=237902338;SVLEN=27	GT:AD:DP:SAC	0/1:36,15:51:22,14,4,11
chr2	238144393	pbsv.INS.DUP.5919	A	<DUP>	.	PASS	SVTYPE=DUP;END=238144413;SVLEN=20	GT:AD:DP:SAC	0/1:28,16:44:18,10,5,11
chr2	238573962	pbsv.BND.chr2:238573962-chr2:237725300	C	C[chr2:237725300[	.	PASS	SVTYPE=BND;CIPOS=-3,4;MATEID=pbsv.BND.chr2:237725300-chr2:238573962;MATEDIST=848662	GT:AD:DP	0/1:34,2:36
chr2	238613544	pbsv.INS.DUP.5927	A	<DUP>	.	PASS	SVTYPE=DUP;END=238613574;SVLEN=30	GT:AD:DP:SAC	0/1:16,8:24:8,8,2,6
chr2	239036080	pbsv.INS.DUP.5944	G	<DUP>	.	PASS	SVTYPE=DUP;END=239036112;SVLEN=32	GT:AD:DP:SAC	0/1:37,23:60:22,15,7,16
chr2	239124794	pbsv.INS.DUP.5948	T	<DUP>	.	PASS	SVTYPE=DUP;END=239124894;SVLEN=100	GT:AD:DP:SAC	0/1:36,11:47:19,17,5,6
chr2	239150556	pbsv.INS.DUP.5949	C	<DUP>	.	PASS	SVTYPE=DUP;END=239150603;SVLEN=47	GT:AD:DP:SAC	1/1:1,45:46:1,0,19,26
chr2	239247090	pbsv.BND.chr2:239247090-chr13:46687267	A	A]chr13:46687267]	.	PASS	SVTYPE=BND;CIPOS=-1,1;MATEID=pbsv.BND.chr13:46687267-chr2:239247090	GT:AD:DP	0/1:58,2:60
chr2	239476813	pbsv.INS.DUP.5957	A	<DUP>	.	PASS	SVTYPE=DUP;END=239476879;SVLEN=66	GT:AD:DP:SAC	0/1:31,20:51:16,15,8,12
chr2	239644404	pbsv.INS.DUP.5963	C	<DUP>	.	PASS	SVTYPE=DUP;END=239644982;SVLEN=578	GT:AD:DP:SAC	0/1:13,23:36:9,4,11,12
chr2	239644568	pbsv.INS.DUP.5964	A	<DUP>	.	PASS	SVTYPE=DUP;END=239644734;SVLEN=166	GT:AD:DP:SAC	0/1:38,26:64:22,16,14,12
chr2	239817776	pbsv.INS.DUP.5971	C	<DUP>	.	PASS	SVTYPE=DUP;END=239817895;SVLEN=119	GT:AD:DP:SAC	0/1:26,22:48:16,10,11,11
chr2	239817870	pbsv.INS.DUP.5973	C	<DUP>	.	PASS	SVTYPE=DUP;END=239818173;SVLEN=303	GT:AD:DP:SAC	0/1:49,12:61:25,24,7,5
chr2	240037854	pbsv.INS.DUP.5982	T	<DUP>	.	PASS	SVTYPE=DUP;END=240037903;SVLEN=49	GT:AD:DP:SAC	0/1:13,24:37:4,9,13,11
chr2	240108341	pbsv.INS.DUP.5989	T	<DUP>	.	PASS	SVTYPE=DUP;END=240108685;SVLEN=344	GT:AD:DP:SAC	0/1:27,9:36:15,12,6,3
chr2	240158285	pbsv.INS.DUP.5991	C	<DUP>	.	PASS	SVTYPE=DUP;END=240158605;SVLEN=320	GT:AD:DP:SAC	0/1:30,12:42:15,15,4,8
chr2	240625694	pbsv.INS.DUP.6005	G	<DUP>	.	PASS	SVTYPE=DUP;END=240625762;SVLEN=68	GT:AD:DP:SAC	0/1:11,26:37:4,7,18,8
chr2	240750861	pbsv.BND.chr2:240750861-chr4:41146686	T	[chr4:41146686[T	.	PASS	SVTYPE=BND;CIPOS=-13,13;MATEID=pbsv.BND.chr4:41146686-chr2:240750861	GT:AD:DP	0/1:36,2:38
chr2	240812862	pbsv.INS.DUP.6010	G	<DUP>	.	PASS	SVTYPE=DUP;END=240812895;SVLEN=33	GT:AD:DP:SAC	0/1:33,10:43:18,15,4,6
chr2	240812863	pbsv.INS.DUP.6011	G	<DUP>	.	PASS	SVTYPE=DUP;END=240813028;SVLEN=165	GT:AD:DP:SAC	0/1:24,19:43:12,12,10,9
chr2	240872271	pbsv.INS.DUP.6012	G	<DUP>	.	PASS	SVTYPE=DUP;END=240872390;SVLEN=119	GT:AD:DP:SAC	0/1:17,37:54:13,4,21,16
chr2	240983305	pbsv.BND.chr2:240983305-chr9:132120467	G	G]chr9:132120467]	.	PASS	SVTYPE=BND;CIPOS=0,0;MATEID=pbsv.BND.chr9:132120467-chr2:240983305	GT:AD:DP	0/1:36,2:38
chr2	240986053	pbsv.BND.chr2:240986053-chr12:24133235	G	G]chr12:24133235]	.	PASS	SVTYPE=BND;CIPOS=-3,3;MATEID=pbsv.BND.chr12:24133235-chr2:240986053	GT:AD:DP	0/1:35,4:39
chr2	241015633	pbsv.INS.DUP.6026	C	<DUP>	.	PASS	SVTYPE=DUP;END=241015775;SVLEN=142	GT:AD:DP:SAC	0/1:20,17:37:14,6,12,5
chr2	241487596	pbsv.INS.DUP.6039	G	<DUP>	.	PASS	SVTYPE=DUP;END=241487638;SVLEN=42	GT:AD:DP:SAC	0/1:32,15:47:15,17,4,11
chr2	241558055	pbsv.INS.DUP.6041	A	<DUP>	.	PASS	SVTYPE=DUP;END=241558077;SVLEN=22	GT:AD:DP:SAC	0/1:10,35:45:4,6,16,19
chr2	241590929	pbsv.INS.DUP.6045	G	<DUP>	.	PASS	SVTYPE=DUP;END=241590998;SVLEN=69	GT:AD:DP:SAC	0/1:45,16:61:20,25,10,6
chr2	241597626	pbsv.BND.chr2:241597626-chr18:47430723	A	[chr18:47430723[A	.	PASS	SVTYPE=BND;CIPOS=-3,3;MATEID=pbsv.BND.chr18:47430723-chr2:241597626	GT:AD:DP	0/1:49,2:51
chr2	241607760	pbsv.INS.DUP.6048	A	<DUP>	.	PASS	SVTYPE=DUP;END=241607803;SVLEN=43	GT:AD:DP:SAC	0/1:9,34:43:2,7,19,15
chr2	241815302	pbsv.INS.DUP.6061	T	<DUP>	.	PASS	SVTYPE=DUP;END=241815428;SVLEN=126	GT:AD:DP:SAC	0/1:22,11:33:12,10,6,5
chr2	241848410	pbsv.INS.DUP.6066	G	<DUP>	.	PASS	SVTYPE=DUP;END=241848660;SVLEN=250	GT:AD:DP:SAC	0/1:27,10:37:11,16,4,6
chr2	241877962	pbsv.INS.DUP.6068	C	<DUP>	.	PASS	SVTYPE=DUP;END=241877999;SVLEN=37	GT:AD:DP:SAC	0/1:13,17:30:7,6,9,8
chr2	241878677	pbsv.INS.DUP.6070	C	<DUP>	.	PASS	SVTYPE=DUP;END=241878734;SVLEN=57	GT:AD:DP:SAC	0/1:20,15:35:10,10,7,8
chr2	241930724	pbsv.BND.chr2:241930724-chr14:66354293	A	[chr14:66354293[A	.	PASS	SVTYPE=BND;CIPOS=0,0;MATEID=pbsv.BND.chr14:66354293-chr2:241930724	GT:AD:DP	0/1:35,2:37
chr2	241945944	pbsv.INS.DUP.6084	G	<DUP>	.	PASS	SVTYPE=DUP;END=241946030;SVLEN=86	GT:AD:DP:SAC	0/1:29,27:56:15,14,16,11
chr2	241985543	pbsv.INS.DUP.6088	T	<DUP>	.	PASS	SVTYPE=DUP;END=241985643;SVLEN=100	GT:AD:DP:SAC	0/1:11,29:40:3,8,16,13
chr2	242176236	pbsv.INS.DUP.6104	T	<DUP>	.	PASS	SVTYPE=DUP;END=242176485;SVLEN=249	GT:AD:DP:SAC	0/1:105,58:163:41,64,24,34
chr2	242181187	pbsv.BND.chr2:242181187-chr8:111668537	T	T[chr8:111668537[	.	PASS	SVTYPE=BND;CIPOS=-2,1;MATEID=pbsv.BND.chr8:111668537-chr2:242181187	GT:AD:DP	0/1:138,3:141
chr2	242182546	pbsv.INS.DUP.6106	G	<DUP>	.	PASS	SVTYPE=DUP;END=242182776;SVLEN=230	GT:AD:DP:SAC	0/1:89,29:118:30,59,7,22
chr3	261943	pbsv.INS.DUP.6114	A	<DUP>	.	PASS	SVTYPE=DUP;END=262393;SVLEN=450	GT:AD:DP:SAC	0/1:12,15:27:6,6,7,8
chr3	876307	pbsv.INS.DUP.6122	T	<DUP>	.	PASS	SVTYPE=DUP;END=876571;SVLEN=264	GT:AD:DP:SAC	0/1:17,32:49:7,10,13,19
chr3	990741	pbsv.INS.DUP.6128	G	<DUP>	.	PASS	SVTYPE=DUP;END=991047;SVLEN=306	GT:AD:DP:SAC	0/1:20,26:46:10,10,13,13
chr3	1027867	pbsv.INS.DUP.6129	C	<DUP>	.	PASS	SVTYPE=DUP;END=1027916;SVLEN=49	GT:AD:DP:SAC	0/1:9,16:25:2,7,11,5
chr3	1764034	pbsv.INS.DUP.6147	C	<DUP>	.	PASS	SVTYPE=DUP;END=1764141;SVLEN=107	GT:AD:DP:SAC	1/1:11,44:55:9,2,22,22
chr3	1764143	pbsv.INS.DUP.6148	T	<DUP>	.	PASS	SVTYPE=DUP;END=1764188;SVLEN=45	GT:AD:DP:SAC	0/1:43,15:58:22,21,10,5
chr3	2046621	pbsv.BND.chr3:2046621-chr12:18231476	C	]chr12:18231476]C	.	PASS	SVTYPE=BND;CIPOS=0,0;MATEID=pbsv.BND.chr12:18231476-chr3:2046621	GT:AD:DP	0/1:54,2:56
chr3	2687256	pbsv.INS.DUP.6159	A	<DUP>	.	PASS	SVTYPE=DUP;END=2687286;SVLEN=30	GT:AD:DP:SAC	1/1:3,40:43:0,3,28,12
chr3	2972595	pbsv.BND.chr3:2972595-chr7:98467210	G	]chr7:98467210]G	.	PASS	SVTYPE=BND;CIPOS=-3,4;MATEID=pbsv.BND.chr7:98467210-chr3:2972595	GT:AD:DP	0/1:53,2:55
chr3	4882217	pbsv.INS.DUP.6184	A	<DUP>	.	PASS	SVTYPE=DUP;END=4882266;SVLEN=49	GT:AD:DP:SAC	1/1:5,28:33:2,3,15,13
chr3	5311649	pbsv.INS.DUP.6195	C	<DUP>	.	PASS	SVTYPE=DUP;END=5311690;SVLEN=41	GT:AD:DP:SAC	1/1:0,37:37:0,0,20,17
chr3	6311398	pbsv.INS.DUP.6207	C	<DUP>	.	PASS	SVTYPE=DUP;END=6311477;SVLEN=79	GT:AD:DP:SAC	1/1:1,48:49:1,0,23,25
chr3	7469573	pbsv.BND.chr3:7469573-chr20:50736409	A	[chr20:50736409[A	.	PASS	SVTYPE=BND;CIPOS=-6,6;MATEID=pbsv.BND.chr20:50736409-chr3:7469573	GT:AD:DP	0/1:45,2:47
chr3	8010296	pbsv.INS.DUP.6219	A	<DUP>	.	PASS	SVTYPE=DUP;END=8010334;SVLEN=38	GT:AD:DP:SAC	0/1:26,7:33:11,15,4,3
chr3	8046367	pbsv.INS.DUP.6223	A	<DUP>	.	PASS	SVTYPE=DUP;END=8046427;SVLEN=60	GT:AD:DP:SAC	0/1:23,15:38:3,20,13,2
chr3	8074066	pbsv.INS.DUP.6226	T	<DUP>	.	PASS	SVTYPE=DUP;END=8074260;SVLEN=194	GT:AD:DP:SAC	0/1:22,17:39:8,14,12,5
chr3	8690217	pbsv.INS.DUP.6237	T	<DUP>	.	PASS	SVTYPE=DUP;END=8690234;SVLEN=17	GT:AD:DP:SAC	1/1:5,47:52:1,4,19,28
chr3	8805696	pbsv.INS.DUP.6238	A	<DUP>	.	PASS	SVTYPE=DUP;END=8805721;SVLEN=25	GT:AD:DP:SAC	1/1:5,51:56:2,3,23,28
chr3	9086732	pbsv.INS.DUP.6240	T	<DUP>	.	PASS	SVTYPE=DUP;END=9086803;SVLEN=71	GT:AD:DP:SAC	1/1:5,35:40:2,3,21,14
chr3	12132028	pbsv.INS.DUP.6264	T	<DUP>	.	PASS	SVTYPE=DUP;END=12132052;SVLEN=24	GT:AD:DP:SAC	0/1:42,12:54:12,30,9,3
chr3	12448369	pbsv.INV.6267	G	<INV>	.	InsufficientStrandEvidence	SVTYPE=INV;END=12448774;SVLEN=406	GT:AD:DP:SAC	0/1:22,11:33:21,1,0,11
chr3	13131041	pbsv.INS.DUP.6273	G	<DUP>	.	PASS	SVTYPE=DUP;END=13131063;SVLEN=22	GT:AD:DP:SAC	0/1:27,12:39:19,8,3,9
chr3	13711757	pbsv.INS.DUP.6278	A	<DUP>	.	PASS	SVTYPE=DUP;END=13711810;SVLEN=53	GT:AD:DP:SAC	1/1:3,51:54:2,1,28,23
chr3	16102874	pbsv.BND.chr3:16102874-chr15:90352589	C	C]chr15:90352589]	.	PASS	SVTYPE=BND;CIPOS=-10,6;MATEID=pbsv.BND.chr15:90352589-chr3:16102874	GT:AD:DP	0/1:49,3:52
chr3	16415413	pbsv.INS.DUP.6307	A	<DUP>	.	PASS	SVTYPE=DUP;END=16415432;SVLEN=19	GT:AD:DP:SAC	1/1:1,41:42:1,0,21,20
chr3	17699450	pbsv.BND.chr3:17699450-chr2:73191098	G	]chr2:73191098]G	.	PASS	SVTYPE=BND;CIPOS=-1,2;MATEID=pbsv.BND.chr2:73191098-chr3:17699450	GT:AD:DP	0/1:50,2:52
chr3	24832629	pbsv.INS.DUP.6364	A	<DUP>	.	PASS	SVTYPE=DUP;END=24832652;SVLEN=23	GT:AD:DP:SAC	0/1:14,33:47:8,6,16,17
chr3	26210972	pbsv.BND.chr3:26210972-chr12:24960809	A	[chr12:24960809[A	.	PASS	SVTYPE=BND;CIPOS=-2,2;MATEID=pbsv.BND.chr12:24960809-chr3:26210972	GT:AD:DP	0/1:53,2:55
chr3	26763737	pbsv.INV.6377	A	<INV>	.	InsufficientStrandEvidence	SVTYPE=INV;END=26764070;SVLEN=334	GT:AD:DP:SAC	0/1:26,9:35:17,9,0,9
chr3	29473165	pbsv.INS.DUP.6397	T	<DUP>	.	PASS	SVTYPE=DUP;END=29473321;SVLEN=156	GT:AD:DP:SAC	1/1:6,33:39:4,2,20,13
chr3	29930105	pbsv.INS.DUP.6399	C	<DUP>	.	PASS	SVTYPE=DUP;END=29930127;SVLEN=22	GT:AD:DP:SAC	1/1:1,44:45:1,0,26,18
chr3	30186032	pbsv.INS.DUP.6401	T	<DUP>	.	PASS	SVTYPE=DUP;END=30186052;SVLEN=20	GT:AD:DP:SAC	1/1:6,40:46:3,3,15,25
chr3	32587164	pbsv.INS.DUP.6425	T	<DUP>	.	PASS	SVTYPE=DUP;END=32587183;SVLEN=19	GT:AD:DP:SAC	0/1:29,7:36:15,14,3,4
chr3	32799691	pbsv.BND.chr3:32799691-chr11:2260943	G	G]chr11:2260943]	.	PASS	SVTYPE=BND;CIPOS=0,0;MATEID=pbsv.BND.chr11:2260943-chr3:32799691	GT:AD:DP	0/1:41,2:43
chr3	36217261	pbsv.INS.DUP.6466	A	<DUP>	.	PASS	SVTYPE=DUP;END=36217308;SVLEN=47	GT:AD:DP:SAC	1/1:2,47:49:1,1,25,22
chr3	37708692	pbsv.BND.chr3:37708692-chrUn_KN707849v1_decoy:4	C	C[chrUn_KN707849v1_decoy:4[	.	Decoy;NearContigEnd	SVTYPE=BND;CIPOS=-17,18;MATEID=pbsv.BND.chrUn_KN707849v1_decoy:4-chr3:37708692	GT:AD:DP	0/1:39,9:48
chr3	40084267	pbsv.INS.DUP.6499	A	<DUP>	.	PASS	SVTYPE=DUP;END=40084318;SVLEN=51	GT:AD:DP:SAC	0/1:24,30:54:15,9,14,16
chr3	41901480	pbsv.INS.DUP.6511	T	<DUP>	.	PASS	SVTYPE=DUP;END=41901497;SVLEN=17	GT:AD:DP:SAC	1/1:1,43:44:0,1,24,19
chr3	42859926	pbsv.BND.chr3:42859926-chr7:109694140	C	C]chr7:109694140]	.	PASS	SVTYPE=BND;CIPOS=-3,4;MATEID=pbsv.BND.chr7:109694140-chr3:42859926	GT:AD:DP	0/1:65,2:67
chr3	43012518	pbsv.INS.DUP.6523	T	<DUP>	.	PASS	SVTYPE=DUP;END=43012722;SVLEN=204	GT:AD:DP:SAC	0/1:16,24:40:8,8,14,10
chr3	43012603	pbsv.INS.DUP.6524	G	<DUP>	.	PASS	SVTYPE=DUP;END=43012725;SVLEN=122	GT:AD:DP:SAC	0/1:27,14:41:15,12,6,8
chr3	43175876	pbsv.INS.DUP.6526	A	<DUP>	.	PASS	SVTYPE=DUP;END=43175895;SVLEN=19	GT:AD:DP:SAC	0/1:36,12:48:19,17,7,5
chr3	43526939	pbsv.INS.DUP.6529	A	<DUP>	.	PASS	SVTYPE=DUP;END=43526969;SVLEN=30	GT:AD:DP:SAC	1/1:0,33:33:0,0,14,19
chr3	44114691	pbsv.INS.DUP.6531	T	<DUP>	.	PASS	SVTYPE=DUP;END=44114715;SVLEN=24	GT:AD:DP:SAC	1/1:2,41:43:1,1,21,20
chr3	44206611	pbsv.INS.DUP.6532	C	<DUP>	.	PASS	SVTYPE=DUP;END=44206630;SVLEN=19	GT:AD:DP:SAC	1/1:0,45:45:0,0,22,23
chr3	44699664	pbsv.INV.6533	A	<INV>	.	PASS	SVTYPE=INV;END=44700623;SVLEN=960	GT:AD:DP:SAC	1/1:3,48:51:3,0,22,26
chr3	45117824	pbsv.BND.chr3:45117824-chr10:12352334	A	A]chr10:12352334]	.	PASS	SVTYPE=BND;CIPOS=-2,2;MATEID=pbsv.BND.chr10:12352334-chr3:45117824	GT:AD:DP	0/1:49,2:51
chr3	46952426	pbsv.BND.chr3:46952426-chr9:126522639	C	C[chr9:126522639[	.	PASS	SVTYPE=BND;CIPOS=-2,3;MATEID=pbsv.BND.chr9:126522639-chr3:46952426	GT:AD:DP	0/1:38,2:40
chr3	47784303	pbsv.BND.chr3:47784303-chrUn_KN707792v1_decoy:3	T	[chrUn_KN707792v1_decoy:3[T	.	Decoy;NearContigEnd	SVTYPE=BND;CIPOS=-17,90;MATEID=pbsv.BND.chrUn_KN707792v1_decoy:3-chr3:47784303	GT:AD:DP	0/1:19,34:53
chr3	47784467	pbsv.BND.chr3:47784467-chrUn_KN707765v1_decoy:2	T	T[chrUn_KN707765v1_decoy:2[	.	Decoy;NearContigEnd	SVTYPE=BND;CIPOS=-41,23;MATEID=pbsv.BND.chrUn_KN707765v1_decoy:2-chr3:47784467	GT:AD:DP	0/1:44,11:55
chr3	47980079	pbsv.BND.chr3:47980079-chr15:86970919	C	C]chr15:86970919]	.	PASS	SVTYPE=BND;CIPOS=-1,2;MATEID=pbsv.BND.chr15:86970919-chr3:47980079	GT:AD:DP	0/1:37,2:39
chr3	48836423	pbsv.INS.DUP.6580	A	<DUP>	.	PASS	SVTYPE=DUP;END=48836440;SVLEN=17	GT:AD:DP:SAC	1/1:4,39:43:1,3,17,22
chr3	50084859	pbsv.INS.DUP.6591	G	<DUP>	.	PASS	SVTYPE=DUP;END=50084958;SVLEN=99	GT:AD:DP:SAC	0/1:21,13:34:7,14,9,4
chr3	50311727	pbsv.INS.DUP.6594	C	<DUP>	.	PASS	SVTYPE=DUP;END=50311989;SVLEN=262	GT:AD:DP:SAC	0/1:31,29:60:18,13,13,16
chr3	50664898	pbsv.INS.DUP.6597	A	<DUP>	.	PASS	SVTYPE=DUP;END=50664924;SVLEN=26	GT:AD:DP:SAC	0/1:30,16:46:14,16,7,9
chr3	50980576	pbsv.BND.chr3:50980576-chr13:63150421	G	G]chr13:63150421]	.	PASS	SVTYPE=BND;CIPOS=0,0;MATEID=pbsv.BND.chr13:63150421-chr3:50980576	GT:AD:DP	0/1:33,3:36
chr3	51249415	pbsv.INS.DUP.6602	G	<DUP>	.	PASS	SVTYPE=DUP;END=51249484;SVLEN=69	GT:AD:DP:SAC	0/1:14,27:41:6,8,13,14
chr3	51346578	pbsv.INS.DUP.6603	T	<DUP>	.	PASS	SVTYPE=DUP;END=51346598;SVLEN=20	GT:AD:DP:SAC	0/1:23,28:51:11,12,12,16
chr3	51596099	pbsv.BND.chr3:51596099-chrUn_JTFH01000910v1_decoy:1	T	T[chrUn_JTFH01000910v1_decoy:1[	.	Decoy;NearContigEnd	SVTYPE=BND;CIPOS=-1,1;MATEID=pbsv.BND.chrUn_JTFH01000910v1_decoy:1-chr3:51596099	GT:AD:DP	0/1:34,7:41
chr3	52637773	pbsv.INS.DUP.6613	C	<DUP>	.	PASS	SVTYPE=DUP;END=52637792;SVLEN=19	GT:AD:DP:SAC	1/1:5,31:36:1,4,16,15
chr3	52683817	pbsv.INS.DUP.6615	A	<DUP>	.	PASS	SVTYPE=DUP;END=52683845;SVLEN=28	GT:AD:DP:SAC	0/1:41,15:56:19,22,6,9
chr3	52832646	pbsv.INS.DUP.6618	G	<DUP>	.	PASS	SVTYPE=DUP;END=52832752;SVLEN=106	GT:AD:DP:SAC	0/1:13,47:60:8,5,20,27
chr3	53220547	pbsv.INS.DUP.6620	C	<DUP>	.	PASS	SVTYPE=DUP;END=53220616;SVLEN=69	GT:AD:DP:SAC	1/1:2,51:53:1,1,28,23
chr3	54590480	pbsv.BND.chr3:54590480-chr9:4253545	T	T[chr9:4253545[	.	PASS	SVTYPE=BND;CIPOS=-5,6;MATEID=pbsv.BND.chr9:4253545-chr3:54590480	GT:AD:DP	0/1:49,2:51
chr3	55093286	pbsv.BND.chr3:55093286-chr12:71036262	C	[chr12:71036262[C	.	PASS	SVTYPE=BND;CIPOS=-1,2;MATEID=pbsv.BND.chr12:71036262-chr3:55093286	GT:AD:DP	0/1:37,4:41
chr3	57823643	pbsv.BND.chr3:57823643-chr2:231443734	A	A]chr2:231443734]	.	PASS	SVTYPE=BND;CIPOS=-6,1;MATEID=pbsv.BND.chr2:231443734-chr3:57823643	GT:AD:DP	0/1:32,12:44
chr3	57889661	pbsv.SPLIT.DUP.6658	G	<DUP>	.	PASS	SVTYPE=DUP;END=57904802;SVLEN=15141;NotFullySpanned	GT:AD:DP:SAC	0/1:28,16:44:18,10,7,9
chr3	57906302	pbsv.INS.DUP.6659	T	<DUP>	.	PASS	SVTYPE=DUP;END=57906327;SVLEN=25	GT:AD:DP:SAC	1/1:5,25:30:4,1,13,12
chr3	58873610	pbsv.INS.DUP.6666	A	<DUP>	.	PASS	SVTYPE=DUP;END=58873700;SVLEN=90	GT:AD:DP:SAC	1/1:5,24:29:2,3,11,13
chr3	62761933	pbsv.BND.chr3:62761933-chr16:79254492	C	[chr16:79254492[C	.	PASS	SVTYPE=BND;CIPOS=-1,1;MATEID=pbsv.BND.chr16:79254492-chr3:62761933	GT:AD:DP	0/1:20,15:35
chr3	62945797	pbsv.BND.chr3:62945797-chr3:84209754	C	C[chr3:84209754[	.	PASS	SVTYPE=BND;CIPOS=-6,2;MATEID=pbsv.BND.chr3:84209754-chr3:62945797;MATEDIST=21263957	GT:AD:DP	0/1:27,19:46
chr3	63310991	pbsv.BND.chr3:63310991-chr3:82539606	A	]chr3:82539606]A	.	PASS	SVTYPE=BND;CIPOS=-1,11;MATEID=pbsv.BND.chr3:82539606-chr3:63310991;MATEDIST=19228615	GT:AD:DP	0/1:16,16:32
chr3	63432284	pbsv.BND.chr3:63432284-chr3:78657592	T	T]chr3:78657592]	.	PASS	SVTYPE=BND;CIPOS=-28,2;MATEID=pbsv.BND.chr3:78657592-chr3:63432284;MATEDIST=15225308	GT:AD:DP	0/1:30,22:52
chr3	63476192	pbsv.INV.6711	G	<INV>	.	InsufficientStrandEvidence	SVTYPE=INV;END=63476440;SVLEN=249	GT:AD:DP:SAC	0/1:26,8:34:13,13,0,8
chr3	64195025	pbsv.BND.chr3:64195025-chr3:150329652	G	G[chr3:150329652[	.	PASS	SVTYPE=BND;CIPOS=0,1;MATEID=pbsv.BND.chr3:150329652-chr3:64195025;MATEDIST=86134627	GT:AD:DP	0/1:42,2:44
chr3	64720567	pbsv.BND.chr3:64720567-chrX:97952533	G	G]chrX:97952533]	.	PASS	SVTYPE=BND;CIPOS=0,0;MATEID=pbsv.BND.chrX:97952533-chr3:64720567	GT:AD:DP	0/1:27,2:29
chr3	66074272	pbsv.INS.DUP.6735	T	<DUP>	.	PASS	SVTYPE=DUP;END=66074876;SVLEN=604	GT:AD:DP:SAC	0/1:6,13:19:3,3,8,5
chr3	66513473	pbsv.INS.DUP.6744	T	<DUP>	.	PASS	SVTYPE=DUP;END=66513493;SVLEN=20	GT:AD:DP:SAC	0/1:19,16:35:7,12,15,1
chr3	66713369	pbsv.INS.DUP.6746	T	<DUP>	.	PASS	SVTYPE=DUP;END=66713493;SVLEN=124	GT:AD:DP:SAC	1/1:2,28:30:1,1,13,15
chr3	70861568	pbsv.CNV.6778	C	<CNV>	.	PASS	SVTYPE=cnv;END=71011839;SVLEN=150271;SHADOWED	CN	3
chr3	70861568	pbsv.BND.chr3:70861568-chr3:75586090	C	]chr3:75586090]C	.	PASS	SVTYPE=BND;CIPOS=-5,7;MATEID=pbsv.BND.chr3:75586090-chr3:70861568;MATEDIST=4724522	GT:AD:DP	0/1:18,13:31
chr3	71011839	pbsv.BND.chr3:71011839-chr3:78942776	C	C]chr3:78942776]	.	PASS	SVTYPE=BND;CIPOS=-4,4;MATEID=pbsv.BND.chr3:78942776-chr3:71011839;MATEDIST=7930937	GT:AD:DP	0/1:21,33:54
chr3	71261235	pbsv.BND.chr3:71261235-chr3:82438434	T	[chr3:82438434[T	.	PASS	SVTYPE=BND;CIPOS=-5,5;MATEID=pbsv.BND.chr3:82438434-chr3:71261235;MATEDIST=11177199	GT:AD:DP	0/1:24,17:41
chr3	71330029	pbsv.BND.chr3:71330029-chr3:78815734	G	G[chr3:78815734[	.	PASS	SVTYPE=BND;CIPOS=-4,3;MATEID=pbsv.BND.chr3:78815734-chr3:71330029;MATEDIST=7485705	GT:AD:DP	0/1:24,18:42
chr3	71397016	pbsv.INS.DUP.6785	A	<DUP>	.	PASS	SVTYPE=DUP;END=71397066;SVLEN=50	GT:AD:DP:SAC	0/1:9,11:20:3,6,5,6
chr3	71738981	pbsv.INS.DUP.6790	T	<DUP>	.	PASS	SVTYPE=DUP;END=71739004;SVLEN=23	GT:AD:DP:SAC	1/1:2,24:26:1,1,14,10
chr3	72772343	pbsv.BND.chr3:72772343-chr3:80244624	A	]chr3:80244624]A	.	PASS	SVTYPE=BND;CIPOS=-1,12;MATEID=pbsv.BND.chr3:80244624-chr3:72772343;MATEDIST=7472281	GT:AD:DP	0/1:34,26:60
chr3	73235326	pbsv.BND.chr3:73235326-chr3:73690711	C	C[chr3:73690711[	.	PASS	SVTYPE=BND;CIPOS=-15,4;MATEID=pbsv.BND.chr3:73690711-chr3:73235326;MATEDIST=455385	GT:AD:DP	0/1:21,19:40
chr3	73690711	pbsv.BND.chr3:73690711-chr3:73235326	G	]chr3:73235326]G	.	PASS	SVTYPE=BND;CIPOS=-3,46;MATEID=pbsv.BND.chr3:73235326-chr3:73690711;MATEDIST=455385	GT:AD:DP	0/1:28,19:47
chr3	74092904	pbsv.BND.chr3:74092904-chr12:10773408	G	G]chr12:10773408]	.	PASS	SVTYPE=BND;CIPOS=0,0;MATEID=pbsv.BND.chr12:10773408-chr3:74092904	GT:AD:DP	0/1:77,2:79
chr3	75395651	pbsv.BND.chr3:75395651-chr10:86835015	C	[chr10:86835015[C	.	PASS	SVTYPE=BND;CIPOS=0,0;MATEID=pbsv.BND.chr10:86835015-chr3:75395651	GT:AD:DP	0/1:57,2:59
chr3	75571427	pbsv.INS.DUP.6829	C	<DUP>	.	PASS	SVTYPE=DUP;END=75571505;SVLEN=78	GT:AD:DP:SAC	0/1:36,16:52:16,20,10,6
chr3	75586090	pbsv.BND.chr3:75586090-chr3:70861568	A	A[chr3:70861568[	.	PASS	SVTYPE=BND;CIPOS=-6,2;MATEID=pbsv.BND.chr3:70861568-chr3:75586090;MATEDIST=4724522	GT:AD:DP	0/1:27,13:40
chr3	75777202	pbsv.INS.DUP.6845	A	<DUP>	.	PASS	SVTYPE=DUP;END=75777264;SVLEN=62	GT:AD:DP:SAC	1/1:3,27:30:2,1,14,13
chr3	76013845	pbsv.INS.DUP.6850	A	<DUP>	.	PASS	SVTYPE=DUP;END=76013947;SVLEN=102	GT:AD:DP:SAC	1/1:4,24:28:2,2,10,14
chr3	76014331	pbsv.INS.DUP.6851	A	<DUP>	.	PASS	SVTYPE=DUP;END=76014374;SVLEN=43	GT:AD:DP:SAC	1/1:6,25:31:1,5,10,15
chr3	76150286	pbsv.INS.DUP.6852	C	<DUP>	.	PASS	SVTYPE=DUP;END=76150364;SVLEN=78	GT:AD:DP:SAC	1/1:1,25:26:1,0,11,14
chr3	76203349	pbsv.INS.DUP.6854	G	<DUP>	.	PASS	SVTYPE=DUP;END=76203408;SVLEN=59	GT:AD:DP:SAC	1/1:2,29:31:2,0,13,16
chr3	77252832	pbsv.INS.DUP.6861	A	<DUP>	.	PASS	SVTYPE=DUP;END=77252850;SVLEN=18	GT:AD:DP:SAC	0/1:4,15:19:2,2,8,7
chr3	77293257	pbsv.INS.DUP.6864	T	<DUP>	.	PASS	SVTYPE=DUP;END=77293296;SVLEN=39	GT:AD:DP:SAC	0/1:11,3:14:4,7,2,1
chr3	77742600	pbsv.BND.chr3:77742600-chr11:96183694	A	[chr11:96183694[A	.	PASS	SVTYPE=BND;CIPOS=-7,7;MATEID=pbsv.BND.chr11:96183694-chr3:77742600	GT:AD:DP	0/1:26,2:28
chr3	78095549	pbsv.BND.chr3:78095549-chr3:82133851	A	]chr3:82133851]A	.	PASS	SVTYPE=BND;CIPOS=-2,10;MATEID=pbsv.BND.chr3:82133851-chr3:78095549;MATEDIST=4038302	GT:AD:DP	0/1:21,26:47
chr3	78537269	pbsv.CNV.6883	C	<CNV>	.	PASS	SVTYPE=cnv;END=78539970;SVLEN=2701;SHADOWED	CN	1
chr3	78537269	pbsv.BND.chr3:78537269-chr3:79885756	C	C[chr3:79885756[	.	PASS	SVTYPE=BND;CIPOS=-14,4;MATEID=pbsv.BND.chr3:79885756-chr3:78537269;MATEDIST=1348487	GT:AD:DP	0/1:20,30:50
chr3	78539970	pbsv.BND.chr3:78539970-chr3:83851894	T	]chr3:83851894]T	.	PASS	SVTYPE=BND;CIPOS=-1,10;MATEID=pbsv.BND.chr3:83851894-chr3:78539970;MATEDIST=5311924	GT:AD:DP	0/1:27,12:39
chr3	78657592	pbsv.CNV.6889	A	<CNV>	.	PASS	SVTYPE=cnv;END=78815734;SVLEN=158142;SHADOWED	CN	1
chr3	78657592	pbsv.BND.chr3:78657592-chr3:63432284	A	A]chr3:63432284]	.	PASS	SVTYPE=BND;CIPOS=-8,3;MATEID=pbsv.BND.chr3:63432284-chr3:78657592;MATEDIST=15225308	GT:AD:DP	0/1:30,22:52
chr3	78809658	pbsv.INS.DUP.6891	C	<DUP>	.	PASS	SVTYPE=DUP;END=78809741;SVLEN=83	GT:AD:DP:SAC	1/1:0,19:19:0,0,8,11
chr3	78815734	pbsv.BND.chr3:78815734-chr3:71330029	A	]chr3:71330029]A	.	PASS	SVTYPE=BND;CIPOS=-1,3;MATEID=pbsv.BND.chr3:71330029-chr3:78815734;MATEDIST=7485705	GT:AD:DP	0/1:21,18:39
chr3	78942776	pbsv.BND.chr3:78942776-chr3:71011839	G	G]chr3:71011839]	.	PASS	SVTYPE=BND;CIPOS=-5,4;MATEID=pbsv.BND.chr3:71011839-chr3:78942776;MATEDIST=7930937	GT:AD:DP	1/1:8,33:41
chr3	79885756	pbsv.BND.chr3:79885756-chr3:78537269	C	]chr3:78537269]C	.	PASS	SVTYPE=BND;CIPOS=-4,8;MATEID=pbsv.BND.chr3:78537269-chr3:79885756;MATEDIST=1348487	GT:AD:DP	0/1:24,30:54
chr3	79945729	pbsv.BND.chr3:79945729-chr3:85636036	A	A[chr3:85636036[	.	PASS	SVTYPE=BND;CIPOS=-18,4;MATEID=pbsv.BND.chr3:85636036-chr3:79945729;MATEDIST=5690307	GT:AD:DP	0/1:22,14:36
chr3	80179604	pbsv.BND.chr3:80179604-chr3:81962988	A	[chr3:81962988[A	.	PASS	SVTYPE=BND;CIPOS=-6,23;MATEID=pbsv.BND.chr3:81962988-chr3:80179604;MATEDIST=1783384	GT:AD:DP	0/1:28,27:55
chr3	80244624	pbsv.BND.chr3:80244624-chr3:72772343	A	A[chr3:72772343[	.	PASS	SVTYPE=BND;CIPOS=-5,13;MATEID=pbsv.BND.chr3:72772343-chr3:80244624;MATEDIST=7472281	GT:AD:DP	0/1:24,26:50
chr3	80248699	pbsv.INS.DUP.6913	T	<DUP>	.	PASS	SVTYPE=DUP;END=80248737;SVLEN=38	GT:AD:DP:SAC	1/1:3,23:26:1,2,10,13
chr3	80608210	pbsv.INS.DUP.6915	A	<DUP>	.	InsufficientStrandEvidence	SVTYPE=DUP;END=80608343;SVLEN=133	GT:AD:DP:SAC	0/1:8,7:15:4,4,0,7
chr3	81962988	pbsv.BND.chr3:81962988-chr3:80179604	G	[chr3:80179604[G	.	PASS	SVTYPE=BND;CIPOS=-4,30;MATEID=pbsv.BND.chr3:80179604-chr3:81962988;MATEDIST=1783384	GT:AD:DP	0/1:21,27:48
chr3	82133851	pbsv.BND.chr3:82133851-chr3:78095549	A	A[chr3:78095549[	.	PASS	SVTYPE=BND;CIPOS=-17,8;MATEID=pbsv.BND.chr3:78095549-chr3:82133851;MATEDIST=4038302	GT:AD:DP	0/1:24,26:50
chr3	82438434	pbsv.BND.chr3:82438434-chr3:71261235	T	[chr3:71261235[T	.	PASS	SVTYPE=BND;CIPOS=-5,18;MATEID=pbsv.BND.chr3:71261235-chr3:82438434;MATEDIST=11177199	GT:AD:DP	0/1:35,17:52
chr3	82539606	pbsv.BND.chr3:82539606-chr3:63310991	G	G[chr3:63310991[	.	PASS	SVTYPE=BND;CIPOS=-15,4;MATEID=pbsv.BND.chr3:63310991-chr3:82539606;MATEDIST=19228615	GT:AD:DP	0/1:17,16:33
chr3	82658903	pbsv.BND.chr3:82658903-chr3:85433866	T	]chr3:85433866]T	.	PASS	SVTYPE=BND;CIPOS=-4,9;MATEID=pbsv.BND.chr3:85433866-chr3:82658903;MATEDIST=2774963	GT:AD:DP	0/1:25,17:42
chr3	82700876	pbsv.BND.chr3:82700876-chr15:82027766	T	T[chr15:82027766[	.	PASS	SVTYPE=BND;CIPOS=0,0;MATEID=pbsv.BND.chr15:82027766-chr3:82700876	GT:AD:DP	0/1:42,2:44
chr3	83851894	pbsv.BND.chr3:83851894-chr3:78539970	A	A[chr3:78539970[	.	PASS	SVTYPE=BND;CIPOS=-4,2;MATEID=pbsv.BND.chr3:78539970-chr3:83851894;MATEDIST=5311924	GT:AD:DP	0/1:25,12:37
chr3	84209754	pbsv.BND.chr3:84209754-chr3:62945797	T	]chr3:62945797]T	.	PASS	SVTYPE=BND;CIPOS=-1,11;MATEID=pbsv.BND.chr3:62945797-chr3:84209754;MATEDIST=21263957	GT:AD:DP	0/1:35,19:54
chr3	84453843	pbsv.INS.DUP.6959	A	<DUP>	.	PASS	SVTYPE=DUP;END=84453861;SVLEN=18	GT:AD:DP:SAC	1/1:0,32:32:0,0,19,13
chr3	85433866	pbsv.BND.chr3:85433866-chr3:82658903	A	A[chr3:82658903[	.	PASS	SVTYPE=BND;CIPOS=-2,2;MATEID=pbsv.BND.chr3:82658903-chr3:85433866;MATEDIST=2774963	GT:AD:DP	0/1:17,17:34
chr3	85636036	pbsv.BND.chr3:85636036-chr3:79945729	G	]chr3:79945729]G	.	PASS	SVTYPE=BND;CIPOS=-4,12;MATEID=pbsv.BND.chr3:79945729-chr3:85636036;MATEDIST=5690307	GT:AD:DP	0/1:29,14:43
chr3	86835594	pbsv.BND.chr3:86835594-chr2:74092852	C	C]chr2:74092852]	.	PASS	SVTYPE=BND;CIPOS=-2,2;MATEID=pbsv.BND.chr2:74092852-chr3:86835594	GT:AD:DP	0/1:46,4:50
chr3	87975223	pbsv.BND.chr3:87975223-chr5:55151918	T	T]chr5:55151918]	.	PASS	SVTYPE=BND;CIPOS=-3,2;MATEID=pbsv.BND.chr5:55151918-chr3:87975223	GT:AD:DP	0/1:53,6:59
chr3	90704278	pbsv.CNV.7037	T	<CNV>	.	NearReferenceGap	SVTYPE=cnv;END=127664754;SVLEN=36960476;SHADOWED	CN	1
chr3	90704278	pbsv.BND.chr3:90704278-chr17:77426343	T	T]chr17:77426343]	.	PASS	SVTYPE=BND;CIPOS=0,0;MATEID=pbsv.BND.chr17:77426343-chr3:90704278	GT:AD:DP	0/1:34,2:36
chr3	91280570	pbsv.INS.DUP.7044	A	<DUP>	.	PASS	SVTYPE=DUP;END=91280910;SVLEN=340	GT:AD:DP:SAC	0/1:41,13:54:19,22,7,6
chr3	91331904	pbsv.BND.chr3:91331904-chr15:57886436	G	G]chr15:57886436]	.	PASS	SVTYPE=BND;CIPOS=-1,1;MATEID=pbsv.BND.chr15:57886436-chr3:91331904	GT:AD:DP	0/1:48,2:50
chr3	95783941	pbsv.INS.DUP.7082	A	<DUP>	.	PASS	SVTYPE=DUP;END=95784302;SVLEN=361	GT:AD:DP:SAC	0/1:18,10:28:8,10,4,6
chr3	95784093	pbsv.INS.DUP.7084	A	<DUP>	.	PASS	SVTYPE=DUP;END=95784226;SVLEN=133	GT:AD:DP:SAC	0/1:15,14:29:5,10,8,6
chr3	95980620	pbsv.BND.chr3:95980620-chr8:37428061	T	T]chr8:37428061]	.	PASS	SVTYPE=BND;CIPOS=0,1;MATEID=pbsv.BND.chr8:37428061-chr3:95980620	GT:AD:DP	0/1:24,2:26
chr3	98222261	pbsv.BND.chr3:98222261-chr13:29627135	C	]chr13:29627135]C	.	PASS	SVTYPE=BND;CIPOS=-17,17;MATEID=pbsv.BND.chr13:29627135-chr3:98222261	GT:AD:DP	0/1:24,2:26
chr3	98742695	pbsv.INS.DUP.7107	T	<DUP>	.	PASS	SVTYPE=DUP;END=98742714;SVLEN=19	GT:AD:DP:SAC	0/1:25,9:34:16,9,6,3
chr3	99773818	pbsv.INS.DUP.7122	T	<DUP>	.	PASS	SVTYPE=DUP;END=99773835;SVLEN=17	GT:AD:DP:SAC	0/1:23,14:37:15,8,4,10
chr3	101018396	pbsv.INS.DUP.7135	A	<DUP>	.	PASS	SVTYPE=DUP;END=101018463;SVLEN=67	GT:AD:DP:SAC	1/1:0,29:29:0,0,13,16
chr3	101358189	pbsv.BND.chr3:101358189-chr3:120196119	G	G]chr3:120196119]	.	PASS	SVTYPE=BND;CIPOS=-1,2;MATEID=pbsv.BND.chr3:120196119-chr3:101358189;MATEDIST=18837930	GT:AD:DP	0/1:29,2:31
chr3	102808473	pbsv.INS.DUP.7156	A	<DUP>	.	PASS	SVTYPE=DUP;END=102808663;SVLEN=190	GT:AD:DP:SAC	1/1:3,26:29:1,2,16,10
chr3	104016357	pbsv.BND.chr3:104016357-chr15:33395608	T	]chr15:33395608]T	.	PASS	SVTYPE=BND;CIPOS=-2,3;MATEID=pbsv.BND.chr15:33395608-chr3:104016357	GT:AD:DP	0/1:25,2:27
chr3	105608297	pbsv.INS.DUP.7183	A	<DUP>	.	PASS	SVTYPE=DUP;END=105608346;SVLEN=49	GT:AD:DP:SAC	1/1:1,13:14:0,1,9,4
chr3	105663035	pbsv.INS.DUP.7185	A	<DUP>	.	PASS	SVTYPE=DUP;END=105663080;SVLEN=45	GT:AD:DP:SAC	1/1:0,22:22:0,0,12,10
chr3	106078748	pbsv.INV.7188	C	<INV>	.	InsufficientStrandEvidence	SVTYPE=INV;END=106079120;SVLEN=373	GT:AD:DP:SAC	0/1:22,7:29:4,18,7,0
chr3	107797337	pbsv.INS.DUP.7214	A	<DUP>	.	PASS	SVTYPE=DUP;END=107797358;SVLEN=21	GT:AD:DP:SAC	1/1:0,27:27:0,0,14,13
chr3	108872709	pbsv.INS.DUP.7225	T	<DUP>	.	PASS	SVTYPE=DUP;END=108872731;SVLEN=22	GT:AD:DP:SAC	1/1:0,37:37:0,0,23,14
chr3	110448015	pbsv.INS.DUP.7238	A	<DUP>	.	PASS	SVTYPE=DUP;END=110448038;SVLEN=23	GT:AD:DP:SAC	1/1:2,23:25:0,2,16,7
chr3	111555241	pbsv.BND.chr3:111555241-chr8:127521586	T	[chr8:127521586[T	.	PASS	SVTYPE=BND;CIPOS=-2,14;MATEID=pbsv.BND.chr8:127521586-chr3:111555241	GT:AD:DP	0/1:32,13:45
chr3	114133622	pbsv.INS.DUP.7267	G	<DUP>	.	PASS	SVTYPE=DUP;END=114133672;SVLEN=50	GT:AD:DP:SAC	1/1:0,20:20:0,0,13,7
chr3	114286919	pbsv.INS.DUP.7275	A	<DUP>	.	PASS	SVTYPE=DUP;END=114286936;SVLEN=17	GT:AD:DP:SAC	1/1:0,25:25:0,0,16,9
chr3	115305714	pbsv.INS.DUP.7286	A	<DUP>	.	InsufficientStrandEvidence	SVTYPE=DUP;END=115305733;SVLEN=19	GT:AD:DP:SAC	0/1:19,6:25:12,7,0,6
chr3	117896629	pbsv.BND.chr3:117896629-chr2:97167396	T	T[chr2:97167396[	.	PASS	SVTYPE=BND;CIPOS=-1,1;MATEID=pbsv.BND.chr2:97167396-chr3:117896629	GT:AD:DP	0/1:28,2:30
chr3	118425452	pbsv.BND.chr3:118425452-chr2:213152941	T	T[chr2:213152941[	.	PASS	SVTYPE=BND;CIPOS=0,0;MATEID=pbsv.BND.chr2:213152941-chr3:118425452	GT:AD:DP	0/1:35,2:37
chr3	118800961	pbsv.BND.chr3:118800961-chr14:30416085	A	A]chr14:30416085]	.	PASS	SVTYPE=BND;CIPOS=0,1;MATEID=pbsv.BND.chr14:30416085-chr3:118800961	GT:AD:DP	0/1:31,2:33
chr3	119307941	pbsv.INS.DUP.7303	A	<DUP>	.	PASS	SVTYPE=DUP;END=119307959;SVLEN=18	GT:AD:DP:SAC	0/1:10,20:30:7,3,6,14
chr3	120186111	pbsv.INS.DUP.7305	T	<DUP>	.	PASS	SVTYPE=DUP;END=120186134;SVLEN=23	GT:AD:DP:SAC	0/1:13,16:29:6,7,9,7
chr3	120196119	pbsv.BND.chr3:120196119-chr3:101358189	T	T]chr3:101358189]	.	PASS	SVTYPE=BND;CIPOS=-1,2;MATEID=pbsv.BND.chr3:101358189-chr3:120196119;MATEDIST=18837930	GT:AD:DP	0/1:23,2:25
chr3	120222956	pbsv.INS.DUP.7307	A	<DUP>	.	PASS	SVTYPE=DUP;END=120223082;SVLEN=126	GT:AD:DP:SAC	1/1:2,17:19:1,1,8,9
chr3	121072894	pbsv.BND.chr3:121072894-chr14:33088429	A	A]chr14:33088429]	.	PASS	SVTYPE=BND;CIPOS=-1,1;MATEID=pbsv.BND.chr14:33088429-chr3:121072894	GT:AD:DP	0/1:20,2:22
chr3	121224657	pbsv.BND.chr3:121224657-chr4:22125503	C	]chr4:22125503]C	.	PASS	SVTYPE=BND;CIPOS=-2,2;MATEID=pbsv.BND.chr4:22125503-chr3:121224657	GT:AD:DP	0/1:26,4:30
chr3	121712315	pbsv.BND.chr3:121712315-chr1:184889751	A	[chr1:184889751[A	.	PASS	SVTYPE=BND;CIPOS=0,1;MATEID=pbsv.BND.chr1:184889751-chr3:121712315	GT:AD:DP	0/1:33,2:35
chr3	122444188	pbsv.BND.chr3:122444188-chr3:128186721	A	[chr3:128186721[A	.	PASS	SVTYPE=BND;CIPOS=-1,7;MATEID=pbsv.BND.chr3:128186721-chr3:122444188;MATEDIST=5742533	GT:AD:DP	0/1:16,17:33
chr3	122468660	pbsv.BND.chr3:122468660-chr3:128186689	A	A]chr3:128186689]	.	PASS	SVTYPE=BND;CIPOS=-7,1;MATEID=pbsv.BND.chr3:128186689-chr3:122468660;MATEDIST=5718029	GT:AD:DP	0/1:27,18:45
chr3	122845608	pbsv.INS.DUP.7335	T	<DUP>	.	PASS	SVTYPE=DUP;END=122845627;SVLEN=19	GT:AD:DP:SAC	0/1:26,8:34:10,16,3,5
chr3	123491849	pbsv.BND.chr3:123491849-chr17:61511874	G	G]chr17:61511874]	.	PASS	SVTYPE=BND;CIPOS=0,0;MATEID=pbsv.BND.chr17:61511874-chr3:123491849	GT:AD:DP	0/1:19,2:21
chr3	125034719	pbsv.BND.chr3:125034719-chr8:88264352	G	G]chr8:88264352]	.	PASS	SVTYPE=BND;CIPOS=-1,2;MATEID=pbsv.BND.chr8:88264352-chr3:125034719	GT:AD:DP	0/1:28,2:30
chr3	126059243	pbsv.INS.DUP.7364	G	<DUP>	.	PASS	SVTYPE=DUP;END=126059305;SVLEN=62	GT:AD:DP:SAC	0/1:7,7:14:6,1,4,3
chr3	126060441	pbsv.INS.DUP.7365	C	<DUP>	.	PASS	SVTYPE=DUP;END=126060459;SVLEN=18	GT:AD:DP:SAC	1/1:0,21:21:0,0,8,13
chr3	127664754	pbsv.BND.chr3:127664754-chr3:161997548	T	]chr3:161997548]T	.	PASS	SVTYPE=BND;CIPOS=-9,6;MATEID=pbsv.BND.chr3:161997548-chr3:127664754;MATEDIST=34332794	GT:AD:DP	0/1:11,34:45
chr3	128018440	pbsv.INS.DUP.7390	A	<DUP>	.	PASS	SVTYPE=DUP;END=128018457;SVLEN=17	GT:AD:DP:SAC	1/1:0,59:59:0,0,32,27
chr3	128186689	pbsv.BND.chr3:128186689-chr3:122468660	T	T]chr3:122468660]	.	PASS	SVTYPE=BND;CIPOS=-16,3;MATEID=pbsv.BND.chr3:122468660-chr3:128186689;MATEDIST=5718029	GT:AD:DP	0/1:47,18:65
chr3	128186721	pbsv.CNV.7393	A	<CNV>	.	PASS	SVTYPE=cnv;END=129137135;SVLEN=950414;SHADOWED	CN	3
chr3	128186721	pbsv.BND.chr3:128186721-chr3:122444188	A	[chr3:122444188[A	.	PASS	SVTYPE=BND;CIPOS=-1,11;MATEID=pbsv.BND.chr3:122444188-chr3:128186721;MATEDIST=5742533	GT:AD:DP	0/1:47,17:64
chr3	129137135	pbsv.BND.chr3:129137135-chr16:81346794	T	[chr16:81346794[T	.	PASS	SVTYPE=BND;CIPOS=-29,30;MATEID=pbsv.BND.chr16:81346794-chr3:129137135	GT:AD:DP	0/1:49,2:51
chr3	129193550	pbsv.INS.DUP.7401	A	<DUP>	.	PASS	SVTYPE=DUP;END=129193569;SVLEN=19	GT:AD:DP:SAC	0/1:26,27:53:10,16,11,16
chr3	132406521	pbsv.CNV.7438	T	<CNV>	.	PASS	SVTYPE=cnv;END=163465323;SVLEN=31058802;SHADOWED	CN	3
chr3	132406521	pbsv.BND.chr3:132406521-chr6:132787617	T	T[chr6:132787617[	.	PASS	SVTYPE=BND;CIPOS=0,0;MATEID=pbsv.BND.chr6:132787617-chr3:132406521	GT:AD:DP	0/1:75,2:77
chr3	133771744	pbsv.INS.DUP.7452	A	<DUP>	.	PASS	SVTYPE=DUP;END=133771765;SVLEN=21	GT:AD:DP:SAC	0/1:50,15:65:19,31,11,4
chr3	133771744	pbsv.INS.DUP.7453	A	<DUP>	.	PASS	SVTYPE=DUP;END=133771765;SVLEN=21	GT:AD:DP:SAC	0/1:16,49:65:10,6,20,29
chr3	134329109	pbsv.INS.DUP.7459	C	<DUP>	.	PASS	SVTYPE=DUP;END=134329150;SVLEN=41	GT:AD:DP:SAC	0/1:46,19:65:17,29,17,2
chr3	134575391	pbsv.INS.DUP.7461	T	<DUP>	.	PASS	SVTYPE=DUP;END=134575472;SVLEN=81	GT:AD:DP:SAC	0/1:16,37:53:7,9,14,23
chr3	134601489	pbsv.BND.chr3:134601489-chr3:135806905	T	[chr3:135806905[T	.	PASS	SVTYPE=BND;CIPOS=0,3;MATEID=pbsv.BND.chr3:135806905-chr3:134601489;MATEDIST=1205416	GT:AD:DP	0/1:62,7:69
chr3	134647440	pbsv.BND.chr3:134647440-chr3:142761017	A	A]chr3:142761017]	.	PASS	SVTYPE=BND;CIPOS=-2,1;MATEID=pbsv.BND.chr3:142761017-chr3:134647440;MATEDIST=8113577	GT:AD:DP	0/1:66,7:73
chr3	134925097	pbsv.BND.chr3:134925097-chr16:46387972	C	[chr16:46387972[C	.	PASS	SVTYPE=BND;CIPOS=-2,2;MATEID=pbsv.BND.chr16:46387972-chr3:134925097	GT:AD:DP	0/1:65,2:67
chr3	135318193	pbsv.INS.DUP.7472	A	<DUP>	.	PASS	SVTYPE=DUP;END=135318310;SVLEN=117	GT:AD:DP:SAC	0/1:40,25:65:19,21,15,10
chr3	135756616	pbsv.BND.chr3:135756616-chr15:27820741	G	[chr15:27820741[G	.	PASS	SVTYPE=BND;CIPOS=-1,2;MATEID=pbsv.BND.chr15:27820741-chr3:135756616	GT:AD:DP	0/1:53,2:55
chr3	135806905	pbsv.BND.chr3:135806905-chr3:134601489	G	[chr3:134601489[G	.	PASS	SVTYPE=BND;CIPOS=0,3;MATEID=pbsv.BND.chr3:134601489-chr3:135806905;MATEDIST=1205416	GT:AD:DP	0/1:51,7:58
chr3	135885493	pbsv.INS.DUP.7474	T	<DUP>	.	PASS	SVTYPE=DUP;END=135885516;SVLEN=23	GT:AD:DP:SAC	1/1:3,56:59:1,2,31,25
chr3	137363141	pbsv.INS.DUP.7481	A	<DUP>	.	PASS	SVTYPE=DUP;END=137363176;SVLEN=35	GT:AD:DP:SAC	1/1:1,55:56:1,0,22,33
chr3	138955205	pbsv.BND.chr3:138955205-chr4:121827224	C	C]chr4:121827224]	.	PASS	SVTYPE=BND;CIPOS=0,0;MATEID=pbsv.BND.chr4:121827224-chr3:138955205	GT:AD:DP	0/1:69,4:73
chr3	141027210	pbsv.BND.chr3:141027210-chr7:4308577	A	A]chr7:4308577]	.	PASS	SVTYPE=BND;CIPOS=0,0;MATEID=pbsv.BND.chr7:4308577-chr3:141027210	GT:AD:DP	0/1:57,2:59
chr3	141159487	pbsv.INS.DUP.7507	T	<DUP>	.	PASS	SVTYPE=DUP;END=141159517;SVLEN=30	GT:AD:DP:SAC	1/1:9,61:70:1,8,32,29
chr3	142761017	pbsv.BND.chr3:142761017-chr3:134647440	G	G]chr3:134647440]	.	PASS	SVTYPE=BND;CIPOS=-8,2;MATEID=pbsv.BND.chr3:134647440-chr3:142761017;MATEDIST=8113577	GT:AD:DP	0/1:51,7:58
chr3	143402928	pbsv.BND.chr3:143402928-chr9:95703633	T	T]chr9:95703633]	.	PASS	SVTYPE=BND;CIPOS=-9,4;MATEID=pbsv.BND.chr9:95703633-chr3:143402928	GT:AD:DP	0/1:67,14:81
chr3	144778080	pbsv.BND.chr3:144778080-chr18:56067479	C	]chr18:56067479]C	.	PASS	SVTYPE=BND;CIPOS=-2,3;MATEID=pbsv.BND.chr18:56067479-chr3:144778080	GT:AD:DP	0/1:57,2:59
chr3	145482922	pbsv.INS.DUP.7539	G	<DUP>	.	PASS	SVTYPE=DUP;END=145482949;SVLEN=27	GT:AD:DP:SAC	0/1:40,11:51:19,21,7,4
chr3	145744984	pbsv.INS.DUP.7543	C	<DUP>	.	PASS	SVTYPE=DUP;END=145745176;SVLEN=192	GT:AD:DP:SAC	0/1:27,21:48:16,11,10,11
chr3	145750663	pbsv.INS.DUP.7544	G	<DUP>	.	PASS	SVTYPE=DUP;END=145750683;SVLEN=20	GT:AD:DP:SAC	0/1:28,21:49:24,4,1,20
chr3	146015428	pbsv.INS.DUP.7547	G	<DUP>	.	PASS	SVTYPE=DUP;END=146015568;SVLEN=140	GT:AD:DP:SAC	0/1:40,14:54:19,21,13,1
chr3	146672618	pbsv.INS.DUP.7557	A	<DUP>	.	PASS	SVTYPE=DUP;END=146677380;SVLEN=4762	GT:AD:DP:SAC	0/1:18,5:23:10,8,2,3
chr3	147092661	pbsv.INS.DUP.7558	A	<DUP>	.	PASS	SVTYPE=DUP;END=147092691;SVLEN=30	GT:AD:DP:SAC	0/1:6,23:29:1,5,14,9
chr3	147679021	pbsv.INV.7562	T	<INV>	.	InsufficientStrandEvidence	SVTYPE=INV;END=147679396;SVLEN=376	GT:AD:DP:SAC	0/1:33,9:42:17,16,9,0
chr3	148968939	pbsv.BND.chr3:148968939-chr16:10994932	C	]chr16:10994932]C	.	PASS	SVTYPE=BND;CIPOS=-1,4;MATEID=pbsv.BND.chr16:10994932-chr3:148968939	GT:AD:DP	0/1:62,4:66
chr3	149241019	pbsv.BND.chr3:149241019-chr17:43084372	A	]chr17:43084372]A	.	PASS	SVTYPE=BND;CIPOS=-1,2;MATEID=pbsv.BND.chr17:43084372-chr3:149241019	GT:AD:DP	0/1:57,3:60
chr3	149307994	pbsv.BND.chr3:149307994-chr1:18509784	T	T[chr1:18509784[	.	PASS	SVTYPE=BND;CIPOS=-9,4;MATEID=pbsv.BND.chr1:18509784-chr3:149307994	GT:AD:DP	0/1:63,4:67
chr3	149407522	pbsv.BND.chr3:149407522-chr6:72095042	T	T]chr6:72095042]	.	PASS	SVTYPE=BND;CIPOS=-1,1;MATEID=pbsv.BND.chr6:72095042-chr3:149407522	GT:AD:DP	0/1:64,5:69
chr3	149427209	pbsv.BND.chr3:149427209-chr3:149578451	A	]chr3:149578451]A	.	PASS	SVTYPE=BND;CIPOS=-4,5;MATEID=pbsv.BND.chr3:149578451-chr3:149427209;MATEDIST=151242	GT:AD:DP	0/1:60,2:62
chr3	149578451	pbsv.BND.chr3:149578451-chr3:149427209	C	C[chr3:149427209[	.	PASS	SVTYPE=BND;CIPOS=0,0;MATEID=pbsv.BND.chr3:149427209-chr3:149578451;MATEDIST=151242	GT:AD:DP	0/1:61,2:63
chr3	150329652	pbsv.BND.chr3:150329652-chr3:64195025	C	]chr3:64195025]C	.	PASS	SVTYPE=BND;CIPOS=0,0;MATEID=pbsv.BND.chr3:64195025-chr3:150329652;MATEDIST=86134627	GT:AD:DP	0/1:54,2:56
chr3	151459580	pbsv.BND.chr3:151459580-chr4:54707550	C	[chr4:54707550[C	.	PASS	SVTYPE=BND;CIPOS=0,0;MATEID=pbsv.BND.chr4:54707550-chr3:151459580	GT:AD:DP	0/1:48,2:50
chr3	152575975	pbsv.BND.chr3:152575975-chr15:47369366	A	A[chr15:47369366[	.	PASS	SVTYPE=BND;CIPOS=-5,14;MATEID=pbsv.BND.chr15:47369366-chr3:152575975	GT:AD:DP	0/1:45,6:51
chr3	154119565	pbsv.BND.chr3:154119565-chr3:154289155	A	]chr3:154289155]A	.	PASS	SVTYPE=BND;CIPOS=0,0;MATEID=pbsv.BND.chr3:154289155-chr3:154119565;MATEDIST=169590	GT:AD:DP	0/1:46,2:48
chr3	154289155	pbsv.BND.chr3:154289155-chr3:154119565	C	C[chr3:154119565[	.	PASS	SVTYPE=BND;CIPOS=-2,3;MATEID=pbsv.BND.chr3:154119565-chr3:154289155;MATEDIST=169590	GT:AD:DP	0/1:57,2:59
chr3	155287866	pbsv.SPLIT.DUP.7627	A	<DUP>	.	PASS	SVTYPE=DUP;END=155294094;SVLEN=6228	GT:AD:DP:SAC	0/1:40,24:64:13,27,16,8
chr3	155385168	pbsv.BND.chr3:155385168-chr7:39767286	G	[chr7:39767286[G	.	PASS	SVTYPE=BND;CIPOS=-2,3;MATEID=pbsv.BND.chr7:39767286-chr3:155385168	GT:AD:DP	0/1:64,3:67
chr3	158228879	pbsv.INS.DUP.7645	A	<DUP>	.	PASS	SVTYPE=DUP;END=158228941;SVLEN=62	GT:AD:DP:SAC	0/1:27,18:45:14,13,7,11
chr3	159306193	pbsv.INS.DUP.7653	A	<DUP>	.	PASS	SVTYPE=DUP;END=159306320;SVLEN=127	GT:AD:DP:SAC	1/1:3,56:59:1,2,29,27
chr3	160684630	pbsv.INS.DUP.7662	T	<DUP>	.	PASS	SVTYPE=DUP;END=160684980;SVLEN=350	GT:AD:DP:SAC	0/1:12,23:35:6,6,9,14
chr3	161997548	pbsv.BND.chr3:161997548-chr3:127664754	A	A[chr3:127664754[	.	PASS	SVTYPE=BND;CIPOS=-21,6;MATEID=pbsv.BND.chr3:127664754-chr3:161997548;MATEDIST=34332794	GT:AD:DP	0/1:33,34:67
chr3	162807952	pbsv.INV.7680	G	<INV>	.	PASS	SVTYPE=INV;END=162829855;SVLEN=21904	GT:AD:DP:SAC	1/1:1,28:29:0,1,15,13
chr3	162827577	pbsv.INV.7681	A	<INV>	.	PASS	SVTYPE=INV;END=162829870;SVLEN=2294	GT:AD:DP:SAC	1/1:5,23:28:1,4,12,11
chr3	162898475	pbsv.INS.DUP.7682	T	<DUP>	.	PASS	SVTYPE=DUP;END=162898492;SVLEN=17	GT:AD:DP:SAC	0/1:9,10:19:5,4,2,8
chr3	163465323	pbsv.BND.chr3:163465323-chr7:17391786	C	C]chr7:17391786]	.	PASS	SVTYPE=BND;CIPOS=-1,1;MATEID=pbsv.BND.chr7:17391786-chr3:163465323	GT:AD:DP	0/1:24,2:26
chr3	164363560	pbsv.CNV.7694	C	<CNV>	.	PASS	SVTYPE=cnv;END=169263285;SVLEN=4899725	CN	1
chr3	164363560	pbsv.BND.chr3:164363560-chr1:86717460	C	[chr1:86717460[C	.	PASS	SVTYPE=BND;CIPOS=-2,2;MATEID=pbsv.BND.chr1:86717460-chr3:164363560	GT:AD:DP	0/1:32,2:34
chr3	164765869	pbsv.BND.chr3:164765869-chr6:135170732	C	C[chr6:135170732[	.	PASS	SVTYPE=BND;CIPOS=0,0;MATEID=pbsv.BND.chr6:135170732-chr3:164765869	GT:AD:DP	0/1:30,3:33
chr3	165265744	pbsv.INS.DUP.7700	T	<DUP>	.	InsufficientStrandEvidence	SVTYPE=DUP;END=165265772;SVLEN=28	GT:AD:DP:SAC	0/1:8,6:14:2,6,6,0
chr3	165857874	pbsv.INS.DUP.7706	T	<DUP>	.	PASS	SVTYPE=DUP;END=165857901;SVLEN=27	GT:AD:DP:SAC	1/1:1,22:23:1,0,8,14
chr3	167330947	pbsv.INS.DUP.7721	C	<DUP>	.	PASS	SVTYPE=DUP;END=167330965;SVLEN=18	GT:AD:DP:SAC	0/1:8,14:22:2,6,10,4
chr3	168646823	pbsv.INS.DUP.7729	T	<DUP>	.	PASS	SVTYPE=DUP;END=168646848;SVLEN=25	GT:AD:DP:SAC	1/1:5,23:28:2,3,10,13
chr3	169263285	pbsv.BND.chr3:169263285-chr6:84216272	T	]chr6:84216272]T	.	PASS	SVTYPE=BND;CIPOS=-2,13;MATEID=pbsv.BND.chr6:84216272-chr3:169263285	GT:AD:DP	0/1:36,23:59
chr3	172542695	pbsv.INS.DUP.7758	T	<DUP>	.	PASS	SVTYPE=DUP;END=172542714;SVLEN=19	GT:AD:DP:SAC	0/1:18,35:53:9,9,19,16
chr3	175301441	pbsv.BND.chr3:175301441-chr13:87491335	A	A]chr13:87491335]	.	PASS	SVTYPE=BND;CIPOS=0,2;MATEID=pbsv.BND.chr13:87491335-chr3:175301441	GT:AD:DP	0/1:54,3:57
chr3	175345172	pbsv.INS.DUP.7782	T	<DUP>	.	PASS	SVTYPE=DUP;END=175345203;SVLEN=31	GT:AD:DP:SAC	1/1:5,42:47:1,4,22,20
chr3	175419892	pbsv.SPLIT.DUP.7784	A	<DUP>	.	PASS	SVTYPE=DUP;END=175462526;SVLEN=42634;NotFullySpanned	GT:AD:DP:SAC	0/1:29,16:45:14,15,9,7
chr3	176103195	pbsv.BND.chr3:176103195-chr7:24137047	A	A]chr7:24137047]	.	PASS	SVTYPE=BND;CIPOS=-4,2;MATEID=pbsv.BND.chr7:24137047-chr3:176103195	GT:AD:DP	0/1:54,3:57
chr3	176297604	pbsv.INS.DUP.7794	A	<DUP>	.	PASS	SVTYPE=DUP;END=176297674;SVLEN=70	GT:AD:DP:SAC	0/1:18,13:31:8,10,4,9
chr3	176432802	pbsv.INS.DUP.7798	C	<DUP>	.	PASS	SVTYPE=DUP;END=176432822;SVLEN=20	GT:AD:DP:SAC	0/1:28,22:50:16,12,14,8
chr3	176751717	pbsv.INV.7799	A	<INV>	.	InsufficientStrandEvidence	SVTYPE=INV;END=176752679;SVLEN=963	GT:AD:DP:SAC	0/1:22,9:31:15,7,0,9
chr3	176922609	pbsv.BND.chr3:176922609-chr15:26885059	G	]chr15:26885059]G	.	PASS	SVTYPE=BND;CIPOS=0,3;MATEID=pbsv.BND.chr15:26885059-chr3:176922609	GT:AD:DP	0/1:53,5:58
chr3	177225197	pbsv.INS.DUP.7806	T	<DUP>	.	PASS	SVTYPE=DUP;END=177225231;SVLEN=34	GT:AD:DP:SAC	1/1:1,47:48:1,0,27,20
chr3	177381955	pbsv.INS.DUP.7808	A	<DUP>	.	PASS	SVTYPE=DUP;END=177381992;SVLEN=37	GT:AD:DP:SAC	0/1:27,16:43:17,10,11,5
chr3	179121308	pbsv.INS.DUP.7833	C	<DUP>	.	PASS	SVTYPE=DUP;END=179121367;SVLEN=59	GT:AD:DP:SAC	1/1:6,32:38:4,2,12,20
chr3	182402351	pbsv.INS.DUP.7867	A	<DUP>	.	PASS	SVTYPE=DUP;END=182402366;SVLEN=15	GT:AD:DP:SAC	0/1:31,26:57:18,13,4,22
chr3	182727359	pbsv.INS.DUP.7871	A	<DUP>	.	PASS	SVTYPE=DUP;END=182727456;SVLEN=97	GT:AD:DP:SAC	0/1:18,18:36:10,8,7,11
chr3	182839605	pbsv.INS.DUP.7874	T	<DUP>	.	PASS	SVTYPE=DUP;END=182839625;SVLEN=20	GT:AD:DP:SAC	0/1:21,33:54:13,8,21,12
chr3	183017755	pbsv.INS.DUP.7875	C	<DUP>	.	PASS	SVTYPE=DUP;END=183018337;SVLEN=582	GT:AD:DP:SAC	0/1:40,24:64:23,17,12,12
chr3	183018139	pbsv.INS.DUP.7877	A	<DUP>	.	PASS	SVTYPE=DUP;END=183018499;SVLEN=360	GT:AD:DP:SAC	0/1:38,31:69:19,19,19,12
chr3	183175991	pbsv.INS.DUP.7881	T	<DUP>	.	PASS	SVTYPE=DUP;END=183176010;SVLEN=19	GT:AD:DP:SAC	1/1:4,33:37:3,1,17,16
chr3	183534110	pbsv.INS.DUP.7887	T	<DUP>	.	PASS	SVTYPE=DUP;END=183534137;SVLEN=27	GT:AD:DP:SAC	0/1:21,31:52:12,9,14,17
chr3	184041627	pbsv.BND.chr3:184041627-chr2:32005849	C	C]chr2:32005849]	.	PASS	SVTYPE=BND;CIPOS=-13,12;MATEID=pbsv.BND.chr2:32005849-chr3:184041627	GT:AD:DP	0/1:31,11:42
chr3	184208759	pbsv.INS.DUP.7902	A	<DUP>	.	PASS	SVTYPE=DUP;END=184208783;SVLEN=24	GT:AD:DP:SAC	0/1:24,11:35:11,13,5,6
chr3	185079281	pbsv.INS.DUP.7924	A	<DUP>	.	PASS	SVTYPE=DUP;END=185079303;SVLEN=22	GT:AD:DP:SAC	0/1:13,23:36:3,10,10,13
chr3	185877813	pbsv.INS.DUP.7935	C	<DUP>	.	PASS	SVTYPE=DUP;END=185877852;SVLEN=39	GT:AD:DP:SAC	0/1:21,14:35:10,11,7,7
chr3	186633459	pbsv.BND.chr3:186633459-chr8:112826254	A	A]chr8:112826254]	.	PASS	SVTYPE=BND;CIPOS=-2,3;MATEID=pbsv.BND.chr8:112826254-chr3:186633459	GT:AD:DP	0/1:36,2:38
chr3	187418161	pbsv.INV.7960	A	<INV>	.	PASS	SVTYPE=INV;END=187428802;SVLEN=10642	GT:AD:DP:SAC	0/1:18,8:26:6,12,5,3
chr3	187715503	pbsv.INS.DUP.7961	A	<DUP>	.	PASS	SVTYPE=DUP;END=187715534;SVLEN=31	GT:AD:DP:SAC	0/1:44,14:58:18,26,4,10
chr3	187846162	pbsv.BND.chr3:187846162-chr18:28162512	A	]chr18:28162512]A	.	PASS	SVTYPE=BND;CIPOS=-3,4;MATEID=pbsv.BND.chr18:28162512-chr3:187846162	GT:AD:DP	0/1:39,2:41
chr3	188554701	pbsv.BND.chr3:188554701-chr20:49352874	G	]chr20:49352874]G	.	PASS	SVTYPE=BND;CIPOS=-4,8;MATEID=pbsv.BND.chr20:49352874-chr3:188554701	GT:AD:DP	0/1:44,3:47
chr3	188881140	pbsv.INS.DUP.7979	A	<DUP>	.	PASS	SVTYPE=DUP;END=188881157;SVLEN=17	GT:AD:DP:SAC	0/1:12,29:41:8,4,17,12
chr3	189837453	pbsv.INS.DUP.7988	A	<DUP>	.	PASS	SVTYPE=DUP;END=189837475;SVLEN=22	GT:AD:DP:SAC	0/1:13,26:39:8,5,13,13
chr3	190007960	pbsv.INS.DUP.7994	A	<DUP>	.	PASS	SVTYPE=DUP;END=190007984;SVLEN=24	GT:AD:DP:SAC	0/1:18,34:52:10,8,20,14
chr3	193123359	pbsv.BND.chr3:193123359-chr21:38895600	T	T[chr21:38895600[	.	PASS	SVTYPE=BND;CIPOS=0,1;MATEID=pbsv.BND.chr21:38895600-chr3:193123359	GT:AD:DP	0/1:29,4:33
chr3	193814284	pbsv.SPLIT.DUP.8029	C	<DUP>	.	PASS	SVTYPE=DUP;END=193940942;SVLEN=126658;NotFullySpanned	GT:AD:DP:SAC	0/1:26,15:41:11,15,7,8
chr3	193814285	pbsv.BND.chr3:193814285-chr3:193940942	A	]chr3:193940942]A	.	PASS	SVTYPE=BND;CIPOS=-7,5;MATEID=pbsv.BND.chr3:193940942-chr3:193814285;MATEDIST=126657	GT:AD:DP	0/1:27,14:41
chr3	193940942	pbsv.BND.chr3:193940942-chr3:193814285	G	G[chr3:193814285[	.	PASS	SVTYPE=BND;CIPOS=-5,2;MATEID=pbsv.BND.chr3:193814285-chr3:193940942;MATEDIST=126657	GT:AD:DP	0/1:23,14:37
chr3	195493714	pbsv.INS.DUP.8085	T	<DUP>	.	PASS	SVTYPE=DUP;END=195493925;SVLEN=211	GT:AD:DP:SAC	0/1:18,7:25:10,8,3,4
chr3	195503603	pbsv.INS.DUP.8094	A	<DUP>	.	PASS	SVTYPE=DUP;END=195503672;SVLEN=69	GT:AD:DP:SAC	0/1:5,11:16:3,2,5,6
chr3	195691396	pbsv.INS.DUP.8110	G	<DUP>	.	PASS	SVTYPE=DUP;END=195691421;SVLEN=25	GT:AD:DP:SAC	0/1:42,29:71:18,24,15,14
chr3	195712930	pbsv.INS.DUP.8118	C	<DUP>	.	PASS	SVTYPE=DUP;END=195713350;SVLEN=420	GT:AD:DP:SAC	0/1:61,17:78:27,34,6,11
chr3	195762476	pbsv.INS.DUP.8128	C	<DUP>	.	PASS	SVTYPE=DUP;END=195762615;SVLEN=139	GT:AD:DP:SAC	1/1:2,9:11:0,2,4,5
chr3	195835908	pbsv.INS.DUP.8148	G	<DUP>	.	PASS	SVTYPE=DUP;END=195835951;SVLEN=43	GT:AD:DP:SAC	1/1:0,25:25:0,0,15,10
chr3	195961476	pbsv.INS.DUP.8154	G	<DUP>	.	PASS	SVTYPE=DUP;END=195961501;SVLEN=25	GT:AD:DP:SAC	1/1:5,23:28:2,3,9,14
chr3	196096896	pbsv.INS.DUP.8161	C	<DUP>	.	PASS	SVTYPE=DUP;END=196096942;SVLEN=46	GT:AD:DP:SAC	1/1:1,22:23:0,1,14,8
chr3	196378867	pbsv.INS.DUP.8174	C	<DUP>	.	PASS	SVTYPE=DUP;END=196379000;SVLEN=133	GT:AD:DP:SAC	1/1:5,22:27:2,3,7,15
chr3	197324819	pbsv.INS.DUP.8191	T	<DUP>	.	PASS	SVTYPE=DUP;END=197324859;SVLEN=40	GT:AD:DP:SAC	1/1:0,26:26:0,0,13,13
chr3	197454948	pbsv.INS.DUP.8194	G	<DUP>	.	PASS	SVTYPE=DUP;END=197455203;SVLEN=255	GT:AD:DP:SAC	0/1:13,5:18:11,2,2,3
chr3	197640210	pbsv.INS.DUP.8203	C	<DUP>	.	PASS	SVTYPE=DUP;END=197640244;SVLEN=34	GT:AD:DP:SAC	0/1:31,12:43:15,16,3,9
chr3	198099912	pbsv.INS.DUP.8212	A	<DUP>	.	PASS	SVTYPE=DUP;END=198100054;SVLEN=142	GT:AD:DP:SAC	0/1:19,17:36:13,6,10,7
chr3	198168307	pbsv.INS.DUP.8225	A	<DUP>	.	PASS	SVTYPE=DUP;END=198168823;SVLEN=516	GT:AD:DP:SAC	0/1:31,7:38:18,13,4,3
chr3	198219927	pbsv.INS.DUP.8228	A	<DUP>	.	PASS	SVTYPE=DUP;END=198220059;SVLEN=132	GT:AD:DP:SAC	0/1:2,3:5:1,1,1,2
chr4	60341	pbsv.BND.chr4:60341-chr5:7924011	C	]chr5:7924011]C	.	PASS	SVTYPE=BND;CIPOS=-5,64;MATEID=pbsv.BND.chr5:7924011-chr4:60341	GT:AD:DP	0/1:18,25:43
chr4	322574	pbsv.INS.DUP.8234	A	<DUP>	.	PASS	SVTYPE=DUP;END=322598;SVLEN=24	GT:AD:DP:SAC	1/1:1,29:30:1,0,15,14
chr4	559771	pbsv.INS.DUP.8241	C	<DUP>	.	PASS	SVTYPE=DUP;END=560074;SVLEN=303	GT:AD:DP:SAC	0/1:17,6:23:7,10,3,3
chr4	559779	pbsv.INS.DUP.8242	C	<DUP>	.	PASS	SVTYPE=DUP;END=560057;SVLEN=278	GT:AD:DP:SAC	0/1:12,11:23:5,7,5,6
chr4	651990	pbsv.INS.DUP.8246	T	<DUP>	.	PASS	SVTYPE=DUP;END=652012;SVLEN=22	GT:AD:DP:SAC	1/1:0,34:34:0,0,18,16
chr4	869093	pbsv.INS.DUP.8258	G	<DUP>	.	PASS	SVTYPE=DUP;END=869183;SVLEN=90	GT:AD:DP:SAC	1/1:4,21:25:2,2,11,10
chr4	869164	pbsv.INS.DUP.8259	A	<DUP>	.	PASS	SVTYPE=DUP;END=869200;SVLEN=36	GT:AD:DP:SAC	0/1:17,7:24:7,10,5,2
chr4	935396	pbsv.BND.chr4:935396-chr5:71567911	T	T]chr5:71567911]	.	PASS	SVTYPE=BND;CIPOS=-2,2;MATEID=pbsv.BND.chr5:71567911-chr4:935396	GT:AD:DP	0/1:19,2:21
chr4	1009798	pbsv.INS.DUP.8268	C	<DUP>	.	PASS	SVTYPE=DUP;END=1009821;SVLEN=23	GT:AD:DP:SAC	0/1:15,10:25:5,10,5,5
chr4	1193745	pbsv.INS.DUP.8273	G	<DUP>	.	PASS	SVTYPE=DUP;END=1193763;SVLEN=18	GT:AD:DP:SAC	0/1:17,9:26:14,3,7,2
chr4	1356991	pbsv.INS.DUP.8291	T	<DUP>	.	PASS	SVTYPE=DUP;END=1357193;SVLEN=202	GT:AD:DP:SAC	0/1:19,11:30:8,11,5,6
chr4	1397453	pbsv.INS.DUP.8298	T	<DUP>	.	PASS	SVTYPE=DUP;END=1398624;SVLEN=1171	GT:AD:DP:SAC	0/1:18,8:26:12,6,5,3
chr4	1397698	pbsv.INS.DUP.8299	G	<DUP>	.	PASS	SVTYPE=DUP;END=1398268;SVLEN=570	GT:AD:DP:SAC	0/1:25,19:44:13,12,14,5
chr4	1427567	pbsv.INS.DUP.8300	A	<DUP>	.	PASS	SVTYPE=DUP;END=1428068;SVLEN=501	GT:AD:DP:SAC	0/1:90,24:114:45,45,14,10
chr4	1427659	pbsv.INS.DUP.8302	A	<DUP>	.	PASS	SVTYPE=DUP;END=1427961;SVLEN=302	GT:AD:DP:SAC	0/1:91,23:114:47,44,12,11
chr4	1524306	pbsv.INS.DUP.8313	A	<DUP>	.	PASS	SVTYPE=DUP;END=1524518;SVLEN=212	GT:AD:DP:SAC	0/1:22,10:32:8,14,5,5
chr4	1524463	pbsv.INS.DUP.8315	T	<DUP>	.	PASS	SVTYPE=DUP;END=1524544;SVLEN=81	GT:AD:DP:SAC	0/1:22,10:32:10,12,4,6
chr4	1671249	pbsv.INS.DUP.8326	C	<DUP>	.	PASS	SVTYPE=DUP;END=1671385;SVLEN=136	GT:AD:DP:SAC	0/1:10,24:34:4,6,10,14
chr4	1671352	pbsv.INS.DUP.8327	G	<DUP>	.	PASS	SVTYPE=DUP;END=1671632;SVLEN=280	GT:AD:DP:SAC	0/1:14,21:35:6,8,9,12
chr4	2336931	pbsv.INS.DUP.8343	G	<DUP>	.	PASS	SVTYPE=DUP;END=2336973;SVLEN=42	GT:AD:DP:SAC	0/1:9,18:27:9,0,6,12
chr4	2404387	pbsv.INS.DUP.8348	T	<DUP>	.	PASS	SVTYPE=DUP;END=2404417;SVLEN=30	GT:AD:DP:SAC	1/1:0,31:31:0,0,16,15
chr4	2988077	pbsv.INS.DUP.8357	A	<DUP>	.	PASS	SVTYPE=DUP;END=2988097;SVLEN=20	GT:AD:DP:SAC	1/1:3,27:30:2,1,11,16
chr4	3440722	pbsv.INS.DUP.8366	C	<DUP>	.	PASS	SVTYPE=DUP;END=3440820;SVLEN=98	GT:AD:DP:SAC	1/1:6,24:30:3,3,12,12
chr4	3542356	pbsv.INS.DUP.8370	G	<DUP>	.	PASS	SVTYPE=DUP;END=3542646;SVLEN=290	GT:AD:DP:SAC	0/1:14,7:21:7,7,3,4
chr4	3809315	pbsv.INS.DUP.8384	C	<DUP>	.	PASS	SVTYPE=DUP;END=3809338;SVLEN=23	GT:AD:DP:SAC	1/1:2,18:20:2,0,10,8
chr4	3815003	pbsv.INS.DUP.8387	A	<DUP>	.	PASS	SVTYPE=DUP;END=3815025;SVLEN=22	GT:AD:DP:SAC	0/1:29,6:35:18,11,1,5
chr4	4012695	pbsv.BND.chr4:4012695-chr1:46240474	T	[chr1:46240474[T	.	PASS	SVTYPE=BND;CIPOS=0,2;MATEID=pbsv.BND.chr1:46240474-chr4:4012695	GT:AD:DP	0/1:40,3:43
chr4	4574898	pbsv.INS.DUP.8406	A	<DUP>	.	PASS	SVTYPE=DUP;END=4574978;SVLEN=80	GT:AD:DP:SAC	0/1:13,23:36:4,9,12,11
chr4	5230183	pbsv.INS.DUP.8410	T	<DUP>	.	PASS	SVTYPE=DUP;END=5230204;SVLEN=21	GT:AD:DP:SAC	1/1:5,34:39:3,2,16,18
chr4	6757193	pbsv.INS.DUP.8425	G	<DUP>	.	PASS	SVTYPE=DUP;END=6757311;SVLEN=118	GT:AD:DP:SAC	1/1:0,29:29:0,0,13,16
chr4	6879861	pbsv.INS.DUP.8426	C	<DUP>	.	PASS	SVTYPE=DUP;END=6879983;SVLEN=122	GT:AD:DP:SAC	0/1:16,20:36:9,7,8,12
chr4	6879922	pbsv.INS.DUP.8427	C	<DUP>	.	PASS	SVTYPE=DUP;END=6880284;SVLEN=362	GT:AD:DP:SAC	0/1:22,19:41:13,9,7,12
chr4	6880017	pbsv.INS.DUP.8428	A	<DUP>	.	PASS	SVTYPE=DUP;END=6880227;SVLEN=210	GT:AD:DP:SAC	0/1:29,13:42:17,12,4,9
chr4	6977629	pbsv.INS.DUP.8431	A	<DUP>	.	PASS	SVTYPE=DUP;END=6977689;SVLEN=60	GT:AD:DP:SAC	0/1:8,25:33:4,4,12,13
chr4	7835431	pbsv.INS.DUP.8458	C	<DUP>	.	PASS	SVTYPE=DUP;END=7835659;SVLEN=228	GT:AD:DP:SAC	0/1:23,14:37:10,13,7,7
chr4	7918851	pbsv.INS.DUP.8466	C	<DUP>	.	PASS	SVTYPE=DUP;END=7918963;SVLEN=112	GT:AD:DP:SAC	0/1:13,7:20:5,8,4,3
chr4	8777110	pbsv.INS.DUP.8491	G	<DUP>	.	PASS	SVTYPE=DUP;END=8777178;SVLEN=68	GT:AD:DP:SAC	1/1:3,22:25:1,2,12,10
chr4	10140078	pbsv.INS.DUP.8510	C	<DUP>	.	PASS	SVTYPE=DUP;END=10140140;SVLEN=62	GT:AD:DP:SAC	1/1:0,34:34:0,0,21,13
chr4	10535245	pbsv.INS.DUP.8514	A	<DUP>	.	PASS	SVTYPE=DUP;END=10535266;SVLEN=21	GT:AD:DP:SAC	0/1:14,9:23:7,7,2,7
chr4	11599797	pbsv.INS.DUP.8527	T	<DUP>	.	PASS	SVTYPE=DUP;END=11599830;SVLEN=33	GT:AD:DP:SAC	1/1:2,26:28:0,2,13,13
chr4	11636334	pbsv.BND.chr4:11636334-chr7:120172666	A	[chr7:120172666[A	.	PASS	SVTYPE=BND;CIPOS=0,3;MATEID=pbsv.BND.chr7:120172666-chr4:11636334	GT:AD:DP	0/1:40,4:44
chr4	12614329	pbsv.INS.DUP.8536	T	<DUP>	.	InsufficientStrandEvidence	SVTYPE=DUP;END=12614346;SVLEN=17	GT:AD:DP:SAC	0/1:17,7:24:4,13,7,0
chr4	12837402	pbsv.BND.chr4:12837402-chr7:131411147	C	]chr7:131411147]C	.	PASS	SVTYPE=BND;CIPOS=-1,1;MATEID=pbsv.BND.chr7:131411147-chr4:12837402	GT:AD:DP	0/1:24,2:26
chr4	14140837	pbsv.BND.chr4:14140837-chr6:71773913	A	[chr6:71773913[A	.	PASS	SVTYPE=BND;CIPOS=-3,25;MATEID=pbsv.BND.chr6:71773913-chr4:14140837	GT:AD:DP	0/1:18,14:32
chr4	14166096	pbsv.BND.chr4:14166096-chr4:14261108	A	A]chr4:14261108]	.	PASS	SVTYPE=BND;CIPOS=-8,4;MATEID=pbsv.BND.chr4:14261108-chr4:14166096;MATEDIST=95012	GT:AD:DP	0/1:41,11:52
chr4	14166101	pbsv.INV.8549	G	<INV>	.	PASS	SVTYPE=INV;END=14261111;SVLEN=95011	GT:AD:DP:SAC	0/1:35,20:55:23,12,8,12
chr4	14261108	pbsv.BND.chr4:14261108-chr4:14166096	G	G]chr4:14166096]	.	PASS	SVTYPE=BND;CIPOS=-13,3;MATEID=pbsv.BND.chr4:14166096-chr4:14261108;MATEDIST=95012	GT:AD:DP	0/1:16,11:27
chr4	14616863	pbsv.INS.DUP.8553	A	<DUP>	.	PASS	SVTYPE=DUP;END=14616881;SVLEN=18	GT:AD:DP:SAC	0/1:11,6:17:7,4,1,5
chr4	14933373	pbsv.INS.DUP.8564	A	<DUP>	.	PASS	SVTYPE=DUP;END=14933397;SVLEN=24	GT:AD:DP:SAC	0/1:4,7:11:2,2,6,1
chr4	16088111	pbsv.SPLIT.DUP.8579	A	<DUP>	.	PASS	SVTYPE=DUP;END=16094310;SVLEN=6199	GT:AD:DP:SAC	0/1:14,10:24:6,8,5,5
chr4	17414063	pbsv.INS.DUP.8597	T	<DUP>	.	PASS	SVTYPE=DUP;END=17414171;SVLEN=108	GT:AD:DP:SAC	1/1:1,22:23:0,1,9,13
chr4	20134297	pbsv.INS.DUP.8630	A	<DUP>	.	InsufficientStrandEvidence	SVTYPE=DUP;END=20134328;SVLEN=31	GT:AD:DP:SAC	0/1:5,4:9:5,0,0,4
chr4	20134331	pbsv.INV.8631	G	<INV>	.	InsufficientStrandEvidence	SVTYPE=INV;END=20134582;SVLEN=252	GT:AD:DP:SAC	0/1:9,3:12:8,1,0,3
chr4	22125503	pbsv.BND.chr4:22125503-chr3:121224657	A	A[chr3:121224657[	.	PASS	SVTYPE=BND;CIPOS=-2,2;MATEID=pbsv.BND.chr3:121224657-chr4:22125503	GT:AD:DP	0/1:14,4:18
chr4	22572242	pbsv.INS.DUP.8659	T	<DUP>	.	PASS	SVTYPE=DUP;END=22572264;SVLEN=22	GT:AD:DP:SAC	0/1:3,9:12:1,2,3,6
chr4	23241460	pbsv.INS.DUP.8663	T	<DUP>	.	PASS	SVTYPE=DUP;END=23241478;SVLEN=18	GT:AD:DP:SAC	0/1:13,4:17:1,12,3,1
chr4	23497510	pbsv.INS.DUP.8667	A	<DUP>	.	InsufficientStrandEvidence	SVTYPE=DUP;END=23497632;SVLEN=122	GT:AD:DP:SAC	0/1:5,9:14:4,1,0,9
chr4	23659329	pbsv.INS.DUP.8669	T	<DUP>	.	PASS	SVTYPE=DUP;END=23659348;SVLEN=19	GT:AD:DP:SAC	1/1:0,20:20:0,0,12,8
chr4	24229153	pbsv.INS.DUP.8677	T	<DUP>	.	PASS	SVTYPE=DUP;END=24229170;SVLEN=17	GT:AD:DP:SAC	1/1:1,10:11:1,0,5,5
chr4	24660409	pbsv.INS.DUP.8681	T	<DUP>	.	InsufficientStrandEvidence	SVTYPE=DUP;END=24660426;SVLEN=17	GT:AD:DP:SAC	0/1:11,3:14:6,5,3,0
chr4	24786835	pbsv.BND.chr4:24786835-chr12:26581841	A	]chr12:26581841]A	.	PASS	SVTYPE=BND;CIPOS=-1,6;MATEID=pbsv.BND.chr12:26581841-chr4:24786835	GT:AD:DP	0/1:13,14:27
chr4	27156487	pbsv.INS.DUP.8716	A	<DUP>	.	PASS	SVTYPE=DUP;END=27156606;SVLEN=119	GT:AD:DP:SAC	0/1:24,16:40:13,11,6,10
chr4	27731336	pbsv.INS.DUP.8721	A	<DUP>	.	PASS	SVTYPE=DUP;END=27731382;SVLEN=46	GT:AD:DP:SAC	0/1:10,16:26:5,5,7,9
chr4	27876087	pbsv.INS.DUP.8723	T	<DUP>	.	PASS	SVTYPE=DUP;END=27876104;SVLEN=17	GT:AD:DP:SAC	0/1:20,21:41:8,12,8,13
chr4	27948087	pbsv.INS.DUP.8725	T	<DUP>	.	PASS	SVTYPE=DUP;END=27948178;SVLEN=91	GT:AD:DP:SAC	0/1:14,23:37:6,8,12,11
chr4	28520971	pbsv.INS.DUP.8738	T	<DUP>	.	PASS	SVTYPE=DUP;END=28521001;SVLEN=30	GT:AD:DP:SAC	0/1:9,13:22:5,4,3,10
chr4	28719070	pbsv.INS.DUP.8742	C	<DUP>	.	PASS	SVTYPE=DUP;END=28719094;SVLEN=24	GT:AD:DP:SAC	0/1:22,17:39:9,13,7,10
chr4	29036988	pbsv.INS.DUP.8749	T	<DUP>	.	PASS	SVTYPE=DUP;END=29037010;SVLEN=22	GT:AD:DP:SAC	1/1:4,18:22:1,3,13,5
chr4	30540793	pbsv.BND.chr4:30540793-chrUn_JTFH01000152v1_decoy:2	C	[chrUn_JTFH01000152v1_decoy:2[C	.	Decoy;NearContigEnd	SVTYPE=BND;CIPOS=0,2;MATEID=pbsv.BND.chrUn_JTFH01000152v1_decoy:2-chr4:30540793	GT:AD:DP	0/1:40,3:43
chr4	30605062	pbsv.INS.DUP.8765	A	<DUP>	.	PASS	SVTYPE=DUP;END=30605161;SVLEN=99	GT:AD:DP:SAC	0/1:15,17:32:4,11,9,8
chr4	31840160	pbsv.INS.DUP.8786	T	<DUP>	.	PASS	SVTYPE=DUP;END=31840268;SVLEN=108	GT:AD:DP:SAC	1/1:1,22:23:0,1,11,11
chr4	31897688	pbsv.INS.DUP.8787	T	<DUP>	.	PASS	SVTYPE=DUP;END=31897703;SVLEN=15	GT:AD:DP:SAC	0/1:18,17:35:9,9,9,8
chr4	32539273	pbsv.INS.DUP.8795	A	<DUP>	.	PASS	SVTYPE=DUP;END=32539291;SVLEN=18	GT:AD:DP:SAC	1/1:1,28:29:0,1,14,14
chr4	35597617	pbsv.INS.DUP.8809	A	<DUP>	.	PASS	SVTYPE=DUP;END=35597639;SVLEN=22	GT:AD:DP:SAC	0/1:18,24:42:9,9,11,13
chr4	35701848	pbsv.INS.DUP.8810	T	<DUP>	.	PASS	SVTYPE=DUP;END=35701919;SVLEN=71	GT:AD:DP:SAC	1/1:5,27:32:2,3,17,10
chr4	36714272	pbsv.INS.DUP.8822	G	<DUP>	.	PASS	SVTYPE=DUP;END=36714307;SVLEN=35	GT:AD:DP:SAC	0/1:25,28:53:11,14,16,12
chr4	39666098	pbsv.INS.DUP.8862	T	<DUP>	.	PASS	SVTYPE=DUP;END=39666116;SVLEN=18	GT:AD:DP:SAC	0/1:35,9:44:14,21,8,1
chr4	40074272	pbsv.INS.DUP.8868	G	<DUP>	.	PASS	SVTYPE=DUP;END=40074299;SVLEN=27	GT:AD:DP:SAC	0/1:20,10:30:9,11,8,2
chr4	40535369	pbsv.INS.DUP.8872	T	<DUP>	.	PASS	SVTYPE=DUP;END=40535388;SVLEN=19	GT:AD:DP:SAC	1/1:2,34:36:1,1,13,21
chr4	40600986	pbsv.INS.DUP.8875	A	<DUP>	.	PASS	SVTYPE=DUP;END=40601005;SVLEN=19	GT:AD:DP:SAC	0/1:11,14:25:8,3,3,11
chr4	41146686	pbsv.BND.chr4:41146686-chr2:240750861	T	[chr2:240750861[T	.	PASS	SVTYPE=BND;CIPOS=-7,7;MATEID=pbsv.BND.chr2:240750861-chr4:41146686	GT:AD:DP	0/1:42,2:44
chr4	41460461	pbsv.INS.DUP.8892	T	<DUP>	.	PASS	SVTYPE=DUP;END=41460476;SVLEN=15	GT:AD:DP:SAC	0/1:22,20:42:10,12,8,12
chr4	42446081	pbsv.INS.DUP.8905	A	<DUP>	.	PASS	SVTYPE=DUP;END=42446098;SVLEN=17	GT:AD:DP:SAC	0/1:7,27:34:4,3,13,14
chr4	43343622	pbsv.INS.DUP.8915	C	<DUP>	.	InsufficientStrandEvidence	SVTYPE=DUP;END=43343697;SVLEN=75	GT:AD:DP:SAC	0/1:8,10:18:4,4,10,0
chr4	43945472	pbsv.INS.DUP.8923	G	<DUP>	.	PASS	SVTYPE=DUP;END=43945518;SVLEN=46	GT:AD:DP:SAC	0/1:14,13:27:6,8,9,4
chr4	43958203	pbsv.INS.DUP.8925	T	<DUP>	.	PASS	SVTYPE=DUP;END=43958232;SVLEN=29	GT:AD:DP:SAC	0/1:19,13:32:9,10,6,7
chr4	44317230	pbsv.INS.DUP.8928	T	<DUP>	.	PASS	SVTYPE=DUP;END=44317248;SVLEN=18	GT:AD:DP:SAC	0/1:21,18:39:9,12,11,7
chr4	44963929	pbsv.INS.DUP.8935	T	<DUP>	.	PASS	SVTYPE=DUP;END=44963960;SVLEN=31	GT:AD:DP:SAC	1/1:2,32:34:2,0,18,14
chr4	46377990	pbsv.INS.DUP.8961	G	<DUP>	.	PASS	SVTYPE=DUP;END=46378137;SVLEN=147	GT:AD:DP:SAC	0/1:16,23:39:9,7,15,8
chr4	46782424	pbsv.INS.DUP.8964	T	<DUP>	.	PASS	SVTYPE=DUP;END=46782463;SVLEN=39	GT:AD:DP:SAC	0/1:30,13:43:12,18,5,8
chr4	48326389	pbsv.INS.DUP.8990	A	<DUP>	.	PASS	SVTYPE=DUP;END=48326407;SVLEN=18	GT:AD:DP:SAC	0/1:20,30:50:12,8,14,16
chr4	49298543	pbsv.INS.DUP.9028	G	<DUP>	.	PASS	SVTYPE=DUP;END=49298807;SVLEN=264	GT:AD:DP:SAC	0/1:54,14:68:29,25,8,6
chr4	49304243	pbsv.CNV.9029	G	<CNV>	.	NearReferenceGap	SVTYPE=cnv;END=49711954;SVLEN=407711	CN	4
chr4	49304243	pbsv.BND.chr4:49304243-chr22:12189934	G	[chr22:12189934[G	.	PASS	SVTYPE=BND;CIPOS=-1,8;MATEID=pbsv.BND.chr22:12189934-chr4:49304243	GT:AD:DP	0/1:81,17:98
chr4	49711933	pbsv.BND.chr4:49711933-chrUn_KI270333v1:17	G	G[chrUn_KI270333v1:17[	.	NearReferenceGap;NearContigEnd	SVTYPE=BND;CIPOS=-131,28;MATEID=pbsv.BND.chrUn_KI270333v1:17-chr4:49711933	GT:AD:DP	0/1:3404,31:3435
chr4	49711954	pbsv.BND.chr4:49711954-chrUn_JTFH01001998v1_decoy:1996	G	G]chrUn_JTFH01001998v1_decoy:1996]	.	Decoy;NearReferenceGap;NearContigEnd	SVTYPE=BND;CIPOS=-26,7;MATEID=pbsv.BND.chrUn_JTFH01001998v1_decoy:1996-chr4:49711954	GT:AD:DP	0/1:2745,5:2750
chr4	52081952	pbsv.INS.DUP.9077	G	<DUP>	.	PASS	SVTYPE=DUP;END=52082091;SVLEN=139	GT:AD:DP:SAC	1/1:3,47:50:2,1,26,21
chr4	52274474	pbsv.INS.DUP.9081	A	<DUP>	.	PASS	SVTYPE=DUP;END=52274496;SVLEN=22	GT:AD:DP:SAC	1/1:2,36:38:1,1,17,19
chr4	52288925	pbsv.INS.DUP.9082	T	<DUP>	.	PASS	SVTYPE=DUP;END=52288999;SVLEN=74	GT:AD:DP:SAC	1/1:4,43:47:3,1,22,21
chr4	52465782	pbsv.INS.DUP.9083	G	<DUP>	.	PASS	SVTYPE=DUP;END=52465814;SVLEN=32	GT:AD:DP:SAC	0/1:19,12:31:12,7,5,7
chr4	52959902	pbsv.INS.DUP.9087	A	<DUP>	.	PASS	SVTYPE=DUP;END=52959919;SVLEN=17	GT:AD:DP:SAC	0/1:30,12:42:12,18,6,6
chr4	53113844	pbsv.INS.DUP.9089	T	<DUP>	.	PASS	SVTYPE=DUP;END=53113888;SVLEN=44	GT:AD:DP:SAC	0/1:18,19:37:12,6,6,13
chr4	53393767	pbsv.INS.DUP.9095	C	<DUP>	.	InsufficientStrandEvidence	SVTYPE=DUP;END=53393784;SVLEN=17	GT:AD:DP:SAC	0/1:30,8:38:19,11,0,8
chr4	54707550	pbsv.BND.chr4:54707550-chr3:151459580	G	[chr3:151459580[G	.	PASS	SVTYPE=BND;CIPOS=0,0;MATEID=pbsv.BND.chr3:151459580-chr4:54707550	GT:AD:DP	0/1:56,2:58
chr4	55147052	pbsv.INS.DUP.9116	G	<DUP>	.	PASS	SVTYPE=DUP;END=55147074;SVLEN=22	GT:AD:DP:SAC	0/1:21,11:32:12,9,4,7
chr4	56876331	pbsv.BND.chr4:56876331-chrUn_KN707785v1_decoy:2627	C	C]chrUn_KN707785v1_decoy:2627]	.	Decoy;NearContigEnd	SVTYPE=BND;CIPOS=-4,2;MATEID=pbsv.BND.chrUn_KN707785v1_decoy:2627-chr4:56876331	GT:AD:DP	0/1:36,7:43
chr4	57053669	pbsv.BND.chr4:57053669-chr5:71511547	G	]chr5:71511547]G	.	PASS	SVTYPE=BND;CIPOS=-1,1;MATEID=pbsv.BND.chr5:71511547-chr4:57053669	GT:AD:DP	0/1:44,4:48
chr4	57551695	pbsv.SPLIT.DUP.9138	A	<DUP>	.	PASS	SVTYPE=DUP;END=57555613;SVLEN=3918	GT:AD:DP:SAC	0/1:33,14:47:18,15,6,8
chr4	57586649	pbsv.INS.DUP.9139	T	<DUP>	.	PASS	SVTYPE=DUP;END=57586669;SVLEN=20	GT:AD:DP:SAC	0/1:16,10:26:5,11,9,1
chr4	58343407	pbsv.BND.chr4:58343407-chr19:22615417	T	]chr19:22615417]T	.	PASS	SVTYPE=BND;CIPOS=-2,5;MATEID=pbsv.BND.chr19:22615417-chr4:58343407	GT:AD:DP	0/1:34,4:38
chr4	58984462	pbsv.INS.DUP.9162	T	<DUP>	.	PASS	SVTYPE=DUP;END=58984481;SVLEN=19	GT:AD:DP:SAC	0/1:12,9:21:6,6,8,1
chr4	60123248	pbsv.INS.DUP.9182	T	<DUP>	.	PASS	SVTYPE=DUP;END=60123285;SVLEN=37	GT:AD:DP:SAC	1/1:0,28:28:0,0,17,11
chr4	60281368	pbsv.INS.DUP.9184	C	<DUP>	.	PASS	SVTYPE=DUP;END=60281390;SVLEN=22	GT:AD:DP:SAC	0/1:27,9:36:16,11,4,5
chr4	60281369	pbsv.INS.DUP.9185	A	<DUP>	.	PASS	SVTYPE=DUP;END=60281392;SVLEN=23	GT:AD:DP:SAC	1/1:7,29:36:4,3,16,13
chr4	60358156	pbsv.INS.DUP.9186	T	<DUP>	.	PASS	SVTYPE=DUP;END=60358175;SVLEN=19	GT:AD:DP:SAC	0/1:16,9:25:3,13,6,3
chr4	60979408	pbsv.INS.DUP.9201	T	<DUP>	.	PASS	SVTYPE=DUP;END=60979423;SVLEN=15	GT:AD:DP:SAC	1/1:1,40:41:0,1,25,15
chr4	62511613	pbsv.BND.chr4:62511613-chr10:79984491	A	]chr10:79984491]A	.	PASS	SVTYPE=BND;CIPOS=0,0;MATEID=pbsv.BND.chr10:79984491-chr4:62511613	GT:AD:DP	0/1:41,2:43
chr4	63860093	pbsv.INS.DUP.9246	A	<DUP>	.	PASS	SVTYPE=DUP;END=63860146;SVLEN=53	GT:AD:DP:SAC	0/1:21,12:33:11,10,5,7
chr4	64155277	pbsv.INS.DUP.9250	C	<DUP>	.	PASS	SVTYPE=DUP;END=64155297;SVLEN=20	GT:AD:DP:SAC	0/1:19,7:26:8,11,3,4
chr4	64685804	pbsv.BND.chr4:64685804-chr12:50578790	T	]chr12:50578790]T	.	PASS	SVTYPE=BND;CIPOS=-4,6;MATEID=pbsv.BND.chr12:50578790-chr4:64685804	GT:AD:DP	0/1:50,3:53
chr4	65238753	pbsv.INS.DUP.9269	C	<DUP>	.	PASS	SVTYPE=DUP;END=65238807;SVLEN=54	GT:AD:DP:SAC	0/1:26,9:35:11,15,4,5
chr4	65670078	pbsv.BND.chr4:65670078-chr6:120755031	A	A[chr6:120755031[	.	PASS	SVTYPE=BND;CIPOS=0,0;MATEID=pbsv.BND.chr6:120755031-chr4:65670078	GT:AD:DP	0/1:36,2:38
chr4	65937112	pbsv.BND.chr4:65937112-chrUn_KN707700v1_decoy:2	A	[chrUn_KN707700v1_decoy:2[A	.	Decoy;NearContigEnd	SVTYPE=BND;CIPOS=-3,7;MATEID=pbsv.BND.chrUn_KN707700v1_decoy:2-chr4:65937112	GT:AD:DP	0/1:31,10:41
chr4	66225651	pbsv.INS.DUP.9284	G	<DUP>	.	PASS	SVTYPE=DUP;END=66225680;SVLEN=29	GT:AD:DP:SAC	0/1:13,19:32:11,2,8,11
chr4	66309625	pbsv.INS.DUP.9289	T	<DUP>	.	PASS	SVTYPE=DUP;END=66309643;SVLEN=18	GT:AD:DP:SAC	0/1:24,14:38:9,15,8,6
chr4	66464624	pbsv.INS.DUP.9291	T	<DUP>	.	PASS	SVTYPE=DUP;END=66464643;SVLEN=19	GT:AD:DP:SAC	1/1:5,24:29:2,3,12,12
chr4	67378544	pbsv.BND.chr4:67378544-chr8:130858939	A	A[chr8:130858939[	.	PASS	SVTYPE=BND;CIPOS=-3,3;MATEID=pbsv.BND.chr8:130858939-chr4:67378544	GT:AD:DP	0/1:42,2:44
chr4	67491483	pbsv.INS.DUP.9302	A	<DUP>	.	PASS	SVTYPE=DUP;END=67491525;SVLEN=42	GT:AD:DP:SAC	0/1:24,8:32:17,7,3,5
chr4	67659610	pbsv.INS.DUP.9303	A	<DUP>	.	PASS	SVTYPE=DUP;END=67659633;SVLEN=23	GT:AD:DP:SAC	0/1:12,30:42:9,3,14,16
chr4	67788512	pbsv.INS.DUP.9304	T	<DUP>	.	PASS	SVTYPE=DUP;END=67788537;SVLEN=25	GT:AD:DP:SAC	1/1:6,38:44:2,4,19,19
chr4	69052604	pbsv.INS.DUP.9320	A	<DUP>	.	PASS	SVTYPE=DUP;END=69052627;SVLEN=23	GT:AD:DP:SAC	1/1:1,29:30:1,0,12,17
chr4	69120561	pbsv.BND.chr4:69120561-chr19:48551227	G	[chr19:48551227[G	.	PASS	SVTYPE=BND;CIPOS=0,1;MATEID=pbsv.BND.chr19:48551227-chr4:69120561	GT:AD:DP	0/1:36,2:38
chr4	69370184	pbsv.INS.DUP.9326	T	<DUP>	.	PASS	SVTYPE=DUP;END=69370205;SVLEN=21	GT:AD:DP:SAC	0/1:25,12:37:11,14,11,1
chr4	70042694	pbsv.INS.DUP.9336	G	<DUP>	.	PASS	SVTYPE=DUP;END=70042731;SVLEN=37	GT:AD:DP:SAC	0/1:20,17:37:13,7,5,12
chr4	70092929	pbsv.BND.chr4:70092929-chrUn_JTFH01000105v1_decoy:2	A	[chrUn_JTFH01000105v1_decoy:2[A	.	Decoy;NearContigEnd	SVTYPE=BND;CIPOS=-7,21;MATEID=pbsv.BND.chrUn_JTFH01000105v1_decoy:2-chr4:70092929	GT:AD:DP	0/1:22,18:40
chr4	71537330	pbsv.INS.DUP.9347	T	<DUP>	.	PASS	SVTYPE=DUP;END=71537362;SVLEN=32	GT:AD:DP:SAC	1/1:7,41:48:3,4,22,19
chr4	72533610	pbsv.INS.DUP.9369	T	<DUP>	.	PASS	SVTYPE=DUP;END=72533659;SVLEN=49	GT:AD:DP:SAC	0/1:19,16:35:10,9,7,9
chr4	73086912	pbsv.INS.DUP.9375	A	<DUP>	.	PASS	SVTYPE=DUP;END=73086934;SVLEN=22	GT:AD:DP:SAC	0/1:15,30:45:12,3,6,24
chr4	73476437	pbsv.INS.DUP.9382	T	<DUP>	.	PASS	SVTYPE=DUP;END=73476459;SVLEN=22	GT:AD:DP:SAC	1/1:8,33:41:7,1,17,16
chr4	73618304	pbsv.INS.DUP.9384	T	<DUP>	.	PASS	SVTYPE=DUP;END=73618322;SVLEN=18	GT:AD:DP:SAC	0/1:15,29:44:9,6,16,13
chr4	75614913	pbsv.INS.DUP.9408	C	<DUP>	.	PASS	SVTYPE=DUP;END=75614956;SVLEN=43	GT:AD:DP:SAC	0/1:20,18:38:4,16,13,5
chr4	75877004	pbsv.INS.DUP.9415	A	<DUP>	.	PASS	SVTYPE=DUP;END=75877040;SVLEN=36	GT:AD:DP:SAC	0/1:16,26:42:6,10,19,7
chr4	76435133	pbsv.INS.DUP.9426	T	<DUP>	.	PASS	SVTYPE=DUP;END=76435152;SVLEN=19	GT:AD:DP:SAC	1/1:3,39:42:1,2,20,19
chr4	77501892	pbsv.CNV.9434	T	<CNV>	.	PASS	SVTYPE=cnv;END=77507184;SVLEN=5292	CN	4
chr4	77501892	pbsv.BND.chr4:77501892-chr6:19728361	T	[chr6:19728361[T	.	PASS	SVTYPE=BND;CIPOS=-1,10;MATEID=pbsv.BND.chr6:19728361-chr4:77501892	GT:AD:DP	0/1:69,10:79
chr4	77507184	pbsv.BND.chr4:77507184-chr6:19728359	A	A]chr6:19728359]	.	PASS	SVTYPE=BND;CIPOS=-5,8;MATEID=pbsv.BND.chr6:19728359-chr4:77507184	GT:AD:DP	0/1:41,21:62
chr4	80390531	pbsv.INS.DUP.9468	A	<DUP>	.	PASS	SVTYPE=DUP;END=80390610;SVLEN=79	GT:AD:DP:SAC	0/1:9,24:33:3,6,13,11
chr4	82394593	pbsv.INS.DUP.9484	G	<DUP>	.	PASS	SVTYPE=DUP;END=82394616;SVLEN=23	GT:AD:DP:SAC	0/1:10,33:43:3,7,22,11
chr4	83002462	pbsv.INS.DUP.9495	A	<DUP>	.	PASS	SVTYPE=DUP;END=83002510;SVLEN=48	GT:AD:DP:SAC	0/1:14,4:18:7,7,1,3
chr4	83182502	pbsv.INS.DUP.9500	G	<DUP>	.	PASS	SVTYPE=DUP;END=83182620;SVLEN=118	GT:AD:DP:SAC	0/1:18,15:33:9,9,6,9
chr4	84525870	pbsv.INS.DUP.9517	A	<DUP>	.	PASS	SVTYPE=DUP;END=84525889;SVLEN=19	GT:AD:DP:SAC	0/1:22,15:37:13,9,8,7
chr4	85521410	pbsv.INS.DUP.9528	T	<DUP>	.	PASS	SVTYPE=DUP;END=85521451;SVLEN=41	GT:AD:DP:SAC	1/1:5,53:58:4,1,25,28
chr4	86533574	pbsv.BND.chr4:86533574-chr1:223846760	C	]chr1:223846760]C	.	PASS	SVTYPE=BND;CIPOS=0,0;MATEID=pbsv.BND.chr1:223846760-chr4:86533574	GT:AD:DP	0/1:46,2:48
chr4	88026239	pbsv.BND.chr4:88026239-chr6:20409988	A	]chr6:20409988]A	.	PASS	SVTYPE=BND;CIPOS=-7,67;MATEID=pbsv.BND.chr6:20409988-chr4:88026239	GT:AD:DP	0/1:49,13:62
chr4	88316470	pbsv.INS.DUP.9566	T	<DUP>	.	PASS	SVTYPE=DUP;END=88316486;SVLEN=16	GT:AD:DP:SAC	0/1:26,24:50:12,14,12,12
chr4	91288061	pbsv.INS.DUP.9588	G	<DUP>	.	PASS	SVTYPE=DUP;END=91288088;SVLEN=27	GT:AD:DP:SAC	0/1:29,24:53:13,16,7,17
chr4	91766130	pbsv.INS.DUP.9590	A	<DUP>	.	PASS	SVTYPE=DUP;END=91766169;SVLEN=39	GT:AD:DP:SAC	0/1:27,13:40:15,12,9,4
chr4	93901123	pbsv.INS.DUP.9613	A	<DUP>	.	PASS	SVTYPE=DUP;END=93901152;SVLEN=29	GT:AD:DP:SAC	1/1:1,51:52:0,1,31,20
chr4	94770187	pbsv.INS.DUP.9623	T	<DUP>	.	PASS	SVTYPE=DUP;END=94770202;SVLEN=15	GT:AD:DP:SAC	0/1:29,34:63:16,13,19,15
chr4	95156303	pbsv.BND.chr4:95156303-chr6:46186255	T	T[chr6:46186255[	.	PASS	SVTYPE=BND;CIPOS=0,0;MATEID=pbsv.BND.chr6:46186255-chr4:95156303	GT:AD:DP	0/1:59,2:61
chr4	95258758	pbsv.CNV.9629	T	<CNV>	.	PASS	SVTYPE=cnv;END=96806647;SVLEN=1547889;SHADOWED	CN	4
chr4	95258758	pbsv.BND.chr4:95258758-chr4:97443502	T	]chr4:97443502]T	.	PASS	SVTYPE=BND;CIPOS=-14,41;MATEID=pbsv.BND.chr4:97443502-chr4:95258758;MATEDIST=2184744	GT:AD:DP	0/1:34,28:62
chr4	96806647	pbsv.BND.chr4:96806647-chrUn_JTFH01000354v1_decoy:1936	A	]chrUn_JTFH01000354v1_decoy:1936]A	.	Decoy;NearContigEnd	SVTYPE=BND;CIPOS=-6,59;MATEID=pbsv.BND.chrUn_JTFH01000354v1_decoy:1936-chr4:96806647	GT:AD:DP	0/1:62,12:74
chr4	97443502	pbsv.BND.chr4:97443502-chr4:95258758	T	T[chr4:95258758[	.	PASS	SVTYPE=BND;CIPOS=-11,2;MATEID=pbsv.BND.chr4:95258758-chr4:97443502;MATEDIST=2184744	GT:AD:DP	0/1:34,28:62
chr4	98045993	pbsv.INS.DUP.9651	T	<DUP>	.	PASS	SVTYPE=DUP;END=98046044;SVLEN=51	GT:AD:DP:SAC	1/1:0,47:47:0,0,25,22
chr4	98533544	pbsv.INS.DUP.9655	T	<DUP>	.	PASS	SVTYPE=DUP;END=98533564;SVLEN=20	GT:AD:DP:SAC	0/1:35,25:60:20,15,16,9
chr4	100645613	pbsv.INS.DUP.9676	A	<DUP>	.	PASS	SVTYPE=DUP;END=100645637;SVLEN=24	GT:AD:DP:SAC	0/1:15,22:37:2,13,17,5
chr4	103173556	pbsv.INS.DUP.9707	T	<DUP>	.	PASS	SVTYPE=DUP;END=103173614;SVLEN=58	GT:AD:DP:SAC	0/1:43,37:80:23,20,15,22
chr4	103437555	pbsv.INS.DUP.9709	T	<DUP>	.	PASS	SVTYPE=DUP;END=103437598;SVLEN=43	GT:AD:DP:SAC	0/1:36,12:48:23,13,1,11
chr4	103482474	pbsv.INS.DUP.9710	G	<DUP>	.	PASS	SVTYPE=DUP;END=103482531;SVLEN=57	GT:AD:DP:SAC	0/1:8,21:29:4,4,15,6
chr4	104957402	pbsv.INS.DUP.9720	T	<DUP>	.	PASS	SVTYPE=DUP;END=104957442;SVLEN=40	GT:AD:DP:SAC	0/1:34,10:44:16,18,6,4
chr4	106697050	pbsv.INS.DUP.9731	G	<DUP>	.	PASS	SVTYPE=DUP;END=106697070;SVLEN=20	GT:AD:DP:SAC	1/1:1,42:43:0,1,23,19
chr4	108023710	pbsv.BND.chr4:108023710-chr6:2919145	T	]chr6:2919145]T	.	PASS	SVTYPE=BND;CIPOS=-1,2;MATEID=pbsv.BND.chr6:2919145-chr4:108023710	GT:AD:DP	0/1:35,2:37
chr4	108659094	pbsv.INS.DUP.9750	T	<DUP>	.	PASS	SVTYPE=DUP;END=108659118;SVLEN=24	GT:AD:DP:SAC	1/1:9,39:48:5,4,22,17
chr4	108784567	pbsv.BND.chr4:108784567-chr5:28785805	T	T[chr5:28785805[	.	PASS	SVTYPE=BND;CIPOS=-5,5;MATEID=pbsv.BND.chr5:28785805-chr4:108784567	GT:AD:DP	0/1:52,2:54
chr4	109013370	pbsv.INS.DUP.9757	T	<DUP>	.	PASS	SVTYPE=DUP;END=109013390;SVLEN=20	GT:AD:DP:SAC	0/1:16,25:41:6,10,15,10
chr4	110084429	pbsv.INS.DUP.9768	A	<DUP>	.	PASS	SVTYPE=DUP;END=110084454;SVLEN=25	GT:AD:DP:SAC	0/1:26,27:53:11,15,14,13
chr4	110201036	pbsv.INS.DUP.9769	T	<DUP>	.	PASS	SVTYPE=DUP;END=110201054;SVLEN=18	GT:AD:DP:SAC	1/1:1,60:61:1,0,30,30
chr4	110339041	pbsv.INS.DUP.9773	T	<DUP>	.	PASS	SVTYPE=DUP;END=110339067;SVLEN=26	GT:AD:DP:SAC	1/1:8,54:62:2,6,27,27
chr4	113892512	pbsv.INS.DUP.9804	A	<DUP>	.	PASS	SVTYPE=DUP;END=113892537;SVLEN=25	GT:AD:DP:SAC	0/1:22,17:39:10,12,8,9
chr4	115922452	pbsv.INS.DUP.9828	A	<DUP>	.	PASS	SVTYPE=DUP;END=115922486;SVLEN=34	GT:AD:DP:SAC	0/1:19,29:48:13,6,10,19
chr4	117437015	pbsv.BND.chr4:117437015-chr20:28563013	T	[chr20:28563013[T	.	PASS	SVTYPE=BND;CIPOS=-2,4;MATEID=pbsv.BND.chr20:28563013-chr4:117437015	GT:AD:DP	0/1:33,3:36
chr4	119628305	pbsv.INS.DUP.9875	A	<DUP>	.	PASS	SVTYPE=DUP;END=119628323;SVLEN=18	GT:AD:DP:SAC	0/1:41,16:57:21,20,6,10
chr4	121003424	pbsv.INS.DUP.9887	A	<DUP>	.	PASS	SVTYPE=DUP;END=121003466;SVLEN=42	GT:AD:DP:SAC	1/1:1,58:59:1,0,35,23
chr4	121181590	pbsv.BND.chr4:121181590-chr1:51135062	G	G[chr1:51135062[	.	PASS	SVTYPE=BND;CIPOS=0,1;MATEID=pbsv.BND.chr1:51135062-chr4:121181590	GT:AD:DP	0/1:54,2:56
chr4	121827224	pbsv.BND.chr4:121827224-chr3:138955205	C	C]chr3:138955205]	.	PASS	SVTYPE=BND;CIPOS=-2,1;MATEID=pbsv.BND.chr3:138955205-chr4:121827224	GT:AD:DP	0/1:45,4:49
chr4	127233050	pbsv.INS.DUP.9939	A	<DUP>	.	PASS	SVTYPE=DUP;END=127233118;SVLEN=68	GT:AD:DP:SAC	1/1:8,41:49:6,2,24,17
chr4	128126132	pbsv.BND.chr4:128126132-chr14:72346795	T	[chr14:72346795[T	.	PASS	SVTYPE=BND;CIPOS=-6,6;MATEID=pbsv.BND.chr14:72346795-chr4:128126132	GT:AD:DP	0/1:55,2:57
chr4	128521930	pbsv.SPLIT.DUP.9943	A	<DUP>	.	PASS	SVTYPE=DUP;END=128611419;SVLEN=89489;NotFullySpanned	GT:AD:DP:SAC	0/1:45,12:57:17,28,7,5
chr4	133413700	pbsv.BND.chr4:133413700-chr6:20020557	C	[chr6:20020557[C	.	PASS	SVTYPE=BND;CIPOS=-2,25;MATEID=pbsv.BND.chr6:20020557-chr4:133413700	GT:AD:DP	0/1:45,13:58
chr4	133424311	pbsv.BND.chr4:133424311-chr6:70658008	T	T]chr6:70658008]	.	PASS	SVTYPE=BND;CIPOS=-9,2;MATEID=pbsv.BND.chr6:70658008-chr4:133424311	GT:AD:DP	0/1:39,14:53
chr4	134246674	pbsv.BND.chr4:134246674-chr7:88036360	T	T]chr7:88036360]	.	PASS	SVTYPE=BND;CIPOS=-4,5;MATEID=pbsv.BND.chr7:88036360-chr4:134246674	GT:AD:DP	0/1:48,2:50
chr4	134956492	pbsv.INS.DUP.10011	A	<DUP>	.	PASS	SVTYPE=DUP;END=134956526;SVLEN=34	GT:AD:DP:SAC	0/1:22,11:33:9,13,8,3
chr4	136848208	pbsv.INS.DUP.10032	G	<DUP>	.	PASS	SVTYPE=DUP;END=136848231;SVLEN=23	GT:AD:DP:SAC	1/1:2,55:57:1,1,31,24
chr4	136899399	pbsv.BND.chr4:136899399-chr4:139412949	T	T]chr4:139412949]	.	PASS	SVTYPE=BND;CIPOS=-12,5;MATEID=pbsv.BND.chr4:139412949-chr4:136899399;MATEDIST=2513550	GT:AD:DP	0/1:17,30:47
chr4	137827889	pbsv.INV.10038	G	<INV>	.	InsufficientStrandEvidence	SVTYPE=INV;END=137828350;SVLEN=462	GT:AD:DP:SAC	0/1:15,5:20:9,6,0,5
chr4	139172884	pbsv.INS.DUP.10054	G	<DUP>	.	PASS	SVTYPE=DUP;END=139172903;SVLEN=19	GT:AD:DP:SAC	0/1:17,11:28:9,8,6,5
chr4	139404343	pbsv.BND.chr4:139404343-chr4:140523508	G	]chr4:140523508]G	.	PASS	SVTYPE=BND;CIPOS=0,7;MATEID=pbsv.BND.chr4:140523508-chr4:139404343;MATEDIST=1119165	GT:AD:DP	0/1:9,22:31
chr4	139412949	pbsv.BND.chr4:139412949-chr4:136899399	T	T]chr4:136899399]	.	PASS	SVTYPE=BND;CIPOS=-20,3;MATEID=pbsv.BND.chr4:136899399-chr4:139412949;MATEDIST=2513550	GT:AD:DP	0/1:20,30:50
chr4	139418181	pbsv.BND.chr4:139418181-chr6:73180973	T	[chr6:73180973[T	.	PASS	SVTYPE=BND;CIPOS=-2,16;MATEID=pbsv.BND.chr6:73180973-chr4:139418181	GT:AD:DP	0/1:11,32:43
chr4	139487859	pbsv.INS.DUP.10057	A	<DUP>	.	PASS	SVTYPE=DUP;END=139487882;SVLEN=23	GT:AD:DP:SAC	1/1:2,41:43:2,0,19,22
chr4	139535101	pbsv.BND.chr4:139535101-chr11:75636800	G	G]chr11:75636800]	.	PASS	SVTYPE=BND;CIPOS=0,0;MATEID=pbsv.BND.chr11:75636800-chr4:139535101	GT:AD:DP	0/1:50,2:52
chr4	140069419	pbsv.INV.10064	G	<INV>	.	InsufficientStrandEvidence	SVTYPE=INV;END=140069731;SVLEN=313	GT:AD:DP:SAC	0/1:26,12:38:20,6,0,12
chr4	140523508	pbsv.BND.chr4:140523508-chr4:139404343	T	T[chr4:139404343[	.	PASS	SVTYPE=BND;CIPOS=-2,3;MATEID=pbsv.BND.chr4:139404343-chr4:140523508;MATEDIST=1119165	GT:AD:DP	0/1:17,22:39
chr4	140762710	pbsv.INS.DUP.10070	T	<DUP>	.	PASS	SVTYPE=DUP;END=140762737;SVLEN=27	GT:AD:DP:SAC	0/1:8,17:25:1,7,11,6
chr4	141990839	pbsv.INS.DUP.10085	T	<DUP>	.	PASS	SVTYPE=DUP;END=141990856;SVLEN=17	GT:AD:DP:SAC	1/1:1,25:26:1,0,14,11
chr4	145449985	pbsv.INS.DUP.10108	G	<DUP>	.	PASS	SVTYPE=DUP;END=145450002;SVLEN=17	GT:AD:DP:SAC	0/1:14,5:19:6,8,4,1
chr4	145781197	pbsv.INS.DUP.10112	A	<DUP>	.	PASS	SVTYPE=DUP;END=145781215;SVLEN=18	GT:AD:DP:SAC	0/1:16,8:24:8,8,1,7
chr4	146542379	pbsv.INS.DUP.10119	T	<DUP>	.	PASS	SVTYPE=DUP;END=146542399;SVLEN=20	GT:AD:DP:SAC	1/1:1,16:17:1,0,8,8
chr4	147095901	pbsv.INS.DUP.10123	A	<DUP>	.	PASS	SVTYPE=DUP;END=147095926;SVLEN=25	GT:AD:DP:SAC	1/1:2,15:17:1,1,9,6
chr4	147180334	pbsv.BND.chr4:147180334-chr1:220385245	A	]chr1:220385245]A	.	PASS	SVTYPE=BND;CIPOS=-3,3;MATEID=pbsv.BND.chr1:220385245-chr4:147180334	GT:AD:DP	0/1:20,2:22
chr4	147333274	pbsv.INS.DUP.10128	A	<DUP>	.	PASS	SVTYPE=DUP;END=147333290;SVLEN=16	GT:AD:DP:SAC	1/1:0,17:17:0,0,10,7
chr4	147707541	pbsv.INS.DUP.10133	T	<DUP>	.	PASS	SVTYPE=DUP;END=147707556;SVLEN=15	GT:AD:DP:SAC	1/1:3,19:22:1,2,10,9
chr4	148148085	pbsv.INS.DUP.10139	G	<DUP>	.	PASS	SVTYPE=DUP;END=148148107;SVLEN=22	GT:AD:DP:SAC	1/1:1,20:21:1,0,9,11
chr4	149713024	pbsv.INS.DUP.10156	A	<DUP>	.	PASS	SVTYPE=DUP;END=149713047;SVLEN=23	GT:AD:DP:SAC	1/1:0,22:22:0,0,12,10
chr4	150697326	pbsv.INS.DUP.10167	A	<DUP>	.	PASS	SVTYPE=DUP;END=150697350;SVLEN=24	GT:AD:DP:SAC	1/1:2,22:24:0,2,11,11
chr4	151214499	pbsv.INS.DUP.10173	G	<DUP>	.	PASS	SVTYPE=DUP;END=151214617;SVLEN=118	GT:AD:DP:SAC	0/1:5,8:13:3,2,4,4
chr4	151526426	pbsv.INS.DUP.10181	C	<DUP>	.	PASS	SVTYPE=DUP;END=151526465;SVLEN=39	GT:AD:DP:SAC	0/1:19,8:27:12,7,3,5
chr4	152104639	pbsv.INS.DUP.10185	C	<DUP>	.	PASS	SVTYPE=DUP;END=152104657;SVLEN=18	GT:AD:DP:SAC	0/1:11,8:19:5,6,3,5
chr4	152269284	pbsv.INS.DUP.10187	A	<DUP>	.	PASS	SVTYPE=DUP;END=152269304;SVLEN=20	GT:AD:DP:SAC	1/1:2,33:35:0,2,18,15
chr4	152757250	pbsv.BND.chr4:152757250-chr18:56509007	T	]chr18:56509007]T	.	PASS	SVTYPE=BND;CIPOS=0,0;MATEID=pbsv.BND.chr18:56509007-chr4:152757250	GT:AD:DP	0/1:26,2:28
chr4	152847118	pbsv.INS.DUP.10191	T	<DUP>	.	PASS	SVTYPE=DUP;END=152847147;SVLEN=29	GT:AD:DP:SAC	1/1:3,22:25:2,1,11,11
chr4	153192603	pbsv.INS.DUP.10199	A	<DUP>	.	PASS	SVTYPE=DUP;END=153192624;SVLEN=21	GT:AD:DP:SAC	0/1:12,4:16:7,5,1,3
chr4	153244114	pbsv.INV.10200	C	<INV>	.	InsufficientStrandEvidence	SVTYPE=INV;END=153244300;SVLEN=187	GT:AD:DP:SAC	0/1:19,5:24:10,9,5,0
chr4	153456154	pbsv.INS.DUP.10205	G	<DUP>	.	InsufficientStrandEvidence	SVTYPE=DUP;END=153456178;SVLEN=24	GT:AD:DP:SAC	0/1:18,5:23:11,7,0,5
chr4	158106092	pbsv.INS.DUP.10254	G	<DUP>	.	PASS	SVTYPE=DUP;END=158106155;SVLEN=63	GT:AD:DP:SAC	0/1:5,12:17:3,2,6,6
chr4	158106715	pbsv.INS.DUP.10255	A	<DUP>	.	PASS	SVTYPE=DUP;END=158106769;SVLEN=54	GT:AD:DP:SAC	0/1:15,6:21:8,7,3,3
chr4	158746312	pbsv.INS.DUP.10264	G	<DUP>	.	PASS	SVTYPE=DUP;END=158746380;SVLEN=68	GT:AD:DP:SAC	0/1:12,24:36:7,5,15,9
chr4	159062701	pbsv.INS.DUP.10267	C	<DUP>	.	PASS	SVTYPE=DUP;END=159062721;SVLEN=20	GT:AD:DP:SAC	1/1:5,22:27:2,3,14,8
chr4	159747068	pbsv.INS.DUP.10274	T	<DUP>	.	PASS	SVTYPE=DUP;END=159747094;SVLEN=26	GT:AD:DP:SAC	0/1:3,8:11:3,0,5,3
chr4	160075904	pbsv.INS.DUP.10279	C	<DUP>	.	PASS	SVTYPE=DUP;END=160075936;SVLEN=32	GT:AD:DP:SAC	1/1:0,18:18:0,0,13,5
chr4	160672642	pbsv.INS.DUP.10289	G	<DUP>	.	PASS	SVTYPE=DUP;END=160672817;SVLEN=175	GT:AD:DP:SAC	1/1:2,18:20:1,1,10,8
chr4	162153624	pbsv.INS.DUP.10303	A	<DUP>	.	PASS	SVTYPE=DUP;END=162153663;SVLEN=39	GT:AD:DP:SAC	0/1:10,15:25:10,0,6,9
chr4	162790751	pbsv.BND.chr4:162790751-chr6:43836230	C	C]chr6:43836230]	.	PASS	SVTYPE=BND;CIPOS=0,1;MATEID=pbsv.BND.chr6:43836230-chr4:162790751	GT:AD:DP	0/1:24,2:26
chr4	163077605	pbsv.INS.DUP.10322	T	<DUP>	.	PASS	SVTYPE=DUP;END=163077625;SVLEN=20	GT:AD:DP:SAC	1/1:5,28:33:2,3,14,14
chr4	163894632	pbsv.INS.DUP.10329	A	<DUP>	.	PASS	SVTYPE=DUP;END=163894666;SVLEN=34	GT:AD:DP:SAC	0/1:23,16:39:13,10,10,6
chr4	163894864	pbsv.INS.DUP.10330	C	<DUP>	.	PASS	SVTYPE=DUP;END=163894976;SVLEN=112	GT:AD:DP:SAC	0/1:13,27:40:8,5,15,12
chr4	164410725	pbsv.INS.DUP.10334	C	<DUP>	.	PASS	SVTYPE=DUP;END=164410744;SVLEN=19	GT:AD:DP:SAC	0/1:5,12:17:0,5,9,3
chr4	165264708	pbsv.INS.DUP.10350	A	<DUP>	.	PASS	SVTYPE=DUP;END=165264734;SVLEN=26	GT:AD:DP:SAC	1/1:2,22:24:1,1,9,13
chr4	165461167	pbsv.INS.DUP.10352	A	<DUP>	.	PASS	SVTYPE=DUP;END=165461199;SVLEN=32	GT:AD:DP:SAC	1/1:5,32:37:1,4,14,18
chr4	166446893	pbsv.INS.DUP.10367	T	<DUP>	.	PASS	SVTYPE=DUP;END=166446920;SVLEN=27	GT:AD:DP:SAC	1/1:1,19:20:1,0,7,12
chr4	166580058	pbsv.INS.DUP.10373	T	<DUP>	.	PASS	SVTYPE=DUP;END=166580546;SVLEN=488	GT:AD:DP:SAC	0/1:9,10:19:2,7,5,5
chr4	166580201	pbsv.INS.DUP.10374	T	<DUP>	.	PASS	SVTYPE=DUP;END=166580432;SVLEN=231	GT:AD:DP:SAC	0/1:35,6:41:17,18,2,4
chr4	166665979	pbsv.INS.DUP.10379	A	<DUP>	.	InsufficientStrandEvidence	SVTYPE=DUP;END=166666036;SVLEN=57	GT:AD:DP:SAC	0/1:11,4:15:8,3,0,4
chr4	167401069	pbsv.BND.chr4:167401069-chr7:116903195	A	A[chr7:116903195[	.	PASS	SVTYPE=BND;CIPOS=-2,7;MATEID=pbsv.BND.chr7:116903195-chr4:167401069	GT:AD:DP	0/1:27,4:31
chr4	167905027	pbsv.INS.DUP.10395	T	<DUP>	.	PASS	SVTYPE=DUP;END=167905079;SVLEN=52	GT:AD:DP:SAC	1/1:1,21:22:1,0,8,13
chr4	168113343	pbsv.INS.DUP.10398	C	<DUP>	.	PASS	SVTYPE=DUP;END=168113392;SVLEN=49	GT:AD:DP:SAC	0/1:22,12:34:12,10,6,6
chr4	168499231	pbsv.INS.DUP.10401	G	<DUP>	.	PASS	SVTYPE=DUP;END=168499265;SVLEN=34	GT:AD:DP:SAC	0/1:7,16:23:6,1,3,13
chr4	168693049	pbsv.INS.DUP.10404	C	<DUP>	.	PASS	SVTYPE=DUP;END=168693255;SVLEN=206	GT:AD:DP:SAC	0/1:6,12:18:4,2,10,2
chr4	169867811	pbsv.BND.chr4:169867811-chr1:203769834	C	]chr1:203769834]C	.	PASS	SVTYPE=BND;CIPOS=-2,19;MATEID=pbsv.BND.chr1:203769834-chr4:169867811	GT:AD:DP	0/1:17,22:39
chr4	170021782	pbsv.BND.chr4:170021782-chr1:203608936	A	A[chr1:203608936[	.	PASS	SVTYPE=BND;CIPOS=-19,3;MATEID=pbsv.BND.chr1:203608936-chr4:170021782	GT:AD:DP	0/1:36,25:61
chr4	171019995	pbsv.INS.DUP.10430	T	<DUP>	.	PASS	SVTYPE=DUP;END=171020041;SVLEN=46	GT:AD:DP:SAC	1/1:3,27:30:1,2,14,13
chr4	172546788	pbsv.INS.DUP.10447	A	<DUP>	.	PASS	SVTYPE=DUP;END=172546815;SVLEN=27	GT:AD:DP:SAC	0/1:19,17:36:10,9,10,7
chr4	175109546	pbsv.INS.DUP.10472	G	<DUP>	.	PASS	SVTYPE=DUP;END=175109567;SVLEN=21	GT:AD:DP:SAC	0/1:9,21:30:0,9,15,6
chr4	175181035	pbsv.INS.DUP.10474	G	<DUP>	.	PASS	SVTYPE=DUP;END=175181087;SVLEN=52	GT:AD:DP:SAC	1/1:4,25:29:2,2,16,9
chr4	176577648	pbsv.INS.DUP.10487	C	<DUP>	.	InsufficientStrandEvidence	SVTYPE=DUP;END=176577679;SVLEN=31	GT:AD:DP:SAC	0/1:27,9:36:10,17,9,0
chr4	181239490	pbsv.INS.DUP.10542	A	<DUP>	.	PASS	SVTYPE=DUP;END=181239706;SVLEN=216	GT:AD:DP:SAC	0/1:16,7:23:12,4,3,4
chr4	181804097	pbsv.INS.DUP.10555	G	<DUP>	.	PASS	SVTYPE=DUP;END=181804159;SVLEN=62	GT:AD:DP:SAC	0/1:6,23:29:6,0,4,19
chr4	182009192	pbsv.BND.chr4:182009192-chr2:29048154	T	T]chr2:29048154]	.	PASS	SVTYPE=BND;CIPOS=-25,7;MATEID=pbsv.BND.chr2:29048154-chr4:182009192	GT:AD:DP	0/1:22,6:28
chr4	182013942	pbsv.INS.DUP.10557	A	<DUP>	.	PASS	SVTYPE=DUP;END=182014031;SVLEN=89	GT:AD:DP:SAC	1/1:3,22:25:3,0,10,12
chr4	182426011	pbsv.INS.DUP.10562	A	<DUP>	.	PASS	SVTYPE=DUP;END=182426026;SVLEN=15	GT:AD:DP:SAC	0/1:19,15:34:13,6,5,10
chr4	182426011	pbsv.INS.DUP.10563	A	<DUP>	.	PASS	SVTYPE=DUP;END=182426030;SVLEN=19	GT:AD:DP:SAC	0/1:16,18:34:5,11,13,5
chr4	183723315	pbsv.INS.DUP.10589	T	<DUP>	.	PASS	SVTYPE=DUP;END=183723378;SVLEN=63	GT:AD:DP:SAC	1/1:0,21:21:0,0,8,13
chr4	183736104	pbsv.INS.DUP.10590	G	<DUP>	.	PASS	SVTYPE=DUP;END=183736145;SVLEN=41	GT:AD:DP:SAC	0/1:6,14:20:3,3,5,9
chr4	183736185	pbsv.INS.DUP.10591	G	<DUP>	.	PASS	SVTYPE=DUP;END=183736383;SVLEN=198	GT:AD:DP:SAC	0/1:6,15:21:6,0,3,12
chr4	183852129	pbsv.INS.DUP.10594	G	<DUP>	.	InsufficientStrandEvidence	SVTYPE=DUP;END=183852227;SVLEN=98	GT:AD:DP:SAC	0/1:10,5:15:2,8,0,5
chr4	183886029	pbsv.INS.DUP.10596	T	<DUP>	.	PASS	SVTYPE=DUP;END=183886118;SVLEN=89	GT:AD:DP:SAC	0/1:22,22:44:14,8,13,9
chr4	185061737	pbsv.INS.DUP.10608	T	<DUP>	.	PASS	SVTYPE=DUP;END=185061774;SVLEN=37	GT:AD:DP:SAC	1/1:5,23:28:3,2,8,15
chr4	185588590	pbsv.INS.DUP.10617	C	<DUP>	.	PASS	SVTYPE=DUP;END=185588619;SVLEN=29	GT:AD:DP:SAC	0/1:18,7:25:10,8,6,1
chr4	185588595	pbsv.INS.DUP.10618	C	<DUP>	.	PASS	SVTYPE=DUP;END=185588623;SVLEN=28	GT:AD:DP:SAC	0/1:12,13:25:6,6,10,3
chr4	186057751	pbsv.INS.DUP.10629	C	<DUP>	.	PASS	SVTYPE=DUP;END=186057843;SVLEN=92	GT:AD:DP:SAC	0/1:9,10:19:4,5,3,7
chr4	186297911	pbsv.INS.DUP.10636	A	<DUP>	.	PASS	SVTYPE=DUP;END=186297968;SVLEN=57	GT:AD:DP:SAC	1/1:1,31:32:1,0,22,9
chr4	186446772	pbsv.INS.DUP.10640	T	<DUP>	.	PASS	SVTYPE=DUP;END=186446791;SVLEN=19	GT:AD:DP:SAC	0/1:17,25:42:2,15,15,10
chr4	186509394	pbsv.INV.10645	G	<INV>	.	InsufficientStrandEvidence	SVTYPE=INV;END=186509616;SVLEN=223	GT:AD:DP:SAC	0/1:20,7:27:15,5,0,7
chr4	186540761	pbsv.INS.DUP.10646	G	<DUP>	.	PASS	SVTYPE=DUP;END=186540831;SVLEN=70	GT:AD:DP:SAC	1/1:3,36:39:1,2,16,20
chr4	186821283	pbsv.INS.DUP.10649	C	<DUP>	.	PASS	SVTYPE=DUP;END=186821498;SVLEN=215	GT:AD:DP:SAC	0/1:14,16:30:5,9,8,8
chr4	186821431	pbsv.INS.DUP.10650	C	<DUP>	.	PASS	SVTYPE=DUP;END=186821507;SVLEN=76	GT:AD:DP:SAC	1/1:6,27:33:4,2,10,17
chr4	188270834	pbsv.INS.DUP.10692	A	<DUP>	.	PASS	SVTYPE=DUP;END=188270892;SVLEN=58	GT:AD:DP:SAC	0/1:11,18:29:5,6,9,9
chr4	188631198	pbsv.INS.DUP.10708	C	<DUP>	.	PASS	SVTYPE=DUP;END=188631240;SVLEN=42	GT:AD:DP:SAC	1/1:1,19:20:1,0,8,11
chr4	189036109	pbsv.BND.chr4:189036109-chrUn_JTFH01000141v1_decoy:2841	G	G]chrUn_JTFH01000141v1_decoy:2841]	.	Decoy;NearContigEnd	SVTYPE=BND;CIPOS=-38,34;MATEID=pbsv.BND.chrUn_JTFH01000141v1_decoy:2841-chr4:189036109	GT:AD:DP	0/1:27,7:34
chr4	189036346	pbsv.BND.chr4:189036346-chrUn_JTFH01000141v1_decoy:1	C	[chrUn_JTFH01000141v1_decoy:1[C	.	Decoy;NearContigEnd	SVTYPE=BND;CIPOS=-3,18;MATEID=pbsv.BND.chrUn_JTFH01000141v1_decoy:1-chr4:189036346	GT:AD:DP	0/1:6,22:28
chr4	189155535	pbsv.INS.DUP.10727	C	<DUP>	.	PASS	SVTYPE=DUP;END=189155642;SVLEN=107	GT:AD:DP:SAC	0/1:27,8:35:11,16,5,3
chr4	189155577	pbsv.INS.DUP.10729	C	<DUP>	.	PASS	SVTYPE=DUP;END=189155730;SVLEN=153	GT:AD:DP:SAC	0/1:14,21:35:5,9,11,10
chr4	189309393	pbsv.INS.DUP.10736	G	<DUP>	.	PASS	SVTYPE=DUP;END=189309423;SVLEN=30	GT:AD:DP:SAC	0/1:17,13:30:8,9,6,7
chr4	189314488	pbsv.INS.DUP.10737	C	<DUP>	.	PASS	SVTYPE=DUP;END=189314812;SVLEN=324	GT:AD:DP:SAC	0/1:15,8:23:5,10,5,3
chr4	189355801	pbsv.INS.DUP.10739	C	<DUP>	.	PASS	SVTYPE=DUP;END=189355819;SVLEN=18	GT:AD:DP:SAC	1/1:4,29:33:4,0,11,18
chr4	189364067	pbsv.INS.DUP.10741	C	<DUP>	.	PASS	SVTYPE=DUP;END=189364096;SVLEN=29	GT:AD:DP:SAC	0/1:22,12:34:11,11,8,4
chr4	189390340	pbsv.INS.DUP.10747	A	<DUP>	.	PASS	SVTYPE=DUP;END=189390360;SVLEN=20	GT:AD:DP:SAC	1/1:0,36:36:0,0,16,20
chr4	189400199	pbsv.INS.DUP.10748	T	<DUP>	.	PASS	SVTYPE=DUP;END=189400493;SVLEN=294	GT:AD:DP:SAC	0/1:16,14:30:8,8,7,7
chr4	189400394	pbsv.INS.DUP.10749	A	<DUP>	.	PASS	SVTYPE=DUP;END=189400459;SVLEN=65	GT:AD:DP:SAC	0/1:23,9:32:11,12,5,4
chr4	189491391	pbsv.INS.DUP.10760	T	<DUP>	.	PASS	SVTYPE=DUP;END=189491608;SVLEN=217	GT:AD:DP:SAC	0/1:13,23:36:7,6,12,11
chr4	189508206	pbsv.INS.DUP.10764	A	<DUP>	.	PASS	SVTYPE=DUP;END=189508328;SVLEN=122	GT:AD:DP:SAC	1/1:2,33:35:1,1,13,20
chr4	189651798	pbsv.INS.DUP.10771	G	<DUP>	.	PASS	SVTYPE=DUP;END=189652210;SVLEN=412	GT:AD:DP:SAC	0/1:21,18:39:14,7,6,12
chr4	189651829	pbsv.INS.DUP.10772	A	<DUP>	.	PASS	SVTYPE=DUP;END=189651977;SVLEN=148	GT:AD:DP:SAC	0/1:13,26:39:8,5,12,14
chr4	189761694	pbsv.INS.DUP.10781	C	<DUP>	.	PASS	SVTYPE=DUP;END=189761753;SVLEN=59	GT:AD:DP:SAC	1/1:1,23:24:1,0,8,15
chr4	189810586	pbsv.INS.DUP.10784	T	<DUP>	.	PASS	SVTYPE=DUP;END=189810663;SVLEN=77	GT:AD:DP:SAC	0/1:16,28:44:8,8,15,13
chr4	189846199	pbsv.INS.DUP.10796	T	<DUP>	.	PASS	SVTYPE=DUP;END=189846543;SVLEN=344	GT:AD:DP:SAC	0/1:32,5:37:18,14,3,2
chr4	189846798	pbsv.INS.DUP.10798	T	<DUP>	.	PASS	SVTYPE=DUP;END=189847065;SVLEN=267	GT:AD:DP:SAC	0/1:25,12:37:15,10,6,6
chr4	189848578	pbsv.INS.DUP.10800	A	<DUP>	.	PASS	SVTYPE=DUP;END=189848725;SVLEN=147	GT:AD:DP:SAC	1/1:3,21:24:1,2,10,11
chr4	189848587	pbsv.INS.DUP.10801	G	<DUP>	.	PASS	SVTYPE=DUP;END=189848809;SVLEN=222	GT:AD:DP:SAC	0/1:16,8:24:8,8,3,5
chr4	189866620	pbsv.INS.DUP.10803	C	<DUP>	.	PASS	SVTYPE=DUP;END=189866650;SVLEN=30	GT:AD:DP:SAC	1/1:4,38:42:3,1,19,19
chr4	189881306	pbsv.INS.DUP.10805	A	<DUP>	.	PASS	SVTYPE=DUP;END=189881519;SVLEN=213	GT:AD:DP:SAC	0/1:17,18:35:10,7,10,8
chr4	189881309	pbsv.INS.DUP.10806	A	<DUP>	.	PASS	SVTYPE=DUP;END=189881441;SVLEN=132	GT:AD:DP:SAC	0/1:36,14:50:16,20,8,6
chr5	12691	pbsv.INS.DUP.10823	A	<DUP>	.	PASS	SVTYPE=DUP;END=12847;SVLEN=156	GT:AD:DP:SAC	0/1:22,33:55:17,5,29,4
chr5	73217	pbsv.INS.DUP.10828	T	<DUP>	.	PASS	SVTYPE=DUP;END=73567;SVLEN=350	GT:AD:DP:SAC	0/1:60,24:84:33,27,13,11
chr5	164654	pbsv.INS.DUP.10840	G	<DUP>	.	PASS	SVTYPE=DUP;END=164827;SVLEN=173	GT:AD:DP:SAC	0/1:40,44:84:16,24,21,23
chr5	194173	pbsv.INS.DUP.10844	C	<DUP>	.	PASS	SVTYPE=DUP;END=194257;SVLEN=84	GT:AD:DP:SAC	0/1:50,26:76:23,27,15,11
chr5	258934	pbsv.INS.DUP.10849	A	<DUP>	.	PASS	SVTYPE=DUP;END=259115;SVLEN=181	GT:AD:DP:SAC	0/1:67,20:87:34,33,12,8
chr5	309673	pbsv.INS.DUP.10853	G	<DUP>	.	PASS	SVTYPE=DUP;END=309966;SVLEN=293	GT:AD:DP:SAC	0/1:51,14:65:29,22,8,6
chr5	318544	pbsv.INS.DUP.10858	G	<DUP>	.	PASS	SVTYPE=DUP;END=318571;SVLEN=27	GT:AD:DP:SAC	0/1:23,50:73:14,9,23,27
chr5	340665	pbsv.INS.DUP.10859	T	<DUP>	.	PASS	SVTYPE=DUP;END=340688;SVLEN=23	GT:AD:DP:SAC	0/1:48,16:64:29,19,8,8
chr5	505383	pbsv.INS.DUP.10883	T	<DUP>	.	PASS	SVTYPE=DUP;END=505752;SVLEN=369	GT:AD:DP:SAC	0/1:37,24:61:22,15,16,8
chr5	505590	pbsv.INS.DUP.10884	G	<DUP>	.	PASS	SVTYPE=DUP;END=505658;SVLEN=68	GT:AD:DP:SAC	0/1:44,15:59:26,18,10,5
chr5	507167	pbsv.INS.DUP.10885	T	<DUP>	.	PASS	SVTYPE=DUP;END=507185;SVLEN=18	GT:AD:DP:SAC	0/1:32,28:60:16,16,16,12
chr5	543232	pbsv.INS.DUP.10891	C	<DUP>	.	PASS	SVTYPE=DUP;END=543272;SVLEN=40	GT:AD:DP:SAC	1/1:8,80:88:6,2,46,34
chr5	552734	pbsv.INS.DUP.10892	A	<DUP>	.	PASS	SVTYPE=DUP;END=552853;SVLEN=119	GT:AD:DP:SAC	0/1:27,51:78:10,17,26,25
chr5	628790	pbsv.INS.DUP.10904	T	<DUP>	.	PASS	SVTYPE=DUP;END=628835;SVLEN=45	GT:AD:DP:SAC	1/1:10,78:88:8,2,37,41
chr5	650474	pbsv.INS.DUP.10907	T	<DUP>	.	PASS	SVTYPE=DUP;END=650527;SVLEN=53	GT:AD:DP:SAC	0/1:56,52:108:28,28,27,25
chr5	981883	pbsv.INS.DUP.10929	G	<DUP>	.	PASS	SVTYPE=DUP;END=982013;SVLEN=130	GT:AD:DP:SAC	0/1:44,44:88:28,16,18,26
chr5	1070124	pbsv.INS.DUP.10944	T	<DUP>	.	PASS	SVTYPE=DUP;END=1070187;SVLEN=63	GT:AD:DP:SAC	0/1:52,26:78:29,23,13,13
chr5	1170260	pbsv.INS.DUP.10953	C	<DUP>	.	PASS	SVTYPE=DUP;END=1170781;SVLEN=521	GT:AD:DP:SAC	0/1:63,20:83:30,33,7,13
chr5	1229994	pbsv.INS.DUP.10958	T	<DUP>	.	PASS	SVTYPE=DUP;END=1230171;SVLEN=177	GT:AD:DP:SAC	0/1:64,17:81:35,29,7,10
chr5	1238320	pbsv.INS.DUP.10959	A	<DUP>	.	PASS	SVTYPE=DUP;END=1238488;SVLEN=168	GT:AD:DP:SAC	0/1:47,47:94:22,25,24,23
chr5	1272652	pbsv.INS.DUP.10963	A	<DUP>	.	PASS	SVTYPE=DUP;END=1272750;SVLEN=98	GT:AD:DP:SAC	0/1:20,59:79:14,6,30,29
chr5	1272858	pbsv.INS.DUP.10964	C	<DUP>	.	PASS	SVTYPE=DUP;END=1273115;SVLEN=257	GT:AD:DP:SAC	0/1:55,20:75:29,26,12,8
chr5	1291351	pbsv.INS.DUP.10968	C	<DUP>	.	PASS	SVTYPE=DUP;END=1291450;SVLEN=99	GT:AD:DP:SAC	0/1:44,50:94:24,20,14,36
chr5	1333424	pbsv.INS.DUP.10974	G	<DUP>	.	PASS	SVTYPE=DUP;END=1333594;SVLEN=170	GT:AD:DP:SAC	0/1:217,60:277:108,109,29,31
chr5	1539917	pbsv.INS.DUP.10988	G	<DUP>	.	PASS	SVTYPE=DUP;END=1540015;SVLEN=98	GT:AD:DP:SAC	0/1:47,40:87:25,22,23,17
chr5	1540146	pbsv.CNV.10989	G	<CNV>	.	NearReferenceGap	SVTYPE=cnv;END=47079733;SVLEN=45539587;SHADOWED	CN	3
chr5	1540146	pbsv.BND.chr5:1540146-chr22:20909628	G	G]chr22:20909628]	.	PASS	SVTYPE=BND;CIPOS=0,1;MATEID=pbsv.BND.chr22:20909628-chr5:1540146	GT:AD:DP	0/1:87,2:89
chr5	1584756	pbsv.INS.DUP.10996	C	<DUP>	.	PASS	SVTYPE=DUP;END=1584849;SVLEN=93	GT:AD:DP:SAC	0/1:55,24:79:22,33,12,12
chr5	1586025	pbsv.INS.DUP.10998	C	<DUP>	.	PASS	SVTYPE=DUP;END=1586056;SVLEN=31	GT:AD:DP:SAC	0/1:42,39:81:19,23,15,24
chr5	1604112	pbsv.INS.DUP.10999	A	<DUP>	.	PASS	SVTYPE=DUP;END=1604202;SVLEN=90	GT:AD:DP:SAC	0/1:55,26:81:23,32,12,14
chr5	1611694	pbsv.INS.DUP.11000	G	<DUP>	.	PASS	SVTYPE=DUP;END=1611758;SVLEN=64	GT:AD:DP:SAC	0/1:64,28:92:24,40,14,14
chr5	1623847	pbsv.INS.DUP.11002	C	<DUP>	.	PASS	SVTYPE=DUP;END=1623882;SVLEN=35	GT:AD:DP:SAC	1/1:7,76:83:3,4,38,38
chr5	1807132	pbsv.INS.DUP.11018	G	<DUP>	.	PASS	SVTYPE=DUP;END=1807187;SVLEN=55	GT:AD:DP:SAC	1/1:4,71:75:4,0,27,44
chr5	1842849	pbsv.INS.DUP.11023	G	<DUP>	.	PASS	SVTYPE=DUP;END=1843180;SVLEN=331	GT:AD:DP:SAC	0/1:28,39:67:15,13,24,15
chr5	1842981	pbsv.INS.DUP.11024	C	<DUP>	.	PASS	SVTYPE=DUP;END=1843221;SVLEN=240	GT:AD:DP:SAC	0/1:83,16:99:49,34,10,6
chr5	1843019	pbsv.INS.DUP.11026	G	<DUP>	.	PASS	SVTYPE=DUP;END=1843162;SVLEN=143	GT:AD:DP:SAC	0/1:50,50:100:31,19,28,22
chr5	1845605	pbsv.INS.DUP.11028	G	<DUP>	.	PASS	SVTYPE=DUP;END=1845967;SVLEN=362	GT:AD:DP:SAC	0/1:23,49:72:14,9,24,25
chr5	1847915	pbsv.INS.DUP.11029	T	<DUP>	.	PASS	SVTYPE=DUP;END=1847943;SVLEN=28	GT:AD:DP:SAC	1/1:3,68:71:2,1,37,31
chr5	1857929	pbsv.INS.DUP.11032	A	<DUP>	.	PASS	SVTYPE=DUP;END=1858215;SVLEN=286	GT:AD:DP:SAC	0/1:59,15:74:27,32,6,9
chr5	1858053	pbsv.INS.DUP.11033	T	<DUP>	.	PASS	SVTYPE=DUP;END=1858147;SVLEN=94	GT:AD:DP:SAC	0/1:59,16:75:31,28,3,13
chr5	1984702	pbsv.INS.DUP.11045	G	<DUP>	.	PASS	SVTYPE=DUP;END=1984778;SVLEN=76	GT:AD:DP:SAC	1/1:0,80:80:0,0,47,33
chr5	2005014	pbsv.INS.DUP.11048	G	<DUP>	.	PASS	SVTYPE=DUP;END=2005305;SVLEN=291	GT:AD:DP:SAC	0/1:55,28:83:24,31,15,13
chr5	2082496	pbsv.INS.DUP.11050	A	<DUP>	.	PASS	SVTYPE=DUP;END=2082834;SVLEN=338	GT:AD:DP:SAC	0/1:42,37:79:19,23,24,13
chr5	2146177	pbsv.INS.DUP.11053	T	<DUP>	.	PASS	SVTYPE=DUP;END=2146397;SVLEN=220	GT:AD:DP:SAC	0/1:104,51:155:58,46,22,29
chr5	2490536	pbsv.INS.DUP.11062	T	<DUP>	.	PASS	SVTYPE=DUP;END=2490730;SVLEN=194	GT:AD:DP:SAC	0/1:34,54:88:20,14,24,30
chr5	2491334	pbsv.INS.DUP.11064	G	<DUP>	.	PASS	SVTYPE=DUP;END=2491440;SVLEN=106	GT:AD:DP:SAC	0/1:40,57:97:19,21,25,32
chr5	2677824	pbsv.INS.DUP.11069	G	<DUP>	.	PASS	SVTYPE=DUP;END=2677863;SVLEN=39	GT:AD:DP:SAC	0/1:59,25:84:36,23,8,17
chr5	3381944	pbsv.INS.DUP.11090	A	<DUP>	.	PASS	SVTYPE=DUP;END=3381982;SVLEN=38	GT:AD:DP:SAC	1/1:9,82:91:4,5,46,36
chr5	3383673	pbsv.INS.DUP.11091	T	<DUP>	.	PASS	SVTYPE=DUP;END=3383796;SVLEN=123	GT:AD:DP:SAC	1/1:6,71:77:2,4,41,30
chr5	3761406	pbsv.INS.DUP.11105	G	<DUP>	.	PASS	SVTYPE=DUP;END=3761443;SVLEN=37	GT:AD:DP:SAC	0/1:17,65:82:8,9,24,41
chr5	3785313	pbsv.INS.DUP.11106	C	<DUP>	.	PASS	SVTYPE=DUP;END=3785695;SVLEN=382	GT:AD:DP:SAC	0/1:33,37:70:13,20,16,21
chr5	4574475	pbsv.INS.DUP.11116	C	<DUP>	.	PASS	SVTYPE=DUP;END=4574510;SVLEN=35	GT:AD:DP:SAC	0/1:27,30:57:15,12,15,15
chr5	5132369	pbsv.INS.DUP.11121	C	<DUP>	.	PASS	SVTYPE=DUP;END=5132415;SVLEN=46	GT:AD:DP:SAC	0/1:26,52:78:12,14,30,22
chr5	5303266	pbsv.BND.chr5:5303266-chr7:147368563	A	A[chr7:147368563[	.	PASS	SVTYPE=BND;CIPOS=0,0;MATEID=pbsv.BND.chr7:147368563-chr5:5303266	GT:AD:DP	0/1:77,2:79
chr5	5741712	pbsv.INS.DUP.11128	A	<DUP>	.	InsufficientStrandEvidence	SVTYPE=DUP;END=5741731;SVLEN=19	GT:AD:DP:SAC	0/1:37,14:51:29,8,0,14
chr5	5931002	pbsv.INS.DUP.11131	A	<DUP>	.	PASS	SVTYPE=DUP;END=5931133;SVLEN=131	GT:AD:DP:SAC	1/1:1,76:77:0,1,42,34
chr5	5991857	pbsv.BND.chr5:5991857-chr17:9383538	A	[chr17:9383538[A	.	PASS	SVTYPE=BND;CIPOS=-3,4;MATEID=pbsv.BND.chr17:9383538-chr5:5991857	GT:AD:DP	0/1:82,2:84
chr5	6101713	pbsv.INS.DUP.11136	G	<DUP>	.	PASS	SVTYPE=DUP;END=6101841;SVLEN=128	GT:AD:DP:SAC	0/1:41,55:96:14,27,24,31
chr5	6313798	pbsv.INS.DUP.11142	G	<DUP>	.	PASS	SVTYPE=DUP;END=6313883;SVLEN=85	GT:AD:DP:SAC	1/1:3,67:70:1,2,36,31
chr5	6774251	pbsv.INS.DUP.11156	C	<DUP>	.	PASS	SVTYPE=DUP;END=6774317;SVLEN=66	GT:AD:DP:SAC	0/1:26,33:59:5,21,6,27
chr5	7469679	pbsv.BND.chr5:7469679-chr2:36864397	T	]chr2:36864397]T	.	PASS	SVTYPE=BND;CIPOS=0,1;MATEID=pbsv.BND.chr2:36864397-chr5:7469679	GT:AD:DP	0/1:82,2:84
chr5	7924011	pbsv.BND.chr5:7924011-chr4:60341	C	C[chr4:60341[	.	PASS	SVTYPE=BND;CIPOS=-4,3;MATEID=pbsv.BND.chr4:60341-chr5:7924011	GT:AD:DP	0/1:51,25:76
chr5	7937088	pbsv.BND.chr5:7937088-chrUn_JTFH01000684v1_decoy:1264	T	]chrUn_JTFH01000684v1_decoy:1264]T	.	Decoy;NearContigEnd	SVTYPE=BND;CIPOS=-2,6;MATEID=pbsv.BND.chrUn_JTFH01000684v1_decoy:1264-chr5:7937088	GT:AD:DP	0/1:51,3:54
chr5	8049950	pbsv.INV.11177	G	<INV>	.	InsufficientStrandEvidence	SVTYPE=INV;END=8050543;SVLEN=594	GT:AD:DP:SAC	0/1:30,12:42:17,13,0,12
chr5	8049975	pbsv.INS.DUP.11178	G	<DUP>	.	PASS	SVTYPE=DUP;END=8050008;SVLEN=33	GT:AD:DP:SAC	0/1:17,9:26:2,15,1,8
chr5	9353119	pbsv.INV.11193	A	<INV>	.	InsufficientStrandEvidence	SVTYPE=INV;END=9353431;SVLEN=313	GT:AD:DP:SAC	0/1:22,10:32:21,1,0,10
chr5	10455811	pbsv.INS.DUP.11213	A	<DUP>	.	PASS	SVTYPE=DUP;END=10455853;SVLEN=42	GT:AD:DP:SAC	1/1:4,61:65:2,2,38,23
chr5	11120368	pbsv.INS.DUP.11223	T	<DUP>	.	PASS	SVTYPE=DUP;END=11120530;SVLEN=162	GT:AD:DP:SAC	1/1:11,44:55:9,2,21,23
chr5	11311282	pbsv.INS.DUP.11227	C	<DUP>	.	PASS	SVTYPE=DUP;END=11311385;SVLEN=103	GT:AD:DP:SAC	0/1:11,36:47:6,5,20,16
chr5	11312687	pbsv.INS.DUP.11228	C	<DUP>	.	PASS	SVTYPE=DUP;END=11312709;SVLEN=22	GT:AD:DP:SAC	1/1:3,53:56:3,0,28,25
chr5	13742911	pbsv.BND.chr5:13742911-chr5:13871951	T	]chr5:13871951]T	.	PASS	SVTYPE=BND;CIPOS=-3,3;MATEID=pbsv.BND.chr5:13871951-chr5:13742911;MATEDIST=129040	GT:AD:DP	0/1:48,6:54
chr5	13871951	pbsv.BND.chr5:13871951-chr5:13742911	A	A[chr5:13742911[	.	PASS	SVTYPE=BND;CIPOS=-14,22;MATEID=pbsv.BND.chr5:13742911-chr5:13871951;MATEDIST=129040	GT:AD:DP	0/1:60,6:66
chr5	14104481	pbsv.BND.chr5:14104481-chr5:14708428	A	]chr5:14708428]A	.	PASS	SVTYPE=BND;CIPOS=0,2;MATEID=pbsv.BND.chr5:14708428-chr5:14104481;MATEDIST=603947	GT:AD:DP	0/1:72,3:75
chr5	14226878	pbsv.INS.DUP.11263	G	<DUP>	.	PASS	SVTYPE=DUP;END=14226897;SVLEN=19	GT:AD:DP:SAC	1/1:3,61:64:1,2,33,28
chr5	14347055	pbsv.INS.DUP.11265	A	<DUP>	.	PASS	SVTYPE=DUP;END=14347349;SVLEN=294	GT:AD:DP:SAC	0/1:47,22:69:23,24,9,13
chr5	14634295	pbsv.INS.DUP.11269	C	<DUP>	.	PASS	SVTYPE=DUP;END=14634449;SVLEN=154	GT:AD:DP:SAC	0/1:25,25:50:12,13,12,13
chr5	14635072	pbsv.INS.DUP.11271	A	<DUP>	.	PASS	SVTYPE=DUP;END=14635155;SVLEN=83	GT:AD:DP:SAC	0/1:32,16:48:15,17,6,10
chr5	14708428	pbsv.BND.chr5:14708428-chr5:14104481	C	C[chr5:14104481[	.	PASS	SVTYPE=BND;CIPOS=-1,1;MATEID=pbsv.BND.chr5:14104481-chr5:14708428;MATEDIST=603947	GT:AD:DP	0/1:61,3:64
chr5	15069935	pbsv.SPLIT.DUP.11274	A	<DUP>	.	PASS	SVTYPE=DUP;END=15073518;SVLEN=3583	GT:AD:DP:SAC	0/1:58,23:81:33,25,9,14
chr5	16524990	pbsv.INS.DUP.11289	G	<DUP>	.	PASS	SVTYPE=DUP;END=16525032;SVLEN=42	GT:AD:DP:SAC	1/1:7,54:61:4,3,20,34
chr5	17517001	pbsv.INV.11305	A	<INV>	.	NearReferenceGap	SVTYPE=INV;END=17582513;SVLEN=65513	GT:AD:DP:SAC	1/1:10,52:62:5,5,25,27
chr5	17920646	pbsv.INS.DUP.11319	T	<DUP>	.	PASS	SVTYPE=DUP;END=17920685;SVLEN=39	GT:AD:DP:SAC	0/1:37,21:58:19,18,9,12
chr5	20398819	pbsv.INS.DUP.11355	A	<DUP>	.	PASS	SVTYPE=DUP;END=20398869;SVLEN=50	GT:AD:DP:SAC	1/1:1,41:42:1,0,21,20
chr5	21581444	pbsv.BND.chr5:21581444-chr18:54853956	T	T[chr18:54853956[	.	PASS	SVTYPE=BND;CIPOS=0,0;MATEID=pbsv.BND.chr18:54853956-chr5:21581444	GT:AD:DP	0/1:58,2:60
chr5	22532354	pbsv.INS.DUP.11388	T	<DUP>	.	PASS	SVTYPE=DUP;END=22532375;SVLEN=21	GT:AD:DP:SAC	1/1:2,53:55:0,2,23,30
chr5	23924918	pbsv.BND.chr5:23924918-chr13:82194393	G	]chr13:82194393]G	.	PASS	SVTYPE=BND;CIPOS=-1,2;MATEID=pbsv.BND.chr13:82194393-chr5:23924918	GT:AD:DP	0/1:59,2:61
chr5	24574744	pbsv.BND.chr5:24574744-chrUn_JTFH01000767v1_decoy:1181	A	]chrUn_JTFH01000767v1_decoy:1181]A	.	Decoy;NearContigEnd	SVTYPE=BND;CIPOS=0,3;MATEID=pbsv.BND.chrUn_JTFH01000767v1_decoy:1181-chr5:24574744	GT:AD:DP	0/1:35,8:43
chr5	25682186	pbsv.INS.DUP.11418	T	<DUP>	.	PASS	SVTYPE=DUP;END=25682207;SVLEN=21	GT:AD:DP:SAC	0/1:26,41:67:11,15,21,20
chr5	26107089	pbsv.INS.DUP.11426	A	<DUP>	.	PASS	SVTYPE=DUP;END=26107116;SVLEN=27	GT:AD:DP:SAC	0/1:32,15:47:16,16,8,7
chr5	26896491	pbsv.INS.DUP.11439	T	<DUP>	.	PASS	SVTYPE=DUP;END=26896554;SVLEN=63	GT:AD:DP:SAC	0/1:30,32:62:15,15,17,15
chr5	27875271	pbsv.BND.chr5:27875271-chr6:11674899	T	]chr6:11674899]T	.	PASS	SVTYPE=BND;CIPOS=-4,5;MATEID=pbsv.BND.chr6:11674899-chr5:27875271	GT:AD:DP	0/1:59,2:61
chr5	28543054	pbsv.BND.chr5:28543054-chr1:86975349	G	G[chr1:86975349[	.	PASS	SVTYPE=BND;CIPOS=-1,2;MATEID=pbsv.BND.chr1:86975349-chr5:28543054	GT:AD:DP	0/1:53,2:55
chr5	28785805	pbsv.BND.chr5:28785805-chr4:108784567	C	]chr4:108784567]C	.	PASS	SVTYPE=BND;CIPOS=0,1;MATEID=pbsv.BND.chr4:108784567-chr5:28785805	GT:AD:DP	0/1:61,2:63
chr5	28818387	pbsv.INS.DUP.11454	G	<DUP>	.	PASS	SVTYPE=DUP;END=28818437;SVLEN=50	GT:AD:DP:SAC	0/1:54,23:77:32,22,4,19
chr5	30421135	pbsv.BND.chr5:30421135-chr18:58433891	A	[chr18:58433891[A	.	PASS	SVTYPE=BND;CIPOS=0,0;MATEID=pbsv.BND.chr18:58433891-chr5:30421135	GT:AD:DP	0/1:55,2:57
chr5	30999441	pbsv.BND.chr5:30999441-chr6:37376819	C	C[chr6:37376819[	.	PASS	SVTYPE=BND;CIPOS=-2,2;MATEID=pbsv.BND.chr6:37376819-chr5:30999441	GT:AD:DP	0/1:70,2:72
chr5	31017611	pbsv.BND.chr5:31017611-chr19:23146895	A	A[chr19:23146895[	.	PASS	SVTYPE=BND;CIPOS=-1,3;MATEID=pbsv.BND.chr19:23146895-chr5:31017611	GT:AD:DP	0/1:53,3:56
chr5	31118961	pbsv.BND.chr5:31118961-chr14:82400034	C	C]chr14:82400034]	.	PASS	SVTYPE=BND;CIPOS=-12,7;MATEID=pbsv.BND.chr14:82400034-chr5:31118961	GT:AD:DP	0/1:62,3:65
chr5	31251707	pbsv.BND.chr5:31251707-chr1:151053442	G	[chr1:151053442[G	.	PASS	SVTYPE=BND;CIPOS=0,0;MATEID=pbsv.BND.chr1:151053442-chr5:31251707	GT:AD:DP	0/1:63,2:65
chr5	31480183	pbsv.INS.DUP.11478	T	<DUP>	.	PASS	SVTYPE=DUP;END=31480198;SVLEN=15	GT:AD:DP:SAC	0/1:31,28:59:14,17,18,10
chr5	31691557	pbsv.INS.DUP.11482	G	<DUP>	.	PASS	SVTYPE=DUP;END=31691615;SVLEN=58	GT:AD:DP:SAC	0/1:40,27:67:15,25,15,12
chr5	31969512	pbsv.INS.DUP.11486	A	<DUP>	.	PASS	SVTYPE=DUP;END=31969532;SVLEN=20	GT:AD:DP:SAC	0/1:31,29:60:17,14,13,16
chr5	32147416	pbsv.BND.chr5:32147416-chr18:53834265	G	G]chr18:53834265]	.	PASS	SVTYPE=BND;CIPOS=-1,1;MATEID=pbsv.BND.chr18:53834265-chr5:32147416	GT:AD:DP	0/1:73,2:75
chr5	33288459	pbsv.BND.chr5:33288459-chr1:37984065	A	A]chr1:37984065]	.	PASS	SVTYPE=BND;CIPOS=-5,2;MATEID=pbsv.BND.chr1:37984065-chr5:33288459	GT:AD:DP	0/1:60,5:65
chr5	35288247	pbsv.INS.DUP.11536	T	<DUP>	.	PASS	SVTYPE=DUP;END=35288272;SVLEN=25	GT:AD:DP:SAC	0/1:30,33:63:16,14,15,18
chr5	35494828	pbsv.INS.DUP.11538	G	<DUP>	.	PASS	SVTYPE=DUP;END=35494877;SVLEN=49	GT:AD:DP:SAC	0/1:37,34:71:16,21,12,22
chr5	38248249	pbsv.BND.chr5:38248249-chr10:44898848	T	[chr10:44898848[T	.	PASS	SVTYPE=BND;CIPOS=-6,14;MATEID=pbsv.BND.chr10:44898848-chr5:38248249	GT:AD:DP	0/1:42,12:54
chr5	38253088	pbsv.BND.chr5:38253088-chr10:44898811	T	T]chr10:44898811]	.	PASS	SVTYPE=BND;CIPOS=-7,4;MATEID=pbsv.BND.chr10:44898811-chr5:38253088	GT:AD:DP	0/1:38,29:67
chr5	38759831	pbsv.INS.DUP.11568	T	<DUP>	.	PASS	SVTYPE=DUP;END=38759850;SVLEN=19	GT:AD:DP:SAC	0/1:31,8:39:16,15,1,7
chr5	43531657	pbsv.INS.DUP.11614	A	<DUP>	.	PASS	SVTYPE=DUP;END=43531676;SVLEN=19	GT:AD:DP:SAC	0/1:17,23:40:6,11,9,14
chr5	43874915	pbsv.BND.chr5:43874915-chr20:2106882	G	G]chr20:2106882]	.	PASS	SVTYPE=BND;CIPOS=0,0;MATEID=pbsv.BND.chr20:2106882-chr5:43874915	GT:AD:DP	0/1:37,3:40
chr5	44888693	pbsv.INS.DUP.11622	T	<DUP>	.	PASS	SVTYPE=DUP;END=44888746;SVLEN=53	GT:AD:DP:SAC	0/1:28,15:43:11,17,13,2
chr5	45116975	pbsv.BND.chr5:45116975-chr2:115003500	T	]chr2:115003500]T	.	PASS	SVTYPE=BND;CIPOS=0,0;MATEID=pbsv.BND.chr2:115003500-chr5:45116975	GT:AD:DP	0/1:53,2:55
chr5	46434998	pbsv.BND.chr5:46434998-chr19:24330422	G	G[chr19:24330422[	.	NearReferenceGap	SVTYPE=BND;CIPOS=-11,3;MATEID=pbsv.BND.chr19:24330422-chr5:46434998	GT:AD:DP	0/1:34,11:45
chr5	47079733	pbsv.BND.chr5:47079733-chr5_GL000208v1_random:4	T	T[chr5_GL000208v1_random:4[	.	NearReferenceGap;NearContigEnd	SVTYPE=BND;CIPOS=0,0;MATEID=pbsv.BND.chr5_GL000208v1_random:4-chr5:47079733	GT:AD:DP	1/1:1,5:6
chr5	49599325	pbsv.INV.11696	T	<INV>	.	NearReferenceGap	SVTYPE=INV;END=49610724;SVLEN=11400	GT:AD:DP:SAC	1/1:3,21:24:0,3,12,9
chr5	49603131	pbsv.INV.11699	A	<INV>	.	NearReferenceGap	SVTYPE=INV;END=49661312;SVLEN=58182	GT:AD:DP:SAC	1/1:0,17:17:0,0,7,10
chr5	50251696	pbsv.BND.chr5:50251696-chrUn_JTFH01001294v1_decoy:2	T	T[chrUn_JTFH01001294v1_decoy:2[	.	Decoy;NearContigEnd	SVTYPE=BND;CIPOS=-1,2;MATEID=pbsv.BND.chrUn_JTFH01001294v1_decoy:2-chr5:50251696	GT:AD:DP	0/1:36,3:39
chr5	51708163	pbsv.INS.DUP.11737	A	<DUP>	.	InsufficientStrandEvidence	SVTYPE=DUP;END=51708361;SVLEN=198	GT:AD:DP:SAC	0/1:17,8:25:8,9,8,0
chr5	52024321	pbsv.INS.DUP.11740	A	<DUP>	.	PASS	SVTYPE=DUP;END=52024340;SVLEN=19	GT:AD:DP:SAC	0/1:21,9:30:14,7,5,4
chr5	52872576	pbsv.INS.DUP.11748	T	<DUP>	.	PASS	SVTYPE=DUP;END=52872592;SVLEN=16	GT:AD:DP:SAC	1/1:0,28:28:0,0,12,16
chr5	52903498	pbsv.BND.chr5:52903498-chr20:8639920	G	[chr20:8639920[G	.	PASS	SVTYPE=BND;CIPOS=-1,2;MATEID=pbsv.BND.chr20:8639920-chr5:52903498	GT:AD:DP	0/1:31,3:34
chr5	52911612	pbsv.INS.DUP.11750	T	<DUP>	.	PASS	SVTYPE=DUP;END=52911695;SVLEN=83	GT:AD:DP:SAC	0/1:8,15:23:8,0,7,8
chr5	53172339	pbsv.INS.DUP.11757	T	<DUP>	.	PASS	SVTYPE=DUP;END=53172427;SVLEN=88	GT:AD:DP:SAC	0/1:18,9:27:4,14,8,1
chr5	54695345	pbsv.BND.chr5:54695345-chr1:198741602	T	T[chr1:198741602[	.	PASS	SVTYPE=BND;CIPOS=0,0;MATEID=pbsv.BND.chr1:198741602-chr5:54695345	GT:AD:DP	0/1:36,2:38
chr5	55151918	pbsv.BND.chr5:55151918-chr3:87975223	G	G]chr3:87975223]	.	PASS	SVTYPE=BND;CIPOS=-2,3;MATEID=pbsv.BND.chr3:87975223-chr5:55151918	GT:AD:DP	0/1:30,6:36
chr5	55696051	pbsv.INS.DUP.11778	G	<DUP>	.	PASS	SVTYPE=DUP;END=55696090;SVLEN=39	GT:AD:DP:SAC	0/1:10,9:19:7,3,3,6
chr5	56452375	pbsv.INS.DUP.11791	G	<DUP>	.	PASS	SVTYPE=DUP;END=56452392;SVLEN=17	GT:AD:DP:SAC	0/1:29,15:44:15,14,4,11
chr5	56708080	pbsv.BND.chr5:56708080-chr2:76411584	A	A[chr2:76411584[	.	PASS	SVTYPE=BND;CIPOS=0,0;MATEID=pbsv.BND.chr2:76411584-chr5:56708080	GT:AD:DP	0/1:32,2:34
chr5	57525827	pbsv.SPLIT.DUP.11803	C	<DUP>	.	PASS	SVTYPE=DUP;END=57590591;SVLEN=64764;NotFullySpanned	GT:AD:DP:SAC	0/1:33,13:46:13,20,6,7
chr5	58064148	pbsv.BND.chr5:58064148-chr13:35743602	C	[chr13:35743602[C	.	PASS	SVTYPE=BND;CIPOS=0,0;MATEID=pbsv.BND.chr13:35743602-chr5:58064148	GT:AD:DP	0/1:28,2:30
chr5	59200400	pbsv.INS.DUP.11819	G	<DUP>	.	PASS	SVTYPE=DUP;END=59200484;SVLEN=84	GT:AD:DP:SAC	1/1:5,34:39:1,4,19,15
chr5	63640533	pbsv.INS.DUP.11857	A	<DUP>	.	PASS	SVTYPE=DUP;END=63640555;SVLEN=22	GT:AD:DP:SAC	1/1:1,24:25:0,1,13,11
chr5	64470471	pbsv.INV.11864	A	<INV>	.	PASS	SVTYPE=INV;END=64482551;SVLEN=12081	GT:AD:DP:SAC	0/1:22,11:33:7,15,7,4
chr5	65865987	pbsv.BND.chr5:65865987-chr14:54292683	T	T]chr14:54292683]	.	PASS	SVTYPE=BND;CIPOS=-4,5;MATEID=pbsv.BND.chr14:54292683-chr5:65865987	GT:AD:DP	0/1:35,4:39
chr5	66474166	pbsv.INS.DUP.11883	T	<DUP>	.	PASS	SVTYPE=DUP;END=66474187;SVLEN=21	GT:AD:DP:SAC	1/1:2,25:27:1,1,11,14
chr5	66693609	pbsv.INS.DUP.11886	G	<DUP>	.	PASS	SVTYPE=DUP;END=66693639;SVLEN=30	GT:AD:DP:SAC	0/1:24,10:34:9,15,5,5
chr5	67273185	pbsv.SPLIT.DUP.11892	T	<DUP>	.	PASS	SVTYPE=DUP;END=67276734;SVLEN=3549	GT:AD:DP:SAC	0/1:34,14:48:18,16,11,3
chr5	67947535	pbsv.INS.DUP.11899	A	<DUP>	.	PASS	SVTYPE=DUP;END=67947553;SVLEN=18	GT:AD:DP:SAC	1/1:6,24:30:4,2,10,14
chr5	67985401	pbsv.INS.DUP.11901	T	<DUP>	.	PASS	SVTYPE=DUP;END=67985417;SVLEN=16	GT:AD:DP:SAC	1/1:0,27:27:0,0,18,9
chr5	68262723	pbsv.INS.DUP.11902	A	<DUP>	.	PASS	SVTYPE=DUP;END=68262795;SVLEN=72	GT:AD:DP:SAC	0/1:7,19:26:5,2,10,9
chr5	69063720	pbsv.INS.DUP.11907	G	<DUP>	.	PASS	SVTYPE=DUP;END=69063776;SVLEN=56	GT:AD:DP:SAC	1/1:2,21:23:0,2,10,11
chr5	71202183	pbsv.SPLIT.DUP.11935	C	<DUP>	.	PASS	SVTYPE=DUP;END=71238242;SVLEN=36059;NotFullySpanned	GT:AD:DP:SAC	0/1:7,2:9:4,3,1,1
chr5	71511547	pbsv.BND.chr5:71511547-chr4:57053669	T	T[chr4:57053669[	.	PASS	SVTYPE=BND;CIPOS=-6,4;MATEID=pbsv.BND.chr4:57053669-chr5:71511547	GT:AD:DP	0/1:26,4:30
chr5	71567911	pbsv.BND.chr5:71567911-chr4:935396	G	G]chr4:935396]	.	PASS	SVTYPE=BND;CIPOS=-1,1;MATEID=pbsv.BND.chr4:935396-chr5:71567911	GT:AD:DP	0/1:40,2:42
chr5	73247489	pbsv.INS.DUP.11946	A	<DUP>	.	PASS	SVTYPE=DUP;END=73247512;SVLEN=23	GT:AD:DP:SAC	1/1:0,26:26:0,0,18,8
chr5	73954391	pbsv.BND.chr5:73954391-chr7:87653983	G	[chr7:87653983[G	.	PASS	SVTYPE=BND;CIPOS=0,0;MATEID=pbsv.BND.chr7:87653983-chr5:73954391	GT:AD:DP	0/1:30,2:32
chr5	74925383	pbsv.INS.DUP.11963	A	<DUP>	.	PASS	SVTYPE=DUP;END=74925400;SVLEN=17	GT:AD:DP:SAC	0/1:27,7:34:17,10,3,4
chr5	75503884	pbsv.INS.DUP.11965	A	<DUP>	.	PASS	SVTYPE=DUP;END=75503907;SVLEN=23	GT:AD:DP:SAC	0/1:21,6:27:12,9,2,4
chr5	76699794	pbsv.INS.DUP.11970	T	<DUP>	.	PASS	SVTYPE=DUP;END=76699841;SVLEN=47	GT:AD:DP:SAC	0/1:6,22:28:4,2,4,18
chr5	78818244	pbsv.INS.DUP.12001	A	<DUP>	.	PASS	SVTYPE=DUP;END=78818315;SVLEN=71	GT:AD:DP:SAC	0/1:25,10:35:14,11,5,5
chr5	78818307	pbsv.INS.DUP.12002	T	<DUP>	.	PASS	SVTYPE=DUP;END=78818332;SVLEN=25	GT:AD:DP:SAC	0/1:28,8:36:15,13,5,3
chr5	78902557	pbsv.BND.chr5:78902557-chr10:119996002	T	[chr10:119996002[T	.	PASS	SVTYPE=BND;CIPOS=-4,7;MATEID=pbsv.BND.chr10:119996002-chr5:78902557	GT:AD:DP	0/1:31,4:35
chr5	79130727	pbsv.BND.chr5:79130727-chr8:43178593	A	[chr8:43178593[A	.	PASS	SVTYPE=BND;CIPOS=0,1;MATEID=pbsv.BND.chr8:43178593-chr5:79130727	GT:AD:DP	0/1:31,4:35
chr5	79851694	pbsv.BND.chr5:79851694-chr2:169105293	T	]chr2:169105293]T	.	PASS	SVTYPE=BND;CIPOS=-1,3;MATEID=pbsv.BND.chr2:169105293-chr5:79851694	GT:AD:DP	0/1:32,3:35
chr5	80692033	pbsv.INS.DUP.12020	T	<DUP>	.	PASS	SVTYPE=DUP;END=80692179;SVLEN=146	GT:AD:DP:SAC	0/1:15,9:24:8,7,4,5
chr5	80693067	pbsv.INS.DUP.12021	A	<DUP>	.	PASS	SVTYPE=DUP;END=80693115;SVLEN=48	GT:AD:DP:SAC	0/1:27,22:49:13,14,10,12
chr5	81761375	pbsv.INS.DUP.12038	A	<DUP>	.	PASS	SVTYPE=DUP;END=81761396;SVLEN=21	GT:AD:DP:SAC	0/1:19,9:28:11,8,5,4
chr5	86800780	pbsv.BND.chr5:86800780-chr5:113294472	T	T[chr5:113294472[	.	PASS	SVTYPE=BND;CIPOS=-1,1;MATEID=pbsv.BND.chr5:113294472-chr5:86800780;MATEDIST=26493692	GT:AD:DP	0/1:41,4:45
chr5	88603681	pbsv.INS.DUP.12116	A	<DUP>	.	PASS	SVTYPE=DUP;END=88603698;SVLEN=17	GT:AD:DP:SAC	1/1:2,35:37:0,2,19,16
chr5	92492267	pbsv.INS.DUP.12143	A	<DUP>	.	PASS	SVTYPE=DUP;END=92492288;SVLEN=21	GT:AD:DP:SAC	1/1:0,30:30:0,0,18,12
chr5	94910195	pbsv.INS.DUP.12156	T	<DUP>	.	PASS	SVTYPE=DUP;END=94910214;SVLEN=19	GT:AD:DP:SAC	1/1:2,34:36:0,2,11,23
chr5	94962074	pbsv.BND.chr5:94962074-chr7:130010055	A	A]chr7:130010055]	.	PASS	SVTYPE=BND;CIPOS=-6,7;MATEID=pbsv.BND.chr7:130010055-chr5:94962074	GT:AD:DP	0/1:27,2:29
chr5	95348761	pbsv.BND.chr5:95348761-chr1:50225045	C	[chr1:50225045[C	.	PASS	SVTYPE=BND;CIPOS=-1,4;MATEID=pbsv.BND.chr1:50225045-chr5:95348761	GT:AD:DP	0/1:42,5:47
chr5	95927508	pbsv.INS.DUP.12165	C	<DUP>	.	PASS	SVTYPE=DUP;END=95927561;SVLEN=53	GT:AD:DP:SAC	0/1:7,21:28:3,4,13,8
chr5	98687024	pbsv.INS.DUP.12193	T	<DUP>	.	PASS	SVTYPE=DUP;END=98687039;SVLEN=15	GT:AD:DP:SAC	1/1:6,25:31:3,3,10,15
chr5	99637768	pbsv.INS.DUP.12200	T	<DUP>	.	PASS	SVTYPE=DUP;END=99637787;SVLEN=19	GT:AD:DP:SAC	1/1:1,17:18:0,1,9,8
chr5	99695546	pbsv.INS.DUP.12202	G	<DUP>	.	PASS	SVTYPE=DUP;END=99695580;SVLEN=34	GT:AD:DP:SAC	1/1:3,20:23:1,2,8,12
chr5	101995621	pbsv.INS.DUP.12231	C	<DUP>	.	PASS	SVTYPE=DUP;END=101995639;SVLEN=18	GT:AD:DP:SAC	1/1:3,24:27:2,1,10,14
chr5	102311616	pbsv.INS.DUP.12232	C	<DUP>	.	PASS	SVTYPE=DUP;END=102311633;SVLEN=17	GT:AD:DP:SAC	1/1:2,21:23:1,1,12,9
chr5	104025087	pbsv.INS.DUP.12244	G	<DUP>	.	PASS	SVTYPE=DUP;END=104025143;SVLEN=56	GT:AD:DP:SAC	1/1:0,22:22:0,0,11,11
chr5	104459289	pbsv.INS.DUP.12245	C	<DUP>	.	PASS	SVTYPE=DUP;END=104459329;SVLEN=40	GT:AD:DP:SAC	0/1:18,12:30:12,6,6,6
chr5	104878581	pbsv.BND.chr5:104878581-chr2:49921596	G	]chr2:49921596]G	.	PASS	SVTYPE=BND;CIPOS=-2,4;MATEID=pbsv.BND.chr2:49921596-chr5:104878581	GT:AD:DP	0/1:39,4:43
chr5	105772012	pbsv.INS.DUP.12260	T	<DUP>	.	PASS	SVTYPE=DUP;END=105772031;SVLEN=19	GT:AD:DP:SAC	1/1:6,28:34:3,3,11,17
chr5	106872099	pbsv.INS.DUP.12268	A	<DUP>	.	PASS	SVTYPE=DUP;END=106872115;SVLEN=16	GT:AD:DP:SAC	1/1:5,30:35:3,2,19,11
chr5	107013557	pbsv.INS.DUP.12270	A	<DUP>	.	PASS	SVTYPE=DUP;END=107013623;SVLEN=66	GT:AD:DP:SAC	1/1:0,24:24:0,0,10,14
chr5	107868808	pbsv.BND.chr5:107868808-chr5:108041909	G	G[chr5:108041909[	.	PASS	SVTYPE=BND;CIPOS=-11,1;MATEID=pbsv.BND.chr5:108041909-chr5:107868808;MATEDIST=173101	GT:AD:DP	1/1:0,25:25
chr5	108041909	pbsv.BND.chr5:108041909-chr5:107868808	G	]chr5:107868808]G	.	PASS	SVTYPE=BND;CIPOS=-1,4;MATEID=pbsv.BND.chr5:107868808-chr5:108041909;MATEDIST=173101	GT:AD:DP	1/1:0,18:18
chr5	109353956	pbsv.INS.DUP.12288	T	<DUP>	.	PASS	SVTYPE=DUP;END=109354575;SVLEN=619	GT:AD:DP:SAC	0/1:28,14:42:13,15,9,5
chr5	109354000	pbsv.INS.DUP.12289	G	<DUP>	.	PASS	SVTYPE=DUP;END=109354366;SVLEN=366	GT:AD:DP:SAC	0/1:27,15:42:15,12,7,8
chr5	109354005	pbsv.INS.DUP.12290	C	<DUP>	.	PASS	SVTYPE=DUP;END=109354099;SVLEN=94	GT:AD:DP:SAC	0/1:17,25:42:6,11,16,9
chr5	109354158	pbsv.INS.DUP.12292	A	<DUP>	.	PASS	SVTYPE=DUP;END=109354348;SVLEN=190	GT:AD:DP:SAC	0/1:25,18:43:10,15,13,5
chr5	110306563	pbsv.INS.DUP.12303	C	<DUP>	.	InsufficientStrandEvidence	SVTYPE=DUP;END=110306613;SVLEN=50	GT:AD:DP:SAC	0/1:11,8:19:4,7,8,0
chr5	110705704	pbsv.INS.DUP.12305	G	<DUP>	.	PASS	SVTYPE=DUP;END=110705739;SVLEN=35	GT:AD:DP:SAC	1/1:3,23:26:3,0,9,14
chr5	110890873	pbsv.INS.DUP.12309	T	<DUP>	.	PASS	SVTYPE=DUP;END=110890894;SVLEN=21	GT:AD:DP:SAC	0/1:19,10:29:9,10,6,4
chr5	111846422	pbsv.INS.DUP.12313	T	<DUP>	.	PASS	SVTYPE=DUP;END=111846443;SVLEN=21	GT:AD:DP:SAC	0/1:11,21:32:4,7,13,8
chr5	111856782	pbsv.BND.chr5:111856782-chr2:96419008	A	A]chr2:96419008]	.	PASS	SVTYPE=BND;CIPOS=0,0;MATEID=pbsv.BND.chr2:96419008-chr5:111856782	GT:AD:DP	0/1:29,3:32
chr5	112692710	pbsv.INS.DUP.12318	C	<DUP>	.	PASS	SVTYPE=DUP;END=112692734;SVLEN=24	GT:AD:DP:SAC	1/1:4,18:22:1,3,10,8
chr5	113294472	pbsv.BND.chr5:113294472-chr5:86800780	T	]chr5:86800780]T	.	PASS	SVTYPE=BND;CIPOS=0,2;MATEID=pbsv.BND.chr5:86800780-chr5:113294472;MATEDIST=26493692	GT:AD:DP	0/1:32,4:36
chr5	116524776	pbsv.INS.DUP.12363	A	<DUP>	.	PASS	SVTYPE=DUP;END=116524802;SVLEN=26	GT:AD:DP:SAC	1/1:0,35:35:0,0,16,19
chr5	116881862	pbsv.INS.DUP.12366	A	<DUP>	.	InsufficientStrandEvidence	SVTYPE=DUP;END=116881898;SVLEN=36	GT:AD:DP:SAC	0/1:26,7:33:19,7,0,7
chr5	120511989	pbsv.BND.chr5:120511989-chr10:33810672	G	[chr10:33810672[G	.	PASS	SVTYPE=BND;CIPOS=-1,1;MATEID=pbsv.BND.chr10:33810672-chr5:120511989	GT:AD:DP	0/1:27,2:29
chr5	121692457	pbsv.BND.chr5:121692457-chr16:48767869	A	[chr16:48767869[A	.	PASS	SVTYPE=BND;CIPOS=-2,3;MATEID=pbsv.BND.chr16:48767869-chr5:121692457	GT:AD:DP	0/1:28,2:30
chr5	121705237	pbsv.INV.12416	A	<INV>	.	InsufficientStrandEvidence	SVTYPE=INV;END=121705613;SVLEN=377	GT:AD:DP:SAC	0/1:10,6:16:6,4,0,6
chr5	122647410	pbsv.INS.DUP.12426	T	<DUP>	.	PASS	SVTYPE=DUP;END=122647430;SVLEN=20	GT:AD:DP:SAC	1/1:4,29:33:4,0,19,10
chr5	123492469	pbsv.INS.DUP.12433	A	<DUP>	.	PASS	SVTYPE=DUP;END=123492499;SVLEN=30	GT:AD:DP:SAC	0/1:10,13:23:5,5,5,8
chr5	123492477	pbsv.INS.DUP.12434	A	<DUP>	.	PASS	SVTYPE=DUP;END=123492494;SVLEN=17	GT:AD:DP:SAC	0/1:11,12:23:3,8,7,5
chr5	124176151	pbsv.INS.DUP.12437	G	<DUP>	.	PASS	SVTYPE=DUP;END=124176178;SVLEN=27	GT:AD:DP:SAC	0/1:11,28:39:3,8,15,13
chr5	124410237	pbsv.INS.DUP.12440	T	<DUP>	.	PASS	SVTYPE=DUP;END=124410260;SVLEN=23	GT:AD:DP:SAC	1/1:1,30:31:1,0,17,13
chr5	124914858	pbsv.INS.DUP.12445	G	<DUP>	.	PASS	SVTYPE=DUP;END=124914883;SVLEN=25	GT:AD:DP:SAC	1/1:4,34:38:3,1,19,15
chr5	126163791	pbsv.INS.DUP.12458	A	<DUP>	.	PASS	SVTYPE=DUP;END=126164455;SVLEN=664	GT:AD:DP:SAC	0/1:18,15:33:15,3,2,13
chr5	126391320	pbsv.INS.DUP.12459	A	<DUP>	.	PASS	SVTYPE=DUP;END=126391339;SVLEN=19	GT:AD:DP:SAC	1/1:2,20:22:0,2,9,11
chr5	126701996	pbsv.INS.DUP.12463	T	<DUP>	.	PASS	SVTYPE=DUP;END=126702017;SVLEN=21	GT:AD:DP:SAC	0/1:7,15:22:4,3,10,5
chr5	126738130	pbsv.INS.DUP.12466	T	<DUP>	.	PASS	SVTYPE=DUP;END=126738514;SVLEN=384	GT:AD:DP:SAC	0/1:11,11:22:8,3,5,6
chr5	128594236	pbsv.INS.DUP.12489	C	<DUP>	.	PASS	SVTYPE=DUP;END=128594360;SVLEN=124	GT:AD:DP:SAC	1/1:3,19:22:2,1,9,10
chr5	128833952	pbsv.INS.DUP.12494	A	<DUP>	.	PASS	SVTYPE=DUP;END=128833971;SVLEN=19	GT:AD:DP:SAC	1/1:0,31:31:0,0,12,19
chr5	129629641	pbsv.BND.chr5:129629641-chr2:31519957	A	]chr2:31519957]A	.	PASS	SVTYPE=BND;CIPOS=-10,10;MATEID=pbsv.BND.chr2:31519957-chr5:129629641	GT:AD:DP	0/1:23,2:25
chr5	132280840	pbsv.INS.DUP.12518	T	<DUP>	.	InsufficientStrandEvidence	SVTYPE=DUP;END=132280898;SVLEN=58	GT:AD:DP:SAC	0/1:24,10:34:9,15,10,0
chr5	132424187	pbsv.BND.chr5:132424187-chr9:136604374	T	[chr9:136604374[T	.	PASS	SVTYPE=BND;CIPOS=-2,4;MATEID=pbsv.BND.chr9:136604374-chr5:132424187	GT:AD:DP	0/1:26,3:29
chr5	132818187	pbsv.SPLIT.DUP.12524	C	<DUP>	.	PASS	SVTYPE=DUP;END=132874985;SVLEN=56798;NotFullySpanned	GT:AD:DP:SAC	0/1:23,27:50:12,11,11,16
chr5	133625834	pbsv.INS.DUP.12529	A	<DUP>	.	InsufficientStrandEvidence	SVTYPE=DUP;END=133626324;SVLEN=490	GT:AD:DP:SAC	0/1:17,7:24:12,5,7,0
chr5	133625837	pbsv.INS.DUP.12530	T	<DUP>	.	InsufficientStrandEvidence	SVTYPE=DUP;END=133625883;SVLEN=46	GT:AD:DP:SAC	0/1:14,10:24:9,5,10,0
chr5	134406286	pbsv.SPLIT.DUP.12533	T	<DUP>	.	PASS	SVTYPE=DUP;END=134414318;SVLEN=8032	GT:AD:DP:SAC	0/1:36,22:58:18,18,10,12
chr5	134441122	pbsv.BND.chr5:134441122-chrUn_JTFH01000610v1_decoy:96	T	[chrUn_JTFH01000610v1_decoy:96[T	.	Decoy;NearContigEnd	SVTYPE=BND;CIPOS=-3,3;MATEID=pbsv.BND.chrUn_JTFH01000610v1_decoy:96-chr5:134441122	GT:AD:DP	0/1:12,5:17
chr5	135009574	pbsv.INS.DUP.12538	C	<DUP>	.	PASS	SVTYPE=DUP;END=135009597;SVLEN=23	GT:AD:DP:SAC	1/1:2,28:30:2,0,17,11
chr5	136006170	pbsv.INS.DUP.12544	A	<DUP>	.	PASS	SVTYPE=DUP;END=136006195;SVLEN=25	GT:AD:DP:SAC	1/1:1,29:30:1,0,13,16
chr5	137230821	pbsv.INS.DUP.12551	C	<DUP>	.	PASS	SVTYPE=DUP;END=137230848;SVLEN=27	GT:AD:DP:SAC	1/1:0,35:35:0,0,18,17
chr5	138105144	pbsv.INS.DUP.12561	A	<DUP>	.	PASS	SVTYPE=DUP;END=138105431;SVLEN=287	GT:AD:DP:SAC	0/1:10,22:32:2,8,9,13
chr5	138156996	pbsv.BND.chr5:138156996-chr7:17472254	C	[chr7:17472254[C	.	PASS	SVTYPE=BND;CIPOS=-3,4;MATEID=pbsv.BND.chr7:17472254-chr5:138156996	GT:AD:DP	0/1:29,2:31
chr5	138233947	pbsv.INS.DUP.12563	T	<DUP>	.	InsufficientStrandEvidence	SVTYPE=DUP;END=138234003;SVLEN=56	GT:AD:DP:SAC	0/1:23,8:31:14,9,8,0
chr5	139155449	pbsv.INS.DUP.12567	G	<DUP>	.	PASS	SVTYPE=DUP;END=139155476;SVLEN=27	GT:AD:DP:SAC	0/1:5,12:17:1,4,5,7
chr5	139276243	pbsv.BND.chr5:139276243-chr12:6943884	C	[chr12:6943884[C	.	PASS	SVTYPE=BND;CIPOS=-2,6;MATEID=pbsv.BND.chr12:6943884-chr5:139276243	GT:AD:DP	0/1:31,11:42
chr5	139899439	pbsv.BND.chr5:139899439-chr20:11416995	C	C]chr20:11416995]	.	PASS	SVTYPE=BND;CIPOS=-3,3;MATEID=pbsv.BND.chr20:11416995-chr5:139899439	GT:AD:DP	0/1:50,3:53
chr5	140941206	pbsv.INS.DUP.12569	T	<DUP>	.	InsufficientStrandEvidence	SVTYPE=DUP;END=140941271;SVLEN=65	GT:AD:DP:SAC	0/1:26,12:38:10,16,12,0
chr5	141894601	pbsv.INS.DUP.12581	C	<DUP>	.	PASS	SVTYPE=DUP;END=141894631;SVLEN=30	GT:AD:DP:SAC	0/1:31,14:45:17,14,9,5
chr5	143433437	pbsv.INS.DUP.12601	A	<DUP>	.	PASS	SVTYPE=DUP;END=143433473;SVLEN=36	GT:AD:DP:SAC	1/1:7,38:45:4,3,18,20
chr5	143756559	pbsv.INS.DUP.12606	A	<DUP>	.	PASS	SVTYPE=DUP;END=143756598;SVLEN=39	GT:AD:DP:SAC	1/1:1,39:40:0,1,17,22
chr5	144364156	pbsv.BND.chr5:144364156-chr13:100845722	A	A[chr13:100845722[	.	PASS	SVTYPE=BND;CIPOS=-1,1;MATEID=pbsv.BND.chr13:100845722-chr5:144364156	GT:AD:DP	0/1:37,3:40
chr5	145127272	pbsv.INS.DUP.12619	G	<DUP>	.	PASS	SVTYPE=DUP;END=145127300;SVLEN=28	GT:AD:DP:SAC	1/1:0,46:46:0,0,24,22
chr5	146211469	pbsv.INS.DUP.12633	T	<DUP>	.	PASS	SVTYPE=DUP;END=146211489;SVLEN=20	GT:AD:DP:SAC	1/1:1,32:33:1,0,13,19
chr5	146725382	pbsv.BND.chr5:146725382-chrX:119931007	T	]chrX:119931007]T	.	PASS	SVTYPE=BND;CIPOS=0,0;MATEID=pbsv.BND.chrX:119931007-chr5:146725382	GT:AD:DP	0/1:45,2:47
chr5	146838715	pbsv.SPLIT.DUP.12642	C	<DUP>	.	PASS	SVTYPE=DUP;END=146842862;SVLEN=4147	GT:AD:DP:SAC	0/1:43,27:70:23,20,16,11
chr5	150620932	pbsv.INS.DUP.12668	T	<DUP>	.	PASS	SVTYPE=DUP;END=150620953;SVLEN=21	GT:AD:DP:SAC	0/1:29,11:40:10,19,10,1
chr5	152315270	pbsv.BND.chr5:152315270-chr8:94929230	G	G]chr8:94929230]	.	PASS	SVTYPE=BND;CIPOS=-1,2;MATEID=pbsv.BND.chr8:94929230-chr5:152315270	GT:AD:DP	0/1:53,2:55
chr5	153177724	pbsv.BND.chr5:153177724-chr8:88022355	T	T[chr8:88022355[	.	PASS	SVTYPE=BND;CIPOS=-5,5;MATEID=pbsv.BND.chr8:88022355-chr5:153177724	GT:AD:DP	0/1:53,3:56
chr5	153354015	pbsv.BND.chr5:153354015-chr8:106999603	T	T[chr8:106999603[	.	PASS	SVTYPE=BND;CIPOS=-1,1;MATEID=pbsv.BND.chr8:106999603-chr5:153354015	GT:AD:DP	0/1:41,2:43
chr5	154101719	pbsv.BND.chr5:154101719-chr12:32657544	G	G]chr12:32657544]	.	PASS	SVTYPE=BND;CIPOS=0,0;MATEID=pbsv.BND.chr12:32657544-chr5:154101719	GT:AD:DP	0/1:30,2:32
chr5	154430014	pbsv.INS.DUP.12692	T	<DUP>	.	PASS	SVTYPE=DUP;END=154430036;SVLEN=22	GT:AD:DP:SAC	1/1:1,20:21:0,1,9,11
chr5	156604754	pbsv.INS.DUP.12716	T	<DUP>	.	PASS	SVTYPE=DUP;END=156604776;SVLEN=22	GT:AD:DP:SAC	1/1:6,27:33:2,4,15,12
chr5	157778850	pbsv.BND.chr5:157778850-chrUn_KN707771v1_decoy:3	G	[chrUn_KN707771v1_decoy:3[G	.	Decoy;NearContigEnd	SVTYPE=BND;CIPOS=-41,58;MATEID=pbsv.BND.chrUn_KN707771v1_decoy:3-chr5:157778850	GT:AD:DP	0/1:28,12:40
chr5	158913809	pbsv.BND.chr5:158913809-chr6:149632824	C	C]chr6:149632824]	.	PASS	SVTYPE=BND;CIPOS=-1,2;MATEID=pbsv.BND.chr6:149632824-chr5:158913809	GT:AD:DP	0/1:56,2:58
chr5	161096947	pbsv.BND.chr5:161096947-chrX:20798525	C	C]chrX:20798525]	.	PASS	SVTYPE=BND;CIPOS=-10,7;MATEID=pbsv.BND.chrX:20798525-chr5:161096947	GT:AD:DP	0/1:30,3:33
chr5	161632230	pbsv.INS.DUP.12765	T	<DUP>	.	PASS	SVTYPE=DUP;END=161632253;SVLEN=23	GT:AD:DP:SAC	0/1:14,19:33:5,9,10,9
chr5	163708511	pbsv.INS.DUP.12783	T	<DUP>	.	PASS	SVTYPE=DUP;END=163708533;SVLEN=22	GT:AD:DP:SAC	0/1:32,27:59:13,19,8,19
chr5	163968188	pbsv.BND.chr5:163968188-chr14:38019937	A	[chr14:38019937[A	.	PASS	SVTYPE=BND;CIPOS=-2,1;MATEID=pbsv.BND.chr14:38019937-chr5:163968188	GT:AD:DP	0/1:35,5:40
chr5	165456065	pbsv.BND.chr5:165456065-chr15:86922683	C	]chr15:86922683]C	.	PASS	SVTYPE=BND;CIPOS=0,0;MATEID=pbsv.BND.chr15:86922683-chr5:165456065	GT:AD:DP	0/1:36,2:38
chr5	165763303	pbsv.INS.DUP.12795	A	<DUP>	.	InsufficientStrandEvidence	SVTYPE=DUP;END=165763335;SVLEN=32	GT:AD:DP:SAC	0/1:24,8:32:7,17,0,8
chr5	165763306	pbsv.INS.DUP.12796	A	<DUP>	.	PASS	SVTYPE=DUP;END=165763333;SVLEN=27	GT:AD:DP:SAC	0/1:10,22:32:0,10,7,15
chr5	168899087	pbsv.INS.DUP.12817	T	<DUP>	.	PASS	SVTYPE=DUP;END=168899114;SVLEN=27	GT:AD:DP:SAC	0/1:30,13:43:18,12,7,6
chr5	171104327	pbsv.BND.chr5:171104327-chr7:153667038	G	G[chr7:153667038[	.	PASS	SVTYPE=BND;CIPOS=-3,3;MATEID=pbsv.BND.chr7:153667038-chr5:171104327	GT:AD:DP	0/1:41,2:43
chr5	172069041	pbsv.SPLIT.DUP.12842	G	<DUP>	.	PASS	SVTYPE=DUP;END=172085678;SVLEN=16637	GT:AD:DP:SAC	0/1:52,17:69:30,22,8,9
chr5	172787227	pbsv.INS.DUP.12848	T	<DUP>	.	PASS	SVTYPE=DUP;END=172787311;SVLEN=84	GT:AD:DP:SAC	1/1:4,37:41:2,2,20,17
chr5	173735925	pbsv.INS.DUP.12856	A	<DUP>	.	PASS	SVTYPE=DUP;END=173736012;SVLEN=87	GT:AD:DP:SAC	1/1:0,28:28:0,0,13,15
chr5	173857164	pbsv.INS.DUP.12862	G	<DUP>	.	PASS	SVTYPE=DUP;END=173857183;SVLEN=19	GT:AD:DP:SAC	1/1:6,29:35:0,6,8,21
chr5	176033704	pbsv.INS.DUP.12888	A	<DUP>	.	PASS	SVTYPE=DUP;END=176033843;SVLEN=139	GT:AD:DP:SAC	0/1:36,19:55:10,26,8,11
chr5	176214677	pbsv.INS.DUP.12895	C	<DUP>	.	PASS	SVTYPE=DUP;END=176214703;SVLEN=26	GT:AD:DP:SAC	1/1:4,29:33:3,1,13,16
chr5	177028500	pbsv.INS.DUP.12913	A	<DUP>	.	PASS	SVTYPE=DUP;END=177028517;SVLEN=17	GT:AD:DP:SAC	1/1:3,42:45:3,0,25,17
chr5	177158320	pbsv.INS.DUP.12915	T	<DUP>	.	InsufficientStrandEvidence	SVTYPE=DUP;END=177158348;SVLEN=28	GT:AD:DP:SAC	0/1:15,6:21:4,11,6,0
chr5	177723023	pbsv.INS.DUP.12921	C	<DUP>	.	PASS	SVTYPE=DUP;END=177723047;SVLEN=24	GT:AD:DP:SAC	1/1:2,36:38:1,1,19,17
chr5	177951561	pbsv.INS.DUP.12928	G	<DUP>	.	PASS	SVTYPE=DUP;END=177951597;SVLEN=36	GT:AD:DP:SAC	0/1:12,43:55:9,3,23,20
chr5	177961458	pbsv.INS.DUP.12929	G	<DUP>	.	PASS	SVTYPE=DUP;END=177961985;SVLEN=527	GT:AD:DP:SAC	0/1:46,19:65:23,23,11,8
chr5	177978842	pbsv.INS.DUP.12930	T	<DUP>	.	PASS	SVTYPE=DUP;END=177978896;SVLEN=54	GT:AD:DP:SAC	0/1:21,14:35:11,10,8,6
chr5	177979313	pbsv.INS.DUP.12931	G	<DUP>	.	PASS	SVTYPE=DUP;END=177979382;SVLEN=69	GT:AD:DP:SAC	0/1:11,32:43:5,6,19,13
chr5	178395716	pbsv.INS.DUP.12947	A	<DUP>	.	PASS	SVTYPE=DUP;END=178396056;SVLEN=340	GT:AD:DP:SAC	0/1:29,13:42:17,12,7,6
chr5	178551143	pbsv.INS.DUP.12953	T	<DUP>	.	PASS	SVTYPE=DUP;END=178551173;SVLEN=30	GT:AD:DP:SAC	1/1:3,30:33:2,1,18,12
chr5	179508277	pbsv.INS.DUP.12981	A	<DUP>	.	PASS	SVTYPE=DUP;END=179508296;SVLEN=19	GT:AD:DP:SAC	1/1:4,38:42:1,3,18,20
chr5	179594490	pbsv.BND.chr5:179594490-chrUn_JTFH01000633v1_decoy:4	G	[chrUn_JTFH01000633v1_decoy:4[G	.	Decoy;NearContigEnd	SVTYPE=BND;CIPOS=-8,39;MATEID=pbsv.BND.chrUn_JTFH01000633v1_decoy:4-chr5:179594490	GT:AD:DP	0/1:44,10:54
chr5	179636569	pbsv.INV.12985	C	<INV>	.	PASS	SVTYPE=INV;END=179657276;SVLEN=20708	GT:AD:DP:SAC	0/1:41,19:60:24,17,9,10
chr5	179646149	pbsv.INS.DUP.12987	G	<DUP>	.	PASS	SVTYPE=DUP;END=179646247;SVLEN=98	GT:AD:DP:SAC	0/1:10,32:42:2,8,20,12
chr5	179937151	pbsv.INS.DUP.12992	A	<DUP>	.	PASS	SVTYPE=DUP;END=179937184;SVLEN=33	GT:AD:DP:SAC	0/1:17,25:42:12,5,13,12
chr5	180507869	pbsv.INS.DUP.13003	G	<DUP>	.	PASS	SVTYPE=DUP;END=180508079;SVLEN=210	GT:AD:DP:SAC	1/1:3,42:45:2,1,22,20
chr5	180614218	pbsv.INS.DUP.13008	G	<DUP>	.	PASS	SVTYPE=DUP;END=180614264;SVLEN=46	GT:AD:DP:SAC	0/1:26,15:41:14,12,6,9
chr5	180658503	pbsv.INS.DUP.13016	G	<DUP>	.	PASS	SVTYPE=DUP;END=180658755;SVLEN=252	GT:AD:DP:SAC	0/1:13,14:27:6,7,3,11
chr5	181046008	pbsv.INS.DUP.13025	C	<DUP>	.	PASS	SVTYPE=DUP;END=181046184;SVLEN=176	GT:AD:DP:SAC	0/1:83,8:91:30,53,2,6
chr5	181281651	pbsv.INS.DUP.13034	G	<DUP>	.	PASS	SVTYPE=DUP;END=181281756;SVLEN=105	GT:AD:DP:SAC	0/1:6,17:23:0,6,12,5
chr6	204725	pbsv.CNV.13043	C	<CNV>	.	PASS	SVTYPE=cnv;END=26194973;SVLEN=25990248;SHADOWED	CN	3
chr6	204725	pbsv.BND.chr6:204725-chr10:8540684	C	[chr10:8540684[C	.	PASS	SVTYPE=BND;CIPOS=0,0;MATEID=pbsv.BND.chr10:8540684-chr6:204725	GT:AD:DP	0/1:65,2:67
chr6	382458	pbsv.BND.chr6:382458-chr16_KI270728v1_random:1474529	G	G]chr16_KI270728v1_random:1474529]	.	PASS	SVTYPE=BND;CIPOS=-22,3;MATEID=pbsv.BND.chr16_KI270728v1_random:1474529-chr6:382458	GT:AD:DP	0/1:34,54:88
chr6	419090	pbsv.INS.DUP.13050	C	<DUP>	.	PASS	SVTYPE=DUP;END=419294;SVLEN=204	GT:AD:DP:SAC	0/1:36,13:49:17,19,9,4
chr6	515568	pbsv.INS.DUP.13055	C	<DUP>	.	PASS	SVTYPE=DUP;END=515647;SVLEN=79	GT:AD:DP:SAC	0/1:32,21:53:14,18,17,4
chr6	515586	pbsv.INS.DUP.13056	G	<DUP>	.	PASS	SVTYPE=DUP;END=515742;SVLEN=156	GT:AD:DP:SAC	0/1:24,29:53:17,7,14,15
chr6	531391	pbsv.INS.DUP.13061	G	<DUP>	.	PASS	SVTYPE=DUP;END=531415;SVLEN=24	GT:AD:DP:SAC	1/1:1,71:72:0,1,33,38
chr6	786145	pbsv.INS.DUP.13073	G	<DUP>	.	PASS	SVTYPE=DUP;END=786195;SVLEN=50	GT:AD:DP:SAC	0/1:46,19:65:25,21,13,6
chr6	862297	pbsv.INS.DUP.13077	T	<DUP>	.	PASS	SVTYPE=DUP;END=862546;SVLEN=249	GT:AD:DP:SAC	0/1:33,46:79:14,19,18,28
chr6	1124005	pbsv.INS.DUP.13087	A	<DUP>	.	PASS	SVTYPE=DUP;END=1124069;SVLEN=64	GT:AD:DP:SAC	0/1:41,32:73:23,18,19,13
chr6	1125685	pbsv.INS.DUP.13089	A	<DUP>	.	PASS	SVTYPE=DUP;END=1125849;SVLEN=164	GT:AD:DP:SAC	0/1:45,23:68:24,21,14,9
chr6	1141884	pbsv.INS.DUP.13091	T	<DUP>	.	PASS	SVTYPE=DUP;END=1142057;SVLEN=173	GT:AD:DP:SAC	0/1:40,54:94:17,23,26,28
chr6	1141904	pbsv.INS.DUP.13092	A	<DUP>	.	PASS	SVTYPE=DUP;END=1142207;SVLEN=303	GT:AD:DP:SAC	0/1:74,20:94:29,45,14,6
chr6	1271554	pbsv.INS.DUP.13103	G	<DUP>	.	PASS	SVTYPE=DUP;END=1271590;SVLEN=36	GT:AD:DP:SAC	0/1:27,43:70:10,17,24,19
chr6	1614639	pbsv.BND.chr6:1614639-chr1:236681723	T	]chr1:236681723]T	.	PASS	SVTYPE=BND;CIPOS=0,0;MATEID=pbsv.BND.chr1:236681723-chr6:1614639	GT:AD:DP	0/1:68,2:70
chr6	1898091	pbsv.INS.DUP.13127	T	<DUP>	.	PASS	SVTYPE=DUP;END=1898138;SVLEN=47	GT:AD:DP:SAC	0/1:41,27:68:20,21,13,14
chr6	1926987	pbsv.INS.DUP.13129	G	<DUP>	.	PASS	SVTYPE=DUP;END=1927171;SVLEN=184	GT:AD:DP:SAC	0/1:23,36:59:13,10,16,20
chr6	1926994	pbsv.INS.DUP.13130	T	<DUP>	.	PASS	SVTYPE=DUP;END=1927329;SVLEN=335	GT:AD:DP:SAC	0/1:24,35:59:13,11,16,19
chr6	1927069	pbsv.INS.DUP.13131	A	<DUP>	.	PASS	SVTYPE=DUP;END=1927127;SVLEN=58	GT:AD:DP:SAC	0/1:35,31:66:18,17,15,16
chr6	2363753	pbsv.SPLIT.DUP.13134	G	<DUP>	.	PASS	SVTYPE=DUP;END=2370935;SVLEN=7182	GT:AD:DP:SAC	0/1:77,23:100:38,39,14,9
chr6	2665436	pbsv.BND.chr6:2665436-chr20:41307461	C	C[chr20:41307461[	.	PASS	SVTYPE=BND;CIPOS=-2,2;MATEID=pbsv.BND.chr20:41307461-chr6:2665436	GT:AD:DP	0/1:82,2:84
chr6	2853385	pbsv.INS.DUP.13151	C	<DUP>	.	PASS	SVTYPE=DUP;END=2853487;SVLEN=102	GT:AD:DP:SAC	0/1:40,30:70:17,23,16,14
chr6	2853519	pbsv.INS.DUP.13152	C	<DUP>	.	PASS	SVTYPE=DUP;END=2853600;SVLEN=81	GT:AD:DP:SAC	0/1:36,35:71:18,18,15,20
chr6	2875260	pbsv.INS.DUP.13153	A	<DUP>	.	PASS	SVTYPE=DUP;END=2875285;SVLEN=25	GT:AD:DP:SAC	0/1:49,15:64:24,25,8,7
chr6	2919145	pbsv.BND.chr6:2919145-chr4:108023710	T	T[chr4:108023710[	.	PASS	SVTYPE=BND;CIPOS=0,0;MATEID=pbsv.BND.chr4:108023710-chr6:2919145	GT:AD:DP	0/1:52,2:54
chr6	2940607	pbsv.INS.DUP.13156	G	<DUP>	.	PASS	SVTYPE=DUP;END=2940669;SVLEN=62	GT:AD:DP:SAC	1/1:2,80:82:1,1,41,39
chr6	3181741	pbsv.INS.DUP.13162	G	<DUP>	.	PASS	SVTYPE=DUP;END=3181967;SVLEN=226	GT:AD:DP:SAC	0/1:45,20:65:17,28,10,10
chr6	4254702	pbsv.INS.DUP.13184	T	<DUP>	.	PASS	SVTYPE=DUP;END=4254797;SVLEN=95	GT:AD:DP:SAC	0/1:55,25:80:26,29,16,9
chr6	4260016	pbsv.INS.DUP.13187	G	<DUP>	.	PASS	SVTYPE=DUP;END=4260084;SVLEN=68	GT:AD:DP:SAC	0/1:32,43:75:18,14,23,20
chr6	5097294	pbsv.INS.DUP.13197	C	<DUP>	.	PASS	SVTYPE=DUP;END=5097358;SVLEN=64	GT:AD:DP:SAC	1/1:5,65:70:4,1,30,35
chr6	5670675	pbsv.BND.chr6:5670675-chrX:109775276	T	]chrX:109775276]T	.	PASS	SVTYPE=BND;CIPOS=-1,2;MATEID=pbsv.BND.chrX:109775276-chr6:5670675	GT:AD:DP	0/1:67,2:69
chr6	6574775	pbsv.INS.DUP.13222	G	<DUP>	.	PASS	SVTYPE=DUP;END=6574814;SVLEN=39	GT:AD:DP:SAC	0/1:40,35:75:16,24,16,19
chr6	6706379	pbsv.BND.chr6:6706379-chr1:18377015	T	]chr1:18377015]T	.	PASS	SVTYPE=BND;CIPOS=0,0;MATEID=pbsv.BND.chr1:18377015-chr6:6706379	GT:AD:DP	0/1:67,2:69
chr6	7331147	pbsv.BND.chr6:7331147-chr17:39137649	T	[chr17:39137649[T	.	PASS	SVTYPE=BND;CIPOS=-3,2;MATEID=pbsv.BND.chr17:39137649-chr6:7331147	GT:AD:DP	0/1:61,3:64
chr6	8597230	pbsv.INS.DUP.13257	T	<DUP>	.	PASS	SVTYPE=DUP;END=8597291;SVLEN=61	GT:AD:DP:SAC	0/1:36,23:59:20,16,8,15
chr6	8636235	pbsv.BND.chr6:8636235-chr2:125780244	C	C[chr2:125780244[	.	PASS	SVTYPE=BND;CIPOS=0,0;MATEID=pbsv.BND.chr2:125780244-chr6:8636235	GT:AD:DP	0/1:74,2:76
chr6	8742217	pbsv.BND.chr6:8742217-chr19:11983341	A	A[chr19:11983341[	.	PASS	SVTYPE=BND;CIPOS=-1,6;MATEID=pbsv.BND.chr19:11983341-chr6:8742217	GT:AD:DP	0/1:50,18:68
chr6	8803797	pbsv.INS.DUP.13262	A	<DUP>	.	PASS	SVTYPE=DUP;END=8803822;SVLEN=25	GT:AD:DP:SAC	0/1:27,19:46:13,14,10,9
chr6	8901944	pbsv.INS.DUP.13264	T	<DUP>	.	PASS	SVTYPE=DUP;END=8901991;SVLEN=47	GT:AD:DP:SAC	1/1:2,40:42:1,1,20,20
chr6	9795187	pbsv.INS.DUP.13274	G	<DUP>	.	PASS	SVTYPE=DUP;END=9795204;SVLEN=17	GT:AD:DP:SAC	0/1:19,9:28:12,7,1,8
chr6	10307181	pbsv.BND.chr6:10307181-chr6:166401252	T	[chr6:166401252[T	.	PASS	SVTYPE=BND;CIPOS=-2,17;MATEID=pbsv.BND.chr6:166401252-chr6:10307181;MATEDIST=156094071	GT:AD:DP	0/1:40,9:49
chr6	10616189	pbsv.INS.DUP.13288	A	<DUP>	.	PASS	SVTYPE=DUP;END=10616284;SVLEN=95	GT:AD:DP:SAC	0/1:45,17:62:26,19,7,10
chr6	11674899	pbsv.BND.chr6:11674899-chr5:27875271	C	C[chr5:27875271[	.	PASS	SVTYPE=BND;CIPOS=-5,6;MATEID=pbsv.BND.chr5:27875271-chr6:11674899	GT:AD:DP	0/1:61,2:63
chr6	11967145	pbsv.INS.DUP.13297	A	<DUP>	.	PASS	SVTYPE=DUP;END=11967171;SVLEN=26	GT:AD:DP:SAC	0/1:14,51:65:8,6,24,27
chr6	13003953	pbsv.INS.DUP.13305	A	<DUP>	.	PASS	SVTYPE=DUP;END=13003975;SVLEN=22	GT:AD:DP:SAC	0/1:28,24:52:15,13,12,12
chr6	15103215	pbsv.INS.DUP.13331	A	<DUP>	.	PASS	SVTYPE=DUP;END=15103238;SVLEN=23	GT:AD:DP:SAC	0/1:10,28:38:4,6,9,19
chr6	15677976	pbsv.INS.DUP.13336	G	<DUP>	.	PASS	SVTYPE=DUP;END=15677995;SVLEN=19	GT:AD:DP:SAC	0/1:15,14:29:6,9,3,11
chr6	18565329	pbsv.INV.13367	C	<INV>	.	InsufficientStrandEvidence	SVTYPE=INV;END=18566050;SVLEN=722	GT:AD:DP:SAC	0/1:23,6:29:13,10,6,0
chr6	18888067	pbsv.INS.DUP.13373	A	<DUP>	.	PASS	SVTYPE=DUP;END=18888129;SVLEN=62	GT:AD:DP:SAC	0/1:39,11:50:26,13,5,6
chr6	19728359	pbsv.BND.chr6:19728359-chr4:77507184	T	T]chr4:77507184]	.	PASS	SVTYPE=BND;CIPOS=-4,6;MATEID=pbsv.BND.chr4:77507184-chr6:19728359	GT:AD:DP	0/1:28,21:49
chr6	19728361	pbsv.BND.chr6:19728361-chr4:77501892	A	[chr4:77501892[A	.	PASS	SVTYPE=BND;CIPOS=-3,3;MATEID=pbsv.BND.chr4:77501892-chr6:19728361	GT:AD:DP	0/1:25,10:35
chr6	20020557	pbsv.BND.chr6:20020557-chr4:133413700	A	[chr4:133413700[A	.	PASS	SVTYPE=BND;CIPOS=-1,4;MATEID=pbsv.BND.chr4:133413700-chr6:20020557	GT:AD:DP	0/1:47,13:60
chr6	20023987	pbsv.INS.DUP.13390	A	<DUP>	.	PASS	SVTYPE=DUP;END=20024178;SVLEN=191	GT:AD:DP:SAC	0/1:40,28:68:17,23,13,15
chr6	20409988	pbsv.BND.chr6:20409988-chr4:88026239	C	C[chr4:88026239[	.	PASS	SVTYPE=BND;CIPOS=-10,3;MATEID=pbsv.BND.chr4:88026239-chr6:20409988	GT:AD:DP	0/1:55,13:68
chr6	21313123	pbsv.BND.chr6:21313123-chr9:123121138	G	[chr9:123121138[G	.	PASS	SVTYPE=BND;CIPOS=-1,2;MATEID=pbsv.BND.chr9:123121138-chr6:21313123	GT:AD:DP	0/1:47,3:50
chr6	22766902	pbsv.BND.chr6:22766902-chr21:20429539	A	]chr21:20429539]A	.	PASS	SVTYPE=BND;CIPOS=-1,1;MATEID=pbsv.BND.chr21:20429539-chr6:22766902	GT:AD:DP	0/1:64,2:66
chr6	23731285	pbsv.INS.DUP.13429	A	<DUP>	.	PASS	SVTYPE=DUP;END=23731332;SVLEN=47	GT:AD:DP:SAC	0/1:23,14:37:9,14,10,4
chr6	24126153	pbsv.INS.DUP.13443	G	<DUP>	.	PASS	SVTYPE=DUP;END=24126172;SVLEN=19	GT:AD:DP:SAC	0/1:32,31:63:18,14,12,19
chr6	26127627	pbsv.BND.chr6:26127627-chr6:26194973	T	T[chr6:26194973[	.	PASS	SVTYPE=BND;CIPOS=-3,2;MATEID=pbsv.BND.chr6:26194973-chr6:26127627;MATEDIST=67346	GT:AD:DP	0/1:62,3:65
chr6	26194973	pbsv.BND.chr6:26194973-chr6:26127627	A	]chr6:26127627]A	.	PASS	SVTYPE=BND;CIPOS=0,1;MATEID=pbsv.BND.chr6:26127627-chr6:26194973;MATEDIST=67346	GT:AD:DP	0/1:49,3:52
chr6	27038162	pbsv.INS.DUP.13477	A	<DUP>	.	PASS	SVTYPE=DUP;END=27038184;SVLEN=22	GT:AD:DP:SAC	0/1:12,21:33:5,7,14,7
chr6	27296129	pbsv.BND.chr6:27296129-chr14:23934571	G	[chr14:23934571[G	.	PASS	SVTYPE=BND;CIPOS=-1,3;MATEID=pbsv.BND.chr14:23934571-chr6:27296129	GT:AD:DP	0/1:75,4:79
chr6	28358329	pbsv.BND.chr6:28358329-chr8:66492439	A	[chr8:66492439[A	.	PASS	SVTYPE=BND;CIPOS=0,1;MATEID=pbsv.BND.chr8:66492439-chr6:28358329	GT:AD:DP	0/1:52,2:54
chr6	30444797	pbsv.INS.DUP.13524	A	<DUP>	.	PASS	SVTYPE=DUP;END=30444822;SVLEN=25	GT:AD:DP:SAC	0/1:14,29:43:3,11,15,14
chr6	30448576	pbsv.INS.DUP.13525	G	<DUP>	.	PASS	SVTYPE=DUP;END=30448624;SVLEN=48	GT:AD:DP:SAC	0/1:18,39:57:10,8,21,18
chr6	30847352	pbsv.BND.chr6:30847352-chr1:214595242	G	G[chr1:214595242[	.	PASS	SVTYPE=BND;CIPOS=0,1;MATEID=pbsv.BND.chr1:214595242-chr6:30847352	GT:AD:DP	0/1:55,2:57
chr6	31021350	pbsv.INS.DUP.13531	T	<DUP>	.	PASS	SVTYPE=DUP;END=31021419;SVLEN=69	GT:AD:DP:SAC	0/1:13,45:58:5,8,23,22
chr6	31142060	pbsv.INS.DUP.13537	T	<DUP>	.	PASS	SVTYPE=DUP;END=31142099;SVLEN=39	GT:AD:DP:SAC	0/1:48,15:63:26,22,9,6
chr6	31498485	pbsv.INS.DUP.13551	T	<DUP>	.	PASS	SVTYPE=DUP;END=31498630;SVLEN=145	GT:AD:DP:SAC	0/1:48,15:63:22,26,9,6
chr6	31538602	pbsv.BND.chr6:31538602-chr1:219026225	A	[chr1:219026225[A	.	PASS	SVTYPE=BND;CIPOS=-2,3;MATEID=pbsv.BND.chr1:219026225-chr6:31538602	GT:AD:DP	0/1:45,2:47
chr6	31680318	pbsv.BND.chr6:31680318-chr6:58072067	T	T[chr6:58072067[	.	PASS	SVTYPE=BND;CIPOS=-51,8;MATEID=pbsv.BND.chr6:58072067-chr6:31680318;MATEDIST=26391749	GT:AD:DP	0/1:44,10:54
chr6	31786283	pbsv.BND.chr6:31786283-chr11:101659220	G	[chr11:101659220[G	.	PASS	SVTYPE=BND;CIPOS=0,1;MATEID=pbsv.BND.chr11:101659220-chr6:31786283	GT:AD:DP	0/1:42,4:46
chr6	31853907	pbsv.INS.DUP.13553	G	<DUP>	.	PASS	SVTYPE=DUP;END=31854047;SVLEN=140	GT:AD:DP:SAC	0/1:10,27:37:6,4,15,12
chr6	32255204	pbsv.INS.DUP.13557	G	<DUP>	.	PASS	SVTYPE=DUP;END=32255230;SVLEN=26	GT:AD:DP:SAC	0/1:7,25:32:7,0,8,17
chr6	32538005	pbsv.BND.chr6:32538005-chr7:32555270	G	[chr7:32555270[G	.	PASS	SVTYPE=BND;CIPOS=0,0;MATEID=pbsv.BND.chr7:32555270-chr6:32538005	GT:AD:DP	0/1:16,2:18
chr6	32655381	pbsv.INS.DUP.13637	A	<DUP>	.	PASS	SVTYPE=DUP;END=32655399;SVLEN=18	GT:AD:DP:SAC	0/1:10,14:24:7,3,8,6
chr6	33381457	pbsv.SPLIT.DUP.13665	A	<DUP>	.	PASS	SVTYPE=DUP;END=33404925;SVLEN=23468;NotFullySpanned	GT:AD:DP:SAC	0/1:48,20:68:26,22,12,8
chr6	33389479	pbsv.CNV.13666	C	<CNV>	.	PASS	SVTYPE=cnv;END=33402518;SVLEN=13039	CN	4
chr6	33389479	pbsv.BND.chr6:33389479-chr17:43083933	C	[chr17:43083933[C	.	PASS	SVTYPE=BND;CIPOS=-1,3;MATEID=pbsv.BND.chr17:43083933-chr6:33389479	GT:AD:DP	0/1:67,3:70
chr6	33402518	pbsv.BND.chr6:33402518-chr17:43109143	T	T]chr17:43109143]	.	PASS	SVTYPE=BND;CIPOS=0,0;MATEID=pbsv.BND.chr17:43109143-chr6:33402518	GT:AD:DP	0/1:68,4:72
chr6	34203296	pbsv.INV.13682	G	<INV>	.	PASS	SVTYPE=INV;END=34210048;SVLEN=6753	GT:AD:DP:SAC	0/1:36,13:49:18,18,6,7
chr6	34937720	pbsv.SPLIT.DUP.13692	T	<DUP>	.	PASS	SVTYPE=DUP;END=34969651;SVLEN=31931	GT:AD:DP:SAC	0/1:49,30:79:18,31,14,16
chr6	35546681	pbsv.INS.DUP.13701	T	<DUP>	.	PASS	SVTYPE=DUP;END=35546697;SVLEN=16	GT:AD:DP:SAC	0/1:27,8:35:6,21,7,1
chr6	35786782	pbsv.SPLIT.DUP.13705	T	<DUP>	.	PASS	SVTYPE=DUP;END=35799009;SVLEN=12227	GT:AD:DP:SAC	0/1:53,25:78:29,24,9,16
chr6	37090252	pbsv.INS.DUP.13722	A	<DUP>	.	PASS	SVTYPE=DUP;END=37090271;SVLEN=19	GT:AD:DP:SAC	0/1:38,17:55:23,15,7,10
chr6	37376819	pbsv.BND.chr6:37376819-chr5:30999441	T	]chr5:30999441]T	.	PASS	SVTYPE=BND;CIPOS=-2,2;MATEID=pbsv.BND.chr5:30999441-chr6:37376819	GT:AD:DP	0/1:69,2:71
chr6	37977855	pbsv.INS.DUP.13737	C	<DUP>	.	PASS	SVTYPE=DUP;END=37977878;SVLEN=23	GT:AD:DP:SAC	0/1:23,25:48:7,16,21,4
chr6	39280836	pbsv.INS.DUP.13752	C	<DUP>	.	PASS	SVTYPE=DUP;END=39281093;SVLEN=257	GT:AD:DP:SAC	0/1:35,10:45:20,15,4,6
chr6	39280915	pbsv.INS.DUP.13754	C	<DUP>	.	PASS	SVTYPE=DUP;END=39281065;SVLEN=150	GT:AD:DP:SAC	0/1:25,20:45:16,9,8,12
chr6	40138389	pbsv.INS.DUP.13764	A	<DUP>	.	PASS	SVTYPE=DUP;END=40138438;SVLEN=49	GT:AD:DP:SAC	0/1:15,39:54:6,9,18,21
chr6	41219145	pbsv.INS.DUP.13773	T	<DUP>	.	PASS	SVTYPE=DUP;END=41219310;SVLEN=165	GT:AD:DP:SAC	0/1:22,11:33:11,11,7,4
chr6	42216376	pbsv.INS.DUP.13786	G	<DUP>	.	PASS	SVTYPE=DUP;END=42216404;SVLEN=28	GT:AD:DP:SAC	1/1:5,42:47:0,5,23,19
chr6	42524291	pbsv.INS.DUP.13791	A	<DUP>	.	PASS	SVTYPE=DUP;END=42524371;SVLEN=80	GT:AD:DP:SAC	0/1:11,29:40:2,9,17,12
chr6	42614383	pbsv.INS.DUP.13794	T	<DUP>	.	PASS	SVTYPE=DUP;END=42614429;SVLEN=46	GT:AD:DP:SAC	0/1:27,11:38:15,12,5,6
chr6	43294351	pbsv.INS.DUP.13799	C	<DUP>	.	PASS	SVTYPE=DUP;END=43294442;SVLEN=91	GT:AD:DP:SAC	0/1:21,47:68:9,12,26,21
chr6	43663121	pbsv.BND.chr6:43663121-chr9:2831411	T	T]chr9:2831411]	.	PASS	SVTYPE=BND;CIPOS=-1,1;MATEID=pbsv.BND.chr9:2831411-chr6:43663121	GT:AD:DP	0/1:34,2:36
chr6	43836230	pbsv.BND.chr6:43836230-chr4:162790751	G	G]chr4:162790751]	.	PASS	SVTYPE=BND;CIPOS=0,1;MATEID=pbsv.BND.chr4:162790751-chr6:43836230	GT:AD:DP	0/1:54,2:56
chr6	44170088	pbsv.BND.chr6:44170088-chr7:90081939	T	T[chr7:90081939[	.	PASS	SVTYPE=BND;CIPOS=-2,2;MATEID=pbsv.BND.chr7:90081939-chr6:44170088	GT:AD:DP	0/1:52,4:56
chr6	44631598	pbsv.BND.chr6:44631598-chr9:7136501	G	G[chr9:7136501[	.	PASS	SVTYPE=BND;CIPOS=-4,4;MATEID=pbsv.BND.chr9:7136501-chr6:44631598	GT:AD:DP	0/1:53,2:55
chr6	44710951	pbsv.INS.DUP.13828	T	<DUP>	.	PASS	SVTYPE=DUP;END=44711138;SVLEN=187	GT:AD:DP:SAC	0/1:27,31:58:14,13,17,14
chr6	45164269	pbsv.BND.chr6:45164269-chr16:20114774	T	T[chr16:20114774[	.	PASS	SVTYPE=BND;CIPOS=-4,4;MATEID=pbsv.BND.chr16:20114774-chr6:45164269	GT:AD:DP	0/1:47,5:52
chr6	46142364	pbsv.INS.DUP.13853	T	<DUP>	.	PASS	SVTYPE=DUP;END=46142383;SVLEN=19	GT:AD:DP:SAC	0/1:25,13:38:11,14,5,8
chr6	46186255	pbsv.BND.chr6:46186255-chr4:95156303	G	]chr4:95156303]G	.	PASS	SVTYPE=BND;CIPOS=0,0;MATEID=pbsv.BND.chr4:95156303-chr6:46186255	GT:AD:DP	0/1:58,2:60
chr6	46640959	pbsv.BND.chr6:46640959-chr19:38633981	T	T]chr19:38633981]	.	PASS	SVTYPE=BND;CIPOS=-18,3;MATEID=pbsv.BND.chr19:38633981-chr6:46640959	GT:AD:DP	0/1:32,19:51
chr6	46984822	pbsv.INS.DUP.13865	A	<DUP>	.	PASS	SVTYPE=DUP;END=46984838;SVLEN=16	GT:AD:DP:SAC	0/1:18,19:37:10,8,8,11
chr6	47466540	pbsv.BND.chr6:47466540-chrUn_JTFH01000292v1_decoy:3	T	[chrUn_JTFH01000292v1_decoy:3[T	.	Decoy;NearContigEnd	SVTYPE=BND;CIPOS=-1,11;MATEID=pbsv.BND.chrUn_JTFH01000292v1_decoy:3-chr6:47466540	GT:AD:DP	0/1:6,10:16
chr6	47641729	pbsv.INS.DUP.13877	A	<DUP>	.	PASS	SVTYPE=DUP;END=47641748;SVLEN=19	GT:AD:DP:SAC	0/1:6,17:23:6,0,10,7
chr6	48692122	pbsv.INS.DUP.13886	A	<DUP>	.	PASS	SVTYPE=DUP;END=48692144;SVLEN=22	GT:AD:DP:SAC	1/1:3,22:25:0,3,11,11
chr6	51202291	pbsv.INS.DUP.13918	C	<DUP>	.	PASS	SVTYPE=DUP;END=51202503;SVLEN=212	GT:AD:DP:SAC	0/1:16,11:27:6,10,8,3
chr6	51202399	pbsv.INS.DUP.13919	T	<DUP>	.	PASS	SVTYPE=DUP;END=51202444;SVLEN=45	GT:AD:DP:SAC	0/1:20,9:29:11,9,3,6
chr6	52669215	pbsv.INS.DUP.13946	A	<DUP>	.	PASS	SVTYPE=DUP;END=52669244;SVLEN=29	GT:AD:DP:SAC	0/1:16,11:27:9,7,5,6
chr6	54059170	pbsv.BND.chr6:54059170-chr17:43562463	T	T]chr17:43562463]	.	PASS	SVTYPE=BND;CIPOS=-2,2;MATEID=pbsv.BND.chr17:43562463-chr6:54059170	GT:AD:DP	0/1:20,3:23
chr6	54171045	pbsv.SPLIT.DUP.13969	A	<DUP>	.	PASS	SVTYPE=DUP;END=54603054;SVLEN=432009;NotFullySpanned	GT:AD:DP:SAC	0/1:31,25:56:17,14,13,12
chr6	55555462	pbsv.SPLIT.DUP.13985	T	<DUP>	.	PASS	SVTYPE=DUP;END=55571329;SVLEN=15867	GT:AD:DP:SAC	0/1:24,13:37:12,12,7,6
chr6	56894592	pbsv.INS.DUP.14003	C	<DUP>	.	PASS	SVTYPE=DUP;END=56894727;SVLEN=135	GT:AD:DP:SAC	0/1:13,11:24:5,8,6,5
chr6	57028708	pbsv.INS.DUP.14004	A	<DUP>	.	PASS	SVTYPE=DUP;END=57028725;SVLEN=17	GT:AD:DP:SAC	0/1:14,5:19:8,6,1,4
chr6	57780520	pbsv.INS.DUP.14010	G	<DUP>	.	PASS	SVTYPE=DUP;END=57780541;SVLEN=21	GT:AD:DP:SAC	1/1:4,18:22:3,1,10,8
chr6	58072067	pbsv.CNV.14014	A	<CNV>	.	NearReferenceGap	SVTYPE=cnv;END=61264431;SVLEN=3192364;SHADOWED	CN	1
chr6	58072067	pbsv.BND.chr6:58072067-chr6:31680318	A	]chr6:31680318]A	.	PASS	SVTYPE=BND;CIPOS=0,4;MATEID=pbsv.BND.chr6:31680318-chr6:58072067;MATEDIST=26391749	GT:AD:DP	0/1:20,10:30
chr6	58178895	pbsv.INS.DUP.14016	T	<DUP>	.	PASS	SVTYPE=DUP;END=58179134;SVLEN=239	GT:AD:DP:SAC	0/1:27,10:37:12,15,8,2
chr6	61248006	pbsv.BND.chr6:61248006-chr6:63907051	T	]chr6:63907051]T	.	PASS	SVTYPE=BND;CIPOS=-1,6;MATEID=pbsv.BND.chr6:63907051-chr6:61248006;MATEDIST=2659045	GT:AD:DP	0/1:49,8:57
chr6	61264431	pbsv.BND.chr6:61264431-chr6:62540963	A	A[chr6:62540963[	.	PASS	SVTYPE=BND;CIPOS=-7,2;MATEID=pbsv.BND.chr6:62540963-chr6:61264431;MATEDIST=1276532	GT:AD:DP	0/1:37,8:45
chr6	61712548	pbsv.BND.chr6:61712548-chr6:97428174	A	]chr6:97428174]A	.	PASS	SVTYPE=BND;CIPOS=0,4;MATEID=pbsv.BND.chr6:97428174-chr6:61712548;MATEDIST=35715626	GT:AD:DP	0/1:54,12:66
chr6	62540963	pbsv.BND.chr6:62540963-chr6:61264431	C	]chr6:61264431]C	.	PASS	SVTYPE=BND;CIPOS=-4,10;MATEID=pbsv.BND.chr6:61264431-chr6:62540963;MATEDIST=1276532	GT:AD:DP	0/1:49,8:57
chr6	62925119	pbsv.BND.chr6:62925119-chr18:76939084	A	A[chr18:76939084[	.	PASS	SVTYPE=BND;CIPOS=-1,1;MATEID=pbsv.BND.chr18:76939084-chr6:62925119	GT:AD:DP	0/1:30,7:37
chr6	63597503	pbsv.INS.DUP.14070	A	<DUP>	.	PASS	SVTYPE=DUP;END=63597519;SVLEN=16	GT:AD:DP:SAC	0/1:22,18:40:10,12,9,9
chr6	63907051	pbsv.BND.chr6:63907051-chr6:61248006	G	G[chr6:61248006[	.	PASS	SVTYPE=BND;CIPOS=-1,1;MATEID=pbsv.BND.chr6:61248006-chr6:63907051;MATEDIST=2659045	GT:AD:DP	0/1:16,8:24
chr6	64312997	pbsv.INS.DUP.14076	T	<DUP>	.	PASS	SVTYPE=DUP;END=64313296;SVLEN=299	GT:AD:DP:SAC	0/1:4,15:19:4,0,6,9
chr6	65278024	pbsv.INS.DUP.14085	T	<DUP>	.	PASS	SVTYPE=DUP;END=65278060;SVLEN=36	GT:AD:DP:SAC	0/1:23,8:31:14,9,3,5
chr6	65519691	pbsv.INS.DUP.14089	T	<DUP>	.	PASS	SVTYPE=DUP;END=65519715;SVLEN=24	GT:AD:DP:SAC	0/1:17,5:22:8,9,2,3
chr6	67137880	pbsv.INS.DUP.14124	A	<DUP>	.	PASS	SVTYPE=DUP;END=67137899;SVLEN=19	GT:AD:DP:SAC	0/1:14,8:22:5,9,5,3
chr6	67432466	pbsv.INS.DUP.14132	T	<DUP>	.	PASS	SVTYPE=DUP;END=67432577;SVLEN=111	GT:AD:DP:SAC	0/1:10,11:21:4,6,7,4
chr6	70658008	pbsv.BND.chr6:70658008-chr4:133424311	G	G]chr4:133424311]	.	PASS	SVTYPE=BND;CIPOS=-9,7;MATEID=pbsv.BND.chr4:133424311-chr6:70658008	GT:AD:DP	0/1:79,14:93
chr6	71198462	pbsv.INS.DUP.14185	A	<DUP>	.	PASS	SVTYPE=DUP;END=71198520;SVLEN=58	GT:AD:DP:SAC	0/1:28,15:43:14,14,4,11
chr6	71773913	pbsv.BND.chr6:71773913-chr4:14140837	A	[chr4:14140837[A	.	PASS	SVTYPE=BND;CIPOS=-2,6;MATEID=pbsv.BND.chr4:14140837-chr6:71773913	GT:AD:DP	0/1:63,14:77
chr6	71992408	pbsv.INS.DUP.14196	T	<DUP>	.	InsufficientStrandEvidence	SVTYPE=DUP;END=71992456;SVLEN=48	GT:AD:DP:SAC	0/1:36,10:46:13,23,10,0
chr6	72002479	pbsv.CNV.14197	A	<CNV>	.	PASS	SVTYPE=cnv;END=73180973;SVLEN=1178494;SHADOWED	CN	4
chr6	72002479	pbsv.BND.chr6:72002479-chr6:96386158	A	[chr6:96386158[A	.	PASS	SVTYPE=BND;CIPOS=-2,10;MATEID=pbsv.BND.chr6:96386158-chr6:72002479;MATEDIST=24383679	GT:AD:DP	0/1:57,15:72
chr6	72060265	pbsv.SPLIT.DUP.14198	A	<DUP>	.	PASS	SVTYPE=DUP;END=72637246;SVLEN=576981;NotFullySpanned	GT:AD:DP:SAC	0/1:43,45:88:21,22,22,23
chr6	72060266	pbsv.BND.chr6:72060266-chr6:72637246	G	]chr6:72637246]G	.	PASS	SVTYPE=BND;CIPOS=-2,13;MATEID=pbsv.BND.chr6:72637246-chr6:72060266;MATEDIST=576980	GT:AD:DP	0/1:43,45:88
chr6	72095042	pbsv.BND.chr6:72095042-chr3:149407522	C	C]chr3:149407522]	.	PASS	SVTYPE=BND;CIPOS=-1,2;MATEID=pbsv.BND.chr3:149407522-chr6:72095042	GT:AD:DP	0/1:86,5:91
chr6	72498219	pbsv.BND.chr6:72498219-chr10:57239560	A	]chr10:57239560]A	.	PASS	SVTYPE=BND;CIPOS=-1,1;MATEID=pbsv.BND.chr10:57239560-chr6:72498219	GT:AD:DP	0/1:69,2:71
chr6	72615847	pbsv.BND.chr6:72615847-chr9:85123681	C	]chr9:85123681]C	.	PASS	SVTYPE=BND;CIPOS=0,1;MATEID=pbsv.BND.chr9:85123681-chr6:72615847	GT:AD:DP	0/1:80,2:82
chr6	72637246	pbsv.BND.chr6:72637246-chr6:72060266	A	A[chr6:72060266[	.	PASS	SVTYPE=BND;CIPOS=-37,25;MATEID=pbsv.BND.chr6:72060266-chr6:72637246;MATEDIST=576980	GT:AD:DP	0/1:41,45:86
chr6	73180973	pbsv.BND.chr6:73180973-chr4:139418181	T	[chr4:139418181[T	.	PASS	SVTYPE=BND;CIPOS=-2,6;MATEID=pbsv.BND.chr4:139418181-chr6:73180973	GT:AD:DP	1/1:0,31:31
chr6	73318156	pbsv.INS.DUP.14209	A	<DUP>	.	PASS	SVTYPE=DUP;END=73318177;SVLEN=21	GT:AD:DP:SAC	0/1:13,5:18:8,5,1,4
chr6	73601385	pbsv.INS.DUP.14221	G	<DUP>	.	PASS	SVTYPE=DUP;END=73601417;SVLEN=32	GT:AD:DP:SAC	0/1:16,5:21:6,10,2,3
chr6	74109813	pbsv.INS.DUP.14231	A	<DUP>	.	PASS	SVTYPE=DUP;END=74109837;SVLEN=24	GT:AD:DP:SAC	0/1:21,7:28:12,9,3,4
chr6	75705927	pbsv.INS.DUP.14251	T	<DUP>	.	PASS	SVTYPE=DUP;END=75705952;SVLEN=25	GT:AD:DP:SAC	0/1:21,11:32:8,13,6,5
chr6	76242263	pbsv.INS.DUP.14257	C	<DUP>	.	PASS	SVTYPE=DUP;END=76242281;SVLEN=18	GT:AD:DP:SAC	1/1:2,36:38:2,0,17,19
chr6	77449939	pbsv.BND.chr6:77449939-chr6:115803991	C	C[chr6:115803991[	.	PASS	SVTYPE=BND;CIPOS=-4,1;MATEID=pbsv.BND.chr6:115803991-chr6:77449939;MATEDIST=38354052	GT:AD:DP	0/1:23,10:33
chr6	78128758	pbsv.CNV.14272	A	<CNV>	.	PASS	SVTYPE=cnv;END=78440590;SVLEN=311832	CN	1
chr6	78128758	pbsv.BND.chr6:78128758-chr19:22987155	A	]chr19:22987155]A	.	PASS	SVTYPE=BND;CIPOS=0,0;MATEID=pbsv.BND.chr19:22987155-chr6:78128758	GT:AD:DP	0/1:24,2:26
chr6	78440590	pbsv.BND.chr6:78440590-chr6:101318112	G	]chr6:101318112]G	.	PASS	SVTYPE=BND;CIPOS=-13,5;MATEID=pbsv.BND.chr6:101318112-chr6:78440590;MATEDIST=22877522	GT:AD:DP	0/1:24,12:36
chr6	81261650	pbsv.INV.14301	A	<INV>	.	InsufficientStrandEvidence	SVTYPE=INV;END=81261926;SVLEN=277	GT:AD:DP:SAC	0/1:10,5:15:9,1,0,5
chr6	82003887	pbsv.INS.DUP.14308	C	<DUP>	.	PASS	SVTYPE=DUP;END=82003905;SVLEN=18	GT:AD:DP:SAC	0/1:11,21:32:7,4,9,12
chr6	82259930	pbsv.BND.chr6:82259930-chrUn_KN707740v1_decoy:10279	T	]chrUn_KN707740v1_decoy:10279]T	.	Decoy;NearContigEnd	SVTYPE=BND;CIPOS=-1,8;MATEID=pbsv.BND.chrUn_KN707740v1_decoy:10279-chr6:82259930	GT:AD:DP	0/1:22,24:46
chr6	84216272	pbsv.CNV.14328	T	<CNV>	.	NearReferenceGap	SVTYPE=cnv;END=112154999;SVLEN=27938727;SHADOWED	CN	1
chr6	84216272	pbsv.BND.chr6:84216272-chr3:169263285	T	T[chr3:169263285[	.	PASS	SVTYPE=BND;CIPOS=-8,5;MATEID=pbsv.BND.chr3:169263285-chr6:84216272	GT:AD:DP	0/1:11,23:34
chr6	86719473	pbsv.BND.chr6:86719473-chr6:95806552	T	T]chr6:95806552]	.	PASS	SVTYPE=BND;CIPOS=0,1;MATEID=pbsv.BND.chr6:95806552-chr6:86719473;MATEDIST=9087079	GT:AD:DP	1/1:0,7:7
chr6	86724517	pbsv.BND.chr6:86724517-chr6:98410096	G	]chr6:98410096]G	.	PASS	SVTYPE=BND;CIPOS=-3,4;MATEID=pbsv.BND.chr6:98410096-chr6:86724517;MATEDIST=11685579	GT:AD:DP	1/1:0,5:5
chr6	87137110	pbsv.INS.DUP.14360	T	<DUP>	.	PASS	SVTYPE=DUP;END=87137131;SVLEN=21	GT:AD:DP:SAC	0/1:4,8:12:0,4,7,1
chr6	88174956	pbsv.INS.DUP.14369	C	<DUP>	.	PASS	SVTYPE=DUP;END=88174973;SVLEN=17	GT:AD:DP:SAC	1/1:1,14:15:0,1,7,7
chr6	88539109	pbsv.INS.DUP.14374	T	<DUP>	.	PASS	SVTYPE=DUP;END=88539139;SVLEN=30	GT:AD:DP:SAC	1/1:0,15:15:0,0,10,5
chr6	88844793	pbsv.BND.chr6:88844793-chr1:84446207	T	[chr1:84446207[T	.	PASS	SVTYPE=BND;CIPOS=-9,42;MATEID=pbsv.BND.chr1:84446207-chr6:88844793	GT:AD:DP	1/1:0,38:38
chr6	90088095	pbsv.BND.chr6:90088095-chr6:105846477	G	G[chr6:105846477[	.	PASS	SVTYPE=BND;CIPOS=-13,4;MATEID=pbsv.BND.chr6:105846477-chr6:90088095;MATEDIST=15758382	GT:AD:DP	1/1:5,31:36
chr6	90283602	pbsv.INS.DUP.14385	C	<DUP>	.	PASS	SVTYPE=DUP;END=90283675;SVLEN=73	GT:AD:DP:SAC	1/1:1,13:14:1,0,6,7
chr6	90412686	pbsv.INS.DUP.14388	G	<DUP>	.	PASS	SVTYPE=DUP;END=90412714;SVLEN=28	GT:AD:DP:SAC	0/1:4,6:10:4,0,2,4
chr6	93138261	pbsv.INS.DUP.14413	A	<DUP>	.	PASS	SVTYPE=DUP;END=93138289;SVLEN=28	GT:AD:DP:SAC	1/1:1,17:18:1,0,6,11
chr6	94031352	pbsv.INV.14417	A	<INV>	.	PASS	SVTYPE=INV;END=94031699;SVLEN=348	GT:AD:DP:SAC	0/1:4,6:10:0,4,4,2
chr6	94031700	pbsv.BND.chr6:94031700-chrUn_KN707748v1_decoy:3550	T	]chrUn_KN707748v1_decoy:3550]T	.	Decoy;NearContigEnd	SVTYPE=BND;CIPOS=-5,10;MATEID=pbsv.BND.chrUn_KN707748v1_decoy:3550-chr6:94031700	GT:AD:DP	0/1:2,4:6
chr6	94187000	pbsv.BND.chr6:94187000-chr6:94305714	C	C[chr6:94305714[	.	PASS	SVTYPE=BND;CIPOS=-1,1;MATEID=pbsv.BND.chr6:94305714-chr6:94187000;MATEDIST=118714	GT:AD:DP	1/1:0,5:5
chr6	94305714	pbsv.BND.chr6:94305714-chr6:94187000	T	]chr6:94187000]T	.	PASS	SVTYPE=BND;CIPOS=0,2;MATEID=pbsv.BND.chr6:94187000-chr6:94305714;MATEDIST=118714	GT:AD:DP	1/1:0,5:5
chr6	94313713	pbsv.BND.chr6:94313713-chr6:115452608	A	A]chr6:115452608]	.	PASS	SVTYPE=BND;CIPOS=-8,3;MATEID=pbsv.BND.chr6:115452608-chr6:94313713;MATEDIST=21138895	GT:AD:DP	1/1:0,7:7
chr6	95756210	pbsv.BND.chr6:95756210-chr6:101781904	C	[chr6:101781904[C	.	PASS	SVTYPE=BND;CIPOS=-1,8;MATEID=pbsv.BND.chr6:101781904-chr6:95756210;MATEDIST=6025694	GT:AD:DP	1/1:0,11:11
chr6	95759166	pbsv.BND.chr6:95759166-chr6:101377788	C	[chr6:101377788[C	.	PASS	SVTYPE=BND;CIPOS=-1,1;MATEID=pbsv.BND.chr6:101377788-chr6:95759166;MATEDIST=5618622	GT:AD:DP	0/1:12,2:14
chr6	95806552	pbsv.BND.chr6:95806552-chr6:86719473	A	A]chr6:86719473]	.	PASS	SVTYPE=BND;CIPOS=-3,12;MATEID=pbsv.BND.chr6:86719473-chr6:95806552;MATEDIST=9087079	GT:AD:DP	0/1:0,1:1
chr6	96386158	pbsv.BND.chr6:96386158-chr6:72002479	T	[chr6:72002479[T	.	PASS	SVTYPE=BND;CIPOS=-2,5;MATEID=pbsv.BND.chr6:72002479-chr6:96386158;MATEDIST=24383679	GT:AD:DP	1/1:0,13:13
chr6	97412950	pbsv.BND.chr6:97412950-chr6:120415541	G	]chr6:120415541]G	.	PASS	SVTYPE=BND;CIPOS=-1,3;MATEID=pbsv.BND.chr6:120415541-chr6:97412950;MATEDIST=23002591	GT:AD:DP	0/1:14,9:23
chr6	97428174	pbsv.BND.chr6:97428174-chr6:61712548	G	G[chr6:61712548[	.	PASS	SVTYPE=BND;CIPOS=-13,4;MATEID=pbsv.BND.chr6:61712548-chr6:97428174;MATEDIST=35715626	GT:AD:DP	0/1:7,12:19
chr6	98392724	pbsv.BND.chr6:98392724-chr6:115813848	A	]chr6:115813848]A	.	PASS	SVTYPE=BND;CIPOS=-2,5;MATEID=pbsv.BND.chr6:115813848-chr6:98392724;MATEDIST=17421124	GT:AD:DP	0/1:11,9:20
chr6	98407820	pbsv.BND.chr6:98407820-chr6:123184474	A	]chr6:123184474]A	.	PASS	SVTYPE=BND;CIPOS=-1,7;MATEID=pbsv.BND.chr6:123184474-chr6:98407820;MATEDIST=24776654	GT:AD:DP	0/1:19,26:45
chr6	98410096	pbsv.BND.chr6:98410096-chr6:86724517	A	A[chr6:86724517[	.	PASS	SVTYPE=BND;CIPOS=-3,3;MATEID=pbsv.BND.chr6:86724517-chr6:98410096;MATEDIST=11685579	GT:AD:DP	0/1:31,6:37
chr6	101318112	pbsv.BND.chr6:101318112-chr6:78440590	C	C[chr6:78440590[	.	PASS	SVTYPE=BND;CIPOS=-3,4;MATEID=pbsv.BND.chr6:78440590-chr6:101318112;MATEDIST=22877522	GT:AD:DP	0/1:28,12:40
chr6	101377788	pbsv.BND.chr6:101377788-chr6:95759166	T	[chr6:95759166[T	.	PASS	SVTYPE=BND;CIPOS=-1,1;MATEID=pbsv.BND.chr6:95759166-chr6:101377788;MATEDIST=5618622	GT:AD:DP	0/1:17,2:19
chr6	101379087	pbsv.SPLIT.DUP.14463	G	<DUP>	.	PASS	SVTYPE=DUP;END=101890284;SVLEN=511197;NotFullySpanned	GT:AD:DP:SAC	1/1:1,29:30:3,-2,15,14
chr6	101379088	pbsv.BND.chr6:101379088-chr6:101890284	T	]chr6:101890284]T	.	PASS	SVTYPE=BND;CIPOS=-1,10;MATEID=pbsv.BND.chr6:101890284-chr6:101379088;MATEDIST=511196	GT:AD:DP	1/1:1,29:30
chr6	101390975	pbsv.BND.chr6:101390975-chr6:101803972	T	T]chr6:101803972]	.	PASS	SVTYPE=BND;CIPOS=-12,8;MATEID=pbsv.BND.chr6:101803972-chr6:101390975;MATEDIST=412997	GT:AD:DP	0/1:13,22:35
chr6	101781904	pbsv.BND.chr6:101781904-chr6:95756210	A	[chr6:95756210[A	.	PASS	SVTYPE=BND;CIPOS=-1,3;MATEID=pbsv.BND.chr6:95756210-chr6:101781904;MATEDIST=6025694	GT:AD:DP	0/1:18,14:32
chr6	101803972	pbsv.BND.chr6:101803972-chr6:101390975	A	A]chr6:101390975]	.	PASS	SVTYPE=BND;CIPOS=-16,3;MATEID=pbsv.BND.chr6:101390975-chr6:101803972;MATEDIST=412997	GT:AD:DP	0/1:11,22:33
chr6	101890284	pbsv.BND.chr6:101890284-chr6:101379088	T	T[chr6:101379088[	.	PASS	SVTYPE=BND;CIPOS=-6,23;MATEID=pbsv.BND.chr6:101379088-chr6:101890284;MATEDIST=511196	GT:AD:DP	1/1:0,20:20
chr6	105846477	pbsv.BND.chr6:105846477-chr6:90088095	T	]chr6:90088095]T	.	PASS	SVTYPE=BND;CIPOS=-3,6;MATEID=pbsv.BND.chr6:90088095-chr6:105846477;MATEDIST=15758382	GT:AD:DP	1/1:0,14:14
chr6	106721331	pbsv.INV.14484	G	<INV>	.	PASS	SVTYPE=INV;END=106723005;SVLEN=1675	GT:AD:DP:SAC	0/1:11,23:34:0,11,13,10
chr6	107959158	pbsv.INS.DUP.14498	G	<DUP>	.	PASS	SVTYPE=DUP;END=107959178;SVLEN=20	GT:AD:DP:SAC	1/1:2,39:41:2,0,19,20
chr6	109448116	pbsv.INS.DUP.14510	A	<DUP>	.	PASS	SVTYPE=DUP;END=109448141;SVLEN=25	GT:AD:DP:SAC	0/1:7,27:34:2,5,12,15
chr6	111302260	pbsv.SPLIT.DUP.14515	A	<DUP>	.	PASS	SVTYPE=DUP;END=111307175;SVLEN=4915	GT:AD:DP:SAC	0/1:43,27:70:16,27,14,13
chr6	111962456	pbsv.INS.DUP.14524	T	<DUP>	.	PASS	SVTYPE=DUP;END=111962475;SVLEN=19	GT:AD:DP:SAC	1/1:0,46:46:0,0,20,26
chr6	112113713	pbsv.BND.chr6:112113713-chr9:136584183	C	]chr9:136584183]C	.	PASS	SVTYPE=BND;CIPOS=-1,2;MATEID=pbsv.BND.chr9:136584183-chr6:112113713	GT:AD:DP	0/1:40,4:44
chr6	112154999	pbsv.BND.chr6:112154999-chr9:99719769	T	]chr9:99719769]T	.	PASS	SVTYPE=BND;CIPOS=-17,17;MATEID=pbsv.BND.chr9:99719769-chr6:112154999	GT:AD:DP	0/1:47,2:49
chr6	114738152	pbsv.INS.DUP.14547	C	<DUP>	.	PASS	SVTYPE=DUP;END=114738179;SVLEN=27	GT:AD:DP:SAC	1/1:0,49:49:0,0,24,25
chr6	114788719	pbsv.BND.chr6:114788719-chrUn_JTFH01001464v1_decoy:1465	T	T]chrUn_JTFH01001464v1_decoy:1465]	.	Decoy;NearContigEnd	SVTYPE=BND;CIPOS=-2,1;MATEID=pbsv.BND.chrUn_JTFH01001464v1_decoy:1465-chr6:114788719	GT:AD:DP	0/1:30,4:34
chr6	115429513	pbsv.CNV.14555	A	<CNV>	.	PASS	SVTYPE=cnv;END=115452608;SVLEN=23095;SHADOWED	CN	4
chr6	115429513	pbsv.BND.chr6:115429513-chr6:122160088	A	[chr6:122160088[A	.	PASS	SVTYPE=BND;CIPOS=0,6;MATEID=pbsv.BND.chr6:122160088-chr6:115429513;MATEDIST=6730575	GT:AD:DP	0/1:46,21:67
chr6	115452608	pbsv.BND.chr6:115452608-chr6:94313713	A	A]chr6:94313713]	.	PASS	SVTYPE=BND;CIPOS=-7,3;MATEID=pbsv.BND.chr6:94313713-chr6:115452608;MATEDIST=21138895	GT:AD:DP	0/1:45,9:54
chr6	115803991	pbsv.CNV.14556	T	<CNV>	.	PASS	SVTYPE=cnv;END=115813848;SVLEN=9857;SHADOWED	CN	3
chr6	115803991	pbsv.BND.chr6:115803991-chr6:77449939	T	]chr6:77449939]T	.	PASS	SVTYPE=BND;CIPOS=-1,2;MATEID=pbsv.BND.chr6:77449939-chr6:115803991;MATEDIST=38354052	GT:AD:DP	0/1:57,10:67
chr6	115813848	pbsv.BND.chr6:115813848-chr6:98392724	G	G[chr6:98392724[	.	PASS	SVTYPE=BND;CIPOS=-7,3;MATEID=pbsv.BND.chr6:98392724-chr6:115813848;MATEDIST=17421124	GT:AD:DP	0/1:52,9:61
chr6	115887816	pbsv.CNV.14557	A	<CNV>	.	PASS	SVTYPE=cnv;END=122160088;SVLEN=6272272;SHADOWED	CN	3
chr6	115887816	pbsv.BND.chr6:115887816-chr6:122171274	A	]chr6:122171274]A	.	PASS	SVTYPE=BND;CIPOS=-7,7;MATEID=pbsv.BND.chr6:122171274-chr6:115887816;MATEDIST=6283458	GT:AD:DP	0/1:52,6:58
chr6	117510552	pbsv.BND.chr6:117510552-chr1:173109207	G	G]chr1:173109207]	.	PASS	SVTYPE=BND;CIPOS=0,1;MATEID=pbsv.BND.chr1:173109207-chr6:117510552	GT:AD:DP	0/1:68,3:71
chr6	117630389	pbsv.BND.chr6:117630389-chr9:12748454	C	]chr9:12748454]C	.	PASS	SVTYPE=BND;CIPOS=-8,9;MATEID=pbsv.BND.chr9:12748454-chr6:117630389	GT:AD:DP	0/1:91,2:93
chr6	118500455	pbsv.INS.DUP.14577	C	<DUP>	.	PASS	SVTYPE=DUP;END=118500486;SVLEN=31	GT:AD:DP:SAC	1/1:1,55:56:1,0,29,26
chr6	120310261	pbsv.INS.DUP.14587	T	<DUP>	.	PASS	SVTYPE=DUP;END=120310284;SVLEN=23	GT:AD:DP:SAC	0/1:34,43:77:16,18,23,20
chr6	120415541	pbsv.BND.chr6:120415541-chr6:97412950	G	G[chr6:97412950[	.	PASS	SVTYPE=BND;CIPOS=-7,5;MATEID=pbsv.BND.chr6:97412950-chr6:120415541;MATEDIST=23002591	GT:AD:DP	0/1:65,9:74
chr6	120443674	pbsv.INS.DUP.14588	A	<DUP>	.	PASS	SVTYPE=DUP;END=120443771;SVLEN=97	GT:AD:DP:SAC	1/1:0,47:47:0,0,22,25
chr6	120755031	pbsv.BND.chr6:120755031-chr4:65670078	T	]chr4:65670078]T	.	PASS	SVTYPE=BND;CIPOS=0,0;MATEID=pbsv.BND.chr4:65670078-chr6:120755031	GT:AD:DP	0/1:54,2:56
chr6	121840536	pbsv.INS.DUP.14603	C	<DUP>	.	PASS	SVTYPE=DUP;END=121840627;SVLEN=91	GT:AD:DP:SAC	1/1:0,50:50:0,0,26,24
chr6	122160088	pbsv.BND.chr6:122160088-chr6:115429513	G	[chr6:115429513[G	.	PASS	SVTYPE=BND;CIPOS=-1,9;MATEID=pbsv.BND.chr6:115429513-chr6:122160088;MATEDIST=6730575	GT:AD:DP	0/1:36,21:57
chr6	122171274	pbsv.CNV.14606	A	<CNV>	.	PASS	SVTYPE=cnv;END=123193316;SVLEN=1022042;SHADOWED	CN	3
chr6	122171274	pbsv.BND.chr6:122171274-chr6:115887816	A	A[chr6:115887816[	.	PASS	SVTYPE=BND;CIPOS=-3,8;MATEID=pbsv.BND.chr6:115887816-chr6:122171274;MATEDIST=6283458	GT:AD:DP	0/1:58,6:64
chr6	122740899	pbsv.INS.DUP.14609	T	<DUP>	.	PASS	SVTYPE=DUP;END=122740916;SVLEN=17	GT:AD:DP:SAC	1/1:12,57:69:7,5,34,23
chr6	123044989	pbsv.BND.chr6:123044989-chr2:150432954	T	T]chr2:150432954]	.	PASS	SVTYPE=BND;CIPOS=-1,2;MATEID=pbsv.BND.chr2:150432954-chr6:123044989	GT:AD:DP	0/1:77,3:80
chr6	123046702	pbsv.BND.chr6:123046702-chr2:218956757	T	T]chr2:218956757]	.	PASS	SVTYPE=BND;CIPOS=0,0;MATEID=pbsv.BND.chr2:218956757-chr6:123046702	GT:AD:DP	0/1:81,2:83
chr6	123184474	pbsv.BND.chr6:123184474-chr6:98407820	A	A[chr6:98407820[	.	PASS	SVTYPE=BND;CIPOS=-6,2;MATEID=pbsv.BND.chr6:98407820-chr6:123184474;MATEDIST=24776654	GT:AD:DP	0/1:42,26:68
chr6	123193316	pbsv.BND.chr6:123193316-chr12:56069355	G	]chr12:56069355]G	.	PASS	SVTYPE=BND;CIPOS=0,0;MATEID=pbsv.BND.chr12:56069355-chr6:123193316	GT:AD:DP	0/1:41,2:43
chr6	123499705	pbsv.INS.DUP.14621	A	<DUP>	.	PASS	SVTYPE=DUP;END=123499734;SVLEN=29	GT:AD:DP:SAC	0/1:10,19:29:4,6,7,12
chr6	123499707	pbsv.INS.DUP.14622	A	<DUP>	.	PASS	SVTYPE=DUP;END=123499734;SVLEN=27	GT:AD:DP:SAC	0/1:19,10:29:6,13,5,5
chr6	123845990	pbsv.BND.chr6:123845990-chr20:24329084	C	C[chr20:24329084[	.	PASS	SVTYPE=BND;CIPOS=-1,1;MATEID=pbsv.BND.chr20:24329084-chr6:123845990	GT:AD:DP	0/1:32,3:35
chr6	125449376	pbsv.INS.DUP.14641	A	<DUP>	.	PASS	SVTYPE=DUP;END=125449441;SVLEN=65	GT:AD:DP:SAC	0/1:17,10:27:7,10,3,7
chr6	125770929	pbsv.INS.DUP.14644	C	<DUP>	.	PASS	SVTYPE=DUP;END=125770962;SVLEN=33	GT:AD:DP:SAC	1/1:6,41:47:4,2,16,25
chr6	127542977	pbsv.INS.DUP.14650	T	<DUP>	.	PASS	SVTYPE=DUP;END=127543605;SVLEN=628	GT:AD:DP:SAC	0/1:27,27:54:15,12,17,10
chr6	127731865	pbsv.INS.DUP.14652	T	<DUP>	.	PASS	SVTYPE=DUP;END=127731886;SVLEN=21	GT:AD:DP:SAC	1/1:1,37:38:0,1,17,20
chr6	129298074	pbsv.INS.DUP.14666	A	<DUP>	.	PASS	SVTYPE=DUP;END=129298148;SVLEN=74	GT:AD:DP:SAC	1/1:0,22:22:0,0,11,11
chr6	131271284	pbsv.SPLIT.DUP.14685	T	<DUP>	.	PASS	SVTYPE=DUP;END=131280046;SVLEN=8762	GT:AD:DP:SAC	0/1:48,13:61:22,26,4,9
chr6	131641803	pbsv.INS.DUP.14687	T	<DUP>	.	PASS	SVTYPE=DUP;END=131641819;SVLEN=16	GT:AD:DP:SAC	1/1:2,42:44:2,0,20,22
chr6	132600824	pbsv.INV.14697	G	<INV>	.	InsufficientStrandEvidence	SVTYPE=INV;END=132601171;SVLEN=348	GT:AD:DP:SAC	0/1:18,10:28:15,3,0,10
chr6	132706869	pbsv.BND.chr6:132706869-chrX:147991645	A	[chrX:147991645[A	.	PASS	SVTYPE=BND;CIPOS=0,0;MATEID=pbsv.BND.chrX:147991645-chr6:132706869	GT:AD:DP	0/1:48,3:51
chr6	132787617	pbsv.BND.chr6:132787617-chr3:132406521	T	]chr3:132406521]T	.	PASS	SVTYPE=BND;CIPOS=-3,3;MATEID=pbsv.BND.chr3:132406521-chr6:132787617	GT:AD:DP	0/1:25,2:27
chr6	132823562	pbsv.INS.DUP.14701	T	<DUP>	.	PASS	SVTYPE=DUP;END=132823586;SVLEN=24	GT:AD:DP:SAC	0/1:25,18:43:12,13,8,10
chr6	132936434	pbsv.INS.DUP.14704	A	<DUP>	.	PASS	SVTYPE=DUP;END=132936460;SVLEN=26	GT:AD:DP:SAC	0/1:32,10:42:20,12,6,4
chr6	132936436	pbsv.INS.DUP.14705	A	<DUP>	.	PASS	SVTYPE=DUP;END=132936458;SVLEN=22	GT:AD:DP:SAC	0/1:16,26:42:7,9,19,7
chr6	134404493	pbsv.INS.DUP.14721	T	<DUP>	.	PASS	SVTYPE=DUP;END=134404568;SVLEN=75	GT:AD:DP:SAC	0/1:32,9:41:15,17,2,7
chr6	134946763	pbsv.INS.DUP.14724	C	<DUP>	.	PASS	SVTYPE=DUP;END=134946784;SVLEN=21	GT:AD:DP:SAC	1/1:1,32:33:0,1,14,18
chr6	135105063	pbsv.BND.chr6:135105063-chr9:87895086	A	A[chr9:87895086[	.	PASS	SVTYPE=BND;CIPOS=0,0;MATEID=pbsv.BND.chr9:87895086-chr6:135105063	GT:AD:DP	0/1:42,3:45
chr6	135147080	pbsv.INS.DUP.14725	A	<DUP>	.	PASS	SVTYPE=DUP;END=135147103;SVLEN=23	GT:AD:DP:SAC	0/1:15,29:44:9,6,17,12
chr6	135170732	pbsv.BND.chr6:135170732-chr3:164765869	C	]chr3:164765869]C	.	PASS	SVTYPE=BND;CIPOS=-2,1;MATEID=pbsv.BND.chr3:164765869-chr6:135170732	GT:AD:DP	0/1:35,3:38
chr6	135906807	pbsv.INS.DUP.14729	T	<DUP>	.	PASS	SVTYPE=DUP;END=135906825;SVLEN=18	GT:AD:DP:SAC	1/1:3,35:38:2,1,20,15
chr6	136769820	pbsv.INS.DUP.14733	A	<DUP>	.	InsufficientStrandEvidence	SVTYPE=DUP;END=136769852;SVLEN=32	GT:AD:DP:SAC	0/1:13,16:29:12,1,0,16
chr6	136970290	pbsv.INS.DUP.14735	C	<DUP>	.	PASS	SVTYPE=DUP;END=136970326;SVLEN=36	GT:AD:DP:SAC	1/1:2,41:43:1,1,25,16
chr6	140681522	pbsv.INS.DUP.14766	A	<DUP>	.	PASS	SVTYPE=DUP;END=140681543;SVLEN=21	GT:AD:DP:SAC	0/1:28,9:37:14,14,5,4
chr6	141014750	pbsv.INS.DUP.14774	T	<DUP>	.	PASS	SVTYPE=DUP;END=141014869;SVLEN=119	GT:AD:DP:SAC	1/1:12,48:60:8,4,26,22
chr6	141356502	pbsv.INS.DUP.14780	T	<DUP>	.	PASS	SVTYPE=DUP;END=141356556;SVLEN=54	GT:AD:DP:SAC	0/1:24,8:32:12,12,3,5
chr6	147155878	pbsv.BND.chr6:147155878-chr14:38175552	T	[chr14:38175552[T	.	PASS	SVTYPE=BND;CIPOS=0,0;MATEID=pbsv.BND.chr14:38175552-chr6:147155878	GT:AD:DP	0/1:30,2:32
chr6	148326329	pbsv.INS.DUP.14816	T	<DUP>	.	PASS	SVTYPE=DUP;END=148326357;SVLEN=28	GT:AD:DP:SAC	0/1:19,9:28:9,10,4,5
chr6	148580352	pbsv.SPLIT.DUP.14822	A	<DUP>	.	PASS	SVTYPE=DUP;END=148588114;SVLEN=7762	GT:AD:DP:SAC	0/1:39,24:63:15,24,10,14
chr6	148738205	pbsv.INS.DUP.14825	A	<DUP>	.	InsufficientStrandEvidence	SVTYPE=DUP;END=148738236;SVLEN=31	GT:AD:DP:SAC	0/1:14,5:19:5,9,5,0
chr6	149632824	pbsv.BND.chr6:149632824-chr5:158913809	C	C]chr5:158913809]	.	PASS	SVTYPE=BND;CIPOS=0,0;MATEID=pbsv.BND.chr5:158913809-chr6:149632824	GT:AD:DP	0/1:39,2:41
chr6	151858113	pbsv.BND.chr6:151858113-chr14:54322680	C	[chr14:54322680[C	.	PASS	SVTYPE=BND;CIPOS=-1,2;MATEID=pbsv.BND.chr14:54322680-chr6:151858113	GT:AD:DP	0/1:48,3:51
chr6	151940767	pbsv.BND.chr6:151940767-chr12:27951730	A	A]chr12:27951730]	.	PASS	SVTYPE=BND;CIPOS=-3,4;MATEID=pbsv.BND.chr12:27951730-chr6:151940767	GT:AD:DP	0/1:40,2:42
chr6	153122935	pbsv.INS.DUP.14867	C	<DUP>	.	PASS	SVTYPE=DUP;END=153122965;SVLEN=30	GT:AD:DP:SAC	0/1:38,10:48:22,16,5,5
chr6	153123019	pbsv.INS.DUP.14868	A	<DUP>	.	PASS	SVTYPE=DUP;END=153123044;SVLEN=25	GT:AD:DP:SAC	1/1:9,39:48:4,5,23,16
chr6	154100189	pbsv.INS.DUP.14879	A	<DUP>	.	PASS	SVTYPE=DUP;END=154100274;SVLEN=85	GT:AD:DP:SAC	0/1:31,8:39:14,17,2,6
chr6	154323464	pbsv.INS.DUP.14882	A	<DUP>	.	PASS	SVTYPE=DUP;END=154323485;SVLEN=21	GT:AD:DP:SAC	1/1:0,26:26:0,0,13,13
chr6	154525277	pbsv.INS.DUP.14889	A	<DUP>	.	PASS	SVTYPE=DUP;END=154525469;SVLEN=192	GT:AD:DP:SAC	0/1:25,8:33:11,14,4,4
chr6	154734510	pbsv.BND.chr6:154734510-chr8:115459809	G	]chr8:115459809]G	.	PASS	SVTYPE=BND;CIPOS=0,0;MATEID=pbsv.BND.chr8:115459809-chr6:154734510	GT:AD:DP	0/1:39,4:43
chr6	154858486	pbsv.INS.DUP.14895	A	<DUP>	.	PASS	SVTYPE=DUP;END=154858513;SVLEN=27	GT:AD:DP:SAC	1/1:3,27:30:2,1,13,14
chr6	155187574	pbsv.INS.DUP.14901	T	<DUP>	.	PASS	SVTYPE=DUP;END=155187595;SVLEN=21	GT:AD:DP:SAC	1/1:0,33:33:0,0,16,17
chr6	156013170	pbsv.INS.DUP.14905	T	<DUP>	.	PASS	SVTYPE=DUP;END=156013187;SVLEN=17	GT:AD:DP:SAC	0/1:13,19:32:4,9,12,7
[truncated: 512,282 more chars]
