# Supplementary material for: VolcanoSV enables accurate and robust structural variant calling in diploid genomes from single-molecule long read sequencing
Source: Nat Commun. 2024 Aug 13;15:6956. doi: 10.1038/s41467-024-51282-0 (PMC11322167; doi:10.1038/s41467-024-51282-0)
Supplement: Supplementary file 4 — Source Data [file 41467_2024_51282_MOESM4_ESM.zip › Source Data/Figure4/Heatmap/SimulatedData/plot_sim_heatmap.py]

from argparse import ArgumentParser
parser = ArgumentParser(description="",usage='use "python3 %(prog)s --help" for more information')
parser.add_argument('--data_dir','-dat',help = "input data")
parser.add_argument('--tools','-tl',help = "tools list, seperated by comma")
parser.add_argument('--outdir','-o',help = "output directory")
parser.add_argument('--datakey','-key',help = "f1; f1_gt")
args = parser.parse_args()
data_dir = args.data_dir
tools = args.tools.split(',')
outdir = args.outdir
datakey = args.datakey


import numpy as np
import pandas as pd
import os
import matplotlib
matplotlib.use('agg')
import matplotlib.pyplot as plt
import seaborn as sns
import matplotlib as mpl
from collections import OrderedDict

if not os.path.exists(outdir):
	os.system("mkdir -p " + outdir)
# datakey = 'f1'
# tools=["NanoSV","Sniffles","SVIM","cuteSV","NanoVar","pbsv","SKSV","Sniffles2","DeBreak","SVIM-asm"]
dc = {}
dc['tool'] = tools
if datakey == 'f1':
	svtype_list = ['TRA','INV','DUP']
else:
	svtype_list = ['INV','DUP']

for dtype in ['Hifi','CLR','ONT']:
	for svtype in svtype_list:
		m_list = []
		for tool in tools:
			sumfile = data_dir + '/'+ dtype+'/'+\
			svtype+'/'+ f"eval_{dtype}_{svtype}_{tool}"+'/summary.txt'
			if os.path.exists(sumfile):
				with open(sumfile,'r') as f:
					m = eval(f.read())[datakey]
					# m = dc1[datakey]
			else:
				m = np.nan 
			m_list.append(m)
		dc[dtype+'_'+svtype] = m_list 

df = pd.DataFrame(dc)
heatmap_df = df.set_index('tool')
heatmap_df.to_csv(outdir + "/heatmap_data_%s.csv"%datakey)


fig, ax = plt.subplots(figsize=(len(heatmap_df.columns)+1,len(heatmap_df.index)))
#sns.heatmap(heatmap_df, annot=True, ax=ax,cmap='viridis',vmin=0, vmax=1,fmt='.1f',mask=heatmap_df.isnull())
sns.heatmap(heatmap_df, annot=True, ax=ax,cmap='viridis',vmin=0, vmax=1,mask=heatmap_df.isnull())
ax.xaxis.tick_top() # x axis on top
plt.xticks(rotation=45)
plt.yticks(rotation=0)
#plt.title(data_key)
mpl.rcParams['pdf.fonttype'] = 42
plt.savefig( outdir + "/simulator_heatmap_%s.pdf"%datakey,bbox_inches='tight')
# plt.show()
plt.close()
