# Supplementary material for: VolcanoSV enables accurate and robust structural variant calling in diploid genomes from single-molecule long read sequencing
Source: Nat Commun. 2024 Aug 13;15:6956. doi: 10.1038/s41467-024-51282-0 (PMC11322167; doi:10.1038/s41467-024-51282-0)
Supplement: Supplementary file 4 — Source Data [file 41467_2024_51282_MOESM4_ESM.zip › Source Data/Figure4/Heatmap/SimulatedData/plot.sh]

python3 /lio/lfs/maiziezhou_lab/maiziezhou_lab/CanLuo/Paper_Writing/VolcanoSV/Analysis/bin/plot_sim_heatmap.py -dat ./Data -tl VolcanoSV,PAV,SVIM-asm -o plot_f1 -key f1


python3 /lio/lfs/maiziezhou_lab/maiziezhou_lab/CanLuo/Paper_Writing/VolcanoSV/Analysis/bin/plot_sim_heatmap.py -dat ./Data -tl VolcanoSV,PAV,SVIM-asm -o plot_f1_gt -key f1_gt
