# Supplementary material for: VolcanoSV enables accurate and robust structural variant calling in diploid genomes from single-molecule long read sequencing
Source: Nat Commun. 2024 Aug 13;15:6956. doi: 10.1038/s41467-024-51282-0 (PMC11322167; doi:10.1038/s41467-024-51282-0)
Supplement: Supplementary file 4 — Source Data [file 41467_2024_51282_MOESM4_ESM.zip › Source Data/Figure4/Heatmap/RealData/plot_real_data.py]

from argparse import ArgumentParser
parser = ArgumentParser(description="",usage='use "python3 %(prog)s --help" for more information')
parser.add_argument('--input_path','-i', help = "a csv file containing lib,tool,path 3 columns")
# parser.add_argument('--svtypes','-sv', help = "list of SV types, seperated by")
# parser.add_argument('--tool_list','-tl', help = "tool list, seperated by comma, must be in the same order as in the csv file. required")
parser.add_argument('--outdir','-o')
parser.add_argument('--metric','-m',help = "precision; recall")

args = parser.parse_args()
input_path = args.input_path
# tool_list = args.tool_list.split(',')
outdir = args.outdir
metric = args.metric

from joblib import Parallel, delayed
from tqdm import tqdm
from subprocess import Popen
import pandas as pd
from collections import defaultdict
import matplotlib
matplotlib.use('agg')
import matplotlib.pyplot as plt
import seaborn as sns
import matplotlib as mpl
import numpy as np
import os 

os.system("mkdir -p "+outdir)
df = pd.read_csv(input_path)
# if tool_list is None:
tool_list = []
for x in df['tool'].tolist():
	if x not in tool_list:
		tool_list.append(x)
# else:
# 	tool_list = tool_list.split(',')
print("tool_list is ")
print(tool_list)
# svtypes = ['DEL','INS','TRA','INV','DUP']
svtypes = ['TRA','INV','DUP']
# tool_list = ["NanoSV","Sniffles","SVIM","cuteSV","NanoVar","pbsv","Sniffles2","Debreak","SVIM-asm","PAV"]
# lib_list = ["CLR","ONT"]
lib_list = [] 

for x in df['lib'].tolist():
	if x not in lib_list:
		lib_list.append(x)

dc = {}
for i in range(df.shape[0]):
	file = df['path'][i]+'/'+metric+'.txt'
	tool = df['tool'][i]
	lib = df['lib'][i]
	if os.path.exists(file):
		with open(file,'r') as f:
			dc_m = eval(f.read())
	else:
		dc_m = {}
		for svtype in svtypes:
			dc_m[svtype] = np.nan

	dc[(lib,tool)] = dc_m
# print(dc)
dc_eval = defaultdict(list)
dc_eval['tool'] = tool_list
for lib in lib_list:
	for svtype in svtypes:
		for tool in tool_list:
			if svtype in dc[(lib,tool)]:
				if not dc[(lib,tool)][svtype]:
					dc[(lib,tool)][svtype] = np.nan
				dc_eval[(lib,svtype)].append(dc[(lib,tool)][svtype])
			else:
				dc_eval[(lib,svtype)].append(np.nan)

# print(dc_eval)
# for key in dc_eval:
# 	print(key,len(dc_eval[key]))
df1 = pd.DataFrame(dc_eval)
heatmap_df = df1.set_index('tool')
heatmap_df.to_csv(outdir+'/real_data_heatmap_%s.csv'%(metric))
fig, ax = plt.subplots(figsize=(len(heatmap_df.columns)+1,len(heatmap_df.index)))
#sns.heatmap(heatmap_df, annot=True, ax=ax,cmap='viridis',vmin=0, vmax=1,fmt='.1f',mask=heatmap_df.isnull())
sns.heatmap(heatmap_df, annot=True, ax=ax,cmap='viridis',vmin=0, vmax=1,mask=heatmap_df.isnull())
ax.xaxis.tick_top() # x axis on top
plt.xticks(rotation=45)
plt.yticks(rotation=0)
#plt.title(data_key)
mpl.rcParams['pdf.fonttype'] = 42
plt.savefig(outdir+'/real_data_heatmap_%s.pdf'%(metric),bbox_inches='tight')
plt.show()
plt.close()


			
