# Supplementary material for: VolcanoSV enables accurate and robust structural variant calling in diploid genomes from single-molecule long read sequencing
Source: Nat Commun. 2024 Aug 13;15:6956. doi: 10.1038/s41467-024-51282-0 (PMC11322167; doi:10.1038/s41467-024-51282-0)
Supplement: Supplementary file 4 — Source Data [file 41467_2024_51282_MOESM4_ESM.zip › Source Data/Figure4/Heatmap/RealData/eval_list.csv]

lib	tool	path
Pacbio	VolcanoSV	./Data/Pacbio/Somatic_VolcanoSV
Pacbio	SVIM-asm	./Data/Pacbio/Somatic_SVIM-asm
ONT	VolcanoSV	./Data/ONT/Somatic_VolcanoSV
ONT	SVIM-asm	./Data/ONT/Somatic_SVIM-asm
