# Supplementary material for: VolcanoSV enables accurate and robust structural variant calling in diploid genomes from single-molecule long read sequencing
Source: Nat Commun. 2024 Aug 13;15:6956. doi: 10.1038/s41467-024-51282-0 (PMC11322167; doi:10.1038/s41467-024-51282-0)
Supplement: Supplementary file 4 — Source Data [file 41467_2024_51282_MOESM4_ESM.zip › Source Data/Figure6_SupplementaryFigure5-6/Heatmap/CLR_L1/tools_truvari_list.config]

Dipcall	Truvari_Dipcall_hm
PAV	Truvari_PAV_hm
SVIM-asm	Truvari_SVIM-asm_hm
VolcanoSV	Truvari_VolcanoSV_hm
