# Supplementary material for: VolcanoSV enables accurate and robust structural variant calling in diploid genomes from single-molecule long read sequencing
Source: Nat Commun. 2024 Aug 13;15:6956. doi: 10.1038/s41467-024-51282-0 (PMC11322167; doi:10.1038/s41467-024-51282-0)
Supplement: Supplementary file 4 — Source Data [file 41467_2024_51282_MOESM4_ESM.zip › Source Data/Figure6_SupplementaryFigure5-6/Heatmap/ONT_L1/Truvari_Dipcall_grid_search.sh]

echo "Bash version ${BASH_VERSION}..."

Source_Data= #Path to the Source_Data dir
Zenodo= #Path to the Zenodo dir

prefix=Dipcall
vcf=${Zenodo}/Cross_Data_VCFs/ONT_L1_Dipcall.vcf

ref=${Zenodo}/Ref_Genome/hg19/genome.fa
bed=${Zenodo}/Benchmarks/HG002_SVs_Tier1_v0.6_chr_noXY.bed

bench_del=${Zenodo}/Benchmarks/HG002_SVs_Tier1_v0.6_chr_del_noXY.vcf.gz
bench_ins=${Zenodo}/Benchmarks/HG002_SVs_Tier1_v0.6_chr_ins_noXY.vcf.gz

rm -r Truvari_${prefix}_hm
mkdir Truvari_${prefix}_hm

cd Truvari_${prefix}_hm

python ${Source_Data}/Figure6_S5_S6/Heatmap/vcf_filter.py --dipcall -v ${vcf} -p ${prefix} -o_dir .

vcf-sort ${prefix}_DEL_INS_noXY.vcf > ${prefix}_DEL_INS_noXY_sorted.vcf
bgzip -c ${prefix}_DEL_INS_noXY_sorted.vcf > ${prefix}_DEL_INS_noXY_sorted.vcf.gz
tabix -p vcf ${prefix}_DEL_INS_noXY_sorted.vcf.gz

vcf-sort ${prefix}_DEL_noXY.vcf > ${prefix}_DEL_noXY_sorted.vcf
bgzip -c ${prefix}_DEL_noXY_sorted.vcf > ${prefix}_DEL_noXY_sorted.vcf.gz
tabix -p vcf ${prefix}_DEL_noXY_sorted.vcf.gz

vcf-sort ${prefix}_INS_noXY.vcf > ${prefix}_INS_noXY_sorted.vcf
bgzip -c ${prefix}_INS_noXY_sorted.vcf > ${prefix}_INS_noXY_sorted.vcf.gz
tabix -p vcf ${prefix}_INS_noXY_sorted.vcf.gz

for p in `seq 0 0.1 1`
do
    for r in `seq 0 100 1000`
    do
        cp ${Source_Data}/Figure6_S5_S6/Heatmap/submit_single_Truvari.sbatch temp.sbatch
        mkdir p_${p}_r_${r}
        echo truvari bench -b ${bench_del} -c ${prefix}_DEL_noXY_sorted.vcf.gz -f ${ref} -o p_${p}_r_${r}/DEL_50_ --includebed ${bed} -p $p -r ${r} --passonly --sizemin 50 >> temp.sbatch

        echo truvari bench -b ${bench_ins} -c ${prefix}_INS_noXY_sorted.vcf.gz -f ${ref} -o p_${p}_r_${r}/INS_50_ --includebed ${bed} -p $p -r ${r} --passonly --sizemin 50 >> temp.sbatch

        #echo truvari bench -b ${bench_del} -c ${prefix}_DEL_noXY_sorted.vcf.gz -f ${ref} -o p_${p}_r_${r}/DEL_50_ --includebed ${bed} -p $p -r ${r} --sizemin 50 >> temp.sbatch

        #echo truvari bench -b ${bench_ins} -c ${prefix}_INS_noXY_sorted.vcf.gz -f ${ref} -o p_${p}_r_${r}/INS_50_ --includebed ${bed} -p $p -r ${r} --sizemin 50 >> temp.sbatch
        sed -e 's/--job-name=truvari_result/--job-name=truvari_result_p'$p'_r'$r'/g ; s/--output=truvari_result.out/--output=truvari_result_p'$p'_r'$r'.out/g ; s/--error=truvari_result.err/--error=truvari_result_p'$p'_r'$r'.err/g'`` temp.sbatch > submit_single_Truvari_p"$p"_r"$r".sbatch 
        rm temp.sbatch
        sbatch submit_single_Truvari_p"$p"_r"$r".sbatch >> jobids.txt
    done
done

for P in `seq 0 0.1 1`
do
    for r in `seq 0 100 1000`
    do
        cp ${Source_Data}/Figure6_S5_S6/Heatmap/submit_single_Truvari.sbatch temp.sbatch
        mkdir P_${P}_r_${r}
        echo truvari bench -b ${bench_del} -c ${prefix}_DEL_noXY_sorted.vcf.gz -f ${ref} -o P_${P}_r_${r}/DEL_50_ --includebed ${bed} -P $P -r ${r} --passonly --sizemin 50 >> temp.sbatch

        echo truvari bench -b ${bench_ins} -c ${prefix}_INS_noXY_sorted.vcf.gz -f ${ref} -o P_${P}_r_${r}/INS_50_ --includebed ${bed} -P $P -r ${r} -p 0 --passonly --sizemin 50 >> temp.sbatch
        
		#echo truvari bench -b ${bench_del} -c ${prefix}_DEL_noXY_sorted.vcf.gz -f ${ref} -o P_${P}_r_${r}/DEL_50_ --includebed ${bed} -P $P -r ${r} --sizemin 50 >> temp.sbatch

        #echo truvari bench -b ${bench_ins} -c ${prefix}_INS_noXY_sorted.vcf.gz -f ${ref} -o P_${P}_r_${r}/INS_50_ --includebed ${bed} -P $P -r ${r} -p 0 --sizemin 50 >> temp.sbatch
        sed -e 's/--job-name=truvari_result/--job-name=truvari_result_P'$P'_r'$r'/g ; s/--output=truvari_result.out/--output=truvari_result_P'$P'_r'$r'.out/g ; s/--error=truvari_result.err/--error=truvari_result_P'$P'_r'$r'.err/g'`` temp.sbatch > submit_single_Truvari_P"$P"_r"$r".sbatch 
        rm temp.sbatch
        sbatch submit_single_Truvari_P"$P"_r"$r".sbatch >> jobids.txt
    done
done

for p in `seq 0 0.1 1`
do
    for P in `seq 0 0.1 1`
    do
        cp ${Source_Data}/Figure6_S5_S6/Heatmap/submit_single_Truvari.sbatch temp.sbatch
        mkdir p_${p}_P_${P}
        echo truvari bench -b ${bench_del} -c ${prefix}_DEL_noXY_sorted.vcf.gz -f ${ref} -o p_${p}_P_${P}/DEL_50_ --includebed ${bed} -p $p -P $P --passonly --sizemin 50 >> temp.sbatch

        echo truvari bench -b ${bench_ins} -c ${prefix}_INS_noXY_sorted.vcf.gz -f ${ref} -o p_${p}_P_${P}/INS_50_ --includebed ${bed} -p $p -P $P --passonly --sizemin 50 >> temp.sbatch
        
		#echo truvari bench -b ${bench_del} -c ${prefix}_DEL_noXY_sorted.vcf.gz -f ${ref} -o p_${p}_P_${P}/DEL_50_ --includebed ${bed} -p $p -P $P --sizemin 50 >> temp.sbatch

        #echo truvari bench -b ${bench_ins} -c ${prefix}_INS_noXY_sorted.vcf.gz -f ${ref} -o p_${p}_P_${P}/INS_50_ --includebed ${bed} -p $p -P $P --sizemin 50 >> temp.sbatch
        sed -e 's/--job-name=truvari_result/--job-name=truvari_result_p'$p'_P'$P'/g ; s/--output=truvari_result.out/--output=truvari_result_p'$p'_P'$P'.out/g ; s/--error=truvari_result.err/--error=truvari_result_p'$p'_P'$P'.err/g'`` temp.sbatch > submit_single_Truvari_p"$p"_P"$P".sbatch 
        rm temp.sbatch
        sbatch submit_single_Truvari_p"$p"_P"$P".sbatch >> jobids.txt
    done
done

for O in `seq 0 0.1 1`
do
    for r in `seq 0 100 1000`
    do
        cp ${Source_Data}/Figure6_S5_S6/Heatmap/submit_single_Truvari.sbatch temp.sbatch
        mkdir O_${O}_r_${r}
		echo truvari bench -b ${bench_del} -c ${prefix}_DEL_noXY_sorted.vcf.gz -f ${ref} -o O_${O}_r_${r}/DEL_50_ --includebed ${bed} -O $O -r ${r} --passonly --sizemin 50 >> temp.sbatch

        echo truvari bench -b ${bench_ins} -c ${prefix}_INS_noXY_sorted.vcf.gz -f ${ref} -o O_${O}_r_${r}/INS_50_ --includebed ${bed} -O $O -r ${r} -p 0 --passonly --sizemin 50 >> temp.sbatch

		#echo truvari bench -b ${bench_del} -c ${prefix}_DEL_noXY_sorted.vcf.gz -f ${ref} -o O_${O}_r_${r}/DEL_50_ --includebed ${bed} -O $O -r ${r} --sizemin 50 >> temp.sbatch

        #echo truvari bench -b ${bench_ins} -c ${prefix}_INS_noXY_sorted.vcf.gz -f ${ref} -o O_${O}_r_${r}/INS_50_ --includebed ${bed} -O $O -r ${r} -p 0 --sizemin 50 >> temp.sbatch
        sed -e 's/--job-name=truvari_result/--job-name=truvari_result_O'$O'_r'$r'/g ; s/--output=truvari_result.out/--output=truvari_result_O'$O'_r'$r'.out/g ; s/--error=truvari_result.err/--error=truvari_result_O'$O'_r'$r'.err/g'`` temp.sbatch > submit_single_Truvari_O"$O"_r"$r".sbatch 
        rm temp.sbatch
        sbatch submit_single_Truvari_O"$O"_r"$r".sbatch >> jobids.txt
    done
done

for P in `seq 0 0.1 1`
do
    for O in `seq 0 0.1 1`
    do
        cp ${Source_Data}/Figure6_S5_S6/Heatmap/submit_single_Truvari.sbatch temp.sbatch
        mkdir P_${P}_O_${O}
        echo truvari bench -b ${bench_del} -c ${prefix}_DEL_noXY_sorted.vcf.gz -f ${ref} -o P_${P}_O_${O}/DEL_50_ --includebed ${bed} -P $P -O ${O} --passonly --sizemin 50 >> temp.sbatch

        echo truvari bench -b ${bench_ins} -c ${prefix}_INS_noXY_sorted.vcf.gz -f ${ref} -o P_${P}_O_${O}/INS_50_ --includebed ${bed} -P $P -O ${O} -p 0 --passonly --sizemin 50 >> temp.sbatch
        
		#echo truvari bench -b ${bench_del} -c ${prefix}_DEL_noXY_sorted.vcf.gz -f ${ref} -o P_${P}_O_${O}/DEL_50_ --includebed ${bed} -P $P -O ${O} --sizemin 50 >> temp.sbatch

        #echo truvari bench -b ${bench_ins} -c ${prefix}_INS_noXY_sorted.vcf.gz -f ${ref} -o P_${P}_O_${O}/INS_50_ --includebed ${bed} -P $P -O ${O} -p 0 --sizemin 50 >> temp.sbatch
        sed -e 's/--job-name=truvari_result/--job-name=truvari_result_P'$P'_O'$O'/g ; s/--output=truvari_result.out/--output=truvari_result_P'$P'_O'$O'.out/g ; s/--error=truvari_result.err/--error=truvari_result_P'$P'_O'$O'.err/g'`` temp.sbatch > submit_single_Truvari_P"$P"_O"$O".sbatch 
        rm temp.sbatch
        sbatch submit_single_Truvari_P"$P"_O"$O".sbatch >> jobids.txt
    done
done

for p in `seq 0 0.1 1`
do
    for O in `seq 0 0.1 1`
    do
        cp ${Source_Data}/Figure6_S5_S6/Heatmap/submit_single_Truvari.sbatch temp.sbatch
        mkdir p_${p}_O_${O}
        echo truvari bench -b ${bench_del} -c ${prefix}_DEL_noXY_sorted.vcf.gz -f ${ref} -o p_${p}_O_${O}/DEL_50_ --includebed ${bed} -p $p -O $O --passonly --sizemin 50 >> temp.sbatch

        echo truvari bench -b ${bench_ins} -c ${prefix}_INS_noXY_sorted.vcf.gz -f ${ref} -o p_${p}_O_${O}/INS_50_ --includebed ${bed} -p $p -O $O --passonly --sizemin 50 >> temp.sbatch
        
		#echo truvari bench -b ${bench_del} -c ${prefix}_DEL_noXY_sorted.vcf.gz -f ${ref} -o p_${p}_O_${O}/DEL_50_ --includebed ${bed} -p $p -O $O --sizemin 50 >> temp.sbatch

        #echo truvari bench -b ${bench_ins} -c ${prefix}_INS_noXY_sorted.vcf.gz -f ${ref} -o p_${p}_O_${O}/INS_50_ --includebed ${bed} -p $p -O $O --sizemin 50 >> temp.sbatch
        sed -e 's/--job-name=truvari_result/--job-name=truvari_result_p'$p'_O'$O'/g ; s/--output=truvari_result.out/--output=truvari_result_p'$p'_O'$O'.out/g ; s/--error=truvari_result.err/--error=truvari_result_p'$p'_O'$O'.err/g'`` temp.sbatch > submit_single_Truvari_p"$p"_O"$O".sbatch 
        rm temp.sbatch
        sbatch submit_single_Truvari_p"$p"_O"$O".sbatch >> jobids.txt
    done
done
