# Supplementary material for: VolcanoSV enables accurate and robust structural variant calling in diploid genomes from single-molecule long read sequencing
Source: Nat Commun. 2024 Aug 13;15:6956. doi: 10.1038/s41467-024-51282-0 (PMC11322167; doi:10.1038/s41467-024-51282-0)
Supplement: Supplementary file 4 — Source Data [file 41467_2024_51282_MOESM4_ESM.zip › Source Data/Figure5/CLR_L1/SVIM-asm/5x_INS/summary.txt]

{
    "TP-base": 2637,
    "TP-comp": 2637,
    "FP": 5469,
    "FN": 2644,
    "precision": 0.3253145817912657,
    "recall": 0.4993372467335732,
    "f1": 0.3939642937177859,
    "base cnt": 5281,
    "comp cnt": 8106,
    "TP-comp_TP-gt": 1849,
    "TP-comp_FP-gt": 788,
    "TP-base_TP-gt": 1849,
    "TP-base_FP-gt": 788,
    "gt_concordance": 0.7011755783086842,
    "gt_matrix": {
        "(0, 1)": {
            "(1, 1)": 744,
            "(1, 0)": 79,
            "(0, 1)": 69
        },
        "(1, 1)": {
            "(1, 1)": 1701,
            "(0, 1)": 24,
            "(1, 0)": 20
        }
    }
}
