# Supplementary material for: VolcanoSV enables accurate and robust structural variant calling in diploid genomes from single-molecule long read sequencing
Source: Nat Commun. 2024 Aug 13;15:6956. doi: 10.1038/s41467-024-51282-0 (PMC11322167; doi:10.1038/s41467-024-51282-0)
Supplement: Supplementary file 4 — Source Data [file 41467_2024_51282_MOESM4_ESM.zip › Source Data/Figure5/CLR_L1/SVIM-asm/10x_INS/summary.txt]

{
    "TP-base": 3984,
    "TP-comp": 3984,
    "FP": 3124,
    "FN": 1297,
    "precision": 0.5604952166572875,
    "recall": 0.7544025752698352,
    "f1": 0.6431511825006053,
    "base cnt": 5281,
    "comp cnt": 7108,
    "TP-comp_TP-gt": 2974,
    "TP-comp_FP-gt": 1010,
    "TP-base_TP-gt": 2974,
    "TP-base_FP-gt": 1010,
    "gt_concordance": 0.7464859437751004,
    "gt_matrix": {
        "(1, 1)": {
            "(1, 1)": 2238,
            "(0, 1)": 87,
            "(1, 0)": 75
        },
        "(0, 1)": {
            "(1, 0)": 359,
            "(0, 1)": 377,
            "(1, 1)": 848
        }
    }
}
