# Supplementary material for: VolcanoSV enables accurate and robust structural variant calling in diploid genomes from single-molecule long read sequencing
Source: Nat Commun. 2024 Aug 13;15:6956. doi: 10.1038/s41467-024-51282-0 (PMC11322167; doi:10.1038/s41467-024-51282-0)
Supplement: Supplementary file 4 — Source Data [file 41467_2024_51282_MOESM4_ESM.zip › Source Data/Figure5/CLR_L1/SVIM-asm/50x_DEL/summary.txt]

{
    "TP-base": 3701,
    "TP-comp": 3701,
    "FP": 370,
    "FN": 415,
    "precision": 0.9091132399901743,
    "recall": 0.8991739552964043,
    "f1": 0.9041162819103457,
    "base cnt": 4116,
    "comp cnt": 4071,
    "TP-comp_TP-gt": 3650,
    "TP-comp_FP-gt": 51,
    "TP-base_TP-gt": 3650,
    "TP-base_FP-gt": 51,
    "gt_concordance": 0.9862199405566063,
    "gt_matrix": {
        "(1, 1)": {
            "(1, 1)": 1490,
            "(1, 0)": 7,
            "(0, 1)": 4
        },
        "(0, 1)": {
            "(1, 0)": 1045,
            "(0, 1)": 1115,
            "(1, 1)": 40
        }
    }
}
