# Supplementary material for: VolcanoSV enables accurate and robust structural variant calling in diploid genomes from single-molecule long read sequencing
Source: Nat Commun. 2024 Aug 13;15:6956. doi: 10.1038/s41467-024-51282-0 (PMC11322167; doi:10.1038/s41467-024-51282-0)
Supplement: Supplementary file 4 — Source Data [file 41467_2024_51282_MOESM4_ESM.zip › Source Data/Figure5/CLR_L1/SVIM-asm/30x_INS/summary.txt]

{
    "TP-base": 4856,
    "TP-comp": 4856,
    "FP": 1308,
    "FN": 425,
    "precision": 0.7878001297858533,
    "recall": 0.9195228176481727,
    "f1": 0.8485801660113588,
    "base cnt": 5281,
    "comp cnt": 6164,
    "TP-comp_TP-gt": 4485,
    "TP-comp_FP-gt": 371,
    "TP-base_TP-gt": 4485,
    "TP-base_FP-gt": 371,
    "gt_concordance": 0.9235996705107083,
    "gt_matrix": {
        "(0, 1)": {
            "(1, 0)": 1104,
            "(0, 1)": 1028,
            "(1, 1)": 255
        },
        "(1, 1)": {
            "(1, 1)": 2353,
            "(0, 1)": 60,
            "(1, 0)": 56
        }
    }
}
