# Supplementary material for: VolcanoSV enables accurate and robust structural variant calling in diploid genomes from single-molecule long read sequencing
Source: Nat Commun. 2024 Aug 13;15:6956. doi: 10.1038/s41467-024-51282-0 (PMC11322167; doi:10.1038/s41467-024-51282-0)
Supplement: Supplementary file 4 — Source Data [file 41467_2024_51282_MOESM4_ESM.zip › Source Data/Figure5/CLR_L1/SVIM-asm/50x_INS/summary.txt]

{
    "TP-base": 4951,
    "TP-comp": 4951,
    "FP": 994,
    "FN": 330,
    "precision": 0.8328006728343146,
    "recall": 0.9375118348797576,
    "f1": 0.882059504721183,
    "base cnt": 5281,
    "comp cnt": 5945,
    "TP-comp_TP-gt": 4711,
    "TP-comp_FP-gt": 240,
    "TP-base_TP-gt": 4711,
    "TP-base_FP-gt": 240,
    "gt_concordance": 0.9515249444556655,
    "gt_matrix": {
        "(1, 1)": {
            "(1, 1)": 2402,
            "(1, 0)": 49,
            "(0, 1)": 37
        },
        "(0, 1)": {
            "(0, 1)": 1187,
            "(1, 0)": 1122,
            "(1, 1)": 154
        }
    }
}
