# Supplementary material for: VolcanoSV enables accurate and robust structural variant calling in diploid genomes from single-molecule long read sequencing
Source: Nat Commun. 2024 Aug 13;15:6956. doi: 10.1038/s41467-024-51282-0 (PMC11322167; doi:10.1038/s41467-024-51282-0)
Supplement: Supplementary file 4 — Source Data [file 41467_2024_51282_MOESM4_ESM.zip › Source Data/Figure5/CLR_L1/PAV/5x_INS/summary.txt]

{
    "TP-base": 2876,
    "TP-comp": 2876,
    "FP": 21177,
    "FN": 2405,
    "precision": 0.11956928449673637,
    "recall": 0.5445938269267184,
    "f1": 0.19608645258062316,
    "base cnt": 5281,
    "comp cnt": 24053,
    "TP-comp_TP-gt": 1994,
    "TP-comp_FP-gt": 882,
    "TP-base_TP-gt": 1994,
    "TP-base_FP-gt": 882,
    "gt_concordance": 0.6933240611961057,
    "gt_matrix": {
        "(0, 1)": {
            "(1, 1)": 815,
            "(1, 0)": 86,
            "(0, 1)": 92,
            "(None, 1)": 2,
            "(1, None)": 2
        },
        "(1, 1)": {
            "(1, 1)": 1812,
            "(0, 1)": 39,
            "(1, None)": 3,
            "(1, 0)": 23,
            "(None, 1)": 2
        }
    }
}
