# Supplementary material for: VolcanoSV enables accurate and robust structural variant calling in diploid genomes from single-molecule long read sequencing
Source: Nat Commun. 2024 Aug 13;15:6956. doi: 10.1038/s41467-024-51282-0 (PMC11322167; doi:10.1038/s41467-024-51282-0)
Supplement: Supplementary file 4 — Source Data [file 41467_2024_51282_MOESM4_ESM.zip › Source Data/Figure5/CLR_L1/PAV/10x_DEL/summary.txt]

{
    "TP-base": 2897,
    "TP-comp": 2897,
    "FP": 1447,
    "FN": 1219,
    "precision": 0.6668968692449355,
    "recall": 0.7038386783284742,
    "f1": 0.6848699763593381,
    "base cnt": 4116,
    "comp cnt": 4344,
    "TP-comp_TP-gt": 2196,
    "TP-comp_FP-gt": 701,
    "TP-base_TP-gt": 2196,
    "TP-base_FP-gt": 701,
    "gt_concordance": 0.7580255436658613,
    "gt_matrix": {
        "(1, 1)": {
            "(1, 1)": 1420,
            "(1, None)": 1,
            "(1, 0)": 15,
            "(0, 1)": 23
        },
        "(0, 1)": {
            "(0, 1)": 393,
            "(1, 0)": 383,
            "(1, 1)": 662
        }
    }
}
