# Supplementary material for: VolcanoSV enables accurate and robust structural variant calling in diploid genomes from single-molecule long read sequencing
Source: Nat Commun. 2024 Aug 13;15:6956. doi: 10.1038/s41467-024-51282-0 (PMC11322167; doi:10.1038/s41467-024-51282-0)
Supplement: Supplementary file 4 — Source Data [file 41467_2024_51282_MOESM4_ESM.zip › Source Data/Figure5/CLR_L1/PAV/50x_INS/summary.txt]

{
    "TP-base": 4824,
    "TP-comp": 4824,
    "FP": 1119,
    "FN": 457,
    "precision": 0.8117112569409389,
    "recall": 0.9134633592122704,
    "f1": 0.8595866001425516,
    "base cnt": 5281,
    "comp cnt": 5943,
    "TP-comp_TP-gt": 4557,
    "TP-comp_FP-gt": 267,
    "TP-base_TP-gt": 4557,
    "TP-base_FP-gt": 267,
    "gt_concordance": 0.9446517412935324,
    "gt_matrix": {
        "(1, 1)": {
            "(1, 1)": 2288,
            "(0, 1)": 63,
            "(1, 0)": 73
        },
        "(0, 1)": {
            "(0, 1)": 1169,
            "(1, 0)": 1100,
            "(1, 1)": 131
        }
    }
}
