# Supplementary material for: VolcanoSV enables accurate and robust structural variant calling in diploid genomes from single-molecule long read sequencing
Source: Nat Commun. 2024 Aug 13;15:6956. doi: 10.1038/s41467-024-51282-0 (PMC11322167; doi:10.1038/s41467-024-51282-0)
Supplement: Supplementary file 4 — Source Data [file 41467_2024_51282_MOESM4_ESM.zip › Source Data/Figure5/CLR_L1/PAV/40x_DEL/summary.txt]

{
    "TP-base": 3662,
    "TP-comp": 3662,
    "FP": 455,
    "FN": 454,
    "precision": 0.8894826329851834,
    "recall": 0.8896987366375122,
    "f1": 0.8895906716871129,
    "base cnt": 4116,
    "comp cnt": 4117,
    "TP-comp_TP-gt": 3596,
    "TP-comp_FP-gt": 66,
    "TP-base_TP-gt": 3596,
    "TP-base_FP-gt": 66,
    "gt_concordance": 0.9819770617149098,
    "gt_matrix": {
        "(1, 1)": {
            "(1, 1)": 1467,
            "(1, 0)": 18,
            "(0, 1)": 17
        },
        "(0, 1)": {
            "(1, 0)": 1043,
            "(0, 1)": 1086,
            "(1, 1)": 31
        }
    }
}
