# Supplementary material for: VolcanoSV enables accurate and robust structural variant calling in diploid genomes from single-molecule long read sequencing
Source: Nat Commun. 2024 Aug 13;15:6956. doi: 10.1038/s41467-024-51282-0 (PMC11322167; doi:10.1038/s41467-024-51282-0)
Supplement: Supplementary file 4 — Source Data [file 41467_2024_51282_MOESM4_ESM.zip › Source Data/Figure5/CLR_L1/PAV/20x_INS/summary.txt]

{
    "TP-base": 4700,
    "TP-comp": 4700,
    "FP": 2710,
    "FN": 581,
    "precision": 0.6342780026990553,
    "recall": 0.8899829577731491,
    "f1": 0.7406823733354346,
    "base cnt": 5281,
    "comp cnt": 7410,
    "TP-comp_TP-gt": 4053,
    "TP-comp_FP-gt": 647,
    "TP-base_TP-gt": 4053,
    "TP-base_FP-gt": 647,
    "gt_concordance": 0.8623404255319149,
    "gt_matrix": {
        "(1, 1)": {
            "(0, 1)": 121,
            "(1, 1)": 2203,
            "(1, 0)": 134
        },
        "(0, 1)": {
            "(1, 0)": 927,
            "(0, 1)": 922,
            "(1, 1)": 392,
            "(1, None)": 1
        }
    }
}
