# Supplementary material for: VolcanoSV enables accurate and robust structural variant calling in diploid genomes from single-molecule long read sequencing
Source: Nat Commun. 2024 Aug 13;15:6956. doi: 10.1038/s41467-024-51282-0 (PMC11322167; doi:10.1038/s41467-024-51282-0)
Supplement: Supplementary file 4 — Source Data [file 41467_2024_51282_MOESM4_ESM.zip › Source Data/Figure5/CLR_L1/Dipcall/5x_DEL/summary.txt]

{
    "TP-base": 25,
    "TP-comp": 25,
    "FP": 7,
    "FN": 4091,
    "precision": 0.78125,
    "recall": 0.0060738581146744415,
    "f1": 0.01205400192864031,
    "base cnt": 4116,
    "comp cnt": 32,
    "TP-comp_TP-gt": 14,
    "TP-comp_FP-gt": 11,
    "TP-base_TP-gt": 14,
    "TP-base_FP-gt": 11,
    "gt_concordance": 0.56,
    "gt_matrix": {
        "(0, 1)": {
            "(1, 1)": 11
        },
        "(1, 1)": {
            "(1, 1)": 14
        }
    }
}
