# Supplementary material for: VolcanoSV enables accurate and robust structural variant calling in diploid genomes from single-molecule long read sequencing
Source: Nat Commun. 2024 Aug 13;15:6956. doi: 10.1038/s41467-024-51282-0 (PMC11322167; doi:10.1038/s41467-024-51282-0)
Supplement: Supplementary file 4 — Source Data [file 41467_2024_51282_MOESM4_ESM.zip › Source Data/Figure5/CLR_L1/Dipcall/5x_INS/summary.txt]

{
    "TP-base": 41,
    "TP-comp": 41,
    "FP": 51,
    "FN": 5240,
    "precision": 0.44565217391304346,
    "recall": 0.007763681120999811,
    "f1": 0.015261492648427322,
    "base cnt": 5281,
    "comp cnt": 92,
    "TP-comp_TP-gt": 29,
    "TP-comp_FP-gt": 12,
    "TP-base_TP-gt": 29,
    "TP-base_FP-gt": 12,
    "gt_concordance": 0.7073170731707317,
    "gt_matrix": {
        "(1, 1)": {
            "(1, 1)": 29
        },
        "(0, 1)": {
            "(1, 1)": 12
        }
    }
}
