# Supplementary material for: VolcanoSV enables accurate and robust structural variant calling in diploid genomes from single-molecule long read sequencing
Source: Nat Commun. 2024 Aug 13;15:6956. doi: 10.1038/s41467-024-51282-0 (PMC11322167; doi:10.1038/s41467-024-51282-0)
Supplement: Supplementary file 4 — Source Data [file 41467_2024_51282_MOESM4_ESM.zip › Source Data/Figure5/CLR_L1/Dipcall/50x_DEL/summary.txt]

{
    "TP-base": 3321,
    "TP-comp": 3321,
    "FP": 854,
    "FN": 795,
    "precision": 0.7954491017964072,
    "recall": 0.8068513119533528,
    "f1": 0.8011096369557351,
    "base cnt": 4116,
    "comp cnt": 4175,
    "TP-comp_TP-gt": 2992,
    "TP-comp_FP-gt": 329,
    "TP-base_TP-gt": 2992,
    "TP-base_FP-gt": 329,
    "gt_concordance": 0.9009334537789823,
    "gt_matrix": {
        "(1, 1)": {
            "(1, 1)": 1090,
            "(0, 1)": 147,
            "(1, 0)": 172
        },
        "(0, 1)": {
            "(1, 0)": 933,
            "(0, 1)": 969,
            "(1, 1)": 10
        }
    }
}
