# Supplementary material for: VolcanoSV enables accurate and robust structural variant calling in diploid genomes from single-molecule long read sequencing
Source: Nat Commun. 2024 Aug 13;15:6956. doi: 10.1038/s41467-024-51282-0 (PMC11322167; doi:10.1038/s41467-024-51282-0)
Supplement: Supplementary file 4 — Source Data [file 41467_2024_51282_MOESM4_ESM.zip › Source Data/Figure5/CLR_L1/Dipcall/10x_DEL/summary.txt]

{
    "TP-base": 24,
    "TP-comp": 24,
    "FP": 7,
    "FN": 4092,
    "precision": 0.7741935483870968,
    "recall": 0.0058309037900874635,
    "f1": 0.011574632264287437,
    "base cnt": 4116,
    "comp cnt": 31,
    "TP-comp_TP-gt": 15,
    "TP-comp_FP-gt": 9,
    "TP-base_TP-gt": 15,
    "TP-base_FP-gt": 9,
    "gt_concordance": 0.625,
    "gt_matrix": {
        "(1, 1)": {
            "(1, 1)": 14,
            "(1, 0)": 1,
            "(0, 1)": 2
        },
        "(0, 1)": {
            "(1, 1)": 6,
            "(0, 1)": 1
        }
    }
}
