# Supplementary material for: VolcanoSV enables accurate and robust structural variant calling in diploid genomes from single-molecule long read sequencing
Source: Nat Commun. 2024 Aug 13;15:6956. doi: 10.1038/s41467-024-51282-0 (PMC11322167; doi:10.1038/s41467-024-51282-0)
Supplement: Supplementary file 4 — Source Data [file 41467_2024_51282_MOESM4_ESM.zip › Source Data/Figure5/CLR_L1/Dipcall/40x_DEL/summary.txt]

{
    "TP-base": 3004,
    "TP-comp": 3004,
    "FP": 950,
    "FN": 1112,
    "precision": 0.7597369752149722,
    "recall": 0.7298347910592808,
    "f1": 0.7444857496902105,
    "base cnt": 4116,
    "comp cnt": 3954,
    "TP-comp_TP-gt": 2613,
    "TP-comp_FP-gt": 391,
    "TP-base_TP-gt": 2613,
    "TP-base_FP-gt": 391,
    "gt_concordance": 0.8698402130492676,
    "gt_matrix": {
        "(1, 1)": {
            "(1, 1)": 923,
            "(0, 1)": 178,
            "(1, 0)": 204
        },
        "(0, 1)": {
            "(0, 1)": 851,
            "(1, 0)": 839,
            "(1, 1)": 9
        }
    }
}
